# Supplementary material for: The long non-coding RNA landscape of Candida yeast pathogens
Source: Nat Commun. 2021 Dec 16;12:7317. doi: 10.1038/s41467-021-27635-4 (PMC8677757; doi:10.1038/s41467-021-27635-4)
Supplement: Supplementary file 3 — Supplementary Data 1 [file 41467_2021_27635_MOESM3_ESM.xlsx]

## Sheet: Sheet1
Supplementary Data 1: All RNA-Seq datasets used in this study
Dataset	Species	Strain/isoalte name where availbale	Read_length	Read_layout	Instrument	Release_date	BioProject_ID	SRA_study_ID	Run_ID	Study design/conditions (compiled and curated from SRA database)	Passed Trimming/Read length filter	Passed Strand-specificity filter	Used for final assembly
B dataset	C. albicans	NA	50	SINGLE	Illumina HiSeq 2000	2016-05-18	PRJEB11843	ERP013259	ERR1143627	These experiments address the effects of depleting Hsp90 upon the transcriptome of the major fungal pathogen, C. albicans, during the heat shock response.	+	-	-
B dataset	C. albicans	NA	50	SINGLE	Illumina HiSeq 2000	2016-05-18	PRJEB11843	ERP013259	ERR1143628	These experiments address the effects of depleting Hsp90 upon the transcriptome of the major fungal pathogen, C. albicans, during the heat shock response.	+	-	-
B dataset	C. albicans	NA	50	SINGLE	Illumina HiSeq 2000	2016-05-18	PRJEB11843	ERP013259	ERR1143629	These experiments address the effects of depleting Hsp90 upon the transcriptome of the major fungal pathogen, C. albicans, during the heat shock response.	+	-	-
B dataset	C. albicans	NA	50	SINGLE	Illumina HiSeq 2000	2016-05-18	PRJEB11843	ERP013259	ERR1143630	These experiments address the effects of depleting Hsp90 upon the transcriptome of the major fungal pathogen, C. albicans, during the heat shock response.	+	-	-
B dataset	C. albicans	NA	50	SINGLE	Illumina HiSeq 2000	2016-05-18	PRJEB11843	ERP013259	ERR1143631	These experiments address the effects of depleting Hsp90 upon the transcriptome of the major fungal pathogen, C. albicans, during the heat shock response.	+	-	-
B dataset	C. albicans	NA	50	SINGLE	Illumina HiSeq 2000	2016-05-18	PRJEB11843	ERP013259	ERR1143632	These experiments address the effects of depleting Hsp90 upon the transcriptome of the major fungal pathogen, C. albicans, during the heat shock response.	+	-	-
B dataset	C. albicans	NA	50	SINGLE	Illumina HiSeq 2000	2016-05-18	PRJEB11843	ERP013259	ERR1143633	These experiments address the effects of depleting Hsp90 upon the transcriptome of the major fungal pathogen, C. albicans, during the heat shock response.	+	-	-
B dataset	C. albicans	NA	50	SINGLE	Illumina HiSeq 2000	2016-05-18	PRJEB11843	ERP013259	ERR1143634	These experiments address the effects of depleting Hsp90 upon the transcriptome of the major fungal pathogen, C. albicans, during the heat shock response.	+	-	-
B dataset	C. albicans	NA	50	SINGLE	Illumina HiSeq 2000	2016-05-18	PRJEB11843	ERP013259	ERR1143635	These experiments address the effects of depleting Hsp90 upon the transcriptome of the major fungal pathogen, C. albicans, during the heat shock response.	+	-	-
B dataset	C. albicans	NA	50	SINGLE	Illumina HiSeq 2000	2016-05-18	PRJEB11843	ERP013259	ERR1143636	These experiments address the effects of depleting Hsp90 upon the transcriptome of the major fungal pathogen, C. albicans, during the heat shock response.	+	-	-
B dataset	C. albicans	NA	50	SINGLE	Illumina HiSeq 2000	2016-05-18	PRJEB11843	ERP013259	ERR1143637	These experiments address the effects of depleting Hsp90 upon the transcriptome of the major fungal pathogen, C. albicans, during the heat shock response.	+	-	-
B dataset	C. albicans	NA	50	SINGLE	Illumina HiSeq 2000	2016-05-18	PRJEB11843	ERP013259	ERR1143638	These experiments address the effects of depleting Hsp90 upon the transcriptome of the major fungal pathogen, C. albicans, during the heat shock response.	+	-	-
B dataset	C. albicans	NA	50	SINGLE	Illumina HiSeq 2000	2016-05-18	PRJEB11843	ERP013259	ERR1143639	These experiments address the effects of depleting Hsp90 upon the transcriptome of the major fungal pathogen, C. albicans, during the heat shock response.	+	-	-
B dataset	C. albicans	NA	50	SINGLE	Illumina HiSeq 2000	2016-05-18	PRJEB11843	ERP013259	ERR1143640	These experiments address the effects of depleting Hsp90 upon the transcriptome of the major fungal pathogen, C. albicans, during the heat shock response.	+	-	-
B dataset	C. albicans	NA	50	SINGLE	Illumina HiSeq 2000	2016-05-18	PRJEB11843	ERP013259	ERR1143641	These experiments address the effects of depleting Hsp90 upon the transcriptome of the major fungal pathogen, C. albicans, during the heat shock response.	+	-	-
B dataset	C. albicans	NA	50	SINGLE	Illumina HiSeq 2000	2016-05-18	PRJEB11843	ERP013259	ERR1143642	These experiments address the effects of depleting Hsp90 upon the transcriptome of the major fungal pathogen, C. albicans, during the heat shock response.	+	-	-
B dataset	C. albicans	NA	50	SINGLE	Illumina HiSeq 2000	2016-05-18	PRJEB11843	ERP013259	ERR1143643	These experiments address the effects of depleting Hsp90 upon the transcriptome of the major fungal pathogen, C. albicans, during the heat shock response.	+	-	-
B dataset	C. albicans	NA	50	SINGLE	Illumina HiSeq 2000	2016-05-18	PRJEB11843	ERP013259	ERR1143644	These experiments address the effects of depleting Hsp90 upon the transcriptome of the major fungal pathogen, C. albicans, during the heat shock response.	+	-	-
B dataset	C. albicans	NA	50	SINGLE	Illumina HiSeq 2000	2016-05-18	PRJEB11843	ERP013259	ERR1143645	These experiments address the effects of depleting Hsp90 upon the transcriptome of the major fungal pathogen, C. albicans, during the heat shock response.	+	-	-
B dataset	C. albicans	NA	50	SINGLE	Illumina HiSeq 2000	2016-05-18	PRJEB11843	ERP013259	ERR1143646	These experiments address the effects of depleting Hsp90 upon the transcriptome of the major fungal pathogen, C. albicans, during the heat shock response.	+	-	-
B dataset	C. albicans	NA	50	SINGLE	Illumina HiSeq 2000	2016-05-18	PRJEB11843	ERP013259	ERR1143647	These experiments address the effects of depleting Hsp90 upon the transcriptome of the major fungal pathogen, C. albicans, during the heat shock response.	+	-	-
B dataset	C. albicans	NA	50	SINGLE	Illumina HiSeq 2000	2016-05-18	PRJEB11843	ERP013259	ERR1143648	These experiments address the effects of depleting Hsp90 upon the transcriptome of the major fungal pathogen, C. albicans, during the heat shock response.	+	-	-
B dataset	C. albicans	NA	50	SINGLE	Illumina HiSeq 2000	2016-05-18	PRJEB11843	ERP013259	ERR1143649	These experiments address the effects of depleting Hsp90 upon the transcriptome of the major fungal pathogen, C. albicans, during the heat shock response.	+	-	-
B dataset	C. albicans	NA	50	SINGLE	Illumina HiSeq 2000	2016-05-18	PRJEB11843	ERP013259	ERR1143650	These experiments address the effects of depleting Hsp90 upon the transcriptome of the major fungal pathogen, C. albicans, during the heat shock response.	+	-	-
B dataset	C. albicans	NA	50	SINGLE	Illumina HiSeq 2000	2016-05-18	PRJEB11843	ERP013259	ERR1143651	These experiments address the effects of depleting Hsp90 upon the transcriptome of the major fungal pathogen, C. albicans, during the heat shock response.	+	-	-
B dataset	C. albicans	NA	50	SINGLE	Illumina HiSeq 2000	2016-05-18	PRJEB11843	ERP013259	ERR1143652	These experiments address the effects of depleting Hsp90 upon the transcriptome of the major fungal pathogen, C. albicans, during the heat shock response.	+	-	-
B dataset	C. albicans	NA	50	SINGLE	Illumina HiSeq 2000	2016-05-18	PRJEB11843	ERP013259	ERR1143653	These experiments address the effects of depleting Hsp90 upon the transcriptome of the major fungal pathogen, C. albicans, during the heat shock response.	+	-	-
B dataset	C. albicans	NA	50	SINGLE	Illumina HiSeq 2000	2016-05-18	PRJEB11843	ERP013259	ERR1143654	These experiments address the effects of depleting Hsp90 upon the transcriptome of the major fungal pathogen, C. albicans, during the heat shock response.	+	-	-
B dataset	C. albicans	NA	50	SINGLE	Illumina HiSeq 2000	2016-05-18	PRJEB11843	ERP013259	ERR1143655	These experiments address the effects of depleting Hsp90 upon the transcriptome of the major fungal pathogen, C. albicans, during the heat shock response.	+	-	-
B dataset	C. albicans	NA	50	SINGLE	Illumina HiSeq 2000	2016-05-18	PRJEB11843	ERP013259	ERR1143656	These experiments address the effects of depleting Hsp90 upon the transcriptome of the major fungal pathogen, C. albicans, during the heat shock response.	+	-	-
B dataset	C. parapsilosis	NA	152	PAIRED	Illumina HiSeq 2000	2016-05-01	PRJEB1583	ERP002319	ERR236921	Dendritic cells from three healthy human donors were cultured in the presence or absence of either C. albicans or C. parapsilosis. Each of the fungi were also cultured in the absence of human cells. RNA-sequencing was used to evaluate differences in the transcriptomes of human cells challenged and unchallenged with each fungal pathogen, as well as in those of each fungus challenged and unchalleng…	+	-	-
B dataset	C. parapsilosis	NA	152	PAIRED	Illumina HiSeq 2000	2016-05-01	PRJEB1583	ERP002319	ERR236969	Dendritic cells from three healthy human donors were cultured in the presence or absence of either C. albicans or C. parapsilosis. Each of the fungi were also cultured in the absence of human cells. RNA-sequencing was used to evaluate differences in the transcriptomes of human cells challenged and unchallenged with each fungal pathogen, as well as in those of each fungus challenged and unchalleng…	+	-	-
B dataset	C. albicans	NA	51	SINGLE	Illumina HiSeq 2000	2016-01-11	PRJEB4264	ERP003535	ERR309985	The study was carried out to characterise the global transcriptional response of C. albicans to various environmental stresses, alone and in combinations.	+	-	-
B dataset	C. albicans	NA	51	SINGLE	Illumina HiSeq 2000	2016-01-11	PRJEB4264	ERP003535	ERR309986	The study was carried out to characterise the global transcriptional response of C. albicans to various environmental stresses, alone and in combinations.	+	-	-
B dataset	C. albicans	NA	51	SINGLE	Illumina HiSeq 2000	2016-01-11	PRJEB4264	ERP003535	ERR309987	The study was carried out to characterise the global transcriptional response of C. albicans to various environmental stresses, alone and in combinations.	+	-	-
B dataset	C. albicans	NA	51	SINGLE	Illumina HiSeq 2000	2016-01-11	PRJEB4264	ERP003535	ERR309988	The study was carried out to characterise the global transcriptional response of C. albicans to various environmental stresses, alone and in combinations.	+	-	-
B dataset	C. albicans	NA	51	SINGLE	Illumina HiSeq 2000	2016-01-11	PRJEB4264	ERP003535	ERR309989	The study was carried out to characterise the global transcriptional response of C. albicans to various environmental stresses, alone and in combinations.	+	-	-
B dataset	C. albicans	NA	51	SINGLE	Illumina HiSeq 2000	2016-01-11	PRJEB4264	ERP003535	ERR309990	The study was carried out to characterise the global transcriptional response of C. albicans to various environmental stresses, alone and in combinations.	+	-	-
B dataset	C. albicans	NA	51	SINGLE	Illumina HiSeq 2000	2016-01-11	PRJEB4264	ERP003535	ERR309991	The study was carried out to characterise the global transcriptional response of C. albicans to various environmental stresses, alone and in combinations.	+	-	-
B dataset	C. albicans	NA	51	SINGLE	Illumina HiSeq 2000	2016-01-11	PRJEB4264	ERP003535	ERR309992	The study was carried out to characterise the global transcriptional response of C. albicans to various environmental stresses, alone and in combinations.	+	-	-
B dataset	C. albicans	NA	51	SINGLE	Illumina HiSeq 2000	2016-01-11	PRJEB4264	ERP003535	ERR309993	The study was carried out to characterise the global transcriptional response of C. albicans to various environmental stresses, alone and in combinations.	+	-	-
B dataset	C. albicans	NA	51	SINGLE	Illumina HiSeq 2000	2016-01-11	PRJEB4264	ERP003535	ERR309994	The study was carried out to characterise the global transcriptional response of C. albicans to various environmental stresses, alone and in combinations.	+	-	-
B dataset	C. albicans	NA	51	SINGLE	Illumina HiSeq 2000	2016-01-11	PRJEB4264	ERP003535	ERR309995	The study was carried out to characterise the global transcriptional response of C. albicans to various environmental stresses, alone and in combinations.	+	-	-
B dataset	C. albicans	NA	51	SINGLE	Illumina HiSeq 2000	2016-01-11	PRJEB4264	ERP003535	ERR309996	The study was carried out to characterise the global transcriptional response of C. albicans to various environmental stresses, alone and in combinations.	+	-	-
B dataset	C. albicans	NA	51	SINGLE	Illumina HiSeq 2000	2016-01-11	PRJEB4264	ERP003535	ERR309997	The study was carried out to characterise the global transcriptional response of C. albicans to various environmental stresses, alone and in combinations.	+	-	-
B dataset	C. albicans	NA	51	SINGLE	Illumina HiSeq 2000	2016-01-11	PRJEB4264	ERP003535	ERR309998	The study was carried out to characterise the global transcriptional response of C. albicans to various environmental stresses, alone and in combinations.	+	-	-
B dataset	C. albicans	NA	51	SINGLE	Illumina HiSeq 2000	2016-01-11	PRJEB4264	ERP003535	ERR309999	The study was carried out to characterise the global transcriptional response of C. albicans to various environmental stresses, alone and in combinations.	+	-	-
B dataset	C. albicans	NA	51	SINGLE	Illumina HiSeq 2000	2016-01-11	PRJEB4264	ERP003535	ERR310000	The study was carried out to characterise the global transcriptional response of C. albicans to various environmental stresses, alone and in combinations.	+	-	-
B dataset	C. albicans	NA	51	SINGLE	Illumina HiSeq 2000	2016-01-11	PRJEB4264	ERP003535	ERR310001	The study was carried out to characterise the global transcriptional response of C. albicans to various environmental stresses, alone and in combinations.	+	-	-
B dataset	C. albicans	NA	51	SINGLE	Illumina HiSeq 2000	2016-01-11	PRJEB4264	ERP003535	ERR310002	The study was carried out to characterise the global transcriptional response of C. albicans to various environmental stresses, alone and in combinations.	+	-	-
B dataset	C. albicans	NA	51	SINGLE	Illumina HiSeq 2000	2016-01-11	PRJEB4264	ERP003535	ERR310003	The study was carried out to characterise the global transcriptional response of C. albicans to various environmental stresses, alone and in combinations.	+	-	-
B dataset	C. albicans	NA	51	SINGLE	Illumina HiSeq 2000	2016-01-11	PRJEB4264	ERP003535	ERR310004	The study was carried out to characterise the global transcriptional response of C. albicans to various environmental stresses, alone and in combinations.	+	-	-
B dataset	C. albicans	NA	51	SINGLE	Illumina HiSeq 2000	2016-01-11	PRJEB4264	ERP003535	ERR310005	The study was carried out to characterise the global transcriptional response of C. albicans to various environmental stresses, alone and in combinations.	+	-	-
B dataset	C. albicans	NA	51	SINGLE	Illumina HiSeq 2000	2016-01-11	PRJEB4264	ERP003535	ERR310006	The study was carried out to characterise the global transcriptional response of C. albicans to various environmental stresses, alone and in combinations.	+	-	-
B dataset	C. albicans	NA	51	SINGLE	Illumina HiSeq 2000	2016-01-11	PRJEB4264	ERP003535	ERR310007	The study was carried out to characterise the global transcriptional response of C. albicans to various environmental stresses, alone and in combinations.	+	-	-
B dataset	C. albicans	NA	51	SINGLE	Illumina HiSeq 2000	2016-01-11	PRJEB4264	ERP003535	ERR310008	The study was carried out to characterise the global transcriptional response of C. albicans to various environmental stresses, alone and in combinations.	+	-	-
B dataset	C. albicans	NA	51	SINGLE	Illumina HiSeq 2000	2016-01-11	PRJEB4264	ERP003535	ERR310009	The study was carried out to characterise the global transcriptional response of C. albicans to various environmental stresses, alone and in combinations.	+	-	-
B dataset	C. albicans	NA	51	SINGLE	Illumina HiSeq 2000	2016-01-11	PRJEB4264	ERP003535	ERR310010	The study was carried out to characterise the global transcriptional response of C. albicans to various environmental stresses, alone and in combinations.	+	-	-
B dataset	C. albicans	NA	51	SINGLE	Illumina HiSeq 2000	2016-01-11	PRJEB4264	ERP003535	ERR310011	The study was carried out to characterise the global transcriptional response of C. albicans to various environmental stresses, alone and in combinations.	+	-	-
B dataset	C. albicans	NA	51	SINGLE	Illumina HiSeq 2000	2016-01-11	PRJEB4264	ERP003535	ERR310012	The study was carried out to characterise the global transcriptional response of C. albicans to various environmental stresses, alone and in combinations.	+	-	-
B dataset	C. albicans	NA	51	SINGLE	Illumina HiSeq 2000	2016-01-11	PRJEB4264	ERP003535	ERR310013	The study was carried out to characterise the global transcriptional response of C. albicans to various environmental stresses, alone and in combinations.	+	-	-
B dataset	C. albicans	NA	51	SINGLE	Illumina HiSeq 2000	2016-01-11	PRJEB4264	ERP003535	ERR310014	The study was carried out to characterise the global transcriptional response of C. albicans to various environmental stresses, alone and in combinations.	+	-	-
B dataset	C. albicans	NA	51	SINGLE	Illumina HiSeq 2000	2016-01-11	PRJEB4264	ERP003535	ERR310015	The study was carried out to characterise the global transcriptional response of C. albicans to various environmental stresses, alone and in combinations.	+	-	-
B dataset	C. albicans	NA	51	SINGLE	Illumina HiSeq 2000	2016-01-11	PRJEB4264	ERP003535	ERR310016	The study was carried out to characterise the global transcriptional response of C. albicans to various environmental stresses, alone and in combinations.	+	-	-
B dataset	C. albicans	NA	51	SINGLE	Illumina HiSeq 2000	2016-01-11	PRJEB4264	ERP003535	ERR310017	The study was carried out to characterise the global transcriptional response of C. albicans to various environmental stresses, alone and in combinations.	+	-	-
B dataset	C. albicans	NA	51	SINGLE	Illumina HiSeq 2000	2016-01-11	PRJEB4264	ERP003535	ERR310018	The study was carried out to characterise the global transcriptional response of C. albicans to various environmental stresses, alone and in combinations.	+	-	-
B dataset	C. albicans	NA	51	SINGLE	Illumina HiSeq 2000	2016-01-11	PRJEB4264	ERP003535	ERR310019	The study was carried out to characterise the global transcriptional response of C. albicans to various environmental stresses, alone and in combinations.	+	-	-
B dataset	C. albicans	NA	51	SINGLE	Illumina HiSeq 2000	2016-01-11	PRJEB4264	ERP003535	ERR310020	The study was carried out to characterise the global transcriptional response of C. albicans to various environmental stresses, alone and in combinations.	+	-	-
B dataset	C. albicans	NA	51	SINGLE	Illumina HiSeq 2000	2016-01-11	PRJEB4264	ERP003535	ERR310021	The study was carried out to characterise the global transcriptional response of C. albicans to various environmental stresses, alone and in combinations.	+	-	-
B dataset	C. albicans	NA	51	SINGLE	Illumina HiSeq 2000	2016-01-11	PRJEB4264	ERP003535	ERR310022	The study was carried out to characterise the global transcriptional response of C. albicans to various environmental stresses, alone and in combinations.	+	-	-
B dataset	C. albicans	NA	51	SINGLE	Illumina HiSeq 2000	2016-01-11	PRJEB4264	ERP003535	ERR310023	The study was carried out to characterise the global transcriptional response of C. albicans to various environmental stresses, alone and in combinations.	+	-	-
B dataset	C. albicans	NA	51	SINGLE	Illumina HiSeq 2000	2016-01-11	PRJEB4264	ERP003535	ERR310024	The study was carried out to characterise the global transcriptional response of C. albicans to various environmental stresses, alone and in combinations.	+	-	-
B dataset	C. albicans	NA	51	SINGLE	Illumina HiSeq 2000	2016-01-11	PRJEB4264	ERP003535	ERR310025	The study was carried out to characterise the global transcriptional response of C. albicans to various environmental stresses, alone and in combinations.	+	-	-
B dataset	C. albicans	NA	51	SINGLE	Illumina HiSeq 2000	2016-01-11	PRJEB4264	ERP003535	ERR310026	The study was carried out to characterise the global transcriptional response of C. albicans to various environmental stresses, alone and in combinations.	+	-	-
B dataset	C. albicans	NA	51	SINGLE	Illumina HiSeq 2000	2016-01-11	PRJEB4264	ERP003535	ERR310027	The study was carried out to characterise the global transcriptional response of C. albicans to various environmental stresses, alone and in combinations.	+	-	-
B dataset	C. albicans	NA	51	SINGLE	Illumina HiSeq 2000	2016-01-11	PRJEB4264	ERP003535	ERR310028	The study was carried out to characterise the global transcriptional response of C. albicans to various environmental stresses, alone and in combinations.	+	-	-
B dataset	C. albicans	NA	51	SINGLE	Illumina HiSeq 2000	2016-01-11	PRJEB4264	ERP003535	ERR310029	The study was carried out to characterise the global transcriptional response of C. albicans to various environmental stresses, alone and in combinations.	+	-	-
B dataset	C. albicans	NA	51	SINGLE	Illumina HiSeq 2000	2016-01-11	PRJEB4264	ERP003535	ERR310030	The study was carried out to characterise the global transcriptional response of C. albicans to various environmental stresses, alone and in combinations.	+	-	-
B dataset	C. albicans	NA	51	SINGLE	Illumina HiSeq 2000	2016-01-11	PRJEB4264	ERP003535	ERR310031	The study was carried out to characterise the global transcriptional response of C. albicans to various environmental stresses, alone and in combinations.	+	-	-
B dataset	C. albicans	NA	51	SINGLE	Illumina HiSeq 2000	2016-01-11	PRJEB4264	ERP003535	ERR310032	The study was carried out to characterise the global transcriptional response of C. albicans to various environmental stresses, alone and in combinations.	+	-	-
B dataset	C. albicans	NA	51	SINGLE	Illumina HiSeq 2000	2016-01-11	PRJEB4264	ERP003535	ERR310033	The study was carried out to characterise the global transcriptional response of C. albicans to various environmental stresses, alone and in combinations.	+	-	-
B dataset	C. albicans	NA	51	SINGLE	Illumina HiSeq 2000	2016-01-11	PRJEB4264	ERP003535	ERR310034	The study was carried out to characterise the global transcriptional response of C. albicans to various environmental stresses, alone and in combinations.	+	-	-
B dataset	C. albicans	NA	51	SINGLE	Illumina HiSeq 2000	2016-01-11	PRJEB4264	ERP003535	ERR310035	The study was carried out to characterise the global transcriptional response of C. albicans to various environmental stresses, alone and in combinations.	+	-	-
B dataset	C. albicans	NA	51	SINGLE	Illumina HiSeq 2000	2016-01-11	PRJEB4264	ERP003535	ERR310036	The study was carried out to characterise the global transcriptional response of C. albicans to various environmental stresses, alone and in combinations.	+	-	-
B dataset	C. albicans	NA	51	SINGLE	Illumina HiSeq 2000	2016-01-11	PRJEB4264	ERP003535	ERR310037	The study was carried out to characterise the global transcriptional response of C. albicans to various environmental stresses, alone and in combinations.	+	-	-
B dataset	C. albicans	NA	51	SINGLE	Illumina HiSeq 2000	2016-01-11	PRJEB4264	ERP003535	ERR310038	The study was carried out to characterise the global transcriptional response of C. albicans to various environmental stresses, alone and in combinations.	+	-	-
B dataset	C. albicans	NA	51	SINGLE	Illumina HiSeq 2000	2016-01-11	PRJEB4264	ERP003535	ERR310039	The study was carried out to characterise the global transcriptional response of C. albicans to various environmental stresses, alone and in combinations.	+	-	-
B dataset	C. albicans	NA	51	SINGLE	Illumina HiSeq 2000	2016-01-11	PRJEB4264	ERP003535	ERR310040	The study was carried out to characterise the global transcriptional response of C. albicans to various environmental stresses, alone and in combinations.	+	-	-
B dataset	C. albicans	NA	51	SINGLE	Illumina HiSeq 2000	2016-01-11	PRJEB4264	ERP003535	ERR310041	The study was carried out to characterise the global transcriptional response of C. albicans to various environmental stresses, alone and in combinations.	+	-	-
B dataset	C. albicans	NA	51	SINGLE	Illumina HiSeq 2000	2016-01-11	PRJEB4264	ERP003535	ERR310042	The study was carried out to characterise the global transcriptional response of C. albicans to various environmental stresses, alone and in combinations.	+	-	-
B dataset	C. albicans	NA	51	SINGLE	Illumina HiSeq 2000	2016-01-11	PRJEB4264	ERP003535	ERR310043	The study was carried out to characterise the global transcriptional response of C. albicans to various environmental stresses, alone and in combinations.	+	-	-
B dataset	C. albicans	NA	51	SINGLE	Illumina HiSeq 2000	2016-01-11	PRJEB4264	ERP003535	ERR310044	The study was carried out to characterise the global transcriptional response of C. albicans to various environmental stresses, alone and in combinations.	+	-	-
B dataset	C. albicans	NA	51	SINGLE	Illumina HiSeq 2000	2016-01-11	PRJEB4264	ERP003535	ERR310045	The study was carried out to characterise the global transcriptional response of C. albicans to various environmental stresses, alone and in combinations.	+	-	-
B dataset	C. albicans	NA	51	SINGLE	Illumina HiSeq 2000	2016-01-11	PRJEB4264	ERP003535	ERR310046	The study was carried out to characterise the global transcriptional response of C. albicans to various environmental stresses, alone and in combinations.	+	-	-
B dataset	C. albicans	NA	51	SINGLE	Illumina HiSeq 2000	2016-01-11	PRJEB4264	ERP003535	ERR310047	The study was carried out to characterise the global transcriptional response of C. albicans to various environmental stresses, alone and in combinations.	+	-	-
B dataset	C. albicans	NA	51	SINGLE	Illumina HiSeq 2000	2016-01-11	PRJEB4264	ERP003535	ERR310048	The study was carried out to characterise the global transcriptional response of C. albicans to various environmental stresses, alone and in combinations.	+	-	-
B dataset	C. albicans	NA	51	SINGLE	Illumina HiSeq 2000	2016-01-11	PRJEB4264	ERP003535	ERR310049	The study was carried out to characterise the global transcriptional response of C. albicans to various environmental stresses, alone and in combinations.	+	-	-
B dataset	C. albicans	NA	51	SINGLE	Illumina HiSeq 2000	2016-01-11	PRJEB4264	ERP003535	ERR310050	The study was carried out to characterise the global transcriptional response of C. albicans to various environmental stresses, alone and in combinations.	+	-	-
B dataset	C. albicans	NA	51	SINGLE	Illumina HiSeq 2000	2016-01-11	PRJEB4264	ERP003535	ERR310051	The study was carried out to characterise the global transcriptional response of C. albicans to various environmental stresses, alone and in combinations.	+	-	-
B dataset	C. albicans	NA	51	SINGLE	Illumina HiSeq 2000	2016-01-11	PRJEB4264	ERP003535	ERR310052	The study was carried out to characterise the global transcriptional response of C. albicans to various environmental stresses, alone and in combinations.	+	-	-
B dataset	C. albicans	NA	51	SINGLE	Illumina HiSeq 2000	2016-01-11	PRJEB4264	ERP003535	ERR310053	The study was carried out to characterise the global transcriptional response of C. albicans to various environmental stresses, alone and in combinations.	+	-	-
B dataset	C. albicans	NA	51	SINGLE	Illumina HiSeq 2000	2016-01-11	PRJEB4264	ERP003535	ERR310054	The study was carried out to characterise the global transcriptional response of C. albicans to various environmental stresses, alone and in combinations.	+	-	-
B dataset	C. albicans	NA	51	SINGLE	Illumina HiSeq 2000	2016-01-11	PRJEB4264	ERP003535	ERR310055	The study was carried out to characterise the global transcriptional response of C. albicans to various environmental stresses, alone and in combinations.	+	-	-
B dataset	C. albicans	NA	51	SINGLE	Illumina HiSeq 2000	2016-01-11	PRJEB4264	ERP003535	ERR310056	The study was carried out to characterise the global transcriptional response of C. albicans to various environmental stresses, alone and in combinations.	+	-	-
B dataset	C. albicans	NA	51	SINGLE	Illumina HiSeq 2000	2016-01-11	PRJEB4264	ERP003535	ERR310057	The study was carried out to characterise the global transcriptional response of C. albicans to various environmental stresses, alone and in combinations.	+	-	-
B dataset	C. albicans	NA	51	SINGLE	Illumina HiSeq 2000	2016-01-11	PRJEB4264	ERP003535	ERR310058	The study was carried out to characterise the global transcriptional response of C. albicans to various environmental stresses, alone and in combinations.	+	-	-
B dataset	C. albicans	NA	51	SINGLE	Illumina HiSeq 2000	2016-01-11	PRJEB4264	ERP003535	ERR310059	The study was carried out to characterise the global transcriptional response of C. albicans to various environmental stresses, alone and in combinations.	+	-	-
B dataset	C. albicans	NA	51	SINGLE	Illumina HiSeq 2000	2016-01-11	PRJEB4264	ERP003535	ERR310060	The study was carried out to characterise the global transcriptional response of C. albicans to various environmental stresses, alone and in combinations.	+	-	-
B dataset	C. albicans	NA	51	SINGLE	Illumina HiSeq 2000	2016-01-11	PRJEB4264	ERP003535	ERR310061	The study was carried out to characterise the global transcriptional response of C. albicans to various environmental stresses, alone and in combinations.	+	-	-
B dataset	C. albicans	NA	51	SINGLE	Illumina HiSeq 2000	2016-01-11	PRJEB4264	ERP003535	ERR310062	The study was carried out to characterise the global transcriptional response of C. albicans to various environmental stresses, alone and in combinations.	+	-	-
B dataset	C. albicans	NA	51	SINGLE	Illumina HiSeq 2000	2016-01-11	PRJEB4264	ERP003535	ERR310063	The study was carried out to characterise the global transcriptional response of C. albicans to various environmental stresses, alone and in combinations.	+	-	-
B dataset	C. albicans	NA	51	SINGLE	Illumina HiSeq 2000	2016-01-11	PRJEB4264	ERP003535	ERR310064	The study was carried out to characterise the global transcriptional response of C. albicans to various environmental stresses, alone and in combinations.	+	-	-
B dataset	C. albicans	NA	51	SINGLE	Illumina HiSeq 2000	2016-01-11	PRJEB4264	ERP003535	ERR310065	The study was carried out to characterise the global transcriptional response of C. albicans to various environmental stresses, alone and in combinations.	+	-	-
B dataset	C. albicans	NA	51	SINGLE	Illumina HiSeq 2000	2016-01-11	PRJEB4264	ERP003535	ERR310066	The study was carried out to characterise the global transcriptional response of C. albicans to various environmental stresses, alone and in combinations.	+	-	-
B dataset	C. albicans	NA	51	SINGLE	Illumina HiSeq 2000	2016-01-11	PRJEB4264	ERP003535	ERR310067	The study was carried out to characterise the global transcriptional response of C. albicans to various environmental stresses, alone and in combinations.	+	-	-
B dataset	C. albicans	NA	51	SINGLE	Illumina HiSeq 2000	2016-01-11	PRJEB4264	ERP003535	ERR310068	The study was carried out to characterise the global transcriptional response of C. albicans to various environmental stresses, alone and in combinations.	+	-	-
B dataset	C. albicans	NA	51	SINGLE	Illumina HiSeq 2000	2016-01-11	PRJEB4264	ERP003535	ERR310069	The study was carried out to characterise the global transcriptional response of C. albicans to various environmental stresses, alone and in combinations.	+	-	-
B dataset	C. albicans	NA	51	SINGLE	Illumina HiSeq 2000	2016-01-11	PRJEB4264	ERP003535	ERR310070	The study was carried out to characterise the global transcriptional response of C. albicans to various environmental stresses, alone and in combinations.	+	-	-
B dataset	C. albicans	NA	51	SINGLE	Illumina HiSeq 2000	2016-01-11	PRJEB4264	ERP003535	ERR310071	The study was carried out to characterise the global transcriptional response of C. albicans to various environmental stresses, alone and in combinations.	+	-	-
B dataset	C. albicans	NA	51	SINGLE	Illumina HiSeq 2000	2016-01-11	PRJEB4264	ERP003535	ERR310072	The study was carried out to characterise the global transcriptional response of C. albicans to various environmental stresses, alone and in combinations.	+	-	-
B dataset	C. albicans	NA	51	SINGLE	Illumina HiSeq 2000	2016-01-11	PRJEB4264	ERP003535	ERR310073	The study was carried out to characterise the global transcriptional response of C. albicans to various environmental stresses, alone and in combinations.	+	-	-
B dataset	C. albicans	NA	51	SINGLE	Illumina HiSeq 2000	2016-01-11	PRJEB4264	ERP003535	ERR310074	The study was carried out to characterise the global transcriptional response of C. albicans to various environmental stresses, alone and in combinations.	+	-	-
B dataset	C. albicans	NA	51	SINGLE	Illumina HiSeq 2000	2016-01-11	PRJEB4264	ERP003535	ERR310075	The study was carried out to characterise the global transcriptional response of C. albicans to various environmental stresses, alone and in combinations.	+	-	-
B dataset	C. albicans	NA	51	SINGLE	Illumina HiSeq 2000	2016-01-11	PRJEB4264	ERP003535	ERR310076	The study was carried out to characterise the global transcriptional response of C. albicans to various environmental stresses, alone and in combinations.	+	-	-
B dataset	C. albicans	NA	51	SINGLE	Illumina HiSeq 2000	2016-01-11	PRJEB4264	ERP003535	ERR310077	The study was carried out to characterise the global transcriptional response of C. albicans to various environmental stresses, alone and in combinations.	+	-	-
B dataset	C. albicans	NA	51	SINGLE	Illumina HiSeq 2000	2016-01-11	PRJEB4264	ERP003535	ERR310078	The study was carried out to characterise the global transcriptional response of C. albicans to various environmental stresses, alone and in combinations.	+	-	-
B dataset	C. albicans	NA	51	SINGLE	Illumina HiSeq 2000	2016-01-11	PRJEB4264	ERP003535	ERR310079	The study was carried out to characterise the global transcriptional response of C. albicans to various environmental stresses, alone and in combinations.	+	-	-
B dataset	C. albicans	NA	51	SINGLE	Illumina HiSeq 2000	2016-01-11	PRJEB4264	ERP003535	ERR310080	The study was carried out to characterise the global transcriptional response of C. albicans to various environmental stresses, alone and in combinations.	+	-	-
B dataset	C. albicans	NA	51	SINGLE	Illumina HiSeq 2000	2016-01-11	PRJEB4264	ERP003535	ERR310081	The study was carried out to characterise the global transcriptional response of C. albicans to various environmental stresses, alone and in combinations.	+	-	-
B dataset	C. albicans	NA	51	SINGLE	Illumina HiSeq 2000	2016-01-11	PRJEB4264	ERP003535	ERR310082	The study was carried out to characterise the global transcriptional response of C. albicans to various environmental stresses, alone and in combinations.	+	-	-
B dataset	C. albicans	NA	51	SINGLE	Illumina HiSeq 2000	2016-01-11	PRJEB4264	ERP003535	ERR310083	The study was carried out to characterise the global transcriptional response of C. albicans to various environmental stresses, alone and in combinations.	+	-	-
B dataset	C. albicans	NA	51	SINGLE	Illumina HiSeq 2000	2016-01-11	PRJEB4264	ERP003535	ERR310084	The study was carried out to characterise the global transcriptional response of C. albicans to various environmental stresses, alone and in combinations.	+	-	-
B dataset	C. albicans	NA	51	SINGLE	Illumina HiSeq 2000	2016-01-11	PRJEB4264	ERP003535	ERR310085	The study was carried out to characterise the global transcriptional response of C. albicans to various environmental stresses, alone and in combinations.	+	-	-
B dataset	C. albicans	NA	51	SINGLE	Illumina HiSeq 2000	2016-01-11	PRJEB4264	ERP003535	ERR310086	The study was carried out to characterise the global transcriptional response of C. albicans to various environmental stresses, alone and in combinations.	+	-	-
B dataset	C. albicans	NA	51	SINGLE	Illumina HiSeq 2000	2016-01-11	PRJEB4264	ERP003535	ERR310087	The study was carried out to characterise the global transcriptional response of C. albicans to various environmental stresses, alone and in combinations.	+	-	-
B dataset	C. albicans	NA	51	SINGLE	Illumina HiSeq 2000	2016-01-11	PRJEB4264	ERP003535	ERR310088	The study was carried out to characterise the global transcriptional response of C. albicans to various environmental stresses, alone and in combinations.	+	-	-
B dataset	C. albicans	NA	51	SINGLE	Illumina HiSeq 2000	2016-01-11	PRJEB4264	ERP003535	ERR310089	The study was carried out to characterise the global transcriptional response of C. albicans to various environmental stresses, alone and in combinations.	+	-	-
B dataset	C. albicans	NA	51	SINGLE	Illumina HiSeq 2000	2016-01-11	PRJEB4264	ERP003535	ERR310090	The study was carried out to characterise the global transcriptional response of C. albicans to various environmental stresses, alone and in combinations.	+	-	-
B dataset	C. albicans	NA	51	SINGLE	Illumina HiSeq 2000	2016-01-11	PRJEB4264	ERP003535	ERR310091	The study was carried out to characterise the global transcriptional response of C. albicans to various environmental stresses, alone and in combinations.	+	-	-
B dataset	C. albicans	NA	51	SINGLE	Illumina HiSeq 2000	2016-01-11	PRJEB4264	ERP003535	ERR310092	The study was carried out to characterise the global transcriptional response of C. albicans to various environmental stresses, alone and in combinations.	+	-	-
B dataset	C. albicans	NA	51	SINGLE	Illumina HiSeq 2000	2016-01-11	PRJEB4264	ERP003535	ERR310093	The study was carried out to characterise the global transcriptional response of C. albicans to various environmental stresses, alone and in combinations.	+	-	-
B dataset	C. albicans	NA	51	SINGLE	Illumina HiSeq 2000	2016-01-11	PRJEB4264	ERP003535	ERR310094	The study was carried out to characterise the global transcriptional response of C. albicans to various environmental stresses, alone and in combinations.	+	-	-
B dataset	C. albicans	NA	51	SINGLE	Illumina HiSeq 2000	2016-01-11	PRJEB4264	ERP003535	ERR310095	The study was carried out to characterise the global transcriptional response of C. albicans to various environmental stresses, alone and in combinations.	+	-	-
B dataset	C. albicans	NA	51	SINGLE	Illumina HiSeq 2000	2016-01-11	PRJEB4264	ERP003535	ERR310096	The study was carried out to characterise the global transcriptional response of C. albicans to various environmental stresses, alone and in combinations.	+	-	-
B dataset	C. albicans	NA	51	SINGLE	Illumina HiSeq 2000	2016-01-11	PRJEB4264	ERP003535	ERR310097	The study was carried out to characterise the global transcriptional response of C. albicans to various environmental stresses, alone and in combinations.	+	-	-
B dataset	C. albicans	NA	51	SINGLE	Illumina HiSeq 2000	2016-01-11	PRJEB4264	ERP003535	ERR310098	The study was carried out to characterise the global transcriptional response of C. albicans to various environmental stresses, alone and in combinations.	+	-	-
B dataset	C. albicans	NA	51	SINGLE	Illumina HiSeq 2000	2016-01-11	PRJEB4264	ERP003535	ERR310099	The study was carried out to characterise the global transcriptional response of C. albicans to various environmental stresses, alone and in combinations.	+	-	-
B dataset	C. albicans	NA	51	SINGLE	Illumina HiSeq 2000	2016-01-11	PRJEB4264	ERP003535	ERR310100	The study was carried out to characterise the global transcriptional response of C. albicans to various environmental stresses, alone and in combinations.	+	-	-
B dataset	C. albicans	NA	51	SINGLE	Illumina HiSeq 2000	2016-01-11	PRJEB4264	ERP003535	ERR310101	The study was carried out to characterise the global transcriptional response of C. albicans to various environmental stresses, alone and in combinations.	+	-	-
B dataset	C. albicans	NA	51	SINGLE	Illumina HiSeq 2000	2016-01-11	PRJEB4264	ERP003535	ERR310102	The study was carried out to characterise the global transcriptional response of C. albicans to various environmental stresses, alone and in combinations.	+	-	-
B dataset	C. albicans	NA	51	SINGLE	Illumina HiSeq 2000	2016-01-11	PRJEB4264	ERP003535	ERR310103	The study was carried out to characterise the global transcriptional response of C. albicans to various environmental stresses, alone and in combinations.	+	-	-
B dataset	C. albicans	NA	51	SINGLE	Illumina HiSeq 2000	2016-01-11	PRJEB4264	ERP003535	ERR310104	The study was carried out to characterise the global transcriptional response of C. albicans to various environmental stresses, alone and in combinations.	+	-	-
B dataset	C. albicans	NA	51	SINGLE	Illumina HiSeq 2000	2016-01-11	PRJEB4264	ERP003535	ERR310105	The study was carried out to characterise the global transcriptional response of C. albicans to various environmental stresses, alone and in combinations.	+	-	-
B dataset	C. albicans	NA	51	SINGLE	Illumina HiSeq 2000	2016-01-11	PRJEB4264	ERP003535	ERR310106	The study was carried out to characterise the global transcriptional response of C. albicans to various environmental stresses, alone and in combinations.	+	-	-
B dataset	C. albicans	NA	51	SINGLE	Illumina HiSeq 2000	2016-01-11	PRJEB4264	ERP003535	ERR310107	The study was carried out to characterise the global transcriptional response of C. albicans to various environmental stresses, alone and in combinations.	+	-	-
B dataset	C. albicans	NA	51	SINGLE	Illumina HiSeq 2000	2016-01-11	PRJEB4264	ERP003535	ERR310108	The study was carried out to characterise the global transcriptional response of C. albicans to various environmental stresses, alone and in combinations.	+	-	-
B dataset	C. albicans	NA	51	SINGLE	Illumina HiSeq 2000	2016-01-11	PRJEB4264	ERP003535	ERR310109	The study was carried out to characterise the global transcriptional response of C. albicans to various environmental stresses, alone and in combinations.	+	-	-
B dataset	C. albicans	NA	51	SINGLE	Illumina HiSeq 2000	2016-01-11	PRJEB4264	ERP003535	ERR310110	The study was carried out to characterise the global transcriptional response of C. albicans to various environmental stresses, alone and in combinations.	+	-	-
B dataset	C. albicans	NA	51	SINGLE	Illumina HiSeq 2000	2016-01-11	PRJEB4264	ERP003535	ERR310111	The study was carried out to characterise the global transcriptional response of C. albicans to various environmental stresses, alone and in combinations.	+	-	-
B dataset	C. albicans	NA	51	SINGLE	Illumina HiSeq 2000	2016-01-11	PRJEB4264	ERP003535	ERR310112	The study was carried out to characterise the global transcriptional response of C. albicans to various environmental stresses, alone and in combinations.	+	-	-
B dataset	C. albicans	NA	51	SINGLE	Illumina HiSeq 2000	2016-01-11	PRJEB4264	ERP003535	ERR310113	The study was carried out to characterise the global transcriptional response of C. albicans to various environmental stresses, alone and in combinations.	+	-	-
B dataset	C. albicans	NA	51	SINGLE	Illumina HiSeq 2000	2016-01-11	PRJEB4264	ERP003535	ERR310114	The study was carried out to characterise the global transcriptional response of C. albicans to various environmental stresses, alone and in combinations.	+	-	-
B dataset	C. albicans	NA	51	SINGLE	Illumina HiSeq 2000	2016-01-11	PRJEB4264	ERP003535	ERR310115	The study was carried out to characterise the global transcriptional response of C. albicans to various environmental stresses, alone and in combinations.	+	-	-
B dataset	C. albicans	NA	51	SINGLE	Illumina HiSeq 2000	2016-01-11	PRJEB4264	ERP003535	ERR310116	The study was carried out to characterise the global transcriptional response of C. albicans to various environmental stresses, alone and in combinations.	+	-	-
B dataset	C. albicans	NA	51	SINGLE	Illumina HiSeq 2000	2016-01-11	PRJEB4264	ERP003535	ERR310117	The study was carried out to characterise the global transcriptional response of C. albicans to various environmental stresses, alone and in combinations.	+	-	-
B dataset	C. albicans	NA	51	SINGLE	Illumina HiSeq 2000	2016-01-11	PRJEB4264	ERP003535	ERR310118	The study was carried out to characterise the global transcriptional response of C. albicans to various environmental stresses, alone and in combinations.	+	-	-
B dataset	C. albicans	NA	51	SINGLE	Illumina HiSeq 2000	2016-01-11	PRJEB4264	ERP003535	ERR310119	The study was carried out to characterise the global transcriptional response of C. albicans to various environmental stresses, alone and in combinations.	+	-	-
B dataset	C. albicans	NA	51	SINGLE	Illumina HiSeq 2000	2016-01-11	PRJEB4264	ERP003535	ERR310120	The study was carried out to characterise the global transcriptional response of C. albicans to various environmental stresses, alone and in combinations.	+	-	-
B dataset	C. albicans	NA	51	SINGLE	Illumina HiSeq 2000	2016-01-11	PRJEB4264	ERP003535	ERR310121	The study was carried out to characterise the global transcriptional response of C. albicans to various environmental stresses, alone and in combinations.	+	-	-
B dataset	C. albicans	NA	51	SINGLE	Illumina HiSeq 2000	2016-01-11	PRJEB4264	ERP003535	ERR310122	The study was carried out to characterise the global transcriptional response of C. albicans to various environmental stresses, alone and in combinations.	+	-	-
B dataset	C. albicans	NA	51	SINGLE	Illumina HiSeq 2000	2016-01-11	PRJEB4264	ERP003535	ERR310123	The study was carried out to characterise the global transcriptional response of C. albicans to various environmental stresses, alone and in combinations.	+	-	-
B dataset	C. albicans	NA	51	SINGLE	Illumina HiSeq 2000	2016-01-11	PRJEB4264	ERP003535	ERR310124	The study was carried out to characterise the global transcriptional response of C. albicans to various environmental stresses, alone and in combinations.	+	-	-
B dataset	C. albicans	NA	51	SINGLE	Illumina HiSeq 2000	2016-01-11	PRJEB4264	ERP003535	ERR310125	The study was carried out to characterise the global transcriptional response of C. albicans to various environmental stresses, alone and in combinations.	+	-	-
B dataset	C. albicans	NA	51	SINGLE	Illumina HiSeq 2000	2016-01-11	PRJEB4264	ERP003535	ERR310126	The study was carried out to characterise the global transcriptional response of C. albicans to various environmental stresses, alone and in combinations.	+	-	-
B dataset	C. albicans	NA	51	SINGLE	Illumina HiSeq 2000	2016-01-11	PRJEB4264	ERP003535	ERR310127	The study was carried out to characterise the global transcriptional response of C. albicans to various environmental stresses, alone and in combinations.	+	-	-
B dataset	C. albicans	NA	51	SINGLE	Illumina HiSeq 2000	2016-01-11	PRJEB4264	ERP003535	ERR310128	The study was carried out to characterise the global transcriptional response of C. albicans to various environmental stresses, alone and in combinations.	+	-	-
B dataset	C. albicans	NA	51	SINGLE	Illumina HiSeq 2000	2016-01-11	PRJEB4264	ERP003535	ERR310129	The study was carried out to characterise the global transcriptional response of C. albicans to various environmental stresses, alone and in combinations.	+	-	-
B dataset	C. albicans	NA	51	SINGLE	Illumina HiSeq 2000	2016-01-11	PRJEB4264	ERP003535	ERR310130	The study was carried out to characterise the global transcriptional response of C. albicans to various environmental stresses, alone and in combinations.	+	-	-
B dataset	C. albicans	NA	51	SINGLE	Illumina HiSeq 2000	2016-01-11	PRJEB4264	ERP003535	ERR310131	The study was carried out to characterise the global transcriptional response of C. albicans to various environmental stresses, alone and in combinations.	+	-	-
B dataset	C. albicans	NA	51	SINGLE	Illumina HiSeq 2000	2016-01-11	PRJEB4264	ERP003535	ERR310132	The study was carried out to characterise the global transcriptional response of C. albicans to various environmental stresses, alone and in combinations.	+	-	-
B dataset	C. albicans	NA	51	SINGLE	Illumina HiSeq 2000	2016-01-11	PRJEB4264	ERP003535	ERR310133	The study was carried out to characterise the global transcriptional response of C. albicans to various environmental stresses, alone and in combinations.	+	-	-
B dataset	C. albicans	NA	51	SINGLE	Illumina HiSeq 2000	2016-01-11	PRJEB4264	ERP003535	ERR310134	The study was carried out to characterise the global transcriptional response of C. albicans to various environmental stresses, alone and in combinations.	+	-	-
B dataset	C. albicans	NA	51	SINGLE	Illumina HiSeq 2000	2016-01-11	PRJEB4264	ERP003535	ERR310135	The study was carried out to characterise the global transcriptional response of C. albicans to various environmental stresses, alone and in combinations.	+	-	-
B dataset	C. albicans	NA	51	SINGLE	Illumina HiSeq 2000	2016-01-11	PRJEB4264	ERP003535	ERR310136	The study was carried out to characterise the global transcriptional response of C. albicans to various environmental stresses, alone and in combinations.	+	-	-
B dataset	C. albicans	NA	51	SINGLE	Illumina HiSeq 2000	2016-01-11	PRJEB4264	ERP003535	ERR310137	The study was carried out to characterise the global transcriptional response of C. albicans to various environmental stresses, alone and in combinations.	+	-	-
B dataset	C. albicans	NA	51	SINGLE	Illumina HiSeq 2000	2016-01-11	PRJEB4264	ERP003535	ERR310138	The study was carried out to characterise the global transcriptional response of C. albicans to various environmental stresses, alone and in combinations.	+	-	-
B dataset	C. albicans	NA	51	SINGLE	Illumina HiSeq 2000	2016-01-11	PRJEB4264	ERP003535	ERR310139	The study was carried out to characterise the global transcriptional response of C. albicans to various environmental stresses, alone and in combinations.	+	-	-
B dataset	C. albicans	NA	51	SINGLE	Illumina HiSeq 2000	2016-01-11	PRJEB4264	ERP003535	ERR310140	The study was carried out to characterise the global transcriptional response of C. albicans to various environmental stresses, alone and in combinations.	+	-	-
B dataset	C. albicans	NA	51	SINGLE	Illumina HiSeq 2000	2016-01-11	PRJEB4264	ERP003535	ERR310141	The study was carried out to characterise the global transcriptional response of C. albicans to various environmental stresses, alone and in combinations.	+	-	-
B dataset	C. albicans	NA	51	SINGLE	Illumina HiSeq 2000	2016-01-11	PRJEB4264	ERP003535	ERR310142	The study was carried out to characterise the global transcriptional response of C. albicans to various environmental stresses, alone and in combinations.	+	-	-
B dataset	C. albicans	NA	51	SINGLE	Illumina HiSeq 2000	2016-01-11	PRJEB4264	ERP003535	ERR310143	The study was carried out to characterise the global transcriptional response of C. albicans to various environmental stresses, alone and in combinations.	+	-	-
B dataset	C. albicans	NA	51	SINGLE	Illumina HiSeq 2000	2016-01-11	PRJEB4264	ERP003535	ERR310144	The study was carried out to characterise the global transcriptional response of C. albicans to various environmental stresses, alone and in combinations.	+	-	-
B dataset	C. albicans	NA	51	SINGLE	Illumina HiSeq 2000	2016-01-11	PRJEB4264	ERP003535	ERR310145	The study was carried out to characterise the global transcriptional response of C. albicans to various environmental stresses, alone and in combinations.	+	-	-
B dataset	C. albicans	NA	51	SINGLE	Illumina HiSeq 2000	2016-01-11	PRJEB4264	ERP003535	ERR310146	The study was carried out to characterise the global transcriptional response of C. albicans to various environmental stresses, alone and in combinations.	+	-	-
B dataset	C. albicans	NA	51	SINGLE	Illumina HiSeq 2000	2016-01-11	PRJEB4264	ERP003535	ERR310147	The study was carried out to characterise the global transcriptional response of C. albicans to various environmental stresses, alone and in combinations.	+	-	-
B dataset	C. albicans	NA	51	SINGLE	Illumina HiSeq 2000	2016-01-11	PRJEB4264	ERP003535	ERR310148	The study was carried out to characterise the global transcriptional response of C. albicans to various environmental stresses, alone and in combinations.	+	-	-
B dataset	C. albicans	NA	51	SINGLE	Illumina HiSeq 2000	2016-01-11	PRJEB4264	ERP003535	ERR310149	The study was carried out to characterise the global transcriptional response of C. albicans to various environmental stresses, alone and in combinations.	+	-	-
B dataset	C. albicans	NA	51	SINGLE	Illumina HiSeq 2000	2016-01-11	PRJEB4264	ERP003535	ERR310150	The study was carried out to characterise the global transcriptional response of C. albicans to various environmental stresses, alone and in combinations.	+	-	-
B dataset	C. albicans	NA	51	SINGLE	Illumina HiSeq 2000	2016-01-11	PRJEB4264	ERP003535	ERR310151	The study was carried out to characterise the global transcriptional response of C. albicans to various environmental stresses, alone and in combinations.	+	-	-
B dataset	C. albicans	NA	51	SINGLE	Illumina HiSeq 2000	2016-01-11	PRJEB4264	ERP003535	ERR310152	The study was carried out to characterise the global transcriptional response of C. albicans to various environmental stresses, alone and in combinations.	+	-	-
B dataset	C. albicans	NA	51	SINGLE	Illumina HiSeq 2000	2016-01-11	PRJEB4264	ERP003535	ERR310153	The study was carried out to characterise the global transcriptional response of C. albicans to various environmental stresses, alone and in combinations.	+	-	-
B dataset	C. albicans	NA	51	SINGLE	Illumina HiSeq 2000	2016-01-11	PRJEB4264	ERP003535	ERR310154	The study was carried out to characterise the global transcriptional response of C. albicans to various environmental stresses, alone and in combinations.	+	-	-
B dataset	C. albicans	NA	51	SINGLE	Illumina HiSeq 2000	2016-01-11	PRJEB4264	ERP003535	ERR310155	The study was carried out to characterise the global transcriptional response of C. albicans to various environmental stresses, alone and in combinations.	+	-	-
B dataset	C. albicans	NA	51	SINGLE	Illumina HiSeq 2000	2016-01-11	PRJEB4264	ERP003535	ERR310156	The study was carried out to characterise the global transcriptional response of C. albicans to various environmental stresses, alone and in combinations.	+	-	-
B dataset	C. albicans	NA	51	SINGLE	Illumina HiSeq 2000	2016-01-11	PRJEB4264	ERP003535	ERR310157	The study was carried out to characterise the global transcriptional response of C. albicans to various environmental stresses, alone and in combinations.	+	-	-
B dataset	C. albicans	NA	51	SINGLE	Illumina HiSeq 2000	2016-01-11	PRJEB4264	ERP003535	ERR310158	The study was carried out to characterise the global transcriptional response of C. albicans to various environmental stresses, alone and in combinations.	+	-	-
B dataset	C. albicans	NA	51	SINGLE	Illumina HiSeq 2000	2016-01-11	PRJEB4264	ERP003535	ERR310159	The study was carried out to characterise the global transcriptional response of C. albicans to various environmental stresses, alone and in combinations.	+	-	-
B dataset	C. albicans	NA	51	SINGLE	Illumina HiSeq 2000	2016-01-11	PRJEB4264	ERP003535	ERR310160	The study was carried out to characterise the global transcriptional response of C. albicans to various environmental stresses, alone and in combinations.	+	-	-
B dataset	C. albicans	NA	51	SINGLE	Illumina HiSeq 2000	2016-01-11	PRJEB4264	ERP003535	ERR310161	The study was carried out to characterise the global transcriptional response of C. albicans to various environmental stresses, alone and in combinations.	+	-	-
B dataset	C. albicans	NA	51	SINGLE	Illumina HiSeq 2000	2016-01-11	PRJEB4264	ERP003535	ERR310162	The study was carried out to characterise the global transcriptional response of C. albicans to various environmental stresses, alone and in combinations.	+	-	-
B dataset	C. albicans	NA	51	SINGLE	Illumina HiSeq 2000	2016-01-11	PRJEB4264	ERP003535	ERR310163	The study was carried out to characterise the global transcriptional response of C. albicans to various environmental stresses, alone and in combinations.	+	-	-
B dataset	C. albicans	NA	51	SINGLE	Illumina HiSeq 2000	2016-01-11	PRJEB4264	ERP003535	ERR310164	The study was carried out to characterise the global transcriptional response of C. albicans to various environmental stresses, alone and in combinations.	+	-	-
B dataset	C. albicans	NA	51	SINGLE	Illumina HiSeq 2000	2016-01-11	PRJEB4264	ERP003535	ERR310165	The study was carried out to characterise the global transcriptional response of C. albicans to various environmental stresses, alone and in combinations.	+	-	-
B dataset	C. albicans	NA	51	SINGLE	Illumina HiSeq 2000	2016-01-11	PRJEB4264	ERP003535	ERR310166	The study was carried out to characterise the global transcriptional response of C. albicans to various environmental stresses, alone and in combinations.	+	-	-
B dataset	C. albicans	NA	51	SINGLE	Illumina HiSeq 2000	2016-01-11	PRJEB4264	ERP003535	ERR310167	The study was carried out to characterise the global transcriptional response of C. albicans to various environmental stresses, alone and in combinations.	+	-	-
B dataset	C. albicans	NA	51	SINGLE	Illumina HiSeq 2000	2016-01-11	PRJEB4264	ERP003535	ERR310168	The study was carried out to characterise the global transcriptional response of C. albicans to various environmental stresses, alone and in combinations.	+	-	-
B dataset	C. albicans	NA	51	SINGLE	Illumina HiSeq 2000	2016-01-11	PRJEB4264	ERP003535	ERR310169	The study was carried out to characterise the global transcriptional response of C. albicans to various environmental stresses, alone and in combinations.	+	-	-
B dataset	C. albicans	NA	51	SINGLE	Illumina HiSeq 2000	2016-01-11	PRJEB4264	ERP003535	ERR310170	The study was carried out to characterise the global transcriptional response of C. albicans to various environmental stresses, alone and in combinations.	+	-	-
B dataset	C. albicans	NA	51	SINGLE	Illumina HiSeq 2000	2016-01-11	PRJEB4264	ERP003535	ERR310171	The study was carried out to characterise the global transcriptional response of C. albicans to various environmental stresses, alone and in combinations.	+	-	-
B dataset	C. albicans	NA	51	SINGLE	Illumina HiSeq 2000	2016-01-11	PRJEB4264	ERP003535	ERR310172	The study was carried out to characterise the global transcriptional response of C. albicans to various environmental stresses, alone and in combinations.	+	-	-
B dataset	C. albicans	NA	51	SINGLE	Illumina HiSeq 2000	2016-01-11	PRJEB4264	ERP003535	ERR310173	The study was carried out to characterise the global transcriptional response of C. albicans to various environmental stresses, alone and in combinations.	+	-	-
B dataset	C. albicans	NA	51	SINGLE	Illumina HiSeq 2000	2016-01-11	PRJEB4264	ERP003535	ERR310174	The study was carried out to characterise the global transcriptional response of C. albicans to various environmental stresses, alone and in combinations.	+	-	-
B dataset	C. albicans	NA	51	SINGLE	Illumina HiSeq 2000	2016-01-11	PRJEB4264	ERP003535	ERR310175	The study was carried out to characterise the global transcriptional response of C. albicans to various environmental stresses, alone and in combinations.	+	-	-
B dataset	C. albicans	NA	51	SINGLE	Illumina HiSeq 2000	2016-01-11	PRJEB4264	ERP003535	ERR310176	The study was carried out to characterise the global transcriptional response of C. albicans to various environmental stresses, alone and in combinations.	+	-	-
B dataset	C. albicans	NA	51	SINGLE	Illumina HiSeq 2000	2016-01-11	PRJEB4264	ERP003535	ERR310177	The study was carried out to characterise the global transcriptional response of C. albicans to various environmental stresses, alone and in combinations.	+	-	-
B dataset	C. albicans	NA	51	SINGLE	Illumina HiSeq 2000	2016-01-11	PRJEB4264	ERP003535	ERR310178	The study was carried out to characterise the global transcriptional response of C. albicans to various environmental stresses, alone and in combinations.	+	-	-
B dataset	C. albicans	NA	51	SINGLE	Illumina HiSeq 2000	2016-01-11	PRJEB4264	ERP003535	ERR310179	The study was carried out to characterise the global transcriptional response of C. albicans to various environmental stresses, alone and in combinations.	+	-	-
B dataset	C. albicans	NA	51	SINGLE	Illumina HiSeq 2000	2016-01-11	PRJEB4264	ERP003535	ERR310180	The study was carried out to characterise the global transcriptional response of C. albicans to various environmental stresses, alone and in combinations.	+	-	-
B dataset	C. albicans	NA	51	SINGLE	Illumina HiSeq 2000	2016-01-11	PRJEB4264	ERP003535	ERR310181	The study was carried out to characterise the global transcriptional response of C. albicans to various environmental stresses, alone and in combinations.	+	-	-
B dataset	C. albicans	NA	51	SINGLE	Illumina HiSeq 2000	2016-01-11	PRJEB4264	ERP003535	ERR310182	The study was carried out to characterise the global transcriptional response of C. albicans to various environmental stresses, alone and in combinations.	+	-	-
B dataset	C. albicans	NA	51	SINGLE	Illumina HiSeq 2000	2016-01-11	PRJEB4264	ERP003535	ERR310183	The study was carried out to characterise the global transcriptional response of C. albicans to various environmental stresses, alone and in combinations.	+	-	-
B dataset	C. albicans	NA	51	SINGLE	Illumina HiSeq 2000	2016-01-11	PRJEB4264	ERP003535	ERR310184	The study was carried out to characterise the global transcriptional response of C. albicans to various environmental stresses, alone and in combinations.	+	-	-
B dataset	C. albicans	NA	51	SINGLE	Illumina HiSeq 2000	2016-01-11	PRJEB4264	ERP003535	ERR310185	The study was carried out to characterise the global transcriptional response of C. albicans to various environmental stresses, alone and in combinations.	+	-	-
B dataset	C. albicans	NA	51	SINGLE	Illumina HiSeq 2000	2016-01-11	PRJEB4264	ERP003535	ERR310186	The study was carried out to characterise the global transcriptional response of C. albicans to various environmental stresses, alone and in combinations.	+	-	-
B dataset	C. albicans	NA	51	SINGLE	Illumina HiSeq 2000	2016-01-11	PRJEB4264	ERP003535	ERR310187	The study was carried out to characterise the global transcriptional response of C. albicans to various environmental stresses, alone and in combinations.	+	-	-
B dataset	C. albicans	NA	51	SINGLE	Illumina HiSeq 2000	2016-01-11	PRJEB4264	ERP003535	ERR310188	The study was carried out to characterise the global transcriptional response of C. albicans to various environmental stresses, alone and in combinations.	+	-	-
B dataset	C. albicans	NA	51	SINGLE	Illumina HiSeq 2000	2016-01-11	PRJEB4264	ERP003535	ERR310189	The study was carried out to characterise the global transcriptional response of C. albicans to various environmental stresses, alone and in combinations.	+	-	-
B dataset	C. albicans	NA	51	SINGLE	Illumina HiSeq 2000	2016-01-11	PRJEB4264	ERP003535	ERR310190	The study was carried out to characterise the global transcriptional response of C. albicans to various environmental stresses, alone and in combinations.	+	-	-
B dataset	C. albicans	NA	51	SINGLE	Illumina HiSeq 2000	2016-01-11	PRJEB4264	ERP003535	ERR310191	The study was carried out to characterise the global transcriptional response of C. albicans to various environmental stresses, alone and in combinations.	+	-	-
B dataset	C. albicans	NA	51	SINGLE	Illumina HiSeq 2000	2016-01-11	PRJEB4264	ERP003535	ERR310192	The study was carried out to characterise the global transcriptional response of C. albicans to various environmental stresses, alone and in combinations.	+	-	-
B dataset	C. albicans	NA	51	SINGLE	Illumina HiSeq 2000	2016-01-11	PRJEB4264	ERP003535	ERR310193	The study was carried out to characterise the global transcriptional response of C. albicans to various environmental stresses, alone and in combinations.	+	-	-
B dataset	C. albicans	NA	51	SINGLE	Illumina HiSeq 2000	2016-01-11	PRJEB4264	ERP003535	ERR310194	The study was carried out to characterise the global transcriptional response of C. albicans to various environmental stresses, alone and in combinations.	+	-	-
B dataset	C. albicans	NA	51	SINGLE	Illumina HiSeq 2000	2016-01-11	PRJEB4264	ERP003535	ERR310195	The study was carried out to characterise the global transcriptional response of C. albicans to various environmental stresses, alone and in combinations.	+	-	-
B dataset	C. albicans	NA	51	SINGLE	Illumina HiSeq 2000	2016-01-11	PRJEB4264	ERP003535	ERR310196	The study was carried out to characterise the global transcriptional response of C. albicans to various environmental stresses, alone and in combinations.	+	-	-
B dataset	C. albicans	NA	51	SINGLE	Illumina HiSeq 2000	2016-01-11	PRJEB4264	ERP003535	ERR310197	The study was carried out to characterise the global transcriptional response of C. albicans to various environmental stresses, alone and in combinations.	+	-	-
B dataset	C. albicans	NA	51	SINGLE	Illumina HiSeq 2000	2016-01-11	PRJEB4264	ERP003535	ERR310198	The study was carried out to characterise the global transcriptional response of C. albicans to various environmental stresses, alone and in combinations.	+	-	-
B dataset	C. albicans	NA	51	SINGLE	Illumina HiSeq 2000	2016-01-11	PRJEB4264	ERP003535	ERR310199	The study was carried out to characterise the global transcriptional response of C. albicans to various environmental stresses, alone and in combinations.	+	-	-
B dataset	C. albicans	NA	51	SINGLE	Illumina HiSeq 2000	2016-01-11	PRJEB4264	ERP003535	ERR310200	The study was carried out to characterise the global transcriptional response of C. albicans to various environmental stresses, alone and in combinations.	+	-	-
B dataset	C. parapsilosis	NA	104	PAIRED	Illumina Genome Analyzer IIx	2013-12-13	PRJEB5019	ERP004376	ERR376108	The study was carried out to characterise the global transcriptional response of C. albicans to various environmental stresses, alone and in combinations.	+	-	-
B dataset	C. parapsilosis	NA	104	PAIRED	Illumina Genome Analyzer IIx	2013-12-13	PRJEB5019	ERP004376	ERR376109	The study was carried out to characterise the global transcriptional response of C. albicans to various environmental stresses, alone and in combinations.	+	-	-
B dataset	C. parapsilosis	NA	46	SINGLE	Illumina Genome Analyzer IIx	2013-12-13	PRJEB5019	ERP004376	ERR376110	The study was carried out to characterise the global transcriptional response of C. albicans to various environmental stresses, alone and in combinations.	-	NA	-
B dataset	C. parapsilosis	NA	46	SINGLE	Illumina Genome Analyzer IIx	2013-12-13	PRJEB5019	ERP004376	ERR376111	The study was carried out to characterise the global transcriptional response of C. albicans to various environmental stresses, alone and in combinations.	-	NA	-
B dataset	C. albicans	NA	50	SINGLE	Illumina HiSeq 2000	2015-08-02	PRJEB6939	ERP006610	ERR574574	The study was carried out to characterise the global transcriptional response of C. albicans to various environmental stresses, alone and in combinations.	+	-	-
B dataset	C. albicans	NA	50	SINGLE	Illumina HiSeq 2000	2015-08-02	PRJEB6939	ERP006610	ERR574575	The study was carried out to characterise the global transcriptional response of C. albicans to various environmental stresses, alone and in combinations.	+	-	-
B dataset	C. albicans	NA	50	SINGLE	Illumina HiSeq 2000	2015-08-02	PRJEB6939	ERP006610	ERR574576	The study was carried out to characterise the global transcriptional response of C. albicans to various environmental stresses, alone and in combinations.	+	-	-
B dataset	C. albicans	NA	50	SINGLE	Illumina HiSeq 2000	2015-08-02	PRJEB6939	ERP006610	ERR574577	The study was carried out to characterise the global transcriptional response of C. albicans to various environmental stresses, alone and in combinations.	+	-	-
B dataset	C. albicans	NA	50	SINGLE	Illumina HiSeq 2000	2015-08-02	PRJEB6939	ERP006610	ERR574578	The study was carried out to characterise the global transcriptional response of C. albicans to various environmental stresses, alone and in combinations.	+	-	-
B dataset	C. albicans	NA	50	SINGLE	Illumina HiSeq 2000	2015-08-02	PRJEB6939	ERP006610	ERR574579	The study was carried out to characterise the global transcriptional response of C. albicans to various environmental stresses, alone and in combinations.	+	-	-
B dataset	C. albicans	NA	50	SINGLE	Illumina HiSeq 2000	2015-08-02	PRJEB6939	ERP006610	ERR574580	The study was carried out to characterise the global transcriptional response of C. albicans to various environmental stresses, alone and in combinations.	+	-	-
B dataset	C. albicans	NA	50	SINGLE	Illumina HiSeq 2000	2015-08-02	PRJEB6939	ERP006610	ERR574581	The study was carried out to characterise the global transcriptional response of C. albicans to various environmental stresses, alone and in combinations.	+	-	-
B dataset	C. albicans	NA	50	SINGLE	Illumina HiSeq 2000	2015-08-02	PRJEB6939	ERP006610	ERR574582	The study was carried out to characterise the global transcriptional response of C. albicans to various environmental stresses, alone and in combinations.	+	-	-
B dataset	C. albicans	NA	50	SINGLE	Illumina HiSeq 2000	2015-08-02	PRJEB6939	ERP006610	ERR574583	The study was carried out to characterise the global transcriptional response of C. albicans to various environmental stresses, alone and in combinations.	+	-	-
B dataset	C. albicans	NA	50	SINGLE	Illumina HiSeq 2000	2015-08-02	PRJEB6939	ERP006610	ERR574584	The study was carried out to characterise the global transcriptional response of C. albicans to various environmental stresses, alone and in combinations.	+	-	-
B dataset	C. albicans	NA	50	SINGLE	Illumina HiSeq 2000	2015-08-02	PRJEB6939	ERP006610	ERR574585	The study was carried out to characterise the global transcriptional response of C. albicans to various environmental stresses, alone and in combinations.	+	-	-
B dataset	C. albicans	NA	50	SINGLE	Illumina HiSeq 2000	2015-08-02	PRJEB6939	ERP006610	ERR574586	The study was carried out to characterise the global transcriptional response of C. albicans to various environmental stresses, alone and in combinations.	+	-	-
B dataset	C. albicans	NA	50	SINGLE	Illumina HiSeq 2000	2015-08-02	PRJEB6939	ERP006610	ERR574587	The study was carried out to characterise the global transcriptional response of C. albicans to various environmental stresses, alone and in combinations.	+	-	-
B dataset	C. albicans	NA	50	SINGLE	Illumina HiSeq 2000	2015-08-02	PRJEB6939	ERP006610	ERR574588	The study was carried out to characterise the global transcriptional response of C. albicans to various environmental stresses, alone and in combinations.	+	-	-
B dataset	C. albicans	NA	50	SINGLE	Illumina HiSeq 2000	2015-08-02	PRJEB6939	ERP006610	ERR574589	The study was carried out to characterise the global transcriptional response of C. albicans to various environmental stresses, alone and in combinations.	+	-	-
B dataset	C. albicans	NA	50	SINGLE	Illumina HiSeq 2000	2015-08-02	PRJEB6939	ERP006610	ERR574590	The study was carried out to characterise the global transcriptional response of C. albicans to various environmental stresses, alone and in combinations.	+	-	-
B dataset	C. albicans	NA	50	SINGLE	Illumina HiSeq 2000	2015-08-02	PRJEB6939	ERP006610	ERR574591	The study was carried out to characterise the global transcriptional response of C. albicans to various environmental stresses, alone and in combinations.	+	-	-
B dataset	C. albicans	NA	50	SINGLE	Illumina HiSeq 2000	2015-08-02	PRJEB6939	ERP006610	ERR574592	The study was carried out to characterise the global transcriptional response of C. albicans to various environmental stresses, alone and in combinations.	+	-	-
B dataset	C. albicans	NA	50	SINGLE	Illumina HiSeq 2000	2015-08-02	PRJEB6939	ERP006610	ERR574593	The study was carried out to characterise the global transcriptional response of C. albicans to various environmental stresses, alone and in combinations.	+	-	-
B dataset	C. albicans	NA	50	SINGLE	Illumina HiSeq 2000	2015-08-02	PRJEB6939	ERP006610	ERR574594	The study was carried out to characterise the global transcriptional response of C. albicans to various environmental stresses, alone and in combinations.	+	-	-
B dataset	C. albicans	NA	50	SINGLE	Illumina HiSeq 2000	2015-08-02	PRJEB6939	ERP006610	ERR574595	The study was carried out to characterise the global transcriptional response of C. albicans to various environmental stresses, alone and in combinations.	+	-	-
B dataset	C. albicans	NA	50	SINGLE	Illumina HiSeq 2000	2015-08-02	PRJEB6939	ERP006610	ERR574596	The study was carried out to characterise the global transcriptional response of C. albicans to various environmental stresses, alone and in combinations.	+	-	-
B dataset	C. albicans	NA	50	SINGLE	Illumina HiSeq 2000	2015-08-02	PRJEB6939	ERP006610	ERR574597	The study was carried out to characterise the global transcriptional response of C. albicans to various environmental stresses, alone and in combinations.	+	-	-
B dataset	C. albicans	NA	50	SINGLE	Illumina HiSeq 2000	2015-08-02	PRJEB6939	ERP006610	ERR574598	The study was carried out to characterise the global transcriptional response of C. albicans to various environmental stresses, alone and in combinations.	+	-	-
B dataset	C. albicans	NA	50	SINGLE	Illumina HiSeq 2000	2015-08-02	PRJEB6939	ERP006610	ERR574599	The study was carried out to characterise the global transcriptional response of C. albicans to various environmental stresses, alone and in combinations.	+	-	-
B dataset	C. albicans	NA	50	SINGLE	Illumina HiSeq 2000	2015-08-02	PRJEB6939	ERP006610	ERR574600	The study was carried out to characterise the global transcriptional response of C. albicans to various environmental stresses, alone and in combinations.	+	-	-
B dataset	C. albicans	NA	50	SINGLE	Illumina HiSeq 2000	2015-08-02	PRJEB6939	ERP006610	ERR574601	The study was carried out to characterise the global transcriptional response of C. albicans to various environmental stresses, alone and in combinations.	+	-	-
B dataset	C. albicans	NA	50	SINGLE	Illumina HiSeq 2000	2015-08-02	PRJEB6939	ERP006610	ERR574602	The study was carried out to characterise the global transcriptional response of C. albicans to various environmental stresses, alone and in combinations.	+	-	-
B dataset	C. albicans	NA	50	SINGLE	Illumina HiSeq 2000	2015-08-02	PRJEB6939	ERP006610	ERR574603	The study was carried out to characterise the global transcriptional response of C. albicans to various environmental stresses, alone and in combinations.	+	-	-
B dataset	C. albicans	NA	50	SINGLE	Illumina HiSeq 2000	2015-08-02	PRJEB6939	ERP006610	ERR574604	The study was carried out to characterise the global transcriptional response of C. albicans to various environmental stresses, alone and in combinations.	+	-	-
B dataset	C. albicans	NA	50	SINGLE	Illumina HiSeq 2000	2015-08-02	PRJEB6939	ERP006610	ERR574605	The study was carried out to characterise the global transcriptional response of C. albicans to various environmental stresses, alone and in combinations.	+	-	-
B dataset	C. albicans	NA	50	SINGLE	Illumina HiSeq 2000	2015-08-02	PRJEB6939	ERP006610	ERR574606	The study was carried out to characterise the global transcriptional response of C. albicans to various environmental stresses, alone and in combinations.	+	-	-
B dataset	C. albicans	NA	50	SINGLE	Illumina HiSeq 2000	2015-08-02	PRJEB6939	ERP006610	ERR574607	The study was carried out to characterise the global transcriptional response of C. albicans to various environmental stresses, alone and in combinations.	+	-	-
B dataset	C. albicans	NA	50	SINGLE	Illumina HiSeq 2000	2015-08-02	PRJEB6939	ERP006610	ERR574608	The study was carried out to characterise the global transcriptional response of C. albicans to various environmental stresses, alone and in combinations.	+	-	-
B dataset	C. albicans	NA	50	SINGLE	Illumina HiSeq 2000	2015-08-02	PRJEB6939	ERP006610	ERR574609	The study was carried out to characterise the global transcriptional response of C. albicans to various environmental stresses, alone and in combinations.	+	-	-
B dataset	C. albicans	NA	50	SINGLE	Illumina HiSeq 2000	2015-08-02	PRJEB6939	ERP006610	ERR574610	The study was carried out to characterise the global transcriptional response of C. albicans to various environmental stresses, alone and in combinations.	+	-	-
B dataset	C. albicans	NA	50	SINGLE	Illumina HiSeq 2000	2015-08-02	PRJEB6939	ERP006610	ERR574611	The study was carried out to characterise the global transcriptional response of C. albicans to various environmental stresses, alone and in combinations.	+	-	-
B dataset	C. albicans	NA	50	SINGLE	Illumina HiSeq 2000	2015-08-02	PRJEB6939	ERP006610	ERR574612	The study was carried out to characterise the global transcriptional response of C. albicans to various environmental stresses, alone and in combinations.	+	-	-
B dataset	C. albicans	NA	50	SINGLE	Illumina HiSeq 2000	2015-08-02	PRJEB6939	ERP006610	ERR574613	The study was carried out to characterise the global transcriptional response of C. albicans to various environmental stresses, alone and in combinations.	+	-	-
B dataset	C. albicans	NA	50	SINGLE	Illumina HiSeq 2000	2015-08-02	PRJEB6939	ERP006610	ERR574614	The study was carried out to characterise the global transcriptional response of C. albicans to various environmental stresses, alone and in combinations.	+	-	-
B dataset	C. albicans	NA	50	SINGLE	Illumina HiSeq 2000	2015-08-02	PRJEB6939	ERP006610	ERR574615	The study was carried out to characterise the global transcriptional response of C. albicans to various environmental stresses, alone and in combinations.	+	-	-
B dataset	C. albicans	NA	50	SINGLE	Illumina HiSeq 2000	2015-08-02	PRJEB6939	ERP006610	ERR574616	The study was carried out to characterise the global transcriptional response of C. albicans to various environmental stresses, alone and in combinations.	+	-	-
B dataset	C. albicans	NA	50	SINGLE	Illumina HiSeq 2000	2015-08-02	PRJEB6939	ERP006610	ERR574617	The study was carried out to characterise the global transcriptional response of C. albicans to various environmental stresses, alone and in combinations.	+	-	-
B dataset	C. albicans	NA	50	SINGLE	Illumina HiSeq 2000	2015-08-02	PRJEB6939	ERP006610	ERR574618	The study was carried out to characterise the global transcriptional response of C. albicans to various environmental stresses, alone and in combinations.	+	-	-
B dataset	C. albicans	NA	50	SINGLE	Illumina HiSeq 2000	2015-08-02	PRJEB6939	ERP006610	ERR574619	The study was carried out to characterise the global transcriptional response of C. albicans to various environmental stresses, alone and in combinations.	+	-	-
B dataset	C. albicans	NA	50	SINGLE	Illumina HiSeq 2000	2015-08-02	PRJEB6939	ERP006610	ERR574620	The study was carried out to characterise the global transcriptional response of C. albicans to various environmental stresses, alone and in combinations.	+	-	-
B dataset	C. albicans	NA	50	SINGLE	Illumina HiSeq 2000	2015-08-02	PRJEB6939	ERP006610	ERR574621	The study was carried out to characterise the global transcriptional response of C. albicans to various environmental stresses, alone and in combinations.	+	-	-
B dataset	C. albicans	NA	50	SINGLE	Illumina HiSeq 2000	2015-08-02	PRJEB6939	ERP006610	ERR574622	The study was carried out to characterise the global transcriptional response of C. albicans to various environmental stresses, alone and in combinations.	+	-	-
B dataset	C. albicans	NA	50	SINGLE	Illumina HiSeq 2000	2015-08-02	PRJEB6939	ERP006610	ERR574623	The study was carried out to characterise the global transcriptional response of C. albicans to various environmental stresses, alone and in combinations.	+	-	-
B dataset	C. albicans	NA	50	SINGLE	Illumina HiSeq 2000	2015-08-02	PRJEB6939	ERP006610	ERR574624	The study was carried out to characterise the global transcriptional response of C. albicans to various environmental stresses, alone and in combinations.	+	-	-
B dataset	C. albicans	NA	50	SINGLE	Illumina HiSeq 2000	2015-08-02	PRJEB6939	ERP006610	ERR574625	The study was carried out to characterise the global transcriptional response of C. albicans to various environmental stresses, alone and in combinations.	+	-	-
B dataset	C. albicans	NA	50	SINGLE	Illumina HiSeq 2000	2015-08-02	PRJEB6939	ERP006610	ERR574626	The study was carried out to characterise the global transcriptional response of C. albicans to various environmental stresses, alone and in combinations.	+	-	-
B dataset	C. albicans	NA	50	SINGLE	Illumina HiSeq 2000	2015-08-02	PRJEB6939	ERP006610	ERR574627	The study was carried out to characterise the global transcriptional response of C. albicans to various environmental stresses, alone and in combinations.	+	-	-
B dataset	C. albicans	NA	50	SINGLE	Illumina HiSeq 2000	2015-08-02	PRJEB6939	ERP006610	ERR574628	The study was carried out to characterise the global transcriptional response of C. albicans to various environmental stresses, alone and in combinations.	+	-	-
B dataset	C. albicans	NA	50	SINGLE	Illumina HiSeq 2000	2015-08-02	PRJEB6939	ERP006610	ERR574629	The study was carried out to characterise the global transcriptional response of C. albicans to various environmental stresses, alone and in combinations.	+	-	-
B dataset	C. albicans	NA	50	SINGLE	Illumina HiSeq 2000	2015-08-02	PRJEB6939	ERP006610	ERR574630	The study was carried out to characterise the global transcriptional response of C. albicans to various environmental stresses, alone and in combinations.	+	-	-
B dataset	C. albicans	NA	50	SINGLE	Illumina HiSeq 2000	2015-08-02	PRJEB6939	ERP006610	ERR574631	The study was carried out to characterise the global transcriptional response of C. albicans to various environmental stresses, alone and in combinations.	+	-	-
B dataset	C. albicans	NA	50	SINGLE	Illumina HiSeq 2000	2015-08-02	PRJEB6939	ERP006610	ERR574632	The study was carried out to characterise the global transcriptional response of C. albicans to various environmental stresses, alone and in combinations.	+	-	-
B dataset	C. albicans	NA	50	SINGLE	Illumina HiSeq 2000	2015-08-02	PRJEB6939	ERP006610	ERR574633	The study was carried out to characterise the global transcriptional response of C. albicans to various environmental stresses, alone and in combinations.	+	-	-
B dataset	C. albicans	NA	202	PAIRED	Illumina HiSeq 2000	2016-08-01	PRJEB10581	ERP011845	ERR990837	The study was carried out to characterise the global transcriptional response of C. albicans to various environmental stresses, alone and in combinations.	+	+	+
B dataset	C. albicans	NA	202	PAIRED	Illumina HiSeq 2000	2016-08-01	PRJEB10581	ERP011845	ERR990838	The study was carried out to characterise the global transcriptional response of C. albicans to various environmental stresses, alone and in combinations.	+	+	+
B dataset	C. albicans	NA	202	PAIRED	Illumina HiSeq 2000	2016-08-01	PRJEB10581	ERP011845	ERR990839	The study was carried out to characterise the global transcriptional response of C. albicans to various environmental stresses, alone and in combinations.	+	+	+
B dataset	C. albicans	NA	202	PAIRED	Illumina HiSeq 2000	2016-08-01	PRJEB10581	ERP011845	ERR990840	The study was carried out to characterise the global transcriptional response of C. albicans to various environmental stresses, alone and in combinations.	+	+	+
B dataset	C. albicans	NA	202	PAIRED	Illumina HiSeq 2000	2016-08-01	PRJEB10581	ERP011845	ERR990841	The study was carried out to characterise the global transcriptional response of C. albicans to various environmental stresses, alone and in combinations.	+	+	+
B dataset	C. albicans	NA	202	PAIRED	Illumina HiSeq 2000	2016-08-01	PRJEB10581	ERP011845	ERR990842	The study was carried out to characterise the global transcriptional response of C. albicans to various environmental stresses, alone and in combinations.	+	+	+
B dataset	C. albicans	NA	202	PAIRED	Illumina HiSeq 2000	2016-08-01	PRJEB10581	ERP011845	ERR990843	The study was carried out to characterise the global transcriptional response of C. albicans to various environmental stresses, alone and in combinations.	+	+	+
B dataset	C. albicans	NA	202	PAIRED	Illumina HiSeq 2000	2016-08-01	PRJEB10581	ERP011845	ERR990844	The study was carried out to characterise the global transcriptional response of C. albicans to various environmental stresses, alone and in combinations.	+	+	+
B dataset	C. albicans	NA	202	PAIRED	Illumina HiSeq 2000	2016-08-01	PRJEB10581	ERP011845	ERR990845	The study was carried out to characterise the global transcriptional response of C. albicans to various environmental stresses, alone and in combinations.	+	+	+
B dataset	C. albicans	NA	202	PAIRED	Illumina HiSeq 2000	2016-08-01	PRJEB10581	ERP011845	ERR990846	The study was carried out to characterise the global transcriptional response of C. albicans to various environmental stresses, alone and in combinations.	+	+	+
B dataset	C. albicans	NA	36	SINGLE	Illumina Genome Analyzer	2009-12-08	PRJNA123555	SRP001412	SRR030142	Small RNA-Seq of C. albicans WT	-	NA	-
B dataset	C. auris	NA	300	PAIRED	Illumina HiSeq 2000	2019-09-04	PRJNA563631	SRP220132	SRR10059687	Overall design: total RNA profiles of drug resistant and sensitive strains of C. auris	+	-	-
B dataset	C. auris	NA	300	PAIRED	Illumina HiSeq 2000	2019-09-04	PRJNA563631	SRP220132	SRR10059688	Overall design: total RNA profiles of drug resistant and sensitive strains of C. auris	+	-	-
B dataset	C. auris	NA	300	PAIRED	Illumina HiSeq 2000	2019-09-04	PRJNA563631	SRP220132	SRR10059689	Overall design: total RNA profiles of drug resistant and sensitive strains of C. auris	+	-	-
B dataset	C. auris	NA	300	PAIRED	Illumina HiSeq 2000	2019-09-04	PRJNA563631	SRP220132	SRR10059690	Overall design: total RNA profiles of drug resistant and sensitive strains of C. auris	+	-	-
B dataset	C. auris	NA	300	PAIRED	Illumina HiSeq 2000	2019-09-04	PRJNA563631	SRP220132	SRR10059691	Overall design: total RNA profiles of drug resistant and sensitive strains of C. auris	+	-	-
B dataset	C. auris	NA	300	PAIRED	Illumina HiSeq 2000	2019-09-04	PRJNA563631	SRP220132	SRR10059692	Overall design: total RNA profiles of drug resistant and sensitive strains of C. auris	+	-	-
B dataset	C. albicans	NA	40	SINGLE	Illumina Genome Analyzer IIx	2015-07-22	PRJNA227213	SRP032814	SRR1027797	Overall design: Two biological replicates of WT C. albicans ribosome profiling and RNA-seq	-	NA	-
B dataset	C. albicans	NA	49	SINGLE	Illumina Genome Analyzer IIx	2015-07-22	PRJNA227213	SRP032814	SRR1027798	Overall design: Two biological replicates of WT C. albicans ribosome profiling and RNA-seq	-	NA	-
S dataset	C. tropicalis	DSM 4976	150	PAIRED	Illumina HiSeq 3000	2021-01-14	PRJNA577038	SRP225725	SRR10279975	The authors studied the host- pathogen interactions between human epithelial cell line A451 with 4 main C. pathogens (C. albicans, C. glabrata, C. parapsilosis and C. tropicalis) using dual RNA-Seq.	+	+	+
S dataset	C. tropicalis	DSM 4975	150	PAIRED	Illumina HiSeq 3000	2021-01-14	PRJNA577038	SRP225725	SRR10279976	The authors studied the host- pathogen interactions between human epithelial cell line A451 with 4 main C. pathogens (C. albicans, C. glabrata, C. parapsilosis and C. tropicalis) using dual RNA-Seq.	+	+	+
S dataset	C. tropicalis	DSM 4974	150	PAIRED	Illumina HiSeq 3000	2021-01-14	PRJNA577038	SRP225725	SRR10279977	The authors studied the host- pathogen interactions between human epithelial cell line A451 with 4 main C. pathogens (C. albicans, C. glabrata, C. parapsilosis and C. tropicalis) using dual RNA-Seq.	+	+	+
S dataset	C. albicans	SC5314	150	PAIRED	Illumina HiSeq 3000	2021-01-14	PRJNA577038	SRP225725	SRR10279978	The authors studied the host- pathogen interactions between human epithelial cell line A451 with 4 main C. pathogens (C. albicans, C. glabrata, C. parapsilosis and C. tropicalis) using dual RNA-Seq.	+	+	+
S dataset	C. tropicalis	DSM 4973	150	PAIRED	Illumina HiSeq 3000	2021-01-14	PRJNA577038	SRP225725	SRR10279979	The authors studied the host- pathogen interactions between human epithelial cell line A451 with 4 main C. pathogens (C. albicans, C. glabrata, C. parapsilosis and C. tropicalis) using dual RNA-Seq.	+	+	+
S dataset	C. tropicalis	DSM 4972	152	PAIRED	Illumina HiSeq 3000	2021-01-14	PRJNA577038	SRP225725	SRR10279980	The authors studied the host- pathogen interactions between human epithelial cell line A451 with 4 main C. pathogens (C. albicans, C. glabrata, C. parapsilosis and C. tropicalis) using dual RNA-Seq.	+	+	+
S dataset	C. tropicalis	DSM 4971	150	PAIRED	Illumina HiSeq 3000	2021-01-14	PRJNA577038	SRP225725	SRR10279981	The authors studied the host- pathogen interactions between human epithelial cell line A451 with 4 main C. pathogens (C. albicans, C. glabrata, C. parapsilosis and C. tropicalis) using dual RNA-Seq.	+	+	+
S dataset	C. tropicalis	DSM 4970	152	PAIRED	Illumina HiSeq 3000	2021-01-14	PRJNA577038	SRP225725	SRR10279982	The authors studied the host- pathogen interactions between human epithelial cell line A451 with 4 main C. pathogens (C. albicans, C. glabrata, C. parapsilosis and C. tropicalis) using dual RNA-Seq.	+	+	+
S dataset	C. tropicalis	DSM 4969	152	PAIRED	Illumina HiSeq 3000	2021-01-14	PRJNA577038	SRP225725	SRR10279983	The authors studied the host- pathogen interactions between human epithelial cell line A451 with 4 main C. pathogens (C. albicans, C. glabrata, C. parapsilosis and C. tropicalis) using dual RNA-Seq.	+	+	+
S dataset	C. tropicalis	DSM 4968	150	PAIRED	Illumina HiSeq 3000	2021-01-14	PRJNA577038	SRP225725	SRR10279984	The authors studied the host- pathogen interactions between human epithelial cell line A451 with 4 main C. pathogens (C. albicans, C. glabrata, C. parapsilosis and C. tropicalis) using dual RNA-Seq.	+	+	+
S dataset	C. tropicalis	DSM 4967	150	PAIRED	Illumina HiSeq 3000	2021-01-14	PRJNA577038	SRP225725	SRR10279985	The authors studied the host- pathogen interactions between human epithelial cell line A451 with 4 main C. pathogens (C. albicans, C. glabrata, C. parapsilosis and C. tropicalis) using dual RNA-Seq.	+	+	+
S dataset	C. tropicalis	DSM 4966	150	PAIRED	Illumina HiSeq 3000	2021-01-14	PRJNA577038	SRP225725	SRR10279986	The authors studied the host- pathogen interactions between human epithelial cell line A451 with 4 main C. pathogens (C. albicans, C. glabrata, C. parapsilosis and C. tropicalis) using dual RNA-Seq.	+	+	+
S dataset	C. tropicalis	DSM 4965	150	PAIRED	Illumina HiSeq 3000	2021-01-14	PRJNA577038	SRP225725	SRR10279987	The authors studied the host- pathogen interactions between human epithelial cell line A451 with 4 main C. pathogens (C. albicans, C. glabrata, C. parapsilosis and C. tropicalis) using dual RNA-Seq.	+	+	+
S dataset	C. tropicalis	DSM 4964	150	PAIRED	Illumina HiSeq 3000	2021-01-14	PRJNA577038	SRP225725	SRR10279988	The authors studied the host- pathogen interactions between human epithelial cell line A451 with 4 main C. pathogens (C. albicans, C. glabrata, C. parapsilosis and C. tropicalis) using dual RNA-Seq.	+	+	+
S dataset	C. albicans	SC5314	150	PAIRED	Illumina HiSeq 3000	2021-01-14	PRJNA577038	SRP225725	SRR10279989	The authors studied the host- pathogen interactions between human epithelial cell line A451 with 4 main C. pathogens (C. albicans, C. glabrata, C. parapsilosis and C. tropicalis) using dual RNA-Seq.	+	+	+
S dataset	C. tropicalis	DSM 4963	150	PAIRED	Illumina HiSeq 3000	2021-01-14	PRJNA577038	SRP225725	SRR10279990	The authors studied the host- pathogen interactions between human epithelial cell line A451 with 4 main C. pathogens (C. albicans, C. glabrata, C. parapsilosis and C. tropicalis) using dual RNA-Seq.	+	+	+
S dataset	C. tropicalis	DSM 4962	150	PAIRED	Illumina HiSeq 3000	2021-01-14	PRJNA577038	SRP225725	SRR10279991	The authors studied the host- pathogen interactions between human epithelial cell line A451 with 4 main C. pathogens (C. albicans, C. glabrata, C. parapsilosis and C. tropicalis) using dual RNA-Seq.	+	+	+
S dataset	C. tropicalis	DSM 4961	152	PAIRED	Illumina HiSeq 3000	2021-01-14	PRJNA577038	SRP225725	SRR10279992	The authors studied the host- pathogen interactions between human epithelial cell line A451 with 4 main C. pathogens (C. albicans, C. glabrata, C. parapsilosis and C. tropicalis) using dual RNA-Seq.	+	+	+
S dataset	C. tropicalis	DSM 4960	152	PAIRED	Illumina HiSeq 3000	2021-01-14	PRJNA577038	SRP225725	SRR10279993	The authors studied the host- pathogen interactions between human epithelial cell line A451 with 4 main C. pathogens (C. albicans, C. glabrata, C. parapsilosis and C. tropicalis) using dual RNA-Seq.	+	+	+
S dataset	C. tropicalis	DSM 4959	150	PAIRED	Illumina HiSeq 3000	2021-01-14	PRJNA577038	SRP225725	SRR10279994	The authors studied the host- pathogen interactions between human epithelial cell line A451 with 4 main C. pathogens (C. albicans, C. glabrata, C. parapsilosis and C. tropicalis) using dual RNA-Seq.	+	+	+
S dataset	C. parapsilosis	73-037	150	PAIRED	Illumina HiSeq 3000	2021-01-14	PRJNA577038	SRP225725	SRR10279998	The authors studied the host- pathogen interactions between human epithelial cell line A451 with 4 main C. pathogens (C. albicans, C. glabrata, C. parapsilosis and C. tropicalis) using dual RNA-Seq.	+	+	+
S dataset	C. parapsilosis	73-037	150	PAIRED	Illumina HiSeq 3000	2021-01-14	PRJNA577038	SRP225725	SRR10279999	The authors studied the host- pathogen interactions between human epithelial cell line A451 with 4 main C. pathogens (C. albicans, C. glabrata, C. parapsilosis and C. tropicalis) using dual RNA-Seq.	+	+	+
S dataset	C. albicans	SC5314	152	PAIRED	Illumina HiSeq 3000	2021-01-14	PRJNA577038	SRP225725	SRR10280000	The authors studied the host- pathogen interactions between human epithelial cell line A451 with 4 main C. pathogens (C. albicans, C. glabrata, C. parapsilosis and C. tropicalis) using dual RNA-Seq.	+	+	+
S dataset	C. parapsilosis	73-037	150	PAIRED	Illumina HiSeq 3000	2021-01-14	PRJNA577038	SRP225725	SRR10280001	The authors studied the host- pathogen interactions between human epithelial cell line A451 with 4 main C. pathogens (C. albicans, C. glabrata, C. parapsilosis and C. tropicalis) using dual RNA-Seq.	+	+	+
S dataset	C. parapsilosis	73-037	150	PAIRED	Illumina HiSeq 3000	2021-01-14	PRJNA577038	SRP225725	SRR10280002	The authors studied the host- pathogen interactions between human epithelial cell line A451 with 4 main C. pathogens (C. albicans, C. glabrata, C. parapsilosis and C. tropicalis) using dual RNA-Seq.	+	+	+
S dataset	C. parapsilosis	73-037	150	PAIRED	Illumina HiSeq 3000	2021-01-14	PRJNA577038	SRP225725	SRR10280003	The authors studied the host- pathogen interactions between human epithelial cell line A451 with 4 main C. pathogens (C. albicans, C. glabrata, C. parapsilosis and C. tropicalis) using dual RNA-Seq.	+	+	+
S dataset	C. parapsilosis	73-037	150	PAIRED	Illumina HiSeq 3000	2021-01-14	PRJNA577038	SRP225725	SRR10280004	The authors studied the host- pathogen interactions between human epithelial cell line A451 with 4 main C. pathogens (C. albicans, C. glabrata, C. parapsilosis and C. tropicalis) using dual RNA-Seq.	+	+	+
S dataset	C. parapsilosis	73-037	150	PAIRED	Illumina HiSeq 3000	2021-01-14	PRJNA577038	SRP225725	SRR10280005	The authors studied the host- pathogen interactions between human epithelial cell line A451 with 4 main C. pathogens (C. albicans, C. glabrata, C. parapsilosis and C. tropicalis) using dual RNA-Seq.	+	+	+
S dataset	C. parapsilosis	73-037	152	PAIRED	Illumina HiSeq 3000	2021-01-14	PRJNA577038	SRP225725	SRR10280006	The authors studied the host- pathogen interactions between human epithelial cell line A451 with 4 main C. pathogens (C. albicans, C. glabrata, C. parapsilosis and C. tropicalis) using dual RNA-Seq.	+	+	+
S dataset	C. parapsilosis	73-037	150	PAIRED	Illumina HiSeq 3000	2021-01-14	PRJNA577038	SRP225725	SRR10280007	The authors studied the host- pathogen interactions between human epithelial cell line A451 with 4 main C. pathogens (C. albicans, C. glabrata, C. parapsilosis and C. tropicalis) using dual RNA-Seq.	+	+	+
S dataset	C. parapsilosis	73-037	152	PAIRED	Illumina HiSeq 3000	2021-01-14	PRJNA577038	SRP225725	SRR10280008	The authors studied the host- pathogen interactions between human epithelial cell line A451 with 4 main C. pathogens (C. albicans, C. glabrata, C. parapsilosis and C. tropicalis) using dual RNA-Seq.	+	+	+
S dataset	C. parapsilosis	73-037	150	PAIRED	Illumina HiSeq 3000	2021-01-14	PRJNA577038	SRP225725	SRR10280009	The authors studied the host- pathogen interactions between human epithelial cell line A451 with 4 main C. pathogens (C. albicans, C. glabrata, C. parapsilosis and C. tropicalis) using dual RNA-Seq.	+	+	+
S dataset	C. parapsilosis	73-037	150	PAIRED	Illumina HiSeq 3000	2021-01-14	PRJNA577038	SRP225725	SRR10280010	The authors studied the host- pathogen interactions between human epithelial cell line A451 with 4 main C. pathogens (C. albicans, C. glabrata, C. parapsilosis and C. tropicalis) using dual RNA-Seq.	+	+	+
S dataset	C. albicans	SC5314	150	PAIRED	Illumina HiSeq 3000	2021-01-14	PRJNA577038	SRP225725	SRR10280011	The authors studied the host- pathogen interactions between human epithelial cell line A451 with 4 main C. pathogens (C. albicans, C. glabrata, C. parapsilosis and C. tropicalis) using dual RNA-Seq.	+	+	+
S dataset	C. parapsilosis	73-037	150	PAIRED	Illumina HiSeq 3000	2021-01-14	PRJNA577038	SRP225725	SRR10280012	The authors studied the host- pathogen interactions between human epithelial cell line A451 with 4 main C. pathogens (C. albicans, C. glabrata, C. parapsilosis and C. tropicalis) using dual RNA-Seq.	+	+	+
S dataset	C. parapsilosis	73-037	150	PAIRED	Illumina HiSeq 3000	2021-01-14	PRJNA577038	SRP225725	SRR10280013	The authors studied the host- pathogen interactions between human epithelial cell line A451 with 4 main C. pathogens (C. albicans, C. glabrata, C. parapsilosis and C. tropicalis) using dual RNA-Seq.	+	+	+
S dataset	C. parapsilosis	73-037	150	PAIRED	Illumina HiSeq 3000	2021-01-14	PRJNA577038	SRP225725	SRR10280014	The authors studied the host- pathogen interactions between human epithelial cell line A451 with 4 main C. pathogens (C. albicans, C. glabrata, C. parapsilosis and C. tropicalis) using dual RNA-Seq.	+	+	+
S dataset	C. glabrata	ATCC 2001	150	PAIRED	Illumina HiSeq 3000	2021-01-14	PRJNA577038	SRP225725	SRR10280018	The authors studied the host- pathogen interactions between human epithelial cell line A451 with 4 main C. pathogens (C. albicans, C. glabrata, C. parapsilosis and C. tropicalis) using dual RNA-Seq.	+	+	+
S dataset	C. glabrata	ATCC 2001	150	PAIRED	Illumina HiSeq 3000	2021-01-14	PRJNA577038	SRP225725	SRR10280019	The authors studied the host- pathogen interactions between human epithelial cell line A451 with 4 main C. pathogens (C. albicans, C. glabrata, C. parapsilosis and C. tropicalis) using dual RNA-Seq.	+	+	+
S dataset	C. glabrata	ATCC 2001	150	PAIRED	Illumina HiSeq 3000	2021-01-14	PRJNA577038	SRP225725	SRR10280020	The authors studied the host- pathogen interactions between human epithelial cell line A451 with 4 main C. pathogens (C. albicans, C. glabrata, C. parapsilosis and C. tropicalis) using dual RNA-Seq.	+	+	+
S dataset	C. glabrata	ATCC 2001	150	PAIRED	Illumina HiSeq 3000	2021-01-14	PRJNA577038	SRP225725	SRR10280021	The authors studied the host- pathogen interactions between human epithelial cell line A451 with 4 main C. pathogens (C. albicans, C. glabrata, C. parapsilosis and C. tropicalis) using dual RNA-Seq.	+	+	+
S dataset	C. albicans	SC5314	152	PAIRED	Illumina HiSeq 3000	2021-01-14	PRJNA577038	SRP225725	SRR10280022	The authors studied the host- pathogen interactions between human epithelial cell line A451 with 4 main C. pathogens (C. albicans, C. glabrata, C. parapsilosis and C. tropicalis) using dual RNA-Seq.	+	+	+
S dataset	C. glabrata	ATCC 2001	150	PAIRED	Illumina HiSeq 3000	2021-01-14	PRJNA577038	SRP225725	SRR10280023	The authors studied the host- pathogen interactions between human epithelial cell line A451 with 4 main C. pathogens (C. albicans, C. glabrata, C. parapsilosis and C. tropicalis) using dual RNA-Seq.	+	+	+
S dataset	C. glabrata	ATCC 2001	150	PAIRED	Illumina HiSeq 3000	2021-01-14	PRJNA577038	SRP225725	SRR10280024	The authors studied the host- pathogen interactions between human epithelial cell line A451 with 4 main C. pathogens (C. albicans, C. glabrata, C. parapsilosis and C. tropicalis) using dual RNA-Seq.	+	+	+
S dataset	C. glabrata	ATCC 2001	150	PAIRED	Illumina HiSeq 3000	2021-01-14	PRJNA577038	SRP225725	SRR10280025	The authors studied the host- pathogen interactions between human epithelial cell line A451 with 4 main C. pathogens (C. albicans, C. glabrata, C. parapsilosis and C. tropicalis) using dual RNA-Seq.	+	+	+
S dataset	C. glabrata	ATCC 2001	152	PAIRED	Illumina HiSeq 3000	2021-01-14	PRJNA577038	SRP225725	SRR10280026	The authors studied the host- pathogen interactions between human epithelial cell line A451 with 4 main C. pathogens (C. albicans, C. glabrata, C. parapsilosis and C. tropicalis) using dual RNA-Seq.	+	+	+
S dataset	C. glabrata	ATCC 2001	150	PAIRED	Illumina HiSeq 3000	2021-01-14	PRJNA577038	SRP225725	SRR10280027	The authors studied the host- pathogen interactions between human epithelial cell line A451 with 4 main C. pathogens (C. albicans, C. glabrata, C. parapsilosis and C. tropicalis) using dual RNA-Seq.	+	+	+
S dataset	C. glabrata	ATCC 2001	150	PAIRED	Illumina HiSeq 3000	2021-01-14	PRJNA577038	SRP225725	SRR10280028	The authors studied the host- pathogen interactions between human epithelial cell line A451 with 4 main C. pathogens (C. albicans, C. glabrata, C. parapsilosis and C. tropicalis) using dual RNA-Seq.	+	+	+
S dataset	C. glabrata	ATCC 2001	150	PAIRED	Illumina HiSeq 3000	2021-01-14	PRJNA577038	SRP225725	SRR10280029	The authors studied the host- pathogen interactions between human epithelial cell line A451 with 4 main C. pathogens (C. albicans, C. glabrata, C. parapsilosis and C. tropicalis) using dual RNA-Seq.	+	+	+
S dataset	C. glabrata	ATCC 2001	150	PAIRED	Illumina HiSeq 3000	2021-01-14	PRJNA577038	SRP225725	SRR10280030	The authors studied the host- pathogen interactions between human epithelial cell line A451 with 4 main C. pathogens (C. albicans, C. glabrata, C. parapsilosis and C. tropicalis) using dual RNA-Seq.	+	+	+
S dataset	C. glabrata	ATCC 2001	150	PAIRED	Illumina HiSeq 3000	2021-01-14	PRJNA577038	SRP225725	SRR10280031	The authors studied the host- pathogen interactions between human epithelial cell line A451 with 4 main C. pathogens (C. albicans, C. glabrata, C. parapsilosis and C. tropicalis) using dual RNA-Seq.	+	+	+
S dataset	C. glabrata	ATCC 2001	150	PAIRED	Illumina HiSeq 3000	2021-01-14	PRJNA577038	SRP225725	SRR10280032	The authors studied the host- pathogen interactions between human epithelial cell line A451 with 4 main C. pathogens (C. albicans, C. glabrata, C. parapsilosis and C. tropicalis) using dual RNA-Seq.	+	+	+
S dataset	C. albicans	SC5314	152	PAIRED	Illumina HiSeq 3000	2021-01-14	PRJNA577038	SRP225725	SRR10280033	The authors studied the host- pathogen interactions between human epithelial cell line A451 with 4 main C. pathogens (C. albicans, C. glabrata, C. parapsilosis and C. tropicalis) using dual RNA-Seq.	+	+	+
S dataset	C. albicans	SC5314	100	PAIRED	Illumina HiSeq 2500	2021-01-14	PRJNA577038	SRP225725	SRR10280034	The authors studied the host- pathogen interactions between human epithelial cell line A451 with 4 main C. pathogens (C. albicans, C. glabrata, C. parapsilosis and C. tropicalis) using dual RNA-Seq.	+	+	+
S dataset	C. albicans	SC5314	100	PAIRED	Illumina HiSeq 2500	2021-01-14	PRJNA577038	SRP225725	SRR10280035	The authors studied the host- pathogen interactions between human epithelial cell line A451 with 4 main C. pathogens (C. albicans, C. glabrata, C. parapsilosis and C. tropicalis) using dual RNA-Seq.	+	+	+
S dataset	C. albicans	SC5314	100	PAIRED	Illumina HiSeq 2500	2021-01-14	PRJNA577038	SRP225725	SRR10280036	The authors studied the host- pathogen interactions between human epithelial cell line A451 with 4 main C. pathogens (C. albicans, C. glabrata, C. parapsilosis and C. tropicalis) using dual RNA-Seq.	+	+	+
S dataset	C. albicans	SC5314	100	PAIRED	Illumina HiSeq 2500	2021-01-14	PRJNA577038	SRP225725	SRR10280037	The authors studied the host- pathogen interactions between human epithelial cell line A451 with 4 main C. pathogens (C. albicans, C. glabrata, C. parapsilosis and C. tropicalis) using dual RNA-Seq.	+	+	+
S dataset	C. albicans	SC5314	100	PAIRED	Illumina HiSeq 2500	2021-01-14	PRJNA577038	SRP225725	SRR10280038	The authors studied the host- pathogen interactions between human epithelial cell line A451 with 4 main C. pathogens (C. albicans, C. glabrata, C. parapsilosis and C. tropicalis) using dual RNA-Seq.	+	+	+
S dataset	C. albicans	SC5314	100	PAIRED	Illumina HiSeq 2500	2021-01-14	PRJNA577038	SRP225725	SRR10280039	The authors studied the host- pathogen interactions between human epithelial cell line A451 with 4 main C. pathogens (C. albicans, C. glabrata, C. parapsilosis and C. tropicalis) using dual RNA-Seq.	+	+	+
S dataset	C. albicans	SC5314	100	PAIRED	Illumina HiSeq 2500	2021-01-14	PRJNA577038	SRP225725	SRR10280040	The authors studied the host- pathogen interactions between human epithelial cell line A451 with 4 main C. pathogens (C. albicans, C. glabrata, C. parapsilosis and C. tropicalis) using dual RNA-Seq.	+	+	+
S dataset	C. albicans	SC5314	100	PAIRED	Illumina HiSeq 2500	2021-01-14	PRJNA577038	SRP225725	SRR10280041	The authors studied the host- pathogen interactions between human epithelial cell line A451 with 4 main C. pathogens (C. albicans, C. glabrata, C. parapsilosis and C. tropicalis) using dual RNA-Seq.	+	+	+
S dataset	C. albicans	SC5314	100	PAIRED	Illumina HiSeq 2500	2021-01-14	PRJNA577038	SRP225725	SRR10280042	The authors studied the host- pathogen interactions between human epithelial cell line A451 with 4 main C. pathogens (C. albicans, C. glabrata, C. parapsilosis and C. tropicalis) using dual RNA-Seq.	+	+	+
S dataset	C. albicans	SC5314	152	PAIRED	Illumina HiSeq 3000	2021-01-14	PRJNA577038	SRP225725	SRR10280044	The authors studied the host- pathogen interactions between human epithelial cell line A451 with 4 main C. pathogens (C. albicans, C. glabrata, C. parapsilosis and C. tropicalis) using dual RNA-Seq.	+	+	+
S dataset	C. albicans	SC5314	152	PAIRED	Illumina HiSeq 3000	2021-01-14	PRJNA577038	SRP225725	SRR10280047	The authors studied the host- pathogen interactions between human epithelial cell line A451 with 4 main C. pathogens (C. albicans, C. glabrata, C. parapsilosis and C. tropicalis) using dual RNA-Seq.	+	+	+
S dataset	C. albicans	SC5314	152	PAIRED	Illumina HiSeq 3000	2021-01-14	PRJNA577038	SRP225725	SRR10280048	The authors studied the host- pathogen interactions between human epithelial cell line A451 with 4 main C. pathogens (C. albicans, C. glabrata, C. parapsilosis and C. tropicalis) using dual RNA-Seq.	+	+	+
S dataset	C. albicans	SC5314	152	PAIRED	Illumina HiSeq 3000	2021-01-14	PRJNA577038	SRP225725	SRR10280049	The authors studied the host- pathogen interactions between human epithelial cell line A451 with 4 main C. pathogens (C. albicans, C. glabrata, C. parapsilosis and C. tropicalis) using dual RNA-Seq.	+	+	+
S dataset	C. albicans	SC5314	152	PAIRED	Illumina HiSeq 3000	2021-01-14	PRJNA577038	SRP225725	SRR10280050	The authors studied the host- pathogen interactions between human epithelial cell line A451 with 4 main C. pathogens (C. albicans, C. glabrata, C. parapsilosis and C. tropicalis) using dual RNA-Seq.	+	+	+
S dataset	C. albicans	SC5314	150	PAIRED	Illumina HiSeq 3000	2021-01-14	PRJNA577038	SRP225725	SRR10280051	The authors studied the host- pathogen interactions between human epithelial cell line A451 with 4 main C. pathogens (C. albicans, C. glabrata, C. parapsilosis and C. tropicalis) using dual RNA-Seq.	+	+	+
S dataset	C. albicans	SC5314	150	PAIRED	Illumina HiSeq 3000	2021-01-14	PRJNA577038	SRP225725	SRR10280052	The authors studied the host- pathogen interactions between human epithelial cell line A451 with 4 main C. pathogens (C. albicans, C. glabrata, C. parapsilosis and C. tropicalis) using dual RNA-Seq.	+	+	+
S dataset	C. albicans	SC5314	302	PAIRED	Illumina HiSeq 3000	2021-01-14	PRJNA577038	SRP225725	SRR10280053	The authors studied the host- pathogen interactions between human epithelial cell line A451 with 4 main C. pathogens (C. albicans, C. glabrata, C. parapsilosis and C. tropicalis) using dual RNA-Seq.	+	+	+
S dataset	C. albicans	SC5314	150	PAIRED	Illumina HiSeq 3000	2021-01-14	PRJNA577038	SRP225725	SRR10280054	The authors studied the host- pathogen interactions between human epithelial cell line A451 with 4 main C. pathogens (C. albicans, C. glabrata, C. parapsilosis and C. tropicalis) using dual RNA-Seq.	+	+	+
S dataset	C. albicans	SC5314	152	PAIRED	Illumina HiSeq 2500	2021-01-14	PRJNA577038	SRP225725	SRR10280055	The authors studied the host- pathogen interactions between human epithelial cell line A451 with 4 main C. pathogens (C. albicans, C. glabrata, C. parapsilosis and C. tropicalis) using dual RNA-Seq.	+	+	+
S dataset	C. albicans	SC5314	150	PAIRED	Illumina HiSeq 3000	2021-01-14	PRJNA577038	SRP225725	SRR10280056	The authors studied the host- pathogen interactions between human epithelial cell line A451 with 4 main C. pathogens (C. albicans, C. glabrata, C. parapsilosis and C. tropicalis) using dual RNA-Seq.	+	+	+
S dataset	C. albicans	SC5314	150	PAIRED	Illumina HiSeq 3000	2021-01-14	PRJNA577038	SRP225725	SRR10280057	The authors studied the host- pathogen interactions between human epithelial cell line A451 with 4 main C. pathogens (C. albicans, C. glabrata, C. parapsilosis and C. tropicalis) using dual RNA-Seq.	+	+	+
S dataset	C. albicans	SC5314	150	PAIRED	Illumina HiSeq 3000	2021-01-14	PRJNA577038	SRP225725	SRR10280058	The authors studied the host- pathogen interactions between human epithelial cell line A451 with 4 main C. pathogens (C. albicans, C. glabrata, C. parapsilosis and C. tropicalis) using dual RNA-Seq.	+	+	+
S dataset	C. albicans	SC5314	150	PAIRED	Illumina HiSeq 3000	2021-01-14	PRJNA577038	SRP225725	SRR10280059	The authors studied the host- pathogen interactions between human epithelial cell line A451 with 4 main C. pathogens (C. albicans, C. glabrata, C. parapsilosis and C. tropicalis) using dual RNA-Seq.	+	+	+
S dataset	C. albicans	SC5314	150	PAIRED	Illumina HiSeq 3000	2021-01-14	PRJNA577038	SRP225725	SRR10280060	The authors studied the host- pathogen interactions between human epithelial cell line A451 with 4 main C. pathogens (C. albicans, C. glabrata, C. parapsilosis and C. tropicalis) using dual RNA-Seq.	+	+	+
S dataset	C. albicans	SC5314	150	PAIRED	Illumina HiSeq 3000	2021-01-14	PRJNA577038	SRP225725	SRR10280061	The authors studied the host- pathogen interactions between human epithelial cell line A451 with 4 main C. pathogens (C. albicans, C. glabrata, C. parapsilosis and C. tropicalis) using dual RNA-Seq.	+	+	+
S dataset	C. albicans	SC5314	150	PAIRED	Illumina HiSeq 3000	2021-01-14	PRJNA577038	SRP225725	SRR10280062	The authors studied the host- pathogen interactions between human epithelial cell line A451 with 4 main C. pathogens (C. albicans, C. glabrata, C. parapsilosis and C. tropicalis) using dual RNA-Seq.	+	+	+
S dataset	C. albicans	SC5314	150	PAIRED	Illumina HiSeq 3000	2021-01-14	PRJNA577038	SRP225725	SRR10280063	The authors studied the host- pathogen interactions between human epithelial cell line A451 with 4 main C. pathogens (C. albicans, C. glabrata, C. parapsilosis and C. tropicalis) using dual RNA-Seq.	+	+	+
S dataset	C. albicans	SC5314	150	PAIRED	Illumina HiSeq 3000	2021-01-14	PRJNA577038	SRP225725	SRR10280064	The authors studied the host- pathogen interactions between human epithelial cell line A451 with 4 main C. pathogens (C. albicans, C. glabrata, C. parapsilosis and C. tropicalis) using dual RNA-Seq.	+	+	+
S dataset	C. albicans	SC5314	150	PAIRED	Illumina HiSeq 3000	2021-01-14	PRJNA577038	SRP225725	SRR10280065	The authors studied the host- pathogen interactions between human epithelial cell line A451 with 4 main C. pathogens (C. albicans, C. glabrata, C. parapsilosis and C. tropicalis) using dual RNA-Seq.	+	+	+
S dataset	C. albicans	SC5314	150	PAIRED	Illumina HiSeq 3000	2021-01-14	PRJNA577038	SRP225725	SRR10280066	The authors studied the host- pathogen interactions between human epithelial cell line A451 with 4 main C. pathogens (C. albicans, C. glabrata, C. parapsilosis and C. tropicalis) using dual RNA-Seq.	+	+	+
S dataset	C. albicans	SC5314	150	PAIRED	Illumina HiSeq 3000	2021-01-14	PRJNA577038	SRP225725	SRR10280067	The authors studied the host- pathogen interactions between human epithelial cell line A451 with 4 main C. pathogens (C. albicans, C. glabrata, C. parapsilosis and C. tropicalis) using dual RNA-Seq.	+	+	+
B dataset	C. albicans	NA	36	SINGLE	Illumina Genome Analyzer IIx	2015-12-04	PRJNA230804	SRP033563	SRR1044400	Overall design: C. albicans strains were grown in YPD media to approximately OD600=0.75 and total RNA was harvested from four biological replicates each of WT and 2 independent isolates of the zfs1 deletion.	-	NA	-
B dataset	C. albicans	NA	36	SINGLE	Illumina Genome Analyzer IIx	2015-12-04	PRJNA230804	SRP033563	SRR1044401	Overall design: C. albicans strains were grown in YPD media to approximately OD600=0.75 and total RNA was harvested from four biological replicates each of WT and 2 independent isolates of the zfs1 deletion.	-	NA	-
B dataset	C. albicans	NA	36	SINGLE	Illumina Genome Analyzer IIx	2015-12-04	PRJNA230804	SRP033563	SRR1044402	Overall design: C. albicans strains were grown in YPD media to approximately OD600=0.75 and total RNA was harvested from four biological replicates each of WT and 2 independent isolates of the zfs1 deletion.	-	NA	-
B dataset	C. albicans	NA	36	SINGLE	Illumina Genome Analyzer IIx	2015-12-04	PRJNA230804	SRP033563	SRR1044403	Overall design: C. albicans strains were grown in YPD media to approximately OD600=0.75 and total RNA was harvested from four biological replicates each of WT and 2 independent isolates of the zfs1 deletion.	-	NA	-
B dataset	C. albicans	NA	36	SINGLE	Illumina Genome Analyzer IIx	2015-12-04	PRJNA230804	SRP033563	SRR1044404	Overall design: C. albicans strains were grown in YPD media to approximately OD600=0.75 and total RNA was harvested from four biological replicates each of WT and 2 independent isolates of the zfs1 deletion.	-	NA	-
B dataset	C. albicans	NA	36	SINGLE	Illumina Genome Analyzer IIx	2015-12-04	PRJNA230804	SRP033563	SRR1044405	Overall design: C. albicans strains were grown in YPD media to approximately OD600=0.75 and total RNA was harvested from four biological replicates each of WT and 2 independent isolates of the zfs1 deletion.	-	NA	-
B dataset	C. albicans	NA	36	SINGLE	Illumina Genome Analyzer IIx	2015-12-04	PRJNA230804	SRP033563	SRR1044406	Overall design: C. albicans strains were grown in YPD media to approximately OD600=0.75 and total RNA was harvested from four biological replicates each of WT and 2 independent isolates of the zfs1 deletion.	-	NA	-
B dataset	C. albicans	NA	36	SINGLE	Illumina Genome Analyzer IIx	2015-12-04	PRJNA230804	SRP033563	SRR1044407	Overall design: C. albicans strains were grown in YPD media to approximately OD600=0.75 and total RNA was harvested from four biological replicates each of WT and 2 independent isolates of the zfs1 deletion.	-	NA	-
B dataset	C. albicans	NA	36	SINGLE	Illumina Genome Analyzer IIx	2015-12-04	PRJNA230804	SRP033563	SRR1044408	Overall design: C. albicans strains were grown in YPD media to approximately OD600=0.75 and total RNA was harvested from four biological replicates each of WT and 2 independent isolates of the zfs1 deletion.	-	NA	-
B dataset	C. albicans	NA	36	SINGLE	Illumina Genome Analyzer IIx	2015-12-04	PRJNA230804	SRP033563	SRR1044409	Overall design: C. albicans strains were grown in YPD media to approximately OD600=0.75 and total RNA was harvested from four biological replicates each of WT and 2 independent isolates of the zfs1 deletion.	-	NA	-
B dataset	C. albicans	NA	36	SINGLE	Illumina Genome Analyzer IIx	2015-12-04	PRJNA230804	SRP033563	SRR1044410	Overall design: C. albicans strains were grown in YPD media to approximately OD600=0.75 and total RNA was harvested from four biological replicates each of WT and 2 independent isolates of the zfs1 deletion.	-	NA	-
B dataset	C. albicans	NA	49	SINGLE	Illumina HiSeq 2000	2015-07-22	PRJNA232619	SRP034741	SRR1061351	Overall design: total RNA profiles of 24h old white, gray and opaque cell types of C. albicans	-	NA	-
B dataset	C. albicans	NA	49	SINGLE	Illumina HiSeq 2000	2015-07-22	PRJNA232619	SRP034741	SRR1061352	Overall design: total RNA profiles of 24h old white, gray and opaque cell types of C. albicans	-	NA	-
B dataset	C. albicans	NA	49	SINGLE	Illumina HiSeq 2000	2015-07-22	PRJNA232619	SRP034741	SRR1061353	Overall design: total RNA profiles of 24h old white, gray and opaque cell types of C. albicans	-	NA	-
B dataset	C. glabrata	NA	36	SINGLE	Illumina Genome Analyzer	2015-01-22	PRJNA235970	SRP035574	SRR1135418	cDNA library comprised by the cells cultured in 7 different conditions	-	NA	-
B dataset	C. auris	NA	300	PAIRED	Illumina NovaSeq 6000	2020-10-06	PRJNA623931	SRP255757	SRR11511209	Overall design: polyA selection of mRNA from C. auris either treated or untreated with numerous antimycotics, followed by sequencing on a NovaSeq 6000	+	-	-
B dataset	C. auris	NA	300	PAIRED	Illumina NovaSeq 6000	2020-10-06	PRJNA623931	SRP255757	SRR11511210	Overall design: polyA selection of mRNA from C. auris either treated or untreated with numerous antimycotics, followed by sequencing on a NovaSeq 6000	+	-	-
B dataset	C. auris	NA	300	PAIRED	Illumina NovaSeq 6000	2020-10-06	PRJNA623931	SRP255757	SRR11511211	Overall design: polyA selection of mRNA from C. auris either treated or untreated with numerous antimycotics, followed by sequencing on a NovaSeq 6002	+	-	-
B dataset	C. auris	NA	300	PAIRED	Illumina NovaSeq 6000	2020-10-06	PRJNA623931	SRP255757	SRR11511212	Overall design: polyA selection of mRNA from C. auris either treated or untreated with numerous antimycotics, followed by sequencing on a NovaSeq 6003	+	-	-
B dataset	C. auris	NA	300	PAIRED	Illumina NovaSeq 6000	2020-10-20	PRJNA625552	SRP256498	SRR11550479	Overall design: polyA selection of mRNA from treated and untreated Candida auris, sequenced on a NovaSeq 6000	+	-	-
B dataset	C. auris	NA	300	PAIRED	Illumina NovaSeq 6000	2020-10-20	PRJNA625552	SRP256498	SRR11550480	Overall design: polyA selection of mRNA from treated and untreated Candida auris, sequenced on a NovaSeq 6001	+	-	-
B dataset	C. auris	NA	300	PAIRED	Illumina NovaSeq 6000	2020-10-20	PRJNA625552	SRP256498	SRR11550481	Overall design: polyA selection of mRNA from treated and untreated Candida auris, sequenced on a NovaSeq 6002	+	-	-
B dataset	C. auris	NA	300	PAIRED	Illumina NovaSeq 6000	2020-10-20	PRJNA625552	SRP256498	SRR11550482	Overall design: polyA selection of mRNA from treated and untreated Candida auris, sequenced on a NovaSeq 6003	+	-	-
B dataset	C. auris	NA	300	PAIRED	Illumina NovaSeq 6000	2020-09-14	PRJNA627895	SRP258292	SRR11604845	The expression difference for haploid and diploid of C. auris. Overall design: Total RNA profiles of C. auris	+	-	-
B dataset	C. auris	NA	300	PAIRED	Illumina NovaSeq 6000	2020-09-14	PRJNA627895	SRP258292	SRR11604846	The expression difference for haploid and diploid of C. auris. Overall design: Total RNA profiles of C. auris	+	-	-
B dataset	C. auris	NA	300	PAIRED	Illumina NovaSeq 6000	2020-09-14	PRJNA627895	SRP258292	SRR11604847	The expression difference for haploid and diploid of C. auris. Overall design: Total RNA profiles of C. auris	+	-	-
B dataset	C. auris	NA	300	PAIRED	Illumina NovaSeq 6000	2020-09-14	PRJNA627895	SRP258292	SRR11604848	The expression difference for haploid and diploid of C. auris. Overall design: Total RNA profiles of C. auris	+	-	-
B dataset	C. auris	NA	300	PAIRED	Illumina NovaSeq 6000	2020-09-14	PRJNA627895	SRP258292	SRR11604849	The expression difference for haploid and diploid of C. auris. Overall design: Total RNA profiles of C. auris	+	-	-
B dataset	C. auris	NA	300	PAIRED	Illumina NovaSeq 6000	2020-09-14	PRJNA627895	SRP258292	SRR11604850	The expression difference for haploid and diploid of C. auris. Overall design: Total RNA profiles of C. auris	+	-	-
B dataset	C. auris	NA	300	PAIRED	Illumina NovaSeq 6000	2020-09-14	PRJNA627895	SRP258292	SRR11604851	The expression difference for haploid and diploid of C. auris. Overall design: Total RNA profiles of C. auris	+	-	-
B dataset	C. auris	NA	300	PAIRED	Illumina NovaSeq 6000	2020-09-14	PRJNA627895	SRP258292	SRR11604852	The expression difference for haploid and diploid of C. auris. Overall design: Total RNA profiles of C. auris	+	-	-
B dataset	C. auris	NA	300	PAIRED	Illumina NovaSeq 6000	2020-09-14	PRJNA627895	SRP258292	SRR11604853	The expression difference for haploid and diploid of C. auris. Overall design: Total RNA profiles of C. auris	+	-	-
B dataset	C. auris	NA	300	PAIRED	Illumina NovaSeq 6000	2020-09-14	PRJNA627895	SRP258292	SRR11604854	The expression difference for haploid and diploid of C. auris. Overall design: Total RNA profiles of C. auris	+	-	-
B dataset	C. tropicalis	Ct2-2	152	PAIRED	Illumina HiSeq 2000	2014-02-06	PRJNA236199	SRP036650	SRR1162690	NA	+	+	+
B dataset	C. tropicalis	Ct1-2	152	PAIRED	Illumina HiSeq 2000	2014-02-06	PRJNA236197	SRP036651	SRR1162693	NA	+	+	+
B dataset	C. tropicalis	Ct3-1	152	PAIRED	Illumina HiSeq 2000	2014-02-06	PRJNA236200	SRP036658	SRR1162703	NA	+	+	+
B dataset	C. tropicalis	Ct2-1	152	PAIRED	Illumina HiSeq 2000	2014-02-06	PRJNA236198	SRP036667	SRR1162712	NA	+	+	+
B dataset	C. tropicalis	Ct1-2	152	PAIRED	Illumina HiSeq 2000	2014-02-06	PRJNA236197	SRP036651	SRR1162714	NA	+	+	+
B dataset	C. tropicalis	Ct3-2	152	PAIRED	Illumina HiSeq 2000	2014-02-06	PRJNA236201	SRP036677	SRR1162729	NA	+	+	+
B dataset	C. tropicalis	NA	152	PAIRED	Illumina HiSeq 2000	2014-02-06	PRJNA236196	SRP036680	SRR1162735	NA	+	+	+
B dataset	C. tropicalis	Ct2-2	152	PAIRED	Illumina HiSeq 2000	2014-02-06	PRJNA236199	SRP036650	SRR1162742	NA	+	+	+
B dataset	C. tropicalis	Ct3-1	152	PAIRED	Illumina HiSeq 2000	2014-02-06	PRJNA236200	SRP036658	SRR1162757	NA	+	+	+
B dataset	C. tropicalis	Ct3-2	152	PAIRED	Illumina HiSeq 2000	2014-02-06	PRJNA236201	SRP036677	SRR1162761	NA	+	+	+
B dataset	C. tropicalis	Ct2-1	152	PAIRED	Illumina HiSeq 2000	2014-02-06	PRJNA236198	SRP036667	SRR1162767	NA	+	+	+
B dataset	C. tropicalis	NA	152	PAIRED	Illumina HiSeq 2000	2014-02-10	PRJNA236196	SRP036680	SRR1166706	NA	+	+	+
B dataset	C. tropicalis	Ct3-1	152	PAIRED	Illumina HiSeq 2000	2014-02-13	PRJNA236200	SRP036658	SRR1169266	NA	+	+	+
B dataset	C. tropicalis	Ct2-2	152	PAIRED	Illumina HiSeq 2000	2014-02-13	PRJNA236199	SRP036650	SRR1169278	NA	+	+	+
B dataset	C. tropicalis	Ct3-2	152	PAIRED	Illumina HiSeq 2000	2014-02-13	PRJNA236201	SRP036677	SRR1169297	NA	+	+	+
B dataset	C. tropicalis	Ct2-1	152	PAIRED	Illumina HiSeq 2000	2014-02-13	PRJNA236198	SRP036667	SRR1169316	NA	+	+	+
B dataset	C. tropicalis	NA	152	PAIRED	Illumina HiSeq 2000	2014-02-13	PRJNA236196	SRP036680	SRR1169392	NA	+	+	+
B dataset	C. tropicalis	Ct1-2	152	PAIRED	Illumina HiSeq 2000	2014-02-13	PRJNA236197	SRP036651	SRR1169397	NA	+	+	+
B dataset	C. albicans	SC5314-3	152	PAIRED	Illumina HiSeq 2000	2014-02-19	PRJNA236186	SRP038181	SRR1172024	C. albicans Clinical Isolates	+	-	-
B dataset	C. albicans	SC5314-2	152	PAIRED	Illumina HiSeq 2000	2014-02-19	PRJNA236185	SRP038187	SRR1172041	C. albicans Clinical Isolates	+	-	-
B dataset	C. albicans	CTR0-1	152	PAIRED	Illumina HiSeq 2000	2014-02-19	PRJNA236193	SRP038189	SRR1172049	C. albicans Clinical Isolates	+	-	-
B dataset	C. albicans	CTR0-2	152	PAIRED	Illumina HiSeq 2000	2014-02-19	PRJNA236194	SRP038192	SRR1172076	C. albicans Clinical Isolates	+	-	-
B dataset	C. albicans	SC5314-2	152	PAIRED	Illumina HiSeq 2000	2014-02-19	PRJNA236185	SRP038187	SRR1172077	C. albicans Clinical Isolates	+	-	-
B dataset	C. albicans	SC5314-3	152	PAIRED	Illumina HiSeq 2000	2014-02-19	PRJNA236186	SRP038181	SRR1172078	C. albicans Clinical Isolates	+	-	-
B dataset	C. albicans	GC75-3	152	PAIRED	Illumina HiSeq 2000	2014-02-19	PRJNA236189	SRP038195	SRR1172126	C. albicans Clinical Isolates	+	-	-
B dataset	C. albicans	SC5314-3	152	PAIRED	Illumina HiSeq 2000	2014-02-19	PRJNA236186	SRP038181	SRR1172132	C. albicans Clinical Isolates	+	-	-
B dataset	C. albicans	CTR0-3	152	PAIRED	Illumina HiSeq 2000	2014-02-19	PRJNA236195	SRP038196	SRR1172137	C. albicans Clinical Isolates	+	-	-
B dataset	C. albicans	CTR0-3	152	PAIRED	Illumina HiSeq 2000	2014-02-19	PRJNA236195	SRP038196	SRR1172153	C. albicans Clinical Isolates	+	-	-
B dataset	C. albicans	GC75-1	152	PAIRED	Illumina HiSeq 2000	2014-02-19	PRJNA236187	SRP038200	SRR1172160	C. albicans Clinical Isolates	+	-	-
B dataset	C. albicans	CTR0-2	152	PAIRED	Illumina HiSeq 2000	2014-02-19	PRJNA236194	SRP038192	SRR1172216	C. albicans Clinical Isolates	+	-	-
B dataset	C. albicans	SC5314-1	152	PAIRED	Illumina HiSeq 2000	2014-02-19	PRJNA236184	SRP038209	SRR1172222	C. albicans Clinical Isolates	+	-	-
B dataset	C. albicans	CTR0-2	152	PAIRED	Illumina HiSeq 2000	2014-02-19	PRJNA236194	SRP038192	SRR1172236	C. albicans Clinical Isolates	+	-	-
B dataset	C. albicans	CTR0-1	152	PAIRED	Illumina HiSeq 2000	2014-02-19	PRJNA236193	SRP038189	SRR1172248	C. albicans Clinical Isolates	+	-	-
B dataset	C. albicans	SC5314-1	152	PAIRED	Illumina HiSeq 2000	2014-02-19	PRJNA236184	SRP038209	SRR1172255	C. albicans Clinical Isolates	+	-	-
B dataset	C. albicans	12C-3	152	PAIRED	Illumina HiSeq 2000	2014-02-19	PRJNA236192	SRP038210	SRR1172262	C. albicans Clinical Isolates	+	-	-
B dataset	C. albicans	SC5314-3	152	PAIRED	Illumina HiSeq 2000	2014-02-19	PRJNA236186	SRP038181	SRR1172271	C. albicans Clinical Isolates	+	-	-
B dataset	C. albicans	12C-1	152	PAIRED	Illumina HiSeq 2000	2014-02-19	PRJNA236190	SRP038211	SRR1172277	C. albicans Clinical Isolates	+	-	-
B dataset	C. albicans	GC75-2	152	PAIRED	Illumina HiSeq 2000	2014-02-19	PRJNA236188	SRP038212	SRR1172283	C. albicans Clinical Isolates	+	-	-
B dataset	C. albicans	CTR0-3	152	PAIRED	Illumina HiSeq 2000	2014-02-19	PRJNA236195	SRP038196	SRR1172295	C. albicans Clinical Isolates	+	-	-
B dataset	C. albicans	GC75-3	152	PAIRED	Illumina HiSeq 2000	2014-02-19	PRJNA236189	SRP038195	SRR1172307	C. albicans Clinical Isolates	+	-	-
B dataset	C. albicans	CTR0-3	152	PAIRED	Illumina HiSeq 2000	2014-02-19	PRJNA236195	SRP038196	SRR1172324	C. albicans Clinical Isolates	+	-	-
B dataset	C. albicans	GC75-2	152	PAIRED	Illumina HiSeq 2000	2014-02-19	PRJNA236188	SRP038212	SRR1172325	C. albicans Clinical Isolates	+	-	-
B dataset	C. albicans	SC5314-2	152	PAIRED	Illumina HiSeq 2000	2014-02-19	PRJNA236185	SRP038187	SRR1172331	C. albicans Clinical Isolates	+	-	-
B dataset	C. albicans	12C-1	152	PAIRED	Illumina HiSeq 2000	2014-02-19	PRJNA236190	SRP038211	SRR1172337	C. albicans Clinical Isolates	+	-	-
B dataset	C. albicans	GC75-1	152	PAIRED	Illumina HiSeq 2000	2014-02-19	PRJNA236187	SRP038200	SRR1172354	C. albicans Clinical Isolates	+	-	-
B dataset	C. albicans	12C-1	152	PAIRED	Illumina HiSeq 2000	2014-02-19	PRJNA236190	SRP038211	SRR1172360	C. albicans Clinical Isolates	+	-	-
B dataset	C. albicans	12C-2	152	PAIRED	Illumina HiSeq 2000	2014-02-19	PRJNA236191	SRP038216	SRR1172361	C. albicans Clinical Isolates	+	-	-
B dataset	C. albicans	SC5314-1	152	PAIRED	Illumina HiSeq 2000	2014-02-19	PRJNA236184	SRP038209	SRR1172369	C. albicans Clinical Isolates	+	-	-
B dataset	C. albicans	12C-2	152	PAIRED	Illumina HiSeq 2000	2014-02-19	PRJNA236191	SRP038216	SRR1172373	C. albicans Clinical Isolates	+	-	-
B dataset	C. albicans	SC5314-2	152	PAIRED	Illumina HiSeq 2000	2014-02-19	PRJNA236185	SRP038187	SRR1172374	C. albicans Clinical Isolates	+	-	-
B dataset	C. albicans	SC5314-1	152	PAIRED	Illumina HiSeq 2000	2014-02-19	PRJNA236184	SRP038209	SRR1172376	C. albicans Clinical Isolates	+	-	-
B dataset	C. albicans	12C-2	152	PAIRED	Illumina HiSeq 2000	2014-02-19	PRJNA236191	SRP038216	SRR1172379	C. albicans Clinical Isolates	+	-	-
B dataset	C. albicans	CTR0-2	152	PAIRED	Illumina HiSeq 2000	2014-02-19	PRJNA236194	SRP038192	SRR1172384	C. albicans Clinical Isolates	+	-	-
B dataset	C. albicans	GC75-2	152	PAIRED	Illumina HiSeq 2000	2014-02-19	PRJNA236188	SRP038212	SRR1172385	C. albicans Clinical Isolates	+	-	-
B dataset	C. albicans	GC75-3	152	PAIRED	Illumina HiSeq 2000	2014-02-19	PRJNA236189	SRP038195	SRR1172386	C. albicans Clinical Isolates	+	-	-
B dataset	C. albicans	12C-3	152	PAIRED	Illumina HiSeq 2000	2014-02-19	PRJNA236192	SRP038210	SRR1172388	C. albicans Clinical Isolates	+	-	-
B dataset	C. albicans	CTR0-2	152	PAIRED	Illumina HiSeq 2000	2014-02-19	PRJNA236194	SRP038192	SRR1172389	C. albicans Clinical Isolates	+	-	-
B dataset	C. albicans	CTR0-3	152	PAIRED	Illumina HiSeq 2000	2014-02-19	PRJNA236195	SRP038196	SRR1172390	C. albicans Clinical Isolates	+	-	-
B dataset	C. albicans	GC75-2	152	PAIRED	Illumina HiSeq 2000	2014-02-19	PRJNA236188	SRP038212	SRR1172391	C. albicans Clinical Isolates	+	-	-
B dataset	C. albicans	CTR0-1	152	PAIRED	Illumina HiSeq 2000	2014-02-19	PRJNA236193	SRP038189	SRR1172395	C. albicans Clinical Isolates	+	-	-
B dataset	C. albicans	GC75-2	152	PAIRED	Illumina HiSeq 2000	2014-02-19	PRJNA236188	SRP038212	SRR1172396	C. albicans Clinical Isolates	+	-	-
B dataset	C. albicans	SC5314-2	152	PAIRED	Illumina HiSeq 2000	2014-02-19	PRJNA236185	SRP038187	SRR1172397	C. albicans Clinical Isolates	+	-	-
B dataset	C. albicans	SC5314-3	152	PAIRED	Illumina HiSeq 2000	2014-02-19	PRJNA236186	SRP038181	SRR1172398	C. albicans Clinical Isolates	+	-	-
B dataset	C. albicans	12C-2	152	PAIRED	Illumina HiSeq 2000	2014-02-19	PRJNA236191	SRP038216	SRR1172401	C. albicans Clinical Isolates	+	-	-
B dataset	C. albicans	GC75-3	152	PAIRED	Illumina HiSeq 2000	2014-02-19	PRJNA236189	SRP038195	SRR1172403	C. albicans Clinical Isolates	+	-	-
B dataset	C. albicans	SC5314-3	152	PAIRED	Illumina HiSeq 2000	2014-02-19	PRJNA236186	SRP038181	SRR1172404	C. albicans Clinical Isolates	+	-	-
B dataset	C. albicans	12C-1	152	PAIRED	Illumina HiSeq 2000	2014-02-19	PRJNA236190	SRP038211	SRR1172407	C. albicans Clinical Isolates	+	-	-
B dataset	C. albicans	CTR0-1	152	PAIRED	Illumina HiSeq 2000	2014-02-19	PRJNA236193	SRP038189	SRR1172408	C. albicans Clinical Isolates	+	-	-
B dataset	C. albicans	SC5314-2	152	PAIRED	Illumina HiSeq 2000	2014-02-19	PRJNA236185	SRP038187	SRR1172409	C. albicans Clinical Isolates	+	-	-
B dataset	C. albicans	12C-1	152	PAIRED	Illumina HiSeq 2000	2014-02-19	PRJNA236190	SRP038211	SRR1172413	C. albicans Clinical Isolates	+	-	-
B dataset	C. albicans	12C-2	152	PAIRED	Illumina HiSeq 2000	2014-02-19	PRJNA236191	SRP038216	SRR1172414	C. albicans Clinical Isolates	+	-	-
B dataset	C. albicans	GC75-1	152	PAIRED	Illumina HiSeq 2000	2014-02-19	PRJNA236187	SRP038200	SRR1172415	C. albicans Clinical Isolates	+	-	-
B dataset	C. albicans	CTR0-1	152	PAIRED	Illumina HiSeq 2000	2014-02-19	PRJNA236193	SRP038189	SRR1172418	C. albicans Clinical Isolates	+	-	-
B dataset	C. albicans	CTR0-2	152	PAIRED	Illumina HiSeq 2000	2014-02-19	PRJNA236194	SRP038192	SRR1172419	C. albicans Clinical Isolates	+	-	-
B dataset	C. albicans	GC75-1	152	PAIRED	Illumina HiSeq 2000	2014-02-19	PRJNA236187	SRP038200	SRR1172420	C. albicans Clinical Isolates	+	-	-
B dataset	C. albicans	GC75-3	152	PAIRED	Illumina HiSeq 2000	2014-02-19	PRJNA236189	SRP038195	SRR1172421	C. albicans Clinical Isolates	+	-	-
B dataset	C. albicans	12C-2	152	PAIRED	Illumina HiSeq 2000	2014-02-19	PRJNA236191	SRP038216	SRR1172425	C. albicans Clinical Isolates	+	-	-
B dataset	C. albicans	12C-3	152	PAIRED	Illumina HiSeq 2000	2014-02-19	PRJNA236192	SRP038210	SRR1172426	C. albicans Clinical Isolates	+	-	-
B dataset	C. albicans	CTR0-3	152	PAIRED	Illumina HiSeq 2000	2014-02-19	PRJNA236195	SRP038196	SRR1172427	C. albicans Clinical Isolates	+	-	-
B dataset	C. albicans	SC5314-1	152	PAIRED	Illumina HiSeq 2000	2014-02-19	PRJNA236184	SRP038209	SRR1172428	C. albicans Clinical Isolates	+	-	-
B dataset	C. albicans	SC5314-1	152	PAIRED	Illumina HiSeq 2000	2014-02-19	PRJNA236184	SRP038209	SRR1172429	C. albicans Clinical Isolates	+	-	-
B dataset	C. albicans	12C-1	152	PAIRED	Illumina HiSeq 2000	2014-02-19	PRJNA236190	SRP038211	SRR1172433	C. albicans Clinical Isolates	+	-	-
B dataset	C. albicans	GC75-1	152	PAIRED	Illumina HiSeq 2000	2014-02-19	PRJNA236187	SRP038200	SRR1172434	C. albicans Clinical Isolates	+	-	-
B dataset	C. albicans	GC75-2	152	PAIRED	Illumina HiSeq 2000	2014-02-19	PRJNA236188	SRP038212	SRR1172439	C. albicans Clinical Isolates	+	-	-
B dataset	C. albicans	12C-3	152	PAIRED	Illumina HiSeq 2000	2014-02-19	PRJNA236192	SRP038210	SRR1172445	C. albicans Clinical Isolates	+	-	-
B dataset	C. albicans	12C-3	152	PAIRED	Illumina HiSeq 2000	2014-02-19	PRJNA236192	SRP038210	SRR1172450	C. albicans Clinical Isolates	+	-	-
B dataset	C. albicans	12C-2	152	PAIRED	Illumina HiSeq 2000	2014-02-20	PRJNA236191	SRP038216	SRR1172657	C. albicans Clinical Isolates	+	-	-
B dataset	C. albicans	SC5314-2	152	PAIRED	Illumina HiSeq 2000	2014-02-20	PRJNA236185	SRP038187	SRR1172658	C. albicans Clinical Isolates	+	-	-
B dataset	C. albicans	SC5314-3	152	PAIRED	Illumina HiSeq 2000	2014-02-20	PRJNA236186	SRP038181	SRR1172659	C. albicans Clinical Isolates	+	-	-
B dataset	C. albicans	12C-1	152	PAIRED	Illumina HiSeq 2000	2014-02-20	PRJNA236190	SRP038211	SRR1172663	C. albicans Clinical Isolates	+	-	-
B dataset	C. albicans	12C-3	152	PAIRED	Illumina HiSeq 2000	2014-02-20	PRJNA236192	SRP038210	SRR1172664	C. albicans Clinical Isolates	+	-	-
B dataset	C. albicans	GC75-3	152	PAIRED	Illumina HiSeq 2000	2014-02-20	PRJNA236189	SRP038195	SRR1172665	C. albicans Clinical Isolates	+	-	-
B dataset	C. albicans	CTR0-2	152	PAIRED	Illumina HiSeq 2000	2014-02-20	PRJNA236194	SRP038192	SRR1172670	C. albicans Clinical Isolates	+	-	-
B dataset	C. albicans	GC75-1	152	PAIRED	Illumina HiSeq 2000	2014-02-20	PRJNA236187	SRP038200	SRR1172671	C. albicans Clinical Isolates	+	-	-
B dataset	C. albicans	GC75-2	152	PAIRED	Illumina HiSeq 2000	2014-02-20	PRJNA236188	SRP038212	SRR1172672	C. albicans Clinical Isolates	+	-	-
B dataset	C. albicans	12C-2	152	PAIRED	Illumina HiSeq 2000	2014-02-20	PRJNA236191	SRP038216	SRR1172676	C. albicans Clinical Isolates	+	-	-
B dataset	C. albicans	CTR0-3	152	PAIRED	Illumina HiSeq 2000	2014-02-20	PRJNA236195	SRP038196	SRR1172677	C. albicans Clinical Isolates	+	-	-
B dataset	C. albicans	SC5314-1	152	PAIRED	Illumina HiSeq 2000	2014-02-20	PRJNA236184	SRP038209	SRR1172678	C. albicans Clinical Isolates	+	-	-
B dataset	C. albicans	12C-1	152	PAIRED	Illumina HiSeq 2000	2014-02-20	PRJNA236190	SRP038211	SRR1172682	C. albicans Clinical Isolates	+	-	-
B dataset	C. albicans	CTR0-1	152	PAIRED	Illumina HiSeq 2000	2014-02-20	PRJNA236193	SRP038189	SRR1172683	C. albicans Clinical Isolates	+	-	-
B dataset	C. albicans	SC5314-1	152	PAIRED	Illumina HiSeq 2000	2014-02-20	PRJNA236184	SRP038209	SRR1172810	C. albicans Clinical Isolates	+	-	-
B dataset	C. albicans	CTR0-3	152	PAIRED	Illumina HiSeq 2000	2014-02-20	PRJNA236195	SRP038196	SRR1172866	C. albicans Clinical Isolates	+	-	-
B dataset	C. albicans	GC75-1	152	PAIRED	Illumina HiSeq 2000	2014-02-20	PRJNA236187	SRP038200	SRR1172964	C. albicans Clinical Isolates	+	-	-
B dataset	C. albicans	SC5314-2	152	PAIRED	Illumina HiSeq 2000	2014-02-20	PRJNA236185	SRP038187	SRR1172966	C. albicans Clinical Isolates	+	-	-
B dataset	C. albicans	CTR0-1	152	PAIRED	Illumina HiSeq 2000	2014-02-20	PRJNA236193	SRP038189	SRR1173002	C. albicans Clinical Isolates	+	-	-
B dataset	C. albicans	GC75-1	152	PAIRED	Illumina HiSeq 2000	2014-02-22	PRJNA236187	SRP038200	SRR1174843	C. albicans Clinical Isolates	+	-	-
B dataset	C. albicans	12C-3	152	PAIRED	Illumina HiSeq 2000	2014-02-22	PRJNA236192	SRP038210	SRR1174844	C. albicans Clinical Isolates	+	-	-
B dataset	C. albicans	GC75-3	152	PAIRED	Illumina HiSeq 2000	2014-02-22	PRJNA236189	SRP038195	SRR1174845	C. albicans Clinical Isolates	+	-	-
B dataset	C. albicans	CTR0-1	152	PAIRED	Illumina HiSeq 2000	2014-02-23	PRJNA236193	SRP038189	SRR1174893	C. albicans Clinical Isolates	+	-	-
B dataset	C. albicans	GC75-2	152	PAIRED	Illumina HiSeq 2000	2014-02-24	PRJNA236188	SRP038212	SRR1175261	C. albicans Clinical Isolates	+	-	-
B dataset	C. albicans	CTR0-2	152	PAIRED	Illumina HiSeq 2000	2014-02-24	PRJNA236194	SRP038192	SRR1175267	C. albicans Clinical Isolates	+	-	-
B dataset	C. albicans	SC5314-3	152	PAIRED	Illumina HiSeq 2000	2014-02-24	PRJNA236186	SRP038181	SRR1175268	C. albicans Clinical Isolates	+	-	-
B dataset	C. albicans	12C-3	152	PAIRED	Illumina HiSeq 2000	2014-02-24	PRJNA236192	SRP038210	SRR1175273	C. albicans Clinical Isolates	+	-	-
B dataset	C. albicans	GC75-3	152	PAIRED	Illumina HiSeq 2000	2014-02-24	PRJNA236189	SRP038195	SRR1175274	C. albicans Clinical Isolates	+	-	-
B dataset	C. albicans	12C-1	152	PAIRED	Illumina HiSeq 2000	2014-03-05	PRJNA236190	SRP038211	SRR1184257	C. albicans Clinical Isolates	+	-	-
B dataset	C. albicans	GC75-2	152	PAIRED	Illumina HiSeq 2000	2014-03-05	PRJNA236188	SRP038212	SRR1184258	C. albicans Clinical Isolates	+	-	-
B dataset	C. albicans	12C-2	152	PAIRED	Illumina HiSeq 2000	2014-03-05	PRJNA236191	SRP038216	SRR1184259	C. albicans Clinical Isolates	+	-	-
B dataset	C. albicans	SC5314-2	152	PAIRED	Illumina HiSeq 2000	2014-03-06	PRJNA236185	SRP038187	SRR1184268	C. albicans Clinical Isolates	+	-	-
B dataset	C. albicans	CTR0-2	152	PAIRED	Illumina HiSeq 2000	2014-03-06	PRJNA236194	SRP038192	SRR1184269	C. albicans Clinical Isolates	+	-	-
B dataset	C. albicans	GC75-1	152	PAIRED	Illumina HiSeq 2000	2014-03-06	PRJNA236187	SRP038200	SRR1184270	C. albicans Clinical Isolates	+	-	-
B dataset	C. albicans	12C-3	152	PAIRED	Illumina HiSeq 2000	2014-03-06	PRJNA236192	SRP038210	SRR1184271	C. albicans Clinical Isolates	+	-	-
B dataset	C. albicans	12C-3	152	PAIRED	Illumina HiSeq 2000	2014-03-06	PRJNA236192	SRP038210	SRR1184272	C. albicans Clinical Isolates	+	-	-
B dataset	C. albicans	CTR0-3	152	PAIRED	Illumina HiSeq 2000	2014-03-06	PRJNA236195	SRP038196	SRR1184273	C. albicans Clinical Isolates	+	-	-
B dataset	C. albicans	SC5314-3	152	PAIRED	Illumina HiSeq 2000	2014-03-06	PRJNA236186	SRP038181	SRR1184274	C. albicans Clinical Isolates	+	-	-
B dataset	C. albicans	GC75-1	152	PAIRED	Illumina HiSeq 2000	2014-03-06	PRJNA236187	SRP038200	SRR1184276	C. albicans Clinical Isolates	+	-	-
B dataset	C. albicans	SC5314-2	152	PAIRED	Illumina HiSeq 2000	2014-03-06	PRJNA236185	SRP038187	SRR1184277	C. albicans Clinical Isolates	+	-	-
B dataset	C. albicans	CTR0-2	152	PAIRED	Illumina HiSeq 2000	2014-03-06	PRJNA236194	SRP038192	SRR1184278	C. albicans Clinical Isolates	+	-	-
B dataset	C. albicans	SC5314-1	152	PAIRED	Illumina HiSeq 2000	2014-03-06	PRJNA236184	SRP038209	SRR1184279	C. albicans Clinical Isolates	+	-	-
B dataset	C. albicans	CTR0-1	152	PAIRED	Illumina HiSeq 2000	2014-03-06	PRJNA236193	SRP038189	SRR1184280	C. albicans Clinical Isolates	+	-	-
B dataset	C. albicans	GC75-3	152	PAIRED	Illumina HiSeq 2000	2014-03-06	PRJNA236189	SRP038195	SRR1184281	C. albicans Clinical Isolates	+	-	-
B dataset	C. albicans	CTR0-1	152	PAIRED	Illumina HiSeq 2000	2014-03-06	PRJNA236193	SRP038189	SRR1184282	C. albicans Clinical Isolates	+	-	-
B dataset	C. albicans	CTR0-3	152	PAIRED	Illumina HiSeq 2000	2014-03-06	PRJNA236195	SRP038196	SRR1184283	C. albicans Clinical Isolates	+	-	-
B dataset	C. albicans	SC5314-3	152	PAIRED	Illumina HiSeq 2000	2014-03-06	PRJNA236186	SRP038181	SRR1184284	C. albicans Clinical Isolates	+	-	-
B dataset	C. albicans	GC75-3	152	PAIRED	Illumina HiSeq 2000	2014-03-06	PRJNA236189	SRP038195	SRR1184285	C. albicans Clinical Isolates	+	-	-
B dataset	C. albicans	SC5314-1	152	PAIRED	Illumina HiSeq 2000	2014-03-06	PRJNA236184	SRP038209	SRR1184286	C. albicans Clinical Isolates	+	-	-
B dataset	C. albicans	CTR0-1	152	PAIRED	Illumina HiSeq 2000	2014-03-06	PRJNA236193	SRP038189	SRR1184402	C. albicans Clinical Isolates	+	-	-
B dataset	C. albicans	12C-2	152	PAIRED	Illumina HiSeq 2000	2014-03-06	PRJNA236191	SRP038216	SRR1184403	C. albicans Clinical Isolates	+	-	-
B dataset	C. albicans	SC5314-3	152	PAIRED	Illumina HiSeq 2000	2014-03-06	PRJNA236186	SRP038181	SRR1184404	C. albicans Clinical Isolates	+	-	-
B dataset	C. albicans	12C-1	152	PAIRED	Illumina HiSeq 2000	2014-03-06	PRJNA236190	SRP038211	SRR1184405	C. albicans Clinical Isolates	+	-	-
B dataset	C. albicans	SC5314-1	152	PAIRED	Illumina HiSeq 2000	2014-03-06	PRJNA236184	SRP038209	SRR1184406	C. albicans Clinical Isolates	+	-	-
B dataset	C. albicans	GC75-2	152	PAIRED	Illumina HiSeq 2000	2014-03-06	PRJNA236188	SRP038212	SRR1184407	C. albicans Clinical Isolates	+	-	-
B dataset	C. albicans	GC75-3	152	PAIRED	Illumina HiSeq 2000	2014-03-06	PRJNA236189	SRP038195	SRR1184408	C. albicans Clinical Isolates	+	-	-
B dataset	C. albicans	CTR0-2	152	PAIRED	Illumina HiSeq 2000	2014-03-06	PRJNA236194	SRP038192	SRR1184409	C. albicans Clinical Isolates	+	-	-
B dataset	C. albicans	GC75-1	152	PAIRED	Illumina HiSeq 2000	2014-03-06	PRJNA236187	SRP038200	SRR1184410	C. albicans Clinical Isolates	+	-	-
B dataset	C. albicans	12C-1	152	PAIRED	Illumina HiSeq 2000	2014-03-06	PRJNA236190	SRP038211	SRR1184411	C. albicans Clinical Isolates	+	-	-
B dataset	C. albicans	CTR0-3	152	PAIRED	Illumina HiSeq 2000	2014-03-06	PRJNA236195	SRP038196	SRR1184412	C. albicans Clinical Isolates	+	-	-
B dataset	C. albicans	SC5314-2	152	PAIRED	Illumina HiSeq 2000	2014-03-06	PRJNA236185	SRP038187	SRR1184414	C. albicans Clinical Isolates	+	-	-
B dataset	C. albicans	12C-3	152	PAIRED	Illumina HiSeq 2000	2014-03-06	PRJNA236192	SRP038210	SRR1184415	C. albicans Clinical Isolates	+	-	-
B dataset	C. albicans	12C-1	152	PAIRED	Illumina HiSeq 2000	2014-03-10	PRJNA236190	SRP038211	SRR1186042	C. albicans Clinical Isolates	+	-	-
B dataset	C. albicans	12C-2	152	PAIRED	Illumina HiSeq 2000	2014-03-10	PRJNA236191	SRP038216	SRR1186043	C. albicans Clinical Isolates	+	-	-
B dataset	C. albicans	GC75-2	152	PAIRED	Illumina HiSeq 2000	2014-03-10	PRJNA236188	SRP038212	SRR1186044	C. albicans Clinical Isolates	+	-	-
B dataset	C. albicans	CTR0-1	152	PAIRED	Illumina HiSeq 2000	2014-03-10	PRJNA236193	SRP038189	SRR1186223	C. albicans Clinical Isolates	+	-	-
B dataset	C. albicans	12C-2	152	PAIRED	Illumina HiSeq 2000	2014-03-10	PRJNA236191	SRP038216	SRR1186224	C. albicans Clinical Isolates	+	-	-
B dataset	C. albicans	CTR0-3	152	PAIRED	Illumina HiSeq 2000	2014-03-10	PRJNA236195	SRP038196	SRR1186225	C. albicans Clinical Isolates	+	-	-
B dataset	C. albicans	SC5314-1	152	PAIRED	Illumina HiSeq 2000	2014-03-10	PRJNA236184	SRP038209	SRR1186226	C. albicans Clinical Isolates	+	-	-
B dataset	C. albicans	12C-3	152	PAIRED	Illumina HiSeq 2000	2014-03-10	PRJNA236192	SRP038210	SRR1186227	C. albicans Clinical Isolates	+	-	-
B dataset	C. albicans	CTR0-2	152	PAIRED	Illumina HiSeq 2000	2014-03-10	PRJNA236194	SRP038192	SRR1186228	C. albicans Clinical Isolates	+	-	-
B dataset	C. albicans	SC5314-2	152	PAIRED	Illumina HiSeq 2000	2014-03-10	PRJNA236185	SRP038187	SRR1186229	C. albicans Clinical Isolates	+	-	-
B dataset	C. albicans	GC75-2	152	PAIRED	Illumina HiSeq 2000	2014-03-10	PRJNA236188	SRP038212	SRR1186230	C. albicans Clinical Isolates	+	-	-
B dataset	C. albicans	GC75-3	152	PAIRED	Illumina HiSeq 2000	2014-03-10	PRJNA236189	SRP038195	SRR1186231	C. albicans Clinical Isolates	+	-	-
B dataset	C. albicans	SC5314-3	152	PAIRED	Illumina HiSeq 2000	2014-03-10	PRJNA236186	SRP038181	SRR1186232	C. albicans Clinical Isolates	+	-	-
B dataset	C. albicans	GC75-1	152	PAIRED	Illumina HiSeq 2000	2014-03-10	PRJNA236187	SRP038200	SRR1186233	C. albicans Clinical Isolates	+	-	-
B dataset	C. albicans	NA	49	SINGLE	Illumina HiSeq 2000	2015-07-22	PRJNA242279	SRP040313	SRR1199595	Overall design: total RNA profiles of white cell treated with pheromone	-	NA	-
B dataset	C. albicans	NA	49	SINGLE	Illumina HiSeq 2000	2015-07-22	PRJNA242279	SRP040313	SRR1199596	Overall design: total RNA profiles of white cell treated with pheromone	-	NA	-
B dataset	C. albicans	NA	102	PAIRED	Illumina HiSeq 2000	2015-03-31	PRJNA242634	SRP040552	SRR1204807	Overall design: For both C. albicans strains, the cph1?/efg1? mutant and the Evo-strain, two conditions, one promotes yeast growth the other filamentous growth, were investigated. For each condition three biological replicates were analysed.	+	-	-
B dataset	C. albicans	NA	102	PAIRED	Illumina HiSeq 2000	2015-03-31	PRJNA242634	SRP040552	SRR1204808	Overall design: For both C. albicans strains, the cph1?/efg1? mutant and the Evo-strain, two conditions, one promotes yeast growth the other filamentous growth, were investigated. For each condition three biological replicates were analysed.	+	-	-
B dataset	C. albicans	NA	102	PAIRED	Illumina HiSeq 2000	2015-03-31	PRJNA242634	SRP040552	SRR1204809	Overall design: For both C. albicans strains, the cph1?/efg1? mutant and the Evo-strain, two conditions, one promotes yeast growth the other filamentous growth, were investigated. For each condition three biological replicates were analysed.	+	-	-
B dataset	C. albicans	NA	102	PAIRED	Illumina HiSeq 2000	2015-03-31	PRJNA242634	SRP040552	SRR1204810	Overall design: For both C. albicans strains, the cph1?/efg1? mutant and the Evo-strain, two conditions, one promotes yeast growth the other filamentous growth, were investigated. For each condition three biological replicates were analysed.	+	-	-
B dataset	C. albicans	NA	102	PAIRED	Illumina HiSeq 2000	2015-03-31	PRJNA242634	SRP040552	SRR1204811	Overall design: For both C. albicans strains, the cph1?/efg1? mutant and the Evo-strain, two conditions, one promotes yeast growth the other filamentous growth, were investigated. For each condition three biological replicates were analysed.	+	-	-
B dataset	C. albicans	NA	102	PAIRED	Illumina HiSeq 2000	2015-03-31	PRJNA242634	SRP040552	SRR1204812	Overall design: For both C. albicans strains, the cph1?/efg1? mutant and the Evo-strain, two conditions, one promotes yeast growth the other filamentous growth, were investigated. For each condition three biological replicates were analysed.	+	-	-
B dataset	C. albicans	NA	102	PAIRED	Illumina HiSeq 2000	2015-03-31	PRJNA242634	SRP040552	SRR1204813	Overall design: For both C. albicans strains, the cph1?/efg1? mutant and the Evo-strain, two conditions, one promotes yeast growth the other filamentous growth, were investigated. For each condition three biological replicates were analysed.	+	-	-
B dataset	C. albicans	NA	102	PAIRED	Illumina HiSeq 2000	2015-03-31	PRJNA242634	SRP040552	SRR1204814	Overall design: For both C. albicans strains, the cph1?/efg1? mutant and the Evo-strain, two conditions, one promotes yeast growth the other filamentous growth, were investigated. For each condition three biological replicates were analysed.	+	-	-
B dataset	C. albicans	NA	102	PAIRED	Illumina HiSeq 2000	2015-03-31	PRJNA242634	SRP040552	SRR1204815	Overall design: For both C. albicans strains, the cph1?/efg1? mutant and the Evo-strain, two conditions, one promotes yeast growth the other filamentous growth, were investigated. For each condition three biological replicates were analysed.	+	-	-
B dataset	C. albicans	NA	102	PAIRED	Illumina HiSeq 2000	2015-03-31	PRJNA242634	SRP040552	SRR1204816	Overall design: For both C. albicans strains, the cph1?/efg1? mutant and the Evo-strain, two conditions, one promotes yeast growth the other filamentous growth, were investigated. For each condition three biological replicates were analysed.	+	-	-
B dataset	C. albicans	NA	102	PAIRED	Illumina HiSeq 2000	2015-03-31	PRJNA242634	SRP040552	SRR1204817	Overall design: For both C. albicans strains, the cph1?/efg1? mutant and the Evo-strain, two conditions, one promotes yeast growth the other filamentous growth, were investigated. For each condition three biological replicates were analysed.	+	-	-
B dataset	C. albicans	NA	102	PAIRED	Illumina HiSeq 2000	2015-03-31	PRJNA242634	SRP040552	SRR1204818	Overall design: For both C. albicans strains, the cph1?/efg1? mutant and the Evo-strain, two conditions, one promotes yeast growth the other filamentous growth, were investigated. For each condition three biological replicates were analysed.	+	-	-
B dataset	C. albicans	12C-3	202	PAIRED	Illumina HiSeq 2000	2014-04-13	PRJNA236192	SRP038210	SRR1237030	C. albicans Clinical Isolates	+	-	-
B dataset	C. albicans	CTR0-2	202	PAIRED	Illumina HiSeq 2000	2014-04-13	PRJNA236194	SRP038192	SRR1237032	C. albicans Clinical Isolates	+	-	-
B dataset	C. albicans	CTR0-2	202	PAIRED	Illumina HiSeq 2000	2014-04-13	PRJNA236194	SRP038192	SRR1237033	C. albicans Clinical Isolates	+	-	-
B dataset	C. albicans	12C-2	202	PAIRED	Illumina HiSeq 2000	2014-04-13	PRJNA236191	SRP038216	SRR1237038	C. albicans Clinical Isolates	+	-	-
B dataset	C. albicans	12C-3	202	PAIRED	Illumina HiSeq 2000	2014-04-13	PRJNA236192	SRP038210	SRR1237039	C. albicans Clinical Isolates	+	-	-
B dataset	C. albicans	SC5314-1	202	PAIRED	Illumina HiSeq 2000	2014-04-13	PRJNA236184	SRP038209	SRR1237040	C. albicans Clinical Isolates	+	-	-
B dataset	C. albicans	GC75-2	202	PAIRED	Illumina HiSeq 2000	2014-04-13	PRJNA236188	SRP038212	SRR1237047	C. albicans Clinical Isolates	+	-	-
B dataset	C. albicans	SC5314-1	202	PAIRED	Illumina HiSeq 2000	2014-04-13	PRJNA236184	SRP038209	SRR1237048	C. albicans Clinical Isolates	+	-	-
B dataset	C. albicans	CTR0-3	202	PAIRED	Illumina HiSeq 2000	2014-04-13	PRJNA236195	SRP038196	SRR1237053	C. albicans Clinical Isolates	+	-	-
B dataset	C. albicans	GC75-2	202	PAIRED	Illumina HiSeq 2000	2014-04-13	PRJNA236188	SRP038212	SRR1237054	C. albicans Clinical Isolates	+	-	-
B dataset	C. albicans	GC75-3	202	PAIRED	Illumina HiSeq 2000	2014-04-13	PRJNA236189	SRP038195	SRR1237055	C. albicans Clinical Isolates	+	-	-
B dataset	C. albicans	12C-1	202	PAIRED	Illumina HiSeq 2000	2014-04-13	PRJNA236190	SRP038211	SRR1237060	C. albicans Clinical Isolates	+	-	-
B dataset	C. albicans	GC75-3	202	PAIRED	Illumina HiSeq 2000	2014-04-13	PRJNA236189	SRP038195	SRR1237061	C. albicans Clinical Isolates	+	-	-
B dataset	C. albicans	GC75-3	202	PAIRED	Illumina HiSeq 2000	2014-04-13	PRJNA236189	SRP038195	SRR1237062	C. albicans Clinical Isolates	+	-	-
B dataset	C. albicans	CTR0-2	202	PAIRED	Illumina HiSeq 2000	2014-04-13	PRJNA236194	SRP038192	SRR1237068	C. albicans Clinical Isolates	+	-	-
B dataset	C. albicans	CTR0-3	202	PAIRED	Illumina HiSeq 2000	2014-04-13	PRJNA236195	SRP038196	SRR1237069	C. albicans Clinical Isolates	+	-	-
B dataset	C. albicans	CTR0-1	202	PAIRED	Illumina HiSeq 2000	2014-04-13	PRJNA236193	SRP038189	SRR1237070	C. albicans Clinical Isolates	+	-	-
B dataset	C. albicans	GC75-1	202	PAIRED	Illumina HiSeq 2000	2014-04-13	PRJNA236187	SRP038200	SRR1237071	C. albicans Clinical Isolates	+	-	-
B dataset	C. albicans	SC5314-3	202	PAIRED	Illumina HiSeq 2000	2014-04-13	PRJNA236186	SRP038181	SRR1237072	C. albicans Clinical Isolates	+	-	-
B dataset	C. albicans	12C-2	202	PAIRED	Illumina HiSeq 2000	2014-04-13	PRJNA236191	SRP038216	SRR1237073	C. albicans Clinical Isolates	+	-	-
B dataset	C. albicans	CTR0-1	202	PAIRED	Illumina HiSeq 2000	2014-04-13	PRJNA236193	SRP038189	SRR1237074	C. albicans Clinical Isolates	+	-	-
B dataset	C. albicans	GC75-1	202	PAIRED	Illumina HiSeq 2000	2014-04-13	PRJNA236187	SRP038200	SRR1237075	C. albicans Clinical Isolates	+	-	-
B dataset	C. albicans	GC75-2	202	PAIRED	Illumina HiSeq 2000	2014-04-13	PRJNA236188	SRP038212	SRR1237076	C. albicans Clinical Isolates	+	-	-
B dataset	C. albicans	GC75-2	202	PAIRED	Illumina HiSeq 2000	2014-04-13	PRJNA236188	SRP038212	SRR1237077	C. albicans Clinical Isolates	+	-	-
B dataset	C. albicans	SC5314-1	202	PAIRED	Illumina HiSeq 2000	2014-04-13	PRJNA236184	SRP038209	SRR1237078	C. albicans Clinical Isolates	+	-	-
B dataset	C. albicans	SC5314-2	202	PAIRED	Illumina HiSeq 2000	2014-04-13	PRJNA236185	SRP038187	SRR1237079	C. albicans Clinical Isolates	+	-	-
B dataset	C. albicans	SC5314-2	202	PAIRED	Illumina HiSeq 2000	2014-04-13	PRJNA236185	SRP038187	SRR1237080	C. albicans Clinical Isolates	+	-	-
B dataset	C. albicans	12C-3	202	PAIRED	Illumina HiSeq 2000	2014-04-13	PRJNA236192	SRP038210	SRR1237081	C. albicans Clinical Isolates	+	-	-
B dataset	C. albicans	GC75-1	202	PAIRED	Illumina HiSeq 2000	2014-04-13	PRJNA236187	SRP038200	SRR1237082	C. albicans Clinical Isolates	+	-	-
B dataset	C. albicans	SC5314-1	202	PAIRED	Illumina HiSeq 2000	2014-04-13	PRJNA236184	SRP038209	SRR1237083	C. albicans Clinical Isolates	+	-	-
B dataset	C. albicans	12C-1	202	PAIRED	Illumina HiSeq 2000	2014-04-13	PRJNA236190	SRP038211	SRR1237084	C. albicans Clinical Isolates	+	-	-
B dataset	C. albicans	GC75-1	202	PAIRED	Illumina HiSeq 2000	2014-04-13	PRJNA236187	SRP038200	SRR1237085	C. albicans Clinical Isolates	+	-	-
B dataset	C. albicans	SC5314-3	202	PAIRED	Illumina HiSeq 2000	2014-04-13	PRJNA236186	SRP038181	SRR1237086	C. albicans Clinical Isolates	+	-	-
B dataset	C. albicans	SC5314-3	202	PAIRED	Illumina HiSeq 2000	2014-04-13	PRJNA236186	SRP038181	SRR1237087	C. albicans Clinical Isolates	+	-	-
B dataset	C. albicans	12C-3	202	PAIRED	Illumina HiSeq 2000	2014-04-13	PRJNA236192	SRP038210	SRR1237088	C. albicans Clinical Isolates	+	-	-
B dataset	C. albicans	GC75-2	202	PAIRED	Illumina HiSeq 2000	2014-04-13	PRJNA236188	SRP038212	SRR1237089	C. albicans Clinical Isolates	+	-	-
B dataset	C. albicans	GC75-3	202	PAIRED	Illumina HiSeq 2000	2014-04-13	PRJNA236189	SRP038195	SRR1237090	C. albicans Clinical Isolates	+	-	-
B dataset	C. albicans	CTR0-3	202	PAIRED	Illumina HiSeq 2000	2014-04-13	PRJNA236195	SRP038196	SRR1237091	C. albicans Clinical Isolates	+	-	-
B dataset	C. albicans	GC75-1	202	PAIRED	Illumina HiSeq 2000	2014-04-13	PRJNA236187	SRP038200	SRR1237092	C. albicans Clinical Isolates	+	-	-
B dataset	C. albicans	GC75-3	202	PAIRED	Illumina HiSeq 2000	2014-04-13	PRJNA236189	SRP038195	SRR1237093	C. albicans Clinical Isolates	+	-	-
B dataset	C. albicans	12C-1	202	PAIRED	Illumina HiSeq 2000	2014-04-13	PRJNA236190	SRP038211	SRR1237094	C. albicans Clinical Isolates	+	-	-
B dataset	C. albicans	GC75-2	202	PAIRED	Illumina HiSeq 2000	2014-04-13	PRJNA236188	SRP038212	SRR1237095	C. albicans Clinical Isolates	+	-	-
B dataset	C. albicans	CTR0-2	202	PAIRED	Illumina HiSeq 2000	2014-04-13	PRJNA236194	SRP038192	SRR1237096	C. albicans Clinical Isolates	+	-	-
B dataset	C. albicans	SC5314-2	202	PAIRED	Illumina HiSeq 2000	2014-04-13	PRJNA236185	SRP038187	SRR1237097	C. albicans Clinical Isolates	+	-	-
B dataset	C. albicans	SC5314-2	202	PAIRED	Illumina HiSeq 2000	2014-04-13	PRJNA236185	SRP038187	SRR1237098	C. albicans Clinical Isolates	+	-	-
B dataset	C. albicans	CTR0-1	202	PAIRED	Illumina HiSeq 2000	2014-04-13	PRJNA236193	SRP038189	SRR1237099	C. albicans Clinical Isolates	+	-	-
B dataset	C. albicans	CTR0-3	202	PAIRED	Illumina HiSeq 2000	2014-04-13	PRJNA236195	SRP038196	SRR1237100	C. albicans Clinical Isolates	+	-	-
B dataset	C. albicans	GC75-3	202	PAIRED	Illumina HiSeq 2000	2014-04-13	PRJNA236189	SRP038195	SRR1237101	C. albicans Clinical Isolates	+	-	-
B dataset	C. albicans	12C-3	202	PAIRED	Illumina HiSeq 2000	2014-04-13	PRJNA236192	SRP038210	SRR1237102	C. albicans Clinical Isolates	+	-	-
B dataset	C. albicans	CTR0-3	202	PAIRED	Illumina HiSeq 2000	2014-04-13	PRJNA236195	SRP038196	SRR1237103	C. albicans Clinical Isolates	+	-	-
B dataset	C. albicans	SC5314-2	202	PAIRED	Illumina HiSeq 2000	2014-04-13	PRJNA236185	SRP038187	SRR1237104	C. albicans Clinical Isolates	+	-	-
B dataset	C. albicans	CTR0-2	202	PAIRED	Illumina HiSeq 2000	2014-04-13	PRJNA236194	SRP038192	SRR1237105	C. albicans Clinical Isolates	+	-	-
B dataset	C. albicans	SC5314-1	202	PAIRED	Illumina HiSeq 2000	2014-04-13	PRJNA236184	SRP038209	SRR1237106	C. albicans Clinical Isolates	+	-	-
B dataset	C. albicans	SC5314-3	202	PAIRED	Illumina HiSeq 2000	2014-04-13	PRJNA236186	SRP038181	SRR1237107	C. albicans Clinical Isolates	+	-	-
B dataset	C. albicans	12C-2	202	PAIRED	Illumina HiSeq 2000	2014-04-13	PRJNA236191	SRP038216	SRR1237108	C. albicans Clinical Isolates	+	-	-
B dataset	C. albicans	12C-2	202	PAIRED	Illumina HiSeq 2000	2014-04-13	PRJNA236191	SRP038216	SRR1237109	C. albicans Clinical Isolates	+	-	-
B dataset	C. albicans	12C-3	202	PAIRED	Illumina HiSeq 2000	2014-04-13	PRJNA236192	SRP038210	SRR1237110	C. albicans Clinical Isolates	+	-	-
B dataset	C. albicans	12C-1	202	PAIRED	Illumina HiSeq 2000	2014-04-13	PRJNA236190	SRP038211	SRR1237111	C. albicans Clinical Isolates	+	-	-
B dataset	C. albicans	12C-2	202	PAIRED	Illumina HiSeq 2000	2014-04-13	PRJNA236191	SRP038216	SRR1237112	C. albicans Clinical Isolates	+	-	-
B dataset	C. albicans	SC5314-2	202	PAIRED	Illumina HiSeq 2000	2014-04-13	PRJNA236185	SRP038187	SRR1237113	C. albicans Clinical Isolates	+	-	-
B dataset	C. albicans	CTR0-1	202	PAIRED	Illumina HiSeq 2000	2014-04-13	PRJNA236193	SRP038189	SRR1237114	C. albicans Clinical Isolates	+	-	-
B dataset	C. albicans	SC5314-3	202	PAIRED	Illumina HiSeq 2000	2014-04-13	PRJNA236186	SRP038181	SRR1237115	C. albicans Clinical Isolates	+	-	-
B dataset	C. albicans	SC5314-3	202	PAIRED	Illumina HiSeq 2000	2014-04-13	PRJNA236186	SRP038181	SRR1237116	C. albicans Clinical Isolates	+	-	-
B dataset	C. albicans	12C-2	202	PAIRED	Illumina HiSeq 2000	2014-04-13	PRJNA236191	SRP038216	SRR1237117	C. albicans Clinical Isolates	+	-	-
B dataset	C. albicans	CTR0-2	202	PAIRED	Illumina HiSeq 2000	2014-04-13	PRJNA236194	SRP038192	SRR1237118	C. albicans Clinical Isolates	+	-	-
B dataset	C. albicans	GC75-1	202	PAIRED	Illumina HiSeq 2000	2014-04-13	PRJNA236187	SRP038200	SRR1237119	C. albicans Clinical Isolates	+	-	-
B dataset	C. albicans	CTR0-1	202	PAIRED	Illumina HiSeq 2000	2014-04-13	PRJNA236193	SRP038189	SRR1237120	C. albicans Clinical Isolates	+	-	-
B dataset	C. albicans	CTR0-1	202	PAIRED	Illumina HiSeq 2000	2014-04-13	PRJNA236193	SRP038189	SRR1237121	C. albicans Clinical Isolates	+	-	-
B dataset	C. albicans	SC5314-1	202	PAIRED	Illumina HiSeq 2000	2014-04-13	PRJNA236184	SRP038209	SRR1237122	C. albicans Clinical Isolates	+	-	-
B dataset	C. albicans	12C-1	202	PAIRED	Illumina HiSeq 2000	2014-04-13	PRJNA236190	SRP038211	SRR1237123	C. albicans Clinical Isolates	+	-	-
B dataset	C. albicans	12C-1	202	PAIRED	Illumina HiSeq 2000	2014-04-13	PRJNA236190	SRP038211	SRR1237124	C. albicans Clinical Isolates	+	-	-
B dataset	C. albicans	CTR0-3	202	PAIRED	Illumina HiSeq 2000	2014-04-13	PRJNA236195	SRP038196	SRR1237125	C. albicans Clinical Isolates	+	-	-
B dataset	C. albicans	12C-1	202	PAIRED	Illumina HiSeq 2000	2014-04-13	PRJNA236190	SRP038211	SRR1237147	C. albicans Clinical Isolates	+	-	-
B dataset	C. albicans	GC75-1	202	PAIRED	Illumina HiSeq 2000	2014-04-13	PRJNA236187	SRP038200	SRR1237163	C. albicans Clinical Isolates	+	-	-
B dataset	C. albicans	SC5314-1	202	PAIRED	Illumina HiSeq 2000	2014-04-13	PRJNA236184	SRP038209	SRR1237164	C. albicans Clinical Isolates	+	-	-
B dataset	C. albicans	SC5314-3	202	PAIRED	Illumina HiSeq 2000	2014-04-13	PRJNA236186	SRP038181	SRR1237165	C. albicans Clinical Isolates	+	-	-
B dataset	C. albicans	12C-3	202	PAIRED	Illumina HiSeq 2000	2014-04-13	PRJNA236192	SRP038210	SRR1237170	C. albicans Clinical Isolates	+	-	-
B dataset	C. albicans	CTR0-3	202	PAIRED	Illumina HiSeq 2000	2014-04-13	PRJNA236195	SRP038196	SRR1237171	C. albicans Clinical Isolates	+	-	-
B dataset	C. albicans	CTR0-3	202	PAIRED	Illumina HiSeq 2000	2014-04-13	PRJNA236195	SRP038196	SRR1237178	C. albicans Clinical Isolates	+	-	-
B dataset	C. albicans	SC5314-2	202	PAIRED	Illumina HiSeq 2000	2014-04-13	PRJNA236185	SRP038187	SRR1237179	C. albicans Clinical Isolates	+	-	-
B dataset	C. albicans	SC5314-2	202	PAIRED	Illumina HiSeq 2000	2014-04-13	PRJNA236185	SRP038187	SRR1237187	C. albicans Clinical Isolates	+	-	-
B dataset	C. albicans	SC5314-3	202	PAIRED	Illumina HiSeq 2000	2014-04-13	PRJNA236186	SRP038181	SRR1237188	C. albicans Clinical Isolates	+	-	-
B dataset	C. albicans	12C-2	202	PAIRED	Illumina HiSeq 2000	2014-04-13	PRJNA236191	SRP038216	SRR1237191	C. albicans Clinical Isolates	+	-	-
B dataset	C. albicans	CTR0-1	202	PAIRED	Illumina HiSeq 2000	2014-04-13	PRJNA236193	SRP038189	SRR1237196	C. albicans Clinical Isolates	+	-	-
B dataset	C. albicans	GC75-2	202	PAIRED	Illumina HiSeq 2000	2014-04-13	PRJNA236188	SRP038212	SRR1237197	C. albicans Clinical Isolates	+	-	-
B dataset	C. albicans	CTR0-2	202	PAIRED	Illumina HiSeq 2000	2014-04-13	PRJNA236194	SRP038192	SRR1237199	C. albicans Clinical Isolates	+	-	-
B dataset	C. albicans	GC75-2	202	PAIRED	Illumina HiSeq 2000	2014-04-13	PRJNA236188	SRP038212	SRR1237200	C. albicans Clinical Isolates	+	-	-
B dataset	C. albicans	CTR0-2	202	PAIRED	Illumina HiSeq 2000	2014-04-13	PRJNA236194	SRP038192	SRR1237204	C. albicans Clinical Isolates	+	-	-
B dataset	C. albicans	GC75-3	202	PAIRED	Illumina HiSeq 2000	2014-04-13	PRJNA236189	SRP038195	SRR1237205	C. albicans Clinical Isolates	+	-	-
B dataset	C. albicans	SC5314-1	202	PAIRED	Illumina HiSeq 2000	2014-04-13	PRJNA236184	SRP038209	SRR1237206	C. albicans Clinical Isolates	+	-	-
B dataset	C. albicans	12C-3	202	PAIRED	Illumina HiSeq 2000	2014-04-13	PRJNA236192	SRP038210	SRR1237207	C. albicans Clinical Isolates	+	-	-
B dataset	C. albicans	GC75-1	202	PAIRED	Illumina HiSeq 2000	2014-04-13	PRJNA236187	SRP038200	SRR1237208	C. albicans Clinical Isolates	+	-	-
B dataset	C. albicans	CTR0-1	202	PAIRED	Illumina HiSeq 2000	2014-04-13	PRJNA236193	SRP038189	SRR1237211	C. albicans Clinical Isolates	+	-	-
B dataset	C. albicans	GC75-3	202	PAIRED	Illumina HiSeq 2000	2014-04-13	PRJNA236189	SRP038195	SRR1237212	C. albicans Clinical Isolates	+	-	-
B dataset	C. albicans	12C-2	202	PAIRED	Illumina HiSeq 2000	2014-04-13	PRJNA236191	SRP038216	SRR1237214	C. albicans Clinical Isolates	+	-	-
B dataset	C. albicans	SC5314-1	202	PAIRED	Illumina HiSeq 2000	2014-04-13	PRJNA236184	SRP038209	SRR1237280	C. albicans Clinical Isolates	+	-	-
B dataset	C. albicans	12C-2	202	PAIRED	Illumina HiSeq 2000	2014-04-13	PRJNA236191	SRP038216	SRR1237283	C. albicans Clinical Isolates	+	-	-
B dataset	C. albicans	CTR0-1	202	PAIRED	Illumina HiSeq 2000	2014-04-13	PRJNA236193	SRP038189	SRR1237284	C. albicans Clinical Isolates	+	-	-
B dataset	C. albicans	GC75-3	202	PAIRED	Illumina HiSeq 2000	2014-04-13	PRJNA236189	SRP038195	SRR1237285	C. albicans Clinical Isolates	+	-	-
B dataset	C. albicans	12C-3	202	PAIRED	Illumina HiSeq 2000	2014-04-13	PRJNA236192	SRP038210	SRR1237291	C. albicans Clinical Isolates	+	-	-
B dataset	C. albicans	GC75-2	202	PAIRED	Illumina HiSeq 2000	2014-04-13	PRJNA236188	SRP038212	SRR1237292	C. albicans Clinical Isolates	+	-	-
B dataset	C. albicans	SC5314-2	202	PAIRED	Illumina HiSeq 2000	2014-04-13	PRJNA236185	SRP038187	SRR1237293	C. albicans Clinical Isolates	+	-	-
B dataset	C. albicans	12C-1	202	PAIRED	Illumina HiSeq 2000	2014-04-13	PRJNA236190	SRP038211	SRR1237299	C. albicans Clinical Isolates	+	-	-
B dataset	C. albicans	GC75-1	202	PAIRED	Illumina HiSeq 2000	2014-04-13	PRJNA236187	SRP038200	SRR1237307	C. albicans Clinical Isolates	+	-	-
B dataset	C. albicans	SC5314-3	202	PAIRED	Illumina HiSeq 2000	2014-04-13	PRJNA236186	SRP038181	SRR1237308	C. albicans Clinical Isolates	+	-	-
B dataset	C. albicans	CTR0-2	202	PAIRED	Illumina HiSeq 2000	2014-04-13	PRJNA236194	SRP038192	SRR1237313	C. albicans Clinical Isolates	+	-	-
B dataset	C. albicans	CTR0-3	202	PAIRED	Illumina HiSeq 2000	2014-04-13	PRJNA236195	SRP038196	SRR1237314	C. albicans Clinical Isolates	+	-	-
B dataset	C. albicans	CTR0-3	202	PAIRED	Illumina HiSeq 2000	2014-04-13	PRJNA236195	SRP038196	SRR1237315	C. albicans Clinical Isolates	+	-	-
B dataset	C. albicans	CTR0-2	202	PAIRED	Illumina HiSeq 2000	2014-04-13	PRJNA236194	SRP038192	SRR1237323	C. albicans Clinical Isolates	+	-	-
B dataset	C. albicans	GC75-1	202	PAIRED	Illumina HiSeq 2000	2014-04-13	PRJNA236187	SRP038200	SRR1237324	C. albicans Clinical Isolates	+	-	-
B dataset	C. albicans	SC5314-3	202	PAIRED	Illumina HiSeq 2000	2014-04-13	PRJNA236186	SRP038181	SRR1237325	C. albicans Clinical Isolates	+	-	-
B dataset	C. albicans	CTR0-2	202	PAIRED	Illumina HiSeq 2000	2014-04-14	PRJNA236194	SRP038192	SRR1237709	C. albicans Clinical Isolates	+	-	-
B dataset	C. albicans	12C-3	202	PAIRED	Illumina HiSeq 2000	2014-04-14	PRJNA236192	SRP038210	SRR1237711	C. albicans Clinical Isolates	+	-	-
B dataset	C. albicans	SC5314-2	202	PAIRED	Illumina HiSeq 2000	2014-04-14	PRJNA236185	SRP038187	SRR1237712	C. albicans Clinical Isolates	+	-	-
B dataset	C. albicans	CTR0-1	202	PAIRED	Illumina HiSeq 2000	2014-04-14	PRJNA236193	SRP038189	SRR1237719	C. albicans Clinical Isolates	+	-	-
B dataset	C. albicans	GC75-1	202	PAIRED	Illumina HiSeq 2000	2014-04-14	PRJNA236187	SRP038200	SRR1237720	C. albicans Clinical Isolates	+	-	-
B dataset	C. albicans	12C-2	202	PAIRED	Illumina HiSeq 2000	2014-04-14	PRJNA236191	SRP038216	SRR1237727	C. albicans Clinical Isolates	+	-	-
B dataset	C. albicans	12C-2	202	PAIRED	Illumina HiSeq 2000	2014-04-14	PRJNA236191	SRP038216	SRR1237735	C. albicans Clinical Isolates	+	-	-
B dataset	C. albicans	GC75-3	202	PAIRED	Illumina HiSeq 2000	2014-04-14	PRJNA236189	SRP038195	SRR1237736	C. albicans Clinical Isolates	+	-	-
B dataset	C. albicans	CTR0-3	202	PAIRED	Illumina HiSeq 2000	2014-04-14	PRJNA236195	SRP038196	SRR1237743	C. albicans Clinical Isolates	+	-	-
B dataset	C. albicans	12C-1	202	PAIRED	Illumina HiSeq 2000	2014-04-14	PRJNA236190	SRP038211	SRR1237748	C. albicans Clinical Isolates	+	-	-
B dataset	C. albicans	SC5314-3	202	PAIRED	Illumina HiSeq 2000	2014-04-14	PRJNA236186	SRP038181	SRR1237749	C. albicans Clinical Isolates	+	-	-
B dataset	C. albicans	12C-3	202	PAIRED	Illumina HiSeq 2000	2014-04-14	PRJNA236192	SRP038210	SRR1237754	C. albicans Clinical Isolates	+	-	-
B dataset	C. albicans	GC75-2	202	PAIRED	Illumina HiSeq 2000	2014-04-14	PRJNA236188	SRP038212	SRR1237755	C. albicans Clinical Isolates	+	-	-
B dataset	C. albicans	CTR0-2	202	PAIRED	Illumina HiSeq 2000	2014-04-14	PRJNA236194	SRP038192	SRR1237756	C. albicans Clinical Isolates	+	-	-
B dataset	C. albicans	SC5314-2	202	PAIRED	Illumina HiSeq 2000	2014-04-14	PRJNA236185	SRP038187	SRR1237757	C. albicans Clinical Isolates	+	-	-
B dataset	C. albicans	CTR0-1	202	PAIRED	Illumina HiSeq 2000	2014-04-14	PRJNA236193	SRP038189	SRR1237758	C. albicans Clinical Isolates	+	-	-
B dataset	C. albicans	SC5314-1	202	PAIRED	Illumina HiSeq 2000	2014-04-14	PRJNA236184	SRP038209	SRR1237759	C. albicans Clinical Isolates	+	-	-
B dataset	C. albicans	SC5314-3	202	PAIRED	Illumina HiSeq 2000	2014-04-14	PRJNA236186	SRP038181	SRR1237760	C. albicans Clinical Isolates	+	-	-
B dataset	C. albicans	12C-1	202	PAIRED	Illumina HiSeq 2000	2014-04-14	PRJNA236190	SRP038211	SRR1237761	C. albicans Clinical Isolates	+	-	-
B dataset	C. albicans	GC75-2	202	PAIRED	Illumina HiSeq 2000	2014-04-14	PRJNA236188	SRP038212	SRR1237762	C. albicans Clinical Isolates	+	-	-
B dataset	C. albicans	GC75-3	202	PAIRED	Illumina HiSeq 2000	2014-04-14	PRJNA236189	SRP038195	SRR1237763	C. albicans Clinical Isolates	+	-	-
B dataset	C. albicans	SC5314-1	202	PAIRED	Illumina HiSeq 2000	2014-04-14	PRJNA236184	SRP038209	SRR1237764	C. albicans Clinical Isolates	+	-	-
B dataset	C. albicans	12C-1	202	PAIRED	Illumina HiSeq 2000	2014-05-07	PRJNA236190	SRP038211	SRR1273429	C. albicans Clinical Isolates	+	-	-
B dataset	C. albicans	12C-2	202	PAIRED	Illumina HiSeq 2000	2014-05-07	PRJNA236191	SRP038216	SRR1273793	C. albicans Clinical Isolates	+	-	-
B dataset	C. albicans	CTR0-1	202	PAIRED	Illumina HiSeq 2000	2014-05-07	PRJNA236193	SRP038189	SRR1273794	C. albicans Clinical Isolates	+	-	-
B dataset	C. albicans	SC5314-1	202	PAIRED	Illumina HiSeq 2000	2014-05-07	PRJNA236184	SRP038209	SRR1273795	C. albicans Clinical Isolates	+	-	-
B dataset	C. albicans	12C-1	202	PAIRED	Illumina HiSeq 2000	2014-05-07	PRJNA236190	SRP038211	SRR1273802	C. albicans Clinical Isolates	+	-	-
B dataset	C. albicans	GC75-2	202	PAIRED	Illumina HiSeq 2000	2014-05-07	PRJNA236188	SRP038212	SRR1273803	C. albicans Clinical Isolates	+	-	-
B dataset	C. albicans	GC75-3	202	PAIRED	Illumina HiSeq 2000	2014-05-07	PRJNA236189	SRP038195	SRR1273804	C. albicans Clinical Isolates	+	-	-
B dataset	C. albicans	12C-3	202	PAIRED	Illumina HiSeq 2000	2014-05-07	PRJNA236192	SRP038210	SRR1273813	C. albicans Clinical Isolates	+	-	-
B dataset	C. albicans	SC5314-2	202	PAIRED	Illumina HiSeq 2000	2014-05-07	PRJNA236185	SRP038187	SRR1273814	C. albicans Clinical Isolates	+	-	-
B dataset	C. albicans	CTR0-3	202	PAIRED	Illumina HiSeq 2000	2014-05-08	PRJNA236195	SRP038196	SRR1274980	C. albicans Clinical Isolates	+	-	-
B dataset	C. albicans	GC75-1	202	PAIRED	Illumina HiSeq 2000	2014-05-08	PRJNA236187	SRP038200	SRR1274989	C. albicans Clinical Isolates	+	-	-
B dataset	C. parapsilosis	wild type (CLIB214 strain)	180	PAIRED	Illumina HiSeq 2000	2015-07-22	PRJNA246482	SRP041812	SRR1278968	Overall design: C. parapsilosis mRNA profiles of wild type (WT) at 37 degree celcius in planktonic growth conditions and ace2-/-, cph2-/-, efg1-/-, czf1-/-, ume6-/-, bcr1-/- and WT in biofilm conditions were generated by deep sequencing, in triplicate, using Illumina HiSeq2000.	+	+	+
B dataset	C. parapsilosis	wild type (CLIB214 strain)	180	PAIRED	Illumina HiSeq 2000	2015-07-22	PRJNA246482	SRP041812	SRR1278969	Overall design: C. parapsilosis mRNA profiles of wild type (WT) at 37 degree celcius in planktonic growth conditions and ace2-/-, cph2-/-, efg1-/-, czf1-/-, ume6-/-, bcr1-/- and WT in biofilm conditions were generated by deep sequencing, in triplicate, using Illumina HiSeq2000.	+	+	+
B dataset	C. parapsilosis	wild type (CLIB214 strain)	180	PAIRED	Illumina HiSeq 2000	2015-07-22	PRJNA246482	SRP041812	SRR1278970	Overall design: C. parapsilosis mRNA profiles of wild type (WT) at 37 degree celcius in planktonic growth conditions and ace2-/-, cph2-/-, efg1-/-, czf1-/-, ume6-/-, bcr1-/- and WT in biofilm conditions were generated by deep sequencing, in triplicate, using Illumina HiSeq2000.	+	+	+
B dataset	C. parapsilosis	wild type (CLIB214 strain)	180	PAIRED	Illumina HiSeq 2000	2015-07-22	PRJNA246482	SRP041812	SRR1278971	Overall design: C. parapsilosis mRNA profiles of wild type (WT) at 37 degree celcius in planktonic growth conditions and ace2-/-, cph2-/-, efg1-/-, czf1-/-, ume6-/-, bcr1-/- and WT in biofilm conditions were generated by deep sequencing, in triplicate, using Illumina HiSeq2000.	+	+	+
B dataset	C. parapsilosis	wild type (CLIB214 strain)	180	PAIRED	Illumina HiSeq 2000	2015-07-22	PRJNA246482	SRP041812	SRR1278972	Overall design: C. parapsilosis mRNA profiles of wild type (WT) at 37 degree celcius in planktonic growth conditions and ace2-/-, cph2-/-, efg1-/-, czf1-/-, ume6-/-, bcr1-/- and WT in biofilm conditions were generated by deep sequencing, in triplicate, using Illumina HiSeq2000.	+	+	+
B dataset	C. parapsilosis	wild type (CLIB214 strain)	180	PAIRED	Illumina HiSeq 2000	2015-07-22	PRJNA246482	SRP041812	SRR1278973	Overall design: C. parapsilosis mRNA profiles of wild type (WT) at 37 degree celcius in planktonic growth conditions and ace2-/-, cph2-/-, efg1-/-, czf1-/-, ume6-/-, bcr1-/- and WT in biofilm conditions were generated by deep sequencing, in triplicate, using Illumina HiSeq2000.	+	+	+
B dataset	C. parapsilosis	ace2-/-	180	PAIRED	Illumina HiSeq 2000	2015-07-22	PRJNA246482	SRP041812	SRR1278974	Overall design: C. parapsilosis mRNA profiles of wild type (WT) at 37 degree celcius in planktonic growth conditions and ace2-/-, cph2-/-, efg1-/-, czf1-/-, ume6-/-, bcr1-/- and WT in biofilm conditions were generated by deep sequencing, in triplicate, using Illumina HiSeq2000.	+	+	+
B dataset	C. parapsilosis	ace2-/-	180	PAIRED	Illumina HiSeq 2000	2015-07-22	PRJNA246482	SRP041812	SRR1278975	Overall design: C. parapsilosis mRNA profiles of wild type (WT) at 37 degree celcius in planktonic growth conditions and ace2-/-, cph2-/-, efg1-/-, czf1-/-, ume6-/-, bcr1-/- and WT in biofilm conditions were generated by deep sequencing, in triplicate, using Illumina HiSeq2000.	+	+	+
B dataset	C. parapsilosis	ace2-/-	180	PAIRED	Illumina HiSeq 2000	2015-07-22	PRJNA246482	SRP041812	SRR1278976	Overall design: C. parapsilosis mRNA profiles of wild type (WT) at 37 degree celcius in planktonic growth conditions and ace2-/-, cph2-/-, efg1-/-, czf1-/-, ume6-/-, bcr1-/- and WT in biofilm conditions were generated by deep sequencing, in triplicate, using Illumina HiSeq2000.	+	+	+
B dataset	C. parapsilosis	cph2-/-	180	PAIRED	Illumina HiSeq 2000	2015-07-22	PRJNA246482	SRP041812	SRR1278977	Overall design: C. parapsilosis mRNA profiles of wild type (WT) at 37 degree celcius in planktonic growth conditions and ace2-/-, cph2-/-, efg1-/-, czf1-/-, ume6-/-, bcr1-/- and WT in biofilm conditions were generated by deep sequencing, in triplicate, using Illumina HiSeq2000.	+	+	+
B dataset	C. parapsilosis	cph2-/-	180	PAIRED	Illumina HiSeq 2000	2015-07-22	PRJNA246482	SRP041812	SRR1278978	Overall design: C. parapsilosis mRNA profiles of wild type (WT) at 37 degree celcius in planktonic growth conditions and ace2-/-, cph2-/-, efg1-/-, czf1-/-, ume6-/-, bcr1-/- and WT in biofilm conditions were generated by deep sequencing, in triplicate, using Illumina HiSeq2000.	+	+	+
B dataset	C. parapsilosis	cph2-/-	180	PAIRED	Illumina HiSeq 2000	2015-07-22	PRJNA246482	SRP041812	SRR1278979	Overall design: C. parapsilosis mRNA profiles of wild type (WT) at 37 degree celcius in planktonic growth conditions and ace2-/-, cph2-/-, efg1-/-, czf1-/-, ume6-/-, bcr1-/- and WT in biofilm conditions were generated by deep sequencing, in triplicate, using Illumina HiSeq2000.	+	+	+
B dataset	C. parapsilosis	efg1-/-	180	PAIRED	Illumina HiSeq 2000	2015-07-22	PRJNA246482	SRP041812	SRR1278980	Overall design: C. parapsilosis mRNA profiles of wild type (WT) at 37 degree celcius in planktonic growth conditions and ace2-/-, cph2-/-, efg1-/-, czf1-/-, ume6-/-, bcr1-/- and WT in biofilm conditions were generated by deep sequencing, in triplicate, using Illumina HiSeq2000.	+	+	+
B dataset	C. parapsilosis	efg1-/-	180	PAIRED	Illumina HiSeq 2000	2015-07-22	PRJNA246482	SRP041812	SRR1278981	Overall design: C. parapsilosis mRNA profiles of wild type (WT) at 37 degree celcius in planktonic growth conditions and ace2-/-, cph2-/-, efg1-/-, czf1-/-, ume6-/-, bcr1-/- and WT in biofilm conditions were generated by deep sequencing, in triplicate, using Illumina HiSeq2000.	+	+	+
B dataset	C. parapsilosis	efg1-/-	180	PAIRED	Illumina HiSeq 2000	2015-07-22	PRJNA246482	SRP041812	SRR1278982	Overall design: C. parapsilosis mRNA profiles of wild type (WT) at 37 degree celcius in planktonic growth conditions and ace2-/-, cph2-/-, efg1-/-, czf1-/-, ume6-/-, bcr1-/- and WT in biofilm conditions were generated by deep sequencing, in triplicate, using Illumina HiSeq2000.	+	+	+
B dataset	C. parapsilosis	czf1-/-	180	PAIRED	Illumina HiSeq 2000	2015-07-22	PRJNA246482	SRP041812	SRR1278983	Overall design: C. parapsilosis mRNA profiles of wild type (WT) at 37 degree celcius in planktonic growth conditions and ace2-/-, cph2-/-, efg1-/-, czf1-/-, ume6-/-, bcr1-/- and WT in biofilm conditions were generated by deep sequencing, in triplicate, using Illumina HiSeq2000.	+	+	+
B dataset	C. parapsilosis	czf1-/-	180	PAIRED	Illumina HiSeq 2000	2015-07-22	PRJNA246482	SRP041812	SRR1278984	Overall design: C. parapsilosis mRNA profiles of wild type (WT) at 37 degree celcius in planktonic growth conditions and ace2-/-, cph2-/-, efg1-/-, czf1-/-, ume6-/-, bcr1-/- and WT in biofilm conditions were generated by deep sequencing, in triplicate, using Illumina HiSeq2000.	+	+	+
B dataset	C. parapsilosis	czf1-/-	180	PAIRED	Illumina HiSeq 2000	2015-07-22	PRJNA246482	SRP041812	SRR1278985	Overall design: C. parapsilosis mRNA profiles of wild type (WT) at 37 degree celcius in planktonic growth conditions and ace2-/-, cph2-/-, efg1-/-, czf1-/-, ume6-/-, bcr1-/- and WT in biofilm conditions were generated by deep sequencing, in triplicate, using Illumina HiSeq2000.	+	+	+
B dataset	C. parapsilosis	ume6-/-	180	PAIRED	Illumina HiSeq 2000	2015-07-22	PRJNA246482	SRP041812	SRR1278986	Overall design: C. parapsilosis mRNA profiles of wild type (WT) at 37 degree celcius in planktonic growth conditions and ace2-/-, cph2-/-, efg1-/-, czf1-/-, ume6-/-, bcr1-/- and WT in biofilm conditions were generated by deep sequencing, in triplicate, using Illumina HiSeq2000.	+	+	+
B dataset	C. parapsilosis	ume6-/-	180	PAIRED	Illumina HiSeq 2000	2015-07-22	PRJNA246482	SRP041812	SRR1278987	Overall design: C. parapsilosis mRNA profiles of wild type (WT) at 37 degree celcius in planktonic growth conditions and ace2-/-, cph2-/-, efg1-/-, czf1-/-, ume6-/-, bcr1-/- and WT in biofilm conditions were generated by deep sequencing, in triplicate, using Illumina HiSeq2000.	+	+	+
B dataset	C. parapsilosis	ume6-/-	180	PAIRED	Illumina HiSeq 2000	2015-07-22	PRJNA246482	SRP041812	SRR1278988	Overall design: C. parapsilosis mRNA profiles of wild type (WT) at 37 degree celcius in planktonic growth conditions and ace2-/-, cph2-/-, efg1-/-, czf1-/-, ume6-/-, bcr1-/- and WT in biofilm conditions were generated by deep sequencing, in triplicate, using Illumina HiSeq2000.	+	+	+
B dataset	C. parapsilosis	bcr1-/-	180	PAIRED	Illumina HiSeq 2000	2015-07-22	PRJNA246482	SRP041812	SRR1278989	Overall design: C. parapsilosis mRNA profiles of wild type (WT) at 37 degree celcius in planktonic growth conditions and ace2-/-, cph2-/-, efg1-/-, czf1-/-, ume6-/-, bcr1-/- and WT in biofilm conditions were generated by deep sequencing, in triplicate, using Illumina HiSeq2000.	+	+	+
B dataset	C. parapsilosis	bcr1-/-	180	PAIRED	Illumina HiSeq 2000	2015-07-22	PRJNA246482	SRP041812	SRR1278990	Overall design: C. parapsilosis mRNA profiles of wild type (WT) at 37 degree celcius in planktonic growth conditions and ace2-/-, cph2-/-, efg1-/-, czf1-/-, ume6-/-, bcr1-/- and WT in biofilm conditions were generated by deep sequencing, in triplicate, using Illumina HiSeq2000.	+	+	+
B dataset	C. parapsilosis	bcr1-/-	180	PAIRED	Illumina HiSeq 2000	2015-07-22	PRJNA246482	SRP041812	SRR1278991	Overall design: C. parapsilosis mRNA profiles of wild type (WT) at 37 degree celcius in planktonic growth conditions and ace2-/-, cph2-/-, efg1-/-, czf1-/-, ume6-/-, bcr1-/- and WT in biofilm conditions were generated by deep sequencing, in triplicate, using Illumina HiSeq2000.	+	+	+
B dataset	C. albicans	NA	60	PAIRED	Illumina HiSeq 2500	2014-09-15	PRJNA257386	SRP045222	SRR1535854	YPD	+	-	-
B dataset	C. albicans	NA	60	PAIRED	Illumina HiSeq 2500	2014-09-15	PRJNA257386	SRP045222	SRR1535855	YPD	+	-	-
B dataset	C. glabrata	ATCC 2001	102	PAIRED	Illumina HiSeq 2000	2015-01-27	PRJNA261678	SRP047370	SRR1582640	Overall design: C. glabrata was grown in standard nutrient-rich medium(wt_37), ph4(wt_pH4), ph8(w,_pH8) and in nitrosative stress (GSNO) conditions(wt_GSNO). After harvesting RNA, paired-end and strand-specific RNA-Seq was performed on three biological replicates after PolyA filtering respectively. Additionally, a fourth replicate without filtering was sequenced single-end and not strand-specific…	+	+	+
B dataset	C. glabrata	ATCC 2001	50	PAIRED	Illumina HiSeq 2000	2015-01-27	PRJNA261678	SRP047370	SRR1582641	Overall design: C. glabrata was grown in standard nutrient-rich medium(wt_37), ph4(wt_pH4), ph8(w,_pH8) and in nitrosative stress (GSNO) conditions(wt_GSNO). After harvesting RNA, paired-end and strand-specific RNA-Seq was performed on three biological replicates after PolyA filtering respectively. Additionally, a fourth replicate without filtering was sequenced single-end and not strand-specific…	+	-	-
B dataset	C. glabrata	ATCC 2001	102	PAIRED	Illumina HiSeq 2000	2015-01-27	PRJNA261678	SRP047370	SRR1582642	Overall design: C. glabrata was grown in standard nutrient-rich medium(wt_37), ph4(wt_pH4), ph8(w,_pH8) and in nitrosative stress (GSNO) conditions(wt_GSNO). After harvesting RNA, paired-end and strand-specific RNA-Seq was performed on three biological replicates after PolyA filtering respectively. Additionally, a fourth replicate without filtering was sequenced single-end and not strand-specific…	+	+	+
B dataset	C. glabrata	ATCC 2001	102	PAIRED	Illumina HiSeq 2000	2015-01-27	PRJNA261678	SRP047370	SRR1582643	Overall design: C. glabrata was grown in standard nutrient-rich medium(wt_37), ph4(wt_pH4), ph8(w,_pH8) and in nitrosative stress (GSNO) conditions(wt_GSNO). After harvesting RNA, paired-end and strand-specific RNA-Seq was performed on three biological replicates after PolyA filtering respectively. Additionally, a fourth replicate without filtering was sequenced single-end and not strand-specific…	+	+	+
B dataset	C. glabrata	ATCC 2001	102	PAIRED	Illumina HiSeq 2000	2015-01-27	PRJNA261678	SRP047370	SRR1582644	Overall design: C. glabrata was grown in standard nutrient-rich medium(wt_37), ph4(wt_pH4), ph8(w,_pH8) and in nitrosative stress (GSNO) conditions(wt_GSNO). After harvesting RNA, paired-end and strand-specific RNA-Seq was performed on three biological replicates after PolyA filtering respectively. Additionally, a fourth replicate without filtering was sequenced single-end and not strand-specific…	+	+	+
B dataset	C. glabrata	ATCC 2001	102	PAIRED	Illumina HiSeq 2000	2015-01-27	PRJNA261678	SRP047370	SRR1582645	Overall design: C. glabrata was grown in standard nutrient-rich medium(wt_37), ph4(wt_pH4), ph8(w,_pH8) and in nitrosative stress (GSNO) conditions(wt_GSNO). After harvesting RNA, paired-end and strand-specific RNA-Seq was performed on three biological replicates after PolyA filtering respectively. Additionally, a fourth replicate without filtering was sequenced single-end and not strand-specific…	+	+	+
B dataset	C. glabrata	ATCC 2001	102	PAIRED	Illumina HiSeq 2000	2015-01-27	PRJNA261678	SRP047370	SRR1582646	Overall design: C. glabrata was grown in standard nutrient-rich medium(wt_37), ph4(wt_pH4), ph8(w,_pH8) and in nitrosative stress (GSNO) conditions(wt_GSNO). After harvesting RNA, paired-end and strand-specific RNA-Seq was performed on three biological replicates after PolyA filtering respectively. Additionally, a fourth replicate without filtering was sequenced single-end and not strand-specific…	+	+	+
B dataset	C. glabrata	ATCC 2001	102	PAIRED	Illumina HiSeq 2000	2015-01-27	PRJNA261678	SRP047370	SRR1582647	Overall design: C. glabrata was grown in standard nutrient-rich medium(wt_37), ph4(wt_pH4), ph8(w,_pH8) and in nitrosative stress (GSNO) conditions(wt_GSNO). After harvesting RNA, paired-end and strand-specific RNA-Seq was performed on three biological replicates after PolyA filtering respectively. Additionally, a fourth replicate without filtering was sequenced single-end and not strand-specific…	+	+	+
B dataset	C. glabrata	ATCC 2001	102	PAIRED	Illumina HiSeq 2000	2015-01-27	PRJNA261678	SRP047370	SRR1582648	Overall design: C. glabrata was grown in standard nutrient-rich medium(wt_37), ph4(wt_pH4), ph8(w,_pH8) and in nitrosative stress (GSNO) conditions(wt_GSNO). After harvesting RNA, paired-end and strand-specific RNA-Seq was performed on three biological replicates after PolyA filtering respectively. Additionally, a fourth replicate without filtering was sequenced single-end and not strand-specific…	+	+	+
B dataset	C. glabrata	ATCC 2001	102	PAIRED	Illumina HiSeq 2000	2015-01-27	PRJNA261678	SRP047370	SRR1582649	Overall design: C. glabrata was grown in standard nutrient-rich medium(wt_37), ph4(wt_pH4), ph8(w,_pH8) and in nitrosative stress (GSNO) conditions(wt_GSNO). After harvesting RNA, paired-end and strand-specific RNA-Seq was performed on three biological replicates after PolyA filtering respectively. Additionally, a fourth replicate without filtering was sequenced single-end and not strand-specific…	+	+	+
B dataset	C. glabrata	ATCC 2001	102	PAIRED	Illumina HiSeq 2000	2015-01-27	PRJNA261678	SRP047370	SRR1582650	Overall design: C. glabrata was grown in standard nutrient-rich medium(wt_37), ph4(wt_pH4), ph8(w,_pH8) and in nitrosative stress (GSNO) conditions(wt_GSNO). After harvesting RNA, paired-end and strand-specific RNA-Seq was performed on three biological replicates after PolyA filtering respectively. Additionally, a fourth replicate without filtering was sequenced single-end and not strand-specific…	+	+	+
B dataset	C. glabrata	ATCC 2001	102	PAIRED	Illumina HiSeq 2000	2015-01-27	PRJNA261678	SRP047370	SRR1582651	Overall design: C. glabrata was grown in standard nutrient-rich medium(wt_37), ph4(wt_pH4), ph8(w,_pH8) and in nitrosative stress (GSNO) conditions(wt_GSNO). After harvesting RNA, paired-end and strand-specific RNA-Seq was performed on three biological replicates after PolyA filtering respectively. Additionally, a fourth replicate without filtering was sequenced single-end and not strand-specific…	+	+	+
B dataset	C. glabrata	ATCC 2001	101	SINGLE	Illumina HiSeq 2000	2015-01-27	PRJNA261678	SRP047370	SRR1582652	Overall design: C. glabrata was grown in standard nutrient-rich medium(wt_37), ph4(wt_pH4), ph8(w,_pH8) and in nitrosative stress (GSNO) conditions(wt_GSNO). After harvesting RNA, paired-end and strand-specific RNA-Seq was performed on three biological replicates after PolyA filtering respectively. Additionally, a fourth replicate without filtering was sequenced single-end and not strand-specific…	+	-	-
B dataset	C. glabrata	ATCC 2001	101	SINGLE	Illumina HiSeq 2000	2015-01-27	PRJNA261678	SRP047370	SRR1582653	Overall design: C. glabrata was grown in standard nutrient-rich medium(wt_37), ph4(wt_pH4), ph8(w,_pH8) and in nitrosative stress (GSNO) conditions(wt_GSNO). After harvesting RNA, paired-end and strand-specific RNA-Seq was performed on three biological replicates after PolyA filtering respectively. Additionally, a fourth replicate without filtering was sequenced single-end and not strand-specific…	+	-	-
B dataset	C. glabrata	ATCC 2001	101	SINGLE	Illumina HiSeq 2000	2015-01-27	PRJNA261678	SRP047370	SRR1582654	Overall design: C. glabrata was grown in standard nutrient-rich medium(wt_37), ph4(wt_pH4), ph8(w,_pH8) and in nitrosative stress (GSNO) conditions(wt_GSNO). After harvesting RNA, paired-end and strand-specific RNA-Seq was performed on three biological replicates after PolyA filtering respectively. Additionally, a fourth replicate without filtering was sequenced single-end and not strand-specific…	+	-	-
B dataset	C. glabrata	ATCC 2001	101	SINGLE	Illumina HiSeq 2000	2015-01-27	PRJNA261678	SRP047370	SRR1582655	Overall design: C. glabrata was grown in standard nutrient-rich medium(wt_37), ph4(wt_pH4), ph8(w,_pH8) and in nitrosative stress (GSNO) conditions(wt_GSNO). After harvesting RNA, paired-end and strand-specific RNA-Seq was performed on three biological replicates after PolyA filtering respectively. Additionally, a fourth replicate without filtering was sequenced single-end and not strand-specific…	+	-	-
B dataset	C. albicans	NA	102	PAIRED	Illumina HiSeq 2000	2015-01-29	PRJNA213618	SRP028297	SRR1654847	Overall design: Transcriptional profiling of wild-type C. albicans strain SC5314 under 6 differents condition (2 controls, 4 weak acids) at 4 time points by cDNA deep-sequencing, with 4 biological replicates, on the Illumina HiSeq 2000 platform. 96 total samples were sequenced (6 x 4 x 4).	+	-	-
B dataset	C. albicans	NA	102	PAIRED	Illumina HiSeq 2000	2015-01-29	PRJNA213618	SRP028297	SRR1654848	Overall design: Transcriptional profiling of wild-type C. albicans strain SC5314 under 6 differents condition (2 controls, 4 weak acids) at 4 time points by cDNA deep-sequencing, with 4 biological replicates, on the Illumina HiSeq 2000 platform. 96 total samples were sequenced (6 x 4 x 4).	+	-	-
B dataset	C. albicans	NA	102	PAIRED	Illumina HiSeq 2000	2015-01-29	PRJNA213618	SRP028297	SRR1654849	Overall design: Transcriptional profiling of wild-type C. albicans strain SC5314 under 6 differents condition (2 controls, 4 weak acids) at 4 time points by cDNA deep-sequencing, with 4 biological replicates, on the Illumina HiSeq 2000 platform. 96 total samples were sequenced (6 x 4 x 4).	+	-	-
B dataset	C. albicans	NA	102	PAIRED	Illumina HiSeq 2000	2015-01-29	PRJNA213618	SRP028297	SRR1654850	Overall design: Transcriptional profiling of wild-type C. albicans strain SC5314 under 6 differents condition (2 controls, 4 weak acids) at 4 time points by cDNA deep-sequencing, with 4 biological replicates, on the Illumina HiSeq 2000 platform. 96 total samples were sequenced (6 x 4 x 4).	+	-	-
B dataset	C. albicans	NA	102	PAIRED	Illumina HiSeq 2000	2015-01-29	PRJNA213618	SRP028297	SRR1654851	Overall design: Transcriptional profiling of wild-type C. albicans strain SC5314 under 6 differents condition (2 controls, 4 weak acids) at 4 time points by cDNA deep-sequencing, with 4 biological replicates, on the Illumina HiSeq 2000 platform. 96 total samples were sequenced (6 x 4 x 4).	+	-	-
B dataset	C. albicans	NA	102	PAIRED	Illumina HiSeq 2000	2015-01-29	PRJNA213618	SRP028297	SRR1654852	Overall design: Transcriptional profiling of wild-type C. albicans strain SC5314 under 6 differents condition (2 controls, 4 weak acids) at 4 time points by cDNA deep-sequencing, with 4 biological replicates, on the Illumina HiSeq 2000 platform. 96 total samples were sequenced (6 x 4 x 4).	+	-	-
B dataset	C. albicans	NA	102	PAIRED	Illumina HiSeq 2000	2015-01-29	PRJNA213618	SRP028297	SRR1654853	Overall design: Transcriptional profiling of wild-type C. albicans strain SC5314 under 6 differents condition (2 controls, 4 weak acids) at 4 time points by cDNA deep-sequencing, with 4 biological replicates, on the Illumina HiSeq 2000 platform. 96 total samples were sequenced (6 x 4 x 4).	+	-	-
B dataset	C. albicans	NA	102	PAIRED	Illumina HiSeq 2000	2015-01-29	PRJNA213618	SRP028297	SRR1654854	Overall design: Transcriptional profiling of wild-type C. albicans strain SC5314 under 6 differents condition (2 controls, 4 weak acids) at 4 time points by cDNA deep-sequencing, with 4 biological replicates, on the Illumina HiSeq 2000 platform. 96 total samples were sequenced (6 x 4 x 4).	+	-	-
B dataset	C. albicans	NA	102	PAIRED	Illumina HiSeq 2000	2015-01-29	PRJNA213618	SRP028297	SRR1654855	Overall design: Transcriptional profiling of wild-type C. albicans strain SC5314 under 6 differents condition (2 controls, 4 weak acids) at 4 time points by cDNA deep-sequencing, with 4 biological replicates, on the Illumina HiSeq 2000 platform. 96 total samples were sequenced (6 x 4 x 4).	+	-	-
B dataset	C. albicans	NA	102	PAIRED	Illumina HiSeq 2000	2015-01-29	PRJNA213618	SRP028297	SRR1654856	Overall design: Transcriptional profiling of wild-type C. albicans strain SC5314 under 6 differents condition (2 controls, 4 weak acids) at 4 time points by cDNA deep-sequencing, with 4 biological replicates, on the Illumina HiSeq 2000 platform. 96 total samples were sequenced (6 x 4 x 4).	+	-	-
B dataset	C. albicans	NA	102	PAIRED	Illumina HiSeq 2000	2015-01-29	PRJNA213618	SRP028297	SRR1654857	Overall design: Transcriptional profiling of wild-type C. albicans strain SC5314 under 6 differents condition (2 controls, 4 weak acids) at 4 time points by cDNA deep-sequencing, with 4 biological replicates, on the Illumina HiSeq 2000 platform. 96 total samples were sequenced (6 x 4 x 4).	+	-	-
B dataset	C. albicans	NA	102	PAIRED	Illumina HiSeq 2000	2015-01-29	PRJNA213618	SRP028297	SRR1654858	Overall design: Transcriptional profiling of wild-type C. albicans strain SC5314 under 6 differents condition (2 controls, 4 weak acids) at 4 time points by cDNA deep-sequencing, with 4 biological replicates, on the Illumina HiSeq 2000 platform. 96 total samples were sequenced (6 x 4 x 4).	+	-	-
B dataset	C. albicans	NA	102	PAIRED	Illumina HiSeq 2000	2015-01-29	PRJNA213618	SRP028297	SRR1654859	Overall design: Transcriptional profiling of wild-type C. albicans strain SC5314 under 6 differents condition (2 controls, 4 weak acids) at 4 time points by cDNA deep-sequencing, with 4 biological replicates, on the Illumina HiSeq 2000 platform. 96 total samples were sequenced (6 x 4 x 4).	+	-	-
B dataset	C. albicans	NA	102	PAIRED	Illumina HiSeq 2000	2015-01-29	PRJNA213618	SRP028297	SRR1654860	Overall design: Transcriptional profiling of wild-type C. albicans strain SC5314 under 6 differents condition (2 controls, 4 weak acids) at 4 time points by cDNA deep-sequencing, with 4 biological replicates, on the Illumina HiSeq 2000 platform. 96 total samples were sequenced (6 x 4 x 4).	+	-	-
B dataset	C. albicans	NA	102	PAIRED	Illumina HiSeq 2000	2015-01-29	PRJNA213618	SRP028297	SRR1654861	Overall design: Transcriptional profiling of wild-type C. albicans strain SC5314 under 6 differents condition (2 controls, 4 weak acids) at 4 time points by cDNA deep-sequencing, with 4 biological replicates, on the Illumina HiSeq 2000 platform. 96 total samples were sequenced (6 x 4 x 4).	+	-	-
B dataset	C. albicans	NA	102	PAIRED	Illumina HiSeq 2000	2015-01-29	PRJNA213618	SRP028297	SRR1654862	Overall design: Transcriptional profiling of wild-type C. albicans strain SC5314 under 6 differents condition (2 controls, 4 weak acids) at 4 time points by cDNA deep-sequencing, with 4 biological replicates, on the Illumina HiSeq 2000 platform. 96 total samples were sequenced (6 x 4 x 4).	+	-	-
B dataset	C. albicans	NA	102	PAIRED	Illumina HiSeq 2000	2015-01-29	PRJNA213618	SRP028297	SRR1654863	Overall design: Transcriptional profiling of wild-type C. albicans strain SC5314 under 6 differents condition (2 controls, 4 weak acids) at 4 time points by cDNA deep-sequencing, with 4 biological replicates, on the Illumina HiSeq 2000 platform. 96 total samples were sequenced (6 x 4 x 4).	+	-	-
B dataset	C. albicans	NA	102	PAIRED	Illumina HiSeq 2000	2015-01-29	PRJNA213618	SRP028297	SRR1654864	Overall design: Transcriptional profiling of wild-type C. albicans strain SC5314 under 6 differents condition (2 controls, 4 weak acids) at 4 time points by cDNA deep-sequencing, with 4 biological replicates, on the Illumina HiSeq 2000 platform. 96 total samples were sequenced (6 x 4 x 4).	+	-	-
B dataset	C. albicans	NA	102	PAIRED	Illumina HiSeq 2000	2015-01-29	PRJNA213618	SRP028297	SRR1654865	Overall design: Transcriptional profiling of wild-type C. albicans strain SC5314 under 6 differents condition (2 controls, 4 weak acids) at 4 time points by cDNA deep-sequencing, with 4 biological replicates, on the Illumina HiSeq 2000 platform. 96 total samples were sequenced (6 x 4 x 4).	+	-	-
B dataset	C. albicans	NA	102	PAIRED	Illumina HiSeq 2000	2015-01-29	PRJNA213618	SRP028297	SRR1654866	Overall design: Transcriptional profiling of wild-type C. albicans strain SC5314 under 6 differents condition (2 controls, 4 weak acids) at 4 time points by cDNA deep-sequencing, with 4 biological replicates, on the Illumina HiSeq 2000 platform. 96 total samples were sequenced (6 x 4 x 4).	+	-	-
B dataset	C. albicans	NA	102	PAIRED	Illumina HiSeq 2000	2015-01-29	PRJNA213618	SRP028297	SRR1654867	Overall design: Transcriptional profiling of wild-type C. albicans strain SC5314 under 6 differents condition (2 controls, 4 weak acids) at 4 time points by cDNA deep-sequencing, with 4 biological replicates, on the Illumina HiSeq 2000 platform. 96 total samples were sequenced (6 x 4 x 4).	+	-	-
B dataset	C. albicans	NA	102	PAIRED	Illumina HiSeq 2000	2015-01-29	PRJNA213618	SRP028297	SRR1654868	Overall design: Transcriptional profiling of wild-type C. albicans strain SC5314 under 6 differents condition (2 controls, 4 weak acids) at 4 time points by cDNA deep-sequencing, with 4 biological replicates, on the Illumina HiSeq 2000 platform. 96 total samples were sequenced (6 x 4 x 4).	+	-	-
B dataset	C. albicans	NA	102	PAIRED	Illumina HiSeq 2000	2015-01-29	PRJNA213618	SRP028297	SRR1654869	Overall design: Transcriptional profiling of wild-type C. albicans strain SC5314 under 6 differents condition (2 controls, 4 weak acids) at 4 time points by cDNA deep-sequencing, with 4 biological replicates, on the Illumina HiSeq 2000 platform. 96 total samples were sequenced (6 x 4 x 4).	+	-	-
B dataset	C. albicans	NA	102	PAIRED	Illumina HiSeq 2000	2015-01-29	PRJNA213618	SRP028297	SRR1654870	Overall design: Transcriptional profiling of wild-type C. albicans strain SC5314 under 6 differents condition (2 controls, 4 weak acids) at 4 time points by cDNA deep-sequencing, with 4 biological replicates, on the Illumina HiSeq 2000 platform. 96 total samples were sequenced (6 x 4 x 4).	+	-	-
B dataset	C. albicans	NA	102	PAIRED	Illumina HiSeq 2000	2015-01-29	PRJNA213618	SRP028297	SRR1654871	Overall design: Transcriptional profiling of wild-type C. albicans strain SC5314 under 6 differents condition (2 controls, 4 weak acids) at 4 time points by cDNA deep-sequencing, with 4 biological replicates, on the Illumina HiSeq 2000 platform. 96 total samples were sequenced (6 x 4 x 4).	+	-	-
B dataset	C. albicans	NA	102	PAIRED	Illumina HiSeq 2000	2015-01-29	PRJNA213618	SRP028297	SRR1654872	Overall design: Transcriptional profiling of wild-type C. albicans strain SC5314 under 6 differents condition (2 controls, 4 weak acids) at 4 time points by cDNA deep-sequencing, with 4 biological replicates, on the Illumina HiSeq 2000 platform. 96 total samples were sequenced (6 x 4 x 4).	+	-	-
B dataset	C. albicans	NA	102	PAIRED	Illumina HiSeq 2000	2015-01-29	PRJNA213618	SRP028297	SRR1654873	Overall design: Transcriptional profiling of wild-type C. albicans strain SC5314 under 6 differents condition (2 controls, 4 weak acids) at 4 time points by cDNA deep-sequencing, with 4 biological replicates, on the Illumina HiSeq 2000 platform. 96 total samples were sequenced (6 x 4 x 4).	+	-	-
B dataset	C. albicans	NA	102	PAIRED	Illumina HiSeq 2000	2015-01-29	PRJNA213618	SRP028297	SRR1654874	Overall design: Transcriptional profiling of wild-type C. albicans strain SC5314 under 6 differents condition (2 controls, 4 weak acids) at 4 time points by cDNA deep-sequencing, with 4 biological replicates, on the Illumina HiSeq 2000 platform. 96 total samples were sequenced (6 x 4 x 4).	+	-	-
B dataset	C. albicans	NA	102	PAIRED	Illumina HiSeq 2000	2015-01-29	PRJNA213618	SRP028297	SRR1654875	Overall design: Transcriptional profiling of wild-type C. albicans strain SC5314 under 6 differents condition (2 controls, 4 weak acids) at 4 time points by cDNA deep-sequencing, with 4 biological replicates, on the Illumina HiSeq 2000 platform. 96 total samples were sequenced (6 x 4 x 4).	+	-	-
B dataset	C. albicans	NA	102	PAIRED	Illumina HiSeq 2000	2015-01-29	PRJNA213618	SRP028297	SRR1654876	Overall design: Transcriptional profiling of wild-type C. albicans strain SC5314 under 6 differents condition (2 controls, 4 weak acids) at 4 time points by cDNA deep-sequencing, with 4 biological replicates, on the Illumina HiSeq 2000 platform. 96 total samples were sequenced (6 x 4 x 4).	+	-	-
B dataset	C. albicans	NA	102	PAIRED	Illumina HiSeq 2000	2015-01-29	PRJNA213618	SRP028297	SRR1654877	Overall design: Transcriptional profiling of wild-type C. albicans strain SC5314 under 6 differents condition (2 controls, 4 weak acids) at 4 time points by cDNA deep-sequencing, with 4 biological replicates, on the Illumina HiSeq 2000 platform. 96 total samples were sequenced (6 x 4 x 4).	+	-	-
B dataset	C. albicans	NA	102	PAIRED	Illumina HiSeq 2000	2015-01-29	PRJNA213618	SRP028297	SRR1654878	Overall design: Transcriptional profiling of wild-type C. albicans strain SC5314 under 6 differents condition (2 controls, 4 weak acids) at 4 time points by cDNA deep-sequencing, with 4 biological replicates, on the Illumina HiSeq 2000 platform. 96 total samples were sequenced (6 x 4 x 4).	+	-	-
B dataset	C. albicans	NA	102	PAIRED	Illumina HiSeq 2000	2015-01-29	PRJNA213618	SRP028297	SRR1654879	Overall design: Transcriptional profiling of wild-type C. albicans strain SC5314 under 6 differents condition (2 controls, 4 weak acids) at 4 time points by cDNA deep-sequencing, with 4 biological replicates, on the Illumina HiSeq 2000 platform. 96 total samples were sequenced (6 x 4 x 4).	+	-	-
B dataset	C. albicans	NA	102	PAIRED	Illumina HiSeq 2000	2015-01-29	PRJNA213618	SRP028297	SRR1654880	Overall design: Transcriptional profiling of wild-type C. albicans strain SC5314 under 6 differents condition (2 controls, 4 weak acids) at 4 time points by cDNA deep-sequencing, with 4 biological replicates, on the Illumina HiSeq 2000 platform. 96 total samples were sequenced (6 x 4 x 4).	+	-	-
B dataset	C. albicans	NA	102	PAIRED	Illumina HiSeq 2000	2015-01-29	PRJNA213618	SRP028297	SRR1654881	Overall design: Transcriptional profiling of wild-type C. albicans strain SC5314 under 6 differents condition (2 controls, 4 weak acids) at 4 time points by cDNA deep-sequencing, with 4 biological replicates, on the Illumina HiSeq 2000 platform. 96 total samples were sequenced (6 x 4 x 4).	+	-	-
B dataset	C. albicans	NA	102	PAIRED	Illumina HiSeq 2000	2015-01-29	PRJNA213618	SRP028297	SRR1654882	Overall design: Transcriptional profiling of wild-type C. albicans strain SC5314 under 6 differents condition (2 controls, 4 weak acids) at 4 time points by cDNA deep-sequencing, with 4 biological replicates, on the Illumina HiSeq 2000 platform. 96 total samples were sequenced (6 x 4 x 4).	+	-	-
B dataset	C. albicans	NA	102	PAIRED	Illumina HiSeq 2000	2015-01-29	PRJNA213618	SRP028297	SRR1654883	Overall design: Transcriptional profiling of wild-type C. albicans strain SC5314 under 6 differents condition (2 controls, 4 weak acids) at 4 time points by cDNA deep-sequencing, with 4 biological replicates, on the Illumina HiSeq 2000 platform. 96 total samples were sequenced (6 x 4 x 4).	+	-	-
B dataset	C. albicans	NA	102	PAIRED	Illumina HiSeq 2000	2015-01-29	PRJNA213618	SRP028297	SRR1654884	Overall design: Transcriptional profiling of wild-type C. albicans strain SC5314 under 6 differents condition (2 controls, 4 weak acids) at 4 time points by cDNA deep-sequencing, with 4 biological replicates, on the Illumina HiSeq 2000 platform. 96 total samples were sequenced (6 x 4 x 4).	+	-	-
B dataset	C. albicans	NA	102	PAIRED	Illumina HiSeq 2000	2015-01-29	PRJNA213618	SRP028297	SRR1654885	Overall design: Transcriptional profiling of wild-type C. albicans strain SC5314 under 6 differents condition (2 controls, 4 weak acids) at 4 time points by cDNA deep-sequencing, with 4 biological replicates, on the Illumina HiSeq 2000 platform. 96 total samples were sequenced (6 x 4 x 4).	+	-	-
B dataset	C. albicans	NA	102	PAIRED	Illumina HiSeq 2000	2015-01-29	PRJNA213618	SRP028297	SRR1654886	Overall design: Transcriptional profiling of wild-type C. albicans strain SC5314 under 6 differents condition (2 controls, 4 weak acids) at 4 time points by cDNA deep-sequencing, with 4 biological replicates, on the Illumina HiSeq 2000 platform. 96 total samples were sequenced (6 x 4 x 4).	+	-	-
B dataset	C. albicans	NA	102	PAIRED	Illumina HiSeq 2000	2015-01-29	PRJNA213618	SRP028297	SRR1654887	Overall design: Transcriptional profiling of wild-type C. albicans strain SC5314 under 6 differents condition (2 controls, 4 weak acids) at 4 time points by cDNA deep-sequencing, with 4 biological replicates, on the Illumina HiSeq 2000 platform. 96 total samples were sequenced (6 x 4 x 4).	+	-	-
B dataset	C. albicans	NA	102	PAIRED	Illumina HiSeq 2000	2015-01-29	PRJNA213618	SRP028297	SRR1654888	Overall design: Transcriptional profiling of wild-type C. albicans strain SC5314 under 6 differents condition (2 controls, 4 weak acids) at 4 time points by cDNA deep-sequencing, with 4 biological replicates, on the Illumina HiSeq 2000 platform. 96 total samples were sequenced (6 x 4 x 4).	+	-	-
B dataset	C. albicans	NA	102	PAIRED	Illumina HiSeq 2000	2015-01-29	PRJNA213618	SRP028297	SRR1654889	Overall design: Transcriptional profiling of wild-type C. albicans strain SC5314 under 6 differents condition (2 controls, 4 weak acids) at 4 time points by cDNA deep-sequencing, with 4 biological replicates, on the Illumina HiSeq 2000 platform. 96 total samples were sequenced (6 x 4 x 4).	+	-	-
B dataset	C. albicans	NA	102	PAIRED	Illumina HiSeq 2000	2015-01-29	PRJNA213618	SRP028297	SRR1654890	Overall design: Transcriptional profiling of wild-type C. albicans strain SC5314 under 6 differents condition (2 controls, 4 weak acids) at 4 time points by cDNA deep-sequencing, with 4 biological replicates, on the Illumina HiSeq 2000 platform. 96 total samples were sequenced (6 x 4 x 4).	+	-	-
B dataset	C. albicans	NA	102	PAIRED	Illumina HiSeq 2000	2015-01-29	PRJNA213618	SRP028297	SRR1654891	Overall design: Transcriptional profiling of wild-type C. albicans strain SC5314 under 6 differents condition (2 controls, 4 weak acids) at 4 time points by cDNA deep-sequencing, with 4 biological replicates, on the Illumina HiSeq 2000 platform. 96 total samples were sequenced (6 x 4 x 4).	+	-	-
B dataset	C. albicans	NA	102	PAIRED	Illumina HiSeq 2000	2015-01-29	PRJNA213618	SRP028297	SRR1654892	Overall design: Transcriptional profiling of wild-type C. albicans strain SC5314 under 6 differents condition (2 controls, 4 weak acids) at 4 time points by cDNA deep-sequencing, with 4 biological replicates, on the Illumina HiSeq 2000 platform. 96 total samples were sequenced (6 x 4 x 4).	+	-	-
B dataset	C. albicans	NA	102	PAIRED	Illumina HiSeq 2000	2015-01-29	PRJNA213618	SRP028297	SRR1654893	Overall design: Transcriptional profiling of wild-type C. albicans strain SC5314 under 6 differents condition (2 controls, 4 weak acids) at 4 time points by cDNA deep-sequencing, with 4 biological replicates, on the Illumina HiSeq 2000 platform. 96 total samples were sequenced (6 x 4 x 4).	+	-	-
B dataset	C. albicans	NA	102	PAIRED	Illumina HiSeq 2000	2015-01-29	PRJNA213618	SRP028297	SRR1654894	Overall design: Transcriptional profiling of wild-type C. albicans strain SC5314 under 6 differents condition (2 controls, 4 weak acids) at 4 time points by cDNA deep-sequencing, with 4 biological replicates, on the Illumina HiSeq 2000 platform. 96 total samples were sequenced (6 x 4 x 4).	+	-	-
B dataset	C. albicans	NA	102	PAIRED	Illumina HiSeq 2000	2015-01-29	PRJNA213618	SRP028297	SRR1654895	Overall design: Transcriptional profiling of wild-type C. albicans strain SC5314 under 6 differents condition (2 controls, 4 weak acids) at 4 time points by cDNA deep-sequencing, with 4 biological replicates, on the Illumina HiSeq 2000 platform. 96 total samples were sequenced (6 x 4 x 4).	+	-	-
B dataset	C. albicans	NA	102	PAIRED	Illumina HiSeq 2000	2015-01-29	PRJNA213618	SRP028297	SRR1654896	Overall design: Transcriptional profiling of wild-type C. albicans strain SC5314 under 6 differents condition (2 controls, 4 weak acids) at 4 time points by cDNA deep-sequencing, with 4 biological replicates, on the Illumina HiSeq 2000 platform. 96 total samples were sequenced (6 x 4 x 4).	+	-	-
B dataset	C. albicans	NA	49	SINGLE	Illumina HiSeq 2000	2015-08-23	PRJNA271586	SRP051693	SRR1740386	Overall design: Expression profiles of C. alibcans in three different 5 hours) were determined by high throughput sequencing technology.	-	NA	-
B dataset	C. albicans	NA	49	SINGLE	Illumina HiSeq 2000	2015-08-23	PRJNA271586	SRP051693	SRR1740387	Overall design: Expression profiles of C. alibcans in three different 5 hours) were determined by high throughput sequencing technology.	-	NA	-
B dataset	C. albicans	NA	49	SINGLE	Illumina HiSeq 2000	2015-08-23	PRJNA271586	SRP051693	SRR1740388	Overall design: Expression profiles of C. alibcans in three different 5 hours) were determined by high throughput sequencing technology.	-	NA	-
B dataset	C. glabrata	ATCC 2001	201	PAIRED	Illumina HiSeq 2500	2015-03-11	PRJNA273804	SRP055793	SRR1825711	C. glabrata under acidic conditions	+	-	-
B dataset	C. glabrata	ATCC 2001	201	PAIRED	Illumina HiSeq 2500	2015-03-11	PRJNA273804	SRP055793	SRR1910441	C. glabrata under acidic conditions	+	-	-
B dataset	C. glabrata	CgASG1 deletion strain	201	PAIRED	Illumina HiSeq 2500	2015-03-11	PRJNA273804	SRP055793	SRR1910442	C. glabrata under acidic conditions	+	-	-
B dataset	C. glabrata	CgASG1 deletion strain	201	PAIRED	Illumina HiSeq 2500	2015-03-11	PRJNA273804	SRP055793	SRR1910443	C. glabrata under acidic conditions	+	-	-
B dataset	C. glabrata	CgHAL9 deletion strain	201	PAIRED	Illumina HiSeq 2500	2015-03-11	PRJNA273804	SRP055793	SRR1910444	C. glabrata under acidic conditions	+	-	-
B dataset	C. glabrata	CgHAL9 deletion strain	201	PAIRED	Illumina HiSeq 2500	2015-03-11	PRJNA273804	SRP055793	SRR1910445	C. glabrata under acidic conditions	+	-	-
B dataset	C. albicans	NA	49	SINGLE	Illumina HiSeq 2000	2015-12-30	PRJNA278957	SRP056363	SRR1920415	Overall design: total RNA profiles of cells grown in different pH	-	NA	-
B dataset	C. albicans	NA	49	SINGLE	Illumina HiSeq 2000	2015-12-30	PRJNA278957	SRP056363	SRR1920416	Overall design: total RNA profiles of cells grown in different pH	-	NA	-
B dataset	C. albicans	NA	200	PAIRED	Illumina HiSeq 2500	2015-06-22	PRJNA282824	SRP057884	SRR2005826	Overall design: Five Samples; Sample 1 - C. albicans cells grown in hypha inducing conditions for two hours; Sample 2 - C. albicans cells grown in hypha-inducing conditions for two hours before co-culture with Streptococcus gordonii cells for one hour in a 2:1 rato; Sample 3 - C. albicans cells grown in hypha-inducing conditions for two hours before culture in Streptococcus gordonii media for one…	+	+	+
B dataset	C. albicans	NA	200	PAIRED	Illumina HiSeq 2500	2015-06-22	PRJNA282824	SRP057884	SRR2005827	Overall design: Five Samples; Sample 1 - C. albicans cells grown in hypha inducing conditions for two hours; Sample 2 - C. albicans cells grown in hypha-inducing conditions for two hours before co-culture with Streptococcus gordonii cells for one hour in a 2:1 rato; Sample 3 - C. albicans cells grown in hypha-inducing conditions for two hours before culture in Streptococcus gordonii media for one…	+	+	+
B dataset	C. albicans	NA	200	PAIRED	Illumina HiSeq 2500	2015-06-22	PRJNA282824	SRP057884	SRR2005828	Overall design: Five Samples; Sample 1 - C. albicans cells grown in hypha inducing conditions for two hours; Sample 2 - C. albicans cells grown in hypha-inducing conditions for two hours before co-culture with Streptococcus gordonii cells for one hour in a 2:1 rato; Sample 3 - C. albicans cells grown in hypha-inducing conditions for two hours before culture in Streptococcus gordonii media for one…	+	+	+
B dataset	C. albicans	NA	200	PAIRED	Illumina HiSeq 2500	2015-06-22	PRJNA282824	SRP057884	SRR2005832	Overall design: Five Samples; Sample 1 - C. albicans cells grown in hypha inducing conditions for two hours; Sample 2 - C. albicans cells grown in hypha-inducing conditions for two hours before co-culture with Streptococcus gordonii cells for one hour in a 2:1 rato; Sample 3 - C. albicans cells grown in hypha-inducing conditions for two hours before culture in Streptococcus gordonii media for one…	+	+	+
B dataset	C. albicans	NA	200	PAIRED	Illumina HiSeq 2500	2015-06-22	PRJNA282824	SRP057884	SRR2005833	Overall design: Five Samples; Sample 1 - C. albicans cells grown in hypha inducing conditions for two hours; Sample 2 - C. albicans cells grown in hypha-inducing conditions for two hours before co-culture with Streptococcus gordonii cells for one hour in a 2:1 rato; Sample 3 - C. albicans cells grown in hypha-inducing conditions for two hours before culture in Streptococcus gordonii media for one…	+	+	+
B dataset	C. albicans	NA	200	PAIRED	Illumina HiSeq 2500	2015-06-22	PRJNA282824	SRP057884	SRR2005834	Overall design: Five Samples; Sample 1 - C. albicans cells grown in hypha inducing conditions for two hours; Sample 2 - C. albicans cells grown in hypha-inducing conditions for two hours before co-culture with Streptococcus gordonii cells for one hour in a 2:1 rato; Sample 3 - C. albicans cells grown in hypha-inducing conditions for two hours before culture in Streptococcus gordonii media for one…	+	+	+
B dataset	C. albicans	NA	101	SINGLE	Illumina HiSeq 2500	2015-09-01	PRJNA283587	SRP058281	SRR2017788	C. albicans transcriptome during infection of mouse kidneys and Galleria mellonella, at early and late stages of infection.	+	+	+
B dataset	C. albicans	NA	101	SINGLE	Illumina HiSeq 2500	2015-09-01	PRJNA283587	SRP058281	SRR2017808	C. albicans transcriptome during infection of mouse kidneys and Galleria mellonella, at early and late stages of infection.	+	+	+
B dataset	C. albicans	NA	101	SINGLE	Illumina HiSeq 2500	2015-09-01	PRJNA283587	SRP058281	SRR2017833	C. albicans transcriptome during infection of mouse kidneys and Galleria mellonella, at early and late stages of infection.	+	+	+
B dataset	C. albicans	NA	101	SINGLE	Illumina HiSeq 2500	2015-09-01	PRJNA283587	SRP058281	SRR2017834	C. albicans transcriptome during infection of mouse kidneys and Galleria mellonella, at early and late stages of infection.	+	+	+
B dataset	C. albicans	NA	101	SINGLE	Illumina HiSeq 2500	2015-09-01	PRJNA283587	SRP058281	SRR2017835	C. albicans transcriptome during infection of mouse kidneys and Galleria mellonella, at early and late stages of infection.	+	+	+
B dataset	C. albicans	NA	101	SINGLE	Illumina HiSeq 2500	2015-09-01	PRJNA283587	SRP058281	SRR2017836	C. albicans transcriptome during infection of mouse kidneys and Galleria mellonella, at early and late stages of infection.	+	+	+
B dataset	C. albicans	NA	101	SINGLE	Illumina HiSeq 2500	2015-09-01	PRJNA283587	SRP058281	SRR2017837	C. albicans transcriptome during infection of mouse kidneys and Galleria mellonella, at early and late stages of infection.	+	+	+
B dataset	C. albicans	NA	101	SINGLE	Illumina HiSeq 2500	2015-09-01	PRJNA283587	SRP058281	SRR2017838	C. albicans transcriptome during infection of mouse kidneys and Galleria mellonella, at early and late stages of infection.	+	+	+
B dataset	C. albicans	NA	101	SINGLE	Illumina HiSeq 2500	2015-09-01	PRJNA283587	SRP058281	SRR2017839	C. albicans transcriptome during infection of mouse kidneys and Galleria mellonella, at early and late stages of infection.	+	+	+
B dataset	C. albicans	NA	101	SINGLE	Illumina HiSeq 2500	2015-09-01	PRJNA283587	SRP058281	SRR2017840	C. albicans transcriptome during infection of mouse kidneys and Galleria mellonella, at early and late stages of infection.	+	+	+
B dataset	C. albicans	NA	101	SINGLE	Illumina HiSeq 2500	2015-09-01	PRJNA283587	SRP058281	SRR2017841	C. albicans transcriptome during infection of mouse kidneys and Galleria mellonella, at early and late stages of infection.	+	+	+
B dataset	C. albicans	NA	101	SINGLE	Illumina HiSeq 2500	2015-09-01	PRJNA283587	SRP058281	SRR2017845	C. albicans transcriptome during infection of mouse kidneys and Galleria mellonella, at early and late stages of infection.	+	+	+
B dataset	C. albicans	NA	101	SINGLE	Illumina HiSeq 2500	2015-09-01	PRJNA283587	SRP058281	SRR2027852	C. albicans transcriptome during infection of mouse kidneys and Galleria mellonella, at early and late stages of infection.	+	+	+
B dataset	C. albicans	NA	101	SINGLE	Illumina HiSeq 2500	2015-09-01	PRJNA283587	SRP058281	SRR2027853	C. albicans transcriptome during infection of mouse kidneys and Galleria mellonella, at early and late stages of infection.	+	+	+
B dataset	C. albicans	NA	101	SINGLE	Illumina HiSeq 2500	2015-09-01	PRJNA283587	SRP058281	SRR2027854	C. albicans transcriptome during infection of mouse kidneys and Galleria mellonella, at early and late stages of infection.	+	+	+
B dataset	C. albicans	NA	101	SINGLE	Illumina HiSeq 2500	2015-09-01	PRJNA283587	SRP058281	SRR2027855	C. albicans transcriptome during infection of mouse kidneys and Galleria mellonella, at early and late stages of infection.	+	+	+
B dataset	C. albicans	NA	101	SINGLE	Illumina HiSeq 2500	2015-09-01	PRJNA283587	SRP058281	SRR2027856	C. albicans transcriptome during infection of mouse kidneys and Galleria mellonella, at early and late stages of infection.	+	+	+
B dataset	C. albicans	NA	101	SINGLE	Illumina HiSeq 2500	2015-09-01	PRJNA283587	SRP058281	SRR2027857	C. albicans transcriptome during infection of mouse kidneys and Galleria mellonella, at early and late stages of infection.	+	+	+
B dataset	C. albicans	NA	101	SINGLE	Illumina HiSeq 2500	2015-09-01	PRJNA283587	SRP058281	SRR2027858	C. albicans transcriptome during infection of mouse kidneys and Galleria mellonella, at early and late stages of infection.	+	+	+
B dataset	C. albicans	NA	101	SINGLE	Illumina HiSeq 2500	2015-09-01	PRJNA283587	SRP058281	SRR2027859	C. albicans transcriptome during infection of mouse kidneys and Galleria mellonella, at early and late stages of infection.	+	+	+
B dataset	C. albicans	NA	101	SINGLE	Illumina HiSeq 2500	2015-09-01	PRJNA283587	SRP058281	SRR2027860	C. albicans transcriptome during infection of mouse kidneys and Galleria mellonella, at early and late stages of infection.	+	+	+
B dataset	C. albicans	NA	101	SINGLE	Illumina HiSeq 2500	2015-09-01	PRJNA283587	SRP058281	SRR2027861	C. albicans transcriptome during infection of mouse kidneys and Galleria mellonella, at early and late stages of infection.	+	+	+
B dataset	C. albicans	NA	49	SINGLE	Illumina HiSeq 2000	2015-08-23	PRJNA271586	SRP051693	SRR2062586	Overall design: Expression profiles of C. alibcans in three different 5 hours) were determined by high throughput sequencing technology.	-	NA	-
B dataset	C. albicans	NA	49	SINGLE	Illumina HiSeq 2000	2015-08-23	PRJNA271586	SRP051693	SRR2062587	Overall design: Expression profiles of C. alibcans in three different 5 hours) were determined by high throughput sequencing technology.	-	NA	-
B dataset	C. albicans	NA	49	SINGLE	Illumina HiSeq 2000	2015-08-23	PRJNA271586	SRP051693	SRR2062588	Overall design: Expression profiles of C. alibcans in three different 5 hours) were determined by high throughput sequencing technology.	-	NA	-
B dataset	C. albicans	NA	49	SINGLE	Illumina HiSeq 2000	2016-06-29	PRJNA288382	SRP059988	SRR2080394	C. albicans response to SG treatment	-	NA	-
B dataset	C. albicans	NA	49	SINGLE	Illumina HiSeq 2000	2016-06-29	PRJNA288382	SRP059988	SRR2080403	C. albicans response to SG treatment	-	NA	-
B dataset	C. albicans	NA	51	SINGLE	Illumina HiSeq 2500	2015-07-08	PRJNA288950	SRP060356	SRR2087421	Overall design: The mRNA profiles of C. albicans ATCC 10231 (ck) and garlic oil-treated C. albicans ATCC 10231 (sample1) were generated by deep sequencing, in one time, using Illumina Higseq 2500.	+	-	-
B dataset	C. albicans	NA	51	SINGLE	Illumina HiSeq 2500	2015-07-08	PRJNA288950	SRP060356	SRR2087422	Overall design: The mRNA profiles of C. albicans ATCC 10231 (ck) and garlic oil-treated C. albicans ATCC 10231 (sample1) were generated by deep sequencing, in one time, using Illumina Higseq 2500.	+	-	-
B dataset	C. albicans	NA	146	PAIRED	Illumina HiSeq 2500	2015-08-13	PRJNA292429	SRP062226	SRR2153488	Overall design: Expression profiling by high throughput sequencing. RNA sequencing was performed on wild type and cph2 deletion strains. 2 biological replicates were sequenced for each strain.	+	+	-
B dataset	C. albicans	NA	146	PAIRED	Illumina HiSeq 2500	2015-08-13	PRJNA292429	SRP062226	SRR2153489	Overall design: Expression profiling by high throughput sequencing. RNA sequencing was performed on wild type and cph2 deletion strains. 2 biological replicates were sequenced for each strain.	+	+	-
B dataset	C. albicans	NA	146	PAIRED	Illumina HiSeq 2500	2015-08-13	PRJNA292429	SRP062226	SRR2153490	Overall design: Expression profiling by high throughput sequencing. RNA sequencing was performed on wild type and cph2 deletion strains. 2 biological replicates were sequenced for each strain.	+	+	-
B dataset	C. albicans	NA	146	PAIRED	Illumina HiSeq 2500	2015-08-13	PRJNA292429	SRP062226	SRR2153491	Overall design: Expression profiling by high throughput sequencing. RNA sequencing was performed on wild type and cph2 deletion strains. 2 biological replicates were sequenced for each strain.	+	+	-
B dataset	C. albicans	NA	100	SINGLE	Illumina HiSeq 2500	2018-01-31	PRJNA294453	SRP063348	SRR2243287	RNA profiling of mutants that lost one copy of chromosome 5 is aiming to pursue the pathways associated with the mechanism of tolerance to caspofungin.	+	-	-
B dataset	C. albicans	NA	100	SINGLE	Illumina HiSeq 2500	2018-01-31	PRJNA294453	SRP063348	SRR2243291	RNA profiling of mutants that lost one copy of chromosome 5 is aiming to pursue the pathways associated with the mechanism of tolerance to caspofungin.	+	-	-
B dataset	C. albicans	NA	100	SINGLE	Illumina HiSeq 2500	2018-01-31	PRJNA294453	SRP063348	SRR2243304	RNA profiling of mutants that lost one copy of chromosome 5 is aiming to pursue the pathways associated with the mechanism of tolerance to caspofungin.	+	-	-
B dataset	C. albicans	NA	100	SINGLE	Illumina HiSeq 2500	2018-01-31	PRJNA294453	SRP063348	SRR2243331	RNA profiling of mutants that lost one copy of chromosome 5 is aiming to pursue the pathways associated with the mechanism of tolerance to caspofungin.	+	-	-
B dataset	C. albicans	NA	100	SINGLE	Illumina HiSeq 2500	2018-01-31	PRJNA294453	SRP063348	SRR2243339	RNA profiling of mutants that lost one copy of chromosome 5 is aiming to pursue the pathways associated with the mechanism of tolerance to caspofungin.	+	-	-
B dataset	C. albicans	NA	100	SINGLE	Illumina HiSeq 2500	2018-01-31	PRJNA294453	SRP063348	SRR2243359	RNA profiling of mutants that lost one copy of chromosome 5 is aiming to pursue the pathways associated with the mechanism of tolerance to caspofungin.	+	-	-
B dataset	C. albicans	NA	100	SINGLE	Illumina HiSeq 2500	2018-01-31	PRJNA294453	SRP063348	SRR2243363	RNA profiling of mutants that lost one copy of chromosome 5 is aiming to pursue the pathways associated with the mechanism of tolerance to caspofungin.	+	-	-
B dataset	C. albicans	NA	100	SINGLE	Illumina HiSeq 2500	2018-01-31	PRJNA294453	SRP063348	SRR2243412	RNA profiling of mutants that lost one copy of chromosome 5 is aiming to pursue the pathways associated with the mechanism of tolerance to caspofungin.	+	-	-
B dataset	C. albicans	NA	100	SINGLE	Illumina HiSeq 2500	2018-01-31	PRJNA294453	SRP063348	SRR2243419	RNA profiling of mutants that lost one copy of chromosome 5 is aiming to pursue the pathways associated with the mechanism of tolerance to caspofungin.	+	-	-
B dataset	C. albicans	NA	100	SINGLE	Illumina HiSeq 2500	2018-01-31	PRJNA294453	SRP063348	SRR2243420	RNA profiling of mutants that lost one copy of chromosome 5 is aiming to pursue the pathways associated with the mechanism of tolerance to caspofungin.	+	-	-
B dataset	C. albicans	NA	100	SINGLE	Illumina HiSeq 2500	2018-01-31	PRJNA294453	SRP063348	SRR2243423	RNA profiling of mutants that lost one copy of chromosome 5 is aiming to pursue the pathways associated with the mechanism of tolerance to caspofungin.	+	-	-
B dataset	C. albicans	NA	100	SINGLE	Illumina HiSeq 2500	2018-01-31	PRJNA294453	SRP063348	SRR2243432	RNA profiling of mutants that lost one copy of chromosome 5 is aiming to pursue the pathways associated with the mechanism of tolerance to caspofungin.	+	-	-
B dataset	C. albicans	NA	100	SINGLE	Illumina HiSeq 2500	2018-01-31	PRJNA294453	SRP063348	SRR2243436	RNA profiling of mutants that lost one copy of chromosome 5 is aiming to pursue the pathways associated with the mechanism of tolerance to caspofungin.	+	-	-
B dataset	C. albicans	NA	100	SINGLE	Illumina HiSeq 2500	2018-01-31	PRJNA294453	SRP063348	SRR2243439	RNA profiling of mutants that lost one copy of chromosome 5 is aiming to pursue the pathways associated with the mechanism of tolerance to caspofungin.	+	-	-
B dataset	C. albicans	NA	100	SINGLE	Illumina HiSeq 2500	2018-01-31	PRJNA294453	SRP063348	SRR2243442	RNA profiling of mutants that lost one copy of chromosome 5 is aiming to pursue the pathways associated with the mechanism of tolerance to caspofungin.	+	-	-
B dataset	C. albicans	NA	100	SINGLE	Illumina HiSeq 2500	2018-01-31	PRJNA294453	SRP063348	SRR2243443	RNA profiling of mutants that lost one copy of chromosome 5 is aiming to pursue the pathways associated with the mechanism of tolerance to caspofungin.	+	-	-
B dataset	C. albicans	NA	100	SINGLE	Illumina HiSeq 2500	2018-01-31	PRJNA294453	SRP063348	SRR2243448	RNA profiling of mutants that lost one copy of chromosome 5 is aiming to pursue the pathways associated with the mechanism of tolerance to caspofungin.	+	-	-
B dataset	C. albicans	NA	100	SINGLE	Illumina HiSeq 2500	2018-01-31	PRJNA294453	SRP063348	SRR2243453	RNA profiling of mutants that lost one copy of chromosome 5 is aiming to pursue the pathways associated with the mechanism of tolerance to caspofungin.	+	-	-
B dataset	C. tropicalis	wor1 deletion mutant, glucose	49	SINGLE	Illumina HiSeq 2000	2016-07-01	PRJNA296710	SRP064010	SRR2486310	Overall design: Total RNA profiles of cells grown in Lee''s glucose or Lee''s GlcNAc medium.	-	NA	-
B dataset	C. tropicalis	wor1 deletion mutant, GlcNAc	49	SINGLE	Illumina HiSeq 2000	2016-07-01	PRJNA296710	SRP064010	SRR2486311	Overall design: Total RNA profiles of cells grown in Lee''s glucose or Lee''s GlcNAc medium.	-	NA	-
B dataset	C. albicans	NA	50	SINGLE	Illumina HiSeq 2500	2015-11-02	PRJNA296818	SRP064133	SRR2504465	Overall design: Transcriptome (RNA-seq) analysis of 2 C. albicans strains (reference strain and zcf21 deletion mutant) grown under 4 culture conditions (YPD broth at 30°C for 24h; YPD broth at 30°C in the presence of 15 mM caffeine for 24h; Todd-Hewitt agar at 37°C for 24h; Todd-Hewitt agar at 37°C for 24h in the presence of 5 mM caffeine).	+	+	+
B dataset	C. albicans	NA	50	SINGLE	Illumina HiSeq 2500	2015-11-02	PRJNA296818	SRP064133	SRR2504466	Overall design: Transcriptome (RNA-seq) analysis of 2 C. albicans strains (reference strain and zcf21 deletion mutant) grown under 4 culture conditions (YPD broth at 30°C for 24h; YPD broth at 30°C in the presence of 15 mM caffeine for 24h; Todd-Hewitt agar at 37°C for 24h; Todd-Hewitt agar at 37°C for 24h in the presence of 5 mM caffeine).	+	+	+
B dataset	C. albicans	NA	50	SINGLE	Illumina HiSeq 2500	2015-11-02	PRJNA296818	SRP064133	SRR2504467	Overall design: Transcriptome (RNA-seq) analysis of 2 C. albicans strains (reference strain and zcf21 deletion mutant) grown under 4 culture conditions (YPD broth at 30°C for 24h; YPD broth at 30°C in the presence of 15 mM caffeine for 24h; Todd-Hewitt agar at 37°C for 24h; Todd-Hewitt agar at 37°C for 24h in the presence of 5 mM caffeine).	+	+	+
B dataset	C. albicans	NA	50	SINGLE	Illumina HiSeq 2500	2015-11-02	PRJNA296818	SRP064133	SRR2504468	Overall design: Transcriptome (RNA-seq) analysis of 2 C. albicans strains (reference strain and zcf21 deletion mutant) grown under 4 culture conditions (YPD broth at 30°C for 24h; YPD broth at 30°C in the presence of 15 mM caffeine for 24h; Todd-Hewitt agar at 37°C for 24h; Todd-Hewitt agar at 37°C for 24h in the presence of 5 mM caffeine).	+	+	+
B dataset	C. albicans	NA	50	SINGLE	Illumina HiSeq 2500	2015-11-02	PRJNA296818	SRP064133	SRR2504469	Overall design: Transcriptome (RNA-seq) analysis of 2 C. albicans strains (reference strain and zcf21 deletion mutant) grown under 4 culture conditions (YPD broth at 30°C for 24h; YPD broth at 30°C in the presence of 15 mM caffeine for 24h; Todd-Hewitt agar at 37°C for 24h; Todd-Hewitt agar at 37°C for 24h in the presence of 5 mM caffeine).	+	+	+
B dataset	C. albicans	NA	50	SINGLE	Illumina HiSeq 2500	2015-11-02	PRJNA296818	SRP064133	SRR2504470	Overall design: Transcriptome (RNA-seq) analysis of 2 C. albicans strains (reference strain and zcf21 deletion mutant) grown under 4 culture conditions (YPD broth at 30°C for 24h; YPD broth at 30°C in the presence of 15 mM caffeine for 24h; Todd-Hewitt agar at 37°C for 24h; Todd-Hewitt agar at 37°C for 24h in the presence of 5 mM caffeine).	+	-	-
B dataset	C. albicans	NA	50	SINGLE	Illumina HiSeq 2500	2015-11-02	PRJNA296818	SRP064133	SRR2504471	Overall design: Transcriptome (RNA-seq) analysis of 2 C. albicans strains (reference strain and zcf21 deletion mutant) grown under 4 culture conditions (YPD broth at 30°C for 24h; YPD broth at 30°C in the presence of 15 mM caffeine for 24h; Todd-Hewitt agar at 37°C for 24h; Todd-Hewitt agar at 37°C for 24h in the presence of 5 mM caffeine).	+	+	+
B dataset	C. albicans	NA	50	SINGLE	Illumina HiSeq 2500	2015-11-02	PRJNA296818	SRP064133	SRR2504472	Overall design: Transcriptome (RNA-seq) analysis of 2 C. albicans strains (reference strain and zcf21 deletion mutant) grown under 4 culture conditions (YPD broth at 30°C for 24h; YPD broth at 30°C in the presence of 15 mM caffeine for 24h; Todd-Hewitt agar at 37°C for 24h; Todd-Hewitt agar at 37°C for 24h in the presence of 5 mM caffeine).	+	+	+
B dataset	C. albicans	NA	50	SINGLE	Illumina HiSeq 2000	2015-09-28	PRJNA296914	SRP064163	SRR2513862	Overall design: RNA Sequencing was performed of wild type, Hat1-deficient, Cac2-deficient and Rtt109-deficient C. albicans strains prior to and after treatment with hydrogen peroxide. Cells were grown to the exponential phase in YPD at 30oC. Aliquots were harvested for RNA isolation and to the remaining culture hydrogen eproxide was added to a final concentration of 1.6 mM. After 30 min incubatio…	+	-	-
B dataset	C. albicans	NA	50	SINGLE	Illumina HiSeq 2000	2015-09-28	PRJNA296914	SRP064163	SRR2513863	Overall design: RNA Sequencing was performed of wild type, Hat1-deficient, Cac2-deficient and Rtt109-deficient C. albicans strains prior to and after treatment with hydrogen peroxide. Cells were grown to the exponential phase in YPD at 30oC. Aliquots were harvested for RNA isolation and to the remaining culture hydrogen eproxide was added to a final concentration of 1.6 mM. After 30 min incubatio…	+	-	-
B dataset	C. albicans	NA	50	SINGLE	Illumina HiSeq 2000	2015-09-28	PRJNA296914	SRP064163	SRR2513864	Overall design: RNA Sequencing was performed of wild type, Hat1-deficient, Cac2-deficient and Rtt109-deficient C. albicans strains prior to and after treatment with hydrogen peroxide. Cells were grown to the exponential phase in YPD at 30oC. Aliquots were harvested for RNA isolation and to the remaining culture hydrogen eproxide was added to a final concentration of 1.6 mM. After 30 min incubatio…	+	-	-
B dataset	C. albicans	NA	50	SINGLE	Illumina HiSeq 2000	2015-09-28	PRJNA296914	SRP064163	SRR2513865	Overall design: RNA Sequencing was performed of wild type, Hat1-deficient, Cac2-deficient and Rtt109-deficient C. albicans strains prior to and after treatment with hydrogen peroxide. Cells were grown to the exponential phase in YPD at 30oC. Aliquots were harvested for RNA isolation and to the remaining culture hydrogen eproxide was added to a final concentration of 1.6 mM. After 30 min incubatio…	+	-	-
B dataset	C. albicans	NA	50	SINGLE	Illumina HiSeq 2000	2015-09-28	PRJNA296914	SRP064163	SRR2513866	Overall design: RNA Sequencing was performed of wild type, Hat1-deficient, Cac2-deficient and Rtt109-deficient C. albicans strains prior to and after treatment with hydrogen peroxide. Cells were grown to the exponential phase in YPD at 30oC. Aliquots were harvested for RNA isolation and to the remaining culture hydrogen eproxide was added to a final concentration of 1.6 mM. After 30 min incubatio…	+	-	-
B dataset	C. albicans	NA	50	SINGLE	Illumina HiSeq 2000	2015-09-28	PRJNA296914	SRP064163	SRR2513867	Overall design: RNA Sequencing was performed of wild type, Hat1-deficient, Cac2-deficient and Rtt109-deficient C. albicans strains prior to and after treatment with hydrogen peroxide. Cells were grown to the exponential phase in YPD at 30oC. Aliquots were harvested for RNA isolation and to the remaining culture hydrogen eproxide was added to a final concentration of 1.6 mM. After 30 min incubatio…	+	-	-
B dataset	C. albicans	NA	50	SINGLE	Illumina HiSeq 2000	2015-09-28	PRJNA296914	SRP064163	SRR2513868	Overall design: RNA Sequencing was performed of wild type, Hat1-deficient, Cac2-deficient and Rtt109-deficient C. albicans strains prior to and after treatment with hydrogen peroxide. Cells were grown to the exponential phase in YPD at 30oC. Aliquots were harvested for RNA isolation and to the remaining culture hydrogen eproxide was added to a final concentration of 1.6 mM. After 30 min incubatio…	+	-	-
B dataset	C. albicans	NA	50	SINGLE	Illumina HiSeq 2000	2015-09-28	PRJNA296914	SRP064163	SRR2513869	Overall design: RNA Sequencing was performed of wild type, Hat1-deficient, Cac2-deficient and Rtt109-deficient C. albicans strains prior to and after treatment with hydrogen peroxide. Cells were grown to the exponential phase in YPD at 30oC. Aliquots were harvested for RNA isolation and to the remaining culture hydrogen eproxide was added to a final concentration of 1.6 mM. After 30 min incubatio…	+	-	-
B dataset	C. albicans	NA	50	SINGLE	Illumina HiSeq 2000	2015-09-28	PRJNA296914	SRP064163	SRR2513870	Overall design: RNA Sequencing was performed of wild type, Hat1-deficient, Cac2-deficient and Rtt109-deficient C. albicans strains prior to and after treatment with hydrogen peroxide. Cells were grown to the exponential phase in YPD at 30oC. Aliquots were harvested for RNA isolation and to the remaining culture hydrogen eproxide was added to a final concentration of 1.6 mM. After 30 min incubatio…	+	-	-
B dataset	C. albicans	NA	50	SINGLE	Illumina HiSeq 2000	2015-09-28	PRJNA296914	SRP064163	SRR2513871	Overall design: RNA Sequencing was performed of wild type, Hat1-deficient, Cac2-deficient and Rtt109-deficient C. albicans strains prior to and after treatment with hydrogen peroxide. Cells were grown to the exponential phase in YPD at 30oC. Aliquots were harvested for RNA isolation and to the remaining culture hydrogen eproxide was added to a final concentration of 1.6 mM. After 30 min incubatio…	+	-	-
B dataset	C. albicans	NA	50	SINGLE	Illumina HiSeq 2000	2015-09-28	PRJNA296914	SRP064163	SRR2513872	Overall design: RNA Sequencing was performed of wild type, Hat1-deficient, Cac2-deficient and Rtt109-deficient C. albicans strains prior to and after treatment with hydrogen peroxide. Cells were grown to the exponential phase in YPD at 30oC. Aliquots were harvested for RNA isolation and to the remaining culture hydrogen eproxide was added to a final concentration of 1.6 mM. After 30 min incubatio…	+	-	-
B dataset	C. albicans	NA	50	SINGLE	Illumina HiSeq 2000	2015-09-28	PRJNA296914	SRP064163	SRR2513873	Overall design: RNA Sequencing was performed of wild type, Hat1-deficient, Cac2-deficient and Rtt109-deficient C. albicans strains prior to and after treatment with hydrogen peroxide. Cells were grown to the exponential phase in YPD at 30oC. Aliquots were harvested for RNA isolation and to the remaining culture hydrogen eproxide was added to a final concentration of 1.6 mM. After 30 min incubatio…	+	-	-
B dataset	C. albicans	NA	50	SINGLE	Illumina HiSeq 2000	2015-09-28	PRJNA296914	SRP064163	SRR2513874	Overall design: RNA Sequencing was performed of wild type, Hat1-deficient, Cac2-deficient and Rtt109-deficient C. albicans strains prior to and after treatment with hydrogen peroxide. Cells were grown to the exponential phase in YPD at 30oC. Aliquots were harvested for RNA isolation and to the remaining culture hydrogen eproxide was added to a final concentration of 1.6 mM. After 30 min incubatio…	+	-	-
B dataset	C. albicans	NA	50	SINGLE	Illumina HiSeq 2000	2015-09-28	PRJNA296914	SRP064163	SRR2513875	Overall design: RNA Sequencing was performed of wild type, Hat1-deficient, Cac2-deficient and Rtt109-deficient C. albicans strains prior to and after treatment with hydrogen peroxide. Cells were grown to the exponential phase in YPD at 30oC. Aliquots were harvested for RNA isolation and to the remaining culture hydrogen eproxide was added to a final concentration of 1.6 mM. After 30 min incubatio…	+	-	-
B dataset	C. albicans	NA	50	SINGLE	Illumina HiSeq 2000	2015-09-28	PRJNA296914	SRP064163	SRR2513876	Overall design: RNA Sequencing was performed of wild type, Hat1-deficient, Cac2-deficient and Rtt109-deficient C. albicans strains prior to and after treatment with hydrogen peroxide. Cells were grown to the exponential phase in YPD at 30oC. Aliquots were harvested for RNA isolation and to the remaining culture hydrogen eproxide was added to a final concentration of 1.6 mM. After 30 min incubatio…	+	-	-
B dataset	C. albicans	NA	50	SINGLE	Illumina HiSeq 2000	2015-09-28	PRJNA296914	SRP064163	SRR2513877	Overall design: RNA Sequencing was performed of wild type, Hat1-deficient, Cac2-deficient and Rtt109-deficient C. albicans strains prior to and after treatment with hydrogen peroxide. Cells were grown to the exponential phase in YPD at 30oC. Aliquots were harvested for RNA isolation and to the remaining culture hydrogen eproxide was added to a final concentration of 1.6 mM. After 30 min incubatio…	+	-	-
B dataset	C. albicans	NA	50	SINGLE	Illumina HiSeq 2000	2015-09-28	PRJNA296914	SRP064163	SRR2513878	Overall design: RNA Sequencing was performed of wild type, Hat1-deficient, Cac2-deficient and Rtt109-deficient C. albicans strains prior to and after treatment with hydrogen peroxide. Cells were grown to the exponential phase in YPD at 30oC. Aliquots were harvested for RNA isolation and to the remaining culture hydrogen eproxide was added to a final concentration of 1.6 mM. After 30 min incubatio…	+	-	-
B dataset	C. albicans	NA	50	SINGLE	Illumina HiSeq 2000	2015-09-28	PRJNA296914	SRP064163	SRR2513879	Overall design: RNA Sequencing was performed of wild type, Hat1-deficient, Cac2-deficient and Rtt109-deficient C. albicans strains prior to and after treatment with hydrogen peroxide. Cells were grown to the exponential phase in YPD at 30oC. Aliquots were harvested for RNA isolation and to the remaining culture hydrogen eproxide was added to a final concentration of 1.6 mM. After 30 min incubatio…	+	-	-
B dataset	C. albicans	NA	50	SINGLE	Illumina HiSeq 2000	2015-09-28	PRJNA296914	SRP064163	SRR2513880	Overall design: RNA Sequencing was performed of wild type, Hat1-deficient, Cac2-deficient and Rtt109-deficient C. albicans strains prior to and after treatment with hydrogen peroxide. Cells were grown to the exponential phase in YPD at 30oC. Aliquots were harvested for RNA isolation and to the remaining culture hydrogen eproxide was added to a final concentration of 1.6 mM. After 30 min incubatio…	+	-	-
B dataset	C. albicans	NA	50	SINGLE	Illumina HiSeq 2000	2015-09-28	PRJNA296914	SRP064163	SRR2513881	Overall design: RNA Sequencing was performed of wild type, Hat1-deficient, Cac2-deficient and Rtt109-deficient C. albicans strains prior to and after treatment with hydrogen peroxide. Cells were grown to the exponential phase in YPD at 30oC. Aliquots were harvested for RNA isolation and to the remaining culture hydrogen eproxide was added to a final concentration of 1.6 mM. After 30 min incubatio…	+	-	-
B dataset	C. albicans	NA	50	SINGLE	Illumina HiSeq 2000	2015-09-28	PRJNA296914	SRP064163	SRR2513882	Overall design: RNA Sequencing was performed of wild type, Hat1-deficient, Cac2-deficient and Rtt109-deficient C. albicans strains prior to and after treatment with hydrogen peroxide. Cells were grown to the exponential phase in YPD at 30oC. Aliquots were harvested for RNA isolation and to the remaining culture hydrogen eproxide was added to a final concentration of 1.6 mM. After 30 min incubatio…	+	-	-
B dataset	C. albicans	NA	50	SINGLE	Illumina HiSeq 2000	2015-09-28	PRJNA296914	SRP064163	SRR2513883	Overall design: RNA Sequencing was performed of wild type, Hat1-deficient, Cac2-deficient and Rtt109-deficient C. albicans strains prior to and after treatment with hydrogen peroxide. Cells were grown to the exponential phase in YPD at 30oC. Aliquots were harvested for RNA isolation and to the remaining culture hydrogen eproxide was added to a final concentration of 1.6 mM. After 30 min incubatio…	+	-	-
B dataset	C. albicans	NA	50	SINGLE	Illumina HiSeq 2000	2015-09-28	PRJNA296914	SRP064163	SRR2513884	Overall design: RNA Sequencing was performed of wild type, Hat1-deficient, Cac2-deficient and Rtt109-deficient C. albicans strains prior to and after treatment with hydrogen peroxide. Cells were grown to the exponential phase in YPD at 30oC. Aliquots were harvested for RNA isolation and to the remaining culture hydrogen eproxide was added to a final concentration of 1.6 mM. After 30 min incubatio…	+	-	-
B dataset	C. albicans	NA	50	SINGLE	Illumina HiSeq 2000	2015-09-28	PRJNA296914	SRP064163	SRR2513885	Overall design: RNA Sequencing was performed of wild type, Hat1-deficient, Cac2-deficient and Rtt109-deficient C. albicans strains prior to and after treatment with hydrogen peroxide. Cells were grown to the exponential phase in YPD at 30oC. Aliquots were harvested for RNA isolation and to the remaining culture hydrogen eproxide was added to a final concentration of 1.6 mM. After 30 min incubatio…	+	-	-
B dataset	C. albicans	NA	50	SINGLE	Illumina HiSeq 2000	2015-09-28	PRJNA296914	SRP064163	SRR2513886	Overall design: RNA Sequencing was performed of wild type, Hat1-deficient, Cac2-deficient and Rtt109-deficient C. albicans strains prior to and after treatment with hydrogen peroxide. Cells were grown to the exponential phase in YPD at 30oC. Aliquots were harvested for RNA isolation and to the remaining culture hydrogen eproxide was added to a final concentration of 1.6 mM. After 30 min incubatio…	+	-	-
B dataset	C. albicans	NA	50	SINGLE	Illumina HiSeq 2000	2015-09-28	PRJNA296914	SRP064163	SRR2513887	Overall design: RNA Sequencing was performed of wild type, Hat1-deficient, Cac2-deficient and Rtt109-deficient C. albicans strains prior to and after treatment with hydrogen peroxide. Cells were grown to the exponential phase in YPD at 30oC. Aliquots were harvested for RNA isolation and to the remaining culture hydrogen eproxide was added to a final concentration of 1.6 mM. After 30 min incubatio…	+	-	-
B dataset	C. albicans	NA	50	SINGLE	Illumina HiSeq 2000	2015-09-28	PRJNA296914	SRP064163	SRR2513888	Overall design: RNA Sequencing was performed of wild type, Hat1-deficient, Cac2-deficient and Rtt109-deficient C. albicans strains prior to and after treatment with hydrogen peroxide. Cells were grown to the exponential phase in YPD at 30oC. Aliquots were harvested for RNA isolation and to the remaining culture hydrogen eproxide was added to a final concentration of 1.6 mM. After 30 min incubatio…	+	-	-
B dataset	C. albicans	NA	50	SINGLE	Illumina HiSeq 2000	2015-09-28	PRJNA296914	SRP064163	SRR2513889	Overall design: RNA Sequencing was performed of wild type, Hat1-deficient, Cac2-deficient and Rtt109-deficient C. albicans strains prior to and after treatment with hydrogen peroxide. Cells were grown to the exponential phase in YPD at 30oC. Aliquots were harvested for RNA isolation and to the remaining culture hydrogen eproxide was added to a final concentration of 1.6 mM. After 30 min incubatio…	+	-	-
B dataset	C. albicans	NA	50	SINGLE	Illumina HiSeq 2000	2015-09-28	PRJNA296914	SRP064163	SRR2513890	Overall design: RNA Sequencing was performed of wild type, Hat1-deficient, Cac2-deficient and Rtt109-deficient C. albicans strains prior to and after treatment with hydrogen peroxide. Cells were grown to the exponential phase in YPD at 30oC. Aliquots were harvested for RNA isolation and to the remaining culture hydrogen eproxide was added to a final concentration of 1.6 mM. After 30 min incubatio…	+	-	-
B dataset	C. albicans	NA	50	SINGLE	Illumina HiSeq 2000	2015-09-28	PRJNA296914	SRP064163	SRR2513891	Overall design: RNA Sequencing was performed of wild type, Hat1-deficient, Cac2-deficient and Rtt109-deficient C. albicans strains prior to and after treatment with hydrogen peroxide. Cells were grown to the exponential phase in YPD at 30oC. Aliquots were harvested for RNA isolation and to the remaining culture hydrogen eproxide was added to a final concentration of 1.6 mM. After 30 min incubatio…	+	-	-
B dataset	C. albicans	NA	50	SINGLE	Illumina HiSeq 2000	2015-09-28	PRJNA296914	SRP064163	SRR2513892	Overall design: RNA Sequencing was performed of wild type, Hat1-deficient, Cac2-deficient and Rtt109-deficient C. albicans strains prior to and after treatment with hydrogen peroxide. Cells were grown to the exponential phase in YPD at 30oC. Aliquots were harvested for RNA isolation and to the remaining culture hydrogen eproxide was added to a final concentration of 1.6 mM. After 30 min incubatio…	+	-	-
B dataset	C. albicans	NA	50	SINGLE	Illumina HiSeq 2000	2015-09-28	PRJNA296914	SRP064163	SRR2513893	Overall design: RNA Sequencing was performed of wild type, Hat1-deficient, Cac2-deficient and Rtt109-deficient C. albicans strains prior to and after treatment with hydrogen peroxide. Cells were grown to the exponential phase in YPD at 30oC. Aliquots were harvested for RNA isolation and to the remaining culture hydrogen eproxide was added to a final concentration of 1.6 mM. After 30 min incubatio…	+	-	-
B dataset	C. albicans	NA	50	SINGLE	NextSeq 500	2015-10-27	PRJNA299248	SRP065005	SRR2730860	In order to find pathways and processes involved in generating tolerance of C. albicans biofilm cells against miconazole, the study performed a genome-wide transcriptome analysis of C. albicans SC5314 biofilms treated with miconazole. First, twenty-four hour old C. albicans biofilms were treated for an additional 24 h with a concentration series of miconazole to determine the minimal concentratio…	+	+	+
B dataset	C. albicans	NA	50	SINGLE	NextSeq 500	2015-10-27	PRJNA299248	SRP065005	SRR2730861	In order to find pathways and processes involved in generating tolerance of C. albicans biofilm cells against miconazole, the study performed a genome-wide transcriptome analysis of C. albicans SC5314 biofilms treated with miconazole. First, twenty-four hour old C. albicans biofilms were treated for an additional 24 h with a concentration series of miconazole to determine the minimal concentratio…	+	+	+
B dataset	C. albicans	NA	50	SINGLE	NextSeq 500	2015-10-27	PRJNA299248	SRP065005	SRR2730862	In order to find pathways and processes involved in generating tolerance of C. albicans biofilm cells against miconazole, the study performed a genome-wide transcriptome analysis of C. albicans SC5314 biofilms treated with miconazole. First, twenty-four hour old C. albicans biofilms were treated for an additional 24 h with a concentration series of miconazole to determine the minimal concentratio…	+	+	+
B dataset	C. albicans	NA	50	SINGLE	NextSeq 500	2015-10-27	PRJNA299248	SRP065005	SRR2730863	In order to find pathways and processes involved in generating tolerance of C. albicans biofilm cells against miconazole, the study performed a genome-wide transcriptome analysis of C. albicans SC5314 biofilms treated with miconazole. First, twenty-four hour old C. albicans biofilms were treated for an additional 24 h with a concentration series of miconazole to determine the minimal concentratio…	+	+	+
B dataset	C. albicans	NA	50	SINGLE	NextSeq 500	2015-10-27	PRJNA299248	SRP065005	SRR2730864	In order to find pathways and processes involved in generating tolerance of C. albicans biofilm cells against miconazole, the study performed a genome-wide transcriptome analysis of C. albicans SC5314 biofilms treated with miconazole. First, twenty-four hour old C. albicans biofilms were treated for an additional 24 h with a concentration series of miconazole to determine the minimal concentratio…	+	+	+
B dataset	C. albicans	NA	50	SINGLE	NextSeq 500	2015-10-27	PRJNA299248	SRP065005	SRR2730865	In order to find pathways and processes involved in generating tolerance of C. albicans biofilm cells against miconazole, the study performed a genome-wide transcriptome analysis of C. albicans SC5314 biofilms treated with miconazole. First, twenty-four hour old C. albicans biofilms were treated for an additional 24 h with a concentration series of miconazole to determine the minimal concentratio…	+	+	+
B dataset	C. albicans	NA	50	SINGLE	NextSeq 500	2015-10-27	PRJNA299248	SRP065005	SRR2730866	In order to find pathways and processes involved in generating tolerance of C. albicans biofilm cells against miconazole, the study performed a genome-wide transcriptome analysis of C. albicans SC5314 biofilms treated with miconazole. First, twenty-four hour old C. albicans biofilms were treated for an additional 24 h with a concentration series of miconazole to determine the minimal concentratio…	+	+	+
B dataset	C. albicans	NA	50	SINGLE	NextSeq 500	2015-10-27	PRJNA299248	SRP065005	SRR2730867	In order to find pathways and processes involved in generating tolerance of C. albicans biofilm cells against miconazole, the study performed a genome-wide transcriptome analysis of C. albicans SC5314 biofilms treated with miconazole. First, twenty-four hour old C. albicans biofilms were treated for an additional 24 h with a concentration series of miconazole to determine the minimal concentratio…	+	+	+
B dataset	C. albicans	NA	50	SINGLE	NextSeq 500	2015-10-27	PRJNA299248	SRP065005	SRR2730868	In order to find pathways and processes involved in generating tolerance of C. albicans biofilm cells against miconazole, the study performed a genome-wide transcriptome analysis of C. albicans SC5314 biofilms treated with miconazole. First, twenty-four hour old C. albicans biofilms were treated for an additional 24 h with a concentration series of miconazole to determine the minimal concentratio…	+	+	+
B dataset	C. albicans	NA	50	SINGLE	NextSeq 500	2015-10-27	PRJNA299248	SRP065005	SRR2730869	In order to find pathways and processes involved in generating tolerance of C. albicans biofilm cells against miconazole, the study performed a genome-wide transcriptome analysis of C. albicans SC5314 biofilms treated with miconazole. First, twenty-four hour old C. albicans biofilms were treated for an additional 24 h with a concentration series of miconazole to determine the minimal concentratio…	+	+	+
B dataset	C. albicans	NA	50	SINGLE	NextSeq 500	2015-10-27	PRJNA299248	SRP065005	SRR2730870	In order to find pathways and processes involved in generating tolerance of C. albicans biofilm cells against miconazole, the study performed a genome-wide transcriptome analysis of C. albicans SC5314 biofilms treated with miconazole. First, twenty-four hour old C. albicans biofilms were treated for an additional 24 h with a concentration series of miconazole to determine the minimal concentratio…	+	+	+
B dataset	C. albicans	NA	50	SINGLE	NextSeq 500	2015-10-27	PRJNA299248	SRP065005	SRR2730871	In order to find pathways and processes involved in generating tolerance of C. albicans biofilm cells against miconazole, the study performed a genome-wide transcriptome analysis of C. albicans SC5314 biofilms treated with miconazole. First, twenty-four hour old C. albicans biofilms were treated for an additional 24 h with a concentration series of miconazole to determine the minimal concentratio…	+	+	+
B dataset	C. glabrata	SFY114	102	PAIRED	Illumina HiSeq 2500	2015-12-15	PRJNA299815	SRP065276	SRR2817430	Overall design: Samples are generated in triplicate for four conditions (DMSO/vehicle-treated, iKIX1-treated, DMSO/vehicle and ketoconazole-treated. and iKIX1-ketoconazole treated) in both Saccharomyces cerevisiae and C. glabrata	+	+	+
B dataset	C. glabrata	SFY114	102	PAIRED	Illumina HiSeq 2500	2015-12-15	PRJNA299815	SRP065276	SRR2817431	Overall design: Samples are generated in triplicate for four conditions (DMSO/vehicle-treated, iKIX1-treated, DMSO/vehicle and ketoconazole-treated. and iKIX1-ketoconazole treated) in both Saccharomyces cerevisiae and C. glabrata	+	+	+
B dataset	C. glabrata	SFY114	102	PAIRED	Illumina HiSeq 2500	2015-12-15	PRJNA299815	SRP065276	SRR2817432	Overall design: Samples are generated in triplicate for four conditions (DMSO/vehicle-treated, iKIX1-treated, DMSO/vehicle and ketoconazole-treated. and iKIX1-ketoconazole treated) in both Saccharomyces cerevisiae and C. glabrata	+	+	+
B dataset	C. glabrata	SFY114	102	PAIRED	Illumina HiSeq 2500	2015-12-15	PRJNA299815	SRP065276	SRR2817433	Overall design: Samples are generated in triplicate for four conditions (DMSO/vehicle-treated, iKIX1-treated, DMSO/vehicle and ketoconazole-treated. and iKIX1-ketoconazole treated) in both Saccharomyces cerevisiae and C. glabrata	+	+	+
B dataset	C. glabrata	SFY114	102	PAIRED	Illumina HiSeq 2500	2015-12-15	PRJNA299815	SRP065276	SRR2817434	Overall design: Samples are generated in triplicate for four conditions (DMSO/vehicle-treated, iKIX1-treated, DMSO/vehicle and ketoconazole-treated. and iKIX1-ketoconazole treated) in both Saccharomyces cerevisiae and C. glabrata	+	+	+
B dataset	C. glabrata	SFY114	102	PAIRED	Illumina HiSeq 2500	2015-12-15	PRJNA299815	SRP065276	SRR2817435	Overall design: Samples are generated in triplicate for four conditions (DMSO/vehicle-treated, iKIX1-treated, DMSO/vehicle and ketoconazole-treated. and iKIX1-ketoconazole treated) in both Saccharomyces cerevisiae and C. glabrata	+	+	+
B dataset	C. glabrata	SFY114	102	PAIRED	Illumina HiSeq 2500	2015-12-15	PRJNA299815	SRP065276	SRR2817436	Overall design: Samples are generated in triplicate for four conditions (DMSO/vehicle-treated, iKIX1-treated, DMSO/vehicle and ketoconazole-treated. and iKIX1-ketoconazole treated) in both Saccharomyces cerevisiae and C. glabrata	+	+	+
B dataset	C. glabrata	SFY114	102	PAIRED	Illumina HiSeq 2500	2015-12-15	PRJNA299815	SRP065276	SRR2817437	Overall design: Samples are generated in triplicate for four conditions (DMSO/vehicle-treated, iKIX1-treated, DMSO/vehicle and ketoconazole-treated. and iKIX1-ketoconazole treated) in both Saccharomyces cerevisiae and C. glabrata	+	+	+
B dataset	C. glabrata	SFY114	102	PAIRED	Illumina HiSeq 2500	2015-12-15	PRJNA299815	SRP065276	SRR2817438	Overall design: Samples are generated in triplicate for four conditions (DMSO/vehicle-treated, iKIX1-treated, DMSO/vehicle and ketoconazole-treated. and iKIX1-ketoconazole treated) in both Saccharomyces cerevisiae and C. glabrata	+	+	+
B dataset	C. glabrata	SFY114	102	PAIRED	Illumina HiSeq 2500	2015-12-15	PRJNA299815	SRP065276	SRR2817439	Overall design: Samples are generated in triplicate for four conditions (DMSO/vehicle-treated, iKIX1-treated, DMSO/vehicle and ketoconazole-treated. and iKIX1-ketoconazole treated) in both Saccharomyces cerevisiae and C. glabrata	+	+	+
B dataset	C. glabrata	SFY114	102	PAIRED	Illumina HiSeq 2500	2015-12-15	PRJNA299815	SRP065276	SRR2817440	Overall design: Samples are generated in triplicate for four conditions (DMSO/vehicle-treated, iKIX1-treated, DMSO/vehicle and ketoconazole-treated. and iKIX1-ketoconazole treated) in both Saccharomyces cerevisiae and C. glabrata	+	+	+
B dataset	C. glabrata	SFY114	102	PAIRED	Illumina HiSeq 2500	2015-12-15	PRJNA299815	SRP065276	SRR2817441	Overall design: Samples are generated in triplicate for four conditions (DMSO/vehicle-treated, iKIX1-treated, DMSO/vehicle and ketoconazole-treated. and iKIX1-ketoconazole treated) in both Saccharomyces cerevisiae and C. glabrata	+	+	+
B dataset	C. glabrata	YC9 (CBS138)	49	SINGLE	Illumina HiSeq 2000	2017-05-24	PRJNA306939	SRP067778	SRR3055253	Overall design: Total mRNAs extracted from C. glabrata wild-type CBS138 and ada2 mutant were analyzed using RNA sequencing	-	NA	-
B dataset	C. glabrata	YSJ4	49	SINGLE	Illumina HiSeq 2000	2017-05-24	PRJNA306939	SRP067778	SRR3055254	Overall design: Total mRNAs extracted from C. glabrata wild-type CBS138 and ada2 mutant were analyzed using RNA sequencing	-	NA	-
B dataset	C. glabrata	ATCC 55	200	PAIRED	Illumina HiSeq 2500	2016-01-27	PRJNA309480	SRP068794	SRR3114170	Overall design: Total mRNAs extracted from C. glabrata wild-type CBS138 and ada2 mutant were analyzed using RNA sequencing	+	-	-
B dataset	C. glabrata	ATCC 55	200	PAIRED	Illumina HiSeq 2500	2016-01-27	PRJNA309480	SRP068794	SRR3114172	Overall design: Total mRNAs extracted from C. glabrata wild-type CBS138 and ada2 mutant were analyzed using RNA sequencing	+	-	-
B dataset	C. glabrata	CgCRZ1 deletion strain	200	PAIRED	Illumina HiSeq 2500	2016-02-01	PRJNA309480	SRP068794	SRR3114173	Overall design: Total mRNAs extracted from C. glabrata wild-type CBS138 and ada2 mutant were analyzed using RNA sequencing	+	-	-
B dataset	C. glabrata	CgCRZ1 deletion strain	200	PAIRED	Illumina HiSeq 2500	2016-02-01	PRJNA309480	SRP068794	SRR3114174	Overall design: Total mRNAs extracted from C. glabrata wild-type CBS138 and ada2 mutant were analyzed using RNA sequencing	+	-	-
B dataset	C. albicans	SC5314	49	SINGLE	Illumina HiSeq 2000	2018-10-02	PRJNA314910	SRP071615	SRR3223200	Transcriptomics analysis of C. albicans treated with Huanglian Jiedu Decoction (HLJDD) using RNA-seq	-	NA	-
B dataset	C. albicans	NA	50	SINGLE	Illumina HiSeq 2000	2016-10-28	PRJNA318293	SRP073330	SRR3384886	C. albicans with or without doxycycline treatment	+	+	+
B dataset	C. albicans	NA	50	SINGLE	Illumina HiSeq 2000	2016-10-28	PRJNA318293	SRP073330	SRR3384887	C. albicans with or without doxycycline treatment	+	+	+
B dataset	C. albicans	NA	50	SINGLE	Illumina HiSeq 2000	2016-10-28	PRJNA318293	SRP073330	SRR3384888	C. albicans with or without doxycycline treatment	+	+	+
B dataset	C. albicans	NA	50	SINGLE	Illumina HiSeq 2000	2016-10-28	PRJNA318293	SRP073330	SRR3384889	C. albicans with or without doxycycline treatment	+	+	+
B dataset	C. albicans	NA	50	SINGLE	Illumina HiSeq 2000	2016-10-28	PRJNA318293	SRP073330	SRR3384890	C. albicans with or without doxycycline treatment	+	+	+
B dataset	C. albicans	NA	50	SINGLE	Illumina HiSeq 2000	2016-10-28	PRJNA318293	SRP073330	SRR3384891	C. albicans with or without doxycycline treatment	+	+	+
B dataset	C. albicans	NA	50	SINGLE	Illumina HiSeq 2000	2016-10-28	PRJNA318293	SRP073330	SRR3384892	C. albicans with or without doxycycline treatment	+	+	+
B dataset	C. albicans	NA	50	SINGLE	Illumina HiSeq 2000	2016-10-28	PRJNA318293	SRP073330	SRR3384893	C. albicans with or without doxycycline treatment	+	+	+
B dataset	C. albicans	NA	50	SINGLE	Illumina HiSeq 2000	2016-10-28	PRJNA318293	SRP073330	SRR3384894	C. albicans with or without doxycycline treatment	+	+	+
B dataset	C. albicans	NA	50	SINGLE	Illumina HiSeq 2000	2016-10-28	PRJNA318293	SRP073330	SRR3384895	C. albicans with or without doxycycline treatment	+	+	+
B dataset	C. albicans	NA	50	SINGLE	Illumina HiSeq 2000	2016-10-28	PRJNA318293	SRP073330	SRR3384896	C. albicans with or without doxycycline treatment	+	+	+
B dataset	C. albicans	NA	50	SINGLE	Illumina HiSeq 2000	2016-10-28	PRJNA318293	SRP073330	SRR3384897	C. albicans with or without doxycycline treatment	+	+	+
B dataset	C. albicans	NA	50	SINGLE	Illumina HiSeq 2000	2016-10-28	PRJNA318293	SRP073330	SRR3384898	C. albicans with or without doxycycline treatment	+	+	+
B dataset	C. albicans	NA	50	SINGLE	Illumina HiSeq 2000	2016-10-28	PRJNA318293	SRP073330	SRR3384899	C. albicans with or without doxycycline treatment	+	+	+
B dataset	C. albicans	NA	50	SINGLE	Illumina HiSeq 2000	2016-10-28	PRJNA318293	SRP073330	SRR3384900	C. albicans with or without doxycycline treatment	+	+	+
B dataset	C. albicans	NA	50	SINGLE	Illumina HiSeq 2000	2016-10-28	PRJNA318293	SRP073330	SRR3384901	C. albicans with or without doxycycline treatment	+	+	+
B dataset	C. albicans	NA	50	SINGLE	Illumina HiSeq 2000	2016-10-28	PRJNA318293	SRP073330	SRR3384902	C. albicans with or without doxycycline treatment	+	+	+
B dataset	C. albicans	NA	50	SINGLE	Illumina HiSeq 2000	2016-10-28	PRJNA318293	SRP073330	SRR3384903	C. albicans with or without doxycycline treatment	+	+	+
B dataset	C. parapsilosis	CLIB214	40	SINGLE	Illumina Genome Analyzer II	2011-11-30	PRJNA154483	SRP008827	SRR352253	The study used next generation sequencing (RNA-seq) to determine the transcriptional profile of C. parapsilosis growing in several conditions including different media, temperatures and oxygen concentrations. Overall design: 37 Samples representing BMW and YPD media, 1% and 21% oxygen, 30 and 37 degree celsius temperature, and CLIB214 and CDupc5 strains.	-	NA	-
B dataset	C. parapsilosis	CLIB214	40	SINGLE	Illumina Genome Analyzer II	2011-11-30	PRJNA154483	SRP008827	SRR352254	The study used next generation sequencing (RNA-seq) to determine the transcriptional profile of C. parapsilosis growing in several conditions including different media, temperatures and oxygen concentrations. Overall design: 37 Samples representing BMW and YPD media, 1% and 21% oxygen, 30 and 37 degree celsius temperature, and CLIB214 and CDupc5 strains.	-	NA	-
B dataset	C. parapsilosis	CLIB214	40	SINGLE	Illumina Genome Analyzer II	2011-11-30	PRJNA154483	SRP008827	SRR352255	The study used next generation sequencing (RNA-seq) to determine the transcriptional profile of C. parapsilosis growing in several conditions including different media, temperatures and oxygen concentrations. Overall design: 37 Samples representing BMW and YPD media, 1% and 21% oxygen, 30 and 37 degree celsius temperature, and CLIB214 and CDupc5 strains.	-	NA	-
B dataset	C. parapsilosis	CLIB214	40	SINGLE	Illumina Genome Analyzer II	2011-11-30	PRJNA154483	SRP008827	SRR352256	The study used next generation sequencing (RNA-seq) to determine the transcriptional profile of C. parapsilosis growing in several conditions including different media, temperatures and oxygen concentrations. Overall design: 37 Samples representing BMW and YPD media, 1% and 21% oxygen, 30 and 37 degree celsius temperature, and CLIB214 and CDupc5 strains.	-	NA	-
B dataset	C. parapsilosis	CLIB214	40	SINGLE	Illumina Genome Analyzer II	2011-11-30	PRJNA154483	SRP008827	SRR352257	The study used next generation sequencing (RNA-seq) to determine the transcriptional profile of C. parapsilosis growing in several conditions including different media, temperatures and oxygen concentrations. Overall design: 37 Samples representing BMW and YPD media, 1% and 21% oxygen, 30 and 37 degree celsius temperature, and CLIB214 and CDupc5 strains.	-	NA	-
B dataset	C. parapsilosis	CLIB214	40	SINGLE	Illumina Genome Analyzer II	2011-11-30	PRJNA154483	SRP008827	SRR352258	The study used next generation sequencing (RNA-seq) to determine the transcriptional profile of C. parapsilosis growing in several conditions including different media, temperatures and oxygen concentrations. Overall design: 37 Samples representing BMW and YPD media, 1% and 21% oxygen, 30 and 37 degree celsius temperature, and CLIB214 and CDupc5 strains.	-	NA	-
B dataset	C. parapsilosis	CLIB214	40	SINGLE	Illumina Genome Analyzer II	2011-11-30	PRJNA154483	SRP008827	SRR352259	The study used next generation sequencing (RNA-seq) to determine the transcriptional profile of C. parapsilosis growing in several conditions including different media, temperatures and oxygen concentrations. Overall design: 37 Samples representing BMW and YPD media, 1% and 21% oxygen, 30 and 37 degree celsius temperature, and CLIB214 and CDupc5 strains.	-	NA	-
B dataset	C. parapsilosis	CLIB214	40	SINGLE	Illumina Genome Analyzer II	2011-11-30	PRJNA154483	SRP008827	SRR352260	The study used next generation sequencing (RNA-seq) to determine the transcriptional profile of C. parapsilosis growing in several conditions including different media, temperatures and oxygen concentrations. Overall design: 37 Samples representing BMW and YPD media, 1% and 21% oxygen, 30 and 37 degree celsius temperature, and CLIB214 and CDupc5 strains.	-	NA	-
B dataset	C. parapsilosis	CLIB214	40	SINGLE	Illumina Genome Analyzer II	2011-11-30	PRJNA154483	SRP008827	SRR352261	The study used next generation sequencing (RNA-seq) to determine the transcriptional profile of C. parapsilosis growing in several conditions including different media, temperatures and oxygen concentrations. Overall design: 37 Samples representing BMW and YPD media, 1% and 21% oxygen, 30 and 37 degree celsius temperature, and CLIB214 and CDupc5 strains.	-	NA	-
B dataset	C. parapsilosis	CLIB214	40	SINGLE	Illumina Genome Analyzer II	2011-11-30	PRJNA154483	SRP008827	SRR352262	The study used next generation sequencing (RNA-seq) to determine the transcriptional profile of C. parapsilosis growing in several conditions including different media, temperatures and oxygen concentrations. Overall design: 37 Samples representing BMW and YPD media, 1% and 21% oxygen, 30 and 37 degree celsius temperature, and CLIB214 and CDupc5 strains.	-	NA	-
B dataset	C. parapsilosis	CLIB214	40	SINGLE	Illumina Genome Analyzer II	2011-11-30	PRJNA154483	SRP008827	SRR352263	The study used next generation sequencing (RNA-seq) to determine the transcriptional profile of C. parapsilosis growing in several conditions including different media, temperatures and oxygen concentrations. Overall design: 37 Samples representing BMW and YPD media, 1% and 21% oxygen, 30 and 37 degree celsius temperature, and CLIB214 and CDupc5 strains.	-	NA	-
B dataset	C. parapsilosis	CLIB214	40	SINGLE	Illumina Genome Analyzer II	2011-11-30	PRJNA154483	SRP008827	SRR352264	The study used next generation sequencing (RNA-seq) to determine the transcriptional profile of C. parapsilosis growing in several conditions including different media, temperatures and oxygen concentrations. Overall design: 37 Samples representing BMW and YPD media, 1% and 21% oxygen, 30 and 37 degree celsius temperature, and CLIB214 and CDupc5 strains.	-	NA	-
B dataset	C. parapsilosis	CLIB214	40	SINGLE	Illumina Genome Analyzer II	2011-11-30	PRJNA154483	SRP008827	SRR352265	The study used next generation sequencing (RNA-seq) to determine the transcriptional profile of C. parapsilosis growing in several conditions including different media, temperatures and oxygen concentrations. Overall design: 37 Samples representing BMW and YPD media, 1% and 21% oxygen, 30 and 37 degree celsius temperature, and CLIB214 and CDupc5 strains.	-	NA	-
B dataset	C. parapsilosis	CLIB214	40	SINGLE	Illumina Genome Analyzer II	2011-11-30	PRJNA154483	SRP008827	SRR352266	The study used next generation sequencing (RNA-seq) to determine the transcriptional profile of C. parapsilosis growing in several conditions including different media, temperatures and oxygen concentrations. Overall design: 37 Samples representing BMW and YPD media, 1% and 21% oxygen, 30 and 37 degree celsius temperature, and CLIB214 and CDupc5 strains.	-	NA	-
B dataset	C. parapsilosis	CLIB214	42	SINGLE	Illumina Genome Analyzer II	2011-11-30	PRJNA154483	SRP008827	SRR352267	The study used next generation sequencing (RNA-seq) to determine the transcriptional profile of C. parapsilosis growing in several conditions including different media, temperatures and oxygen concentrations. Overall design: 37 Samples representing BMW and YPD media, 1% and 21% oxygen, 30 and 37 degree celsius temperature, and CLIB214 and CDupc5 strains.	-	NA	-
B dataset	C. parapsilosis	CLIB214	42	SINGLE	Illumina Genome Analyzer II	2011-11-30	PRJNA154483	SRP008827	SRR352268	The study used next generation sequencing (RNA-seq) to determine the transcriptional profile of C. parapsilosis growing in several conditions including different media, temperatures and oxygen concentrations. Overall design: 37 Samples representing BMW and YPD media, 1% and 21% oxygen, 30 and 37 degree celsius temperature, and CLIB214 and CDupc5 strains.	-	NA	-
B dataset	C. parapsilosis	CLIB214	42	SINGLE	Illumina Genome Analyzer II	2011-11-30	PRJNA154483	SRP008827	SRR352269	The study used next generation sequencing (RNA-seq) to determine the transcriptional profile of C. parapsilosis growing in several conditions including different media, temperatures and oxygen concentrations. Overall design: 37 Samples representing BMW and YPD media, 1% and 21% oxygen, 30 and 37 degree celsius temperature, and CLIB214 and CDupc5 strains.	-	NA	-
B dataset	C. parapsilosis	CLIB214	42	SINGLE	Illumina Genome Analyzer II	2011-11-30	PRJNA154483	SRP008827	SRR352270	The study used next generation sequencing (RNA-seq) to determine the transcriptional profile of C. parapsilosis growing in several conditions including different media, temperatures and oxygen concentrations. Overall design: 37 Samples representing BMW and YPD media, 1% and 21% oxygen, 30 and 37 degree celsius temperature, and CLIB214 and CDupc5 strains.	-	NA	-
B dataset	C. parapsilosis	CLIB214	42	SINGLE	Illumina Genome Analyzer II	2011-11-30	PRJNA154483	SRP008827	SRR352271	The study used next generation sequencing (RNA-seq) to determine the transcriptional profile of C. parapsilosis growing in several conditions including different media, temperatures and oxygen concentrations. Overall design: 37 Samples representing BMW and YPD media, 1% and 21% oxygen, 30 and 37 degree celsius temperature, and CLIB214 and CDupc5 strains.	-	NA	-
B dataset	C. parapsilosis	CDupc5	42	SINGLE	Illumina Genome Analyzer II	2011-11-30	PRJNA154483	SRP008827	SRR352272	The study used next generation sequencing (RNA-seq) to determine the transcriptional profile of C. parapsilosis growing in several conditions including different media, temperatures and oxygen concentrations. Overall design: 37 Samples representing BMW and YPD media, 1% and 21% oxygen, 30 and 37 degree celsius temperature, and CLIB214 and CDupc5 strains.	-	NA	-
B dataset	C. parapsilosis	CLIB214	42	SINGLE	Illumina Genome Analyzer II	2011-11-30	PRJNA154483	SRP008827	SRR352273	The study used next generation sequencing (RNA-seq) to determine the transcriptional profile of C. parapsilosis growing in several conditions including different media, temperatures and oxygen concentrations. Overall design: 37 Samples representing BMW and YPD media, 1% and 21% oxygen, 30 and 37 degree celsius temperature, and CLIB214 and CDupc5 strains.	-	NA	-
B dataset	C. parapsilosis	CLIB214	42	SINGLE	Illumina Genome Analyzer II	2011-11-30	PRJNA154483	SRP008827	SRR352274	The study used next generation sequencing (RNA-seq) to determine the transcriptional profile of C. parapsilosis growing in several conditions including different media, temperatures and oxygen concentrations. Overall design: 37 Samples representing BMW and YPD media, 1% and 21% oxygen, 30 and 37 degree celsius temperature, and CLIB214 and CDupc5 strains.	-	NA	-
B dataset	C. parapsilosis	CDupc5	42	SINGLE	Illumina Genome Analyzer II	2011-11-30	PRJNA154483	SRP008827	SRR352275	The study used next generation sequencing (RNA-seq) to determine the transcriptional profile of C. parapsilosis growing in several conditions including different media, temperatures and oxygen concentrations. Overall design: 37 Samples representing BMW and YPD media, 1% and 21% oxygen, 30 and 37 degree celsius temperature, and CLIB214 and CDupc5 strains.	-	NA	-
B dataset	C. parapsilosis	CLIB214	42	SINGLE	Illumina Genome Analyzer II	2011-11-30	PRJNA154483	SRP008827	SRR352276	The study used next generation sequencing (RNA-seq) to determine the transcriptional profile of C. parapsilosis growing in several conditions including different media, temperatures and oxygen concentrations. Overall design: 37 Samples representing BMW and YPD media, 1% and 21% oxygen, 30 and 37 degree celsius temperature, and CLIB214 and CDupc5 strains.	-	NA	-
B dataset	C. parapsilosis	CLIB214	76	SINGLE	Illumina Genome Analyzer II	2011-11-30	PRJNA154483	SRP008827	SRR352277	The study used next generation sequencing (RNA-seq) to determine the transcriptional profile of C. parapsilosis growing in several conditions including different media, temperatures and oxygen concentrations. Overall design: 37 Samples representing BMW and YPD media, 1% and 21% oxygen, 30 and 37 degree celsius temperature, and CLIB214 and CDupc5 strains.	+	-	-
B dataset	C. parapsilosis	CLIB214	76	SINGLE	Illumina Genome Analyzer II	2011-11-30	PRJNA154483	SRP008827	SRR352278	The study used next generation sequencing (RNA-seq) to determine the transcriptional profile of C. parapsilosis growing in several conditions including different media, temperatures and oxygen concentrations. Overall design: 37 Samples representing BMW and YPD media, 1% and 21% oxygen, 30 and 37 degree celsius temperature, and CLIB214 and CDupc5 strains.	+	-	-
B dataset	C. tropicalis	JX1012	49	SINGLE	Illumina HiSeq 2000	2017-01-30	PRJNA321836	SRP075270	SRR3535382	C. albicans with or without doxycycline treatment	-	NA	-
B dataset	C. tropicalis	JX1012	49	SINGLE	Illumina HiSeq 2000	2017-01-30	PRJNA321836	SRP075270	SRR3535383	C. albicans with or without doxycycline treatment	-	NA	-
B dataset	C. tropicalis	JX1012	49	SINGLE	Illumina HiSeq 2000	2017-01-30	PRJNA321836	SRP075270	SRR3535384	C. albicans with or without doxycycline treatment	-	NA	-
B dataset	C. parapsilosis	CLIB214	200	PAIRED	Illumina HiSeq 4000	2016-07-02	PRJNA326609	SRP077251	SRR3721291	Transciptional profiling in rich media.	+	+	+
B dataset	C. parapsilosis	CLIB214	200	PAIRED	Illumina HiSeq 4000	2016-07-02	PRJNA326609	SRP077251	SRR3721292	Transciptional profiling in rich media.	+	+	+
B dataset	C. albicans	NA	51	SINGLE	Illumina HiSeq 2000	2016-09-30	PRJNA327736	SRP078038	SRR3747616	RNA-seq of C. albicans GE1 strain grown in chlamydospores-induction conditions	+	-	-
B dataset	C. albicans	NA	186	PAIRED	Illumina HiSeq 2500	2016-08-01	PRJNA327830	SRP080770	SRR3992518	Sequencing of C.albicans	+	+	+
B dataset	C. albicans	NA	186	PAIRED	Illumina HiSeq 2500	2016-08-01	PRJNA327830	SRP080770	SRR3992519	Sequencing of C.albicans	+	+	+
B dataset	C. albicans	NA	186	PAIRED	Illumina HiSeq 2500	2016-08-01	PRJNA327830	SRP080770	SRR3992520	Sequencing of C.albicans	+	+	+
B dataset	C. albicans	NA	186	PAIRED	Illumina HiSeq 2500	2016-08-01	PRJNA327830	SRP080770	SRR3992521	Sequencing of C.albicans	+	+	+
B dataset	C. albicans	NA	186	PAIRED	Illumina HiSeq 2500	2016-08-01	PRJNA327830	SRP080770	SRR3992522	Sequencing of C.albicans	+	+	+
B dataset	C. albicans	NA	186	PAIRED	Illumina HiSeq 2500	2016-08-01	PRJNA327830	SRP080770	SRR3992523	Sequencing of C.albicans	+	+	+
B dataset	C. albicans	NA	186	PAIRED	Illumina HiSeq 2500	2016-08-01	PRJNA327830	SRP080770	SRR3992524	Sequencing of C.albicans	+	+	+
B dataset	C. albicans	NA	186	PAIRED	Illumina HiSeq 2500	2016-08-01	PRJNA327830	SRP080770	SRR3992525	Sequencing of C.albicans	+	+	+
B dataset	C. albicans	NA	186	PAIRED	Illumina HiSeq 2500	2016-08-01	PRJNA327830	SRP080770	SRR3992526	Sequencing of C.albicans	+	+	+
B dataset	C. albicans	NA	186	PAIRED	Illumina HiSeq 2500	2016-08-01	PRJNA327830	SRP080770	SRR3992527	Sequencing of C.albicans	+	+	+
B dataset	C. albicans	NA	186	PAIRED	Illumina HiSeq 2500	2016-08-01	PRJNA327830	SRP080770	SRR3992528	Sequencing of C.albicans	+	+	+
B dataset	C. albicans	NA	186	PAIRED	Illumina HiSeq 2500	2016-08-01	PRJNA327830	SRP080770	SRR3992529	Sequencing of C.albicans	+	+	+
B dataset	C. albicans	NA	186	PAIRED	Illumina HiSeq 2500	2016-08-01	PRJNA327830	SRP080770	SRR3992530	Sequencing of C.albicans	+	+	+
B dataset	C. albicans	NA	186	PAIRED	Illumina HiSeq 2500	2016-08-01	PRJNA327830	SRP080770	SRR3992531	Sequencing of C.albicans	+	+	+
B dataset	C. albicans	NA	186	PAIRED	Illumina HiSeq 2500	2016-08-01	PRJNA327830	SRP080770	SRR3992532	Sequencing of C.albicans	+	+	+
B dataset	C. albicans	NA	186	PAIRED	Illumina HiSeq 2500	2016-08-01	PRJNA327830	SRP080770	SRR3992533	Sequencing of C.albicans	+	+	+
B dataset	C. albicans	NA	186	PAIRED	Illumina HiSeq 2500	2016-08-01	PRJNA327830	SRP080770	SRR3992534	Sequencing of C.albicans	+	+	+
B dataset	C. albicans	NA	186	PAIRED	Illumina HiSeq 2500	2016-08-01	PRJNA327830	SRP080770	SRR3992535	Sequencing of C.albicans	+	+	+
B dataset	C. albicans	NA	186	PAIRED	Illumina HiSeq 2500	2016-08-01	PRJNA327830	SRP080770	SRR3992536	Sequencing of C.albicans	+	+	+
B dataset	C. albicans	NA	186	PAIRED	Illumina HiSeq 2500	2016-08-01	PRJNA327830	SRP080770	SRR3992537	Sequencing of C.albicans	+	+	+
B dataset	C. albicans	NA	186	PAIRED	Illumina HiSeq 2500	2016-08-01	PRJNA327830	SRP080770	SRR3992538	Sequencing of C.albicans	+	+	+
B dataset	C. albicans	NA	186	PAIRED	Illumina HiSeq 2500	2016-08-01	PRJNA327830	SRP080770	SRR3992539	Sequencing of C.albicans	+	+	+
B dataset	C. albicans	NA	186	PAIRED	Illumina HiSeq 2500	2016-08-01	PRJNA327830	SRP080770	SRR3992540	Sequencing of C.albicans	+	+	+
B dataset	C. albicans	NA	186	PAIRED	Illumina HiSeq 2500	2016-08-01	PRJNA327830	SRP080770	SRR3992541	Sequencing of C.albicans	+	+	+
B dataset	C. albicans	NA	186	PAIRED	Illumina HiSeq 2500	2016-08-01	PRJNA327830	SRP080770	SRR3992542	Sequencing of C.albicans	+	+	+
B dataset	C. albicans	NA	186	PAIRED	Illumina HiSeq 2500	2016-08-01	PRJNA327830	SRP080770	SRR3992543	Sequencing of C.albicans	+	+	+
B dataset	C. albicans	NA	186	PAIRED	Illumina HiSeq 2500	2016-08-01	PRJNA327830	SRP080770	SRR3992544	Sequencing of C.albicans	+	+	+
B dataset	C. albicans	NA	186	PAIRED	Illumina HiSeq 2500	2016-08-01	PRJNA327830	SRP080770	SRR3992545	Sequencing of C.albicans	+	+	+
B dataset	C. albicans	NA	186	PAIRED	Illumina HiSeq 2500	2016-08-01	PRJNA327830	SRP080770	SRR3992546	Sequencing of C.albicans	+	+	+
B dataset	C. albicans	NA	186	PAIRED	Illumina HiSeq 2500	2016-08-01	PRJNA327830	SRP080770	SRR3992547	Sequencing of C.albicans	+	+	+
B dataset	C. albicans	NA	186	PAIRED	Illumina HiSeq 2500	2016-08-01	PRJNA327830	SRP080770	SRR3992548	Sequencing of C.albicans	+	+	+
B dataset	C. albicans	NA	186	PAIRED	Illumina HiSeq 2500	2016-08-01	PRJNA327830	SRP080770	SRR3992549	Sequencing of C.albicans	+	+	+
B dataset	C. albicans	NA	76	SINGLE	Illumina Genome Analyzer IIx	2014-06-30	PRJNA152861	SRP010426	SRR400661	Overall design: One sample (SC5314: wild-type strain) assessed in triplicate and compared to the reference diploid genome	+	-	-
B dataset	C. albicans	NA	76	SINGLE	Illumina Genome Analyzer IIx	2014-06-30	PRJNA152861	SRP010426	SRR400662	Overall design: One sample (SC5314: wild-type strain) assessed in triplicate and compared to the reference diploid genome	+	-	-
B dataset	C. albicans	NA	76	SINGLE	Illumina Genome Analyzer IIx	2014-06-30	PRJNA152861	SRP010426	SRR400663	Overall design: One sample (SC5314: wild-type strain) assessed in triplicate and compared to the reference diploid genome	+	-	-
B dataset	C. albicans	SC5314	50	SINGLE	Illumina HiSeq 2000	2017-01-31	PRJNA338054	SRP081042	SRR4010508	C. albicans in biofilm	+	-	-
B dataset	C. albicans	SC5314	50	SINGLE	Illumina HiSeq 2000	2017-01-31	PRJNA338054	SRP081042	SRR4010509	C. albicans in planktonic form	+	-	-
B dataset	C. albicans	SC5314	50	SINGLE	Illumina HiSeq 2000	2017-01-31	PRJNA338054	SRP081042	SRR4010510	C. albicans in biofilm	+	-	-
B dataset	C. glabrata	BG2	50	SINGLE	Illumina HiSeq 2500	2017-07-19	PRJNA339934	SRP082677	SRR4052682	Overall design: Transcriptome of 0-2 generation-old (young) C. glabrata cells of strain BG2 were compared to 12-14 generation-old (old) C. glabrata cells of strain BG2	+	-	-
B dataset	C. glabrata	BG2	50	SINGLE	Illumina HiSeq 2500	2017-07-19	PRJNA339934	SRP082677	SRR4052683	Overall design: Transcriptome of 0-2 generation-old (young) C. glabrata cells of strain BG2 were compared to 12-14 generation-old (old) C. glabrata cells of strain BG3	+	-	-
B dataset	C. glabrata	BG2	50	SINGLE	Illumina HiSeq 2500	2017-07-19	PRJNA339934	SRP082677	SRR4052684	Overall design: Transcriptome of 0-2 generation-old (young) C. glabrata cells of strain BG2 were compared to 12-14 generation-old (old) C. glabrata cells of strain BG4	+	-	-
B dataset	C. glabrata	BG2	50	SINGLE	Illumina HiSeq 2500	2017-07-19	PRJNA339934	SRP082677	SRR4052685	Overall design: Transcriptome of 0-2 generation-old (young) C. glabrata cells of strain BG2 were compared to 12-14 generation-old (old) C. glabrata cells of strain BG5	+	-	-
B dataset	C. glabrata	BG2	50	SINGLE	Illumina HiSeq 2500	2017-07-19	PRJNA339934	SRP082677	SRR4052686	Overall design: Transcriptome of 0-2 generation-old (young) C. glabrata cells of strain BG2 were compared to 12-14 generation-old (old) C. glabrata cells of strain BG6	+	-	-
B dataset	C. glabrata	BG2	50	SINGLE	Illumina HiSeq 2500	2017-07-19	PRJNA339934	SRP082677	SRR4052687	Overall design: Transcriptome of 0-2 generation-old (young) C. glabrata cells of strain BG2 were compared to 12-14 generation-old (old) C. glabrata cells of strain BG7	+	-	-
B dataset	C. albicans	NA	101	SINGLE	Illumina HiSeq 2000	2016-09-04	PRJNA339834	SRP083777	SRR4101271	Measurig gene expression of C. albicans in rich media without sugar (YEP), with 2% glucose (YEPD) and with 2% galactose (YEP-GAL).	+	-	-
B dataset	C. albicans	NA	101	SINGLE	Illumina HiSeq 2000	2016-09-04	PRJNA339834	SRP083777	SRR4101273	Measurig gene expression of C. albicans in rich media without sugar (YEP), with 2% glucose (YEPD) and with 2% galactose (YEP-GAL).	+	-	-
B dataset	C. albicans	NA	101	SINGLE	Illumina HiSeq 2000	2016-09-04	PRJNA339834	SRP083777	SRR4101275	Measurig gene expression of C. albicans in rich media without sugar (YEP), with 2% glucose (YEPD) and with 2% galactose (YEP-GAL).	+	-	-
B dataset	C. albicans	NA	101	SINGLE	Illumina HiSeq 2000	2016-09-04	PRJNA339834	SRP083777	SRR4101276	Measurig gene expression of C. albicans in rich media without sugar (YEP), with 2% glucose (YEPD) and with 2% galactose (YEP-GAL).	+	-	-
B dataset	C. albicans	NA	101	SINGLE	Illumina HiSeq 2000	2016-09-04	PRJNA339834	SRP083777	SRR4101277	Measurig gene expression of C. albicans in rich media without sugar (YEP), with 2% glucose (YEPD) and with 2% galactose (YEP-GAL).	+	-	-
B dataset	C. albicans	NA	101	SINGLE	Illumina HiSeq 2000	2016-09-04	PRJNA339834	SRP083777	SRR4101278	Measurig gene expression of C. albicans in rich media without sugar (YEP), with 2% glucose (YEPD) and with 2% galactose (YEP-GAL).	+	-	-
B dataset	C. tropicalis	No.1254	249	PAIRED	Illumina HiSeq 2500	2016-09-03	PRJNA340314	SRP083839	SRR4116556	C. tropicalis treated with ultrasound	+	+	+
B dataset	C. tropicalis	No.1254	249	PAIRED	Illumina HiSeq 2500	2016-09-06	PRJNA371692	SRP099169	SRR4158212	The study reports the enhancement of both cellular permeability and cell growth rate of C. tropicalis after treatment with the ultrasonic irradiation of low intensity	+	+	+
B dataset	C. tropicalis	No.1254	249	PAIRED	Illumina HiSeq 2500	2016-09-06	PRJNA371692	SRP099169	SRR4158216	The study reports the enhancement of both cellular permeability and cell growth rate of C. tropicalis after treatment with the ultrasonic irradiation of low intensity	+	+	+
B dataset	C. tropicalis	No.1254	249	PAIRED	Illumina HiSeq 2500	2016-09-06	PRJNA371692	SRP099169	SRR4158217	The study reports the enhancement of both cellular permeability and cell growth rate of C. tropicalis after treatment with the ultrasonic irradiation of low intensity	+	+	+
B dataset	C. tropicalis	No.1254	249	PAIRED	Illumina HiSeq 2500	2016-09-06	PRJNA371692	SRP099169	SRR4158219	The study reports the enhancement of both cellular permeability and cell growth rate of C. tropicalis after treatment with the ultrasonic irradiation of low intensity	+	+	+
B dataset	C. tropicalis	No.1254	249	PAIRED	Illumina HiSeq 2500	2016-09-06	PRJNA371692	SRP099169	SRR4158220	The study reports the enhancement of both cellular permeability and cell growth rate of C. tropicalis after treatment with the ultrasonic irradiation of low intensity	+	+	+
B dataset	C. tropicalis	No.1254	249	PAIRED	Illumina HiSeq 2500	2016-09-06	PRJNA371692	SRP099169	SRR4158221	The study reports the enhancement of both cellular permeability and cell growth rate of C. tropicalis after treatment with the ultrasonic irradiation of low intensity	+	+	+
B dataset	C. albicans	NA	149	PAIRED	NextSeq 500	2016-10-23	PRJNA342164	SRP087490	SRR4191239	Overall design: mRNA profiles of C. albicans cells grown for four hours at 37C in YNB medium/.2% glucose/5mM GlcNAc/50 mM citrate at the indicated pH	+	+	+
B dataset	C. albicans	NA	148	PAIRED	NextSeq 500	2016-10-23	PRJNA342164	SRP087490	SRR4191240	Overall design: mRNA profiles of C. albicans cells grown for four hours at 37C in YNB medium/.2% glucose/5mM GlcNAc/50 mM citrate at the indicated pH	+	+	+
B dataset	C. albicans	NA	149	PAIRED	NextSeq 500	2016-10-23	PRJNA342164	SRP087490	SRR4191241	Overall design: mRNA profiles of C. albicans cells grown for four hours at 37C in YNB medium/.2% glucose/5mM GlcNAc/50 mM citrate at the indicated pH	+	+	+
B dataset	C. albicans	NA	149	PAIRED	NextSeq 500	2016-10-23	PRJNA342164	SRP087490	SRR4191242	Overall design: mRNA profiles of C. albicans cells grown for four hours at 37C in YNB medium/.2% glucose/5mM GlcNAc/50 mM citrate at the indicated pH	+	+	+
B dataset	C. albicans	NA	149	PAIRED	NextSeq 500	2016-10-23	PRJNA342164	SRP087490	SRR4191243	Overall design: mRNA profiles of C. albicans cells grown for four hours at 37C in YNB medium/.2% glucose/5mM GlcNAc/50 mM citrate at the indicated pH	+	+	+
B dataset	C. albicans	NA	149	PAIRED	NextSeq 500	2016-10-23	PRJNA342164	SRP087490	SRR4191244	Overall design: mRNA profiles of C. albicans cells grown for four hours at 37C in YNB medium/.2% glucose/5mM GlcNAc/50 mM citrate at the indicated pH	+	+	+
B dataset	C. albicans	NA	149	PAIRED	NextSeq 500	2016-10-23	PRJNA342164	SRP087490	SRR4191245	Overall design: mRNA profiles of C. albicans cells grown for four hours at 37C in YNB medium/.2% glucose/5mM GlcNAc/50 mM citrate at the indicated pH	+	+	+
B dataset	C. albicans	NA	149	PAIRED	NextSeq 500	2016-10-23	PRJNA342164	SRP087490	SRR4191246	Overall design: mRNA profiles of C. albicans cells grown for four hours at 37C in YNB medium/.2% glucose/5mM GlcNAc/50 mM citrate at the indicated pH	+	+	+
B dataset	C. albicans	NA	148	PAIRED	NextSeq 500	2016-10-23	PRJNA342164	SRP087490	SRR4191247	Overall design: mRNA profiles of C. albicans cells grown for four hours at 37C in YNB medium/.2% glucose/5mM GlcNAc/50 mM citrate at the indicated pH	+	+	+
B dataset	C. albicans	NA	148	PAIRED	NextSeq 500	2016-10-23	PRJNA342164	SRP087490	SRR4191248	Overall design: mRNA profiles of C. albicans cells grown for four hours at 37C in YNB medium/.2% glucose/5mM GlcNAc/50 mM citrate at the indicated pH	+	+	+
B dataset	C. albicans	NA	148	PAIRED	NextSeq 500	2016-10-23	PRJNA342164	SRP087490	SRR4191249	Overall design: mRNA profiles of C. albicans cells grown for four hours at 37C in YNB medium/.2% glucose/5mM GlcNAc/50 mM citrate at the indicated pH	+	+	+
B dataset	C. albicans	NA	148	PAIRED	NextSeq 500	2016-10-23	PRJNA342164	SRP087490	SRR4191250	Overall design: mRNA profiles of C. albicans cells grown for four hours at 37C in YNB medium/.2% glucose/5mM GlcNAc/50 mM citrate at the indicated pH	+	+	+
B dataset	C. albicans	NA	148	PAIRED	NextSeq 500	2016-10-23	PRJNA342164	SRP087490	SRR4191251	Overall design: mRNA profiles of C. albicans cells grown for four hours at 37C in YNB medium/.2% glucose/5mM GlcNAc/50 mM citrate at the indicated pH	+	+	+
B dataset	C. albicans	NA	148	PAIRED	NextSeq 500	2016-10-23	PRJNA342164	SRP087490	SRR4191252	Overall design: mRNA profiles of C. albicans cells grown for four hours at 37C in YNB medium/.2% glucose/5mM GlcNAc/50 mM citrate at the indicated pH	+	+	+
B dataset	C. albicans	NA	148	PAIRED	NextSeq 500	2016-10-23	PRJNA342164	SRP087490	SRR4191253	Overall design: mRNA profiles of C. albicans cells grown for four hours at 37C in YNB medium/.2% glucose/5mM GlcNAc/50 mM citrate at the indicated pH	+	+	+
B dataset	C. albicans	NA	149	PAIRED	NextSeq 500	2016-10-23	PRJNA342164	SRP087490	SRR4191254	Overall design: mRNA profiles of C. albicans cells grown for four hours at 37C in YNB medium/.2% glucose/5mM GlcNAc/50 mM citrate at the indicated pH	+	+	+
B dataset	C. albicans	NA	149	PAIRED	NextSeq 500	2016-10-23	PRJNA342164	SRP087490	SRR4191255	Overall design: mRNA profiles of C. albicans cells grown for four hours at 37C in YNB medium/.2% glucose/5mM GlcNAc/50 mM citrate at the indicated pH	+	+	+
B dataset	C. albicans	NA	149	PAIRED	NextSeq 500	2016-10-23	PRJNA342164	SRP087490	SRR4191256	Overall design: mRNA profiles of C. albicans cells grown for four hours at 37C in YNB medium/.2% glucose/5mM GlcNAc/50 mM citrate at the indicated pH	+	+	+
B dataset	C. albicans	NA	149	PAIRED	NextSeq 500	2016-10-23	PRJNA342164	SRP087490	SRR4191257	Overall design: mRNA profiles of C. albicans cells grown for four hours at 37C in YNB medium/.2% glucose/5mM GlcNAc/50 mM citrate at the indicated pH	+	+	+
B dataset	C. albicans	NA	149	PAIRED	NextSeq 500	2016-10-23	PRJNA342164	SRP087490	SRR4191258	Overall design: mRNA profiles of C. albicans cells grown for four hours at 37C in YNB medium/.2% glucose/5mM GlcNAc/50 mM citrate at the indicated pH	+	+	+
B dataset	C. albicans	NA	149	PAIRED	NextSeq 500	2016-10-23	PRJNA342164	SRP087490	SRR4191259	Overall design: mRNA profiles of C. albicans cells grown for four hours at 37C in YNB medium/.2% glucose/5mM GlcNAc/50 mM citrate at the indicated pH	+	+	+
B dataset	C. albicans	NA	149	PAIRED	NextSeq 500	2016-10-23	PRJNA342164	SRP087490	SRR4191260	Overall design: mRNA profiles of C. albicans cells grown for four hours at 37C in YNB medium/.2% glucose/5mM GlcNAc/50 mM citrate at the indicated pH	+	+	+
B dataset	C. albicans	NA	149	PAIRED	NextSeq 500	2016-10-23	PRJNA342164	SRP087490	SRR4191261	Overall design: mRNA profiles of C. albicans cells grown for four hours at 37C in YNB medium/.2% glucose/5mM GlcNAc/50 mM citrate at the indicated pH	+	+	+
B dataset	C. albicans	NA	149	PAIRED	NextSeq 500	2016-10-23	PRJNA342164	SRP087490	SRR4191262	Overall design: mRNA profiles of C. albicans cells grown for four hours at 37C in YNB medium/.2% glucose/5mM GlcNAc/50 mM citrate at the indicated pH	+	+	+
B dataset	C. albicans	NA	149	PAIRED	NextSeq 500	2016-10-23	PRJNA342164	SRP087490	SRR4191263	Overall design: mRNA profiles of C. albicans cells grown for four hours at 37C in YNB medium/.2% glucose/5mM GlcNAc/50 mM citrate at the indicated pH	+	+	+
B dataset	C. albicans	NA	149	PAIRED	NextSeq 500	2016-10-23	PRJNA342164	SRP087490	SRR4191264	Overall design: mRNA profiles of C. albicans cells grown for four hours at 37C in YNB medium/.2% glucose/5mM GlcNAc/50 mM citrate at the indicated pH	+	+	+
B dataset	C. albicans	NA	149	PAIRED	NextSeq 500	2016-10-23	PRJNA342164	SRP087490	SRR4191265	Overall design: mRNA profiles of C. albicans cells grown for four hours at 37C in YNB medium/.2% glucose/5mM GlcNAc/50 mM citrate at the indicated pH	+	+	+
B dataset	C. albicans	NA	149	PAIRED	NextSeq 500	2016-10-23	PRJNA342164	SRP087490	SRR4191266	Overall design: mRNA profiles of C. albicans cells grown for four hours at 37C in YNB medium/.2% glucose/5mM GlcNAc/50 mM citrate at the indicated pH	+	+	+
B dataset	C. albicans	NA	148	PAIRED	NextSeq 500	2016-10-23	PRJNA342164	SRP087490	SRR4191267	Overall design: mRNA profiles of C. albicans cells grown for four hours at 37C in YNB medium/.2% glucose/5mM GlcNAc/50 mM citrate at the indicated pH	+	+	+
B dataset	C. albicans	NA	148	PAIRED	NextSeq 500	2016-10-23	PRJNA342164	SRP087490	SRR4191268	Overall design: mRNA profiles of C. albicans cells grown for four hours at 37C in YNB medium/.2% glucose/5mM GlcNAc/50 mM citrate at the indicated pH	+	+	+
B dataset	C. albicans	NA	148	PAIRED	NextSeq 500	2016-10-23	PRJNA342164	SRP087490	SRR4191269	Overall design: mRNA profiles of C. albicans cells grown for four hours at 37C in YNB medium/.2% glucose/5mM GlcNAc/50 mM citrate at the indicated pH	+	+	+
B dataset	C. albicans	NA	148	PAIRED	NextSeq 500	2016-10-23	PRJNA342164	SRP087490	SRR4191270	Overall design: mRNA profiles of C. albicans cells grown for four hours at 37C in YNB medium/.2% glucose/5mM GlcNAc/50 mM citrate at the indicated pH	+	+	+
B dataset	C. albicans	SC5314	202	PAIRED	Illumina HiSeq 2000	2012-02-28	PRJNA86065	SRP011085	SRR419386	Characterization of C. albicans transcriptome dynamics in response to contact with host cells	+	+	+
B dataset	C. albicans	SC5314	202	PAIRED	Illumina HiSeq 2000	2012-02-29	PRJNA86065	SRP011085	SRR419388	Characterization of C. albicans transcriptome dynamics in response to contact with host cells	+	+	+
B dataset	C. albicans	WO-1	202	PAIRED	Illumina HiSeq 2000	2012-02-29	PRJNA86065	SRP011085	SRR419391	Characterization of C. albicans transcriptome dynamics in response to contact with host cells	+	+	+
B dataset	C. albicans	WO-1	202	PAIRED	Illumina HiSeq 2000	2012-02-29	PRJNA86065	SRP011085	SRR419517	Characterization of C. albicans transcriptome dynamics in response to contact with host cells	+	+	+
B dataset	C. albicans	WO-1	202	PAIRED	Illumina HiSeq 2000	2012-02-29	PRJNA86065	SRP011085	SRR419541	Characterization of C. albicans transcriptome dynamics in response to contact with host cells	+	+	+
B dataset	C. albicans	WO-1	202	PAIRED	Illumina HiSeq 2000	2012-02-29	PRJNA86065	SRP011085	SRR419543	Characterization of C. albicans transcriptome dynamics in response to contact with host cells	+	+	+
B dataset	C. albicans	WO-1	202	PAIRED	Illumina HiSeq 2000	2012-02-29	PRJNA86065	SRP011085	SRR419545	Characterization of C. albicans transcriptome dynamics in response to contact with host cells	+	+	+
B dataset	C. albicans	WO-1	202	PAIRED	Illumina HiSeq 2000	2012-02-28	PRJNA86065	SRP011085	SRR420189	Characterization of C. albicans transcriptome dynamics in response to contact with host cells	+	+	+
B dataset	C. albicans	SC5314	202	PAIRED	Illumina HiSeq 2000	2012-02-28	PRJNA86065	SRP011085	SRR420192	Characterization of C. albicans transcriptome dynamics in response to contact with host cells	+	+	+
B dataset	C. albicans	SC5314	202	PAIRED	Illumina HiSeq 2000	2012-02-28	PRJNA86065	SRP011085	SRR420196	Characterization of C. albicans transcriptome dynamics in response to contact with host cells	+	+	+
B dataset	C. albicans	SC5314	202	PAIRED	Illumina HiSeq 2000	2012-02-28	PRJNA86065	SRP011085	SRR420197	Characterization of C. albicans transcriptome dynamics in response to contact with host cells	+	+	+
B dataset	C. albicans	SC5314	202	PAIRED	Illumina HiSeq 2000	2012-02-28	PRJNA86065	SRP011085	SRR420198	Characterization of C. albicans transcriptome dynamics in response to contact with host cells	+	+	+
B dataset	C. albicans	SC5314	202	PAIRED	Illumina HiSeq 2000	2012-02-28	PRJNA86065	SRP011085	SRR420200	Characterization of C. albicans transcriptome dynamics in response to contact with host cells	+	+	+
B dataset	C. albicans	SC5314	202	PAIRED	Illumina HiSeq 2000	2012-02-29	PRJNA86065	SRP011085	SRR423934	Characterization of C. albicans transcriptome dynamics in response to contact with host cells	+	+	+
B dataset	C. albicans	WO-1	202	PAIRED	Illumina HiSeq 2000	2012-02-29	PRJNA86065	SRP011085	SRR423954	Characterization of C. albicans transcriptome dynamics in response to contact with host cells	+	+	+
B dataset	C. albicans	WO-1	202	PAIRED	Illumina HiSeq 2000	2012-02-29	PRJNA86065	SRP011085	SRR423956	Characterization of C. albicans transcriptome dynamics in response to contact with host cells	+	+	+
B dataset	C. albicans	WO-1	202	PAIRED	Illumina HiSeq 2000	2012-02-29	PRJNA86065	SRP011085	SRR423959	Characterization of C. albicans transcriptome dynamics in response to contact with host cells	+	+	+
B dataset	C. albicans	WO-1	202	PAIRED	Illumina HiSeq 2000	2012-02-29	PRJNA86065	SRP011085	SRR423961	Characterization of C. albicans transcriptome dynamics in response to contact with host cells	+	+	+
B dataset	C. albicans	WO-1	202	PAIRED	Illumina HiSeq 2000	2012-02-29	PRJNA86065	SRP011085	SRR424180	Characterization of C. albicans transcriptome dynamics in response to contact with host cells	+	+	+
B dataset	C. albicans	SC5314	202	PAIRED	Illumina HiSeq 2000	2012-03-01	PRJNA86065	SRP011085	SRR424346	Characterization of C. albicans transcriptome dynamics in response to contact with host cells	+	+	+
B dataset	C. albicans	SC5314	202	PAIRED	Illumina HiSeq 2000	2012-03-01	PRJNA86065	SRP011085	SRR424348	Characterization of C. albicans transcriptome dynamics in response to contact with host cells	+	+	+
B dataset	C. albicans	SC5314	202	PAIRED	Illumina HiSeq 2000	2012-03-01	PRJNA86065	SRP011085	SRR424571	Characterization of C. albicans transcriptome dynamics in response to contact with host cells	+	+	+
B dataset	C. albicans	SC5314	202	PAIRED	Illumina HiSeq 2000	2012-03-01	PRJNA86065	SRP011085	SRR424574	Characterization of C. albicans transcriptome dynamics in response to contact with host cells	+	+	+
B dataset	C. albicans	NA	202	PAIRED	Illumina HiSeq 2000	2016-11-01	PRJNA347846	SRP091392	SRR4415797	Overall design: Cells were grown in the indicated nutrient conditions for ~5 hours before Illumina deep sequencing. Duplicate samples were processed and the read number (100 bp, paired end) for any replicate ranged from 39-48 million.	+	+	+
B dataset	C. albicans	NA	202	PAIRED	Illumina HiSeq 2000	2016-11-01	PRJNA347846	SRP091392	SRR4415798	Overall design: Cells were grown in the indicated nutrient conditions for ~5 hours before Illumina deep sequencing. Duplicate samples were processed and the read number (100 bp, paired end) for any replicate ranged from 39-48 million.	+	+	+
B dataset	C. albicans	NA	202	PAIRED	Illumina HiSeq 2000	2016-11-01	PRJNA347846	SRP091392	SRR4415799	Overall design: Cells were grown in the indicated nutrient conditions for ~5 hours before Illumina deep sequencing. Duplicate samples were processed and the read number (100 bp, paired end) for any replicate ranged from 39-48 million.	+	+	+
B dataset	C. albicans	NA	202	PAIRED	Illumina HiSeq 2000	2016-11-01	PRJNA347846	SRP091392	SRR4415800	Overall design: Cells were grown in the indicated nutrient conditions for ~5 hours before Illumina deep sequencing. Duplicate samples were processed and the read number (100 bp, paired end) for any replicate ranged from 39-48 million.	+	+	+
B dataset	C. albicans	NA	202	PAIRED	Illumina HiSeq 2000	2016-11-01	PRJNA347846	SRP091392	SRR4415801	Overall design: Cells were grown in the indicated nutrient conditions for ~5 hours before Illumina deep sequencing. Duplicate samples were processed and the read number (100 bp, paired end) for any replicate ranged from 39-48 million.	+	+	+
B dataset	C. albicans	NA	202	PAIRED	Illumina HiSeq 2000	2016-11-01	PRJNA347846	SRP091392	SRR4415802	Overall design: Cells were grown in the indicated nutrient conditions for ~5 hours before Illumina deep sequencing. Duplicate samples were processed and the read number (100 bp, paired end) for any replicate ranged from 39-48 million.	+	+	+
B dataset	C. albicans	NA	202	PAIRED	Illumina HiSeq 2000	2016-11-01	PRJNA347846	SRP091392	SRR4415803	Overall design: Cells were grown in the indicated nutrient conditions for ~5 hours before Illumina deep sequencing. Duplicate samples were processed and the read number (100 bp, paired end) for any replicate ranged from 39-48 million.	+	+	+
B dataset	C. albicans	NA	202	PAIRED	Illumina HiSeq 2000	2016-11-01	PRJNA347846	SRP091392	SRR4415804	Overall design: Cells were grown in the indicated nutrient conditions for ~5 hours before Illumina deep sequencing. Duplicate samples were processed and the read number (100 bp, paired end) for any replicate ranged from 39-48 million.	+	+	+
B dataset	C. albicans	NA	50	SINGLE	Illumina HiSeq 2000	2016-10-29	PRJNA342310	SRP091642	SRR4426981	The RNA-Seq data from 24h grown C. albicans isolates (high and low biofilm formers), in vitro in RPMI media	+	-	-
B dataset	C. albicans	NA	50	SINGLE	Illumina HiSeq 2000	2016-10-29	PRJNA342310	SRP091642	SRR4426982	The RNA-Seq data from 24h grown C. albicans isolates (high and low biofilm formers), in vitro in RPMI media	+	-	-
B dataset	C. albicans	NA	50	SINGLE	Illumina HiSeq 2000	2016-10-29	PRJNA342310	SRP091642	SRR4426983	The RNA-Seq data from 24h grown C. albicans isolates (high and low biofilm formers), in vitro in RPMI media	+	-	-
B dataset	C. albicans	NA	50	SINGLE	Illumina HiSeq 2000	2016-10-29	PRJNA342310	SRP091642	SRR4426984	The RNA-Seq data from 24h grown C. albicans isolates (high and low biofilm formers), in vitro in RPMI media	+	-	-
B dataset	C. albicans	NA	50	SINGLE	Illumina HiSeq 2000	2016-10-29	PRJNA342310	SRP091642	SRR4426985	The RNA-Seq data from 24h grown C. albicans isolates (high and low biofilm formers), in vitro in RPMI media	+	-	-
B dataset	C. albicans	NA	50	SINGLE	Illumina HiSeq 2000	2016-10-29	PRJNA342310	SRP091642	SRR4426986	The RNA-Seq data from 24h grown C. albicans isolates (high and low biofilm formers), in vitro in RPMI media	+	-	-
B dataset	C. albicans	NA	101	SINGLE	Illumina HiSeq 2500	2017-10-25	PRJNA350368	SRP092095	SRR4451223	Study of MBF1 and GCN4 mutants on C. albicans SC5314	+	+	+
B dataset	C. albicans	NA	101	SINGLE	Illumina HiSeq 2500	2017-10-25	PRJNA350368	SRP092095	SRR4451224	Study of MBF1 and GCN4 mutants on C. albicans SC5314	+	+	+
B dataset	C. albicans	NA	101	SINGLE	Illumina HiSeq 2500	2017-10-25	PRJNA350368	SRP092095	SRR4454155	Study of MBF1 and GCN4 mutants on C. albicans SC5314	+	+	+
B dataset	C. albicans	NA	101	SINGLE	Illumina HiSeq 2500	2017-10-25	PRJNA350369	SRP092154	SRR4454178	OPC infection	+	+	+
B dataset	C. albicans	NA	101	SINGLE	Illumina HiSeq 2500	2017-10-25	PRJNA350369	SRP092154	SRR4454541	OPC infection	+	+	+
B dataset	C. albicans	NA	101	SINGLE	Illumina HiSeq 2500	2017-10-25	PRJNA350369	SRP092154	SRR4454552	OPC infection	+	+	+
B dataset	C. albicans	NA	101	SINGLE	Illumina HiSeq 2500	2017-10-25	PRJNA350369	SRP092154	SRR4454553	OPC infection	+	+	+
B dataset	C. albicans	NA	101	SINGLE	Illumina HiSeq 2500	2017-10-25	PRJNA350368	SRP092095	SRR4454576	Study of MBF1 and GCN4 mutants on C. albicans SC5314	+	+	+
B dataset	C. albicans	NA	101	SINGLE	Illumina HiSeq 2500	2017-10-25	PRJNA350368	SRP092095	SRR4454577	Study of MBF1 and GCN4 mutants on C. albicans SC5314	+	+	+
B dataset	C. albicans	NA	101	SINGLE	Illumina HiSeq 2500	2017-10-25	PRJNA350368	SRP092095	SRR4454578	Study of MBF1 and GCN4 mutants on C. albicans SC5314	+	+	+
B dataset	C. albicans	NA	101	SINGLE	Illumina HiSeq 2500	2017-10-25	PRJNA350368	SRP092095	SRR4454579	Study of MBF1 and GCN4 mutants on C. albicans SC5314	+	+	+
B dataset	C. albicans	NA	101	SINGLE	Illumina HiSeq 2500	2017-10-25	PRJNA350368	SRP092095	SRR4454580	Study of MBF1 and GCN4 mutants on C. albicans SC5314	+	+	+
B dataset	C. albicans	NA	101	SINGLE	Illumina HiSeq 2500	2017-10-25	PRJNA350368	SRP092095	SRR4454581	Study of MBF1 and GCN4 mutants on C. albicans SC5314	+	+	+
B dataset	C. albicans	NA	101	SINGLE	Illumina HiSeq 2500	2017-10-25	PRJNA350368	SRP092095	SRR4454582	Study of MBF1 and GCN4 mutants on C. albicans SC5314	+	+	+
B dataset	C. albicans	NA	101	SINGLE	Illumina HiSeq 2500	2017-10-25	PRJNA350368	SRP092095	SRR4454584	Study of MBF1 and GCN4 mutants on C. albicans SC5314	+	+	+
B dataset	C. albicans	NA	101	SINGLE	Illumina HiSeq 2500	2017-10-25	PRJNA350368	SRP092095	SRR4454585	Study of MBF1 and GCN4 mutants on C. albicans SC5314	+	+	+
B dataset	C. albicans	NA	101	SINGLE	Illumina HiSeq 2500	2017-10-25	PRJNA350368	SRP092095	SRR4454626	Study of MBF1 and GCN4 mutants on C. albicans SC5314	+	+	+
B dataset	C. albicans	NA	101	SINGLE	Illumina HiSeq 2500	2017-10-25	PRJNA350368	SRP092095	SRR4454627	Study of MBF1 and GCN4 mutants on C. albicans SC5314	+	+	+
B dataset	C. albicans	NA	101	SINGLE	Illumina HiSeq 2500	2017-10-25	PRJNA350368	SRP092095	SRR4454628	Study of MBF1 and GCN4 mutants on C. albicans SC5314	+	+	+
B dataset	C. albicans	NA	101	SINGLE	Illumina HiSeq 2500	2017-10-25	PRJNA350368	SRP092095	SRR4454629	Study of MBF1 and GCN4 mutants on C. albicans SC5314	+	+	+
B dataset	C. albicans	NA	101	SINGLE	Illumina HiSeq 2500	2017-10-25	PRJNA350368	SRP092095	SRR4454635	Study of MBF1 and GCN4 mutants on C. albicans SC5314	+	+	+
B dataset	C. albicans	NA	101	SINGLE	Illumina HiSeq 2500	2017-10-25	PRJNA350368	SRP092095	SRR4454645	Study of MBF1 and GCN4 mutants on C. albicans SC5314	+	+	+
B dataset	C. albicans	NA	101	SINGLE	Illumina HiSeq 2500	2017-10-25	PRJNA350368	SRP092095	SRR4454646	Study of MBF1 and GCN4 mutants on C. albicans SC5314	+	+	+
B dataset	C. albicans	NA	101	SINGLE	Illumina HiSeq 2500	2017-10-25	PRJNA350368	SRP092095	SRR4454770	Study of MBF1 and GCN4 mutants on C. albicans SC5314	+	+	+
B dataset	C. albicans	NA	101	SINGLE	Illumina HiSeq 2500	2017-10-25	PRJNA350368	SRP092095	SRR4454985	Study of MBF1 and GCN4 mutants on C. albicans SC5314	+	+	+
B dataset	C. albicans	NA	101	SINGLE	Illumina HiSeq 2500	2017-10-25	PRJNA350368	SRP092095	SRR4455086	Study of MBF1 and GCN4 mutants on C. albicans SC5314	+	+	+
B dataset	C. albicans	NA	101	SINGLE	Illumina HiSeq 2500	2017-10-25	PRJNA350368	SRP092095	SRR4455087	Study of MBF1 and GCN4 mutants on C. albicans SC5314	+	+	+
B dataset	C. albicans	NA	101	SINGLE	Illumina HiSeq 2500	2017-10-25	PRJNA350368	SRP092095	SRR4455088	Study of MBF1 and GCN4 mutants on C. albicans SC5314	+	+	+
B dataset	C. albicans	NA	101	SINGLE	Illumina HiSeq 2500	2017-10-25	PRJNA350368	SRP092095	SRR4455089	Study of MBF1 and GCN4 mutants on C. albicans SC5314	+	+	+
B dataset	C. albicans	NA	101	SINGLE	Illumina HiSeq 2500	2017-10-25	PRJNA350368	SRP092095	SRR4456633	Study of MBF1 and GCN4 mutants on C. albicans SC5314	+	+	+
B dataset	C. albicans	NA	101	SINGLE	Illumina HiSeq 2500	2017-10-25	PRJNA350368	SRP092095	SRR4456634	Study of MBF1 and GCN4 mutants on C. albicans SC5314	+	+	+
B dataset	C. albicans	NA	101	SINGLE	Illumina HiSeq 2500	2017-10-25	PRJNA350368	SRP092095	SRR4456635	Study of MBF1 and GCN4 mutants on C. albicans SC5314	+	+	+
B dataset	C. albicans	NA	101	SINGLE	Illumina HiSeq 2500	2017-10-25	PRJNA350368	SRP092095	SRR4456636	Study of MBF1 and GCN4 mutants on C. albicans SC5314	+	+	+
B dataset	C. albicans	NA	101	SINGLE	Illumina HiSeq 2500	2017-10-25	PRJNA350368	SRP092095	SRR4456637	Study of MBF1 and GCN4 mutants on C. albicans SC5314	+	+	+
B dataset	C. albicans	NA	101	SINGLE	Illumina HiSeq 2500	2017-10-25	PRJNA350368	SRP092095	SRR4456652	Study of MBF1 and GCN4 mutants on C. albicans SC5314	+	+	+
B dataset	C. albicans	NA	101	SINGLE	Illumina HiSeq 2500	2017-10-25	PRJNA350368	SRP092095	SRR4456805	Study of MBF1 and GCN4 mutants on C. albicans SC5314	+	+	+
B dataset	C. albicans	NA	101	SINGLE	Illumina HiSeq 2500	2017-10-25	PRJNA350368	SRP092095	SRR4456858	Study of MBF1 and GCN4 mutants on C. albicans SC5314	+	+	+
B dataset	C. albicans	NA	101	SINGLE	Illumina HiSeq 2500	2017-10-25	PRJNA350368	SRP092095	SRR4456859	Study of MBF1 and GCN4 mutants on C. albicans SC5314	+	+	+
B dataset	C. albicans	NA	101	SINGLE	Illumina HiSeq 2500	2017-10-25	PRJNA350368	SRP092095	SRR4456861	Study of MBF1 and GCN4 mutants on C. albicans SC5314	+	+	+
B dataset	C. albicans	NA	101	SINGLE	Illumina HiSeq 2500	2017-10-25	PRJNA350368	SRP092095	SRR4456862	Study of MBF1 and GCN4 mutants on C. albicans SC5314	+	+	+
B dataset	C. albicans	NA	101	SINGLE	Illumina HiSeq 2500	2017-10-25	PRJNA350368	SRP092095	SRR4456863	Study of MBF1 and GCN4 mutants on C. albicans SC5314	+	+	+
B dataset	C. albicans	NA	101	SINGLE	Illumina HiSeq 2500	2017-10-25	PRJNA350368	SRP092095	SRR4456864	Study of MBF1 and GCN4 mutants on C. albicans SC5314	+	+	+
B dataset	C. albicans	NA	101	SINGLE	Illumina HiSeq 2500	2017-10-25	PRJNA350368	SRP092095	SRR4456865	Study of MBF1 and GCN4 mutants on C. albicans SC5314	+	+	+
B dataset	C. albicans	NA	101	SINGLE	Illumina HiSeq 2500	2017-10-25	PRJNA350368	SRP092095	SRR4456867	Study of MBF1 and GCN4 mutants on C. albicans SC5314	+	+	+
B dataset	C. albicans	NA	101	SINGLE	Illumina HiSeq 2500	2017-10-25	PRJNA350368	SRP092095	SRR4456868	Study of MBF1 and GCN4 mutants on C. albicans SC5314	+	+	+
B dataset	C. albicans	NA	101	SINGLE	Illumina HiSeq 2500	2017-10-25	PRJNA350368	SRP092095	SRR4456870	Study of MBF1 and GCN4 mutants on C. albicans SC5314	+	+	+
B dataset	C. albicans	NA	101	SINGLE	Illumina HiSeq 2500	2017-10-25	PRJNA350368	SRP092095	SRR4456871	Study of MBF1 and GCN4 mutants on C. albicans SC5314	+	+	+
B dataset	C. albicans	P75010	202	PAIRED	Illumina HiSeq 2000	2012-03-22	PRJNA75235	SRP022211	SRR447598	C. albicans on YPD, SPIDER or serum	+	+	+
B dataset	C. albicans	SC5314	202	PAIRED	Illumina HiSeq 2000	2012-03-22	PRJNA82889	SRP011482	SRR447599	RNA-sequencing of C. albicans.	+	+	+
B dataset	C. albicans	P37039	202	PAIRED	Illumina HiSeq 2000	2012-03-22	PRJNA75233	SRP022207	SRR447600	C. albicans on YPD, SPIDER or serum	+	+	+
B dataset	C. albicans	GC75	202	PAIRED	Illumina HiSeq 2000	2012-03-22	PRJNA75223	SRP022214	SRR447601	C. albicans on YPD, SPIDER or serum	+	+	+
B dataset	C. albicans	12C	202	PAIRED	Illumina HiSeq 2000	2012-03-22	PRJNA75209	SRP022196	SRR447602	C. albicans on YPD or SPIDER	+	+	+
B dataset	C. albicans	SC5314	202	PAIRED	Illumina HiSeq 2000	2012-03-22	PRJNA82889	SRP011482	SRR447603	RNA-sequencing of C. albicans.	+	+	+
B dataset	C. albicans	12C	202	PAIRED	Illumina HiSeq 2000	2012-03-22	PRJNA75209	SRP022196	SRR447604	C. albicans on YPD or SPIDER	+	+	+
B dataset	C. albicans	P37039	202	PAIRED	Illumina HiSeq 2000	2012-03-22	PRJNA75233	SRP022207	SRR447605	C. albicans on YPD, SPIDER or serum	+	+	+
B dataset	C. albicans	P57072	202	PAIRED	Illumina HiSeq 2000	2012-03-22	PRJNA75227	SRP022198	SRR447606	C. albicans on YPD, SPIDER or serum	+	+	+
B dataset	C. albicans	12C	202	PAIRED	Illumina HiSeq 2000	2012-03-22	PRJNA75209	SRP022196	SRR447607	C. albicans on YPD or SPIDER	+	+	+
B dataset	C. albicans	SC5314	202	PAIRED	Illumina HiSeq 2000	2012-03-22	PRJNA82889	SRP011482	SRR447608	RNA-sequencing of C. albicans.	+	+	+
B dataset	C. albicans	GC75	202	PAIRED	Illumina HiSeq 2000	2012-03-22	PRJNA75223	SRP022214	SRR447609	C. albicans on YPD, SPIDER or serum	+	+	+
B dataset	C. albicans	P75010	202	PAIRED	Illumina HiSeq 2000	2012-03-22	PRJNA75235	SRP022211	SRR447610	C. albicans on YPD, SPIDER or serum	+	+	+
B dataset	C. albicans	P57072	202	PAIRED	Illumina HiSeq 2000	2012-03-22	PRJNA75227	SRP022198	SRR447611	C. albicans on YPD, SPIDER or serum	+	+	+
B dataset	C. albicans	P37039	202	PAIRED	Illumina HiSeq 2000	2012-03-22	PRJNA75233	SRP022207	SRR447612	C. albicans on YPD, SPIDER or serum	+	+	+
B dataset	C. albicans	P57072	202	PAIRED	Illumina HiSeq 2000	2012-03-22	PRJNA75227	SRP022198	SRR447613	C. albicans on YPD, SPIDER or serum	+	+	+
B dataset	C. albicans	P87	202	PAIRED	Illumina HiSeq 2000	2012-03-22	PRJNA75215	SRP022200	SRR447614	C. albicans on YPD, SPIDER or serum	+	+	+
B dataset	C. albicans	P87	202	PAIRED	Illumina HiSeq 2000	2012-03-22	PRJNA75215	SRP022200	SRR447615	C. albicans on YPD, SPIDER or serum	+	+	+
B dataset	C. albicans	P75010	202	PAIRED	Illumina HiSeq 2000	2012-03-22	PRJNA75235	SRP022211	SRR447616	C. albicans on YPD, SPIDER or serum	+	+	+
B dataset	C. albicans	GC75	202	PAIRED	Illumina HiSeq 2000	2012-03-22	PRJNA75223	SRP022214	SRR447617	C. albicans on YPD, SPIDER or serum	+	+	+
B dataset	C. albicans	P87	202	PAIRED	Illumina HiSeq 2000	2012-03-22	PRJNA75215	SRP022200	SRR447618	C. albicans on YPD, SPIDER or serum	+	+	+
B dataset	C. albicans	SC5314	202	PAIRED	Illumina HiSeq 2000	2012-03-27	PRJNA86065	SRP011085	SRR449307	Characterization of C. albicans transcriptome dynamics in response to contact with host cells	+	-	-
B dataset	C. albicans	WO-1	202	PAIRED	Illumina HiSeq 2000	2012-03-29	PRJNA86065	SRP011085	SRR449429	Characterization of C. albicans transcriptome dynamics in response to contact with host cells	+	-	-
B dataset	C. albicans	WO-1	202	PAIRED	Illumina HiSeq 2000	2012-03-29	PRJNA86065	SRP011085	SRR449430	Characterization of C. albicans transcriptome dynamics in response to contact with host cells	+	-	-
B dataset	C. albicans	GC75	202	PAIRED	Illumina HiSeq 2000	2012-04-20	PRJNA75223	SRP022214	SRR489756	C. albicans on YPD, SPIDER or serum	+	+	+
B dataset	C. albicans	P57072	202	PAIRED	Illumina HiSeq 2000	2012-04-20	PRJNA75227	SRP022198	SRR489757	C. albicans on YPD, SPIDER or serum	+	+	+
B dataset	C. albicans	P87	202	PAIRED	Illumina HiSeq 2000	2012-04-20	PRJNA75215	SRP022200	SRR489758	C. albicans on YPD, SPIDER or serum	+	+	+
B dataset	C. albicans	P87	202	PAIRED	Illumina HiSeq 2000	2012-04-20	PRJNA75215	SRP022200	SRR489759	C. albicans on YPD, SPIDER or serum	+	+	+
B dataset	C. albicans	SC5314	202	PAIRED	Illumina HiSeq 2000	2012-04-20	PRJNA82889	SRP011482	SRR489760	RNA-sequencing of C. albicans.	+	+	+
B dataset	C. albicans	P87	202	PAIRED	Illumina HiSeq 2000	2012-04-20	PRJNA75215	SRP022200	SRR489761	C. albicans on YPD, SPIDER or serum	+	+	+
B dataset	C. albicans	12C	202	PAIRED	Illumina HiSeq 2000	2012-04-20	PRJNA75209	SRP022196	SRR489762	C. albicans on YPD or SPIDER	+	+	+
B dataset	C. albicans	SC5314	202	PAIRED	Illumina HiSeq 2000	2012-04-20	PRJNA82889	SRP011482	SRR489763	RNA-sequencing of C. albicans.	+	+	+
B dataset	C. albicans	P75010	202	PAIRED	Illumina HiSeq 2000	2012-04-20	PRJNA75235	SRP022211	SRR489764	C. albicans on YPD, SPIDER or serum	+	+	+
B dataset	C. albicans	P37039	202	PAIRED	Illumina HiSeq 2000	2012-04-20	PRJNA75233	SRP022207	SRR489765	C. albicans on YPD, SPIDER or serum	+	+	+
B dataset	C. albicans	SC5314	202	PAIRED	Illumina HiSeq 2000	2012-04-20	PRJNA82889	SRP011482	SRR489766	RNA-sequencing of C. albicans.	+	+	+
B dataset	C. albicans	P37039	202	PAIRED	Illumina HiSeq 2000	2012-04-20	PRJNA75233	SRP022207	SRR489767	C. albicans on YPD, SPIDER or serum	+	+	+
B dataset	C. albicans	12C	202	PAIRED	Illumina HiSeq 2000	2012-04-20	PRJNA75209	SRP022196	SRR489768	C. albicans on YPD or SPIDER	+	+	+
B dataset	C. albicans	P87	202	PAIRED	Illumina HiSeq 2000	2012-04-20	PRJNA75215	SRP022200	SRR489769	C. albicans on YPD, SPIDER or serum	+	+	+
B dataset	C. albicans	P75010	202	PAIRED	Illumina HiSeq 2000	2012-04-20	PRJNA75235	SRP022211	SRR489770	C. albicans on YPD, SPIDER or serum	+	+	+
B dataset	C. albicans	SC5314	202	PAIRED	Illumina HiSeq 2000	2012-04-20	PRJNA82889	SRP011482	SRR489771	RNA-sequencing of C. albicans.	+	+	+
B dataset	C. albicans	SC5314	202	PAIRED	Illumina HiSeq 2000	2012-04-20	PRJNA82889	SRP011482	SRR489772	RNA-sequencing of C. albicans.	+	+	+
B dataset	C. albicans	SC5314	202	PAIRED	Illumina HiSeq 2000	2012-04-20	PRJNA82889	SRP011482	SRR489773	RNA-sequencing of C. albicans.	+	+	+
B dataset	C. albicans	P75010	202	PAIRED	Illumina HiSeq 2000	2012-04-20	PRJNA75235	SRP022211	SRR489774	C. albicans on YPD, SPIDER or serum	+	+	+
B dataset	C. albicans	P87	202	PAIRED	Illumina HiSeq 2000	2012-04-20	PRJNA75215	SRP022200	SRR489775	C. albicans on YPD, SPIDER or serum	+	+	+
B dataset	C. albicans	P37039	202	PAIRED	Illumina HiSeq 2000	2012-04-20	PRJNA75233	SRP022207	SRR489776	C. albicans on YPD, SPIDER or serum	+	+	+
B dataset	C. albicans	GC75	202	PAIRED	Illumina HiSeq 2000	2012-04-20	PRJNA75223	SRP022214	SRR489777	C. albicans on YPD, SPIDER or serum	+	+	+
B dataset	C. albicans	GC75	202	PAIRED	Illumina HiSeq 2000	2012-04-20	PRJNA75223	SRP022214	SRR489778	C. albicans on YPD, SPIDER or serum	+	+	+
B dataset	C. albicans	P75010	202	PAIRED	Illumina HiSeq 2000	2012-04-20	PRJNA75235	SRP022211	SRR489779	C. albicans on YPD, SPIDER or serum	+	+	+
B dataset	C. albicans	P75010	202	PAIRED	Illumina HiSeq 2000	2012-04-20	PRJNA75235	SRP022211	SRR489780	C. albicans on YPD, SPIDER or serum	+	+	+
B dataset	C. albicans	12C	202	PAIRED	Illumina HiSeq 2000	2012-04-20	PRJNA75209	SRP022196	SRR489781	C. albicans on YPD or SPIDER	+	+	+
B dataset	C. albicans	P37039	202	PAIRED	Illumina HiSeq 2000	2012-04-20	PRJNA75233	SRP022207	SRR489782	C. albicans on YPD, SPIDER or serum	+	+	+
B dataset	C. albicans	GC75	202	PAIRED	Illumina HiSeq 2000	2012-04-20	PRJNA75223	SRP022214	SRR489783	C. albicans on YPD, SPIDER or serum	+	+	+
B dataset	C. albicans	P57072	202	PAIRED	Illumina HiSeq 2000	2012-04-20	PRJNA75227	SRP022198	SRR489784	C. albicans on YPD, SPIDER or serum	+	+	+
B dataset	C. albicans	SC5314	202	PAIRED	Illumina HiSeq 2000	2012-04-20	PRJNA82889	SRP011482	SRR489785	RNA-sequencing of C. albicans.	+	+	+
B dataset	C. albicans	P57072	202	PAIRED	Illumina HiSeq 2000	2012-04-20	PRJNA75227	SRP022198	SRR489786	C. albicans on YPD, SPIDER or serum	+	+	+
B dataset	C. albicans	12C	202	PAIRED	Illumina HiSeq 2000	2012-04-20	PRJNA75209	SRP022196	SRR489787	C. albicans on YPD or SPIDER	+	+	+
B dataset	C. albicans	P75010	202	PAIRED	Illumina HiSeq 2000	2012-04-20	PRJNA75235	SRP022211	SRR489788	C. albicans on YPD, SPIDER or serum	+	+	+
B dataset	C. albicans	P57072	202	PAIRED	Illumina HiSeq 2000	2012-04-20	PRJNA75227	SRP022198	SRR489789	C. albicans on YPD, SPIDER or serum	+	+	+
B dataset	C. albicans	NA	79	SINGLE	Illumina Genome Analyzer IIx	2012-05-03	PRJNA162887	SRP012583	SRR492976	Total RNAs from C. albicans RCA1 mutant and revertant isolates were extracted in duplicate from exponential growth-phase cultures in YEPD media.	+	+	+
B dataset	C. albicans	NA	79	SINGLE	Illumina Genome Analyzer IIx	2012-05-03	PRJNA162887	SRP012583	SRR492977	Total RNAs from C. albicans RCA1 mutant and revertant isolates were extracted in duplicate from exponential growth-phase cultures in YEPD media.	+	+	+
B dataset	C. albicans	NA	79	SINGLE	Illumina Genome Analyzer IIx	2012-05-03	PRJNA162887	SRP012583	SRR492978	Total RNAs from C. albicans RCA1 mutant and revertant isolates were extracted in duplicate from exponential growth-phase cultures in YEPD media.	+	+	+
B dataset	C. albicans	NA	79	SINGLE	Illumina Genome Analyzer IIx	2012-05-03	PRJNA162887	SRP012583	SRR492979	Total RNAs from C. albicans RCA1 mutant and revertant isolates were extracted in duplicate from exponential growth-phase cultures in YEPD media.	+	+	+
B dataset	C. albicans	P37039	202	PAIRED	Illumina HiSeq 2000	2012-05-27	PRJNA75233	SRP022207	SRR501074	C. albicans on YPD, SPIDER or serum	+	+	+
B dataset	C. albicans	GC75	202	PAIRED	Illumina HiSeq 2000	2012-05-27	PRJNA75223	SRP022214	SRR501075	C. albicans on YPD, SPIDER or serum	+	+	+
B dataset	C. albicans	P75010	202	PAIRED	Illumina HiSeq 2000	2012-05-27	PRJNA75235	SRP022211	SRR501076	C. albicans on YPD, SPIDER or serum	+	+	+
B dataset	C. albicans	P37039	202	PAIRED	Illumina HiSeq 2000	2012-05-27	PRJNA75233	SRP022207	SRR501077	C. albicans on YPD, SPIDER or serum	+	+	+
B dataset	C. albicans	P87	202	PAIRED	Illumina HiSeq 2000	2012-05-27	PRJNA75215	SRP022200	SRR501078	C. albicans on YPD, SPIDER or serum	+	+	+
B dataset	C. albicans	P37039	202	PAIRED	Illumina HiSeq 2000	2012-05-27	PRJNA75233	SRP022207	SRR501079	C. albicans on YPD, SPIDER or serum	+	+	+
B dataset	C. albicans	P57072	202	PAIRED	Illumina HiSeq 2000	2012-05-27	PRJNA75227	SRP022198	SRR501080	C. albicans on YPD, SPIDER or serum	+	+	+
B dataset	C. albicans	P57072	202	PAIRED	Illumina HiSeq 2000	2012-05-27	PRJNA75227	SRP022198	SRR501081	C. albicans on YPD, SPIDER or serum	+	+	+
B dataset	C. albicans	GC75	202	PAIRED	Illumina HiSeq 2000	2012-05-27	PRJNA75223	SRP022214	SRR501082	C. albicans on YPD, SPIDER or serum	+	+	+
B dataset	C. albicans	12C	202	PAIRED	Illumina HiSeq 2000	2012-05-27	PRJNA75209	SRP022196	SRR501083	C. albicans on YPD or SPIDER	+	+	+
B dataset	C. albicans	12C	202	PAIRED	Illumina HiSeq 2000	2012-05-27	PRJNA75209	SRP022196	SRR501084	C. albicans on YPD or SPIDER	+	+	+
B dataset	C. albicans	12C	202	PAIRED	Illumina HiSeq 2000	2012-05-27	PRJNA75209	SRP022196	SRR501085	C. albicans on YPD or SPIDER	+	+	+
B dataset	C. albicans	P87	202	PAIRED	Illumina HiSeq 2000	2012-05-27	PRJNA75215	SRP022200	SRR501086	C. albicans on YPD, SPIDER or serum	+	+	+
B dataset	C. albicans	12C	202	PAIRED	Illumina HiSeq 2000	2012-05-27	PRJNA75209	SRP022196	SRR501087	C. albicans on YPD or SPIDER	+	+	+
B dataset	C. albicans	P75010	202	PAIRED	Illumina HiSeq 2000	2012-05-27	PRJNA75235	SRP022211	SRR501088	C. albicans on YPD, SPIDER or serum	+	+	+
B dataset	C. albicans	GC75	202	PAIRED	Illumina HiSeq 2000	2012-05-27	PRJNA75223	SRP022214	SRR501089	C. albicans on YPD, SPIDER or serum	+	+	+
B dataset	C. albicans	12C	202	PAIRED	Illumina HiSeq 2000	2012-05-27	PRJNA75209	SRP022196	SRR501090	C. albicans on YPD or SPIDER	+	+	+
B dataset	C. albicans	SC5314	202	PAIRED	Illumina HiSeq 2000	2012-05-27	PRJNA82889	SRP011482	SRR501091	RNA-sequencing of C. albicans.	+	+	+
B dataset	C. albicans	P57072	202	PAIRED	Illumina HiSeq 2000	2012-05-27	PRJNA75227	SRP022198	SRR501092	C. albicans on YPD, SPIDER or serum	+	+	+
B dataset	C. albicans	P57072	202	PAIRED	Illumina HiSeq 2000	2012-05-27	PRJNA75227	SRP022198	SRR501093	C. albicans on YPD, SPIDER or serum	+	+	+
B dataset	C. albicans	P57072	202	PAIRED	Illumina HiSeq 2000	2012-05-27	PRJNA75227	SRP022198	SRR501094	C. albicans on YPD, SPIDER or serum	+	+	+
B dataset	C. albicans	P87	202	PAIRED	Illumina HiSeq 2000	2012-05-27	PRJNA75215	SRP022200	SRR501095	C. albicans on YPD, SPIDER or serum	+	+	+
B dataset	C. albicans	SC5314	202	PAIRED	Illumina HiSeq 2000	2012-05-27	PRJNA82889	SRP011482	SRR501096	RNA-sequencing of C. albicans.	+	+	+
B dataset	C. albicans	P87	202	PAIRED	Illumina HiSeq 2000	2012-05-27	PRJNA75215	SRP022200	SRR501097	C. albicans on YPD, SPIDER or serum	+	+	+
B dataset	C. albicans	P75010	202	PAIRED	Illumina HiSeq 2000	2012-05-27	PRJNA75235	SRP022211	SRR501098	C. albicans on YPD, SPIDER or serum	+	+	+
B dataset	C. albicans	GC75	202	PAIRED	Illumina HiSeq 2000	2012-05-27	PRJNA75223	SRP022214	SRR501099	C. albicans on YPD, SPIDER or serum	+	+	+
B dataset	C. albicans	P37039	202	PAIRED	Illumina HiSeq 2000	2012-05-27	PRJNA75233	SRP022207	SRR501100	C. albicans on YPD, SPIDER or serum	+	+	+
B dataset	C. albicans	GC75	202	PAIRED	Illumina HiSeq 2000	2012-05-27	PRJNA75223	SRP022214	SRR501101	C. albicans on YPD, SPIDER or serum	+	+	+
B dataset	C. albicans	P37039	202	PAIRED	Illumina HiSeq 2000	2012-05-27	PRJNA75233	SRP022207	SRR501102	C. albicans on YPD, SPIDER or serum	+	+	+
B dataset	C. albicans	NA	36	SINGLE	Illumina Genome Analyzer IIx	2012-09-04	PRJNA167631	SRP013422	SRR501544	Overall design: RNA sequencing was performed on 2 C. albicans strains (Gu4 and Gu5). For each strain, we sequenced 2 biological replicates.	-	NA	-
B dataset	C. albicans	NA	36	SINGLE	Illumina Genome Analyzer IIx	2012-09-04	PRJNA167631	SRP013422	SRR501545	Overall design: RNA sequencing was performed on 2 C. albicans strains (Gu4 and Gu5). For each strain, we sequenced 2 biological replicates.	-	NA	-
B dataset	C. albicans	NA	36	SINGLE	Illumina Genome Analyzer IIx	2012-09-04	PRJNA167631	SRP013422	SRR501546	Overall design: RNA sequencing was performed on 2 C. albicans strains (Gu4 and Gu5). For each strain, we sequenced 2 biological replicates.	-	NA	-
B dataset	C. albicans	NA	36	SINGLE	Illumina Genome Analyzer IIx	2012-09-04	PRJNA167631	SRP013422	SRR501547	Overall design: RNA sequencing was performed on 2 C. albicans strains (Gu4 and Gu5). For each strain, we sequenced 2 biological replicates.	-	NA	-
B dataset	C. albicans	NA	51	SINGLE	Illumina HiSeq 2000	2013-01-02	PRJNA167842	SRP013498	SRR503465	Transcriptome analysis of wild type and set3-deficient C. albicans cells in yeast and hyphal morphological phases Overall design: RNA Sequencing was performed of wild type and set3-deficient C. albicans strains in two morphological phases (yeast and hypha). Yeast-phase cells were grown to the exponential phase in YPD at 30oC. Hyphal differentiation was induced by resuspending the cells in YPD+20%…	+	-	-
B dataset	C. albicans	NA	51	SINGLE	Illumina HiSeq 2000	2013-01-02	PRJNA167842	SRP013498	SRR503466	Transcriptome analysis of wild type and set3-deficient C. albicans cells in yeast and hyphal morphological phases Overall design: RNA Sequencing was performed of wild type and set3-deficient C. albicans strains in two morphological phases (yeast and hypha). Yeast-phase cells were grown to the exponential phase in YPD at 30oC. Hyphal differentiation was induced by resuspending the cells in YPD+20%…	+	-	-
B dataset	C. albicans	NA	51	SINGLE	Illumina HiSeq 2000	2013-01-02	PRJNA167842	SRP013498	SRR503467	Transcriptome analysis of wild type and set3-deficient C. albicans cells in yeast and hyphal morphological phases Overall design: RNA Sequencing was performed of wild type and set3-deficient C. albicans strains in two morphological phases (yeast and hypha). Yeast-phase cells were grown to the exponential phase in YPD at 30oC. Hyphal differentiation was induced by resuspending the cells in YPD+20%…	+	-	-
B dataset	C. albicans	NA	51	SINGLE	Illumina HiSeq 2000	2013-01-02	PRJNA167842	SRP013498	SRR503468	Transcriptome analysis of wild type and set3-deficient C. albicans cells in yeast and hyphal morphological phases Overall design: RNA Sequencing was performed of wild type and set3-deficient C. albicans strains in two morphological phases (yeast and hypha). Yeast-phase cells were grown to the exponential phase in YPD at 30oC. Hyphal differentiation was induced by resuspending the cells in YPD+20%…	+	-	-
B dataset	C. albicans	NA	51	SINGLE	Illumina HiSeq 2000	2013-01-02	PRJNA167842	SRP013498	SRR503469	Transcriptome analysis of wild type and set3-deficient C. albicans cells in yeast and hyphal morphological phases Overall design: RNA Sequencing was performed of wild type and set3-deficient C. albicans strains in two morphological phases (yeast and hypha). Yeast-phase cells were grown to the exponential phase in YPD at 30oC. Hyphal differentiation was induced by resuspending the cells in YPD+20%…	+	-	-
B dataset	C. albicans	NA	51	SINGLE	Illumina HiSeq 2000	2013-01-02	PRJNA167842	SRP013498	SRR503470	Transcriptome analysis of wild type and set3-deficient C. albicans cells in yeast and hyphal morphological phases Overall design: RNA Sequencing was performed of wild type and set3-deficient C. albicans strains in two morphological phases (yeast and hypha). Yeast-phase cells were grown to the exponential phase in YPD at 30oC. Hyphal differentiation was induced by resuspending the cells in YPD+20%…	+	-	-
B dataset	C. albicans	NA	51	SINGLE	Illumina HiSeq 2000	2013-01-02	PRJNA167842	SRP013498	SRR503471	Transcriptome analysis of wild type and set3-deficient C. albicans cells in yeast and hyphal morphological phases Overall design: RNA Sequencing was performed of wild type and set3-deficient C. albicans strains in two morphological phases (yeast and hypha). Yeast-phase cells were grown to the exponential phase in YPD at 30oC. Hyphal differentiation was induced by resuspending the cells in YPD+20%…	+	-	-
B dataset	C. albicans	NA	51	SINGLE	Illumina HiSeq 2000	2013-01-02	PRJNA167842	SRP013498	SRR503472	Transcriptome analysis of wild type and set3-deficient C. albicans cells in yeast and hyphal morphological phases Overall design: RNA Sequencing was performed of wild type and set3-deficient C. albicans strains in two morphological phases (yeast and hypha). Yeast-phase cells were grown to the exponential phase in YPD at 30oC. Hyphal differentiation was induced by resuspending the cells in YPD+20%…	+	-	-
B dataset	C. albicans	NA	51	SINGLE	Illumina HiSeq 2000	2013-01-02	PRJNA167842	SRP013498	SRR503473	Transcriptome analysis of wild type and set3-deficient C. albicans cells in yeast and hyphal morphological phases Overall design: RNA Sequencing was performed of wild type and set3-deficient C. albicans strains in two morphological phases (yeast and hypha). Yeast-phase cells were grown to the exponential phase in YPD at 30oC. Hyphal differentiation was induced by resuspending the cells in YPD+20%…	+	-	-
B dataset	C. albicans	NA	51	SINGLE	Illumina HiSeq 2000	2013-01-02	PRJNA167842	SRP013498	SRR503474	Transcriptome analysis of wild type and set3-deficient C. albicans cells in yeast and hyphal morphological phases Overall design: RNA Sequencing was performed of wild type and set3-deficient C. albicans strains in two morphological phases (yeast and hypha). Yeast-phase cells were grown to the exponential phase in YPD at 30oC. Hyphal differentiation was induced by resuspending the cells in YPD+20%…	+	-	-
B dataset	C. albicans	NA	51	SINGLE	Illumina HiSeq 2000	2013-01-02	PRJNA167842	SRP013498	SRR503475	Transcriptome analysis of wild type and set3-deficient C. albicans cells in yeast and hyphal morphological phases Overall design: RNA Sequencing was performed of wild type and set3-deficient C. albicans strains in two morphological phases (yeast and hypha). Yeast-phase cells were grown to the exponential phase in YPD at 30oC. Hyphal differentiation was induced by resuspending the cells in YPD+20%…	+	-	-
B dataset	C. albicans	NA	51	SINGLE	Illumina HiSeq 2000	2013-01-02	PRJNA167842	SRP013498	SRR503476	Transcriptome analysis of wild type and set3-deficient C. albicans cells in yeast and hyphal morphological phases Overall design: RNA Sequencing was performed of wild type and set3-deficient C. albicans strains in two morphological phases (yeast and hypha). Yeast-phase cells were grown to the exponential phase in YPD at 30oC. Hyphal differentiation was induced by resuspending the cells in YPD+20%…	+	-	-
B dataset	C. albicans	NA	152	PAIRED	Illumina HiSeq 2000	2016-12-07	PRJNA356057	SRP094497	SRR5073472	RNA-Seq and Chip-Seq of wild type, zcf15 and zcf29	+	+	+
B dataset	C. albicans	NA	152	PAIRED	Illumina HiSeq 2000	2016-12-07	PRJNA356057	SRP094497	SRR5073473	RNA-Seq and Chip-Seq of wild type, zcf15 and zcf29	+	+	+
B dataset	C. albicans	NA	152	PAIRED	Illumina HiSeq 2000	2016-12-07	PRJNA356057	SRP094497	SRR5073474	RNA-Seq and Chip-Seq of wild type, zcf15 and zcf29	+	+	+
B dataset	C. albicans	NA	152	PAIRED	Illumina HiSeq 2000	2016-12-07	PRJNA356057	SRP094497	SRR5073475	RNA-Seq and Chip-Seq of wild type, zcf15 and zcf29	+	+	+
B dataset	C. albicans	NA	152	PAIRED	Illumina HiSeq 2000	2016-12-07	PRJNA356057	SRP094497	SRR5073476	RNA-Seq and Chip-Seq of wild type, zcf15 and zcf29	+	+	+
B dataset	C. albicans	NA	152	PAIRED	Illumina HiSeq 2000	2016-12-07	PRJNA356057	SRP094497	SRR5073477	RNA-Seq and Chip-Seq of wild type, zcf15 and zcf29	+	+	+
B dataset	C. albicans	NA	152	PAIRED	Illumina HiSeq 2000	2016-12-07	PRJNA356057	SRP094497	SRR5073478	RNA-Seq and Chip-Seq of wild type, zcf15 and zcf29	+	+	+
B dataset	C. albicans	NA	152	PAIRED	Illumina HiSeq 2000	2016-12-07	PRJNA356057	SRP094497	SRR5073479	RNA-Seq and Chip-Seq of wild type, zcf15 and zcf29	+	+	+
B dataset	C. albicans	NA	152	PAIRED	Illumina HiSeq 2000	2016-12-07	PRJNA356057	SRP094497	SRR5073480	RNA-Seq and Chip-Seq of wild type, zcf15 and zcf29	+	+	+
B dataset	C. albicans	NA	152	PAIRED	Illumina HiSeq 2000	2016-12-07	PRJNA356057	SRP094497	SRR5073481	RNA-Seq and Chip-Seq of wild type, zcf15 and zcf29	+	+	+
B dataset	C. albicans	NA	152	PAIRED	Illumina HiSeq 2000	2016-12-07	PRJNA356057	SRP094497	SRR5073482	RNA-Seq and Chip-Seq of wild type, zcf15 and zcf29	+	+	+
B dataset	C. albicans	NA	152	PAIRED	Illumina HiSeq 2000	2016-12-07	PRJNA356057	SRP094497	SRR5073483	RNA-Seq and Chip-Seq of wild type, zcf15 and zcf29	+	+	+
B dataset	C. albicans	NA	152	PAIRED	Illumina HiSeq 2000	2016-12-07	PRJNA356057	SRP094497	SRR5073484	RNA-Seq and Chip-Seq of wild type, zcf15 and zcf29	+	+	+
B dataset	C. albicans	NA	152	PAIRED	Illumina HiSeq 2000	2016-12-07	PRJNA356057	SRP094497	SRR5073485	RNA-Seq and Chip-Seq of wild type, zcf15 and zcf29	+	+	+
B dataset	C. albicans	NA	152	PAIRED	Illumina HiSeq 2000	2016-12-07	PRJNA356057	SRP094497	SRR5073486	RNA-Seq and Chip-Seq of wild type, zcf15 and zcf29	+	+	+
B dataset	C. albicans	NA	152	PAIRED	Illumina HiSeq 2000	2016-12-07	PRJNA356057	SRP094497	SRR5073487	RNA-Seq and Chip-Seq of wild type, zcf15 and zcf29	+	+	+
B dataset	C. albicans	NA	152	PAIRED	Illumina HiSeq 2000	2016-12-07	PRJNA356057	SRP094497	SRR5073488	RNA-Seq and Chip-Seq of wild type, zcf15 and zcf29	+	+	+
B dataset	C. albicans	NA	152	PAIRED	Illumina HiSeq 2000	2016-12-07	PRJNA356057	SRP094497	SRR5073489	RNA-Seq and Chip-Seq of wild type, zcf15 and zcf29	+	+	+
B dataset	C. albicans	NA	152	PAIRED	Illumina HiSeq 2000	2016-12-07	PRJNA356057	SRP094497	SRR5073490	RNA-Seq and Chip-Seq of wild type, zcf15 and zcf29	+	+	+
B dataset	C. albicans	NA	152	PAIRED	Illumina HiSeq 2000	2016-12-07	PRJNA356057	SRP094497	SRR5073491	RNA-Seq and Chip-Seq of wild type, zcf15 and zcf29	+	+	+
B dataset	C. albicans	NA	152	PAIRED	Illumina HiSeq 2000	2016-12-07	PRJNA356057	SRP094497	SRR5073492	RNA-Seq and Chip-Seq of wild type, zcf15 and zcf29	+	+	+
B dataset	C. albicans	NA	152	PAIRED	Illumina HiSeq 2000	2016-12-07	PRJNA356057	SRP094497	SRR5073493	RNA-Seq and Chip-Seq of wild type, zcf15 and zcf29	+	+	+
B dataset	C. albicans	NA	152	PAIRED	Illumina HiSeq 2000	2016-12-07	PRJNA356057	SRP094497	SRR5073494	RNA-Seq and Chip-Seq of wild type, zcf15 and zcf29	+	+	+
B dataset	C. albicans	NA	152	PAIRED	Illumina HiSeq 2000	2016-12-07	PRJNA356057	SRP094497	SRR5073495	RNA-Seq and Chip-Seq of wild type, zcf15 and zcf29	+	+	+
B dataset	C. albicans	NA	152	PAIRED	Illumina HiSeq 2000	2016-12-07	PRJNA356057	SRP094497	SRR5073496	RNA-Seq and Chip-Seq of wild type, zcf15 and zcf29	+	+	+
B dataset	C. albicans	NA	152	PAIRED	Illumina HiSeq 2000	2016-12-07	PRJNA356057	SRP094497	SRR5073497	RNA-Seq and Chip-Seq of wild type, zcf15 and zcf29	+	+	+
B dataset	C. albicans	NA	152	PAIRED	Illumina HiSeq 2000	2016-12-07	PRJNA356057	SRP094497	SRR5073498	RNA-Seq and Chip-Seq of wild type, zcf15 and zcf29	+	+	+
B dataset	C. albicans	NA	49	SINGLE	Illumina HiSeq 2000	2017-08-18	PRJNA358190	SRP095398	SRR5121550	Overall design: total RNA profiles of wild type,tpk2/tpk2 tpk1/tpk1 double mutant, and cyr1/cyr1 mutant	-	NA	-
B dataset	C. albicans	NA	49	SINGLE	Illumina HiSeq 2000	2017-08-18	PRJNA358190	SRP095398	SRR5121551	Overall design: total RNA profiles of wild type,tpk2/tpk2 tpk1/tpk1 double mutant, and cyr1/cyr1 mutant	-	NA	-
B dataset	C. albicans	NA	49	SINGLE	Illumina HiSeq 2000	2017-08-18	PRJNA358190	SRP095398	SRR5121552	Overall design: total RNA profiles of wild type,tpk2/tpk2 tpk1/tpk1 double mutant, and cyr1/cyr1 mutant	-	NA	-
B dataset	C. albicans	NA	300	PAIRED	Illumina HiSeq 2500	2016-12-28	PRJNA356183	SRP094537	SRR5130479	This study was intended to explore the antibiofilms effect of a kind of phytochemical phloroglucinols. biofilms samples with and without chemical exposure were used for RNA-seq, and differentially expressed genes were found to further illustrate the underlying mechanisms.	+	-	-
B dataset	C. albicans	NA	300	PAIRED	Illumina HiSeq 2500	2016-12-28	PRJNA356183	SRP094537	SRR5130480	This study was intended to explore the antibiofilms effect of a kind of phytochemical phloroglucinols. biofilms samples with and without chemical exposure were used for RNA-seq, and differentially expressed genes were found to further illustrate the underlying mechanisms.	+	-	-
B dataset	C. albicans	NA	300	PAIRED	Illumina HiSeq 2500	2016-12-28	PRJNA356183	SRP094537	SRR5130481	This study was intended to explore the antibiofilms effect of a kind of phytochemical phloroglucinols. biofilms samples with and without chemical exposure were used for RNA-seq, and differentially expressed genes were found to further illustrate the underlying mechanisms.	+	-	-
B dataset	C. albicans	NA	300	PAIRED	Illumina HiSeq 2500	2016-12-28	PRJNA356183	SRP094537	SRR5130482	This study was intended to explore the antibiofilms effect of a kind of phytochemical phloroglucinols. biofilms samples with and without chemical exposure were used for RNA-seq, and differentially expressed genes were found to further illustrate the underlying mechanisms.	+	-	-
B dataset	C. albicans	NA	300	PAIRED	Illumina HiSeq 2500	2016-12-28	PRJNA356183	SRP094537	SRR5130483	This study was intended to explore the antibiofilms effect of a kind of phytochemical phloroglucinols. biofilms samples with and without chemical exposure were used for RNA-seq, and differentially expressed genes were found to further illustrate the underlying mechanisms.	+	-	-
B dataset	C. albicans	NA	300	PAIRED	Illumina HiSeq 2500	2016-12-28	PRJNA356183	SRP094537	SRR5130484	This study was intended to explore the antibiofilms effect of a kind of phytochemical phloroglucinols. biofilms samples with and without chemical exposure were used for RNA-seq, and differentially expressed genes were found to further illustrate the underlying mechanisms.	+	-	-
B dataset	C. albicans	NA	38	SINGLE	Illumina MiSeq	2018-10-23	PRJNA371631	SRP099005	SRR5235840	Overall design: Gene expression was measured in KO strains as well as WT strains of three ascomycete yeasts, S. cerevisiae, C. albicans, and S. pombe. Expression was measured in a wildtype strain of each species, as well as a sko1 knockout mutant for S. cerevisiae and C. albicans, an msn2/4 knockout mutant for S. cerevisiae, an mnl1 knockout mutant for C. albicans, and an hsr1 knockout mutant for…	-	NA	-
B dataset	C. albicans	NA	39	SINGLE	Illumina MiSeq	2018-10-23	PRJNA371631	SRP099005	SRR5235841	Overall design: Gene expression was measured in KO strains as well as WT strains of three ascomycete yeasts, S. cerevisiae, C. albicans, and S. pombe. Expression was measured in a wildtype strain of each species, as well as a sko1 knockout mutant for S. cerevisiae and C. albicans, an msn2/4 knockout mutant for S. cerevisiae, an mnl1 knockout mutant for C. albicans, and an hsr1 knockout mutant for…	-	NA	-
B dataset	C. albicans	NA	27	SINGLE	Illumina MiSeq	2018-10-23	PRJNA371631	SRP099005	SRR5235842	Overall design: Gene expression was measured in KO strains as well as WT strains of three ascomycete yeasts, S. cerevisiae, C. albicans, and S. pombe. Expression was measured in a wildtype strain of each species, as well as a sko1 knockout mutant for S. cerevisiae and C. albicans, an msn2/4 knockout mutant for S. cerevisiae, an mnl1 knockout mutant for C. albicans, and an hsr1 knockout mutant for…	-	NA	-
B dataset	C. albicans	NA	27	SINGLE	Illumina MiSeq	2018-10-23	PRJNA371631	SRP099005	SRR5235843	Overall design: Gene expression was measured in KO strains as well as WT strains of three ascomycete yeasts, S. cerevisiae, C. albicans, and S. pombe. Expression was measured in a wildtype strain of each species, as well as a sko1 knockout mutant for S. cerevisiae and C. albicans, an msn2/4 knockout mutant for S. cerevisiae, an mnl1 knockout mutant for C. albicans, and an hsr1 knockout mutant for…	-	NA	-
B dataset	C. albicans	NA	28	SINGLE	Illumina MiSeq	2018-10-23	PRJNA371631	SRP099005	SRR5235844	Overall design: Gene expression was measured in KO strains as well as WT strains of three ascomycete yeasts, S. cerevisiae, C. albicans, and S. pombe. Expression was measured in a wildtype strain of each species, as well as a sko1 knockout mutant for S. cerevisiae and C. albicans, an msn2/4 knockout mutant for S. cerevisiae, an mnl1 knockout mutant for C. albicans, and an hsr1 knockout mutant for…	-	NA	-
B dataset	C. albicans	NA	27	SINGLE	Illumina MiSeq	2018-10-23	PRJNA371631	SRP099005	SRR5235845	Overall design: Gene expression was measured in KO strains as well as WT strains of three ascomycete yeasts, S. cerevisiae, C. albicans, and S. pombe. Expression was measured in a wildtype strain of each species, as well as a sko1 knockout mutant for S. cerevisiae and C. albicans, an msn2/4 knockout mutant for S. cerevisiae, an mnl1 knockout mutant for C. albicans, and an hsr1 knockout mutant for…	-	NA	-
B dataset	C. albicans	NA	28	SINGLE	Illumina MiSeq	2018-10-23	PRJNA371631	SRP099005	SRR5235846	Overall design: Gene expression was measured in KO strains as well as WT strains of three ascomycete yeasts, S. cerevisiae, C. albicans, and S. pombe. Expression was measured in a wildtype strain of each species, as well as a sko1 knockout mutant for S. cerevisiae and C. albicans, an msn2/4 knockout mutant for S. cerevisiae, an mnl1 knockout mutant for C. albicans, and an hsr1 knockout mutant for…	-	NA	-
B dataset	C. albicans	NA	27	SINGLE	Illumina MiSeq	2018-10-23	PRJNA371631	SRP099005	SRR5235847	Overall design: Gene expression was measured in KO strains as well as WT strains of three ascomycete yeasts, S. cerevisiae, C. albicans, and S. pombe. Expression was measured in a wildtype strain of each species, as well as a sko1 knockout mutant for S. cerevisiae and C. albicans, an msn2/4 knockout mutant for S. cerevisiae, an mnl1 knockout mutant for C. albicans, and an hsr1 knockout mutant for…	-	NA	-
B dataset	C. albicans	NA	38	SINGLE	Illumina MiSeq	2018-10-23	PRJNA371631	SRP099005	SRR5235848	Overall design: Gene expression was measured in KO strains as well as WT strains of three ascomycete yeasts, S. cerevisiae, C. albicans, and S. pombe. Expression was measured in a wildtype strain of each species, as well as a sko1 knockout mutant for S. cerevisiae and C. albicans, an msn2/4 knockout mutant for S. cerevisiae, an mnl1 knockout mutant for C. albicans, and an hsr1 knockout mutant for…	-	NA	-
B dataset	C. albicans	NA	38	SINGLE	Illumina MiSeq	2018-10-23	PRJNA371631	SRP099005	SRR5235849	Overall design: Gene expression was measured in KO strains as well as WT strains of three ascomycete yeasts, S. cerevisiae, C. albicans, and S. pombe. Expression was measured in a wildtype strain of each species, as well as a sko1 knockout mutant for S. cerevisiae and C. albicans, an msn2/4 knockout mutant for S. cerevisiae, an mnl1 knockout mutant for C. albicans, and an hsr1 knockout mutant for…	-	NA	-
B dataset	C. albicans	NA	38	SINGLE	Illumina MiSeq	2018-10-23	PRJNA371631	SRP099005	SRR5235850	Overall design: Gene expression was measured in KO strains as well as WT strains of three ascomycete yeasts, S. cerevisiae, C. albicans, and S. pombe. Expression was measured in a wildtype strain of each species, as well as a sko1 knockout mutant for S. cerevisiae and C. albicans, an msn2/4 knockout mutant for S. cerevisiae, an mnl1 knockout mutant for C. albicans, and an hsr1 knockout mutant for…	-	NA	-
B dataset	C. albicans	NA	37	SINGLE	Illumina MiSeq	2018-10-23	PRJNA371631	SRP099005	SRR5235851	Overall design: Gene expression was measured in KO strains as well as WT strains of three ascomycete yeasts, S. cerevisiae, C. albicans, and S. pombe. Expression was measured in a wildtype strain of each species, as well as a sko1 knockout mutant for S. cerevisiae and C. albicans, an msn2/4 knockout mutant for S. cerevisiae, an mnl1 knockout mutant for C. albicans, and an hsr1 knockout mutant for…	-	NA	-
B dataset	C. tropicalis	No.1254	249	PAIRED	Illumina HiSeq 2500	2017-02-09	PRJNA371692	SRP099169	SRR5242020	The study reports the enhancement of both cellular permeability and cell growth rate of C. tropicalis after treatment with the ultrasonic irradiation of low intensity	+	+	+
B dataset	C. tropicalis	No.1254	249	PAIRED	Illumina HiSeq 2500	2017-02-09	PRJNA371692	SRP099169	SRR5242109	The study reports the enhancement of both cellular permeability and cell growth rate of C. tropicalis after treatment with the ultrasonic irradiation of low intensity	+	+	+
B dataset	C. tropicalis	No.1254	249	PAIRED	Illumina HiSeq 2500	2017-02-09	PRJNA371692	SRP099169	SRR5242112	The study reports the enhancement of both cellular permeability and cell growth rate of C. tropicalis after treatment with the ultrasonic irradiation of low intensity	+	+	+
B dataset	C. tropicalis	No.1254	249	PAIRED	Illumina HiSeq 2500	2017-02-10	PRJNA371692	SRP099169	SRR5242148	The study reports the enhancement of both cellular permeability and cell growth rate of C. tropicalis after treatment with the ultrasonic irradiation of low intensity	+	+	+
B dataset	C. tropicalis	No.1254	249	PAIRED	Illumina HiSeq 2500	2017-02-10	PRJNA371692	SRP099169	SRR5242273	The study reports the enhancement of both cellular permeability and cell growth rate of C. tropicalis after treatment with the ultrasonic irradiation of low intensity	+	+	+
B dataset	C. tropicalis	No.1254	249	PAIRED	Illumina HiSeq 2500	2017-02-10	PRJNA371692	SRP099169	SRR5242274	The study reports the enhancement of both cellular permeability and cell growth rate of C. tropicalis after treatment with the ultrasonic irradiation of low intensity	+	+	+
B dataset	C. albicans	NA	300	PAIRED	Illumina HiSeq 2000	2017-03-05	PRJNA375109	SRP100127	SRR5266197	Respons of C. albicans under antimicrobial peptide MAF-1A stress.	+	-	-
B dataset	C. albicans	NA	300	PAIRED	Illumina HiSeq 2000	2017-03-05	PRJNA375109	SRP100127	SRR5280521	Respons of C. albicans under antimicrobial peptide MAF-1A stress.	+	-	-
B dataset	C. glabrata	NA	101	SINGLE	Illumina HiSeq 2000	2017-06-28	PRJNA374632	SRP100842	SRR5296197	RNAseq data for isolates DSY562 and DSY565	+	+	+
B dataset	C. glabrata	NA	101	SINGLE	Illumina HiSeq 2000	2017-06-28	PRJNA374632	SRP100842	SRR5296198	RNAseq data for isolates DSY562 and DSY565	+	+	+
B dataset	C. glabrata	NA	101	SINGLE	Illumina HiSeq 2000	2017-06-28	PRJNA374632	SRP100842	SRR5296199	RNAseq data for isolates DSY562 and DSY565	+	+	+
B dataset	C. glabrata	NA	101	SINGLE	Illumina HiSeq 2000	2017-06-28	PRJNA374632	SRP100842	SRR5296200	RNAseq data for isolates DSY562 and DSY565	+	+	+
B dataset	C. glabrata	NA	101	SINGLE	Illumina HiSeq 2000	2017-06-28	PRJNA374632	SRP100842	SRR5296201	RNAseq data for isolates DSY562 and DSY565	+	+	+
B dataset	C. glabrata	NA	101	SINGLE	Illumina HiSeq 2000	2017-06-28	PRJNA374632	SRP100842	SRR5296202	RNAseq data for isolates DSY562 and DSY565	+	+	+
B dataset	C. albicans	NA	51	SINGLE	Illumina HiSeq 2500	2017-08-02	PRJNA378991	SRP101796	SRR5340049	Overall design: Comparison of the transcriptome of C. albicans wild-type reference strain vs. five transcription regulator deletion mutants. One growth condition, two biological replicates per sample. RNA-seq data generated with Illumina HiSeq2500.	+	-	-
B dataset	C. albicans	NA	51	SINGLE	Illumina HiSeq 2500	2017-08-02	PRJNA378991	SRP101796	SRR5340050	Overall design: Comparison of the transcriptome of C. albicans wild-type reference strain vs. five transcription regulator deletion mutants. One growth condition, two biological replicates per sample. RNA-seq data generated with Illumina HiSeq2500.	+	-	-
B dataset	C. albicans	NA	51	SINGLE	Illumina HiSeq 2500	2017-08-02	PRJNA378991	SRP101796	SRR5340051	Overall design: Comparison of the transcriptome of C. albicans wild-type reference strain vs. five transcription regulator deletion mutants. One growth condition, two biological replicates per sample. RNA-seq data generated with Illumina HiSeq2500.	+	-	-
B dataset	C. albicans	NA	51	SINGLE	Illumina HiSeq 2500	2017-08-02	PRJNA378991	SRP101796	SRR5340052	Overall design: Comparison of the transcriptome of C. albicans wild-type reference strain vs. five transcription regulator deletion mutants. One growth condition, two biological replicates per sample. RNA-seq data generated with Illumina HiSeq2500.	+	-	-
B dataset	C. albicans	NA	51	SINGLE	Illumina HiSeq 2500	2017-08-02	PRJNA378991	SRP101796	SRR5340053	Overall design: Comparison of the transcriptome of C. albicans wild-type reference strain vs. five transcription regulator deletion mutants. One growth condition, two biological replicates per sample. RNA-seq data generated with Illumina HiSeq2500.	+	-	-
B dataset	C. albicans	NA	51	SINGLE	Illumina HiSeq 2500	2017-08-02	PRJNA378991	SRP101796	SRR5340054	Overall design: Comparison of the transcriptome of C. albicans wild-type reference strain vs. five transcription regulator deletion mutants. One growth condition, two biological replicates per sample. RNA-seq data generated with Illumina HiSeq2500.	+	-	-
B dataset	C. albicans	NA	51	SINGLE	Illumina HiSeq 2500	2017-08-02	PRJNA378991	SRP101796	SRR5340055	Overall design: Comparison of the transcriptome of C. albicans wild-type reference strain vs. five transcription regulator deletion mutants. One growth condition, two biological replicates per sample. RNA-seq data generated with Illumina HiSeq2500.	+	-	-
B dataset	C. albicans	NA	51	SINGLE	Illumina HiSeq 2500	2017-08-02	PRJNA378991	SRP101796	SRR5340056	Overall design: Comparison of the transcriptome of C. albicans wild-type reference strain vs. five transcription regulator deletion mutants. One growth condition, two biological replicates per sample. RNA-seq data generated with Illumina HiSeq2500.	+	-	-
B dataset	C. albicans	NA	101	SINGLE	Illumina HiSeq 2500	2017-06-28	PRJNA380235	SRP102364	SRR5368644	C. albicans was subjected to treatment with tomatidine and samples were taken at 2 different time points (1h, 3h). The results show that tomatidine induces genes involved in ergosterol biosynthesis as compared to untreated controls. Overall design: C. albicans SC5314 strain was exposed to 250 µM tomatidine and total RNA was extracted after 1 h or 3 h tomatidine/solvent exposure.	+	+	+
B dataset	C. albicans	NA	101	SINGLE	Illumina HiSeq 2500	2017-06-28	PRJNA380235	SRP102364	SRR5368645	C. albicans was subjected to treatment with tomatidine and samples were taken at 2 different time points (1h, 3h). The results show that tomatidine induces genes involved in ergosterol biosynthesis as compared to untreated controls. Overall design: C. albicans SC5314 strain was exposed to 250 µM tomatidine and total RNA was extracted after 1 h or 3 h tomatidine/solvent exposure.	+	+	+
B dataset	C. albicans	NA	101	SINGLE	Illumina HiSeq 2500	2017-06-28	PRJNA380235	SRP102364	SRR5368646	C. albicans was subjected to treatment with tomatidine and samples were taken at 2 different time points (1h, 3h). The results show that tomatidine induces genes involved in ergosterol biosynthesis as compared to untreated controls. Overall design: C. albicans SC5314 strain was exposed to 250 µM tomatidine and total RNA was extracted after 1 h or 3 h tomatidine/solvent exposure.	+	+	+
B dataset	C. albicans	NA	101	SINGLE	Illumina HiSeq 2500	2017-06-28	PRJNA380235	SRP102364	SRR5368647	C. albicans was subjected to treatment with tomatidine and samples were taken at 2 different time points (1h, 3h). The results show that tomatidine induces genes involved in ergosterol biosynthesis as compared to untreated controls. Overall design: C. albicans SC5314 strain was exposed to 250 µM tomatidine and total RNA was extracted after 1 h or 3 h tomatidine/solvent exposure.	+	+	+
B dataset	C. albicans	NA	101	SINGLE	Illumina HiSeq 2500	2017-06-28	PRJNA380235	SRP102364	SRR5368648	C. albicans was subjected to treatment with tomatidine and samples were taken at 2 different time points (1h, 3h). The results show that tomatidine induces genes involved in ergosterol biosynthesis as compared to untreated controls. Overall design: C. albicans SC5314 strain was exposed to 250 µM tomatidine and total RNA was extracted after 1 h or 3 h tomatidine/solvent exposure.	+	+	+
B dataset	C. albicans	NA	101	SINGLE	Illumina HiSeq 2500	2017-06-28	PRJNA380235	SRP102364	SRR5368649	C. albicans was subjected to treatment with tomatidine and samples were taken at 2 different time points (1h, 3h). The results show that tomatidine induces genes involved in ergosterol biosynthesis as compared to untreated controls. Overall design: C. albicans SC5314 strain was exposed to 250 µM tomatidine and total RNA was extracted after 1 h or 3 h tomatidine/solvent exposure.	+	+	+
B dataset	C. albicans	NA	101	SINGLE	Illumina HiSeq 2500	2017-06-28	PRJNA380235	SRP102364	SRR5368650	C. albicans was subjected to treatment with tomatidine and samples were taken at 2 different time points (1h, 3h). The results show that tomatidine induces genes involved in ergosterol biosynthesis as compared to untreated controls. Overall design: C. albicans SC5314 strain was exposed to 250 µM tomatidine and total RNA was extracted after 1 h or 3 h tomatidine/solvent exposure.	+	+	+
B dataset	C. albicans	NA	101	SINGLE	Illumina HiSeq 2500	2017-06-28	PRJNA380235	SRP102364	SRR5368651	C. albicans was subjected to treatment with tomatidine and samples were taken at 2 different time points (1h, 3h). The results show that tomatidine induces genes involved in ergosterol biosynthesis as compared to untreated controls. Overall design: C. albicans SC5314 strain was exposed to 250 µM tomatidine and total RNA was extracted after 1 h or 3 h tomatidine/solvent exposure.	+	+	+
B dataset	C. albicans	NA	101	SINGLE	Illumina HiSeq 2500	2017-06-28	PRJNA380235	SRP102364	SRR5368652	C. albicans was subjected to treatment with tomatidine and samples were taken at 2 different time points (1h, 3h). The results show that tomatidine induces genes involved in ergosterol biosynthesis as compared to untreated controls. Overall design: C. albicans SC5314 strain was exposed to 250 µM tomatidine and total RNA was extracted after 1 h or 3 h tomatidine/solvent exposure.	+	+	+
B dataset	C. albicans	NA	101	SINGLE	Illumina HiSeq 2500	2017-06-28	PRJNA380235	SRP102364	SRR5368653	C. albicans was subjected to treatment with tomatidine and samples were taken at 2 different time points (1h, 3h). The results show that tomatidine induces genes involved in ergosterol biosynthesis as compared to untreated controls. Overall design: C. albicans SC5314 strain was exposed to 250 µM tomatidine and total RNA was extracted after 1 h or 3 h tomatidine/solvent exposure.	+	+	+
B dataset	C. albicans	NA	101	SINGLE	Illumina HiSeq 2500	2017-06-28	PRJNA380235	SRP102364	SRR5368654	C. albicans was subjected to treatment with tomatidine and samples were taken at 2 different time points (1h, 3h). The results show that tomatidine induces genes involved in ergosterol biosynthesis as compared to untreated controls. Overall design: C. albicans SC5314 strain was exposed to 250 µM tomatidine and total RNA was extracted after 1 h or 3 h tomatidine/solvent exposure.	+	+	+
B dataset	C. albicans	NA	101	SINGLE	Illumina HiSeq 2500	2017-06-28	PRJNA380235	SRP102364	SRR5368655	C. albicans was subjected to treatment with tomatidine and samples were taken at 2 different time points (1h, 3h). The results show that tomatidine induces genes involved in ergosterol biosynthesis as compared to untreated controls. Overall design: C. albicans SC5314 strain was exposed to 250 µM tomatidine and total RNA was extracted after 1 h or 3 h tomatidine/solvent exposure.	+	+	+
B dataset	C. albicans	NA	101	SINGLE	Illumina HiSeq 2500	2017-06-28	PRJNA380235	SRP102364	SRR5368656	C. albicans was subjected to treatment with tomatidine and samples were taken at 2 different time points (1h, 3h). The results show that tomatidine induces genes involved in ergosterol biosynthesis as compared to untreated controls. Overall design: C. albicans SC5314 strain was exposed to 250 µM tomatidine and total RNA was extracted after 1 h or 3 h tomatidine/solvent exposure.	+	+	+
B dataset	C. albicans	NA	101	SINGLE	Illumina HiSeq 2500	2017-06-28	PRJNA380235	SRP102364	SRR5368657	C. albicans was subjected to treatment with tomatidine and samples were taken at 2 different time points (1h, 3h). The results show that tomatidine induces genes involved in ergosterol biosynthesis as compared to untreated controls. Overall design: C. albicans SC5314 strain was exposed to 250 µM tomatidine and total RNA was extracted after 1 h or 3 h tomatidine/solvent exposure.	+	+	+
B dataset	C. albicans	NA	101	SINGLE	Illumina HiSeq 2500	2017-06-28	PRJNA380235	SRP102364	SRR5368658	C. albicans was subjected to treatment with tomatidine and samples were taken at 2 different time points (1h, 3h). The results show that tomatidine induces genes involved in ergosterol biosynthesis as compared to untreated controls. Overall design: C. albicans SC5314 strain was exposed to 250 µM tomatidine and total RNA was extracted after 1 h or 3 h tomatidine/solvent exposure.	+	+	+
B dataset	C. albicans	NA	101	SINGLE	Illumina HiSeq 2500	2017-06-28	PRJNA380235	SRP102364	SRR5368659	C. albicans was subjected to treatment with tomatidine and samples were taken at 2 different time points (1h, 3h). The results show that tomatidine induces genes involved in ergosterol biosynthesis as compared to untreated controls. Overall design: C. albicans SC5314 strain was exposed to 250 µM tomatidine and total RNA was extracted after 1 h or 3 h tomatidine/solvent exposure.	+	+	+
B dataset	C. albicans	NA	101	SINGLE	Illumina HiSeq 2500	2017-06-28	PRJNA380235	SRP102364	SRR5368660	C. albicans was subjected to treatment with tomatidine and samples were taken at 2 different time points (1h, 3h). The results show that tomatidine induces genes involved in ergosterol biosynthesis as compared to untreated controls. Overall design: C. albicans SC5314 strain was exposed to 250 µM tomatidine and total RNA was extracted after 1 h or 3 h tomatidine/solvent exposure.	+	+	+
B dataset	C. albicans	NA	101	SINGLE	Illumina HiSeq 2500	2017-06-28	PRJNA380235	SRP102364	SRR5368661	C. albicans was subjected to treatment with tomatidine and samples were taken at 2 different time points (1h, 3h). The results show that tomatidine induces genes involved in ergosterol biosynthesis as compared to untreated controls. Overall design: C. albicans SC5314 strain was exposed to 250 µM tomatidine and total RNA was extracted after 1 h or 3 h tomatidine/solvent exposure.	+	+	+
B dataset	C. albicans	NA	101	SINGLE	Illumina HiSeq 2500	2017-06-28	PRJNA380235	SRP102364	SRR5368662	C. albicans was subjected to treatment with tomatidine and samples were taken at 2 different time points (1h, 3h). The results show that tomatidine induces genes involved in ergosterol biosynthesis as compared to untreated controls. Overall design: C. albicans SC5314 strain was exposed to 250 µM tomatidine and total RNA was extracted after 1 h or 3 h tomatidine/solvent exposure.	+	+	+
B dataset	C. albicans	NA	101	SINGLE	Illumina HiSeq 2500	2017-06-28	PRJNA380235	SRP102364	SRR5368663	C. albicans was subjected to treatment with tomatidine and samples were taken at 2 different time points (1h, 3h). The results show that tomatidine induces genes involved in ergosterol biosynthesis as compared to untreated controls. Overall design: C. albicans SC5314 strain was exposed to 250 µM tomatidine and total RNA was extracted after 1 h or 3 h tomatidine/solvent exposure.	+	+	+
B dataset	C. albicans	NA	101	SINGLE	Illumina HiSeq 2500	2017-06-28	PRJNA380235	SRP102364	SRR5368664	C. albicans was subjected to treatment with tomatidine and samples were taken at 2 different time points (1h, 3h). The results show that tomatidine induces genes involved in ergosterol biosynthesis as compared to untreated controls. Overall design: C. albicans SC5314 strain was exposed to 250 µM tomatidine and total RNA was extracted after 1 h or 3 h tomatidine/solvent exposure.	+	+	+
B dataset	C. albicans	NA	101	SINGLE	Illumina HiSeq 2500	2017-06-28	PRJNA380235	SRP102364	SRR5368665	C. albicans was subjected to treatment with tomatidine and samples were taken at 2 different time points (1h, 3h). The results show that tomatidine induces genes involved in ergosterol biosynthesis as compared to untreated controls. Overall design: C. albicans SC5314 strain was exposed to 250 µM tomatidine and total RNA was extracted after 1 h or 3 h tomatidine/solvent exposure.	+	+	+
B dataset	C. albicans	NA	101	SINGLE	Illumina HiSeq 2500	2017-06-28	PRJNA380235	SRP102364	SRR5368666	C. albicans was subjected to treatment with tomatidine and samples were taken at 2 different time points (1h, 3h). The results show that tomatidine induces genes involved in ergosterol biosynthesis as compared to untreated controls. Overall design: C. albicans SC5314 strain was exposed to 250 µM tomatidine and total RNA was extracted after 1 h or 3 h tomatidine/solvent exposure.	+	+	+
B dataset	C. albicans	NA	101	SINGLE	Illumina HiSeq 2500	2017-06-28	PRJNA380235	SRP102364	SRR5368667	C. albicans was subjected to treatment with tomatidine and samples were taken at 2 different time points (1h, 3h). The results show that tomatidine induces genes involved in ergosterol biosynthesis as compared to untreated controls. Overall design: C. albicans SC5314 strain was exposed to 250 µM tomatidine and total RNA was extracted after 1 h or 3 h tomatidine/solvent exposure.	+	+	+
B dataset	C. albicans	NA	202	PAIRED	Illumina HiSeq 2500	2017-04-14	PRJNA376579	SRP103826	SRR5444779	RNA-seq analysis on mono- and dual-species in vitro biofilms.	+	+	+
B dataset	C. albicans	NA	202	PAIRED	Illumina HiSeq 2000	2017-04-14	PRJNA376579	SRP103826	SRR5444919	RNA-seq analysis on mono- and dual-species in vitro biofilms.	+	+	+
B dataset	C. albicans	NA	202	PAIRED	Illumina HiSeq 2000	2017-04-14	PRJNA376579	SRP103826	SRR5444920	RNA-seq analysis on mono- and dual-species in vitro biofilms.	+	+	+
B dataset	C. albicans	NA	50	SINGLE	Illumina HiSeq 2000	2017-09-14	PRJNA382820	SRP103869	SRR5445747	In vitro model of oral candidiasis	+	-	-
B dataset	C. albicans	NA	50	SINGLE	Illumina HiSeq 2000	2017-09-14	PRJNA382820	SRP103869	SRR5445748	In vitro model of oral candidiasis	+	-	-
B dataset	C. albicans	NA	50	SINGLE	Illumina HiSeq 2000	2017-09-14	PRJNA382820	SRP103869	SRR5445749	In vitro model of oral candidiasis	+	-	-
B dataset	C. albicans	NA	50	SINGLE	Illumina HiSeq 2000	2017-09-14	PRJNA382820	SRP103869	SRR5445750	In vitro model of oral candidiasis	+	-	-
B dataset	C. albicans	NA	50	SINGLE	Illumina HiSeq 2000	2017-09-14	PRJNA382820	SRP103869	SRR5445751	In vitro model of oral candidiasis	+	-	-
B dataset	C. albicans	NA	50	SINGLE	Illumina HiSeq 2000	2017-09-14	PRJNA382820	SRP103869	SRR5445752	In vitro model of oral candidiasis	+	-	-
B dataset	C. albicans	NA	50	SINGLE	Illumina HiSeq 2000	2017-09-14	PRJNA382820	SRP103869	SRR5445753	In vitro model of oral candidiasis	+	-	-
B dataset	C. albicans	NA	50	SINGLE	Illumina HiSeq 2000	2017-09-14	PRJNA382820	SRP103869	SRR5445754	In vitro model of oral candidiasis	+	-	-
B dataset	C. albicans	NA	50	SINGLE	Illumina HiSeq 2000	2017-09-14	PRJNA382820	SRP103869	SRR5445755	In vitro model of oral candidiasis	+	-	-
B dataset	C. albicans	NA	50	SINGLE	Illumina HiSeq 2000	2017-09-14	PRJNA382820	SRP103869	SRR5445756	In vitro model of oral candidiasis	+	-	-
B dataset	C. albicans	NA	50	SINGLE	Illumina HiSeq 2000	2017-09-14	PRJNA382820	SRP103869	SRR5445757	In vitro model of oral candidiasis	+	-	-
B dataset	C. albicans	NA	50	SINGLE	Illumina HiSeq 2000	2017-09-14	PRJNA382820	SRP103869	SRR5445758	In vitro model of oral candidiasis	+	-	-
B dataset	C. albicans	NA	50	SINGLE	Illumina HiSeq 2000	2017-09-14	PRJNA382820	SRP103869	SRR5445759	In vitro model of oral candidiasis	+	-	-
B dataset	C. albicans	NA	50	SINGLE	Illumina HiSeq 2000	2017-09-14	PRJNA382820	SRP103869	SRR5445760	In vitro model of oral candidiasis	+	-	-
B dataset	C. albicans	NA	50	SINGLE	Illumina HiSeq 2000	2017-09-14	PRJNA382820	SRP103869	SRR5445761	In vitro model of oral candidiasis	+	-	-
B dataset	C. albicans	NA	50	SINGLE	Illumina HiSeq 2000	2017-09-14	PRJNA382820	SRP103869	SRR5445762	In vitro model of oral candidiasis	+	-	-
B dataset	C. albicans	NA	50	SINGLE	Illumina HiSeq 2000	2017-09-14	PRJNA382820	SRP103869	SRR5445763	In vitro model of oral candidiasis	+	-	-
B dataset	C. albicans	NA	50	SINGLE	Illumina HiSeq 2000	2017-09-14	PRJNA382820	SRP103869	SRR5445764	In vitro model of oral candidiasis	+	-	-
B dataset	C. albicans	NA	50	SINGLE	Illumina HiSeq 2000	2017-09-14	PRJNA382820	SRP103869	SRR5445765	In vitro model of oral candidiasis	+	-	-
B dataset	C. albicans	NA	50	SINGLE	Illumina HiSeq 2000	2017-09-14	PRJNA382820	SRP103869	SRR5445766	In vitro model of oral candidiasis	+	-	-
B dataset	C. albicans	NA	50	SINGLE	Illumina HiSeq 2000	2017-09-14	PRJNA382820	SRP103869	SRR5445767	In vitro model of oral candidiasis	+	-	-
B dataset	C. albicans	NA	50	SINGLE	Illumina HiSeq 2000	2017-09-14	PRJNA382820	SRP103869	SRR5445768	In vitro model of oral candidiasis	+	-	-
B dataset	C. albicans	NA	50	SINGLE	Illumina HiSeq 2000	2017-09-14	PRJNA382820	SRP103869	SRR5445769	In vitro model of oral candidiasis	+	-	-
B dataset	C. albicans	NA	50	SINGLE	Illumina HiSeq 2000	2017-09-14	PRJNA382820	SRP103869	SRR5445770	In vitro model of oral candidiasis	+	-	-
B dataset	C. glabrata	NA	51	SINGLE	Illumina HiSeq 2000	2017-04-18	PRJNA382954	SRP103930	SRR5448444	Overall design: The goal was to identify genes induced by Pho4 in C. glabrata (CgPho4), either with or without C. glabrata Pho2 (CgPho2) in a genetic background where the negative regulator of Pho4, Pho80, is deleted. Pairwise comparisons such as that between PHO4 wild-type and pho4? strain, in the pho80? CgPHO2 background, will identify genes induced by Pho4 in the presence of Pho2. For each str…	+	+	+
B dataset	C. glabrata	NA	51	SINGLE	Illumina HiSeq 2000	2017-04-18	PRJNA382954	SRP103930	SRR5448445	Overall design: The goal was to identify genes induced by Pho4 in C. glabrata (CgPho4), either with or without C. glabrata Pho2 (CgPho2) in a genetic background where the negative regulator of Pho4, Pho80, is deleted. Pairwise comparisons such as that between PHO4 wild-type and pho4? strain, in the pho80? CgPHO2 background, will identify genes induced by Pho4 in the presence of Pho2. For each str…	+	+	+
B dataset	C. glabrata	NA	51	SINGLE	Illumina HiSeq 2000	2017-04-18	PRJNA382954	SRP103930	SRR5448446	Overall design: The goal was to identify genes induced by Pho4 in C. glabrata (CgPho4), either with or without C. glabrata Pho2 (CgPho2) in a genetic background where the negative regulator of Pho4, Pho80, is deleted. Pairwise comparisons such as that between PHO4 wild-type and pho4? strain, in the pho80? CgPHO2 background, will identify genes induced by Pho4 in the presence of Pho2. For each str…	+	+	+
B dataset	C. glabrata	NA	51	SINGLE	Illumina HiSeq 2000	2017-04-18	PRJNA382954	SRP103930	SRR5448447	Overall design: The goal was to identify genes induced by Pho4 in C. glabrata (CgPho4), either with or without C. glabrata Pho2 (CgPho2) in a genetic background where the negative regulator of Pho4, Pho80, is deleted. Pairwise comparisons such as that between PHO4 wild-type and pho4? strain, in the pho80? CgPHO2 background, will identify genes induced by Pho4 in the presence of Pho2. For each str…	+	+	+
B dataset	C. glabrata	NA	50	SINGLE	Illumina HiSeq 2000	2017-04-18	PRJNA382954	SRP103930	SRR5448448	Overall design: The goal was to identify genes induced by Pho4 in C. glabrata (CgPho4), either with or without C. glabrata Pho2 (CgPho2) in a genetic background where the negative regulator of Pho4, Pho80, is deleted. Pairwise comparisons such as that between PHO4 wild-type and pho4? strain, in the pho80? CgPHO2 background, will identify genes induced by Pho4 in the presence of Pho2. For each str…	+	+	+
B dataset	C. glabrata	NA	50	SINGLE	Illumina HiSeq 2000	2017-04-18	PRJNA382954	SRP103930	SRR5448449	Overall design: The goal was to identify genes induced by Pho4 in C. glabrata (CgPho4), either with or without C. glabrata Pho2 (CgPho2) in a genetic background where the negative regulator of Pho4, Pho80, is deleted. Pairwise comparisons such as that between PHO4 wild-type and pho4? strain, in the pho80? CgPHO2 background, will identify genes induced by Pho4 in the presence of Pho2. For each str…	+	+	+
B dataset	C. glabrata	NA	51	SINGLE	Illumina HiSeq 2000	2017-04-18	PRJNA382954	SRP103930	SRR5448450	Overall design: The goal was to identify genes induced by Pho4 in C. glabrata (CgPho4), either with or without C. glabrata Pho2 (CgPho2) in a genetic background where the negative regulator of Pho4, Pho80, is deleted. Pairwise comparisons such as that between PHO4 wild-type and pho4? strain, in the pho80? CgPHO2 background, will identify genes induced by Pho4 in the presence of Pho2. For each str…	+	+	+
B dataset	C. glabrata	NA	51	SINGLE	Illumina HiSeq 2000	2017-04-18	PRJNA382954	SRP103930	SRR5448451	Overall design: The goal was to identify genes induced by Pho4 in C. glabrata (CgPho4), either with or without C. glabrata Pho2 (CgPho2) in a genetic background where the negative regulator of Pho4, Pho80, is deleted. Pairwise comparisons such as that between PHO4 wild-type and pho4? strain, in the pho80? CgPHO2 background, will identify genes induced by Pho4 in the presence of Pho2. For each str…	+	+	+
B dataset	C. albicans	NA	202	PAIRED	Illumina HiSeq 2500	2017-04-18	PRJNA376579	SRP103826	SRR5456197	RNA-seq analysis on mono- and dual-species in vitro biofilms.	+	+	+
B dataset	C. albicans	NA	202	PAIRED	Illumina HiSeq 2000	2017-04-18	PRJNA376579	SRP103826	SRR5456202	RNA-seq analysis on mono- and dual-species in vitro biofilms.	+	+	+
B dataset	C. albicans	NA	202	PAIRED	Illumina HiSeq 2000	2017-04-18	PRJNA376579	SRP103826	SRR5456203	RNA-seq analysis on mono- and dual-species in vitro biofilms.	+	+	+
B dataset	C. albicans	NA	202	PAIRED	Illumina HiSeq 2500	2017-04-18	PRJNA376579	SRP103826	SRR5456204	RNA-seq analysis on mono- and dual-species in vitro biofilms.	+	+	+
B dataset	C. albicans	NA	100	PAIRED	Illumina HiSeq 2000	2017-10-11	PRJNA389570	SRP108757	SRR5656016	Overall design: 48 samples: 2 strains (SC5314 and mig1), 2 media (YPD and YPM), 3 conditions (no acids, acetic acid, butyric acid), 4 replicates (1, 2, 3, 4)	+	-	-
B dataset	C. albicans	NA	100	PAIRED	Illumina HiSeq 2000	2017-10-11	PRJNA389570	SRP108757	SRR5656017	Overall design: 48 samples: 2 strains (SC5314 and mig1), 2 media (YPD and YPM), 3 conditions (no acids, acetic acid, butyric acid), 4 replicates (1, 2, 3, 4)	+	-	-
B dataset	C. albicans	NA	100	PAIRED	Illumina HiSeq 2000	2017-10-11	PRJNA389570	SRP108757	SRR5656018	Overall design: 48 samples: 2 strains (SC5314 and mig1), 2 media (YPD and YPM), 3 conditions (no acids, acetic acid, butyric acid), 4 replicates (1, 2, 3, 4)	+	-	-
B dataset	C. albicans	NA	100	PAIRED	Illumina HiSeq 2000	2017-10-11	PRJNA389570	SRP108757	SRR5656019	Overall design: 48 samples: 2 strains (SC5314 and mig1), 2 media (YPD and YPM), 3 conditions (no acids, acetic acid, butyric acid), 4 replicates (1, 2, 3, 4)	+	-	-
B dataset	C. albicans	NA	100	PAIRED	Illumina HiSeq 2000	2017-10-11	PRJNA389570	SRP108757	SRR5656020	Overall design: 48 samples: 2 strains (SC5314 and mig1), 2 media (YPD and YPM), 3 conditions (no acids, acetic acid, butyric acid), 4 replicates (1, 2, 3, 4)	+	-	-
B dataset	C. albicans	NA	100	PAIRED	Illumina HiSeq 2000	2017-10-11	PRJNA389570	SRP108757	SRR5656021	Overall design: 48 samples: 2 strains (SC5314 and mig1), 2 media (YPD and YPM), 3 conditions (no acids, acetic acid, butyric acid), 4 replicates (1, 2, 3, 4)	+	-	-
B dataset	C. albicans	NA	100	PAIRED	Illumina HiSeq 2000	2017-10-11	PRJNA389570	SRP108757	SRR5656022	Overall design: 48 samples: 2 strains (SC5314 and mig1), 2 media (YPD and YPM), 3 conditions (no acids, acetic acid, butyric acid), 4 replicates (1, 2, 3, 4)	+	-	-
B dataset	C. albicans	NA	100	PAIRED	Illumina HiSeq 2000	2017-10-11	PRJNA389570	SRP108757	SRR5656023	Overall design: 48 samples: 2 strains (SC5314 and mig1), 2 media (YPD and YPM), 3 conditions (no acids, acetic acid, butyric acid), 4 replicates (1, 2, 3, 4)	+	-	-
B dataset	C. albicans	NA	100	PAIRED	Illumina HiSeq 2000	2017-10-11	PRJNA389570	SRP108757	SRR5656024	Overall design: 48 samples: 2 strains (SC5314 and mig1), 2 media (YPD and YPM), 3 conditions (no acids, acetic acid, butyric acid), 4 replicates (1, 2, 3, 4)	+	-	-
B dataset	C. albicans	NA	100	PAIRED	Illumina HiSeq 2000	2017-10-11	PRJNA389570	SRP108757	SRR5656025	Overall design: 48 samples: 2 strains (SC5314 and mig1), 2 media (YPD and YPM), 3 conditions (no acids, acetic acid, butyric acid), 4 replicates (1, 2, 3, 4)	+	-	-
B dataset	C. albicans	NA	100	PAIRED	Illumina HiSeq 2000	2017-10-11	PRJNA389570	SRP108757	SRR5656026	Overall design: 48 samples: 2 strains (SC5314 and mig1), 2 media (YPD and YPM), 3 conditions (no acids, acetic acid, butyric acid), 4 replicates (1, 2, 3, 4)	+	-	-
B dataset	C. albicans	NA	100	PAIRED	Illumina HiSeq 2000	2017-10-11	PRJNA389570	SRP108757	SRR5656027	Overall design: 48 samples: 2 strains (SC5314 and mig1), 2 media (YPD and YPM), 3 conditions (no acids, acetic acid, butyric acid), 4 replicates (1, 2, 3, 4)	+	-	-
B dataset	C. albicans	NA	100	PAIRED	Illumina HiSeq 2000	2017-10-11	PRJNA389570	SRP108757	SRR5656028	Overall design: 48 samples: 2 strains (SC5314 and mig1), 2 media (YPD and YPM), 3 conditions (no acids, acetic acid, butyric acid), 4 replicates (1, 2, 3, 4)	+	-	-
B dataset	C. albicans	NA	100	PAIRED	Illumina HiSeq 2000	2017-10-11	PRJNA389570	SRP108757	SRR5656029	Overall design: 48 samples: 2 strains (SC5314 and mig1), 2 media (YPD and YPM), 3 conditions (no acids, acetic acid, butyric acid), 4 replicates (1, 2, 3, 4)	+	-	-
B dataset	C. albicans	NA	100	PAIRED	Illumina HiSeq 2000	2017-10-11	PRJNA389570	SRP108757	SRR5656030	Overall design: 48 samples: 2 strains (SC5314 and mig1), 2 media (YPD and YPM), 3 conditions (no acids, acetic acid, butyric acid), 4 replicates (1, 2, 3, 4)	+	-	-
B dataset	C. albicans	NA	100	PAIRED	Illumina HiSeq 2000	2017-10-11	PRJNA389570	SRP108757	SRR5656031	Overall design: 48 samples: 2 strains (SC5314 and mig1), 2 media (YPD and YPM), 3 conditions (no acids, acetic acid, butyric acid), 4 replicates (1, 2, 3, 4)	+	-	-
B dataset	C. albicans	NA	100	PAIRED	Illumina HiSeq 2000	2017-10-11	PRJNA389570	SRP108757	SRR5656032	Overall design: 48 samples: 2 strains (SC5314 and mig1), 2 media (YPD and YPM), 3 conditions (no acids, acetic acid, butyric acid), 4 replicates (1, 2, 3, 4)	+	-	-
B dataset	C. albicans	NA	100	PAIRED	Illumina HiSeq 2000	2017-10-11	PRJNA389570	SRP108757	SRR5656033	Overall design: 48 samples: 2 strains (SC5314 and mig1), 2 media (YPD and YPM), 3 conditions (no acids, acetic acid, butyric acid), 4 replicates (1, 2, 3, 4)	+	-	-
B dataset	C. albicans	NA	100	PAIRED	Illumina HiSeq 2000	2017-10-11	PRJNA389570	SRP108757	SRR5656034	Overall design: 48 samples: 2 strains (SC5314 and mig1), 2 media (YPD and YPM), 3 conditions (no acids, acetic acid, butyric acid), 4 replicates (1, 2, 3, 4)	+	-	-
B dataset	C. albicans	NA	100	PAIRED	Illumina HiSeq 2000	2017-10-11	PRJNA389570	SRP108757	SRR5656035	Overall design: 48 samples: 2 strains (SC5314 and mig1), 2 media (YPD and YPM), 3 conditions (no acids, acetic acid, butyric acid), 4 replicates (1, 2, 3, 4)	+	-	-
B dataset	C. albicans	NA	100	PAIRED	Illumina HiSeq 2000	2017-10-11	PRJNA389570	SRP108757	SRR5656036	Overall design: 48 samples: 2 strains (SC5314 and mig1), 2 media (YPD and YPM), 3 conditions (no acids, acetic acid, butyric acid), 4 replicates (1, 2, 3, 4)	+	-	-
B dataset	C. albicans	NA	100	PAIRED	Illumina HiSeq 2000	2017-10-11	PRJNA389570	SRP108757	SRR5656037	Overall design: 48 samples: 2 strains (SC5314 and mig1), 2 media (YPD and YPM), 3 conditions (no acids, acetic acid, butyric acid), 4 replicates (1, 2, 3, 4)	+	-	-
B dataset	C. albicans	NA	100	PAIRED	Illumina HiSeq 2000	2017-10-11	PRJNA389570	SRP108757	SRR5656038	Overall design: 48 samples: 2 strains (SC5314 and mig1), 2 media (YPD and YPM), 3 conditions (no acids, acetic acid, butyric acid), 4 replicates (1, 2, 3, 4)	+	-	-
B dataset	C. albicans	NA	100	PAIRED	Illumina HiSeq 2000	2017-10-11	PRJNA389570	SRP108757	SRR5656039	Overall design: 48 samples: 2 strains (SC5314 and mig1), 2 media (YPD and YPM), 3 conditions (no acids, acetic acid, butyric acid), 4 replicates (1, 2, 3, 4)	+	-	-
B dataset	C. albicans	NA	100	PAIRED	Illumina HiSeq 2000	2017-10-11	PRJNA389570	SRP108757	SRR5656040	Overall design: 48 samples: 2 strains (SC5314 and mig1), 2 media (YPD and YPM), 3 conditions (no acids, acetic acid, butyric acid), 4 replicates (1, 2, 3, 4)	+	-	-
B dataset	C. albicans	NA	100	PAIRED	Illumina HiSeq 2000	2017-10-11	PRJNA389570	SRP108757	SRR5656041	Overall design: 48 samples: 2 strains (SC5314 and mig1), 2 media (YPD and YPM), 3 conditions (no acids, acetic acid, butyric acid), 4 replicates (1, 2, 3, 4)	+	-	-
B dataset	C. albicans	NA	100	PAIRED	Illumina HiSeq 2000	2017-10-11	PRJNA389570	SRP108757	SRR5656042	Overall design: 48 samples: 2 strains (SC5314 and mig1), 2 media (YPD and YPM), 3 conditions (no acids, acetic acid, butyric acid), 4 replicates (1, 2, 3, 4)	+	-	-
B dataset	C. albicans	NA	100	PAIRED	Illumina HiSeq 2000	2017-10-11	PRJNA389570	SRP108757	SRR5656043	Overall design: 48 samples: 2 strains (SC5314 and mig1), 2 media (YPD and YPM), 3 conditions (no acids, acetic acid, butyric acid), 4 replicates (1, 2, 3, 4)	+	-	-
B dataset	C. albicans	NA	100	PAIRED	Illumina HiSeq 2000	2017-10-11	PRJNA389570	SRP108757	SRR5656044	Overall design: 48 samples: 2 strains (SC5314 and mig1), 2 media (YPD and YPM), 3 conditions (no acids, acetic acid, butyric acid), 4 replicates (1, 2, 3, 4)	+	-	-
B dataset	C. albicans	NA	100	PAIRED	Illumina HiSeq 2000	2017-10-11	PRJNA389570	SRP108757	SRR5656045	Overall design: 48 samples: 2 strains (SC5314 and mig1), 2 media (YPD and YPM), 3 conditions (no acids, acetic acid, butyric acid), 4 replicates (1, 2, 3, 4)	+	-	-
B dataset	C. albicans	NA	100	PAIRED	Illumina HiSeq 2000	2017-10-11	PRJNA389570	SRP108757	SRR5656046	Overall design: 48 samples: 2 strains (SC5314 and mig1), 2 media (YPD and YPM), 3 conditions (no acids, acetic acid, butyric acid), 4 replicates (1, 2, 3, 4)	+	-	-
B dataset	C. albicans	NA	100	PAIRED	Illumina HiSeq 2000	2017-10-11	PRJNA389570	SRP108757	SRR5656047	Overall design: 48 samples: 2 strains (SC5314 and mig1), 2 media (YPD and YPM), 3 conditions (no acids, acetic acid, butyric acid), 4 replicates (1, 2, 3, 4)	+	-	-
B dataset	C. albicans	NA	100	PAIRED	Illumina HiSeq 2000	2017-10-11	PRJNA389570	SRP108757	SRR5656048	Overall design: 48 samples: 2 strains (SC5314 and mig1), 2 media (YPD and YPM), 3 conditions (no acids, acetic acid, butyric acid), 4 replicates (1, 2, 3, 4)	+	-	-
B dataset	C. albicans	NA	100	PAIRED	Illumina HiSeq 2000	2017-10-11	PRJNA389570	SRP108757	SRR5656049	Overall design: 48 samples: 2 strains (SC5314 and mig1), 2 media (YPD and YPM), 3 conditions (no acids, acetic acid, butyric acid), 4 replicates (1, 2, 3, 4)	+	-	-
B dataset	C. albicans	NA	100	PAIRED	Illumina HiSeq 2000	2017-10-11	PRJNA389570	SRP108757	SRR5656050	Overall design: 48 samples: 2 strains (SC5314 and mig1), 2 media (YPD and YPM), 3 conditions (no acids, acetic acid, butyric acid), 4 replicates (1, 2, 3, 4)	+	-	-
B dataset	C. albicans	NA	100	PAIRED	Illumina HiSeq 2000	2017-10-11	PRJNA389570	SRP108757	SRR5656051	Overall design: 48 samples: 2 strains (SC5314 and mig1), 2 media (YPD and YPM), 3 conditions (no acids, acetic acid, butyric acid), 4 replicates (1, 2, 3, 4)	+	-	-
B dataset	C. albicans	NA	100	PAIRED	Illumina HiSeq 2000	2017-10-11	PRJNA389570	SRP108757	SRR5656052	Overall design: 48 samples: 2 strains (SC5314 and mig1), 2 media (YPD and YPM), 3 conditions (no acids, acetic acid, butyric acid), 4 replicates (1, 2, 3, 4)	+	-	-
B dataset	C. albicans	NA	100	PAIRED	Illumina HiSeq 2000	2017-10-11	PRJNA389570	SRP108757	SRR5656053	Overall design: 48 samples: 2 strains (SC5314 and mig1), 2 media (YPD and YPM), 3 conditions (no acids, acetic acid, butyric acid), 4 replicates (1, 2, 3, 4)	+	-	-
B dataset	C. albicans	NA	100	PAIRED	Illumina HiSeq 2000	2017-10-11	PRJNA389570	SRP108757	SRR5656054	Overall design: 48 samples: 2 strains (SC5314 and mig1), 2 media (YPD and YPM), 3 conditions (no acids, acetic acid, butyric acid), 4 replicates (1, 2, 3, 4)	+	-	-
B dataset	C. albicans	NA	100	PAIRED	Illumina HiSeq 2000	2017-10-11	PRJNA389570	SRP108757	SRR5656055	Overall design: 48 samples: 2 strains (SC5314 and mig1), 2 media (YPD and YPM), 3 conditions (no acids, acetic acid, butyric acid), 4 replicates (1, 2, 3, 4)	+	-	-
B dataset	C. albicans	NA	100	PAIRED	Illumina HiSeq 2000	2017-10-11	PRJNA389570	SRP108757	SRR5656056	Overall design: 48 samples: 2 strains (SC5314 and mig1), 2 media (YPD and YPM), 3 conditions (no acids, acetic acid, butyric acid), 4 replicates (1, 2, 3, 4)	+	-	-
B dataset	C. albicans	NA	100	PAIRED	Illumina HiSeq 2000	2017-10-11	PRJNA389570	SRP108757	SRR5656057	Overall design: 48 samples: 2 strains (SC5314 and mig1), 2 media (YPD and YPM), 3 conditions (no acids, acetic acid, butyric acid), 4 replicates (1, 2, 3, 4)	+	-	-
B dataset	C. albicans	NA	100	PAIRED	Illumina HiSeq 2000	2017-10-11	PRJNA389570	SRP108757	SRR5656058	Overall design: 48 samples: 2 strains (SC5314 and mig1), 2 media (YPD and YPM), 3 conditions (no acids, acetic acid, butyric acid), 4 replicates (1, 2, 3, 4)	+	-	-
B dataset	C. albicans	NA	100	PAIRED	Illumina HiSeq 2000	2017-10-11	PRJNA389570	SRP108757	SRR5656059	Overall design: 48 samples: 2 strains (SC5314 and mig1), 2 media (YPD and YPM), 3 conditions (no acids, acetic acid, butyric acid), 4 replicates (1, 2, 3, 4)	+	-	-
B dataset	C. albicans	NA	100	PAIRED	Illumina HiSeq 2000	2017-10-11	PRJNA389570	SRP108757	SRR5656060	Overall design: 48 samples: 2 strains (SC5314 and mig1), 2 media (YPD and YPM), 3 conditions (no acids, acetic acid, butyric acid), 4 replicates (1, 2, 3, 4)	+	-	-
B dataset	C. albicans	NA	100	PAIRED	Illumina HiSeq 2000	2017-10-11	PRJNA389570	SRP108757	SRR5656061	Overall design: 48 samples: 2 strains (SC5314 and mig1), 2 media (YPD and YPM), 3 conditions (no acids, acetic acid, butyric acid), 4 replicates (1, 2, 3, 4)	+	-	-
B dataset	C. albicans	NA	100	PAIRED	Illumina HiSeq 2000	2017-10-11	PRJNA389570	SRP108757	SRR5656062	Overall design: 48 samples: 2 strains (SC5314 and mig1), 2 media (YPD and YPM), 3 conditions (no acids, acetic acid, butyric acid), 4 replicates (1, 2, 3, 4)	+	-	-
B dataset	C. albicans	NA	100	PAIRED	Illumina HiSeq 2000	2017-10-11	PRJNA389570	SRP108757	SRR5656063	Overall design: 48 samples: 2 strains (SC5314 and mig1), 2 media (YPD and YPM), 3 conditions (no acids, acetic acid, butyric acid), 4 replicates (1, 2, 3, 4)	+	-	-
B dataset	C. albicans	NA	101	SINGLE	Illumina HiSeq 2500	2017-10-11	PRJNA389997	SRP108956	SRR5665827	Overall design: Total RNA profiles of C. albicans cells grown for 3 hours in inducing and non-inducing solid and liquid media were generated in triplicate on an Illumina HiSeq2500.	+	-	-
B dataset	C. albicans	NA	101	SINGLE	Illumina HiSeq 2500	2017-10-11	PRJNA389997	SRP108956	SRR5665828	Overall design: Total RNA profiles of C. albicans cells grown for 3 hours in inducing and non-inducing solid and liquid media were generated in triplicate on an Illumina HiSeq2500.	+	-	-
B dataset	C. albicans	NA	101	SINGLE	Illumina HiSeq 2500	2017-10-11	PRJNA389997	SRP108956	SRR5665829	Overall design: Total RNA profiles of C. albicans cells grown for 3 hours in inducing and non-inducing solid and liquid media were generated in triplicate on an Illumina HiSeq2500.	+	-	-
B dataset	C. albicans	NA	101	SINGLE	Illumina HiSeq 2500	2017-10-11	PRJNA389997	SRP108956	SRR5665830	Overall design: Total RNA profiles of C. albicans cells grown for 3 hours in inducing and non-inducing solid and liquid media were generated in triplicate on an Illumina HiSeq2500.	+	-	-
B dataset	C. albicans	NA	101	SINGLE	Illumina HiSeq 2500	2017-10-11	PRJNA389997	SRP108956	SRR5665831	Overall design: Total RNA profiles of C. albicans cells grown for 3 hours in inducing and non-inducing solid and liquid media were generated in triplicate on an Illumina HiSeq2500.	+	-	-
B dataset	C. albicans	NA	101	SINGLE	Illumina HiSeq 2500	2017-10-11	PRJNA389997	SRP108956	SRR5665832	Overall design: Total RNA profiles of C. albicans cells grown for 3 hours in inducing and non-inducing solid and liquid media were generated in triplicate on an Illumina HiSeq2500.	+	-	-
B dataset	C. albicans	NA	101	SINGLE	Illumina HiSeq 2500	2017-10-11	PRJNA389997	SRP108956	SRR5665833	Overall design: Total RNA profiles of C. albicans cells grown for 3 hours in inducing and non-inducing solid and liquid media were generated in triplicate on an Illumina HiSeq2500.	+	-	-
B dataset	C. albicans	NA	101	SINGLE	Illumina HiSeq 2500	2017-10-11	PRJNA389997	SRP108956	SRR5665834	Overall design: Total RNA profiles of C. albicans cells grown for 3 hours in inducing and non-inducing solid and liquid media were generated in triplicate on an Illumina HiSeq2500.	+	-	-
B dataset	C. albicans	NA	101	SINGLE	Illumina HiSeq 2500	2017-10-11	PRJNA389997	SRP108956	SRR5665835	Overall design: Total RNA profiles of C. albicans cells grown for 3 hours in inducing and non-inducing solid and liquid media were generated in triplicate on an Illumina HiSeq2500.	+	-	-
B dataset	C. albicans	NA	101	SINGLE	Illumina HiSeq 2500	2017-10-11	PRJNA389997	SRP108956	SRR5665836	Overall design: Total RNA profiles of C. albicans cells grown for 3 hours in inducing and non-inducing solid and liquid media were generated in triplicate on an Illumina HiSeq2500.	+	-	-
B dataset	C. albicans	NA	101	SINGLE	Illumina HiSeq 2500	2017-10-11	PRJNA389997	SRP108956	SRR5665837	Overall design: Total RNA profiles of C. albicans cells grown for 3 hours in inducing and non-inducing solid and liquid media were generated in triplicate on an Illumina HiSeq2500.	+	-	-
B dataset	C. albicans	NA	101	SINGLE	Illumina HiSeq 2500	2017-10-11	PRJNA389997	SRP108956	SRR5665838	Overall design: Total RNA profiles of C. albicans cells grown for 3 hours in inducing and non-inducing solid and liquid media were generated in triplicate on an Illumina HiSeq2500.	+	-	-
B dataset	C. albicans	NA	101	SINGLE	Illumina HiSeq 2500	2017-10-11	PRJNA389997	SRP108956	SRR5665839	Overall design: Total RNA profiles of C. albicans cells grown for 3 hours in inducing and non-inducing solid and liquid media were generated in triplicate on an Illumina HiSeq2500.	+	-	-
B dataset	C. albicans	NA	101	SINGLE	Illumina HiSeq 2500	2017-10-11	PRJNA389997	SRP108956	SRR5665840	Overall design: Total RNA profiles of C. albicans cells grown for 3 hours in inducing and non-inducing solid and liquid media were generated in triplicate on an Illumina HiSeq2500.	+	-	-
B dataset	C. albicans	NA	101	SINGLE	Illumina HiSeq 2500	2017-10-11	PRJNA389997	SRP108956	SRR5665841	Overall design: Total RNA profiles of C. albicans cells grown for 3 hours in inducing and non-inducing solid and liquid media were generated in triplicate on an Illumina HiSeq2500.	+	-	-
B dataset	C. albicans	NA	101	SINGLE	Illumina HiSeq 2500	2017-10-11	PRJNA389997	SRP108956	SRR5665842	Overall design: Total RNA profiles of C. albicans cells grown for 3 hours in inducing and non-inducing solid and liquid media were generated in triplicate on an Illumina HiSeq2500.	+	-	-
B dataset	C. albicans	NA	101	SINGLE	Illumina HiSeq 2500	2017-10-11	PRJNA389997	SRP108956	SRR5665843	Overall design: Total RNA profiles of C. albicans cells grown for 3 hours in inducing and non-inducing solid and liquid media were generated in triplicate on an Illumina HiSeq2500.	+	-	-
B dataset	C. albicans	NA	101	SINGLE	Illumina HiSeq 2500	2017-10-11	PRJNA389997	SRP108956	SRR5665844	Overall design: Total RNA profiles of C. albicans cells grown for 3 hours in inducing and non-inducing solid and liquid media were generated in triplicate on an Illumina HiSeq2500.	+	-	-
B dataset	C. albicans	NA	101	SINGLE	Illumina HiSeq 2500	2017-10-11	PRJNA389997	SRP108956	SRR5665845	Overall design: Total RNA profiles of C. albicans cells grown for 3 hours in inducing and non-inducing solid and liquid media were generated in triplicate on an Illumina HiSeq2500.	+	-	-
B dataset	C. albicans	NA	101	SINGLE	Illumina HiSeq 2500	2017-10-11	PRJNA389997	SRP108956	SRR5665846	Overall design: Total RNA profiles of C. albicans cells grown for 3 hours in inducing and non-inducing solid and liquid media were generated in triplicate on an Illumina HiSeq2500.	+	-	-
B dataset	C. albicans	NA	101	SINGLE	Illumina HiSeq 2500	2017-10-11	PRJNA389997	SRP108956	SRR5665847	Overall design: Total RNA profiles of C. albicans cells grown for 3 hours in inducing and non-inducing solid and liquid media were generated in triplicate on an Illumina HiSeq2500.	+	-	-
B dataset	C. albicans	NA	101	SINGLE	Illumina HiSeq 2500	2017-10-11	PRJNA389997	SRP108956	SRR5665848	Overall design: Total RNA profiles of C. albicans cells grown for 3 hours in inducing and non-inducing solid and liquid media were generated in triplicate on an Illumina HiSeq2500.	+	-	-
B dataset	C. albicans	NA	101	SINGLE	Illumina HiSeq 2500	2017-10-11	PRJNA389997	SRP108956	SRR5665849	Overall design: Total RNA profiles of C. albicans cells grown for 3 hours in inducing and non-inducing solid and liquid media were generated in triplicate on an Illumina HiSeq2500.	+	-	-
B dataset	C. albicans	NA	101	SINGLE	Illumina HiSeq 2500	2017-10-11	PRJNA389997	SRP108956	SRR5665850	Overall design: Total RNA profiles of C. albicans cells grown for 3 hours in inducing and non-inducing solid and liquid media were generated in triplicate on an Illumina HiSeq2500.	+	-	-
B dataset	C. albicans	NA	101	SINGLE	Illumina HiSeq 2500	2017-10-11	PRJNA389997	SRP108956	SRR5665851	Overall design: Total RNA profiles of C. albicans cells grown for 3 hours in inducing and non-inducing solid and liquid media were generated in triplicate on an Illumina HiSeq2500.	+	-	-
B dataset	C. albicans	NA	101	SINGLE	Illumina HiSeq 2500	2017-10-11	PRJNA389997	SRP108956	SRR5665852	Overall design: Total RNA profiles of C. albicans cells grown for 3 hours in inducing and non-inducing solid and liquid media were generated in triplicate on an Illumina HiSeq2500.	+	-	-
B dataset	C. albicans	NA	101	SINGLE	Illumina HiSeq 2500	2017-10-11	PRJNA389997	SRP108956	SRR5665853	Overall design: Total RNA profiles of C. albicans cells grown for 3 hours in inducing and non-inducing solid and liquid media were generated in triplicate on an Illumina HiSeq2500.	+	-	-
B dataset	C. albicans	NA	101	SINGLE	Illumina HiSeq 2500	2017-10-11	PRJNA389997	SRP108956	SRR5665854	Overall design: Total RNA profiles of C. albicans cells grown for 3 hours in inducing and non-inducing solid and liquid media were generated in triplicate on an Illumina HiSeq2500.	+	-	-
B dataset	C. albicans	NA	101	SINGLE	Illumina HiSeq 2500	2017-10-11	PRJNA389997	SRP108956	SRR5665855	Overall design: Total RNA profiles of C. albicans cells grown for 3 hours in inducing and non-inducing solid and liquid media were generated in triplicate on an Illumina HiSeq2500.	+	-	-
B dataset	C. albicans	NA	101	SINGLE	Illumina HiSeq 2500	2017-10-11	PRJNA389997	SRP108956	SRR5665856	Overall design: Total RNA profiles of C. albicans cells grown for 3 hours in inducing and non-inducing solid and liquid media were generated in triplicate on an Illumina HiSeq2500.	+	-	-
B dataset	C. albicans	NA	101	SINGLE	Illumina HiSeq 2500	2017-10-11	PRJNA389997	SRP108956	SRR5665857	Overall design: Total RNA profiles of C. albicans cells grown for 3 hours in inducing and non-inducing solid and liquid media were generated in triplicate on an Illumina HiSeq2500.	+	-	-
B dataset	C. albicans	NA	101	SINGLE	Illumina HiSeq 2500	2017-10-11	PRJNA389997	SRP108956	SRR5665858	Overall design: Total RNA profiles of C. albicans cells grown for 3 hours in inducing and non-inducing solid and liquid media were generated in triplicate on an Illumina HiSeq2500.	+	-	-
B dataset	C. albicans	NA	101	SINGLE	Illumina HiSeq 2500	2017-10-11	PRJNA389997	SRP108956	SRR5665859	Overall design: Total RNA profiles of C. albicans cells grown for 3 hours in inducing and non-inducing solid and liquid media were generated in triplicate on an Illumina HiSeq2500.	+	-	-
B dataset	C. albicans	NA	101	SINGLE	Illumina HiSeq 2500	2017-10-11	PRJNA389997	SRP108956	SRR5665860	Overall design: Total RNA profiles of C. albicans cells grown for 3 hours in inducing and non-inducing solid and liquid media were generated in triplicate on an Illumina HiSeq2500.	+	-	-
B dataset	C. albicans	NA	101	SINGLE	Illumina HiSeq 2500	2017-10-11	PRJNA389997	SRP108956	SRR5665861	Overall design: Total RNA profiles of C. albicans cells grown for 3 hours in inducing and non-inducing solid and liquid media were generated in triplicate on an Illumina HiSeq2500.	+	-	-
B dataset	C. albicans	NA	101	SINGLE	Illumina HiSeq 2500	2017-10-11	PRJNA389997	SRP108956	SRR5665862	Overall design: Total RNA profiles of C. albicans cells grown for 3 hours in inducing and non-inducing solid and liquid media were generated in triplicate on an Illumina HiSeq2500.	+	-	-
B dataset	C. albicans	NA	101	SINGLE	Illumina HiSeq 2500	2017-10-11	PRJNA389997	SRP108956	SRR5665863	Overall design: Total RNA profiles of C. albicans cells grown for 3 hours in inducing and non-inducing solid and liquid media were generated in triplicate on an Illumina HiSeq2500.	+	-	-
B dataset	C. albicans	NA	101	SINGLE	Illumina HiSeq 2500	2017-10-11	PRJNA389997	SRP108956	SRR5665864	Overall design: Total RNA profiles of C. albicans cells grown for 3 hours in inducing and non-inducing solid and liquid media were generated in triplicate on an Illumina HiSeq2500.	+	-	-
B dataset	C. albicans	NA	101	SINGLE	Illumina HiSeq 2500	2017-10-11	PRJNA389997	SRP108956	SRR5665865	Overall design: Total RNA profiles of C. albicans cells grown for 3 hours in inducing and non-inducing solid and liquid media were generated in triplicate on an Illumina HiSeq2500.	+	-	-
B dataset	C. albicans	NA	101	SINGLE	Illumina HiSeq 2500	2017-10-11	PRJNA389997	SRP108956	SRR5665866	Overall design: Total RNA profiles of C. albicans cells grown for 3 hours in inducing and non-inducing solid and liquid media were generated in triplicate on an Illumina HiSeq2500.	+	-	-
B dataset	C. albicans	NA	101	SINGLE	Illumina HiSeq 2500	2017-10-11	PRJNA389997	SRP108956	SRR5665867	Overall design: Total RNA profiles of C. albicans cells grown for 3 hours in inducing and non-inducing solid and liquid media were generated in triplicate on an Illumina HiSeq2500.	+	-	-
B dataset	C. albicans	NA	101	SINGLE	Illumina HiSeq 2500	2017-10-11	PRJNA389997	SRP108956	SRR5665868	Overall design: Total RNA profiles of C. albicans cells grown for 3 hours in inducing and non-inducing solid and liquid media were generated in triplicate on an Illumina HiSeq2500.	+	-	-
B dataset	C. albicans	NA	101	SINGLE	Illumina HiSeq 2500	2017-10-11	PRJNA389997	SRP108956	SRR5665869	Overall design: Total RNA profiles of C. albicans cells grown for 3 hours in inducing and non-inducing solid and liquid media were generated in triplicate on an Illumina HiSeq2500.	+	-	-
B dataset	C. albicans	NA	101	SINGLE	Illumina HiSeq 2500	2017-10-11	PRJNA389997	SRP108956	SRR5665870	Overall design: Total RNA profiles of C. albicans cells grown for 3 hours in inducing and non-inducing solid and liquid media were generated in triplicate on an Illumina HiSeq2500.	+	-	-
B dataset	C. albicans	NA	101	SINGLE	Illumina HiSeq 2500	2017-10-11	PRJNA389997	SRP108956	SRR5665871	Overall design: Total RNA profiles of C. albicans cells grown for 3 hours in inducing and non-inducing solid and liquid media were generated in triplicate on an Illumina HiSeq2500.	+	-	-
B dataset	C. albicans	NA	101	SINGLE	Illumina HiSeq 2500	2017-10-11	PRJNA389997	SRP108956	SRR5665872	Overall design: Total RNA profiles of C. albicans cells grown for 3 hours in inducing and non-inducing solid and liquid media were generated in triplicate on an Illumina HiSeq2500.	+	-	-
B dataset	C. albicans	NA	101	SINGLE	Illumina HiSeq 2500	2017-10-11	PRJNA389997	SRP108956	SRR5665873	Overall design: Total RNA profiles of C. albicans cells grown for 3 hours in inducing and non-inducing solid and liquid media were generated in triplicate on an Illumina HiSeq2500.	+	-	-
B dataset	C. albicans	NA	101	SINGLE	Illumina HiSeq 2500	2017-10-11	PRJNA389997	SRP108956	SRR5665874	Overall design: Total RNA profiles of C. albicans cells grown for 3 hours in inducing and non-inducing solid and liquid media were generated in triplicate on an Illumina HiSeq2500.	+	-	-
B dataset	C. albicans	NA	101	SINGLE	Illumina HiSeq 2500	2017-10-11	PRJNA389997	SRP108956	SRR5665875	Overall design: Total RNA profiles of C. albicans cells grown for 3 hours in inducing and non-inducing solid and liquid media were generated in triplicate on an Illumina HiSeq2500.	+	-	-
B dataset	C. albicans	NA	101	SINGLE	Illumina HiSeq 2500	2017-10-11	PRJNA389997	SRP108956	SRR5665876	Overall design: Total RNA profiles of C. albicans cells grown for 3 hours in inducing and non-inducing solid and liquid media were generated in triplicate on an Illumina HiSeq2500.	+	-	-
B dataset	C. albicans	NA	101	SINGLE	Illumina HiSeq 2500	2017-10-11	PRJNA389997	SRP108956	SRR5665877	Overall design: Total RNA profiles of C. albicans cells grown for 3 hours in inducing and non-inducing solid and liquid media were generated in triplicate on an Illumina HiSeq2500.	+	-	-
B dataset	C. albicans	NA	101	SINGLE	Illumina HiSeq 2500	2017-10-11	PRJNA389997	SRP108956	SRR5665878	Overall design: Total RNA profiles of C. albicans cells grown for 3 hours in inducing and non-inducing solid and liquid media were generated in triplicate on an Illumina HiSeq2500.	+	-	-
B dataset	C. albicans	NA	101	SINGLE	Illumina HiSeq 2500	2017-10-11	PRJNA389997	SRP108956	SRR5665879	Overall design: Total RNA profiles of C. albicans cells grown for 3 hours in inducing and non-inducing solid and liquid media were generated in triplicate on an Illumina HiSeq2500.	+	-	-
B dataset	C. albicans	NA	101	SINGLE	Illumina HiSeq 2500	2017-10-11	PRJNA389997	SRP108956	SRR5665880	Overall design: Total RNA profiles of C. albicans cells grown for 3 hours in inducing and non-inducing solid and liquid media were generated in triplicate on an Illumina HiSeq2500.	+	-	-
B dataset	C. albicans	NA	101	SINGLE	Illumina HiSeq 2500	2017-10-11	PRJNA389997	SRP108956	SRR5665881	Overall design: Total RNA profiles of C. albicans cells grown for 3 hours in inducing and non-inducing solid and liquid media were generated in triplicate on an Illumina HiSeq2500.	+	-	-
B dataset	C. albicans	NA	101	SINGLE	Illumina HiSeq 2500	2017-10-11	PRJNA389997	SRP108956	SRR5665882	Overall design: Total RNA profiles of C. albicans cells grown for 3 hours in inducing and non-inducing solid and liquid media were generated in triplicate on an Illumina HiSeq2500.	+	-	-
B dataset	C. albicans	NA	101	SINGLE	Illumina HiSeq 2500	2017-10-11	PRJNA389997	SRP108956	SRR5665883	Overall design: Total RNA profiles of C. albicans cells grown for 3 hours in inducing and non-inducing solid and liquid media were generated in triplicate on an Illumina HiSeq2500.	+	-	-
B dataset	C. albicans	NA	101	SINGLE	Illumina HiSeq 2500	2017-10-11	PRJNA389997	SRP108956	SRR5665884	Overall design: Total RNA profiles of C. albicans cells grown for 3 hours in inducing and non-inducing solid and liquid media were generated in triplicate on an Illumina HiSeq2500.	+	-	-
B dataset	C. albicans	NA	101	SINGLE	Illumina HiSeq 2500	2017-10-11	PRJNA389997	SRP108956	SRR5665885	Overall design: Total RNA profiles of C. albicans cells grown for 3 hours in inducing and non-inducing solid and liquid media were generated in triplicate on an Illumina HiSeq2500.	+	-	-
B dataset	C. albicans	NA	101	SINGLE	Illumina HiSeq 2500	2017-10-11	PRJNA389997	SRP108956	SRR5665886	Overall design: Total RNA profiles of C. albicans cells grown for 3 hours in inducing and non-inducing solid and liquid media were generated in triplicate on an Illumina HiSeq2500.	+	-	-
B dataset	C. albicans	NA	151	SINGLE	Illumina HiSeq 1500	2018-06-04	PRJNA390053	SRP108976	SRR5666316	Overall design: Analysis of dual RNA-seq of C. albicans and mouse macrophages	+	+	+
B dataset	C. albicans	NA	151	SINGLE	Illumina HiSeq 1500	2018-06-04	PRJNA390053	SRP108976	SRR5666317	Overall design: Analysis of dual RNA-seq of C. albicans and mouse macrophages	+	+	+
B dataset	C. albicans	NA	151	SINGLE	Illumina HiSeq 1500	2018-06-04	PRJNA390053	SRP108976	SRR5666318	Overall design: Analysis of dual RNA-seq of C. albicans and mouse macrophages	+	-	-
B dataset	C. albicans	NA	151	SINGLE	Illumina HiSeq 1500	2018-06-04	PRJNA390053	SRP108976	SRR5666319	Overall design: Analysis of dual RNA-seq of C. albicans and mouse macrophages	+	+	+
B dataset	C. albicans	NA	151	SINGLE	Illumina HiSeq 1500	2018-06-04	PRJNA390053	SRP108976	SRR5666320	Overall design: Analysis of dual RNA-seq of C. albicans and mouse macrophages	+	+	+
B dataset	C. albicans	NA	151	SINGLE	Illumina HiSeq 1500	2018-06-04	PRJNA390053	SRP108976	SRR5666321	Overall design: Analysis of dual RNA-seq of C. albicans and mouse macrophages	+	+	+
B dataset	C. albicans	NA	151	SINGLE	Illumina HiSeq 1500	2018-06-04	PRJNA390053	SRP108976	SRR5666325	Overall design: Analysis of dual RNA-seq of C. albicans and mouse macrophages	+	+	+
B dataset	C. albicans	NA	151	SINGLE	Illumina HiSeq 1500	2018-06-04	PRJNA390053	SRP108976	SRR5666326	Overall design: Analysis of dual RNA-seq of C. albicans and mouse macrophages	+	-	-
[truncated: 1,065 more rows]
