# Supplementary material for: The long non-coding RNA landscape of Candida yeast pathogens
Source: Nat Commun. 2021 Dec 16;12:7317. doi: 10.1038/s41467-021-27635-4 (PMC8677757; doi:10.1038/s41467-021-27635-4)
Supplement: Supplementary file 4 — Supplementary Data 2 [file 41467_2021_27635_MOESM4_ESM.xlsx]

## Sheet: Sheet1
Supplementary Data 2: lncRNA catalogues of the studied species. For lncRNA type, x - antisense lncRNAs, u - intergenic lncRNAs.
Species	Chromosome	Start	End	Id|length|lncRNA_type|overlapping_gene_id|chromosome|species	Strand
C. albicans	Ca22chr1A_C_albicans_SC5314	7	3734	MSTRG.1.1|3728|u|NA|Ca22chr1A_C_albicans_SC5314|calb	+
C. albicans	Ca22chr1A_C_albicans_SC5314	2919	4227	MSTRG.3.1|1309|x|C1_00010W_A-T|Ca22chr1A_C_albicans_SC5314|calb	-
C. albicans	Ca22chr1A_C_albicans_SC5314	4621	5417	MSTRG.6.1|797|x|C1_00020C_A-T|Ca22chr1A_C_albicans_SC5314|calb	+
C. albicans	Ca22chr1A_C_albicans_SC5314	7540	8304	MSTRG.9.1|765|u|NA|Ca22chr1A_C_albicans_SC5314|calb	+
C. albicans	Ca22chr1A_C_albicans_SC5314	8809	9153	MSTRG.11.1|345|x|C1_00030C_A-T|Ca22chr1A_C_albicans_SC5314|calb	+
C. albicans	Ca22chr1A_C_albicans_SC5314	8959	9191	MSTRG.12.1|233|u|NA|Ca22chr1A_C_albicans_SC5314|calb	-
C. albicans	Ca22chr1A_C_albicans_SC5314	9295	10856	MSTRG.13.1|1562|x|C1_00040W_A-T|Ca22chr1A_C_albicans_SC5314|calb	-
C. albicans	Ca22chr1A_C_albicans_SC5314	11306	11636	MSTRG.15.1|331|x|C1_00040W_A-T|Ca22chr1A_C_albicans_SC5314|calb	-
C. albicans	Ca22chr1A_C_albicans_SC5314	13552	13765	MSTRG.18.1|214|x|C1_00060W_A-T|Ca22chr1A_C_albicans_SC5314|calb	-
C. albicans	Ca22chr1A_C_albicans_SC5314	16130	16748	MSTRG.21.1|619|x|C1_00100C_A-T|Ca22chr1A_C_albicans_SC5314|calb	+
C. albicans	Ca22chr1A_C_albicans_SC5314	21722	22367	MSTRG.26.1|646|x|C1_00140W_A-T|Ca22chr1A_C_albicans_SC5314|calb	-
C. albicans	Ca22chr1A_C_albicans_SC5314	21736	22151	MSTRG.27.1|416|u|NA|Ca22chr1A_C_albicans_SC5314|calb	+
C. albicans	Ca22chr1A_C_albicans_SC5314	27211	28401	MSTRG.30.1|1191|x|C1_00150C_A-T|Ca22chr1A_C_albicans_SC5314|calb	+
C. albicans	Ca22chr1A_C_albicans_SC5314	29563	29901	MSTRG.33.1|339|x|C1_00170W_A-T|Ca22chr1A_C_albicans_SC5314|calb	-
C. albicans	Ca22chr1A_C_albicans_SC5314	32296	32661	MSTRG.36.1|366|x|C1_00180W_A-T|Ca22chr1A_C_albicans_SC5314|calb	-
C. albicans	Ca22chr1A_C_albicans_SC5314	33221	34198	MSTRG.38.1|978|x|C1_00190C_A-T|Ca22chr1A_C_albicans_SC5314|calb	+
C. albicans	Ca22chr1A_C_albicans_SC5314	34351	34669	MSTRG.41.1|319|x|C1_00210C_A-T|Ca22chr1A_C_albicans_SC5314|calb	+
C. albicans	Ca22chr1A_C_albicans_SC5314	35581	36680	MSTRG.43.1|1100|x|C1_00210C_A-T|Ca22chr1A_C_albicans_SC5314|calb	+
C. albicans	Ca22chr1A_C_albicans_SC5314	36030	37574	MSTRG.44.1|1545|u|NA|Ca22chr1A_C_albicans_SC5314|calb	-
C. albicans	Ca22chr1A_C_albicans_SC5314	36853	37581	MSTRG.45.1|729|u|NA|Ca22chr1A_C_albicans_SC5314|calb	+
C. albicans	Ca22chr1A_C_albicans_SC5314	39387	40483	MSTRG.47.1|1097|x|C1_00220W_A-T|Ca22chr1A_C_albicans_SC5314|calb	-
C. albicans	Ca22chr1A_C_albicans_SC5314	39626	40583	MSTRG.48.1|958|x|C1_00230C_A-T|Ca22chr1A_C_albicans_SC5314|calb	+
C. albicans	Ca22chr1A_C_albicans_SC5314	42186	42703	MSTRG.53.1|518|x|C1_00270W_A-T|Ca22chr1A_C_albicans_SC5314|calb	-
C. albicans	Ca22chr1A_C_albicans_SC5314	45665	46905	MSTRG.56.1|1241|x|C1_00290W_A-T|Ca22chr1A_C_albicans_SC5314|calb	-
C. albicans	Ca22chr1A_C_albicans_SC5314	48265	48611	MSTRG.59.1|347|x|C1_00310W_A-T|Ca22chr1A_C_albicans_SC5314|calb	-
C. albicans	Ca22chr1A_C_albicans_SC5314	51585	53097	MSTRG.64.1|1513|x|C1_00350C_A-T|Ca22chr1A_C_albicans_SC5314|calb	+
C. albicans	Ca22chr1A_C_albicans_SC5314	51754	52435	MSTRG.65.1|682|u|NA|Ca22chr1A_C_albicans_SC5314|calb	-
C. albicans	Ca22chr1A_C_albicans_SC5314	52513	52728	MSTRG.66.1|216|u|NA|Ca22chr1A_C_albicans_SC5314|calb	-
C. albicans	Ca22chr1A_C_albicans_SC5314	54345	54639	MSTRG.68.1|295|x|C1_00360W_A-T|Ca22chr1A_C_albicans_SC5314|calb	-
C. albicans	Ca22chr1A_C_albicans_SC5314	56985	59334	MSTRG.71.1|2350|x|C1_00380C_A-T|Ca22chr1A_C_albicans_SC5314|calb	+
C. albicans	Ca22chr1A_C_albicans_SC5314	57308	57608	MSTRG.72.1|301|u|NA|Ca22chr1A_C_albicans_SC5314|calb	-
C. albicans	Ca22chr1A_C_albicans_SC5314	57896	59448	MSTRG.73.1|1553|x|C1_00390W_A-T|Ca22chr1A_C_albicans_SC5314|calb	-
C. albicans	Ca22chr1A_C_albicans_SC5314	62405	63301	MSTRG.75.1|897|x|C1_00390W_A-T|Ca22chr1A_C_albicans_SC5314|calb	-
C. albicans	Ca22chr1A_C_albicans_SC5314	64252	64636	MSTRG.78.1|385|x|C1_00400W_A-T|Ca22chr1A_C_albicans_SC5314|calb	-
C. albicans	Ca22chr1A_C_albicans_SC5314	64367	64832	MSTRG.79.1|466|x|C1_00410C_A-T|Ca22chr1A_C_albicans_SC5314|calb	+
C. albicans	Ca22chr1A_C_albicans_SC5314	66584	67943	MSTRG.81.1|1360|x|C1_00420W_A-T|Ca22chr1A_C_albicans_SC5314|calb	-
C. albicans	Ca22chr1A_C_albicans_SC5314	66740	67773	MSTRG.82.1|1034|u|NA|Ca22chr1A_C_albicans_SC5314|calb	+
C. albicans	Ca22chr1A_C_albicans_SC5314	68666	68902	MSTRG.84.1|237|x|C1_00420W_A-T|Ca22chr1A_C_albicans_SC5314|calb	-
C. albicans	Ca22chr1A_C_albicans_SC5314	71064	71291	MSTRG.87.1|228|x|C1_00440W_A-T|Ca22chr1A_C_albicans_SC5314|calb	-
C. albicans	Ca22chr1A_C_albicans_SC5314	72986	73422	MSTRG.89.1|437|x|C1_00450C_A-T|Ca22chr1A_C_albicans_SC5314|calb	+
C. albicans	Ca22chr1A_C_albicans_SC5314	73751	73964	MSTRG.91.1|214|x|C1_00460W_A-T|Ca22chr1A_C_albicans_SC5314|calb	-
C. albicans	Ca22chr1A_C_albicans_SC5314	75282	75693	MSTRG.93.1|412|x|C1_00480C_A-T|Ca22chr1A_C_albicans_SC5314|calb	+
C. albicans	Ca22chr1A_C_albicans_SC5314	77847	78157	MSTRG.95.1|311|x|C1_00490C_A-T|Ca22chr1A_C_albicans_SC5314|calb	+
C. albicans	Ca22chr1A_C_albicans_SC5314	78271	78784	MSTRG.97.1|514|x|C1_00500C_A-T|Ca22chr1A_C_albicans_SC5314|calb	+
C. albicans	Ca22chr1A_C_albicans_SC5314	81752	81952	MSTRG.101.1|201|x|C1_00520W_A-T|Ca22chr1A_C_albicans_SC5314|calb	-
C. albicans	Ca22chr1A_C_albicans_SC5314	81955	82234	MSTRG.102.1|280|x|C1_00530C_A-T|Ca22chr1A_C_albicans_SC5314|calb	+
C. albicans	Ca22chr1A_C_albicans_SC5314	84486	85215	MSTRG.104.1|730|x|C1_00530C_A-T|Ca22chr1A_C_albicans_SC5314|calb	+
C. albicans	Ca22chr1A_C_albicans_SC5314	87359	88030	MSTRG.106.1|672|x|C1_00550W_A-T|Ca22chr1A_C_albicans_SC5314|calb	-
C. albicans	Ca22chr1A_C_albicans_SC5314	89662	90119	MSTRG.108.1|458|x|C1_00550W_A-T|Ca22chr1A_C_albicans_SC5314|calb	-
C. albicans	Ca22chr1A_C_albicans_SC5314	94751	94955	MSTRG.112.1|205|x|C1_00580W_A-T|Ca22chr1A_C_albicans_SC5314|calb	-
C. albicans	Ca22chr1A_C_albicans_SC5314	95145	95442	MSTRG.113.1|298|x|C1_00590W_A-T|Ca22chr1A_C_albicans_SC5314|calb	-
C. albicans	Ca22chr1A_C_albicans_SC5314	96359	96713	MSTRG.115.1|355|x|C1_00590W_A-T|Ca22chr1A_C_albicans_SC5314|calb	-
C. albicans	Ca22chr1A_C_albicans_SC5314	101437	101796	MSTRG.117.1|360|x|C1_00610W_A-T|Ca22chr1A_C_albicans_SC5314|calb	-
C. albicans	Ca22chr1A_C_albicans_SC5314	103377	103805	MSTRG.119.1|429|x|C1_00610W_A-T|Ca22chr1A_C_albicans_SC5314|calb	-
C. albicans	Ca22chr1A_C_albicans_SC5314	104710	105311	MSTRG.121.1|602|x|C1_00630W_A-T|Ca22chr1A_C_albicans_SC5314|calb	-
C. albicans	Ca22chr1A_C_albicans_SC5314	106939	107200	MSTRG.123.1|262|x|C1_00640C_A-T|Ca22chr1A_C_albicans_SC5314|calb	+
C. albicans	Ca22chr1A_C_albicans_SC5314	110896	111728	MSTRG.125.1|833|x|C1_00640C_A-T|Ca22chr1A_C_albicans_SC5314|calb	+
C. albicans	Ca22chr1A_C_albicans_SC5314	112152	112887	MSTRG.127.1|736|x|C1_00660C_A-T|Ca22chr1A_C_albicans_SC5314|calb	+
C. albicans	Ca22chr1A_C_albicans_SC5314	113735	114226	MSTRG.129.1|492|x|C1_00670C_A-T|Ca22chr1A_C_albicans_SC5314|calb	+
C. albicans	Ca22chr1A_C_albicans_SC5314	115780	116072	MSTRG.132.1|293|x|C1_00670C_A-T|Ca22chr1A_C_albicans_SC5314|calb	+
C. albicans	Ca22chr1A_C_albicans_SC5314	116167	116549	MSTRG.133.1|383|u|NA|Ca22chr1A_C_albicans_SC5314|calb	+
C. albicans	Ca22chr1A_C_albicans_SC5314	116457	116714	MSTRG.134.1|258|u|NA|Ca22chr1A_C_albicans_SC5314|calb	-
C. albicans	Ca22chr1A_C_albicans_SC5314	116852	117277	MSTRG.135.1|426|u|NA|Ca22chr1A_C_albicans_SC5314|calb	+
C. albicans	Ca22chr1A_C_albicans_SC5314	116976	117405	MSTRG.136.1|430|x|C1_00680W_A-T|Ca22chr1A_C_albicans_SC5314|calb	-
C. albicans	Ca22chr1A_C_albicans_SC5314	119343	119778	MSTRG.138.1|436|x|C1_00690W_A-T|Ca22chr1A_C_albicans_SC5314|calb	-
C. albicans	Ca22chr1A_C_albicans_SC5314	122682	123156	MSTRG.140.1|475|x|C1_00690W_A-T|Ca22chr1A_C_albicans_SC5314|calb	-
C. albicans	Ca22chr1A_C_albicans_SC5314	123596	123968	MSTRG.143.1|373|x|C1_00710C_A-T|Ca22chr1A_C_albicans_SC5314|calb	+
C. albicans	Ca22chr1A_C_albicans_SC5314	125373	125705	MSTRG.144.1|333|x|C1_00710C_A-T|Ca22chr1A_C_albicans_SC5314|calb	+
C. albicans	Ca22chr1A_C_albicans_SC5314	128521	129407	MSTRG.147.1|887|x|C1_00730C_A-T|Ca22chr1A_C_albicans_SC5314|calb	+
C. albicans	Ca22chr1A_C_albicans_SC5314	130582	131457	MSTRG.150.1|876|x|C1_00750C_A-T|Ca22chr1A_C_albicans_SC5314|calb	+
C. albicans	Ca22chr1A_C_albicans_SC5314	133870	134078	MSTRG.152.1|209|x|C1_00750C_A-T|Ca22chr1A_C_albicans_SC5314|calb	+
C. albicans	Ca22chr1A_C_albicans_SC5314	134810	135632	MSTRG.154.1|823|x|C1_00760W_A-T|Ca22chr1A_C_albicans_SC5314|calb	-
C. albicans	Ca22chr1A_C_albicans_SC5314	134986	135775	MSTRG.155.1|790|x|C1_00770C_A-T|Ca22chr1A_C_albicans_SC5314|calb	+
C. albicans	Ca22chr1A_C_albicans_SC5314	136341	136802	MSTRG.157.1|462|x|C1_00770C_A-T|Ca22chr1A_C_albicans_SC5314|calb	+
C. albicans	Ca22chr1A_C_albicans_SC5314	137282	138722	MSTRG.159.1|1441|x|C1_00780C_A-T|Ca22chr1A_C_albicans_SC5314|calb	+
C. albicans	Ca22chr1A_C_albicans_SC5314	140832	141772	MSTRG.162.1|941|x|C1_00780C_A-T|Ca22chr1A_C_albicans_SC5314|calb	+
C. albicans	Ca22chr1A_C_albicans_SC5314	141893	142723	MSTRG.163.1|831|u|NA|Ca22chr1A_C_albicans_SC5314|calb	-
C. albicans	Ca22chr1A_C_albicans_SC5314	142379	143868	MSTRG.164.1|1490|u|NA|Ca22chr1A_C_albicans_SC5314|calb	+
C. albicans	Ca22chr1A_C_albicans_SC5314	144800	145096	MSTRG.165.1|297|u|NA|Ca22chr1A_C_albicans_SC5314|calb	-
C. albicans	Ca22chr1A_C_albicans_SC5314	145459	149350	MSTRG.166.1|3892|u|NA|Ca22chr1A_C_albicans_SC5314|calb	-
C. albicans	Ca22chr1A_C_albicans_SC5314	145615	146145	MSTRG.167.1|531|u|NA|Ca22chr1A_C_albicans_SC5314|calb	+
C. albicans	Ca22chr1A_C_albicans_SC5314	146966	147372	MSTRG.168.1|407|u|NA|Ca22chr1A_C_albicans_SC5314|calb	+
C. albicans	Ca22chr1A_C_albicans_SC5314	147535	147935	MSTRG.169.1|401|u|NA|Ca22chr1A_C_albicans_SC5314|calb	+
C. albicans	Ca22chr1A_C_albicans_SC5314	147988	150078	MSTRG.170.1|2091|u|NA|Ca22chr1A_C_albicans_SC5314|calb	+
C. albicans	Ca22chr1A_C_albicans_SC5314	150025	150354	MSTRG.171.1|330|u|NA|Ca22chr1A_C_albicans_SC5314|calb	-
C. albicans	Ca22chr1A_C_albicans_SC5314	151560	154621	MSTRG.173.1|3062|x|C1_00790W_A-T|Ca22chr1A_C_albicans_SC5314|calb	-
C. albicans	Ca22chr1A_C_albicans_SC5314	152664	154732	MSTRG.175.1|2069|x|C1_00800C_A-T|Ca22chr1A_C_albicans_SC5314|calb	+
C. albicans	Ca22chr1A_C_albicans_SC5314	156208	156711	MSTRG.178.1|504|x|C1_00820W_A-T|Ca22chr1A_C_albicans_SC5314|calb	-
C. albicans	Ca22chr1A_C_albicans_SC5314	157598	158871	MSTRG.180.1|1274|x|C1_00830W_A-T|Ca22chr1A_C_albicans_SC5314|calb	-
C. albicans	Ca22chr1A_C_albicans_SC5314	160535	160986	MSTRG.184.1|452|x|C1_00840C_A-T|Ca22chr1A_C_albicans_SC5314|calb	+
C. albicans	Ca22chr1A_C_albicans_SC5314	162573	163251	MSTRG.185.1|679|x|C1_00840C_A-T|Ca22chr1A_C_albicans_SC5314|calb	+
C. albicans	Ca22chr1A_C_albicans_SC5314	164194	164397	MSTRG.186.1|204|u|NA|Ca22chr1A_C_albicans_SC5314|calb	-
C. albicans	Ca22chr1A_C_albicans_SC5314	164398	164617	MSTRG.187.1|220|u|NA|Ca22chr1A_C_albicans_SC5314|calb	+
C. albicans	Ca22chr1A_C_albicans_SC5314	165018	165299	MSTRG.188.1|282|u|NA|Ca22chr1A_C_albicans_SC5314|calb	+
C. albicans	Ca22chr1A_C_albicans_SC5314	166040	167021	MSTRG.189.1|982|u|NA|Ca22chr1A_C_albicans_SC5314|calb	+
C. albicans	Ca22chr1A_C_albicans_SC5314	166461	167131	MSTRG.190.1|671|x|C1_00850W_A-T|Ca22chr1A_C_albicans_SC5314|calb	-
C. albicans	Ca22chr1A_C_albicans_SC5314	167850	168643	MSTRG.192.1|794|x|C1_00860W_A-T|Ca22chr1A_C_albicans_SC5314|calb	-
C. albicans	Ca22chr1A_C_albicans_SC5314	169386	170257	MSTRG.194.1|872|x|C1_00870W_A-T|Ca22chr1A_C_albicans_SC5314|calb	-
C. albicans	Ca22chr1A_C_albicans_SC5314	172155	172799	MSTRG.196.1|645|x|C1_00870W_A-T|Ca22chr1A_C_albicans_SC5314|calb	-
C. albicans	Ca22chr1A_C_albicans_SC5314	172940	173198	MSTRG.198.1|259|u|NA|Ca22chr1A_C_albicans_SC5314|calb	-
C. albicans	Ca22chr1A_C_albicans_SC5314	173617	173965	MSTRG.199.1|349|u|NA|Ca22chr1A_C_albicans_SC5314|calb	-
C. albicans	Ca22chr1A_C_albicans_SC5314	174025	174545	MSTRG.200.1|521|x|C1_00880W_A-T|Ca22chr1A_C_albicans_SC5314|calb	-
C. albicans	Ca22chr1A_C_albicans_SC5314	176102	176390	MSTRG.202.1|289|x|C1_00890W_A-T|Ca22chr1A_C_albicans_SC5314|calb	-
C. albicans	Ca22chr1A_C_albicans_SC5314	178385	178717	MSTRG.204.1|333|x|C1_00890W_A-T|Ca22chr1A_C_albicans_SC5314|calb	-
C. albicans	Ca22chr1A_C_albicans_SC5314	179208	179494	MSTRG.206.1|287|x|C1_00900W_A-T|Ca22chr1A_C_albicans_SC5314|calb	-
C. albicans	Ca22chr1A_C_albicans_SC5314	179866	180126	MSTRG.208.1|261|x|C1_00910W_A-T|Ca22chr1A_C_albicans_SC5314|calb	-
C. albicans	Ca22chr1A_C_albicans_SC5314	180603	181094	MSTRG.209.1|492|x|C1_00910W_A-T|Ca22chr1A_C_albicans_SC5314|calb	-
C. albicans	Ca22chr1A_C_albicans_SC5314	185340	185566	MSTRG.211.1|227|x|C1_00930C_A-T|Ca22chr1A_C_albicans_SC5314|calb	+
C. albicans	Ca22chr1A_C_albicans_SC5314	189994	190449	MSTRG.213.1|456|x|C1_00930C_A-T|Ca22chr1A_C_albicans_SC5314|calb	+
C. albicans	Ca22chr1A_C_albicans_SC5314	190617	190894	MSTRG.214.1|278|x|C1_00940W_A-T|Ca22chr1A_C_albicans_SC5314|calb	-
C. albicans	Ca22chr1A_C_albicans_SC5314	193307	193843	MSTRG.217.1|537|x|C1_00950C_A-T|Ca22chr1A_C_albicans_SC5314|calb	+
C. albicans	Ca22chr1A_C_albicans_SC5314	193968	194774	MSTRG.219.1|807|x|C1_00960C_A-T|Ca22chr1A_C_albicans_SC5314|calb	+
C. albicans	Ca22chr1A_C_albicans_SC5314	197747	197984	MSTRG.221.1|238|x|C1_00960C_A-T|Ca22chr1A_C_albicans_SC5314|calb	+
C. albicans	Ca22chr1A_C_albicans_SC5314	197801	198353	MSTRG.222.1|553|x|C1_00970W_A-T|Ca22chr1A_C_albicans_SC5314|calb	-
C. albicans	Ca22chr1A_C_albicans_SC5314	198670	199300	MSTRG.224.1|631|x|C1_00970W_A-T|Ca22chr1A_C_albicans_SC5314|calb	-
C. albicans	Ca22chr1A_C_albicans_SC5314	202176	202631	MSTRG.227.1|456|x|C1_00990C_A-T|Ca22chr1A_C_albicans_SC5314|calb	+
C. albicans	Ca22chr1A_C_albicans_SC5314	204261	204870	MSTRG.230.1|610|x|C1_01010W_A-T|Ca22chr1A_C_albicans_SC5314|calb	-
C. albicans	Ca22chr1A_C_albicans_SC5314	205052	205329	MSTRG.232.1|278|x|C1_01030W_A-T|Ca22chr1A_C_albicans_SC5314|calb	-
C. albicans	Ca22chr1A_C_albicans_SC5314	206147	206571	MSTRG.234.1|425|x|C1_01030W_A-T|Ca22chr1A_C_albicans_SC5314|calb	-
C. albicans	Ca22chr1A_C_albicans_SC5314	207760	208137	MSTRG.237.1|378|x|C1_01050C_A-T|Ca22chr1A_C_albicans_SC5314|calb	+
C. albicans	Ca22chr1A_C_albicans_SC5314	208059	208381	MSTRG.238.1|323|x|C1_01060W_A-T|Ca22chr1A_C_albicans_SC5314|calb	-
C. albicans	Ca22chr1A_C_albicans_SC5314	212648	213151	MSTRG.243.1|504|x|C1_01090C_A-T|Ca22chr1A_C_albicans_SC5314|calb	+
C. albicans	Ca22chr1A_C_albicans_SC5314	212909	213134	MSTRG.244.1|226|u|NA|Ca22chr1A_C_albicans_SC5314|calb	-
C. albicans	Ca22chr1A_C_albicans_SC5314	213265	213698	MSTRG.246.1|434|x|C1_01100W_A-T|Ca22chr1A_C_albicans_SC5314|calb	-
C. albicans	Ca22chr1A_C_albicans_SC5314	220256	220469	MSTRG.248.1|214|x|C1_01100W_A-T|Ca22chr1A_C_albicans_SC5314|calb	-
C. albicans	Ca22chr1A_C_albicans_SC5314	220445	220687	MSTRG.249.1|243|x|C1_01110C_A-T|Ca22chr1A_C_albicans_SC5314|calb	+
C. albicans	Ca22chr1A_C_albicans_SC5314	222023	223622	MSTRG.251.1|1600|x|C1_01110C_A-T|Ca22chr1A_C_albicans_SC5314|calb	+
C. albicans	Ca22chr1A_C_albicans_SC5314	222105	224107	MSTRG.252.1|2003|u|NA|Ca22chr1A_C_albicans_SC5314|calb	-
C. albicans	Ca22chr1A_C_albicans_SC5314	223857	224061	MSTRG.253.1|205|u|NA|Ca22chr1A_C_albicans_SC5314|calb	+
C. albicans	Ca22chr1A_C_albicans_SC5314	224404	224764	MSTRG.254.1|361|x|C1_01130W_A-T|Ca22chr1A_C_albicans_SC5314|calb	-
C. albicans	Ca22chr1A_C_albicans_SC5314	227103	227775	MSTRG.257.1|673|x|C1_01140C_A-T|Ca22chr1A_C_albicans_SC5314|calb	+
C. albicans	Ca22chr1A_C_albicans_SC5314	229637	233014	MSTRG.258.1|3378|x|C1_01140C_A-T|Ca22chr1A_C_albicans_SC5314|calb	+
C. albicans	Ca22chr1A_C_albicans_SC5314	234875	235087	MSTRG.260.1|213|x|C1_01150C_A-T|Ca22chr1A_C_albicans_SC5314|calb	+
C. albicans	Ca22chr1A_C_albicans_SC5314	235826	236163	MSTRG.262.1|338|x|C1_01170C_A-T|Ca22chr1A_C_albicans_SC5314|calb	+
C. albicans	Ca22chr1A_C_albicans_SC5314	238217	238467	MSTRG.264.1|251|x|C1_01170C_A-T|Ca22chr1A_C_albicans_SC5314|calb	+
C. albicans	Ca22chr1A_C_albicans_SC5314	238567	239240	MSTRG.266.1|674|x|C1_01180C_A-T|Ca22chr1A_C_albicans_SC5314|calb	+
C. albicans	Ca22chr1A_C_albicans_SC5314	240817	241262	MSTRG.268.1|446|x|C1_01180C_A-T|Ca22chr1A_C_albicans_SC5314|calb	+
C. albicans	Ca22chr1A_C_albicans_SC5314	244564	245279	MSTRG.271.1|716|x|C1_01200W_A-T|Ca22chr1A_C_albicans_SC5314|calb	-
C. albicans	Ca22chr1A_C_albicans_SC5314	246312	246656	MSTRG.273.1|345|x|C1_01210W_A-T|Ca22chr1A_C_albicans_SC5314|calb	-
C. albicans	Ca22chr1A_C_albicans_SC5314	247324	248785	MSTRG.275.1|1462|x|C1_01220C_A-T|Ca22chr1A_C_albicans_SC5314|calb	+
C. albicans	Ca22chr1A_C_albicans_SC5314	247502	248820	MSTRG.276.1|1319|x|C1_01240W_A-T|Ca22chr1A_C_albicans_SC5314|calb	-
C. albicans	Ca22chr1A_C_albicans_SC5314	249766	250190	MSTRG.278.1|425|x|C1_01250W_A-T|Ca22chr1A_C_albicans_SC5314|calb	-
C. albicans	Ca22chr1A_C_albicans_SC5314	252468	252719	MSTRG.281.1|252|x|C1_01260C_A-T|Ca22chr1A_C_albicans_SC5314|calb	+
C. albicans	Ca22chr1A_C_albicans_SC5314	252622	253204	MSTRG.282.1|583|x|C1_01270W_A-T|Ca22chr1A_C_albicans_SC5314|calb	-
C. albicans	Ca22chr1A_C_albicans_SC5314	254293	254578	MSTRG.284.1|286|x|C1_01270W_A-T|Ca22chr1A_C_albicans_SC5314|calb	-
C. albicans	Ca22chr1A_C_albicans_SC5314	254882	255253	MSTRG.286.1|372|x|C1_01290C_A-T|Ca22chr1A_C_albicans_SC5314|calb	+
C. albicans	Ca22chr1A_C_albicans_SC5314	257345	257712	MSTRG.288.1|368|x|C1_01290C_A-T|Ca22chr1A_C_albicans_SC5314|calb	+
C. albicans	Ca22chr1A_C_albicans_SC5314	258799	259087	MSTRG.290.1|289|x|C1_01300W_A-T|Ca22chr1A_C_albicans_SC5314|calb	-
C. albicans	Ca22chr1A_C_albicans_SC5314	259274	259717	MSTRG.292.1|444|x|C1_01320W_A-T|Ca22chr1A_C_albicans_SC5314|calb	-
C. albicans	Ca22chr1A_C_albicans_SC5314	261081	261356	MSTRG.294.1|276|x|C1_01320W_A-T|Ca22chr1A_C_albicans_SC5314|calb	-
C. albicans	Ca22chr1A_C_albicans_SC5314	261301	261504	MSTRG.295.1|204|x|C1_01330C_A-T|Ca22chr1A_C_albicans_SC5314|calb	+
C. albicans	Ca22chr1A_C_albicans_SC5314	261913	262308	MSTRG.297.1|396|x|C1_01340C_A-T|Ca22chr1A_C_albicans_SC5314|calb	+
C. albicans	Ca22chr1A_C_albicans_SC5314	263244	263628	MSTRG.299.1|385|x|C1_01350C_A-T|Ca22chr1A_C_albicans_SC5314|calb	+
C. albicans	Ca22chr1A_C_albicans_SC5314	264945	265631	MSTRG.302.1|687|x|C1_01360C_A-T|Ca22chr1A_C_albicans_SC5314|calb	+
C. albicans	Ca22chr1A_C_albicans_SC5314	267366	268145	MSTRG.303.1|780|x|C1_01360C_A-T|Ca22chr1A_C_albicans_SC5314|calb	+
C. albicans	Ca22chr1A_C_albicans_SC5314	268624	270064	MSTRG.305.1|1441|x|C1_01370C_A-T|Ca22chr1A_C_albicans_SC5314|calb	+
C. albicans	Ca22chr1A_C_albicans_SC5314	271881	272466	MSTRG.308.1|586|x|C1_01390C_A-T|Ca22chr1A_C_albicans_SC5314|calb	+
C. albicans	Ca22chr1A_C_albicans_SC5314	274098	275604	MSTRG.311.1|1507|x|C1_01390C_A-T|Ca22chr1A_C_albicans_SC5314|calb	+
C. albicans	Ca22chr1A_C_albicans_SC5314	276854	277519	MSTRG.314.1|666|x|C1_01400C_A-T|Ca22chr1A_C_albicans_SC5314|calb	+
C. albicans	Ca22chr1A_C_albicans_SC5314	277728	278109	MSTRG.316.1|382|u|NA|Ca22chr1A_C_albicans_SC5314|calb	+
C. albicans	Ca22chr1A_C_albicans_SC5314	279227	280319	MSTRG.319.1|1093|x|C1_01420C_A-T|Ca22chr1A_C_albicans_SC5314|calb	+
C. albicans	Ca22chr1A_C_albicans_SC5314	280775	281053	MSTRG.322.1|279|x|C1_01440C_A-T|Ca22chr1A_C_albicans_SC5314|calb	+
C. albicans	Ca22chr1A_C_albicans_SC5314	280820	282530	MSTRG.323.1|1711|x|C1_01450W_A-T|Ca22chr1A_C_albicans_SC5314|calb	-
C. albicans	Ca22chr1A_C_albicans_SC5314	281123	282118	MSTRG.324.1|996|u|NA|Ca22chr1A_C_albicans_SC5314|calb	+
C. albicans	Ca22chr1A_C_albicans_SC5314	284038	284437	MSTRG.326.1|400|x|C1_01450W_A-T|Ca22chr1A_C_albicans_SC5314|calb	-
C. albicans	Ca22chr1A_C_albicans_SC5314	287518	287784	MSTRG.329.1|267|x|C1_01460W_A-T|Ca22chr1A_C_albicans_SC5314|calb	-
C. albicans	Ca22chr1A_C_albicans_SC5314	287842	288131	MSTRG.330.1|290|x|C1_01470W_A-T|Ca22chr1A_C_albicans_SC5314|calb	-
C. albicans	Ca22chr1A_C_albicans_SC5314	289194	289552	MSTRG.332.1|359|x|C1_01470W_A-T|Ca22chr1A_C_albicans_SC5314|calb	-
C. albicans	Ca22chr1A_C_albicans_SC5314	289412	289845	MSTRG.333.1|434|x|C1_01480C_A-T|Ca22chr1A_C_albicans_SC5314|calb	+
C. albicans	Ca22chr1A_C_albicans_SC5314	290321	291710	MSTRG.335.1|1390|x|C1_01480C_A-T|Ca22chr1A_C_albicans_SC5314|calb	+
C. albicans	Ca22chr1A_C_albicans_SC5314	290650	291942	MSTRG.336.1|1293|x|C1_01490W_A-T|Ca22chr1A_C_albicans_SC5314|calb	-
C. albicans	Ca22chr1A_C_albicans_SC5314	292303	293647	MSTRG.338.1|1345|x|C1_01490W_A-T|Ca22chr1A_C_albicans_SC5314|calb	-
C. albicans	Ca22chr1A_C_albicans_SC5314	293735	294018	MSTRG.340.1|284|u|NA|Ca22chr1A_C_albicans_SC5314|calb	-
C. albicans	Ca22chr1A_C_albicans_SC5314	294889	295099	MSTRG.341.1|211|u|NA|Ca22chr1A_C_albicans_SC5314|calb	+
C. albicans	Ca22chr1A_C_albicans_SC5314	296742	297959	MSTRG.344.1|1218|u|NA|Ca22chr1A_C_albicans_SC5314|calb	-
C. albicans	Ca22chr1A_C_albicans_SC5314	298405	298625	MSTRG.345.1|221|u|NA|Ca22chr1A_C_albicans_SC5314|calb	-
C. albicans	Ca22chr1A_C_albicans_SC5314	299063	299713	MSTRG.346.1|651|x|C1_01510W_A-T|Ca22chr1A_C_albicans_SC5314|calb	-
C. albicans	Ca22chr1A_C_albicans_SC5314	301673	302332	MSTRG.348.1|660|x|C1_01510W_A-T|Ca22chr1A_C_albicans_SC5314|calb	-
C. albicans	Ca22chr1A_C_albicans_SC5314	304580	304846	MSTRG.352.1|267|u|NA|Ca22chr1A_C_albicans_SC5314|calb	+
C. albicans	Ca22chr1A_C_albicans_SC5314	304983	305413	MSTRG.354.1|431|x|C1_01520C_A-T|Ca22chr1A_C_albicans_SC5314|calb	+
C. albicans	Ca22chr1A_C_albicans_SC5314	305937	306657	MSTRG.356.1|721|x|C1_01530C_A-T|Ca22chr1A_C_albicans_SC5314|calb	+
C. albicans	Ca22chr1A_C_albicans_SC5314	308476	308687	MSTRG.358.1|212|x|C1_01530C_A-T|Ca22chr1A_C_albicans_SC5314|calb	+
C. albicans	Ca22chr1A_C_albicans_SC5314	308747	309206	MSTRG.359.1|460|x|C1_01540W_A-T|Ca22chr1A_C_albicans_SC5314|calb	-
C. albicans	Ca22chr1A_C_albicans_SC5314	308751	309062	MSTRG.360.1|312|u|NA|Ca22chr1A_C_albicans_SC5314|calb	+
C. albicans	Ca22chr1A_C_albicans_SC5314	310884	311299	MSTRG.362.1|416|x|C1_01540W_A-T|Ca22chr1A_C_albicans_SC5314|calb	-
C. albicans	Ca22chr1A_C_albicans_SC5314	312659	312971	MSTRG.364.1|313|x|C1_01550W_A-T|Ca22chr1A_C_albicans_SC5314|calb	-
C. albicans	Ca22chr1A_C_albicans_SC5314	318372	318709	MSTRG.367.1|338|x|C1_01570C_A-T|Ca22chr1A_C_albicans_SC5314|calb	+
C. albicans	Ca22chr1A_C_albicans_SC5314	319337	319655	MSTRG.369.1|319|x|C1_01580W_A-T|Ca22chr1A_C_albicans_SC5314|calb	-
C. albicans	Ca22chr1A_C_albicans_SC5314	319513	319775	MSTRG.370.1|263|x|C1_01590C_A-T|Ca22chr1A_C_albicans_SC5314|calb	+
C. albicans	Ca22chr1A_C_albicans_SC5314	325786	326149	MSTRG.374.1|364|x|C1_01610C_A-T|Ca22chr1A_C_albicans_SC5314|calb	+
C. albicans	Ca22chr1A_C_albicans_SC5314	327355	331135	MSTRG.376.1|3781|x|C1_01620C_A-T|Ca22chr1A_C_albicans_SC5314|calb	+
C. albicans	Ca22chr1A_C_albicans_SC5314	327487	331500	MSTRG.377.1|4014|x|C1_01630W_A-T|Ca22chr1A_C_albicans_SC5314|calb	-
C. albicans	Ca22chr1A_C_albicans_SC5314	331888	333385	MSTRG.379.1|1498|x|C1_01640W_A-T|Ca22chr1A_C_albicans_SC5314|calb	-
C. albicans	Ca22chr1A_C_albicans_SC5314	333967	334737	MSTRG.382.1|771|x|C1_01640W_A-T|Ca22chr1A_C_albicans_SC5314|calb	-
C. albicans	Ca22chr1A_C_albicans_SC5314	341625	342027	MSTRG.387.1|403|x|C1_01680C_A-T|Ca22chr1A_C_albicans_SC5314|calb	+
C. albicans	Ca22chr1A_C_albicans_SC5314	342375	343079	MSTRG.389.1|705|x|C1_01690C_A-T|Ca22chr1A_C_albicans_SC5314|calb	+
C. albicans	Ca22chr1A_C_albicans_SC5314	344076	344755	MSTRG.392.1|680|u|NA|Ca22chr1A_C_albicans_SC5314|calb	-
C. albicans	Ca22chr1A_C_albicans_SC5314	344949	345469	MSTRG.393.1|521|u|NA|Ca22chr1A_C_albicans_SC5314|calb	-
C. albicans	Ca22chr1A_C_albicans_SC5314	348614	350492	MSTRG.394.1|1879|x|C1_01700W_A-T|Ca22chr1A_C_albicans_SC5314|calb	-
C. albicans	Ca22chr1A_C_albicans_SC5314	350681	351233	MSTRG.395.1|553|x|C1_01710W_A-T|Ca22chr1A_C_albicans_SC5314|calb	-
C. albicans	Ca22chr1A_C_albicans_SC5314	353003	353458	MSTRG.397.1|456|x|C1_01710W_A-T|Ca22chr1A_C_albicans_SC5314|calb	-
C. albicans	Ca22chr1A_C_albicans_SC5314	353103	354150	MSTRG.398.1|1048|x|C1_01720C_A-T|Ca22chr1A_C_albicans_SC5314|calb	+
C. albicans	Ca22chr1A_C_albicans_SC5314	353712	354180	MSTRG.400.1|469|u|NA|Ca22chr1A_C_albicans_SC5314|calb	-
C. albicans	Ca22chr1A_C_albicans_SC5314	354512	356345	MSTRG.403.1|1834|u|NA|Ca22chr1A_C_albicans_SC5314|calb	-
C. albicans	Ca22chr1A_C_albicans_SC5314	356866	357144	MSTRG.404.1|279|x|C1_01740W_A-T|Ca22chr1A_C_albicans_SC5314|calb	-
C. albicans	Ca22chr1A_C_albicans_SC5314	359400	361173	MSTRG.406.1|1774|x|C1_01740W_A-T|Ca22chr1A_C_albicans_SC5314|calb	-
C. albicans	Ca22chr1A_C_albicans_SC5314	362785	363278	MSTRG.410.1|494|x|C1_01750W_A-T|Ca22chr1A_C_albicans_SC5314|calb	-
C. albicans	Ca22chr1A_C_albicans_SC5314	363663	364270	MSTRG.413.1|608|x|C1_01760W_A-T|Ca22chr1A_C_albicans_SC5314|calb	-
C. albicans	Ca22chr1A_C_albicans_SC5314	366165	366792	MSTRG.415.1|628|x|C1_01760W_A-T|Ca22chr1A_C_albicans_SC5314|calb	-
C. albicans	Ca22chr1A_C_albicans_SC5314	369708	371906	MSTRG.418.1|2199|x|C1_01780C_A-T|Ca22chr1A_C_albicans_SC5314|calb	+
C. albicans	Ca22chr1A_C_albicans_SC5314	370618	371932	MSTRG.419.1|1315|u|NA|Ca22chr1A_C_albicans_SC5314|calb	-
C. albicans	Ca22chr1A_C_albicans_SC5314	375344	375983	MSTRG.421.1|640|x|C1_01790W_A-T|Ca22chr1A_C_albicans_SC5314|calb	-
C. albicans	Ca22chr1A_C_albicans_SC5314	378171	378510	MSTRG.424.1|340|x|C1_01810C_A-T|Ca22chr1A_C_albicans_SC5314|calb	+
C. albicans	Ca22chr1A_C_albicans_SC5314	379615	380311	MSTRG.426.1|697|x|C1_01820C_A-T|Ca22chr1A_C_albicans_SC5314|calb	+
C. albicans	Ca22chr1A_C_albicans_SC5314	380646	381678	MSTRG.428.1|1033|x|C1_01830C_A-T|Ca22chr1A_C_albicans_SC5314|calb	+
C. albicans	Ca22chr1A_C_albicans_SC5314	381991	382909	MSTRG.430.1|919|x|C1_01850C_A-T|Ca22chr1A_C_albicans_SC5314|calb	+
C. albicans	Ca22chr1A_C_albicans_SC5314	386182	386695	MSTRG.435.1|514|x|C1_01880C_A-T|Ca22chr1A_C_albicans_SC5314|calb	+
C. albicans	Ca22chr1A_C_albicans_SC5314	388780	389370	MSTRG.437.1|591|x|C1_01880C_A-T|Ca22chr1A_C_albicans_SC5314|calb	+
C. albicans	Ca22chr1A_C_albicans_SC5314	390702	391393	MSTRG.439.1|692|x|C1_01890C_A-T|Ca22chr1A_C_albicans_SC5314|calb	+
C. albicans	Ca22chr1A_C_albicans_SC5314	392853	393394	MSTRG.442.1|542|x|C1_01910W_A-T|Ca22chr1A_C_albicans_SC5314|calb	-
C. albicans	Ca22chr1A_C_albicans_SC5314	394226	395733	MSTRG.444.1|1508|x|C1_01920W_A-T|Ca22chr1A_C_albicans_SC5314|calb	-
C. albicans	Ca22chr1A_C_albicans_SC5314	399247	401000	MSTRG.447.1|1754|x|C1_01930W_A-T|Ca22chr1A_C_albicans_SC5314|calb	-
C. albicans	Ca22chr1A_C_albicans_SC5314	401855	402225	MSTRG.450.1|371|x|C1_01930W_A-T|Ca22chr1A_C_albicans_SC5314|calb	-
C. albicans	Ca22chr1A_C_albicans_SC5314	402931	403212	MSTRG.452.1|282|x|C1_01950C_A-T|Ca22chr1A_C_albicans_SC5314|calb	+
C. albicans	Ca22chr1A_C_albicans_SC5314	403853	405724	MSTRG.455.1|1872|u|NA|Ca22chr1A_C_albicans_SC5314|calb	-
C. albicans	Ca22chr1A_C_albicans_SC5314	406000	406822	MSTRG.457.1|823|x|C1_01980W_A-T|Ca22chr1A_C_albicans_SC5314|calb	-
C. albicans	Ca22chr1A_C_albicans_SC5314	408162	411387	MSTRG.459.1|3226|x|C1_01980W_A-T|Ca22chr1A_C_albicans_SC5314|calb	-
C. albicans	Ca22chr1A_C_albicans_SC5314	412294	412853	MSTRG.462.1|560|x|C1_01990W_A-T|Ca22chr1A_C_albicans_SC5314|calb	-
C. albicans	Ca22chr1A_C_albicans_SC5314	417375	417895	MSTRG.467.1|521|x|C1_02030C_A-T|Ca22chr1A_C_albicans_SC5314|calb	+
C. albicans	Ca22chr1A_C_albicans_SC5314	420999	421360	MSTRG.470.1|362|x|C1_02050C_A-T|Ca22chr1A_C_albicans_SC5314|calb	+
C. albicans	Ca22chr1A_C_albicans_SC5314	423750	424126	MSTRG.472.1|377|x|C1_02050C_A-T|Ca22chr1A_C_albicans_SC5314|calb	+
C. albicans	Ca22chr1A_C_albicans_SC5314	424331	424604	MSTRG.473.1|274|u|NA|Ca22chr1A_C_albicans_SC5314|calb	-
C. albicans	Ca22chr1A_C_albicans_SC5314	424712	427475	MSTRG.474.1|2764|x|C1_02060W_A-T|Ca22chr1A_C_albicans_SC5314|calb	-
C. albicans	Ca22chr1A_C_albicans_SC5314	428751	429412	MSTRG.477.1|662|x|C1_02080W_A-T|Ca22chr1A_C_albicans_SC5314|calb	-
C. albicans	Ca22chr1A_C_albicans_SC5314	432071	432280	MSTRG.480.1|210|x|C1_02100W_A-T|Ca22chr1A_C_albicans_SC5314|calb	-
C. albicans	Ca22chr1A_C_albicans_SC5314	433694	434289	MSTRG.482.1|596|x|C1_02100W_A-T|Ca22chr1A_C_albicans_SC5314|calb	-
C. albicans	Ca22chr1A_C_albicans_SC5314	434273	434560	MSTRG.483.1|288|x|C1_02110C_A-T|Ca22chr1A_C_albicans_SC5314|calb	+
C. albicans	Ca22chr1A_C_albicans_SC5314	435903	436326	MSTRG.485.1|424|x|C1_02110C_A-T|Ca22chr1A_C_albicans_SC5314|calb	+
C. albicans	Ca22chr1A_C_albicans_SC5314	436241	436642	MSTRG.486.1|402|u|NA|Ca22chr1A_C_albicans_SC5314|calb	-
C. albicans	Ca22chr1A_C_albicans_SC5314	436459	437756	MSTRG.487.1|1298|u|NA|Ca22chr1A_C_albicans_SC5314|calb	+
C. albicans	Ca22chr1A_C_albicans_SC5314	437112	437578	MSTRG.488.1|467|u|NA|Ca22chr1A_C_albicans_SC5314|calb	-
C. albicans	Ca22chr1A_C_albicans_SC5314	438002	438211	MSTRG.489.1|210|u|NA|Ca22chr1A_C_albicans_SC5314|calb	-
C. albicans	Ca22chr1A_C_albicans_SC5314	438137	438403	MSTRG.490.1|267|u|NA|Ca22chr1A_C_albicans_SC5314|calb	+
C. albicans	Ca22chr1A_C_albicans_SC5314	438736	440616	MSTRG.492.1|1881|u|NA|Ca22chr1A_C_albicans_SC5314|calb	+
C. albicans	Ca22chr1A_C_albicans_SC5314	441622	441965	MSTRG.493.1|344|u|NA|Ca22chr1A_C_albicans_SC5314|calb	+
C. albicans	Ca22chr1A_C_albicans_SC5314	442112	442591	MSTRG.494.1|480|x|C1_02120C_A-T|Ca22chr1A_C_albicans_SC5314|calb	+
C. albicans	Ca22chr1A_C_albicans_SC5314	444024	449352	MSTRG.496.1|5329|x|C1_02120C_A-T|Ca22chr1A_C_albicans_SC5314|calb	+
C. albicans	Ca22chr1A_C_albicans_SC5314	450701	451110	MSTRG.499.1|410|x|C1_02130C_A-T|Ca22chr1A_C_albicans_SC5314|calb	+
C. albicans	Ca22chr1A_C_albicans_SC5314	451661	452242	MSTRG.501.1|582|x|C1_02150W_A-T|Ca22chr1A_C_albicans_SC5314|calb	-
C. albicans	Ca22chr1A_C_albicans_SC5314	454101	454494	MSTRG.503.1|394|x|C1_02150W_A-T|Ca22chr1A_C_albicans_SC5314|calb	-
C. albicans	Ca22chr1A_C_albicans_SC5314	456109	456357	MSTRG.507.1|249|u|NA|Ca22chr1A_C_albicans_SC5314|calb	-
C. albicans	Ca22chr1A_C_albicans_SC5314	456456	456850	MSTRG.508.1|395|x|C1_02180W_A-T|Ca22chr1A_C_albicans_SC5314|calb	-
C. albicans	Ca22chr1A_C_albicans_SC5314	457776	458463	MSTRG.510.1|688|x|C1_02180W_A-T|Ca22chr1A_C_albicans_SC5314|calb	-
C. albicans	Ca22chr1A_C_albicans_SC5314	460451	461133	MSTRG.514.1|683|x|C1_02210W_A-T|Ca22chr1A_C_albicans_SC5314|calb	-
C. albicans	Ca22chr1A_C_albicans_SC5314	462633	462843	MSTRG.515.1|211|x|C1_02210W_A-T|Ca22chr1A_C_albicans_SC5314|calb	-
C. albicans	Ca22chr1A_C_albicans_SC5314	463760	465013	MSTRG.517.1|1254|x|C1_02220C_A-T|Ca22chr1A_C_albicans_SC5314|calb	+
C. albicans	Ca22chr1A_C_albicans_SC5314	463879	465736	MSTRG.518.1|1858|x|C1_02230W_A-T|Ca22chr1A_C_albicans_SC5314|calb	-
C. albicans	Ca22chr1A_C_albicans_SC5314	467550	469023	MSTRG.520.1|1474|x|C1_02230W_A-T|Ca22chr1A_C_albicans_SC5314|calb	-
C. albicans	Ca22chr1A_C_albicans_SC5314	471644	475017	MSTRG.522.1|3374|x|C1_02240W_A-T|Ca22chr1A_C_albicans_SC5314|calb	-
C. albicans	Ca22chr1A_C_albicans_SC5314	475599	475864	MSTRG.524.1|266|x|C1_02250W_A-T|Ca22chr1A_C_albicans_SC5314|calb	-
C. albicans	Ca22chr1A_C_albicans_SC5314	475786	475999	MSTRG.525.1|214|x|C1_02260C_A-T|Ca22chr1A_C_albicans_SC5314|calb	+
C. albicans	Ca22chr1A_C_albicans_SC5314	477007	477218	MSTRG.527.1|212|x|C1_02260C_A-T|Ca22chr1A_C_albicans_SC5314|calb	+
C. albicans	Ca22chr1A_C_albicans_SC5314	478046	478669	MSTRG.529.1|624|x|C1_02280C_A-T|Ca22chr1A_C_albicans_SC5314|calb	+
C. albicans	Ca22chr1A_C_albicans_SC5314	481524	482522	MSTRG.532.1|999|x|C1_02280C_A-T|Ca22chr1A_C_albicans_SC5314|calb	+
C. albicans	Ca22chr1A_C_albicans_SC5314	484687	485053	MSTRG.536.1|367|x|C1_02320C_A-T|Ca22chr1A_C_albicans_SC5314|calb	+
C. albicans	Ca22chr1A_C_albicans_SC5314	486380	486669	MSTRG.538.1|290|x|C1_02320C_A-T|Ca22chr1A_C_albicans_SC5314|calb	+
C. albicans	Ca22chr1A_C_albicans_SC5314	486825	488311	MSTRG.540.1|1487|x|C1_02330C_A-T|Ca22chr1A_C_albicans_SC5314|calb	+
C. albicans	Ca22chr1A_C_albicans_SC5314	488521	489235	MSTRG.541.1|715|x|C1_02340C_A-T|Ca22chr1A_C_albicans_SC5314|calb	+
C. albicans	Ca22chr1A_C_albicans_SC5314	496157	496513	MSTRG.546.1|357|x|C1_02370C_A-T|Ca22chr1A_C_albicans_SC5314|calb	+
C. albicans	Ca22chr1A_C_albicans_SC5314	496913	498449	MSTRG.548.1|1537|x|C1_02380C_A-T|Ca22chr1A_C_albicans_SC5314|calb	+
C. albicans	Ca22chr1A_C_albicans_SC5314	501617	501925	MSTRG.551.1|309|x|C1_02390W_A-T|Ca22chr1A_C_albicans_SC5314|calb	-
C. albicans	Ca22chr1A_C_albicans_SC5314	503289	504230	MSTRG.553.1|942|x|C1_02400C_A-T|Ca22chr1A_C_albicans_SC5314|calb	+
C. albicans	Ca22chr1A_C_albicans_SC5314	505181	505469	MSTRG.555.1|289|x|C1_02410C_A-T|Ca22chr1A_C_albicans_SC5314|calb	+
C. albicans	Ca22chr1A_C_albicans_SC5314	505545	506068	MSTRG.557.1|524|x|C1_02420C_A-T|Ca22chr1A_C_albicans_SC5314|calb	+
C. albicans	Ca22chr1A_C_albicans_SC5314	511480	513474	MSTRG.560.1|1995|x|C1_02420C_A-T|Ca22chr1A_C_albicans_SC5314|calb	+
C. albicans	Ca22chr1A_C_albicans_SC5314	513727	515735	MSTRG.561.1|2009|x|C1_02430C_A-T|Ca22chr1A_C_albicans_SC5314|calb	+
C. albicans	Ca22chr1A_C_albicans_SC5314	517426	517736	MSTRG.563.1|311|x|C1_02430C_A-T|Ca22chr1A_C_albicans_SC5314|calb	+
C. albicans	Ca22chr1A_C_albicans_SC5314	517841	518315	MSTRG.564.1|475|x|C1_02440C_A-T|Ca22chr1A_C_albicans_SC5314|calb	+
C. albicans	Ca22chr1A_C_albicans_SC5314	519412	520150	MSTRG.566.1|739|x|C1_02450C_A-T|Ca22chr1A_C_albicans_SC5314|calb	+
C. albicans	Ca22chr1A_C_albicans_SC5314	520970	521383	MSTRG.570.1|414|x|C1_02460W_A-T|Ca22chr1A_C_albicans_SC5314|calb	-
C. albicans	Ca22chr1A_C_albicans_SC5314	521802	522261	MSTRG.571.1|460|x|C1_02460W_A-T|Ca22chr1A_C_albicans_SC5314|calb	-
C. albicans	Ca22chr1A_C_albicans_SC5314	522348	522701	MSTRG.572.1|354|x|C1_02470W_A-T|Ca22chr1A_C_albicans_SC5314|calb	-
C. albicans	Ca22chr1A_C_albicans_SC5314	522986	524090	MSTRG.574.1|1105|x|C1_02480W_A-T|Ca22chr1A_C_albicans_SC5314|calb	-
C. albicans	Ca22chr1A_C_albicans_SC5314	524616	524825	MSTRG.576.1|210|x|C1_02480W_A-T|Ca22chr1A_C_albicans_SC5314|calb	-
C. albicans	Ca22chr1A_C_albicans_SC5314	526953	527183	MSTRG.578.1|231|x|C1_02500W_A-T|Ca22chr1A_C_albicans_SC5314|calb	-
C. albicans	Ca22chr1A_C_albicans_SC5314	527701	528121	MSTRG.580.1|421|x|C1_02510W_A-T|Ca22chr1A_C_albicans_SC5314|calb	-
C. albicans	Ca22chr1A_C_albicans_SC5314	528740	530261	MSTRG.582.1|1522|x|C1_02520W_A-T|Ca22chr1A_C_albicans_SC5314|calb	-
C. albicans	Ca22chr1A_C_albicans_SC5314	531819	532288	MSTRG.585.1|470|x|C1_02520W_A-T|Ca22chr1A_C_albicans_SC5314|calb	-
C. albicans	Ca22chr1A_C_albicans_SC5314	532111	532549	MSTRG.586.1|439|x|C1_02530C_A-T|Ca22chr1A_C_albicans_SC5314|calb	+
C. albicans	Ca22chr1A_C_albicans_SC5314	534064	534309	MSTRG.588.1|246|x|C1_02530C_A-T|Ca22chr1A_C_albicans_SC5314|calb	+
C. albicans	Ca22chr1A_C_albicans_SC5314	534360	535086	MSTRG.589.1|727|u|NA|Ca22chr1A_C_albicans_SC5314|calb	+
C. albicans	Ca22chr1A_C_albicans_SC5314	535204	536836	MSTRG.590.1|1633|x|C1_02540C_A-T|Ca22chr1A_C_albicans_SC5314|calb	+
C. albicans	Ca22chr1A_C_albicans_SC5314	536613	537026	MSTRG.592.1|414|x|C1_02560W_A-T|Ca22chr1A_C_albicans_SC5314|calb	-
C. albicans	Ca22chr1A_C_albicans_SC5314	537140	537378	MSTRG.594.1|239|x|C1_02560W_A-T|Ca22chr1A_C_albicans_SC5314|calb	-
C. albicans	Ca22chr1A_C_albicans_SC5314	538943	539942	MSTRG.596.1|1000|x|C1_02570C_A-T|Ca22chr1A_C_albicans_SC5314|calb	+
C. albicans	Ca22chr1A_C_albicans_SC5314	539088	540084	MSTRG.597.1|997|x|C1_02580W_A-T|Ca22chr1A_C_albicans_SC5314|calb	-
C. albicans	Ca22chr1A_C_albicans_SC5314	541513	541821	MSTRG.599.1|309|x|C1_02590C_A-T|Ca22chr1A_C_albicans_SC5314|calb	+
C. albicans	Ca22chr1A_C_albicans_SC5314	542502	543775	MSTRG.601.1|1274|x|C1_02590C_A-T|Ca22chr1A_C_albicans_SC5314|calb	+
C. albicans	Ca22chr1A_C_albicans_SC5314	542913	544155	MSTRG.602.1|1243|x|C1_02600W_A-T|Ca22chr1A_C_albicans_SC5314|calb	-
C. albicans	Ca22chr1A_C_albicans_SC5314	544348	544935	MSTRG.604.1|588|x|C1_02600W_A-T|Ca22chr1A_C_albicans_SC5314|calb	-
C. albicans	Ca22chr1A_C_albicans_SC5314	549441	549641	MSTRG.606.1|201|x|C1_02620C_A-T|Ca22chr1A_C_albicans_SC5314|calb	+
C. albicans	Ca22chr1A_C_albicans_SC5314	550475	551002	MSTRG.608.1|528|x|C1_02630C_A-T|Ca22chr1A_C_albicans_SC5314|calb	+
C. albicans	Ca22chr1A_C_albicans_SC5314	552500	552957	MSTRG.610.1|458|x|C1_02640C_A-T|Ca22chr1A_C_albicans_SC5314|calb	+
C. albicans	Ca22chr1A_C_albicans_SC5314	554066	554569	MSTRG.614.1|504|x|C1_02650W_A-T|Ca22chr1A_C_albicans_SC5314|calb	-
C. albicans	Ca22chr1A_C_albicans_SC5314	554498	554723	MSTRG.615.1|226|x|C1_02660C_A-T|Ca22chr1A_C_albicans_SC5314|calb	+
C. albicans	Ca22chr1A_C_albicans_SC5314	555336	555774	MSTRG.617.1|439|x|C1_02670C_A-T|Ca22chr1A_C_albicans_SC5314|calb	+
C. albicans	Ca22chr1A_C_albicans_SC5314	558732	558964	MSTRG.620.1|233|x|C1_02680C_A-T|Ca22chr1A_C_albicans_SC5314|calb	+
C. albicans	Ca22chr1A_C_albicans_SC5314	561856	562073	MSTRG.623.1|218|u|NA|Ca22chr1A_C_albicans_SC5314|calb	+
C. albicans	Ca22chr1A_C_albicans_SC5314	563308	565535	MSTRG.626.1|2228|x|C1_02700C_A-T|Ca22chr1A_C_albicans_SC5314|calb	+
C. albicans	Ca22chr1A_C_albicans_SC5314	564559	565505	MSTRG.627.3|947|u|NA|Ca22chr1A_C_albicans_SC5314|calb	-
C. albicans	Ca22chr1A_C_albicans_SC5314	567024	567308	MSTRG.629.1|285|x|C1_02710W_A-T|Ca22chr1A_C_albicans_SC5314|calb	-
C. albicans	Ca22chr1A_C_albicans_SC5314	568536	569474	MSTRG.631.1|939|x|C1_02720W_A-T|Ca22chr1A_C_albicans_SC5314|calb	-
C. albicans	Ca22chr1A_C_albicans_SC5314	571830	572166	MSTRG.633.1|337|u|NA|Ca22chr1A_C_albicans_SC5314|calb	-
C. albicans	Ca22chr1A_C_albicans_SC5314	572360	572809	MSTRG.634.1|450|u|NA|Ca22chr1A_C_albicans_SC5314|calb	-
C. albicans	Ca22chr1A_C_albicans_SC5314	573159	573392	MSTRG.635.1|234|u|NA|Ca22chr1A_C_albicans_SC5314|calb	-
C. albicans	Ca22chr1A_C_albicans_SC5314	574959	575470	MSTRG.637.1|512|x|C1_02730W_A-T|Ca22chr1A_C_albicans_SC5314|calb	-
C. albicans	Ca22chr1A_C_albicans_SC5314	575141	575519	MSTRG.638.1|379|x|C1_02740C_A-T|Ca22chr1A_C_albicans_SC5314|calb	+
C. albicans	Ca22chr1A_C_albicans_SC5314	576286	576487	MSTRG.640.1|202|x|C1_02740C_A-T|Ca22chr1A_C_albicans_SC5314|calb	+
C. albicans	Ca22chr1A_C_albicans_SC5314	576541	576781	MSTRG.641.1|241|x|C1_02750C_A-T|Ca22chr1A_C_albicans_SC5314|calb	+
C. albicans	Ca22chr1A_C_albicans_SC5314	579470	579683	MSTRG.643.1|214|u|NA|Ca22chr1A_C_albicans_SC5314|calb	+
C. albicans	Ca22chr1A_C_albicans_SC5314	580666	581939	MSTRG.645.1|1274|x|C1_02770W_A-T|Ca22chr1A_C_albicans_SC5314|calb	-
C. albicans	Ca22chr1A_C_albicans_SC5314	582456	582987	MSTRG.646.1|532|x|C1_02790W_A-T|Ca22chr1A_C_albicans_SC5314|calb	-
C. albicans	Ca22chr1A_C_albicans_SC5314	583835	584426	MSTRG.647.1|592|x|C1_02790W_A-T|Ca22chr1A_C_albicans_SC5314|calb	-
C. albicans	Ca22chr1A_C_albicans_SC5314	584909	585572	MSTRG.649.1|664|x|C1_02800W_A-T|Ca22chr1A_C_albicans_SC5314|calb	-
C. albicans	Ca22chr1A_C_albicans_SC5314	588335	588557	MSTRG.652.1|223|x|C1_02810W_A-T|Ca22chr1A_C_albicans_SC5314|calb	-
C. albicans	Ca22chr1A_C_albicans_SC5314	592967	593610	MSTRG.654.1|644|x|C1_02820W_A-T|Ca22chr1A_C_albicans_SC5314|calb	-
C. albicans	Ca22chr1A_C_albicans_SC5314	595326	598066	MSTRG.656.1|2741|x|C1_02830W_A-T|Ca22chr1A_C_albicans_SC5314|calb	-
C. albicans	Ca22chr1A_C_albicans_SC5314	599634	600775	MSTRG.660.1|1142|x|C1_02850W_A-T|Ca22chr1A_C_albicans_SC5314|calb	-
C. albicans	Ca22chr1A_C_albicans_SC5314	602677	603128	MSTRG.663.1|452|x|C1_02850W_A-T|Ca22chr1A_C_albicans_SC5314|calb	-
C. albicans	Ca22chr1A_C_albicans_SC5314	602834	603208	MSTRG.664.1|375|x|C1_02860C_A-T|Ca22chr1A_C_albicans_SC5314|calb	+
C. albicans	Ca22chr1A_C_albicans_SC5314	603634	604552	MSTRG.666.1|919|x|C1_02860C_A-T|Ca22chr1A_C_albicans_SC5314|calb	+
C. albicans	Ca22chr1A_C_albicans_SC5314	604537	604775	MSTRG.667.1|239|x|C1_02870W_A-T|Ca22chr1A_C_albicans_SC5314|calb	-
C. albicans	Ca22chr1A_C_albicans_SC5314	606384	607246	MSTRG.670.1|863|x|C1_02880C_A-T|Ca22chr1A_C_albicans_SC5314|calb	+
C. albicans	Ca22chr1A_C_albicans_SC5314	607601	607942	MSTRG.672.1|342|x|C1_02900C_A-T|Ca22chr1A_C_albicans_SC5314|calb	+
C. albicans	Ca22chr1A_C_albicans_SC5314	610039	610243	MSTRG.674.1|205|x|C1_02910C_A-T|Ca22chr1A_C_albicans_SC5314|calb	+
C. albicans	Ca22chr1A_C_albicans_SC5314	614495	614850	MSTRG.678.1|356|x|C1_02940C_A-T|Ca22chr1A_C_albicans_SC5314|calb	+
C. albicans	Ca22chr1A_C_albicans_SC5314	615075	615443	MSTRG.680.1|369|x|C1_02940C_A-T|Ca22chr1A_C_albicans_SC5314|calb	+
C. albicans	Ca22chr1A_C_albicans_SC5314	615850	616067	MSTRG.682.1|218|x|C1_02960C_A-T|Ca22chr1A_C_albicans_SC5314|calb	+
C. albicans	Ca22chr1A_C_albicans_SC5314	617593	618257	MSTRG.684.1|665|x|C1_02960C_A-T|Ca22chr1A_C_albicans_SC5314|calb	+
C. albicans	Ca22chr1A_C_albicans_SC5314	617856	618435	MSTRG.685.1|580|x|C1_02970W_A-T|Ca22chr1A_C_albicans_SC5314|calb	-
C. albicans	Ca22chr1A_C_albicans_SC5314	619495	619821	MSTRG.687.1|327|x|C1_02970W_A-T|Ca22chr1A_C_albicans_SC5314|calb	-
C. albicans	Ca22chr1A_C_albicans_SC5314	621024	621369	MSTRG.689.1|346|x|C1_02980W_A-T|Ca22chr1A_C_albicans_SC5314|calb	-
C. albicans	Ca22chr1A_C_albicans_SC5314	621504	622358	MSTRG.691.1|855|x|C1_02990C_A-T|Ca22chr1A_C_albicans_SC5314|calb	+
C. albicans	Ca22chr1A_C_albicans_SC5314	623465	624095	MSTRG.693.1|631|x|C1_02990C_A-T|Ca22chr1A_C_albicans_SC5314|calb	+
C. albicans	Ca22chr1A_C_albicans_SC5314	623551	624101	MSTRG.694.1|551|u|NA|Ca22chr1A_C_albicans_SC5314|calb	-
C. albicans	Ca22chr1A_C_albicans_SC5314	624220	624669	MSTRG.695.1|450|u|NA|Ca22chr1A_C_albicans_SC5314|calb	+
C. albicans	Ca22chr1A_C_albicans_SC5314	624585	626020	MSTRG.696.1|1436|u|NA|Ca22chr1A_C_albicans_SC5314|calb	-
C. albicans	Ca22chr1A_C_albicans_SC5314	625970	626248	MSTRG.697.1|279|u|NA|Ca22chr1A_C_albicans_SC5314|calb	+
C. albicans	Ca22chr1A_C_albicans_SC5314	626399	626623	MSTRG.698.1|225|u|NA|Ca22chr1A_C_albicans_SC5314|calb	+
C. albicans	Ca22chr1A_C_albicans_SC5314	626881	628188	MSTRG.699.1|1308|x|C1_03000W_A-T|Ca22chr1A_C_albicans_SC5314|calb	-
C. albicans	Ca22chr1A_C_albicans_SC5314	627413	627776	MSTRG.700.1|364|u|NA|Ca22chr1A_C_albicans_SC5314|calb	+
C. albicans	Ca22chr1A_C_albicans_SC5314	629709	630287	MSTRG.702.1|579|x|C1_03000W_A-T|Ca22chr1A_C_albicans_SC5314|calb	-
C. albicans	Ca22chr1A_C_albicans_SC5314	630685	631814	MSTRG.705.1|1130|x|C1_03020C_A-T|Ca22chr1A_C_albicans_SC5314|calb	+
C. albicans	Ca22chr1A_C_albicans_SC5314	632091	632509	MSTRG.707.1|419|x|C1_03030W_A-T|Ca22chr1A_C_albicans_SC5314|calb	-
C. albicans	Ca22chr1A_C_albicans_SC5314	632693	633143	MSTRG.708.1|451|x|C1_03030W_A-T|Ca22chr1A_C_albicans_SC5314|calb	-
C. albicans	Ca22chr1A_C_albicans_SC5314	633260	633915	MSTRG.709.1|656|x|C1_03040W_A-T|Ca22chr1A_C_albicans_SC5314|calb	-
C. albicans	Ca22chr1A_C_albicans_SC5314	634375	635202	MSTRG.711.1|828|x|C1_03050W_A-T|Ca22chr1A_C_albicans_SC5314|calb	-
C. albicans	Ca22chr1A_C_albicans_SC5314	638263	638473	MSTRG.714.1|211|x|C1_03060C_A-T|Ca22chr1A_C_albicans_SC5314|calb	+
C. albicans	Ca22chr1A_C_albicans_SC5314	638876	639279	MSTRG.716.1|404|x|C1_03070C_A-T|Ca22chr1A_C_albicans_SC5314|calb	+
C. albicans	Ca22chr1A_C_albicans_SC5314	641471	641769	MSTRG.718.1|299|x|C1_03070C_A-T|Ca22chr1A_C_albicans_SC5314|calb	+
C. albicans	Ca22chr1A_C_albicans_SC5314	643067	643325	MSTRG.720.1|259|x|C1_03090W_A-T|Ca22chr1A_C_albicans_SC5314|calb	-
C. albicans	Ca22chr1A_C_albicans_SC5314	643862	644989	MSTRG.722.1|1128|x|C1_03090W_A-T|Ca22chr1A_C_albicans_SC5314|calb	-
C. albicans	Ca22chr1A_C_albicans_SC5314	649417	649789	MSTRG.724.1|373|x|C1_03100W_A-T|Ca22chr1A_C_albicans_SC5314|calb	-
C. albicans	Ca22chr1A_C_albicans_SC5314	649948	650518	MSTRG.725.1|571|x|C1_03110W_A-T|Ca22chr1A_C_albicans_SC5314|calb	-
C. albicans	Ca22chr1A_C_albicans_SC5314	650807	651941	MSTRG.726.1|1135|x|C1_03110W_A-T|Ca22chr1A_C_albicans_SC5314|calb	-
C. albicans	Ca22chr1A_C_albicans_SC5314	653209	653493	MSTRG.728.1|285|x|C1_03130C_A-T|Ca22chr1A_C_albicans_SC5314|calb	+
C. albicans	Ca22chr1A_C_albicans_SC5314	655103	655468	MSTRG.730.1|366|x|C1_03130C_A-T|Ca22chr1A_C_albicans_SC5314|calb	+
C. albicans	Ca22chr1A_C_albicans_SC5314	655538	655847	MSTRG.731.1|310|x|C1_03140W_A-T|Ca22chr1A_C_albicans_SC5314|calb	-
C. albicans	Ca22chr1A_C_albicans_SC5314	656344	656585	MSTRG.734.1|242|x|C1_03150C_A-T|Ca22chr1A_C_albicans_SC5314|calb	+
C. albicans	Ca22chr1A_C_albicans_SC5314	656992	657671	MSTRG.735.1|680|x|C1_03150C_A-T|Ca22chr1A_C_albicans_SC5314|calb	+
C. albicans	Ca22chr1A_C_albicans_SC5314	663341	668865	MSTRG.740.1|5525|x|C1_03190C_A-T|Ca22chr1A_C_albicans_SC5314|calb	+
C. albicans	Ca22chr1A_C_albicans_SC5314	671870	672605	MSTRG.743.1|736|x|C1_03210C_A-T|Ca22chr1A_C_albicans_SC5314|calb	+
C. albicans	Ca22chr1A_C_albicans_SC5314	673672	674107	MSTRG.745.1|436|x|C1_03210C_A-T|Ca22chr1A_C_albicans_SC5314|calb	+
C. albicans	Ca22chr1A_C_albicans_SC5314	674203	675223	MSTRG.746.1|1021|x|C1_03220C_A-T|Ca22chr1A_C_albicans_SC5314|calb	+
C. albicans	Ca22chr1A_C_albicans_SC5314	675728	677522	MSTRG.747.1|1795|x|C1_03230C_A-T|Ca22chr1A_C_albicans_SC5314|calb	+
C. albicans	Ca22chr1A_C_albicans_SC5314	679062	679646	MSTRG.749.1|585|x|C1_03230C_A-T|Ca22chr1A_C_albicans_SC5314|calb	+
C. albicans	Ca22chr1A_C_albicans_SC5314	679144	679931	MSTRG.750.1|788|x|C1_03240W_A-T|Ca22chr1A_C_albicans_SC5314|calb	-
C. albicans	Ca22chr1A_C_albicans_SC5314	683537	684145	MSTRG.754.1|609|x|C1_03270W_A-T|Ca22chr1A_C_albicans_SC5314|calb	-
C. albicans	Ca22chr1A_C_albicans_SC5314	684974	685496	MSTRG.756.1|523|x|C1_03270W_A-T|Ca22chr1A_C_albicans_SC5314|calb	-
C. albicans	Ca22chr1A_C_albicans_SC5314	686200	686676	MSTRG.758.1|477|x|C1_03290W_A-T|Ca22chr1A_C_albicans_SC5314|calb	-
C. albicans	Ca22chr1A_C_albicans_SC5314	688559	688764	MSTRG.760.1|206|x|C1_03300C_A-T|Ca22chr1A_C_albicans_SC5314|calb	+
C. albicans	Ca22chr1A_C_albicans_SC5314	689942	690154	MSTRG.762.1|213|x|C1_03300C_A-T|Ca22chr1A_C_albicans_SC5314|calb	+
C. albicans	Ca22chr1A_C_albicans_SC5314	690310	690579	MSTRG.763.1|270|x|C1_03310W_A-T|Ca22chr1A_C_albicans_SC5314|calb	-
C. albicans	Ca22chr1A_C_albicans_SC5314	691485	691700	MSTRG.765.1|216|x|C1_03310W_A-T|Ca22chr1A_C_albicans_SC5314|calb	-
C. albicans	Ca22chr1A_C_albicans_SC5314	693232	694236	MSTRG.767.1|1005|x|C1_03330C_A-T|Ca22chr1A_C_albicans_SC5314|calb	+
C. albicans	Ca22chr1A_C_albicans_SC5314	696805	697639	MSTRG.772.1|835|x|C1_03350C_A-T|Ca22chr1A_C_albicans_SC5314|calb	+
C. albicans	Ca22chr1A_C_albicans_SC5314	699500	701804	MSTRG.774.1|2305|x|C1_03360W_A-T|Ca22chr1A_C_albicans_SC5314|calb	-
C. albicans	Ca22chr1A_C_albicans_SC5314	705838	706588	MSTRG.776.1|751|x|C1_03360W_A-T|Ca22chr1A_C_albicans_SC5314|calb	-
C. albicans	Ca22chr1A_C_albicans_SC5314	708272	709615	MSTRG.778.1|1344|x|C1_03380W_A-T|Ca22chr1A_C_albicans_SC5314|calb	-
C. albicans	Ca22chr1A_C_albicans_SC5314	712028	712671	MSTRG.780.1|644|x|C1_03380W_A-T|Ca22chr1A_C_albicans_SC5314|calb	-
C. albicans	Ca22chr1A_C_albicans_SC5314	712737	713056	MSTRG.781.1|320|x|C1_03390W_A-T|Ca22chr1A_C_albicans_SC5314|calb	-
C. albicans	Ca22chr1A_C_albicans_SC5314	714100	715689	MSTRG.782.1|1590|x|C1_03400W_A-T|Ca22chr1A_C_albicans_SC5314|calb	-
C. albicans	Ca22chr1A_C_albicans_SC5314	718412	718762	MSTRG.786.1|351|x|C1_03410W_A-T|Ca22chr1A_C_albicans_SC5314|calb	-
C. albicans	Ca22chr1A_C_albicans_SC5314	720672	721246	MSTRG.790.1|575|x|C1_03440C_A-T|Ca22chr1A_C_albicans_SC5314|calb	+
C. albicans	Ca22chr1A_C_albicans_SC5314	722648	723254	MSTRG.791.1|607|x|C1_03450C_A-T|Ca22chr1A_C_albicans_SC5314|calb	+
C. albicans	Ca22chr1A_C_albicans_SC5314	726839	727213	MSTRG.794.1|375|x|C1_03460C_A-T|Ca22chr1A_C_albicans_SC5314|calb	+
C. albicans	Ca22chr1A_C_albicans_SC5314	730036	730299	MSTRG.796.1|264|x|C1_03460C_A-T|Ca22chr1A_C_albicans_SC5314|calb	+
C. albicans	Ca22chr1A_C_albicans_SC5314	730638	730851	MSTRG.798.1|214|u|NA|Ca22chr1A_C_albicans_SC5314|calb	+
C. albicans	Ca22chr1A_C_albicans_SC5314	735831	736687	MSTRG.801.1|857|u|NA|Ca22chr1A_C_albicans_SC5314|calb	-
C. albicans	Ca22chr1A_C_albicans_SC5314	736442	736645	MSTRG.802.1|204|u|NA|Ca22chr1A_C_albicans_SC5314|calb	+
C. albicans	Ca22chr1A_C_albicans_SC5314	737537	738328	MSTRG.804.1|792|x|C1_03490W_A-T|Ca22chr1A_C_albicans_SC5314|calb	-
C. albicans	Ca22chr1A_C_albicans_SC5314	738707	739033	MSTRG.806.1|327|x|C1_03500W_A-T|Ca22chr1A_C_albicans_SC5314|calb	-
C. albicans	Ca22chr1A_C_albicans_SC5314	739589	740491	MSTRG.808.1|903|x|C1_03510C_A-T|Ca22chr1A_C_albicans_SC5314|calb	+
C. albicans	Ca22chr1A_C_albicans_SC5314	739790	740560	MSTRG.809.1|771|u|NA|Ca22chr1A_C_albicans_SC5314|calb	-
C. albicans	Ca22chr1A_C_albicans_SC5314	741889	742360	MSTRG.811.1|472|x|C1_03530W_A-T|Ca22chr1A_C_albicans_SC5314|calb	-
C. albicans	Ca22chr1A_C_albicans_SC5314	744360	744990	MSTRG.814.1|631|x|C1_03550C_A-T|Ca22chr1A_C_albicans_SC5314|calb	+
C. albicans	Ca22chr1A_C_albicans_SC5314	746282	746819	MSTRG.816.1|538|x|C1_03550C_A-T|Ca22chr1A_C_albicans_SC5314|calb	+
C. albicans	Ca22chr1A_C_albicans_SC5314	747650	748009	MSTRG.818.1|360|x|C1_03560C_A-T|Ca22chr1A_C_albicans_SC5314|calb	+
C. albicans	Ca22chr1A_C_albicans_SC5314	748121	748334	MSTRG.820.1|214|x|C1_03570C_A-T|Ca22chr1A_C_albicans_SC5314|calb	+
C. albicans	Ca22chr1A_C_albicans_SC5314	748735	749653	MSTRG.821.1|919|x|C1_03600W_A-T|Ca22chr1A_C_albicans_SC5314|calb	-
C. albicans	Ca22chr1A_C_albicans_SC5314	750985	752464	MSTRG.825.1|1480|x|C1_03620C_A-T|Ca22chr1A_C_albicans_SC5314|calb	+
C. albicans	Ca22chr1A_C_albicans_SC5314	756965	757433	MSTRG.829.1|469|x|C1_03640C_A-T|Ca22chr1A_C_albicans_SC5314|calb	+
C. albicans	Ca22chr1A_C_albicans_SC5314	757765	758180	MSTRG.831.1|416|x|C1_03650C_A-T|Ca22chr1A_C_albicans_SC5314|calb	+
C. albicans	Ca22chr1A_C_albicans_SC5314	757940	758432	MSTRG.832.1|493|x|C1_03660W_A-T|Ca22chr1A_C_albicans_SC5314|calb	-
C. albicans	Ca22chr1A_C_albicans_SC5314	759785	760667	MSTRG.836.1|883|u|NA|Ca22chr1A_C_albicans_SC5314|calb	-
C. albicans	Ca22chr1A_C_albicans_SC5314	764755	765564	MSTRG.838.1|810|x|C1_03680W_A-T|Ca22chr1A_C_albicans_SC5314|calb	-
C. albicans	Ca22chr1A_C_albicans_SC5314	766863	767166	MSTRG.842.1|304|x|C1_03710C_A-T|Ca22chr1A_C_albicans_SC5314|calb	+
C. albicans	Ca22chr1A_C_albicans_SC5314	770833	771206	MSTRG.844.1|374|x|C1_03710C_A-T|Ca22chr1A_C_albicans_SC5314|calb	+
C. albicans	Ca22chr1A_C_albicans_SC5314	771806	773144	MSTRG.845.1|1339|u|NA|Ca22chr1A_C_albicans_SC5314|calb	+
C. albicans	Ca22chr1A_C_albicans_SC5314	773373	774064	MSTRG.848.1|692|x|C1_03720C_A-T|Ca22chr1A_C_albicans_SC5314|calb	+
C. albicans	Ca22chr1A_C_albicans_SC5314	775673	776048	MSTRG.851.1|376|x|C1_03720C_A-T|Ca22chr1A_C_albicans_SC5314|calb	+
C. albicans	Ca22chr1A_C_albicans_SC5314	776487	776802	MSTRG.853.1|316|x|C1_03730C_A-T|Ca22chr1A_C_albicans_SC5314|calb	+
C. albicans	Ca22chr1A_C_albicans_SC5314	778478	779027	MSTRG.855.1|550|x|C1_03730C_A-T|Ca22chr1A_C_albicans_SC5314|calb	+
C. albicans	Ca22chr1A_C_albicans_SC5314	778592	779022	MSTRG.856.1|431|u|NA|Ca22chr1A_C_albicans_SC5314|calb	-
C. albicans	Ca22chr1A_C_albicans_SC5314	779889	780494	MSTRG.858.1|606|u|NA|Ca22chr1A_C_albicans_SC5314|calb	-
C. albicans	Ca22chr1A_C_albicans_SC5314	780578	781159	MSTRG.859.1|582|x|C1_03740W_A-T|Ca22chr1A_C_albicans_SC5314|calb	-
C. albicans	Ca22chr1A_C_albicans_SC5314	783862	784577	MSTRG.860.1|716|x|C1_03740W_A-T|Ca22chr1A_C_albicans_SC5314|calb	-
C. albicans	Ca22chr1A_C_albicans_SC5314	786993	788456	MSTRG.865.1|1464|x|C1_03770W_A-T|Ca22chr1A_C_albicans_SC5314|calb	-
C. albicans	Ca22chr1A_C_albicans_SC5314	793488	795657	MSTRG.868.1|2170|x|C1_03780C_A-T|Ca22chr1A_C_albicans_SC5314|calb	+
C. albicans	Ca22chr1A_C_albicans_SC5314	796963	797230	MSTRG.871.1|268|x|C1_03800W_A-T|Ca22chr1A_C_albicans_SC5314|calb	-
C. albicans	Ca22chr1A_C_albicans_SC5314	799321	799535	MSTRG.874.1|215|x|C1_03810C_A-T|Ca22chr1A_C_albicans_SC5314|calb	+
C. albicans	Ca22chr1A_C_albicans_SC5314	800225	801554	MSTRG.876.1|1330|u|NA|Ca22chr1A_C_albicans_SC5314|calb	+
C. albicans	Ca22chr1A_C_albicans_SC5314	801115	801822	MSTRG.877.1|708|x|C1_03820W_A-T|Ca22chr1A_C_albicans_SC5314|calb	-
C. albicans	Ca22chr1A_C_albicans_SC5314	802760	802994	MSTRG.879.1|235|x|C1_03820W_A-T|Ca22chr1A_C_albicans_SC5314|calb	-
C. albicans	Ca22chr1A_C_albicans_SC5314	802846	803047	MSTRG.880.1|202|x|C1_03830C_A-T|Ca22chr1A_C_albicans_SC5314|calb	+
C. albicans	Ca22chr1A_C_albicans_SC5314	804368	806320	MSTRG.883.1|1953|x|C1_03840W_A-T|Ca22chr1A_C_albicans_SC5314|calb	-
C. albicans	Ca22chr1A_C_albicans_SC5314	804551	806561	MSTRG.884.1|2011|x|C1_03860C_A-T|Ca22chr1A_C_albicans_SC5314|calb	+
C. albicans	Ca22chr1A_C_albicans_SC5314	811341	813691	MSTRG.886.1|2351|x|C1_03860C_A-T|Ca22chr1A_C_albicans_SC5314|calb	+
C. albicans	Ca22chr1A_C_albicans_SC5314	815466	815749	MSTRG.890.1|284|x|C1_03870C_A-T|Ca22chr1A_C_albicans_SC5314|calb	+
C. albicans	Ca22chr1A_C_albicans_SC5314	816538	817347	MSTRG.892.1|810|u|NA|Ca22chr1A_C_albicans_SC5314|calb	+
C. albicans	Ca22chr1A_C_albicans_SC5314	817810	820619	MSTRG.893.1|2810|u|NA|Ca22chr1A_C_albicans_SC5314|calb	+
C. albicans	Ca22chr1A_C_albicans_SC5314	821224	821775	MSTRG.896.1|552|x|C1_03880C_A-T|Ca22chr1A_C_albicans_SC5314|calb	+
C. albicans	Ca22chr1A_C_albicans_SC5314	822687	823581	MSTRG.897.1|895|x|C1_03890W_A-T|Ca22chr1A_C_albicans_SC5314|calb	-
C. albicans	Ca22chr1A_C_albicans_SC5314	822729	823462	MSTRG.898.1|734|u|NA|Ca22chr1A_C_albicans_SC5314|calb	+
C. albicans	Ca22chr1A_C_albicans_SC5314	824468	825240	MSTRG.900.1|773|x|C1_03890W_A-T|Ca22chr1A_C_albicans_SC5314|calb	-
C. albicans	Ca22chr1A_C_albicans_SC5314	831737	831983	MSTRG.907.1|247|x|C1_03930W_A-T|Ca22chr1A_C_albicans_SC5314|calb	-
C. albicans	Ca22chr1A_C_albicans_SC5314	832521	833225	MSTRG.909.1|705|x|C1_03940W_A-T|Ca22chr1A_C_albicans_SC5314|calb	-
C. albicans	Ca22chr1A_C_albicans_SC5314	832624	833248	MSTRG.910.1|625|x|C1_03950C_A-T|Ca22chr1A_C_albicans_SC5314|calb	+
C. albicans	Ca22chr1A_C_albicans_SC5314	833695	833905	MSTRG.912.1|211|x|C1_03950C_A-T|Ca22chr1A_C_albicans_SC5314|calb	+
C. albicans	Ca22chr1A_C_albicans_SC5314	836740	837441	MSTRG.914.1|702|x|C1_03960C_A-T|Ca22chr1A_C_albicans_SC5314|calb	+
C. albicans	Ca22chr1A_C_albicans_SC5314	838015	838245	MSTRG.917.1|231|x|C1_03980W_A-T|Ca22chr1A_C_albicans_SC5314|calb	-
C. albicans	Ca22chr1A_C_albicans_SC5314	838716	839371	MSTRG.919.1|656|x|C1_03990W_A-T|Ca22chr1A_C_albicans_SC5314|calb	-
C. albicans	Ca22chr1A_C_albicans_SC5314	841756	842867	MSTRG.923.1|1112|x|C1_04000C_A-T|Ca22chr1A_C_albicans_SC5314|calb	+
C. albicans	Ca22chr1A_C_albicans_SC5314	843773	844897	MSTRG.926.1|1125|x|C1_04010C_A-T|Ca22chr1A_C_albicans_SC5314|calb	+
C. albicans	Ca22chr1A_C_albicans_SC5314	845688	846021	MSTRG.929.1|334|x|C1_04020C_A-T|Ca22chr1A_C_albicans_SC5314|calb	+
C. albicans	Ca22chr1A_C_albicans_SC5314	845970	846587	MSTRG.930.1|618|u|NA|Ca22chr1A_C_albicans_SC5314|calb	-
C. albicans	Ca22chr1A_C_albicans_SC5314	846143	846596	MSTRG.931.1|454|u|NA|Ca22chr1A_C_albicans_SC5314|calb	+
C. albicans	Ca22chr1A_C_albicans_SC5314	853428	853631	MSTRG.935.1|204|u|NA|Ca22chr1A_C_albicans_SC5314|calb	-
C. albicans	Ca22chr1A_C_albicans_SC5314	856903	857122	MSTRG.938.1|220|x|C1_04070C_A-T|Ca22chr1A_C_albicans_SC5314|calb	+
C. albicans	Ca22chr1A_C_albicans_SC5314	859302	859762	MSTRG.941.1|461|x|C1_04090C_A-T|Ca22chr1A_C_albicans_SC5314|calb	+
C. albicans	Ca22chr1A_C_albicans_SC5314	860370	862016	MSTRG.943.1|1647|x|C1_04100C_A-T|Ca22chr1A_C_albicans_SC5314|calb	+
C. albicans	Ca22chr1A_C_albicans_SC5314	860614	862124	MSTRG.944.1|1511|x|C1_04110W_A-T|Ca22chr1A_C_albicans_SC5314|calb	-
C. albicans	Ca22chr1A_C_albicans_SC5314	869057	869520	MSTRG.951.1|464|x|C1_04160C_A-T|Ca22chr1A_C_albicans_SC5314|calb	+
C. albicans	Ca22chr1A_C_albicans_SC5314	870251	870779	MSTRG.954.1|529|x|C1_04160C_A-T|Ca22chr1A_C_albicans_SC5314|calb	+
C. albicans	Ca22chr1A_C_albicans_SC5314	870968	871197	MSTRG.956.1|230|x|C1_04170C_A-T|Ca22chr1A_C_albicans_SC5314|calb	+
C. albicans	Ca22chr1A_C_albicans_SC5314	871239	872037	MSTRG.957.1|799|x|C1_04180W_A-T|Ca22chr1A_C_albicans_SC5314|calb	-
C. albicans	Ca22chr1A_C_albicans_SC5314	871521	871783	MSTRG.958.1|263|u|NA|Ca22chr1A_C_albicans_SC5314|calb	+
C. albicans	Ca22chr1A_C_albicans_SC5314	872182	872540	MSTRG.960.1|359|x|C1_04180W_A-T|Ca22chr1A_C_albicans_SC5314|calb	-
C. albicans	Ca22chr1A_C_albicans_SC5314	872377	872739	MSTRG.961.1|363|x|C1_04190C_A-T|Ca22chr1A_C_albicans_SC5314|calb	+
C. albicans	Ca22chr1A_C_albicans_SC5314	873792	874725	MSTRG.963.1|934|x|C1_04200C_A-T|Ca22chr1A_C_albicans_SC5314|calb	+
C. albicans	Ca22chr1A_C_albicans_SC5314	875657	876542	MSTRG.967.1|886|x|C1_04210C_A-T|Ca22chr1A_C_albicans_SC5314|calb	+
C. albicans	Ca22chr1A_C_albicans_SC5314	877684	878819	MSTRG.968.1|1136|x|C1_04210C_A-T|Ca22chr1A_C_albicans_SC5314|calb	+
C. albicans	Ca22chr1A_C_albicans_SC5314	879169	879430	MSTRG.970.1|262|x|C1_04220C_A-T|Ca22chr1A_C_albicans_SC5314|calb	+
C. albicans	Ca22chr1A_C_albicans_SC5314	879414	879689	MSTRG.971.1|276|x|C1_04230W_A-T|Ca22chr1A_C_albicans_SC5314|calb	-
C. albicans	Ca22chr1A_C_albicans_SC5314	879960	880281	MSTRG.973.1|322|x|C1_04230W_A-T|Ca22chr1A_C_albicans_SC5314|calb	-
C. albicans	Ca22chr1A_C_albicans_SC5314	881959	882803	MSTRG.976.1|845|x|C1_04260W_A-T|Ca22chr1A_C_albicans_SC5314|calb	-
C. albicans	Ca22chr1A_C_albicans_SC5314	882746	883064	MSTRG.978.1|319|x|C1_04270C_A-T|Ca22chr1A_C_albicans_SC5314|calb	+
C. albicans	Ca22chr1A_C_albicans_SC5314	884055	884647	MSTRG.980.1|593|x|C1_04270C_A-T|Ca22chr1A_C_albicans_SC5314|calb	+
C. albicans	Ca22chr1A_C_albicans_SC5314	885642	886151	MSTRG.983.1|510|x|C1_04290C_A-T|Ca22chr1A_C_albicans_SC5314|calb	+
C. albicans	Ca22chr1A_C_albicans_SC5314	887940	890520	MSTRG.985.1|2581|x|C1_04290C_A-T|Ca22chr1A_C_albicans_SC5314|calb	+
C. albicans	Ca22chr1A_C_albicans_SC5314	890837	891582	MSTRG.987.1|746|x|C1_04300C_A-T|Ca22chr1A_C_albicans_SC5314|calb	+
C. albicans	Ca22chr1A_C_albicans_SC5314	892585	893059	MSTRG.988.1|475|x|C1_04310C_A-T|Ca22chr1A_C_albicans_SC5314|calb	+
C. albicans	Ca22chr1A_C_albicans_SC5314	893590	895014	MSTRG.990.1|1425|x|C1_04310C_A-T|Ca22chr1A_C_albicans_SC5314|calb	+
C. albicans	Ca22chr1A_C_albicans_SC5314	893677	895190	MSTRG.991.1|1514|x|C1_04320W_A-T|Ca22chr1A_C_albicans_SC5314|calb	-
C. albicans	Ca22chr1A_C_albicans_SC5314	895729	898003	MSTRG.993.1|2275|x|C1_04330W_A-T|Ca22chr1A_C_albicans_SC5314|calb	-
C. albicans	Ca22chr1A_C_albicans_SC5314	900846	901508	MSTRG.996.1|663|x|C1_04340C_A-T|Ca22chr1A_C_albicans_SC5314|calb	+
C. albicans	Ca22chr1A_C_albicans_SC5314	903831	905373	MSTRG.998.1|1543|x|C1_04350C_A-T|Ca22chr1A_C_albicans_SC5314|calb	+
C. albicans	Ca22chr1A_C_albicans_SC5314	905713	906057	MSTRG.1001.1|345|x|C1_04370C_A-T|Ca22chr1A_C_albicans_SC5314|calb	+
C. albicans	Ca22chr1A_C_albicans_SC5314	906574	906793	MSTRG.1003.1|220|u|NA|Ca22chr1A_C_albicans_SC5314|calb	+
C. albicans	Ca22chr1A_C_albicans_SC5314	906750	907229	MSTRG.1004.1|480|x|C1_04380W_A-T|Ca22chr1A_C_albicans_SC5314|calb	-
C. albicans	Ca22chr1A_C_albicans_SC5314	908176	908712	MSTRG.1007.1|537|x|C1_04390C_A-T|Ca22chr1A_C_albicans_SC5314|calb	+
C. albicans	Ca22chr1A_C_albicans_SC5314	910932	911153	MSTRG.1008.1|222|x|C1_04400C_A-T|Ca22chr1A_C_albicans_SC5314|calb	+
C. albicans	Ca22chr1A_C_albicans_SC5314	913615	914687	MSTRG.1010.1|1073|x|C1_04400C_A-T|Ca22chr1A_C_albicans_SC5314|calb	+
C. albicans	Ca22chr1A_C_albicans_SC5314	914932	915402	MSTRG.1012.1|471|x|C1_04420C_A-T|Ca22chr1A_C_albicans_SC5314|calb	+
C. albicans	Ca22chr1A_C_albicans_SC5314	916281	916580	MSTRG.1015.1|300|x|C1_04430C_A-T|Ca22chr1A_C_albicans_SC5314|calb	+
C. albicans	Ca22chr1A_C_albicans_SC5314	918117	918800	MSTRG.1017.1|684|x|C1_04450C_A-T|Ca22chr1A_C_albicans_SC5314|calb	+
C. albicans	Ca22chr1A_C_albicans_SC5314	919509	920278	MSTRG.1018.1|770|x|C1_04460C_A-T|Ca22chr1A_C_albicans_SC5314|calb	+
C. albicans	Ca22chr1A_C_albicans_SC5314	920612	920816	MSTRG.1019.1|205|x|C1_04470C_A-T|Ca22chr1A_C_albicans_SC5314|calb	+
C. albicans	Ca22chr1A_C_albicans_SC5314	921054	921863	MSTRG.1021.1|810|x|C1_04480C_A-T|Ca22chr1A_C_albicans_SC5314|calb	+
C. albicans	Ca22chr1A_C_albicans_SC5314	925840	926097	MSTRG.1023.1|258|x|C1_04480C_A-T|Ca22chr1A_C_albicans_SC5314|calb	+
C. albicans	Ca22chr1A_C_albicans_SC5314	926380	926974	MSTRG.1024.1|595|x|C1_04490W_A-T|Ca22chr1A_C_albicans_SC5314|calb	-
C. albicans	Ca22chr1A_C_albicans_SC5314	926424	926634	MSTRG.1025.1|211|u|NA|Ca22chr1A_C_albicans_SC5314|calb	+
C. albicans	Ca22chr1A_C_albicans_SC5314	927898	928591	MSTRG.1027.1|694|x|C1_04490W_A-T|Ca22chr1A_C_albicans_SC5314|calb	-
C. albicans	Ca22chr1A_C_albicans_SC5314	930602	931217	MSTRG.1029.1|616|x|C1_04500W_A-T|Ca22chr1A_C_albicans_SC5314|calb	-
C. albicans	Ca22chr1A_C_albicans_SC5314	933725	934279	MSTRG.1032.1|555|x|C1_04520C_A-T|Ca22chr1A_C_albicans_SC5314|calb	+
C. albicans	Ca22chr1A_C_albicans_SC5314	935653	936085	MSTRG.1034.1|433|x|C1_04540C_A-T|Ca22chr1A_C_albicans_SC5314|calb	+
C. albicans	Ca22chr1A_C_albicans_SC5314	939368	939943	MSTRG.1037.1|576|x|C1_04550W_A-T|Ca22chr1A_C_albicans_SC5314|calb	-
C. albicans	Ca22chr1A_C_albicans_SC5314	944419	945792	MSTRG.1042.1|1374|x|C1_04580C_A-T|Ca22chr1A_C_albicans_SC5314|calb	+
C. albicans	Ca22chr1A_C_albicans_SC5314	945959	947286	MSTRG.1044.1|1328|x|C1_04590W_A-T|Ca22chr1A_C_albicans_SC5314|calb	-
C. albicans	Ca22chr1A_C_albicans_SC5314	948533	949234	MSTRG.1047.1|702|x|C1_04600C_A-T|Ca22chr1A_C_albicans_SC5314|calb	+
C. albicans	Ca22chr1A_C_albicans_SC5314	948977	951961	MSTRG.1048.1|2985|x|C1_04610W_A-T|Ca22chr1A_C_albicans_SC5314|calb	-
C. albicans	Ca22chr1A_C_albicans_SC5314	957861	958691	MSTRG.1052.1|831|u|NA|Ca22chr1A_C_albicans_SC5314|calb	+
C. albicans	Ca22chr1A_C_albicans_SC5314	957953	958806	MSTRG.1053.1|854|x|C1_04640W_A-T|Ca22chr1A_C_albicans_SC5314|calb	-
C. albicans	Ca22chr1A_C_albicans_SC5314	960629	960869	MSTRG.1055.1|241|x|C1_04640W_A-T|Ca22chr1A_C_albicans_SC5314|calb	-
C. albicans	Ca22chr1A_C_albicans_SC5314	964051	964925	MSTRG.1057.1|875|x|C1_04650W_A-T|Ca22chr1A_C_albicans_SC5314|calb	-
C. albicans	Ca22chr1A_C_albicans_SC5314	970508	970786	MSTRG.1060.1|279|x|C1_04660W_A-T|Ca22chr1A_C_albicans_SC5314|calb	-
C. albicans	Ca22chr1A_C_albicans_SC5314	972152	973453	MSTRG.1062.1|1302|x|C1_04670W_A-T|Ca22chr1A_C_albicans_SC5314|calb	-
C. albicans	Ca22chr1A_C_albicans_SC5314	974297	974961	MSTRG.1065.1|665|x|C1_04680W_A-T|Ca22chr1A_C_albicans_SC5314|calb	-
C. albicans	Ca22chr1A_C_albicans_SC5314	974521	974965	MSTRG.1066.1|445|x|C1_04690C_A-T|Ca22chr1A_C_albicans_SC5314|calb	+
C. albicans	Ca22chr1A_C_albicans_SC5314	976835	977218	MSTRG.1068.1|384|x|C1_04700C_A-T|Ca22chr1A_C_albicans_SC5314|calb	+
C. albicans	Ca22chr1A_C_albicans_SC5314	979837	980737	MSTRG.1070.1|901|x|C1_04700C_A-T|Ca22chr1A_C_albicans_SC5314|calb	+
C. albicans	Ca22chr1A_C_albicans_SC5314	981092	981582	MSTRG.1073.1|491|x|C1_04710C_A-T|Ca22chr1A_C_albicans_SC5314|calb	+
C. albicans	Ca22chr1A_C_albicans_SC5314	981878	982268	MSTRG.1075.1|391|x|C1_04720W_A-T|Ca22chr1A_C_albicans_SC5314|calb	-
C. albicans	Ca22chr1A_C_albicans_SC5314	983925	984381	MSTRG.1078.1|457|u|NA|Ca22chr1A_C_albicans_SC5314|calb	-
C. albicans	Ca22chr1A_C_albicans_SC5314	984464	984694	MSTRG.1080.1|231|u|NA|Ca22chr1A_C_albicans_SC5314|calb	-
C. albicans	Ca22chr1A_C_albicans_SC5314	985635	986377	MSTRG.1082.1|743|x|C1_04750W_A-T|Ca22chr1A_C_albicans_SC5314|calb	-
C. albicans	Ca22chr1A_C_albicans_SC5314	990673	991720	MSTRG.1086.1|1048|x|C1_04770C_A-T|Ca22chr1A_C_albicans_SC5314|calb	+
C. albicans	Ca22chr1A_C_albicans_SC5314	992683	994476	MSTRG.1087.1|1794|x|C1_04780C_A-T|Ca22chr1A_C_albicans_SC5314|calb	+
C. albicans	Ca22chr1A_C_albicans_SC5314	997825	998044	MSTRG.1091.1|220|x|C1_04790W_A-T|Ca22chr1A_C_albicans_SC5314|calb	-
C. albicans	Ca22chr1A_C_albicans_SC5314	1000162	1000735	MSTRG.1093.1|574|x|C1_04800C_A-T|Ca22chr1A_C_albicans_SC5314|calb	+
C. albicans	Ca22chr1A_C_albicans_SC5314	1001067	1001268	MSTRG.1094.1|202|u|NA|Ca22chr1A_C_albicans_SC5314|calb	+
C. albicans	Ca22chr1A_C_albicans_SC5314	1007144	1007372	MSTRG.1098.1|229|x|C1_04830W_A-T|Ca22chr1A_C_albicans_SC5314|calb	-
C. albicans	Ca22chr1A_C_albicans_SC5314	1007717	1008344	MSTRG.1100.1|628|x|C1_04840C_A-T|Ca22chr1A_C_albicans_SC5314|calb	+
C. albicans	Ca22chr1A_C_albicans_SC5314	1011446	1011676	MSTRG.1105.1|231|x|C1_04860W_A-T|Ca22chr1A_C_albicans_SC5314|calb	-
C. albicans	Ca22chr1A_C_albicans_SC5314	1012698	1013076	MSTRG.1107.1|379|x|C1_04870W_A-T|Ca22chr1A_C_albicans_SC5314|calb	-
C. albicans	Ca22chr1A_C_albicans_SC5314	1014904	1015195	MSTRG.1110.1|292|x|C1_04880C_A-T|Ca22chr1A_C_albicans_SC5314|calb	+
C. albicans	Ca22chr1A_C_albicans_SC5314	1015900	1016305	MSTRG.1113.1|406|x|C1_04890W_A-T|Ca22chr1A_C_albicans_SC5314|calb	-
C. albicans	Ca22chr1A_C_albicans_SC5314	1016827	1017779	MSTRG.1114.1|953|x|C1_04900W_A-T|Ca22chr1A_C_albicans_SC5314|calb	-
C. albicans	Ca22chr1A_C_albicans_SC5314	1020005	1020223	MSTRG.1116.1|219|x|C1_04910C_A-T|Ca22chr1A_C_albicans_SC5314|calb	+
C. albicans	Ca22chr1A_C_albicans_SC5314	1020988	1021816	MSTRG.1118.1|829|x|C1_04910C_A-T|Ca22chr1A_C_albicans_SC5314|calb	+
C. albicans	Ca22chr1A_C_albicans_SC5314	1022269	1023231	MSTRG.1121.1|963|x|C1_04930C_A-T|Ca22chr1A_C_albicans_SC5314|calb	+
C. albicans	Ca22chr1A_C_albicans_SC5314	1023729	1026411	MSTRG.1124.1|2683|x|C1_04940C_A-T|Ca22chr1A_C_albicans_SC5314|calb	+
C. albicans	Ca22chr1A_C_albicans_SC5314	1023769	1025283	MSTRG.1125.1|1515|u|NA|Ca22chr1A_C_albicans_SC5314|calb	-
C. albicans	Ca22chr1A_C_albicans_SC5314	1025352	1025598	MSTRG.1126.1|247|u|NA|Ca22chr1A_C_albicans_SC5314|calb	-
C. albicans	Ca22chr1A_C_albicans_SC5314	1026907	1027319	MSTRG.1129.1|413|u|NA|Ca22chr1A_C_albicans_SC5314|calb	+
C. albicans	Ca22chr1A_C_albicans_SC5314	1027916	1028365	MSTRG.1130.1|450|x|C1_04950C_A-T|Ca22chr1A_C_albicans_SC5314|calb	+
C. albicans	Ca22chr1A_C_albicans_SC5314	1032366	1033916	MSTRG.1131.1|1551|x|C1_04950C_A-T|Ca22chr1A_C_albicans_SC5314|calb	+
C. albicans	Ca22chr1A_C_albicans_SC5314	1035758	1036690	MSTRG.1133.1|933|x|C1_04960C_A-T|Ca22chr1A_C_albicans_SC5314|calb	+
C. albicans	Ca22chr1A_C_albicans_SC5314	1036112	1036466	MSTRG.1134.1|355|u|NA|Ca22chr1A_C_albicans_SC5314|calb	-
C. albicans	Ca22chr1A_C_albicans_SC5314	1040746	1041893	MSTRG.1136.1|1148|x|C1_04970W_A-T|Ca22chr1A_C_albicans_SC5314|calb	-
C. albicans	Ca22chr1A_C_albicans_SC5314	1041232	1042095	MSTRG.1137.1|864|x|C1_04980C_A-T|Ca22chr1A_C_albicans_SC5314|calb	+
C. albicans	Ca22chr1A_C_albicans_SC5314	1043424	1043996	MSTRG.1139.1|573|x|C1_04980C_A-T|Ca22chr1A_C_albicans_SC5314|calb	+
C. albicans	Ca22chr1A_C_albicans_SC5314	1044074	1044457	MSTRG.1141.1|384|x|C1_04990C_A-T|Ca22chr1A_C_albicans_SC5314|calb	+
C. albicans	Ca22chr1A_C_albicans_SC5314	1045469	1045727	MSTRG.1143.1|259|x|C1_04990C_A-T|Ca22chr1A_C_albicans_SC5314|calb	+
C. albicans	Ca22chr1A_C_albicans_SC5314	1045630	1048356	MSTRG.1144.1|2727|x|C1_05000W_A-T|Ca22chr1A_C_albicans_SC5314|calb	-
C. albicans	Ca22chr1A_C_albicans_SC5314	1045902	1046351	MSTRG.1145.1|450|u|NA|Ca22chr1A_C_albicans_SC5314|calb	+
C. albicans	Ca22chr1A_C_albicans_SC5314	1046570	1048073	MSTRG.1146.1|1504|u|NA|Ca22chr1A_C_albicans_SC5314|calb	+
C. albicans	Ca22chr1A_C_albicans_SC5314	1050230	1050431	MSTRG.1148.1|202|x|C1_05000W_A-T|Ca22chr1A_C_albicans_SC5314|calb	-
C. albicans	Ca22chr1A_C_albicans_SC5314	1051328	1052081	MSTRG.1150.1|754|x|C1_05020C_A-T|Ca22chr1A_C_albicans_SC5314|calb	+
C. albicans	Ca22chr1A_C_albicans_SC5314	1053792	1054160	MSTRG.1153.1|369|x|C1_05030C_A-T|Ca22chr1A_C_albicans_SC5314|calb	+
C. albicans	Ca22chr1A_C_albicans_SC5314	1054800	1055445	MSTRG.1155.1|646|x|C1_05050C_A-T|Ca22chr1A_C_albicans_SC5314|calb	+
C. albicans	Ca22chr1A_C_albicans_SC5314	1057574	1057779	MSTRG.1157.1|206|x|C1_05050C_A-T|Ca22chr1A_C_albicans_SC5314|calb	+
C. albicans	Ca22chr1A_C_albicans_SC5314	1057919	1058124	MSTRG.1158.1|206|x|C1_05060W_A-T|Ca22chr1A_C_albicans_SC5314|calb	-
C. albicans	Ca22chr1A_C_albicans_SC5314	1061912	1064137	MSTRG.1161.1|2226|x|C1_05080W_A-T|Ca22chr1A_C_albicans_SC5314|calb	-
C. albicans	Ca22chr1A_C_albicans_SC5314	1062205	1062762	MSTRG.1162.1|558|u|NA|Ca22chr1A_C_albicans_SC5314|calb	+
C. albicans	Ca22chr1A_C_albicans_SC5314	1063500	1064007	MSTRG.1163.1|508|u|NA|Ca22chr1A_C_albicans_SC5314|calb	+
C. albicans	Ca22chr1A_C_albicans_SC5314	1065601	1066201	MSTRG.1165.1|601|x|C1_05080W_A-T|Ca22chr1A_C_albicans_SC5314|calb	-
C. albicans	Ca22chr1A_C_albicans_SC5314	1067186	1067627	MSTRG.1167.1|442|x|C1_05090W_A-T|Ca22chr1A_C_albicans_SC5314|calb	-
C. albicans	Ca22chr1A_C_albicans_SC5314	1069751	1070584	MSTRG.1170.1|834|x|C1_05120W_A-T|Ca22chr1A_C_albicans_SC5314|calb	-
C. albicans	Ca22chr1A_C_albicans_SC5314	1071696	1072163	MSTRG.1171.1|468|x|C1_05120W_A-T|Ca22chr1A_C_albicans_SC5314|calb	-
C. albicans	Ca22chr1A_C_albicans_SC5314	1073179	1076537	MSTRG.1174.1|3359|u|NA|Ca22chr1A_C_albicans_SC5314|calb	-
C. albicans	Ca22chr1A_C_albicans_SC5314	1077708	1077914	MSTRG.1176.1|207|u|NA|Ca22chr1A_C_albicans_SC5314|calb	-
C. albicans	Ca22chr1A_C_albicans_SC5314	1078443	1081065	MSTRG.1177.1|2623|u|NA|Ca22chr1A_C_albicans_SC5314|calb	-
C. albicans	Ca22chr1A_C_albicans_SC5314	1079437	1079778	MSTRG.1178.1|342|u|NA|Ca22chr1A_C_albicans_SC5314|calb	+
C. albicans	Ca22chr1A_C_albicans_SC5314	1080504	1082188	MSTRG.1179.1|1685|u|NA|Ca22chr1A_C_albicans_SC5314|calb	+
C. albicans	Ca22chr1A_C_albicans_SC5314	1081298	1081910	MSTRG.1180.1|613|u|NA|Ca22chr1A_C_albicans_SC5314|calb	-
C. albicans	Ca22chr1A_C_albicans_SC5314	1082321	1082542	MSTRG.1181.1|222|u|NA|Ca22chr1A_C_albicans_SC5314|calb	+
C. albicans	Ca22chr1A_C_albicans_SC5314	1083781	1084900	MSTRG.1183.1|1120|x|C1_05140W_A-T|Ca22chr1A_C_albicans_SC5314|calb	-
C. albicans	Ca22chr1A_C_albicans_SC5314	1085258	1090436	MSTRG.1185.1|5179|u|NA|Ca22chr1A_C_albicans_SC5314|calb	-
C. albicans	Ca22chr1A_C_albicans_SC5314	1093888	1094827	MSTRG.1188.1|940|x|C1_05170C_A-T|Ca22chr1A_C_albicans_SC5314|calb	+
C. albicans	Ca22chr1A_C_albicans_SC5314	1095886	1099356	MSTRG.1191.1|3471|x|C1_05180C_A-T|Ca22chr1A_C_albicans_SC5314|calb	+
C. albicans	Ca22chr1A_C_albicans_SC5314	1100119	1101340	MSTRG.1193.1|1222|x|C1_05210C_A-T|Ca22chr1A_C_albicans_SC5314|calb	+
C. albicans	Ca22chr1A_C_albicans_SC5314	1102299	1102710	MSTRG.1196.1|412|x|C1_05210C_A-T|Ca22chr1A_C_albicans_SC5314|calb	+
C. albicans	Ca22chr1A_C_albicans_SC5314	1102953	1103174	MSTRG.1198.1|222|x|C1_05220C_A-T|Ca22chr1A_C_albicans_SC5314|calb	+
C. albicans	Ca22chr1A_C_albicans_SC5314	1105274	1105689	MSTRG.1202.1|416|x|C1_05260C_A-T|Ca22chr1A_C_albicans_SC5314|calb	+
C. albicans	Ca22chr1A_C_albicans_SC5314	1107431	1108293	MSTRG.1204.1|863|x|C1_05260C_A-T|Ca22chr1A_C_albicans_SC5314|calb	+
C. albicans	Ca22chr1A_C_albicans_SC5314	1112987	1113295	MSTRG.1209.1|309|x|C1_05290W_A-T|Ca22chr1A_C_albicans_SC5314|calb	-
C. albicans	Ca22chr1A_C_albicans_SC5314	1119480	1119686	MSTRG.1214.1|207|x|C1_05330C_A-T|Ca22chr1A_C_albicans_SC5314|calb	+
C. albicans	Ca22chr1A_C_albicans_SC5314	1119741	1119963	MSTRG.1215.1|223|x|C1_05340C_A-T|Ca22chr1A_C_albicans_SC5314|calb	+
C. albicans	Ca22chr1A_C_albicans_SC5314	1122173	1122498	MSTRG.1217.1|326|x|C1_05340C_A-T|Ca22chr1A_C_albicans_SC5314|calb	+
C. albicans	Ca22chr1A_C_albicans_SC5314	1122260	1123207	MSTRG.1218.1|948|x|C1_05350W_A-T|Ca22chr1A_C_albicans_SC5314|calb	-
C. albicans	Ca22chr1A_C_albicans_SC5314	1125798	1126005	MSTRG.1222.1|208|x|C1_05370C_A-T|Ca22chr1A_C_albicans_SC5314|calb	+
C. albicans	Ca22chr1A_C_albicans_SC5314	1128225	1128434	MSTRG.1223.1|210|x|C1_05380C_A-T|Ca22chr1A_C_albicans_SC5314|calb	+
C. albicans	Ca22chr1A_C_albicans_SC5314	1133313	1133587	MSTRG.1225.1|275|x|C1_05380C_A-T|Ca22chr1A_C_albicans_SC5314|calb	+
C. albicans	Ca22chr1A_C_albicans_SC5314	1136263	1136677	MSTRG.1228.1|415|x|C1_05400C_A-T|Ca22chr1A_C_albicans_SC5314|calb	+
C. albicans	Ca22chr1A_C_albicans_SC5314	1137904	1138323	MSTRG.1231.1|420|x|C1_05430W_A-T|Ca22chr1A_C_albicans_SC5314|calb	-
C. albicans	Ca22chr1A_C_albicans_SC5314	1140391	1140991	MSTRG.1234.1|601|x|C1_05430W_A-T|Ca22chr1A_C_albicans_SC5314|calb	-
C. albicans	Ca22chr1A_C_albicans_SC5314	1142744	1143017	MSTRG.1237.1|274|x|C1_05440C_A-T|Ca22chr1A_C_albicans_SC5314|calb	+
C. albicans	Ca22chr1A_C_albicans_SC5314	1142918	1144073	MSTRG.1238.1|1156|x|C1_05460W_A-T|Ca22chr1A_C_albicans_SC5314|calb	-
C. albicans	Ca22chr1A_C_albicans_SC5314	1148142	1148858	MSTRG.1241.1|717|x|C1_05460W_A-T|Ca22chr1A_C_albicans_SC5314|calb	-
C. albicans	Ca22chr1A_C_albicans_SC5314	1148971	1149211	MSTRG.1243.1|241|x|C1_05470W_A-T|Ca22chr1A_C_albicans_SC5314|calb	-
C. albicans	Ca22chr1A_C_albicans_SC5314	1151388	1151843	MSTRG.1246.1|456|x|C1_05480C_A-T|Ca22chr1A_C_albicans_SC5314|calb	+
C. albicans	Ca22chr1A_C_albicans_SC5314	1152388	1152634	MSTRG.1247.1|247|x|C1_05490C_A-T|Ca22chr1A_C_albicans_SC5314|calb	+
C. albicans	Ca22chr1A_C_albicans_SC5314	1155076	1155636	MSTRG.1250.1|561|x|C1_05510C_A-T|Ca22chr1A_C_albicans_SC5314|calb	+
C. albicans	Ca22chr1A_C_albicans_SC5314	1155711	1156471	MSTRG.1252.1|761|x|C1_05510C_A-T|Ca22chr1A_C_albicans_SC5314|calb	+
C. albicans	Ca22chr1A_C_albicans_SC5314	1156152	1158933	MSTRG.1253.1|2782|x|C1_05520W_A-T|Ca22chr1A_C_albicans_SC5314|calb	-
C. albicans	Ca22chr1A_C_albicans_SC5314	1161026	1161379	MSTRG.1257.1|354|x|C1_05530C_A-T|Ca22chr1A_C_albicans_SC5314|calb	+
C. albicans	Ca22chr1A_C_albicans_SC5314	1162736	1163752	MSTRG.1258.1|1017|x|C1_05530C_A-T|Ca22chr1A_C_albicans_SC5314|calb	+
C. albicans	Ca22chr1A_C_albicans_SC5314	1164523	1166751	MSTRG.1259.1|2229|x|C1_05540C_A-T|Ca22chr1A_C_albicans_SC5314|calb	+
C. albicans	Ca22chr1A_C_albicans_SC5314	1168002	1168226	MSTRG.1263.1|225|x|C1_05570W_A-T|Ca22chr1A_C_albicans_SC5314|calb	-
C. albicans	Ca22chr1A_C_albicans_SC5314	1168947	1169354	MSTRG.1265.1|408|x|C1_05600W_A-T|Ca22chr1A_C_albicans_SC5314|calb	-
C. albicans	Ca22chr1A_C_albicans_SC5314	1173824	1174201	MSTRG.1267.1|378|x|C1_05600W_A-T|Ca22chr1A_C_albicans_SC5314|calb	-
C. albicans	Ca22chr1A_C_albicans_SC5314	1176883	1177589	MSTRG.1270.1|707|x|C1_05630C_A-T|Ca22chr1A_C_albicans_SC5314|calb	+
C. albicans	Ca22chr1A_C_albicans_SC5314	1180803	1181255	MSTRG.1272.1|453|x|C1_05630C_A-T|Ca22chr1A_C_albicans_SC5314|calb	+
C. albicans	Ca22chr1A_C_albicans_SC5314	1188013	1188225	MSTRG.1276.1|213|x|C1_05670W_A-T|Ca22chr1A_C_albicans_SC5314|calb	-
C. albicans	Ca22chr1A_C_albicans_SC5314	1189930	1190248	MSTRG.1279.1|319|x|C1_05690C_A-T|Ca22chr1A_C_albicans_SC5314|calb	+
C. albicans	Ca22chr1A_C_albicans_SC5314	1191203	1191685	MSTRG.1282.1|483|x|C1_05700W_A-T|Ca22chr1A_C_albicans_SC5314|calb	-
C. albicans	Ca22chr1A_C_albicans_SC5314	1191954	1192485	MSTRG.1283.1|532|x|C1_05700W_A-T|Ca22chr1A_C_albicans_SC5314|calb	-
C. albicans	Ca22chr1A_C_albicans_SC5314	1194210	1194531	MSTRG.1285.1|322|u|NA|Ca22chr1A_C_albicans_SC5314|calb	-
C. albicans	Ca22chr1A_C_albicans_SC5314	1195150	1196211	MSTRG.1287.1|1062|x|C1_05720W_A-T|Ca22chr1A_C_albicans_SC5314|calb	-
C. albicans	Ca22chr1A_C_albicans_SC5314	1196586	1196988	MSTRG.1288.1|403|x|C1_05720W_A-T|Ca22chr1A_C_albicans_SC5314|calb	-
C. albicans	Ca22chr1A_C_albicans_SC5314	1198063	1198451	MSTRG.1290.1|389|x|C1_05750C_A-T|Ca22chr1A_C_albicans_SC5314|calb	+
C. albicans	Ca22chr1A_C_albicans_SC5314	1203477	1204227	MSTRG.1292.1|751|x|C1_05760C_A-T|Ca22chr1A_C_albicans_SC5314|calb	+
C. albicans	Ca22chr1A_C_albicans_SC5314	1205131	1205552	MSTRG.1295.1|422|u|NA|Ca22chr1A_C_albicans_SC5314|calb	+
C. albicans	Ca22chr1A_C_albicans_SC5314	1205941	1206177	MSTRG.1297.1|237|x|C1_05770C_A-T|Ca22chr1A_C_albicans_SC5314|calb	+
C. albicans	Ca22chr1A_C_albicans_SC5314	1207615	1208200	MSTRG.1299.1|586|x|C1_05770C_A-T|Ca22chr1A_C_albicans_SC5314|calb	+
C. albicans	Ca22chr1A_C_albicans_SC5314	1207982	1208571	MSTRG.1300.1|590|x|C1_05780W_A-T|Ca22chr1A_C_albicans_SC5314|calb	-
C. albicans	Ca22chr1A_C_albicans_SC5314	1210358	1210723	MSTRG.1302.1|366|x|C1_05780W_A-T|Ca22chr1A_C_albicans_SC5314|calb	-
C. albicans	Ca22chr1A_C_albicans_SC5314	1213296	1213633	MSTRG.1307.1|338|x|C1_05820C_A-T|Ca22chr1A_C_albicans_SC5314|calb	+
C. albicans	Ca22chr1A_C_albicans_SC5314	1218142	1218367	MSTRG.1311.1|226|x|C1_05860W_A-T|Ca22chr1A_C_albicans_SC5314|calb	-
C. albicans	Ca22chr1A_C_albicans_SC5314	1219180	1219463	MSTRG.1313.1|284|x|C1_05860W_A-T|Ca22chr1A_C_albicans_SC5314|calb	-
C. albicans	Ca22chr1A_C_albicans_SC5314	1219553	1219837	MSTRG.1315.1|285|x|C1_05870W_A-T|Ca22chr1A_C_albicans_SC5314|calb	-
C. albicans	Ca22chr1A_C_albicans_SC5314	1221227	1221635	MSTRG.1317.1|409|x|C1_05880W_A-T|Ca22chr1A_C_albicans_SC5314|calb	-
C. albicans	Ca22chr1A_C_albicans_SC5314	1222436	1223451	MSTRG.1319.1|1016|x|C1_05880W_A-T|Ca22chr1A_C_albicans_SC5314|calb	-
C. albicans	Ca22chr1A_C_albicans_SC5314	1224796	1225166	MSTRG.1323.1|371|u|NA|Ca22chr1A_C_albicans_SC5314|calb	-
C. albicans	Ca22chr1A_C_albicans_SC5314	1226372	1226785	MSTRG.1326.1|414|x|C1_05900W_A-T|Ca22chr1A_C_albicans_SC5314|calb	-
C. albicans	Ca22chr1A_C_albicans_SC5314	1229531	1231116	MSTRG.1327.1|1586|x|C1_05900W_A-T|Ca22chr1A_C_albicans_SC5314|calb	-
C. albicans	Ca22chr1A_C_albicans_SC5314	1231211	1231475	MSTRG.1329.1|265|x|C1_05910W_A-T|Ca22chr1A_C_albicans_SC5314|calb	-
C. albicans	Ca22chr1A_C_albicans_SC5314	1232821	1235733	MSTRG.1331.1|2913|x|C1_05910W_A-T|Ca22chr1A_C_albicans_SC5314|calb	-
C. albicans	Ca22chr1A_C_albicans_SC5314	1236123	1236404	MSTRG.1334.1|282|x|C1_05920W_A-T|Ca22chr1A_C_albicans_SC5314|calb	-
C. albicans	Ca22chr1A_C_albicans_SC5314	1238439	1238639	MSTRG.1336.1|201|x|C1_05930C_A-T|Ca22chr1A_C_albicans_SC5314|calb	+
C. albicans	Ca22chr1A_C_albicans_SC5314	1241861	1244454	MSTRG.1338.1|2594|x|C1_05930C_A-T|Ca22chr1A_C_albicans_SC5314|calb	+
C. albicans	Ca22chr1A_C_albicans_SC5314	1241962	1244732	MSTRG.1339.1|2771|x|C1_05940W_A-T|Ca22chr1A_C_albicans_SC5314|calb	-
C. albicans	Ca22chr1A_C_albicans_SC5314	1247591	1248211	MSTRG.1341.1|621|x|C1_05940W_A-T|Ca22chr1A_C_albicans_SC5314|calb	-
C. albicans	Ca22chr1A_C_albicans_SC5314	1248005	1248312	MSTRG.1342.1|308|x|C1_05950C_A-T|Ca22chr1A_C_albicans_SC5314|calb	+
C. albicans	Ca22chr1A_C_albicans_SC5314	1249363	1249618	MSTRG.1344.1|256|x|C1_05950C_A-T|Ca22chr1A_C_albicans_SC5314|calb	+
C. albicans	Ca22chr1A_C_albicans_SC5314	1249714	1251545	MSTRG.1345.1|1832|u|NA|Ca22chr1A_C_albicans_SC5314|calb	+
C. albicans	Ca22chr1A_C_albicans_SC5314	1250049	1250454	MSTRG.1346.1|406|u|NA|Ca22chr1A_C_albicans_SC5314|calb	-
C. albicans	Ca22chr1A_C_albicans_SC5314	1250719	1251646	MSTRG.1347.1|928|x|C1_05960W_A-T|Ca22chr1A_C_albicans_SC5314|calb	-
C. albicans	Ca22chr1A_C_albicans_SC5314	1252798	1253473	MSTRG.1349.1|676|x|C1_05960W_A-T|Ca22chr1A_C_albicans_SC5314|calb	-
C. albicans	Ca22chr1A_C_albicans_SC5314	1256574	1256863	MSTRG.1352.1|290|x|C1_05970W_A-T|Ca22chr1A_C_albicans_SC5314|calb	-
C. albicans	Ca22chr1A_C_albicans_SC5314	1260474	1261782	MSTRG.1356.1|1309|x|C1_06000W_A-T|Ca22chr1A_C_albicans_SC5314|calb	-
C. albicans	Ca22chr1A_C_albicans_SC5314	1264671	1265598	MSTRG.1359.1|928|x|C1_06020W_A-T|Ca22chr1A_C_albicans_SC5314|calb	-
C. albicans	Ca22chr1A_C_albicans_SC5314	1268440	1268663	MSTRG.1362.1|224|x|C1_06040W_A-T|Ca22chr1A_C_albicans_SC5314|calb	-
C. albicans	Ca22chr1A_C_albicans_SC5314	1271722	1272249	MSTRG.1365.1|528|x|C1_06060C_A-T|Ca22chr1A_C_albicans_SC5314|calb	+
C. albicans	Ca22chr1A_C_albicans_SC5314	1272486	1272704	MSTRG.1366.1|219|x|C1_06060C_A-T|Ca22chr1A_C_albicans_SC5314|calb	+
C. albicans	Ca22chr1A_C_albicans_SC5314	1273224	1273445	MSTRG.1368.1|222|x|C1_06070W_A-T|Ca22chr1A_C_albicans_SC5314|calb	-
C. albicans	Ca22chr1A_C_albicans_SC5314	1274400	1274648	MSTRG.1370.1|249|x|C1_06080C_A-T|Ca22chr1A_C_albicans_SC5314|calb	+
C. albicans	Ca22chr1A_C_albicans_SC5314	1274702	1274909	MSTRG.1371.1|208|x|C1_06090C_A-T|Ca22chr1A_C_albicans_SC5314|calb	+
C. albicans	Ca22chr1A_C_albicans_SC5314	1277428	1277682	MSTRG.1373.1|255|x|C1_06090C_A-T|Ca22chr1A_C_albicans_SC5314|calb	+
C. albicans	Ca22chr1A_C_albicans_SC5314	1277772	1278721	MSTRG.1374.1|950|x|C1_06100C_A-T|Ca22chr1A_C_albicans_SC5314|calb	+
C. albicans	Ca22chr1A_C_albicans_SC5314	1280910	1281119	MSTRG.1376.1|210|u|NA|Ca22chr1A_C_albicans_SC5314|calb	+
C. albicans	Ca22chr1A_C_albicans_SC5314	1282863	1283153	MSTRG.1378.1|291|x|C1_06110C_A-T|Ca22chr1A_C_albicans_SC5314|calb	+
C. albicans	Ca22chr1A_C_albicans_SC5314	1283624	1284513	MSTRG.1379.1|890|x|C1_06130C_A-T|Ca22chr1A_C_albicans_SC5314|calb	+
C. albicans	Ca22chr1A_C_albicans_SC5314	1285303	1286173	MSTRG.1380.1|871|x|C1_06130C_A-T|Ca22chr1A_C_albicans_SC5314|calb	+
C. albicans	Ca22chr1A_C_albicans_SC5314	1286327	1288824	MSTRG.1382.1|2498|x|C1_06140C_A-T|Ca22chr1A_C_albicans_SC5314|calb	+
C. albicans	Ca22chr1A_C_albicans_SC5314	1286374	1287071	MSTRG.1383.1|698|u|NA|Ca22chr1A_C_albicans_SC5314|calb	-
C. albicans	Ca22chr1A_C_albicans_SC5314	1287690	1288931	MSTRG.1384.1|1242|x|C1_06150W_A-T|Ca22chr1A_C_albicans_SC5314|calb	-
C. albicans	Ca22chr1A_C_albicans_SC5314	1290928	1292905	MSTRG.1387.1|1978|x|C1_06160W_A-T|Ca22chr1A_C_albicans_SC5314|calb	-
C. albicans	Ca22chr1A_C_albicans_SC5314	1296475	1297342	MSTRG.1390.1|868|x|C1_06200W_A-T|Ca22chr1A_C_albicans_SC5314|calb	-
C. albicans	Ca22chr1A_C_albicans_SC5314	1298271	1298545	MSTRG.1393.1|275|x|C1_06220C_A-T|Ca22chr1A_C_albicans_SC5314|calb	+
C. albicans	Ca22chr1A_C_albicans_SC5314	1300180	1300748	MSTRG.1395.1|569|x|C1_06230C_A-T|Ca22chr1A_C_albicans_SC5314|calb	+
C. albicans	Ca22chr1A_C_albicans_SC5314	1302429	1304767	MSTRG.1398.1|2339|x|C1_06230C_A-T|Ca22chr1A_C_albicans_SC5314|calb	+
C. albicans	Ca22chr1A_C_albicans_SC5314	1302608	1302962	MSTRG.1399.1|355|u|NA|Ca22chr1A_C_albicans_SC5314|calb	-
C. albicans	Ca22chr1A_C_albicans_SC5314	1303649	1304752	MSTRG.1400.1|1104|u|NA|Ca22chr1A_C_albicans_SC5314|calb	-
C. albicans	Ca22chr1A_C_albicans_SC5314	1305181	1305526	MSTRG.1401.1|346|u|NA|Ca22chr1A_C_albicans_SC5314|calb	-
C. albicans	Ca22chr1A_C_albicans_SC5314	1305722	1306238	MSTRG.1402.1|517|u|NA|Ca22chr1A_C_albicans_SC5314|calb	+
C. albicans	Ca22chr1A_C_albicans_SC5314	1305855	1306347	MSTRG.1403.1|493|x|C1_06250W_A-T|Ca22chr1A_C_albicans_SC5314|calb	-
C. albicans	Ca22chr1A_C_albicans_SC5314	1308376	1308956	MSTRG.1405.1|581|x|C1_06250W_A-T|Ca22chr1A_C_albicans_SC5314|calb	-
C. albicans	Ca22chr1A_C_albicans_SC5314	1313666	1314537	MSTRG.1410.1|872|x|C1_06280C_A-T|Ca22chr1A_C_albicans_SC5314|calb	+
C. albicans	Ca22chr1A_C_albicans_SC5314	1316880	1317613	MSTRG.1412.1|734|x|C1_06280C_A-T|Ca22chr1A_C_albicans_SC5314|calb	+
C. albicans	Ca22chr1A_C_albicans_SC5314	1317025	1321803	MSTRG.1413.1|4779|u|NA|Ca22chr1A_C_albicans_SC5314|calb	-
C. albicans	Ca22chr1A_C_albicans_SC5314	1318012	1319136	MSTRG.1414.1|1125|u|NA|Ca22chr1A_C_albicans_SC5314|calb	+
C. albicans	Ca22chr1A_C_albicans_SC5314	1319793	1321223	MSTRG.1415.1|1431|u|NA|Ca22chr1A_C_albicans_SC5314|calb	+
C. albicans	Ca22chr1A_C_albicans_SC5314	1322050	1324438	MSTRG.1417.1|2389|u|NA|Ca22chr1A_C_albicans_SC5314|calb	+
C. albicans	Ca22chr1A_C_albicans_SC5314	1325391	1325852	MSTRG.1420.1|462|u|NA|Ca22chr1A_C_albicans_SC5314|calb	-
C. albicans	Ca22chr1A_C_albicans_SC5314	1326041	1327502	MSTRG.1421.1|1462|u|NA|Ca22chr1A_C_albicans_SC5314|calb	-
C. albicans	Ca22chr1A_C_albicans_SC5314	1326048	1328171	MSTRG.1422.1|2124|u|NA|Ca22chr1A_C_albicans_SC5314|calb	+
C. albicans	Ca22chr1A_C_albicans_SC5314	1327798	1328008	MSTRG.1423.1|211|u|NA|Ca22chr1A_C_albicans_SC5314|calb	-
C. albicans	Ca22chr1A_C_albicans_SC5314	1328424	1328892	MSTRG.1424.1|469|u|NA|Ca22chr1A_C_albicans_SC5314|calb	+
C. albicans	Ca22chr1A_C_albicans_SC5314	1329633	1330220	MSTRG.1425.1|588|u|NA|Ca22chr1A_C_albicans_SC5314|calb	-
C. albicans	Ca22chr1A_C_albicans_SC5314	1330288	1331183	MSTRG.1426.1|896|u|NA|Ca22chr1A_C_albicans_SC5314|calb	+
C. albicans	Ca22chr1A_C_albicans_SC5314	1330473	1330773	MSTRG.1427.1|301|u|NA|Ca22chr1A_C_albicans_SC5314|calb	-
C. albicans	Ca22chr1A_C_albicans_SC5314	1331005	1333128	MSTRG.1428.1|2124|u|NA|Ca22chr1A_C_albicans_SC5314|calb	-
C. albicans	Ca22chr1A_C_albicans_SC5314	1332686	1334126	MSTRG.1429.1|1441|u|NA|Ca22chr1A_C_albicans_SC5314|calb	+
C. albicans	Ca22chr1A_C_albicans_SC5314	1334013	1336785	MSTRG.1430.1|2773|x|C1_06300W_A-T|Ca22chr1A_C_albicans_SC5314|calb	-
C. albicans	Ca22chr1A_C_albicans_SC5314	1337217	1337675	MSTRG.1434.1|459|x|C1_06320W_A-T|Ca22chr1A_C_albicans_SC5314|calb	-
C. albicans	Ca22chr1A_C_albicans_SC5314	1339967	1340346	MSTRG.1436.1|380|x|C1_06320W_A-T|Ca22chr1A_C_albicans_SC5314|calb	-
C. albicans	Ca22chr1A_C_albicans_SC5314	1340670	1341309	MSTRG.1440.1|640|u|NA|Ca22chr1A_C_albicans_SC5314|calb	-
C. albicans	Ca22chr1A_C_albicans_SC5314	1341391	1342397	MSTRG.1441.1|1007|u|NA|Ca22chr1A_C_albicans_SC5314|calb	-
C. albicans	Ca22chr1A_C_albicans_SC5314	1342474	1343090	MSTRG.1444.1|617|u|NA|Ca22chr1A_C_albicans_SC5314|calb	-
C. albicans	Ca22chr1A_C_albicans_SC5314	1343767	1344470	MSTRG.1445.1|704|u|NA|Ca22chr1A_C_albicans_SC5314|calb	-
C. albicans	Ca22chr1A_C_albicans_SC5314	1348222	1349563	MSTRG.1447.1|1342|u|NA|Ca22chr1A_C_albicans_SC5314|calb	-
C. albicans	Ca22chr1A_C_albicans_SC5314	1349775	1350829	MSTRG.1449.1|1055|x|C1_06350W_A-T|Ca22chr1A_C_albicans_SC5314|calb	-
C. albicans	Ca22chr1A_C_albicans_SC5314	1353399	1353677	MSTRG.1452.1|279|x|C1_06350W_A-T|Ca22chr1A_C_albicans_SC5314|calb	-
C. albicans	Ca22chr1A_C_albicans_SC5314	1355586	1355802	MSTRG.1455.1|217|x|C1_06360W_A-T|Ca22chr1A_C_albicans_SC5314|calb	-
C. albicans	Ca22chr1A_C_albicans_SC5314	1355725	1356758	MSTRG.1456.1|1034|x|C1_06370C_A-T|Ca22chr1A_C_albicans_SC5314|calb	+
C. albicans	Ca22chr1A_C_albicans_SC5314	1357882	1358084	MSTRG.1461.1|203|u|NA|Ca22chr1A_C_albicans_SC5314|calb	+
C. albicans	Ca22chr1A_C_albicans_SC5314	1358436	1359476	MSTRG.1463.1|1041|x|C1_06380C_A-T|Ca22chr1A_C_albicans_SC5314|calb	+
C. albicans	Ca22chr1A_C_albicans_SC5314	1360672	1360945	MSTRG.1466.1|274|x|C1_06390W_A-T|Ca22chr1A_C_albicans_SC5314|calb	-
C. albicans	Ca22chr1A_C_albicans_SC5314	1360728	1361137	MSTRG.1467.1|410|x|C1_06400C_A-T|Ca22chr1A_C_albicans_SC5314|calb	+
C. albicans	Ca22chr1A_C_albicans_SC5314	1363253	1364092	MSTRG.1469.1|840|u|NA|Ca22chr1A_C_albicans_SC5314|calb	-
C. albicans	Ca22chr1A_C_albicans_SC5314	1363375	1364400	MSTRG.1470.1|1026|u|NA|Ca22chr1A_C_albicans_SC5314|calb	+
C. albicans	Ca22chr1A_C_albicans_SC5314	1369179	1369495	MSTRG.1473.1|317|x|C1_06420C_A-T|Ca22chr1A_C_albicans_SC5314|calb	+
C. albicans	Ca22chr1A_C_albicans_SC5314	1369572	1369776	MSTRG.1475.1|205|u|NA|Ca22chr1A_C_albicans_SC5314|calb	+
C. albicans	Ca22chr1A_C_albicans_SC5314	1370272	1370906	MSTRG.1477.1|635|x|C1_06430C_A-T|Ca22chr1A_C_albicans_SC5314|calb	+
C. albicans	Ca22chr1A_C_albicans_SC5314	1372606	1372886	MSTRG.1479.1|281|x|C1_06440C_A-T|Ca22chr1A_C_albicans_SC5314|calb	+
C. albicans	Ca22chr1A_C_albicans_SC5314	1375530	1375992	MSTRG.1481.1|463|x|C1_06450C_A-T|Ca22chr1A_C_albicans_SC5314|calb	+
C. albicans	Ca22chr1A_C_albicans_SC5314	1376171	1377447	MSTRG.1483.1|1277|x|C1_06450C_A-T|Ca22chr1A_C_albicans_SC5314|calb	+
C. albicans	Ca22chr1A_C_albicans_SC5314	1379072	1380241	MSTRG.1485.1|1170|x|C1_06480C_A-T|Ca22chr1A_C_albicans_SC5314|calb	+
C. albicans	Ca22chr1A_C_albicans_SC5314	1382432	1382883	MSTRG.1488.1|452|x|C1_06520C_A-T|Ca22chr1A_C_albicans_SC5314|calb	+
C. albicans	Ca22chr1A_C_albicans_SC5314	1390048	1390341	MSTRG.1491.1|294|x|C1_06530C_A-T|Ca22chr1A_C_albicans_SC5314|calb	+
C. albicans	Ca22chr1A_C_albicans_SC5314	1394557	1395127	MSTRG.1493.1|571|x|C1_06540C_A-T|Ca22chr1A_C_albicans_SC5314|calb	+
C. albicans	Ca22chr1A_C_albicans_SC5314	1396329	1396606	MSTRG.1496.1|278|u|NA|Ca22chr1A_C_albicans_SC5314|calb	-
C. albicans	Ca22chr1A_C_albicans_SC5314	1396522	1398098	MSTRG.1497.1|1577|u|NA|Ca22chr1A_C_albicans_SC5314|calb	+
C. albicans	Ca22chr1A_C_albicans_SC5314	1396935	1397611	MSTRG.1498.1|677|u|NA|Ca22chr1A_C_albicans_SC5314|calb	-
C. albicans	Ca22chr1A_C_albicans_SC5314	1397702	1398274	MSTRG.1499.1|573|x|C1_06550W_A-T|Ca22chr1A_C_albicans_SC5314|calb	-
C. albicans	Ca22chr1A_C_albicans_SC5314	1404455	1404698	MSTRG.1501.1|244|x|C1_06550W_A-T|Ca22chr1A_C_albicans_SC5314|calb	-
C. albicans	Ca22chr1A_C_albicans_SC5314	1406012	1407387	MSTRG.1503.1|1376|x|C1_06560W_A-T|Ca22chr1A_C_albicans_SC5314|calb	-
C. albicans	Ca22chr1A_C_albicans_SC5314	1408195	1408623	MSTRG.1506.1|429|x|C1_06570W_A-T|Ca22chr1A_C_albicans_SC5314|calb	-
C. albicans	Ca22chr1A_C_albicans_SC5314	1408794	1409007	MSTRG.1507.1|214|x|C1_06580W_A-T|Ca22chr1A_C_albicans_SC5314|calb	-
C. albicans	Ca22chr1A_C_albicans_SC5314	1409260	1409664	MSTRG.1509.1|405|x|C1_06580W_A-T|Ca22chr1A_C_albicans_SC5314|calb	-
C. albicans	Ca22chr1A_C_albicans_SC5314	1409600	1409904	MSTRG.1510.1|305|x|C1_06590C_A-T|Ca22chr1A_C_albicans_SC5314|calb	+
C. albicans	Ca22chr1A_C_albicans_SC5314	1410871	1411399	MSTRG.1512.1|529|x|C1_06590C_A-T|Ca22chr1A_C_albicans_SC5314|calb	+
C. albicans	Ca22chr1A_C_albicans_SC5314	1411106	1411877	MSTRG.1513.1|772|x|C1_06600W_A-T|Ca22chr1A_C_albicans_SC5314|calb	-
C. albicans	Ca22chr1A_C_albicans_SC5314	1412552	1412951	MSTRG.1515.1|400|x|C1_06600W_A-T|Ca22chr1A_C_albicans_SC5314|calb	-
C. albicans	Ca22chr1A_C_albicans_SC5314	1415346	1415648	MSTRG.1517.1|303|x|C1_06610C_A-T|Ca22chr1A_C_albicans_SC5314|calb	+
C. albicans	Ca22chr1A_C_albicans_SC5314	1416021	1417338	MSTRG.1519.1|1318|x|C1_06620C_A-T|Ca22chr1A_C_albicans_SC5314|calb	+
C. albicans	Ca22chr1A_C_albicans_SC5314	1418004	1418618	MSTRG.1521.1|615|x|C1_06630W_A-T|Ca22chr1A_C_albicans_SC5314|calb	-
C. albicans	Ca22chr1A_C_albicans_SC5314	1421147	1421640	MSTRG.1523.1|494|x|C1_06640C_A-T|Ca22chr1A_C_albicans_SC5314|calb	+
C. albicans	Ca22chr1A_C_albicans_SC5314	1421573	1421976	MSTRG.1525.1|404|x|C1_06650W_A-T|Ca22chr1A_C_albicans_SC5314|calb	-
C. albicans	Ca22chr1A_C_albicans_SC5314	1422270	1423003	MSTRG.1527.1|734|x|C1_06660W_A-T|Ca22chr1A_C_albicans_SC5314|calb	-
C. albicans	Ca22chr1A_C_albicans_SC5314	1424464	1424776	MSTRG.1529.1|313|x|C1_06660W_A-T|Ca22chr1A_C_albicans_SC5314|calb	-
C. albicans	Ca22chr1A_C_albicans_SC5314	1425007	1425419	MSTRG.1531.1|413|x|C1_06670W_A-T|Ca22chr1A_C_albicans_SC5314|calb	-
C. albicans	Ca22chr1A_C_albicans_SC5314	1431484	1431994	MSTRG.1535.1|511|x|C1_06690W_A-T|Ca22chr1A_C_albicans_SC5314|calb	-
C. albicans	Ca22chr1A_C_albicans_SC5314	1432777	1433527	MSTRG.1537.1|751|x|C1_06700W_A-T|Ca22chr1A_C_albicans_SC5314|calb	-
C. albicans	Ca22chr1A_C_albicans_SC5314	1434914	1435243	MSTRG.1540.1|330|x|C1_06700W_A-T|Ca22chr1A_C_albicans_SC5314|calb	-
C. albicans	Ca22chr1A_C_albicans_SC5314	1437554	1437988	MSTRG.1543.1|435|x|C1_06720C_A-T|Ca22chr1A_C_albicans_SC5314|calb	+
C. albicans	Ca22chr1A_C_albicans_SC5314	1439856	1440170	MSTRG.1546.1|315|x|C1_06730W_A-T|Ca22chr1A_C_albicans_SC5314|calb	-
C. albicans	Ca22chr1A_C_albicans_SC5314	1440745	1441373	MSTRG.1548.1|629|x|C1_06730W_A-T|Ca22chr1A_C_albicans_SC5314|calb	-
C. albicans	Ca22chr1A_C_albicans_SC5314	1440809	1441571	MSTRG.1549.1|763|x|C1_06740C_A-T|Ca22chr1A_C_albicans_SC5314|calb	+
C. albicans	Ca22chr1A_C_albicans_SC5314	1445862	1446618	MSTRG.1554.1|757|x|C1_06770W_A-T|Ca22chr1A_C_albicans_SC5314|calb	-
C. albicans	Ca22chr1A_C_albicans_SC5314	1446848	1447218	MSTRG.1555.1|371|x|C1_06780W_A-T|Ca22chr1A_C_albicans_SC5314|calb	-
C. albicans	Ca22chr1A_C_albicans_SC5314	1449503	1449798	MSTRG.1557.1|296|x|C1_06780W_A-T|Ca22chr1A_C_albicans_SC5314|calb	-
C. albicans	Ca22chr1A_C_albicans_SC5314	1449683	1449918	MSTRG.1558.1|236|x|C1_06790C_A-T|Ca22chr1A_C_albicans_SC5314|calb	+
C. albicans	Ca22chr1A_C_albicans_SC5314	1450132	1450339	MSTRG.1560.1|208|x|C1_06790C_A-T|Ca22chr1A_C_albicans_SC5314|calb	+
C. albicans	Ca22chr1A_C_albicans_SC5314	1452384	1452983	MSTRG.1563.1|600|u|NA|Ca22chr1A_C_albicans_SC5314|calb	-
C. albicans	Ca22chr1A_C_albicans_SC5314	1454708	1455637	MSTRG.1565.1|930|x|C1_06810W_A-T|Ca22chr1A_C_albicans_SC5314|calb	-
C. albicans	Ca22chr1A_C_albicans_SC5314	1456437	1457153	MSTRG.1567.1|717|x|C1_06820W_A-T|Ca22chr1A_C_albicans_SC5314|calb	-
C. albicans	Ca22chr1A_C_albicans_SC5314	1457380	1459213	MSTRG.1570.1|1834|x|C1_06840C_A-T|Ca22chr1A_C_albicans_SC5314|calb	+
C. albicans	Ca22chr1A_C_albicans_SC5314	1457703	1459361	MSTRG.1571.1|1659|x|C1_06850W_A-T|Ca22chr1A_C_albicans_SC5314|calb	-
C. albicans	Ca22chr1A_C_albicans_SC5314	1461260	1462778	MSTRG.1573.1|1519|x|C1_06850W_A-T|Ca22chr1A_C_albicans_SC5314|calb	-
C. albicans	Ca22chr1A_C_albicans_SC5314	1464234	1464481	MSTRG.1576.1|248|x|C1_06870C_A-T|Ca22chr1A_C_albicans_SC5314|calb	+
C. albicans	Ca22chr1A_C_albicans_SC5314	1465056	1465598	MSTRG.1579.1|543|x|C1_06880C_A-T|Ca22chr1A_C_albicans_SC5314|calb	+
C. albicans	Ca22chr1A_C_albicans_SC5314	1468281	1469367	MSTRG.1581.1|1087|x|C1_06890C_A-T|Ca22chr1A_C_albicans_SC5314|calb	+
C. albicans	Ca22chr1A_C_albicans_SC5314	1469512	1470616	MSTRG.1583.1|1105|x|C1_06900C_A-T|Ca22chr1A_C_albicans_SC5314|calb	+
C. albicans	Ca22chr1A_C_albicans_SC5314	1473297	1473578	MSTRG.1584.1|282|x|C1_06920C_A-T|Ca22chr1A_C_albicans_SC5314|calb	+
C. albicans	Ca22chr1A_C_albicans_SC5314	1474783	1475012	MSTRG.1586.1|230|x|C1_06920C_A-T|Ca22chr1A_C_albicans_SC5314|calb	+
C. albicans	Ca22chr1A_C_albicans_SC5314	1475090	1475400	MSTRG.1587.1|311|u|NA|Ca22chr1A_C_albicans_SC5314|calb	-
C. albicans	Ca22chr1A_C_albicans_SC5314	1475455	1475742	MSTRG.1588.1|288|x|C1_06930W_A-T|Ca22chr1A_C_albicans_SC5314|calb	-
C. albicans	Ca22chr1A_C_albicans_SC5314	1479398	1479664	MSTRG.1590.1|267|x|C1_06930W_A-T|Ca22chr1A_C_albicans_SC5314|calb	-
C. albicans	Ca22chr1A_C_albicans_SC5314	1479535	1479791	MSTRG.1591.1|257|x|C1_06940C_A-T|Ca22chr1A_C_albicans_SC5314|calb	+
C. albicans	Ca22chr1A_C_albicans_SC5314	1482888	1484085	MSTRG.1593.1|1198|x|C1_06950C_A-T|Ca22chr1A_C_albicans_SC5314|calb	+
C. albicans	Ca22chr1A_C_albicans_SC5314	1485515	1485802	MSTRG.1596.1|288|x|C1_06960W_A-T|Ca22chr1A_C_albicans_SC5314|calb	-
C. albicans	Ca22chr1A_C_albicans_SC5314	1485719	1485961	MSTRG.1597.1|243|x|C1_06970C_A-T|Ca22chr1A_C_albicans_SC5314|calb	+
C. albicans	Ca22chr1A_C_albicans_SC5314	1487373	1487751	MSTRG.1599.1|379|x|C1_06970C_A-T|Ca22chr1A_C_albicans_SC5314|calb	+
C. albicans	Ca22chr1A_C_albicans_SC5314	1488992	1490227	MSTRG.1601.1|1236|x|C1_06990C_A-T|Ca22chr1A_C_albicans_SC5314|calb	+
C. albicans	Ca22chr1A_C_albicans_SC5314	1492582	1492871	MSTRG.1604.1|290|x|C1_07000W_A-T|Ca22chr1A_C_albicans_SC5314|calb	-
C. albicans	Ca22chr1A_C_albicans_SC5314	1496974	1498004	MSTRG.1607.1|1031|x|C1_07020C_A-T|Ca22chr1A_C_albicans_SC5314|calb	+
C. albicans	Ca22chr1A_C_albicans_SC5314	1498238	1498438	MSTRG.1609.1|201|x|C1_07030C_A-T|Ca22chr1A_C_albicans_SC5314|calb	+
C. albicans	Ca22chr1A_C_albicans_SC5314	1498885	1499225	MSTRG.1610.1|341|x|C1_07030C_A-T|Ca22chr1A_C_albicans_SC5314|calb	+
C. albicans	Ca22chr1A_C_albicans_SC5314	1499589	1501313	MSTRG.1611.1|1725|u|NA|Ca22chr1A_C_albicans_SC5314|calb	+
C. albicans	Ca22chr1A_C_albicans_SC5314	1501506	1502264	MSTRG.1613.1|759|x|C1_07040C_A-T|Ca22chr1A_C_albicans_SC5314|calb	+
C. albicans	Ca22chr1A_C_albicans_SC5314	1503100	1504088	MSTRG.1615.1|989|x|C1_07040C_A-T|Ca22chr1A_C_albicans_SC5314|calb	+
C. albicans	Ca22chr1A_C_albicans_SC5314	1504149	1504872	MSTRG.1618.1|724|x|C1_07050C_A-T|Ca22chr1A_C_albicans_SC5314|calb	+
C. albicans	Ca22chr1A_C_albicans_SC5314	1506840	1507842	MSTRG.1619.1|1003|x|C1_07060C_A-T|Ca22chr1A_C_albicans_SC5314|calb	+
C. albicans	Ca22chr1A_C_albicans_SC5314	1507985	1509997	MSTRG.1620.1|2013|x|C1_07060C_A-T|Ca22chr1A_C_albicans_SC5314|calb	+
C. albicans	Ca22chr1A_C_albicans_SC5314	1511460	1513099	MSTRG.1621.1|1640|x|C1_07070C_A-T|Ca22chr1A_C_albicans_SC5314|calb	+
C. albicans	Ca22chr1A_C_albicans_SC5314	1511662	1511982	MSTRG.1622.1|321|u|NA|Ca22chr1A_C_albicans_SC5314|calb	-
C. albicans	Ca22chr1A_C_albicans_SC5314	1512953	1513342	MSTRG.1624.1|390|x|C1_07080W_A-T|Ca22chr1A_C_albicans_SC5314|calb	-
C. albicans	Ca22chr1A_C_albicans_SC5314	1513788	1514058	MSTRG.1626.1|271|x|C1_07080W_A-T|Ca22chr1A_C_albicans_SC5314|calb	-
C. albicans	Ca22chr1A_C_albicans_SC5314	1513835	1514079	MSTRG.1627.1|245|x|C1_07090C_A-T|Ca22chr1A_C_albicans_SC5314|calb	+
C. albicans	Ca22chr1A_C_albicans_SC5314	1516173	1516918	MSTRG.1629.1|746|x|C1_07090C_A-T|Ca22chr1A_C_albicans_SC5314|calb	+
C. albicans	Ca22chr1A_C_albicans_SC5314	1517565	1517911	MSTRG.1632.1|347|x|C1_07100C_A-T|Ca22chr1A_C_albicans_SC5314|calb	+
C. albicans	Ca22chr1A_C_albicans_SC5314	1521857	1525393	MSTRG.1634.1|3537|x|C1_07110W_A-T|Ca22chr1A_C_albicans_SC5314|calb	-
C. albicans	Ca22chr1A_C_albicans_SC5314	1525269	1525496	MSTRG.1636.1|228|u|NA|Ca22chr1A_C_albicans_SC5314|calb	+
C. albicans	Ca22chr1A_C_albicans_SC5314	1525526	1527062	MSTRG.1637.1|1537|x|C1_07120W_A-T|Ca22chr1A_C_albicans_SC5314|calb	-
C. albicans	Ca22chr1A_C_albicans_SC5314	1525794	1526021	MSTRG.1638.1|228|u|NA|Ca22chr1A_C_albicans_SC5314|calb	+
C. albicans	Ca22chr1A_C_albicans_SC5314	1526246	1526471	MSTRG.1639.1|226|u|NA|Ca22chr1A_C_albicans_SC5314|calb	+
C. albicans	Ca22chr1A_C_albicans_SC5314	1528650	1528939	MSTRG.1641.1|290|x|C1_07120W_A-T|Ca22chr1A_C_albicans_SC5314|calb	-
C. albicans	Ca22chr1A_C_albicans_SC5314	1530652	1531530	MSTRG.1643.1|879|x|C1_07140C_A-T|Ca22chr1A_C_albicans_SC5314|calb	+
C. albicans	Ca22chr1A_C_albicans_SC5314	1534673	1535012	MSTRG.1645.1|340|x|C1_07150W_A-T|Ca22chr1A_C_albicans_SC5314|calb	-
C. albicans	Ca22chr1A_C_albicans_SC5314	1535110	1536834	MSTRG.1647.1|1725|x|C1_07170C_A-T|Ca22chr1A_C_albicans_SC5314|calb	+
C. albicans	Ca22chr1A_C_albicans_SC5314	1538286	1540583	MSTRG.1651.1|2298|x|C1_07170C_A-T|Ca22chr1A_C_albicans_SC5314|calb	+
C. albicans	Ca22chr1A_C_albicans_SC5314	1538404	1540739	MSTRG.1652.1|2336|x|C1_07180W_A-T|Ca22chr1A_C_albicans_SC5314|calb	-
C. albicans	Ca22chr1A_C_albicans_SC5314	1541283	1542313	MSTRG.1654.1|1031|x|C1_07190W_A-T|Ca22chr1A_C_albicans_SC5314|calb	-
C. albicans	Ca22chr1A_C_albicans_SC5314	1544585	1545090	MSTRG.1657.1|506|x|C1_07190W_A-T|Ca22chr1A_C_albicans_SC5314|calb	-
C. albicans	Ca22chr1A_C_albicans_SC5314	1546131	1546334	MSTRG.1660.1|204|x|C1_07200W_A-T|Ca22chr1A_C_albicans_SC5314|calb	-
C. albicans	Ca22chr1A_C_albicans_SC5314	1548093	1548584	MSTRG.1662.1|492|x|C1_07210C_A-T|Ca22chr1A_C_albicans_SC5314|calb	+
C. albicans	Ca22chr1A_C_albicans_SC5314	1548260	1549843	MSTRG.1663.1|1584|x|C1_07220W_A-T|Ca22chr1A_C_albicans_SC5314|calb	-
C. albicans	Ca22chr1A_C_albicans_SC5314	1548728	1549354	MSTRG.1664.1|627|u|NA|Ca22chr1A_C_albicans_SC5314|calb	+
C. albicans	Ca22chr1A_C_albicans_SC5314	1551365	1551809	MSTRG.1666.1|445|x|C1_07220W_A-T|Ca22chr1A_C_albicans_SC5314|calb	-
C. albicans	Ca22chr1A_C_albicans_SC5314	1552537	1553607	MSTRG.1668.1|1071|x|C1_07230W_A-T|Ca22chr1A_C_albicans_SC5314|calb	-
C. albicans	Ca22chr1A_C_albicans_SC5314	1555756	1556182	MSTRG.1672.1|427|x|C1_07260C_A-T|Ca22chr1A_C_albicans_SC5314|calb	+
C. albicans	Ca22chr1A_C_albicans_SC5314	1561307	1563396	MSTRG.1677.1|2090|x|C1_07290W_A-T|Ca22chr1A_C_albicans_SC5314|calb	-
C. albicans	Ca22chr1A_C_albicans_SC5314	1565292	1565954	MSTRG.1680.1|663|u|NA|Ca22chr1A_C_albicans_SC5314|calb	-
C. albicans	Ca22chr1A_C_albicans_SC5314	1565720	1566287	MSTRG.1681.1|568|u|NA|Ca22chr1A_C_albicans_SC5314|calb	+
C. albicans	Ca22chr1A_C_albicans_SC5314	1566357	1568991	MSTRG.1682.1|2635|u|NA|Ca22chr1A_C_albicans_SC5314|calb	+
C. albicans	Ca22chr1A_C_albicans_SC5314	1569127	1569393	MSTRG.1684.1|267|u|NA|Ca22chr1A_C_albicans_SC5314|calb	+
C. albicans	Ca22chr1A_C_albicans_SC5314	1569662	1570239	MSTRG.1686.1|578|x|C1_07310C_A-T|Ca22chr1A_C_albicans_SC5314|calb	+
C. albicans	Ca22chr1A_C_albicans_SC5314	1570353	1570714	MSTRG.1687.1|362|u|NA|Ca22chr1A_C_albicans_SC5314|calb	-
C. albicans	Ca22chr1A_C_albicans_SC5314	1570838	1571832	MSTRG.1689.1|995|x|C1_07320W_A-T|Ca22chr1A_C_albicans_SC5314|calb	-
C. albicans	Ca22chr1A_C_albicans_SC5314	1572541	1574406	MSTRG.1692.1|1866|u|NA|Ca22chr1A_C_albicans_SC5314|calb	-
C. albicans	Ca22chr1A_C_albicans_SC5314	1573188	1573397	MSTRG.1693.1|210|u|NA|Ca22chr1A_C_albicans_SC5314|calb	+
C. albicans	Ca22chr1A_C_albicans_SC5314	1573672	1577138	MSTRG.1694.1|3467|u|NA|Ca22chr1A_C_albicans_SC5314|calb	+
C. albicans	Ca22chr1A_C_albicans_SC5314	1575669	1576902	MSTRG.1695.1|1234|u|NA|Ca22chr1A_C_albicans_SC5314|calb	-
C. albicans	Ca22chr1A_C_albicans_SC5314	1577263	1577632	MSTRG.1696.1|370|u|NA|Ca22chr1A_C_albicans_SC5314|calb	-
C. albicans	Ca22chr1A_C_albicans_SC5314	1577770	1578884	MSTRG.1697.1|1115|u|NA|Ca22chr1A_C_albicans_SC5314|calb	+
C. albicans	Ca22chr1A_C_albicans_SC5314	1578089	1578983	MSTRG.1698.1|895|x|C1_07330W_A-T|Ca22chr1A_C_albicans_SC5314|calb	-
C. albicans	Ca22chr1A_C_albicans_SC5314	1580268	1581146	MSTRG.1700.1|879|x|C1_07330W_A-T|Ca22chr1A_C_albicans_SC5314|calb	-
C. albicans	Ca22chr1A_C_albicans_SC5314	1584757	1585808	MSTRG.1703.1|1052|x|C1_07350C_A-T|Ca22chr1A_C_albicans_SC5314|calb	+
C. albicans	Ca22chr1A_C_albicans_SC5314	1584980	1585635	MSTRG.1704.1|656|u|NA|Ca22chr1A_C_albicans_SC5314|calb	-
C. albicans	Ca22chr1A_C_albicans_SC5314	1589793	1590515	MSTRG.1706.1|723|x|C1_07360W_A-T|Ca22chr1A_C_albicans_SC5314|calb	-
C. albicans	Ca22chr1A_C_albicans_SC5314	1589848	1590619	MSTRG.1707.1|772|x|C1_07370C_A-T|Ca22chr1A_C_albicans_SC5314|calb	+
C. albicans	Ca22chr1A_C_albicans_SC5314	1592393	1593088	MSTRG.1709.1|696|x|C1_07370C_A-T|Ca22chr1A_C_albicans_SC5314|calb	+
C. albicans	Ca22chr1A_C_albicans_SC5314	1593168	1594635	MSTRG.1711.1|1468|u|NA|Ca22chr1A_C_albicans_SC5314|calb	+
C. albicans	Ca22chr1A_C_albicans_SC5314	1594755	1595260	MSTRG.1713.1|506|x|C1_07380C_A-T|Ca22chr1A_C_albicans_SC5314|calb	+
C. albicans	Ca22chr1A_C_albicans_SC5314	1597967	1600276	MSTRG.1715.1|2310|x|C1_07380C_A-T|Ca22chr1A_C_albicans_SC5314|calb	+
C. albicans	Ca22chr1A_C_albicans_SC5314	1603539	1604531	MSTRG.1719.1|993|x|C1_07400C_A-T|Ca22chr1A_C_albicans_SC5314|calb	+
C. albicans	Ca22chr1A_C_albicans_SC5314	1605174	1605492	MSTRG.1722.1|319|x|C1_07420C_A-T|Ca22chr1A_C_albicans_SC5314|calb	+
C. albicans	Ca22chr1A_C_albicans_SC5314	1606667	1607551	MSTRG.1724.1|885|x|C1_07420C_A-T|Ca22chr1A_C_albicans_SC5314|calb	+
C. albicans	Ca22chr1A_C_albicans_SC5314	1606756	1607009	MSTRG.1725.1|254|u|NA|Ca22chr1A_C_albicans_SC5314|calb	-
C. albicans	Ca22chr1A_C_albicans_SC5314	1607514	1608450	MSTRG.1726.1|937|u|NA|Ca22chr1A_C_albicans_SC5314|calb	-
C. albicans	Ca22chr1A_C_albicans_SC5314	1609878	1611055	MSTRG.1728.1|1178|x|C1_07440W_A-T|Ca22chr1A_C_albicans_SC5314|calb	-
C. albicans	Ca22chr1A_C_albicans_SC5314	1614129	1615656	MSTRG.1731.1|1528|x|C1_07440W_A-T|Ca22chr1A_C_albicans_SC5314|calb	-
C. albicans	Ca22chr1A_C_albicans_SC5314	1616702	1617192	MSTRG.1734.1|491|x|C1_07470C_A-T|Ca22chr1A_C_albicans_SC5314|calb	+
C. albicans	Ca22chr1A_C_albicans_SC5314	1623618	1623982	MSTRG.1738.1|365|x|C1_07500C_A-T|Ca22chr1A_C_albicans_SC5314|calb	+
C. albicans	Ca22chr1A_C_albicans_SC5314	1625069	1625293	MSTRG.1740.1|225|x|C1_07510W_A-T|Ca22chr1A_C_albicans_SC5314|calb	-
C. albicans	Ca22chr1A_C_albicans_SC5314	1628973	1629604	MSTRG.1743.1|632|x|C1_07520C_A-T|Ca22chr1A_C_albicans_SC5314|calb	+
C. albicans	Ca22chr1A_C_albicans_SC5314	1630276	1631665	MSTRG.1745.1|1390|x|C1_07530W_A-T|Ca22chr1A_C_albicans_SC5314|calb	-
C. albicans	Ca22chr1A_C_albicans_SC5314	1630811	1631960	MSTRG.1747.1|1150|x|C1_07540C_A-T|Ca22chr1A_C_albicans_SC5314|calb	+
C. albicans	Ca22chr1A_C_albicans_SC5314	1634588	1634809	MSTRG.1749.1|222|x|C1_07540C_A-T|Ca22chr1A_C_albicans_SC5314|calb	+
C. albicans	Ca22chr1A_C_albicans_SC5314	1636110	1636901	MSTRG.1751.1|792|x|C1_07550W_A-T|Ca22chr1A_C_albicans_SC5314|calb	-
C. albicans	Ca22chr1A_C_albicans_SC5314	1638960	1639638	MSTRG.1755.1|679|x|C1_07580C_A-T|Ca22chr1A_C_albicans_SC5314|calb	+
C. albicans	Ca22chr1A_C_albicans_SC5314	1640665	1641188	MSTRG.1757.1|524|x|C1_07580C_A-T|Ca22chr1A_C_albicans_SC5314|calb	+
C. albicans	Ca22chr1A_C_albicans_SC5314	1641521	1642071	MSTRG.1759.1|551|x|C1_07590C_A-T|Ca22chr1A_C_albicans_SC5314|calb	+
C. albicans	Ca22chr1A_C_albicans_SC5314	1646058	1646302	MSTRG.1762.1|245|x|C1_07600W_A-T|Ca22chr1A_C_albicans_SC5314|calb	-
C. albicans	Ca22chr1A_C_albicans_SC5314	1647153	1647705	MSTRG.1764.1|553|x|C1_07620C_A-T|Ca22chr1A_C_albicans_SC5314|calb	+
C. albicans	Ca22chr1A_C_albicans_SC5314	1649471	1649741	MSTRG.1766.1|271|x|C1_07630W_A-T|Ca22chr1A_C_albicans_SC5314|calb	-
C. albicans	Ca22chr1A_C_albicans_SC5314	1650130	1651078	MSTRG.1768.1|949|x|C1_07630W_A-T|Ca22chr1A_C_albicans_SC5314|calb	-
C. albicans	Ca22chr1A_C_albicans_SC5314	1650285	1651293	MSTRG.1769.1|1009|x|C1_07640C_A-T|Ca22chr1A_C_albicans_SC5314|calb	+
C. albicans	Ca22chr1A_C_albicans_SC5314	1653564	1654012	MSTRG.1771.1|449|x|C1_07640C_A-T|Ca22chr1A_C_albicans_SC5314|calb	+
C. albicans	Ca22chr1A_C_albicans_SC5314	1653683	1654779	MSTRG.1772.1|1097|u|NA|Ca22chr1A_C_albicans_SC5314|calb	-
C. albicans	Ca22chr1A_C_albicans_SC5314	1654225	1654627	MSTRG.1773.1|403|u|NA|Ca22chr1A_C_albicans_SC5314|calb	+
C. albicans	Ca22chr1A_C_albicans_SC5314	1655243	1655519	MSTRG.1774.1|277|u|NA|Ca22chr1A_C_albicans_SC5314|calb	+
C. albicans	Ca22chr1A_C_albicans_SC5314	1655257	1656618	MSTRG.1775.1|1362|u|NA|Ca22chr1A_C_albicans_SC5314|calb	-
C. albicans	Ca22chr1A_C_albicans_SC5314	1655623	1655845	MSTRG.1776.1|223|u|NA|Ca22chr1A_C_albicans_SC5314|calb	+
C. albicans	Ca22chr1A_C_albicans_SC5314	1656223	1656631	MSTRG.1777.1|409|u|NA|Ca22chr1A_C_albicans_SC5314|calb	+
C. albicans	Ca22chr1A_C_albicans_SC5314	1656756	1658840	MSTRG.1779.1|2085|u|NA|Ca22chr1A_C_albicans_SC5314|calb	+
C. albicans	Ca22chr1A_C_albicans_SC5314	1656756	1659010	MSTRG.1778.1|2255|x|C1_07650W_A-T|Ca22chr1A_C_albicans_SC5314|calb	-
C. albicans	Ca22chr1A_C_albicans_SC5314	1659227	1660004	MSTRG.1781.1|778|x|C1_07650W_A-T|Ca22chr1A_C_albicans_SC5314|calb	-
C. albicans	Ca22chr1A_C_albicans_SC5314	1662366	1665948	MSTRG.1784.1|3583|x|C1_07660W_A-T|Ca22chr1A_C_albicans_SC5314|calb	-
C. albicans	Ca22chr1A_C_albicans_SC5314	1666859	1667807	MSTRG.1787.1|949|x|C1_07670W_A-T|Ca22chr1A_C_albicans_SC5314|calb	-
C. albicans	Ca22chr1A_C_albicans_SC5314	1667940	1668217	MSTRG.1789.1|278|x|C1_07680W_A-T|Ca22chr1A_C_albicans_SC5314|calb	-
C. albicans	Ca22chr1A_C_albicans_SC5314	1669169	1669539	MSTRG.1791.1|371|x|C1_07680W_A-T|Ca22chr1A_C_albicans_SC5314|calb	-
C. albicans	Ca22chr1A_C_albicans_SC5314	1672807	1673125	MSTRG.1794.1|319|x|C1_07690C_A-T|Ca22chr1A_C_albicans_SC5314|calb	+
C. albicans	Ca22chr1A_C_albicans_SC5314	1673204	1674281	MSTRG.1796.1|1078|x|C1_07700C_A-T|Ca22chr1A_C_albicans_SC5314|calb	+
C. albicans	Ca22chr1A_C_albicans_SC5314	1675959	1677198	MSTRG.1800.1|1240|x|C1_07710C_A-T|Ca22chr1A_C_albicans_SC5314|calb	+
C. albicans	Ca22chr1A_C_albicans_SC5314	1678505	1678899	MSTRG.1802.1|395|x|C1_07710C_A-T|Ca22chr1A_C_albicans_SC5314|calb	+
C. albicans	Ca22chr1A_C_albicans_SC5314	1679076	1684012	MSTRG.1803.1|4937|u|NA|Ca22chr1A_C_albicans_SC5314|calb	+
C. albicans	Ca22chr1A_C_albicans_SC5314	1679358	1686813	MSTRG.1804.1|7456|u|NA|Ca22chr1A_C_albicans_SC5314|calb	-
C. albicans	Ca22chr1A_C_albicans_SC5314	1680459	1684100	MSTRG.1805.1|3642|u|NA|Ca22chr1A_C_albicans_SC5314|calb	-
C. albicans	Ca22chr1A_C_albicans_SC5314	1684244	1686658	MSTRG.1806.1|2415|u|NA|Ca22chr1A_C_albicans_SC5314|calb	+
C. albicans	Ca22chr1A_C_albicans_SC5314	1686912	1690386	MSTRG.1807.1|3475|u|NA|Ca22chr1A_C_albicans_SC5314|calb	-
C. albicans	Ca22chr1A_C_albicans_SC5314	1687050	1690369	MSTRG.1808.1|3320|u|NA|Ca22chr1A_C_albicans_SC5314|calb	+
C. albicans	Ca22chr1A_C_albicans_SC5314	1692720	1694382	MSTRG.1810.1|1663|x|C1_07770W_A-T|Ca22chr1A_C_albicans_SC5314|calb	-
C. albicans	Ca22chr1A_C_albicans_SC5314	1694466	1694672	MSTRG.1812.1|207|u|NA|Ca22chr1A_C_albicans_SC5314|calb	-
C. albicans	Ca22chr1A_C_albicans_SC5314	1696261	1696723	MSTRG.1813.1|463|x|C1_07780W_A-T|Ca22chr1A_C_albicans_SC5314|calb	-
C. albicans	Ca22chr1A_C_albicans_SC5314	1700076	1700283	MSTRG.1816.1|208|x|C1_07790C_A-T|Ca22chr1A_C_albicans_SC5314|calb	+
C. albicans	Ca22chr1A_C_albicans_SC5314	1707062	1707352	MSTRG.1821.1|291|x|C1_07830C_A-T|Ca22chr1A_C_albicans_SC5314|calb	+
C. albicans	Ca22chr1A_C_albicans_SC5314	1711377	1711710	MSTRG.1825.1|334|x|C1_07870C_A-T|Ca22chr1A_C_albicans_SC5314|calb	+
C. albicans	Ca22chr1A_C_albicans_SC5314	1713524	1714762	MSTRG.1827.1|1239|x|C1_07880C_A-T|Ca22chr1A_C_albicans_SC5314|calb	+
C. albicans	Ca22chr1A_C_albicans_SC5314	1716891	1717175	MSTRG.1830.1|285|x|C1_07880C_A-T|Ca22chr1A_C_albicans_SC5314|calb	+
C. albicans	Ca22chr1A_C_albicans_SC5314	1717754	1718630	MSTRG.1832.1|877|x|C1_07890C_A-T|Ca22chr1A_C_albicans_SC5314|calb	+
C. albicans	Ca22chr1A_C_albicans_SC5314	1721098	1721372	MSTRG.1835.1|275|u|NA|Ca22chr1A_C_albicans_SC5314|calb	+
C. albicans	Ca22chr1A_C_albicans_SC5314	1721855	1722721	MSTRG.1836.1|867|u|NA|Ca22chr1A_C_albicans_SC5314|calb	+
C. albicans	Ca22chr1A_C_albicans_SC5314	1723284	1723746	MSTRG.1838.1|463|x|C1_07900W_A-T|Ca22chr1A_C_albicans_SC5314|calb	-
C. albicans	Ca22chr1A_C_albicans_SC5314	1723493	1723879	MSTRG.1839.1|387|x|C1_07910C_A-T|Ca22chr1A_C_albicans_SC5314|calb	+
C. albicans	Ca22chr1A_C_albicans_SC5314	1724881	1725081	MSTRG.1841.1|201|x|C1_07910C_A-T|Ca22chr1A_C_albicans_SC5314|calb	+
C. albicans	Ca22chr1A_C_albicans_SC5314	1725371	1725675	MSTRG.1842.1|305|x|C1_07920W_A-T|Ca22chr1A_C_albicans_SC5314|calb	-
C. albicans	Ca22chr1A_C_albicans_SC5314	1725762	1726128	MSTRG.1844.1|367|x|C1_07920W_A-T|Ca22chr1A_C_albicans_SC5314|calb	-
C. albicans	Ca22chr1A_C_albicans_SC5314	1725853	1726217	MSTRG.1845.1|365|x|C1_07930C_A-T|Ca22chr1A_C_albicans_SC5314|calb	+
C. albicans	Ca22chr1A_C_albicans_SC5314	1727760	1729327	MSTRG.1846.3|1568|x|C1_07940W_A-T|Ca22chr1A_C_albicans_SC5314|calb	-
C. albicans	Ca22chr1A_C_albicans_SC5314	1728050	1729086	MSTRG.1848.1|1037|u|NA|Ca22chr1A_C_albicans_SC5314|calb	+
C. albicans	Ca22chr1A_C_albicans_SC5314	1729259	1729651	MSTRG.1850.1|393|x|C1_07950C_A-T|Ca22chr1A_C_albicans_SC5314|calb	+
C. albicans	Ca22chr1A_C_albicans_SC5314	1730471	1730718	MSTRG.1852.1|248|x|C1_07960W_A-T|Ca22chr1A_C_albicans_SC5314|calb	-
C. albicans	Ca22chr1A_C_albicans_SC5314	1731382	1731590	MSTRG.1854.1|209|x|C1_07960W_A-T|Ca22chr1A_C_albicans_SC5314|calb	-
C. albicans	Ca22chr1A_C_albicans_SC5314	1731399	1731637	MSTRG.1855.1|239|x|C1_07970C_A-T|Ca22chr1A_C_albicans_SC5314|calb	+
C. albicans	Ca22chr1A_C_albicans_SC5314	1735167	1736273	MSTRG.1857.1|1107|x|C1_07970C_A-T|Ca22chr1A_C_albicans_SC5314|calb	+
C. albicans	Ca22chr1A_C_albicans_SC5314	1736333	1737126	MSTRG.1859.1|794|x|C1_07980C_A-T|Ca22chr1A_C_albicans_SC5314|calb	+
C. albicans	Ca22chr1A_C_albicans_SC5314	1737671	1741856	MSTRG.1860.1|4186|x|C1_07990C_A-T|Ca22chr1A_C_albicans_SC5314|calb	+
C. albicans	Ca22chr1A_C_albicans_SC5314	1743311	1745908	MSTRG.1862.1|2598|u|NA|Ca22chr1A_C_albicans_SC5314|calb	-
C. albicans	Ca22chr1A_C_albicans_SC5314	1743346	1744443	MSTRG.1863.1|1098|u|NA|Ca22chr1A_C_albicans_SC5314|calb	+
C. albicans	Ca22chr1A_C_albicans_SC5314	1744536	1745023	MSTRG.1864.1|488|u|NA|Ca22chr1A_C_albicans_SC5314|calb	+
C. albicans	Ca22chr1A_C_albicans_SC5314	1745142	1746060	MSTRG.1865.1|919|u|NA|Ca22chr1A_C_albicans_SC5314|calb	+
C. albicans	Ca22chr1A_C_albicans_SC5314	1746069	1746300	MSTRG.1866.1|232|u|NA|Ca22chr1A_C_albicans_SC5314|calb	-
C. albicans	Ca22chr1A_C_albicans_SC5314	1746794	1747281	MSTRG.1868.1|488|x|C1_08000W_A-T|Ca22chr1A_C_albicans_SC5314|calb	-
C. albicans	Ca22chr1A_C_albicans_SC5314	1749463	1750305	MSTRG.1869.1|843|x|C1_08000W_A-T|Ca22chr1A_C_albicans_SC5314|calb	-
C. albicans	Ca22chr1A_C_albicans_SC5314	1750782	1751134	MSTRG.1871.1|353|x|C1_08010W_A-T|Ca22chr1A_C_albicans_SC5314|calb	-
C. albicans	Ca22chr1A_C_albicans_SC5314	1752957	1753662	MSTRG.1873.1|706|x|C1_08020W_A-T|Ca22chr1A_C_albicans_SC5314|calb	-
C. albicans	Ca22chr1A_C_albicans_SC5314	1753810	1755416	MSTRG.1875.1|1607|x|C1_08050W_A-T|Ca22chr1A_C_albicans_SC5314|calb	-
C. albicans	Ca22chr1A_C_albicans_SC5314	1755759	1757511	MSTRG.1879.1|1753|x|C1_08050W_A-T|Ca22chr1A_C_albicans_SC5314|calb	-
C. albicans	Ca22chr1A_C_albicans_SC5314	1762316	1762689	MSTRG.1883.1|374|x|C1_08070W_A-T|Ca22chr1A_C_albicans_SC5314|calb	-
C. albicans	Ca22chr1A_C_albicans_SC5314	1762606	1763062	MSTRG.1884.1|457|x|C1_08080C_A-T|Ca22chr1A_C_albicans_SC5314|calb	+
C. albicans	Ca22chr1A_C_albicans_SC5314	1763280	1763846	MSTRG.1886.1|567|x|C1_08090C_A-T|Ca22chr1A_C_albicans_SC5314|calb	+
C. albicans	Ca22chr1A_C_albicans_SC5314	1766679	1766946	MSTRG.1888.1|268|x|C1_08090C_A-T|Ca22chr1A_C_albicans_SC5314|calb	+
C. albicans	Ca22chr1A_C_albicans_SC5314	1766855	1767432	MSTRG.1889.1|578|x|C1_08100W_A-T|Ca22chr1A_C_albicans_SC5314|calb	-
C. albicans	Ca22chr1A_C_albicans_SC5314	1768297	1768649	MSTRG.1891.1|353|x|C1_08100W_A-T|Ca22chr1A_C_albicans_SC5314|calb	-
C. albicans	Ca22chr1A_C_albicans_SC5314	1768713	1769089	MSTRG.1893.1|377|x|C1_08110W_A-T|Ca22chr1A_C_albicans_SC5314|calb	-
C. albicans	Ca22chr1A_C_albicans_SC5314	1772278	1772512	MSTRG.1895.1|235|u|NA|Ca22chr1A_C_albicans_SC5314|calb	-
C. albicans	Ca22chr1A_C_albicans_SC5314	1780246	1780557	MSTRG.1901.1|312|x|C1_08160W_A-T|Ca22chr1A_C_albicans_SC5314|calb	-
C. albicans	Ca22chr1A_C_albicans_SC5314	1780493	1780732	MSTRG.1902.1|240|x|C1_08170C_A-T|Ca22chr1A_C_albicans_SC5314|calb	+
C. albicans	Ca22chr1A_C_albicans_SC5314	1783363	1785482	MSTRG.1904.1|2120|x|C1_08180C_A-T|Ca22chr1A_C_albicans_SC5314|calb	+
C. albicans	Ca22chr1A_C_albicans_SC5314	1789392	1790447	MSTRG.1907.1|1056|x|C1_08190C_A-T|Ca22chr1A_C_albicans_SC5314|calb	+
C. albicans	Ca22chr1A_C_albicans_SC5314	1794954	1795181	MSTRG.1911.1|228|x|C1_08200W_A-T|Ca22chr1A_C_albicans_SC5314|calb	-
C. albicans	Ca22chr1A_C_albicans_SC5314	1800162	1801499	MSTRG.1913.1|1338|u|NA|Ca22chr1A_C_albicans_SC5314|calb	+
C. albicans	Ca22chr1A_C_albicans_SC5314	1800165	1801728	MSTRG.1914.1|1564|x|C1_08220W_A-T|Ca22chr1A_C_albicans_SC5314|calb	-
C. albicans	Ca22chr1A_C_albicans_SC5314	1806259	1806946	MSTRG.1917.1|688|x|C1_08230C_A-T|Ca22chr1A_C_albicans_SC5314|calb	+
C. albicans	Ca22chr1A_C_albicans_SC5314	1807694	1809082	MSTRG.1918.1|1389|x|C1_08260C_A-T|Ca22chr1A_C_albicans_SC5314|calb	+
C. albicans	Ca22chr1A_C_albicans_SC5314	1809246	1810145	MSTRG.1920.1|900|x|C1_08260C_A-T|Ca22chr1A_C_albicans_SC5314|calb	+
C. albicans	Ca22chr1A_C_albicans_SC5314	1813467	1813901	MSTRG.1922.1|435|x|C1_08270C_A-T|Ca22chr1A_C_albicans_SC5314|calb	+
C. albicans	Ca22chr1A_C_albicans_SC5314	1813961	1816395	MSTRG.1924.1|2435|x|C1_08290C_A-T|Ca22chr1A_C_albicans_SC5314|calb	+
C. albicans	Ca22chr1A_C_albicans_SC5314	1822054	1822397	MSTRG.1927.1|344|x|C1_08300W_A-T|Ca22chr1A_C_albicans_SC5314|calb	-
C. albicans	Ca22chr1A_C_albicans_SC5314	1822755	1823046	MSTRG.1929.1|292|u|NA|Ca22chr1A_C_albicans_SC5314|calb	-
C. albicans	Ca22chr1A_C_albicans_SC5314	1823420	1823849	MSTRG.1931.1|430|x|C1_08310W_A-T|Ca22chr1A_C_albicans_SC5314|calb	-
C. albicans	Ca22chr1A_C_albicans_SC5314	1825220	1826679	MSTRG.1932.1|1460|x|C1_08320W_A-T|Ca22chr1A_C_albicans_SC5314|calb	-
C. albicans	Ca22chr1A_C_albicans_SC5314	1828470	1828941	MSTRG.1934.1|472|x|C1_08320W_A-T|Ca22chr1A_C_albicans_SC5314|calb	-
C. albicans	Ca22chr1A_C_albicans_SC5314	1828724	1829293	MSTRG.1935.1|570|x|C1_08330C_A-T|Ca22chr1A_C_albicans_SC5314|calb	+
C. albicans	Ca22chr1A_C_albicans_SC5314	1830146	1830365	MSTRG.1937.1|220|x|C1_08330C_A-T|Ca22chr1A_C_albicans_SC5314|calb	+
C. albicans	Ca22chr1A_C_albicans_SC5314	1830660	1831998	MSTRG.1938.1|1339|x|C1_08340C_A-T|Ca22chr1A_C_albicans_SC5314|calb	+
C. albicans	Ca22chr1A_C_albicans_SC5314	1832251	1834400	MSTRG.1940.1|2150|x|C1_08360C_A-T|Ca22chr1A_C_albicans_SC5314|calb	+
C. albicans	Ca22chr1A_C_albicans_SC5314	1834957	1835434	MSTRG.1943.1|478|x|C1_08360C_A-T|Ca22chr1A_C_albicans_SC5314|calb	+
C. albicans	Ca22chr1A_C_albicans_SC5314	1836032	1839336	MSTRG.1944.1|3305|x|C1_08370W_A-T|Ca22chr1A_C_albicans_SC5314|calb	-
C. albicans	Ca22chr1A_C_albicans_SC5314	1840976	1841429	MSTRG.1946.1|454|x|C1_08370W_A-T|Ca22chr1A_C_albicans_SC5314|calb	-
C. albicans	Ca22chr1A_C_albicans_SC5314	1842229	1844037	MSTRG.1948.1|1809|x|C1_08380W_A-T|Ca22chr1A_C_albicans_SC5314|calb	-
C. albicans	Ca22chr1A_C_albicans_SC5314	1844023	1844248	MSTRG.1950.1|226|x|C1_08390C_A-T|Ca22chr1A_C_albicans_SC5314|calb	+
C. albicans	Ca22chr1A_C_albicans_SC5314	1845679	1846490	MSTRG.1952.1|812|x|C1_08400C_A-T|Ca22chr1A_C_albicans_SC5314|calb	+
C. albicans	Ca22chr1A_C_albicans_SC5314	1849293	1850517	MSTRG.1954.1|1225|x|C1_08400C_A-T|Ca22chr1A_C_albicans_SC5314|calb	+
C. albicans	Ca22chr1A_C_albicans_SC5314	1851226	1851543	MSTRG.1957.1|318|x|C1_08410C_A-T|Ca22chr1A_C_albicans_SC5314|calb	+
C. albicans	Ca22chr1A_C_albicans_SC5314	1851652	1851863	MSTRG.1959.1|212|x|C1_08420W_A-T|Ca22chr1A_C_albicans_SC5314|calb	-
C. albicans	Ca22chr1A_C_albicans_SC5314	1854376	1854727	MSTRG.1960.1|352|x|C1_08420W_A-T|Ca22chr1A_C_albicans_SC5314|calb	-
C. albicans	Ca22chr1A_C_albicans_SC5314	1856187	1856900	MSTRG.1963.1|714|x|C1_08450C_A-T|Ca22chr1A_C_albicans_SC5314|calb	+
C. albicans	Ca22chr1A_C_albicans_SC5314	1857261	1858251	MSTRG.1966.1|991|x|C1_08460C_A-T|Ca22chr1A_C_albicans_SC5314|calb	+
C. albicans	Ca22chr1A_C_albicans_SC5314	1860175	1861131	MSTRG.1969.1|957|x|C1_08460C_A-T|Ca22chr1A_C_albicans_SC5314|calb	+
C. albicans	Ca22chr1A_C_albicans_SC5314	1863749	1863950	MSTRG.1973.1|202|x|C1_08490W_A-T|Ca22chr1A_C_albicans_SC5314|calb	-
C. albicans	Ca22chr1A_C_albicans_SC5314	1863952	1866348	MSTRG.1974.1|2397|x|C1_08500C_A-T|Ca22chr1A_C_albicans_SC5314|calb	+
C. albicans	Ca22chr1A_C_albicans_SC5314	1870654	1871462	MSTRG.1981.1|809|x|C1_08550C_A-T|Ca22chr1A_C_albicans_SC5314|calb	+
C. albicans	Ca22chr1A_C_albicans_SC5314	1872042	1872645	MSTRG.1984.1|604|x|C1_08550C_A-T|Ca22chr1A_C_albicans_SC5314|calb	+
C. albicans	Ca22chr1A_C_albicans_SC5314	1872157	1872778	MSTRG.1985.1|622|u|NA|Ca22chr1A_C_albicans_SC5314|calb	-
C. albicans	Ca22chr1A_C_albicans_SC5314	1874475	1874774	MSTRG.1987.1|300|x|C1_08560W_A-T|Ca22chr1A_C_albicans_SC5314|calb	-
C. albicans	Ca22chr1A_C_albicans_SC5314	1875476	1875773	MSTRG.1989.1|298|x|C1_08570C_A-T|Ca22chr1A_C_albicans_SC5314|calb	+
C. albicans	Ca22chr1A_C_albicans_SC5314	1876666	1878044	MSTRG.1992.1|1379|x|C1_08580C_A-T|Ca22chr1A_C_albicans_SC5314|calb	+
C. albicans	Ca22chr1A_C_albicans_SC5314	1879110	1879930	MSTRG.1995.1|821|x|C1_08580C_A-T|Ca22chr1A_C_albicans_SC5314|calb	+
C. albicans	Ca22chr1A_C_albicans_SC5314	1880354	1880708	MSTRG.1997.1|355|x|C1_08590C_A-T|Ca22chr1A_C_albicans_SC5314|calb	+
C. albicans	Ca22chr1A_C_albicans_SC5314	1881935	1882299	MSTRG.1999.1|365|x|C1_08590C_A-T|Ca22chr1A_C_albicans_SC5314|calb	+
C. albicans	Ca22chr1A_C_albicans_SC5314	1882407	1882908	MSTRG.2000.1|502|x|C1_08600C_A-T|Ca22chr1A_C_albicans_SC5314|calb	+
C. albicans	Ca22chr1A_C_albicans_SC5314	1884908	1885644	MSTRG.2002.1|737|x|C1_08600C_A-T|Ca22chr1A_C_albicans_SC5314|calb	+
C. albicans	Ca22chr1A_C_albicans_SC5314	1885819	1886367	MSTRG.2004.1|549|x|C1_08610C_A-T|Ca22chr1A_C_albicans_SC5314|calb	+
C. albicans	Ca22chr1A_C_albicans_SC5314	1886545	1886973	MSTRG.2005.1|429|x|C1_08620W_A-T|Ca22chr1A_C_albicans_SC5314|calb	-
C. albicans	Ca22chr1A_C_albicans_SC5314	1887267	1887760	MSTRG.2007.1|494|x|C1_08630W_A-T|Ca22chr1A_C_albicans_SC5314|calb	-
C. albicans	Ca22chr1A_C_albicans_SC5314	1888984	1889575	MSTRG.2009.1|592|x|C1_08630W_A-T|Ca22chr1A_C_albicans_SC5314|calb	-
C. albicans	Ca22chr1A_C_albicans_SC5314	1891500	1891804	MSTRG.2012.1|305|x|C1_08660C_A-T|Ca22chr1A_C_albicans_SC5314|calb	+
C. albicans	Ca22chr1A_C_albicans_SC5314	1896590	1896829	MSTRG.2016.1|240|x|C1_08690W_A-T|Ca22chr1A_C_albicans_SC5314|calb	-
C. albicans	Ca22chr1A_C_albicans_SC5314	1896886	1897190	MSTRG.2017.1|305|x|C1_08700W_A-T|Ca22chr1A_C_albicans_SC5314|calb	-
C. albicans	Ca22chr1A_C_albicans_SC5314	1901125	1901686	MSTRG.2019.1|562|x|C1_08710W_A-T|Ca22chr1A_C_albicans_SC5314|calb	-
C. albicans	Ca22chr1A_C_albicans_SC5314	1902203	1903070	MSTRG.2020.1|868|x|C1_08710W_A-T|Ca22chr1A_C_albicans_SC5314|calb	-
C. albicans	Ca22chr1A_C_albicans_SC5314	1908283	1908946	MSTRG.2023.1|664|x|C1_08760W_A-T|Ca22chr1A_C_albicans_SC5314|calb	-
C. albicans	Ca22chr1A_C_albicans_SC5314	1911072	1912042	MSTRG.2026.1|971|x|C1_08780W_A-T|Ca22chr1A_C_albicans_SC5314|calb	-
C. albicans	Ca22chr1A_C_albicans_SC5314	1913526	1914424	MSTRG.2029.1|899|x|C1_08780W_A-T|Ca22chr1A_C_albicans_SC5314|calb	-
C. albicans	Ca22chr1A_C_albicans_SC5314	1914553	1914872	MSTRG.2031.1|320|x|C1_08790W_A-T|Ca22chr1A_C_albicans_SC5314|calb	-
C. albicans	Ca22chr1A_C_albicans_SC5314	1916490	1916702	MSTRG.2033.1|213|x|C1_08790W_A-T|Ca22chr1A_C_albicans_SC5314|calb	-
C. albicans	Ca22chr1A_C_albicans_SC5314	1918595	1918799	MSTRG.2035.1|205|x|C1_08800W_A-T|Ca22chr1A_C_albicans_SC5314|calb	-
C. albicans	Ca22chr1A_C_albicans_SC5314	1918684	1918913	MSTRG.2036.1|230|x|C1_08810C_A-T|Ca22chr1A_C_albicans_SC5314|calb	+
C. albicans	Ca22chr1A_C_albicans_SC5314	1920876	1921128	MSTRG.2038.1|253|x|C1_08820C_A-T|Ca22chr1A_C_albicans_SC5314|calb	+
C. albicans	Ca22chr1A_C_albicans_SC5314	1921625	1922745	MSTRG.2040.1|1121|x|C1_08830C_A-T|Ca22chr1A_C_albicans_SC5314|calb	+
C. albicans	Ca22chr1A_C_albicans_SC5314	1923778	1923985	MSTRG.2043.1|208|x|C1_08840W_A-T|Ca22chr1A_C_albicans_SC5314|calb	-
C. albicans	Ca22chr1A_C_albicans_SC5314	1925966	1926402	MSTRG.2045.1|437|x|C1_08860C_A-T|Ca22chr1A_C_albicans_SC5314|calb	+
C. albicans	Ca22chr1A_C_albicans_SC5314	1928468	1929141	MSTRG.2047.1|674|x|C1_08860C_A-T|Ca22chr1A_C_albicans_SC5314|calb	+
C. albicans	Ca22chr1A_C_albicans_SC5314	1930558	1930877	MSTRG.2050.1|320|x|C1_08870C_A-T|Ca22chr1A_C_albicans_SC5314|calb	+
C. albicans	Ca22chr1A_C_albicans_SC5314	1930727	1931399	MSTRG.2051.1|673|x|C1_08880W_A-T|Ca22chr1A_C_albicans_SC5314|calb	-
C. albicans	Ca22chr1A_C_albicans_SC5314	1933639	1933881	MSTRG.2054.1|243|x|C1_08900W_A-T|Ca22chr1A_C_albicans_SC5314|calb	-
C. albicans	Ca22chr1A_C_albicans_SC5314	1939674	1940493	MSTRG.2061.1|820|x|C1_08940C_A-T|Ca22chr1A_C_albicans_SC5314|calb	+
C. albicans	Ca22chr1A_C_albicans_SC5314	1942590	1943891	MSTRG.2064.1|1302|x|C1_08940C_A-T|Ca22chr1A_C_albicans_SC5314|calb	+
C. albicans	Ca22chr1A_C_albicans_SC5314	1942699	1943752	MSTRG.2065.1|1054|u|NA|Ca22chr1A_C_albicans_SC5314|calb	-
C. albicans	Ca22chr1A_C_albicans_SC5314	1943980	1944981	MSTRG.2066.1|1002|u|NA|Ca22chr1A_C_albicans_SC5314|calb	-
C. albicans	Ca22chr1A_C_albicans_SC5314	1944093	1946677	MSTRG.2067.1|2585|u|NA|Ca22chr1A_C_albicans_SC5314|calb	+
C. albicans	Ca22chr1A_C_albicans_SC5314	1945100	1945732	MSTRG.2068.1|633|u|NA|Ca22chr1A_C_albicans_SC5314|calb	-
C. albicans	Ca22chr1A_C_albicans_SC5314	1946096	1947869	MSTRG.2069.1|1774|u|NA|Ca22chr1A_C_albicans_SC5314|calb	-
C. albicans	Ca22chr1A_C_albicans_SC5314	1947196	1948087	MSTRG.2070.1|892|u|NA|Ca22chr1A_C_albicans_SC5314|calb	+
C. albicans	Ca22chr1A_C_albicans_SC5314	1947945	1948235	MSTRG.2071.1|291|x|C1_08950W_A-T|Ca22chr1A_C_albicans_SC5314|calb	-
C. albicans	Ca22chr1A_C_albicans_SC5314	1951449	1951827	MSTRG.2073.1|379|x|C1_08950W_A-T|Ca22chr1A_C_albicans_SC5314|calb	-
C. albicans	Ca22chr1A_C_albicans_SC5314	1952061	1953209	MSTRG.2075.1|1149|x|C1_08960W_A-T|Ca22chr1A_C_albicans_SC5314|calb	-
C. albicans	Ca22chr1A_C_albicans_SC5314	1953140	1953380	MSTRG.2078.1|241|x|C1_08980C_A-T|Ca22chr1A_C_albicans_SC5314|calb	+
C. albicans	Ca22chr1A_C_albicans_SC5314	1954686	1956545	MSTRG.2080.1|1860|x|C1_08990C_A-T|Ca22chr1A_C_albicans_SC5314|calb	+
C. albicans	Ca22chr1A_C_albicans_SC5314	1959731	1960123	MSTRG.2083.1|393|u|NA|Ca22chr1A_C_albicans_SC5314|calb	-
C. albicans	Ca22chr1A_C_albicans_SC5314	1959808	1960133	MSTRG.2084.1|326|u|NA|Ca22chr1A_C_albicans_SC5314|calb	+
C. albicans	Ca22chr1A_C_albicans_SC5314	1961805	1962289	MSTRG.2086.1|485|x|C1_09000W_A-T|Ca22chr1A_C_albicans_SC5314|calb	-
C. albicans	Ca22chr1A_C_albicans_SC5314	1964153	1964632	MSTRG.2089.1|480|x|C1_09010W_A-T|Ca22chr1A_C_albicans_SC5314|calb	-
C. albicans	Ca22chr1A_C_albicans_SC5314	1964715	1965082	MSTRG.2091.1|368|x|C1_09020W_A-T|Ca22chr1A_C_albicans_SC5314|calb	-
C. albicans	Ca22chr1A_C_albicans_SC5314	1965883	1966411	MSTRG.2093.1|529|x|C1_09030C_A-T|Ca22chr1A_C_albicans_SC5314|calb	+
C. albicans	Ca22chr1A_C_albicans_SC5314	1966530	1967008	MSTRG.2095.1|479|x|C1_09030C_A-T|Ca22chr1A_C_albicans_SC5314|calb	+
C. albicans	Ca22chr1A_C_albicans_SC5314	1967028	1967614	MSTRG.2097.1|587|x|C1_09040C_A-T|Ca22chr1A_C_albicans_SC5314|calb	+
C. albicans	Ca22chr1A_C_albicans_SC5314	1968875	1969424	MSTRG.2098.1|550|x|C1_09040C_A-T|Ca22chr1A_C_albicans_SC5314|calb	+
C. albicans	Ca22chr1A_C_albicans_SC5314	1969509	1969787	MSTRG.2099.1|279|x|C1_09050W_A-T|Ca22chr1A_C_albicans_SC5314|calb	-
C. albicans	Ca22chr1A_C_albicans_SC5314	1971596	1972133	MSTRG.2101.1|538|x|C1_09050W_A-T|Ca22chr1A_C_albicans_SC5314|calb	-
C. albicans	Ca22chr1A_C_albicans_SC5314	1972672	1973555	MSTRG.2104.1|884|x|C1_09060C_A-T|Ca22chr1A_C_albicans_SC5314|calb	+
C. albicans	Ca22chr1A_C_albicans_SC5314	1972925	1973520	MSTRG.2105.1|596|u|NA|Ca22chr1A_C_albicans_SC5314|calb	-
C. albicans	Ca22chr1A_C_albicans_SC5314	1977354	1978221	MSTRG.2108.1|868|x|C1_09080C_A-T|Ca22chr1A_C_albicans_SC5314|calb	+
C. albicans	Ca22chr1A_C_albicans_SC5314	1978675	1979329	MSTRG.2109.1|655|x|C1_09080C_A-T|Ca22chr1A_C_albicans_SC5314|calb	+
C. albicans	Ca22chr1A_C_albicans_SC5314	1979437	1980205	MSTRG.2110.1|769|u|NA|Ca22chr1A_C_albicans_SC5314|calb	+
C. albicans	Ca22chr1A_C_albicans_SC5314	1980595	1981086	MSTRG.2112.1|492|x|C1_09090C_A-T|Ca22chr1A_C_albicans_SC5314|calb	+
C. albicans	Ca22chr1A_C_albicans_SC5314	1984239	1984452	MSTRG.2114.1|214|x|C1_09090C_A-T|Ca22chr1A_C_albicans_SC5314|calb	+
C. albicans	Ca22chr1A_C_albicans_SC5314	1984333	1985679	MSTRG.2115.1|1347|x|C1_09100W_A-T|Ca22chr1A_C_albicans_SC5314|calb	-
C. albicans	Ca22chr1A_C_albicans_SC5314	1984583	1985431	MSTRG.2116.1|849|u|NA|Ca22chr1A_C_albicans_SC5314|calb	+
C. albicans	Ca22chr1A_C_albicans_SC5314	1986287	1986849	MSTRG.2118.1|563|x|C1_09110W_A-T|Ca22chr1A_C_albicans_SC5314|calb	-
C. albicans	Ca22chr1A_C_albicans_SC5314	1988251	1991565	MSTRG.2121.1|3315|x|C1_09110W_A-T|Ca22chr1A_C_albicans_SC5314|calb	-
C. albicans	Ca22chr1A_C_albicans_SC5314	1992912	1993630	MSTRG.2124.1|719|x|C1_09120W_A-T|Ca22chr1A_C_albicans_SC5314|calb	-
C. albicans	Ca22chr1A_C_albicans_SC5314	1993794	1995998	MSTRG.2125.1|2205|u|NA|Ca22chr1A_C_albicans_SC5314|calb	-
C. albicans	Ca22chr1A_C_albicans_SC5314	1996108	1996710	MSTRG.2127.1|603|x|C1_09130W_A-T|Ca22chr1A_C_albicans_SC5314|calb	-
C. albicans	Ca22chr1A_C_albicans_SC5314	1996348	1996598	MSTRG.2128.1|251|u|NA|Ca22chr1A_C_albicans_SC5314|calb	+
C. albicans	Ca22chr1A_C_albicans_SC5314	1998893	1999495	MSTRG.2130.1|603|x|C1_09140C_A-T|Ca22chr1A_C_albicans_SC5314|calb	+
C. albicans	Ca22chr1A_C_albicans_SC5314	2000518	2001232	MSTRG.2132.1|715|x|C1_09140C_A-T|Ca22chr1A_C_albicans_SC5314|calb	+
C. albicans	Ca22chr1A_C_albicans_SC5314	2001470	2003148	MSTRG.2133.1|1679|u|NA|Ca22chr1A_C_albicans_SC5314|calb	+
C. albicans	Ca22chr1A_C_albicans_SC5314	2003598	2004711	MSTRG.2134.1|1114|u|NA|Ca22chr1A_C_albicans_SC5314|calb	+
C. albicans	Ca22chr1A_C_albicans_SC5314	2005817	2007254	MSTRG.2136.1|1438|x|C1_09160W_A-T|Ca22chr1A_C_albicans_SC5314|calb	-
C. albicans	Ca22chr1A_C_albicans_SC5314	2008199	2009728	MSTRG.2140.1|1530|x|C1_09160W_A-T|Ca22chr1A_C_albicans_SC5314|calb	-
C. albicans	Ca22chr1A_C_albicans_SC5314	2009805	2010293	MSTRG.2141.1|489|x|C1_09170W_A-T|Ca22chr1A_C_albicans_SC5314|calb	-
C. albicans	Ca22chr1A_C_albicans_SC5314	2014052	2014900	MSTRG.2144.1|849|x|C1_09180W_A-T|Ca22chr1A_C_albicans_SC5314|calb	-
C. albicans	Ca22chr1A_C_albicans_SC5314	2017457	2017672	MSTRG.2146.1|216|x|C1_09190C_A-T|Ca22chr1A_C_albicans_SC5314|calb	+
C. albicans	Ca22chr1A_C_albicans_SC5314	2019238	2019894	MSTRG.2148.1|657|x|C1_09190C_A-T|Ca22chr1A_C_albicans_SC5314|calb	+
C. albicans	Ca22chr1A_C_albicans_SC5314	2019521	2020271	MSTRG.2149.1|751|x|C1_09200W_A-T|Ca22chr1A_C_albicans_SC5314|calb	-
C. albicans	Ca22chr1A_C_albicans_SC5314	2022182	2022422	MSTRG.2151.1|241|x|C1_09200W_A-T|Ca22chr1A_C_albicans_SC5314|calb	-
C. albicans	Ca22chr1A_C_albicans_SC5314	2024370	2025618	MSTRG.2153.1|1249|u|NA|Ca22chr1A_C_albicans_SC5314|calb	+
C. albicans	Ca22chr1A_C_albicans_SC5314	2024405	2025905	MSTRG.2154.1|1501|x|C1_09220W_A-T|Ca22chr1A_C_albicans_SC5314|calb	-
C. albicans	Ca22chr1A_C_albicans_SC5314	2028210	2028560	MSTRG.2157.1|351|x|C1_09240C_A-T|Ca22chr1A_C_albicans_SC5314|calb	+
C. albicans	Ca22chr1A_C_albicans_SC5314	2029945	2030737	MSTRG.2159.1|793|u|NA|Ca22chr1A_C_albicans_SC5314|calb	-
C. albicans	Ca22chr1A_C_albicans_SC5314	2029981	2030215	MSTRG.2160.1|235|u|NA|Ca22chr1A_C_albicans_SC5314|calb	+
C. albicans	Ca22chr1A_C_albicans_SC5314	2030277	2030922	MSTRG.2161.1|646|u|NA|Ca22chr1A_C_albicans_SC5314|calb	+
C. albicans	Ca22chr1A_C_albicans_SC5314	2035722	2036739	MSTRG.2164.1|1018|x|C1_09260C_A-T|Ca22chr1A_C_albicans_SC5314|calb	+
C. albicans	Ca22chr1A_C_albicans_SC5314	2036241	2036791	MSTRG.2165.1|551|x|C1_09270W_A-T|Ca22chr1A_C_albicans_SC5314|calb	-
C. albicans	Ca22chr1A_C_albicans_SC5314	2038264	2038732	MSTRG.2167.1|469|x|C1_09270W_A-T|Ca22chr1A_C_albicans_SC5314|calb	-
C. albicans	Ca22chr1A_C_albicans_SC5314	2041077	2041343	MSTRG.2169.1|267|x|C1_09290C_A-T|Ca22chr1A_C_albicans_SC5314|calb	+
C. albicans	Ca22chr1A_C_albicans_SC5314	2044021	2044685	MSTRG.2171.1|665|x|C1_09300C_A-T|Ca22chr1A_C_albicans_SC5314|calb	+
C. albicans	Ca22chr1A_C_albicans_SC5314	2045380	2045993	MSTRG.2173.1|614|x|C1_09310C_A-T|Ca22chr1A_C_albicans_SC5314|calb	+
C. albicans	Ca22chr1A_C_albicans_SC5314	2048728	2050104	MSTRG.2175.1|1377|x|C1_09310C_A-T|Ca22chr1A_C_albicans_SC5314|calb	+
C. albicans	Ca22chr1A_C_albicans_SC5314	2051579	2051809	MSTRG.2179.1|231|x|C1_09320C_A-T|Ca22chr1A_C_albicans_SC5314|calb	+
C. albicans	Ca22chr1A_C_albicans_SC5314	2051904	2052675	MSTRG.2180.1|772|u|NA|Ca22chr1A_C_albicans_SC5314|calb	-
C. albicans	Ca22chr1A_C_albicans_SC5314	2052695	2054828	MSTRG.2181.1|2134|u|NA|Ca22chr1A_C_albicans_SC5314|calb	+
C. albicans	Ca22chr1A_C_albicans_SC5314	2052746	2052980	MSTRG.2182.1|235|u|NA|Ca22chr1A_C_albicans_SC5314|calb	-
C. albicans	Ca22chr1A_C_albicans_SC5314	2055412	2055961	MSTRG.2185.1|550|x|C1_09330W_A-T|Ca22chr1A_C_albicans_SC5314|calb	-
C. albicans	Ca22chr1A_C_albicans_SC5314	2055721	2056013	MSTRG.2186.1|293|x|C1_09340C_A-T|Ca22chr1A_C_albicans_SC5314|calb	+
C. albicans	Ca22chr1A_C_albicans_SC5314	2060144	2060878	MSTRG.2188.1|735|x|C1_09350W_A-T|Ca22chr1A_C_albicans_SC5314|calb	-
C. albicans	Ca22chr1A_C_albicans_SC5314	2061384	2061701	MSTRG.2191.1|318|x|C1_09360C_A-T|Ca22chr1A_C_albicans_SC5314|calb	+
C. albicans	Ca22chr1A_C_albicans_SC5314	2064459	2064774	MSTRG.2192.1|316|x|C1_09360C_A-T|Ca22chr1A_C_albicans_SC5314|calb	+
C. albicans	Ca22chr1A_C_albicans_SC5314	2064894	2065500	MSTRG.2193.1|607|u|NA|Ca22chr1A_C_albicans_SC5314|calb	+
C. albicans	Ca22chr1A_C_albicans_SC5314	2067592	2067838	MSTRG.2195.1|247|x|C1_09370W_A-T|Ca22chr1A_C_albicans_SC5314|calb	-
C. albicans	Ca22chr1A_C_albicans_SC5314	2071872	2072210	MSTRG.2198.1|339|x|C1_09400C_A-T|Ca22chr1A_C_albicans_SC5314|calb	+
C. albicans	Ca22chr1A_C_albicans_SC5314	2073247	2074565	MSTRG.2200.1|1319|x|C1_09400C_A-T|Ca22chr1A_C_albicans_SC5314|calb	+
C. albicans	Ca22chr1A_C_albicans_SC5314	2076634	2077335	MSTRG.2203.1|702|x|C1_09420W_A-T|Ca22chr1A_C_albicans_SC5314|calb	-
C. albicans	Ca22chr1A_C_albicans_SC5314	2080086	2080577	MSTRG.2205.1|492|x|C1_09430W_A-T|Ca22chr1A_C_albicans_SC5314|calb	-
C. albicans	Ca22chr1A_C_albicans_SC5314	2081666	2082001	MSTRG.2207.1|336|x|C1_09440W_A-T|Ca22chr1A_C_albicans_SC5314|calb	-
C. albicans	Ca22chr1A_C_albicans_SC5314	2087220	2087435	MSTRG.2209.1|216|x|C1_09460W_A-T|Ca22chr1A_C_albicans_SC5314|calb	-
C. albicans	Ca22chr1A_C_albicans_SC5314	2092190	2092699	MSTRG.2215.1|510|x|C1_09500W_A-T|Ca22chr1A_C_albicans_SC5314|calb	-
C. albicans	Ca22chr1A_C_albicans_SC5314	2093019	2093224	MSTRG.2217.1|206|x|C1_09510W_A-T|Ca22chr1A_C_albicans_SC5314|calb	-
C. albicans	Ca22chr1A_C_albicans_SC5314	2095890	2096419	MSTRG.2220.1|530|x|C1_09520C_A-T|Ca22chr1A_C_albicans_SC5314|calb	+
C. albicans	Ca22chr1A_C_albicans_SC5314	2096294	2096652	MSTRG.2221.1|359|x|C1_09530W_A-T|Ca22chr1A_C_albicans_SC5314|calb	-
C. albicans	Ca22chr1A_C_albicans_SC5314	2097461	2102136	MSTRG.2223.1|4676|x|C1_09530W_A-T|Ca22chr1A_C_albicans_SC5314|calb	-
C. albicans	Ca22chr1A_C_albicans_SC5314	2100223	2102494	MSTRG.2226.1|2272|u|NA|Ca22chr1A_C_albicans_SC5314|calb	+
C. albicans	Ca22chr1A_C_albicans_SC5314	2102298	2102671	MSTRG.2227.1|374|x|C1_09540W_A-T|Ca22chr1A_C_albicans_SC5314|calb	-
C. albicans	Ca22chr1A_C_albicans_SC5314	2104597	2106842	MSTRG.2231.1|2246|x|C1_09560C_A-T|Ca22chr1A_C_albicans_SC5314|calb	+
C. albicans	Ca22chr1A_C_albicans_SC5314	2110011	2111349	MSTRG.2235.1|1339|x|C1_09580C_A-T|Ca22chr1A_C_albicans_SC5314|calb	+
C. albicans	Ca22chr1A_C_albicans_SC5314	2113476	2113748	MSTRG.2238.1|273|u|NA|Ca22chr1A_C_albicans_SC5314|calb	+
C. albicans	Ca22chr1A_C_albicans_SC5314	2115416	2117167	MSTRG.2240.1|1752|x|C1_09600C_A-T|Ca22chr1A_C_albicans_SC5314|calb	+
C. albicans	Ca22chr1A_C_albicans_SC5314	2115487	2117962	MSTRG.2241.1|2476|x|C1_09610W_A-T|Ca22chr1A_C_albicans_SC5314|calb	-
C. albicans	Ca22chr1A_C_albicans_SC5314	2117439	2117802	MSTRG.2242.1|364|u|NA|Ca22chr1A_C_albicans_SC5314|calb	+
C. albicans	Ca22chr1A_C_albicans_SC5314	2119191	2119409	MSTRG.2245.1|219|x|C1_09620C_A-T|Ca22chr1A_C_albicans_SC5314|calb	+
C. albicans	Ca22chr1A_C_albicans_SC5314	2119294	2120603	MSTRG.2246.1|1310|x|C1_09630W_A-T|Ca22chr1A_C_albicans_SC5314|calb	-
C. albicans	Ca22chr1A_C_albicans_SC5314	2121474	2122420	MSTRG.2249.1|947|x|C1_09630W_A-T|Ca22chr1A_C_albicans_SC5314|calb	-
C. albicans	Ca22chr1A_C_albicans_SC5314	2123306	2124430	MSTRG.2250.1|1125|x|C1_09650W_A-T|Ca22chr1A_C_albicans_SC5314|calb	-
C. albicans	Ca22chr1A_C_albicans_SC5314	2125693	2126117	MSTRG.2251.1|425|x|C1_09650W_A-T|Ca22chr1A_C_albicans_SC5314|calb	-
C. albicans	Ca22chr1A_C_albicans_SC5314	2128845	2129573	MSTRG.2254.1|729|x|C1_09670C_A-T|Ca22chr1A_C_albicans_SC5314|calb	+
C. albicans	Ca22chr1A_C_albicans_SC5314	2129109	2129353	MSTRG.2255.1|245|u|NA|Ca22chr1A_C_albicans_SC5314|calb	-
C. albicans	Ca22chr1A_C_albicans_SC5314	2129444	2129776	MSTRG.2256.1|333|x|C1_09680W_A-T|Ca22chr1A_C_albicans_SC5314|calb	-
C. albicans	Ca22chr1A_C_albicans_SC5314	2131092	2131369	MSTRG.2258.1|278|x|C1_09680W_A-T|Ca22chr1A_C_albicans_SC5314|calb	-
C. albicans	Ca22chr1A_C_albicans_SC5314	2133805	2134086	MSTRG.2261.1|282|x|C1_09690W_A-T|Ca22chr1A_C_albicans_SC5314|calb	-
C. albicans	Ca22chr1A_C_albicans_SC5314	2136670	2137009	MSTRG.2264.1|340|x|C1_09720W_A-T|Ca22chr1A_C_albicans_SC5314|calb	-
C. albicans	Ca22chr1A_C_albicans_SC5314	2138116	2138570	MSTRG.2266.1|455|x|C1_09720W_A-T|Ca22chr1A_C_albicans_SC5314|calb	-
C. albicans	Ca22chr1A_C_albicans_SC5314	2144746	2145087	MSTRG.2275.1|342|x|C1_09780C_A-T|Ca22chr1A_C_albicans_SC5314|calb	+
C. albicans	Ca22chr1A_C_albicans_SC5314	2145160	2145492	MSTRG.2276.1|333|x|C1_09790C_A-T|Ca22chr1A_C_albicans_SC5314|calb	+
C. albicans	Ca22chr1A_C_albicans_SC5314	2146417	2147064	MSTRG.2278.1|648|x|C1_09790C_A-T|Ca22chr1A_C_albicans_SC5314|calb	+
C. albicans	Ca22chr1A_C_albicans_SC5314	2147364	2147930	MSTRG.2280.1|567|x|C1_09800C_A-T|Ca22chr1A_C_albicans_SC5314|calb	+
C. albicans	Ca22chr1A_C_albicans_SC5314	2149211	2149456	MSTRG.2283.1|246|x|C1_09810W_A-T|Ca22chr1A_C_albicans_SC5314|calb	-
C. albicans	Ca22chr1A_C_albicans_SC5314	2149547	2149768	MSTRG.2284.1|222|x|C1_09830W_A-T|Ca22chr1A_C_albicans_SC5314|calb	-
C. albicans	Ca22chr1A_C_albicans_SC5314	2154836	2156053	MSTRG.2287.1|1218|x|C1_09850C_A-T|Ca22chr1A_C_albicans_SC5314|calb	+
C. albicans	Ca22chr1A_C_albicans_SC5314	2157710	2158751	MSTRG.2290.1|1042|x|C1_09850C_A-T|Ca22chr1A_C_albicans_SC5314|calb	+
C. albicans	Ca22chr1A_C_albicans_SC5314	2159748	2161280	MSTRG.2292.1|1533|x|C1_09860C_A-T|Ca22chr1A_C_albicans_SC5314|calb	+
C. albicans	Ca22chr1A_C_albicans_SC5314	2160160	2160774	MSTRG.2293.1|615|u|NA|Ca22chr1A_C_albicans_SC5314|calb	-
C. albicans	Ca22chr1A_C_albicans_SC5314	2161202	2161451	MSTRG.2294.1|250|x|C1_09870W_A-T|Ca22chr1A_C_albicans_SC5314|calb	-
C. albicans	Ca22chr1A_C_albicans_SC5314	2163000	2163333	MSTRG.2296.1|334|x|C1_09870W_A-T|Ca22chr1A_C_albicans_SC5314|calb	-
C. albicans	Ca22chr1A_C_albicans_SC5314	2163098	2163532	MSTRG.2297.1|435|x|C1_09880C_A-T|Ca22chr1A_C_albicans_SC5314|calb	+
C. albicans	Ca22chr1A_C_albicans_SC5314	2163743	2165956	MSTRG.2299.1|2214|x|C1_09890C_A-T|Ca22chr1A_C_albicans_SC5314|calb	+
C. albicans	Ca22chr1A_C_albicans_SC5314	2164412	2164872	MSTRG.2301.1|461|u|NA|Ca22chr1A_C_albicans_SC5314|calb	-
C. albicans	Ca22chr1A_C_albicans_SC5314	2165727	2166019	MSTRG.2302.1|293|x|C1_09900W_A-T|Ca22chr1A_C_albicans_SC5314|calb	-
C. albicans	Ca22chr1A_C_albicans_SC5314	2167479	2167680	MSTRG.2304.1|202|x|C1_09910C_A-T|Ca22chr1A_C_albicans_SC5314|calb	+
C. albicans	Ca22chr1A_C_albicans_SC5314	2168286	2168889	MSTRG.2306.1|604|x|C1_09910C_A-T|Ca22chr1A_C_albicans_SC5314|calb	+
C. albicans	Ca22chr1A_C_albicans_SC5314	2168423	2168849	MSTRG.2307.1|427|u|NA|Ca22chr1A_C_albicans_SC5314|calb	-
C. albicans	Ca22chr1A_C_albicans_SC5314	2172482	2173084	MSTRG.2310.1|603|x|C1_09920W_A-T|Ca22chr1A_C_albicans_SC5314|calb	-
C. albicans	Ca22chr1A_C_albicans_SC5314	2173620	2173962	MSTRG.2312.1|343|x|C1_09930W_A-T|Ca22chr1A_C_albicans_SC5314|calb	-
C. albicans	Ca22chr1A_C_albicans_SC5314	2175278	2175525	MSTRG.2316.1|248|x|C1_09960W_A-T|Ca22chr1A_C_albicans_SC5314|calb	-
C. albicans	Ca22chr1A_C_albicans_SC5314	2177962	2178229	MSTRG.2318.1|268|x|C1_09970C_A-T|Ca22chr1A_C_albicans_SC5314|calb	+
C. albicans	Ca22chr1A_C_albicans_SC5314	2178333	2178963	MSTRG.2319.1|631|x|C1_09980C_A-T|Ca22chr1A_C_albicans_SC5314|calb	+
C. albicans	Ca22chr1A_C_albicans_SC5314	2180140	2180740	MSTRG.2322.1|601|u|NA|Ca22chr1A_C_albicans_SC5314|calb	-
C. albicans	Ca22chr1A_C_albicans_SC5314	2180255	2180589	MSTRG.2323.1|335|u|NA|Ca22chr1A_C_albicans_SC5314|calb	+
C. albicans	Ca22chr1A_C_albicans_SC5314	2182986	2183311	MSTRG.2326.1|326|x|C1_10000C_A-T|Ca22chr1A_C_albicans_SC5314|calb	+
C. albicans	Ca22chr1A_C_albicans_SC5314	2184907	2186661	MSTRG.2328.1|1755|x|C1_10000C_A-T|Ca22chr1A_C_albicans_SC5314|calb	+
C. albicans	Ca22chr1A_C_albicans_SC5314	2185131	2186561	MSTRG.2329.1|1431|u|NA|Ca22chr1A_C_albicans_SC5314|calb	-
C. albicans	Ca22chr1A_C_albicans_SC5314	2187375	2188037	MSTRG.2330.1|663|u|NA|Ca22chr1A_C_albicans_SC5314|calb	+
C. albicans	Ca22chr1A_C_albicans_SC5314	2188198	2188866	MSTRG.2331.1|669|u|NA|Ca22chr1A_C_albicans_SC5314|calb	+
C. albicans	Ca22chr1A_C_albicans_SC5314	2192661	2193848	MSTRG.2333.1|1188|u|NA|Ca22chr1A_C_albicans_SC5314|calb	-
C. albicans	Ca22chr1A_C_albicans_SC5314	2192800	2193335	MSTRG.2334.1|536|u|NA|Ca22chr1A_C_albicans_SC5314|calb	+
C. albicans	Ca22chr1A_C_albicans_SC5314	2193387	2195148	MSTRG.2335.1|1762|u|NA|Ca22chr1A_C_albicans_SC5314|calb	+
C. albicans	Ca22chr1A_C_albicans_SC5314	2194154	2194413	MSTRG.2336.1|260|u|NA|Ca22chr1A_C_albicans_SC5314|calb	-
C. albicans	Ca22chr1A_C_albicans_SC5314	2194675	2195421	MSTRG.2337.1|747|x|C1_10020W_A-T|Ca22chr1A_C_albicans_SC5314|calb	-
C. albicans	Ca22chr1A_C_albicans_SC5314	2196661	2196998	MSTRG.2339.1|338|x|C1_10030W_A-T|Ca22chr1A_C_albicans_SC5314|calb	-
C. albicans	Ca22chr1A_C_albicans_SC5314	2198583	2199336	MSTRG.2341.1|754|x|C1_10030W_A-T|Ca22chr1A_C_albicans_SC5314|calb	-
C. albicans	Ca22chr1A_C_albicans_SC5314	2199497	2199880	MSTRG.2344.1|384|x|C1_10040W_A-T|Ca22chr1A_C_albicans_SC5314|calb	-
C. albicans	Ca22chr1A_C_albicans_SC5314	2201428	2201947	MSTRG.2345.1|520|x|C1_10040W_A-T|Ca22chr1A_C_albicans_SC5314|calb	-
C. albicans	Ca22chr1A_C_albicans_SC5314	2202894	2203171	MSTRG.2348.1|278|x|C1_10050W_A-T|Ca22chr1A_C_albicans_SC5314|calb	-
C. albicans	Ca22chr1A_C_albicans_SC5314	2202981	2203547	MSTRG.2349.1|567|x|C1_10060C_A-T|Ca22chr1A_C_albicans_SC5314|calb	+
C. albicans	Ca22chr1A_C_albicans_SC5314	2203899	2205581	MSTRG.2351.1|1683|x|C1_10070C_A-T|Ca22chr1A_C_albicans_SC5314|calb	+
C. albicans	Ca22chr1A_C_albicans_SC5314	2207179	2207531	MSTRG.2354.1|353|x|C1_10070C_A-T|Ca22chr1A_C_albicans_SC5314|calb	+
C. albicans	Ca22chr1A_C_albicans_SC5314	2207577	2208611	MSTRG.2355.1|1035|x|C1_10080W_A-T|Ca22chr1A_C_albicans_SC5314|calb	-
C. albicans	Ca22chr1A_C_albicans_SC5314	2207598	2208425	MSTRG.2356.1|828|u|NA|Ca22chr1A_C_albicans_SC5314|calb	+
C. albicans	Ca22chr1A_C_albicans_SC5314	2208931	2209360	MSTRG.2358.1|430|x|C1_10080W_A-T|Ca22chr1A_C_albicans_SC5314|calb	-
C. albicans	Ca22chr1A_C_albicans_SC5314	2212020	2212397	MSTRG.2360.1|378|x|C1_10100C_A-T|Ca22chr1A_C_albicans_SC5314|calb	+
C. albicans	Ca22chr1A_C_albicans_SC5314	2212578	2213798	MSTRG.2362.1|1221|x|C1_10100C_A-T|Ca22chr1A_C_albicans_SC5314|calb	+
C. albicans	Ca22chr1A_C_albicans_SC5314	2213336	2213855	MSTRG.2363.1|520|u|NA|Ca22chr1A_C_albicans_SC5314|calb	-
C. albicans	Ca22chr1A_C_albicans_SC5314	2215990	2216190	MSTRG.2365.1|201|x|C1_10110W_A-T|Ca22chr1A_C_albicans_SC5314|calb	-
C. albicans	Ca22chr1A_C_albicans_SC5314	2216142	2216466	MSTRG.2366.1|325|x|C1_10120C_A-T|Ca22chr1A_C_albicans_SC5314|calb	+
C. albicans	Ca22chr1A_C_albicans_SC5314	2217506	2217839	MSTRG.2368.1|334|x|C1_10130W_A-T|Ca22chr1A_C_albicans_SC5314|calb	-
C. albicans	Ca22chr1A_C_albicans_SC5314	2219974	2222010	MSTRG.2371.1|2037|x|C1_10140C_A-T|Ca22chr1A_C_albicans_SC5314|calb	+
C. albicans	Ca22chr1A_C_albicans_SC5314	2220328	2220913	MSTRG.2372.1|586|u|NA|Ca22chr1A_C_albicans_SC5314|calb	-
C. albicans	Ca22chr1A_C_albicans_SC5314	2222839	2223105	MSTRG.2373.1|267|u|NA|Ca22chr1A_C_albicans_SC5314|calb	-
C. albicans	Ca22chr1A_C_albicans_SC5314	2223287	2223522	MSTRG.2374.1|236|u|NA|Ca22chr1A_C_albicans_SC5314|calb	-
C. albicans	Ca22chr1A_C_albicans_SC5314	2223825	2224070	MSTRG.2375.1|246|u|NA|Ca22chr1A_C_albicans_SC5314|calb	+
C. albicans	Ca22chr1A_C_albicans_SC5314	2224712	2224919	MSTRG.2376.1|208|u|NA|Ca22chr1A_C_albicans_SC5314|calb	+
C. albicans	Ca22chr1A_C_albicans_SC5314	2228428	2229842	MSTRG.2377.1|1415|u|NA|Ca22chr1A_C_albicans_SC5314|calb	-
C. albicans	Ca22chr1A_C_albicans_SC5314	2228436	2230380	MSTRG.2378.1|1945|u|NA|Ca22chr1A_C_albicans_SC5314|calb	+
C. albicans	Ca22chr1A_C_albicans_SC5314	2230046	2230438	MSTRG.2379.1|393|x|C1_10150W_A-T|Ca22chr1A_C_albicans_SC5314|calb	-
C. albicans	Ca22chr1A_C_albicans_SC5314	2232739	2233776	MSTRG.2381.1|1038|x|C1_10150W_A-T|Ca22chr1A_C_albicans_SC5314|calb	-
C. albicans	Ca22chr1A_C_albicans_SC5314	2234922	2236032	MSTRG.2383.1|1111|u|NA|Ca22chr1A_C_albicans_SC5314|calb	-
C. albicans	Ca22chr1A_C_albicans_SC5314	2237055	2237945	MSTRG.2385.1|891|x|C1_10160W_A-T|Ca22chr1A_C_albicans_SC5314|calb	-
C. albicans	Ca22chr1A_C_albicans_SC5314	2238917	2239150	MSTRG.2387.1|234|x|C1_10170W_A-T|Ca22chr1A_C_albicans_SC5314|calb	-
C. albicans	Ca22chr1A_C_albicans_SC5314	2239713	2239918	MSTRG.2389.1|206|x|C1_10170W_A-T|Ca22chr1A_C_albicans_SC5314|calb	-
C. albicans	Ca22chr1A_C_albicans_SC5314	2242167	2245271	MSTRG.2391.1|3105|x|C1_10180C_A-T|Ca22chr1A_C_albicans_SC5314|calb	+
C. albicans	Ca22chr1A_C_albicans_SC5314	2242288	2244339	MSTRG.2392.1|2052|u|NA|Ca22chr1A_C_albicans_SC5314|calb	-
C. albicans	Ca22chr1A_C_albicans_SC5314	2244951	2245388	MSTRG.2394.1|438|x|C1_10190W_A-T|Ca22chr1A_C_albicans_SC5314|calb	-
C. albicans	Ca22chr1A_C_albicans_SC5314	2246021	2246243	MSTRG.2396.1|223|x|C1_10190W_A-T|Ca22chr1A_C_albicans_SC5314|calb	-
C. albicans	Ca22chr1A_C_albicans_SC5314	2246164	2246475	MSTRG.2397.1|312|x|C1_10200C_A-T|Ca22chr1A_C_albicans_SC5314|calb	+
C. albicans	Ca22chr1A_C_albicans_SC5314	2248031	2248594	MSTRG.2399.1|564|x|C1_10200C_A-T|Ca22chr1A_C_albicans_SC5314|calb	+
C. albicans	Ca22chr1A_C_albicans_SC5314	2248856	2249503	MSTRG.2401.1|648|x|C1_10210C_A-T|Ca22chr1A_C_albicans_SC5314|calb	+
C. albicans	Ca22chr1A_C_albicans_SC5314	2252236	2253718	MSTRG.2403.1|1483|x|C1_10210C_A-T|Ca22chr1A_C_albicans_SC5314|calb	+
C. albicans	Ca22chr1A_C_albicans_SC5314	2252357	2253048	MSTRG.2404.1|692|u|NA|Ca22chr1A_C_albicans_SC5314|calb	-
C. albicans	Ca22chr1A_C_albicans_SC5314	2253849	2254081	MSTRG.2407.1|233|u|NA|Ca22chr1A_C_albicans_SC5314|calb	+
C. albicans	Ca22chr1A_C_albicans_SC5314	2254322	2255683	MSTRG.2408.1|1362|x|C1_10220C_A-T|Ca22chr1A_C_albicans_SC5314|calb	+
C. albicans	Ca22chr1A_C_albicans_SC5314	2256624	2257027	MSTRG.2409.1|404|x|C1_10220C_A-T|Ca22chr1A_C_albicans_SC5314|calb	+
C. albicans	Ca22chr1A_C_albicans_SC5314	2257141	2259404	MSTRG.2410.1|2264|x|C1_10230C_A-T|Ca22chr1A_C_albicans_SC5314|calb	+
C. albicans	Ca22chr1A_C_albicans_SC5314	2263481	2264118	MSTRG.2414.1|638|x|C1_10230C_A-T|Ca22chr1A_C_albicans_SC5314|calb	+
C. albicans	Ca22chr1A_C_albicans_SC5314	2264616	2265118	MSTRG.2416.1|503|x|C1_10250C_A-T|Ca22chr1A_C_albicans_SC5314|calb	+
C. albicans	Ca22chr1A_C_albicans_SC5314	2265714	2266300	MSTRG.2418.1|587|x|C1_10250C_A-T|Ca22chr1A_C_albicans_SC5314|calb	+
C. albicans	Ca22chr1A_C_albicans_SC5314	2268215	2268676	MSTRG.2421.1|462|x|C1_10270C_A-T|Ca22chr1A_C_albicans_SC5314|calb	+
C. albicans	Ca22chr1A_C_albicans_SC5314	2269122	2271199	MSTRG.2423.1|2078|x|C1_10280C_A-T|Ca22chr1A_C_albicans_SC5314|calb	+
C. albicans	Ca22chr1A_C_albicans_SC5314	2269299	2271484	MSTRG.2424.1|2186|x|C1_10290W_A-T|Ca22chr1A_C_albicans_SC5314|calb	-
C. albicans	Ca22chr1A_C_albicans_SC5314	2274092	2275365	MSTRG.2426.1|1274|x|C1_10290W_A-T|Ca22chr1A_C_albicans_SC5314|calb	-
C. albicans	Ca22chr1A_C_albicans_SC5314	2276028	2276359	MSTRG.2428.1|332|x|C1_10300W_A-T|Ca22chr1A_C_albicans_SC5314|calb	-
C. albicans	Ca22chr1A_C_albicans_SC5314	2278647	2280060	MSTRG.2430.1|1414|x|C1_10300W_A-T|Ca22chr1A_C_albicans_SC5314|calb	-
C. albicans	Ca22chr1A_C_albicans_SC5314	2280910	2282303	MSTRG.2433.1|1394|x|C1_10320W_A-T|Ca22chr1A_C_albicans_SC5314|calb	-
C. albicans	Ca22chr1A_C_albicans_SC5314	2284552	2285388	MSTRG.2436.1|837|x|C1_10330C_A-T|Ca22chr1A_C_albicans_SC5314|calb	+
C. albicans	Ca22chr1A_C_albicans_SC5314	2284755	2285516	MSTRG.2437.1|762|x|C1_10340W_A-T|Ca22chr1A_C_albicans_SC5314|calb	-
C. albicans	Ca22chr1A_C_albicans_SC5314	2287063	2287271	MSTRG.2439.1|209|x|C1_10350C_A-T|Ca22chr1A_C_albicans_SC5314|calb	+
C. albicans	Ca22chr1A_C_albicans_SC5314	2289347	2290494	MSTRG.2441.1|1148|x|C1_10350C_A-T|Ca22chr1A_C_albicans_SC5314|calb	+
C. albicans	Ca22chr1A_C_albicans_SC5314	2291013	2292954	MSTRG.2443.1|1942|x|C1_10360C_A-T|Ca22chr1A_C_albicans_SC5314|calb	+
C. albicans	Ca22chr1A_C_albicans_SC5314	2294573	2295043	MSTRG.2445.1|471|x|C1_10360C_A-T|Ca22chr1A_C_albicans_SC5314|calb	+
C. albicans	Ca22chr1A_C_albicans_SC5314	2294935	2295585	MSTRG.2446.1|651|x|C1_10370W_A-T|Ca22chr1A_C_albicans_SC5314|calb	-
C. albicans	Ca22chr1A_C_albicans_SC5314	2295108	2295386	MSTRG.2447.1|279|u|NA|Ca22chr1A_C_albicans_SC5314|calb	+
C. albicans	Ca22chr1A_C_albicans_SC5314	2295674	2296044	MSTRG.2449.1|371|x|C1_10370W_A-T|Ca22chr1A_C_albicans_SC5314|calb	-
C. albicans	Ca22chr1A_C_albicans_SC5314	2298896	2299240	MSTRG.2452.1|345|x|C1_10380C_A-T|Ca22chr1A_C_albicans_SC5314|calb	+
C. albicans	Ca22chr1A_C_albicans_SC5314	2299387	2301219	MSTRG.2453.1|1833|x|C1_10390C_A-T|Ca22chr1A_C_albicans_SC5314|calb	+
C. albicans	Ca22chr1A_C_albicans_SC5314	2301826	2302197	MSTRG.2456.1|372|x|C1_10400C_A-T|Ca22chr1A_C_albicans_SC5314|calb	+
C. albicans	Ca22chr1A_C_albicans_SC5314	2302435	2303250	MSTRG.2457.1|816|u|NA|Ca22chr1A_C_albicans_SC5314|calb	+
C. albicans	Ca22chr1A_C_albicans_SC5314	2302883	2303087	MSTRG.2458.1|205|u|NA|Ca22chr1A_C_albicans_SC5314|calb	-
C. albicans	Ca22chr1A_C_albicans_SC5314	2306988	2308964	MSTRG.2462.1|1977|x|C1_10420C_A-T|Ca22chr1A_C_albicans_SC5314|calb	+
C. albicans	Ca22chr1A_C_albicans_SC5314	2307097	2308342	MSTRG.2463.1|1246|u|NA|Ca22chr1A_C_albicans_SC5314|calb	-
C. albicans	Ca22chr1A_C_albicans_SC5314	2310405	2311105	MSTRG.2465.1|701|x|C1_10430W_A-T|Ca22chr1A_C_albicans_SC5314|calb	-
C. albicans	Ca22chr1A_C_albicans_SC5314	2313551	2315254	MSTRG.2468.1|1704|x|C1_10440W_A-T|Ca22chr1A_C_albicans_SC5314|calb	-
C. albicans	Ca22chr1A_C_albicans_SC5314	2316123	2316683	MSTRG.2470.1|561|x|C1_10460W_A-T|Ca22chr1A_C_albicans_SC5314|calb	-
C. albicans	Ca22chr1A_C_albicans_SC5314	2317718	2318116	MSTRG.2473.1|399|x|C1_10460W_A-T|Ca22chr1A_C_albicans_SC5314|calb	-
C. albicans	Ca22chr1A_C_albicans_SC5314	2319066	2319784	MSTRG.2476.1|719|x|C1_10480W_A-T|Ca22chr1A_C_albicans_SC5314|calb	-
C. albicans	Ca22chr1A_C_albicans_SC5314	2321066	2321490	MSTRG.2479.1|425|x|C1_10480W_A-T|Ca22chr1A_C_albicans_SC5314|calb	-
C. albicans	Ca22chr1A_C_albicans_SC5314	2323263	2323631	MSTRG.2481.1|369|x|C1_10490W_A-T|Ca22chr1A_C_albicans_SC5314|calb	-
C. albicans	Ca22chr1A_C_albicans_SC5314	2324360	2324699	MSTRG.2483.1|340|x|C1_10500W_A-T|Ca22chr1A_C_albicans_SC5314|calb	-
C. albicans	Ca22chr1A_C_albicans_SC5314	2325041	2325650	MSTRG.2484.1|610|x|C1_10510W_A-T|Ca22chr1A_C_albicans_SC5314|calb	-
C. albicans	Ca22chr1A_C_albicans_SC5314	2325900	2327128	MSTRG.2486.1|1229|x|C1_10510W_A-T|Ca22chr1A_C_albicans_SC5314|calb	-
C. albicans	Ca22chr1A_C_albicans_SC5314	2329057	2330212	MSTRG.2489.1|1156|x|C1_10520W_A-T|Ca22chr1A_C_albicans_SC5314|calb	-
C. albicans	Ca22chr1A_C_albicans_SC5314	2330579	2330782	MSTRG.2493.1|204|x|C1_10530W_A-T|Ca22chr1A_C_albicans_SC5314|calb	-
C. albicans	Ca22chr1A_C_albicans_SC5314	2332443	2332941	MSTRG.2495.1|499|x|C1_10550C_A-T|Ca22chr1A_C_albicans_SC5314|calb	+
C. albicans	Ca22chr1A_C_albicans_SC5314	2335631	2337593	MSTRG.2497.1|1963|x|C1_10550C_A-T|Ca22chr1A_C_albicans_SC5314|calb	+
C. albicans	Ca22chr1A_C_albicans_SC5314	2339344	2340487	MSTRG.2500.1|1144|x|C1_10560C_A-T|Ca22chr1A_C_albicans_SC5314|calb	+
C. albicans	Ca22chr1A_C_albicans_SC5314	2342406	2344266	MSTRG.2504.1|1861|x|C1_10580C_A-T|Ca22chr1A_C_albicans_SC5314|calb	+
C. albicans	Ca22chr1A_C_albicans_SC5314	2344402	2344704	MSTRG.2505.1|303|x|C1_10580C_A-T|Ca22chr1A_C_albicans_SC5314|calb	+
C. albicans	Ca22chr1A_C_albicans_SC5314	2344819	2348633	MSTRG.2506.1|3815|x|C1_10600C_A-T|Ca22chr1A_C_albicans_SC5314|calb	+
C. albicans	Ca22chr1A_C_albicans_SC5314	2349036	2349905	MSTRG.2509.1|870|x|C1_10610W_A-T|Ca22chr1A_C_albicans_SC5314|calb	-
C. albicans	Ca22chr1A_C_albicans_SC5314	2351500	2352222	MSTRG.2511.1|723|x|C1_10610W_A-T|Ca22chr1A_C_albicans_SC5314|calb	-
C. albicans	Ca22chr1A_C_albicans_SC5314	2352311	2352590	MSTRG.2513.1|280|x|C1_10620W_A-T|Ca22chr1A_C_albicans_SC5314|calb	-
C. albicans	Ca22chr1A_C_albicans_SC5314	2357097	2357311	MSTRG.2516.1|215|x|C1_10640C_A-T|Ca22chr1A_C_albicans_SC5314|calb	+
C. albicans	Ca22chr1A_C_albicans_SC5314	2359023	2359363	MSTRG.2518.1|341|x|C1_10640C_A-T|Ca22chr1A_C_albicans_SC5314|calb	+
C. albicans	Ca22chr1A_C_albicans_SC5314	2359548	2359750	MSTRG.2519.1|203|u|NA|Ca22chr1A_C_albicans_SC5314|calb	-
C. albicans	Ca22chr1A_C_albicans_SC5314	2359786	2360354	MSTRG.2520.1|569|u|NA|Ca22chr1A_C_albicans_SC5314|calb	+
C. albicans	Ca22chr1A_C_albicans_SC5314	2359833	2360534	MSTRG.2521.1|702|u|NA|Ca22chr1A_C_albicans_SC5314|calb	-
C. albicans	Ca22chr1A_C_albicans_SC5314	2362170	2362653	MSTRG.2523.1|484|x|C1_10650W_A-T|Ca22chr1A_C_albicans_SC5314|calb	-
C. albicans	Ca22chr1A_C_albicans_SC5314	2363129	2363623	MSTRG.2525.1|495|x|C1_10660W_A-T|Ca22chr1A_C_albicans_SC5314|calb	-
C. albicans	Ca22chr1A_C_albicans_SC5314	2363439	2364309	MSTRG.2526.1|871|x|C1_10670C_A-T|Ca22chr1A_C_albicans_SC5314|calb	+
C. albicans	Ca22chr1A_C_albicans_SC5314	2369389	2369769	MSTRG.2528.1|381|x|C1_10680C_A-T|Ca22chr1A_C_albicans_SC5314|calb	+
C. albicans	Ca22chr1A_C_albicans_SC5314	2373231	2373519	MSTRG.2530.1|289|x|C1_10680C_A-T|Ca22chr1A_C_albicans_SC5314|calb	+
C. albicans	Ca22chr1A_C_albicans_SC5314	2375732	2376132	MSTRG.2533.1|401|x|C1_10710C_A-T|Ca22chr1A_C_albicans_SC5314|calb	+
C. albicans	Ca22chr1A_C_albicans_SC5314	2377730	2378784	MSTRG.2535.1|1055|x|C1_10720C_A-T|Ca22chr1A_C_albicans_SC5314|calb	+
C. albicans	Ca22chr1A_C_albicans_SC5314	2380386	2380652	MSTRG.2538.1|267|x|C1_10720C_A-T|Ca22chr1A_C_albicans_SC5314|calb	+
C. albicans	Ca22chr1A_C_albicans_SC5314	2380822	2381180	MSTRG.2539.1|359|u|NA|Ca22chr1A_C_albicans_SC5314|calb	-
C. albicans	Ca22chr1A_C_albicans_SC5314	2381092	2381336	MSTRG.2540.1|245|u|NA|Ca22chr1A_C_albicans_SC5314|calb	+
C. albicans	Ca22chr1A_C_albicans_SC5314	2384483	2384707	MSTRG.2543.1|225|x|C1_10740C_A-T|Ca22chr1A_C_albicans_SC5314|calb	+
C. albicans	Ca22chr1A_C_albicans_SC5314	2384870	2386367	MSTRG.2545.1|1498|x|C1_10750C_A-T|Ca22chr1A_C_albicans_SC5314|calb	+
C. albicans	Ca22chr1A_C_albicans_SC5314	2388125	2388431	MSTRG.2547.1|307|x|C1_10760W_A-T|Ca22chr1A_C_albicans_SC5314|calb	-
C. albicans	Ca22chr1A_C_albicans_SC5314	2389068	2389282	MSTRG.2549.1|215|x|C1_10780C_A-T|Ca22chr1A_C_albicans_SC5314|calb	+
C. albicans	Ca22chr1A_C_albicans_SC5314	2389493	2390572	MSTRG.2551.1|1080|x|C1_10780C_A-T|Ca22chr1A_C_albicans_SC5314|calb	+
C. albicans	Ca22chr1A_C_albicans_SC5314	2389653	2390672	MSTRG.2552.1|1020|x|C1_10790W_A-T|Ca22chr1A_C_albicans_SC5314|calb	-
C. albicans	Ca22chr1A_C_albicans_SC5314	2391078	2391366	MSTRG.2554.1|289|x|C1_10790W_A-T|Ca22chr1A_C_albicans_SC5314|calb	-
C. albicans	Ca22chr1A_C_albicans_SC5314	2395069	2395436	MSTRG.2556.1|368|x|C1_10800C_A-T|Ca22chr1A_C_albicans_SC5314|calb	+
C. albicans	Ca22chr1A_C_albicans_SC5314	2395524	2395869	MSTRG.2558.1|346|u|NA|Ca22chr1A_C_albicans_SC5314|calb	+
C. albicans	Ca22chr1A_C_albicans_SC5314	2400981	2401344	MSTRG.2564.1|364|x|C1_10840C_A-T|Ca22chr1A_C_albicans_SC5314|calb	+
C. albicans	Ca22chr1A_C_albicans_SC5314	2401474	2403498	MSTRG.2565.1|2025|x|C1_10850W_A-T|Ca22chr1A_C_albicans_SC5314|calb	-
C. albicans	Ca22chr1A_C_albicans_SC5314	2401480	2402621	MSTRG.2566.1|1142|u|NA|Ca22chr1A_C_albicans_SC5314|calb	+
C. albicans	Ca22chr1A_C_albicans_SC5314	2403038	2403417	MSTRG.2567.1|380|u|NA|Ca22chr1A_C_albicans_SC5314|calb	+
C. albicans	Ca22chr1A_C_albicans_SC5314	2405721	2406092	MSTRG.2571.1|372|u|NA|Ca22chr1A_C_albicans_SC5314|calb	-
C. albicans	Ca22chr1A_C_albicans_SC5314	2406421	2406876	MSTRG.2572.1|456|x|C1_10870W_A-T|Ca22chr1A_C_albicans_SC5314|calb	-
C. albicans	Ca22chr1A_C_albicans_SC5314	2407099	2407806	MSTRG.2573.1|708|x|C1_10870W_A-T|Ca22chr1A_C_albicans_SC5314|calb	-
C. albicans	Ca22chr1A_C_albicans_SC5314	2409722	2410226	MSTRG.2575.1|505|x|C1_10900C_A-T|Ca22chr1A_C_albicans_SC5314|calb	+
C. albicans	Ca22chr1A_C_albicans_SC5314	2414568	2414771	MSTRG.2581.1|204|x|C1_10930C_A-T|Ca22chr1A_C_albicans_SC5314|calb	+
C. albicans	Ca22chr1A_C_albicans_SC5314	2415497	2415871	MSTRG.2582.1|375|x|C1_10940C_A-T|Ca22chr1A_C_albicans_SC5314|calb	+
C. albicans	Ca22chr1A_C_albicans_SC5314	2419067	2419690	MSTRG.2586.1|624|x|C1_10960W_A-T|Ca22chr1A_C_albicans_SC5314|calb	-
C. albicans	Ca22chr1A_C_albicans_SC5314	2421532	2421848	MSTRG.2588.1|317|x|C1_10970W_A-T|Ca22chr1A_C_albicans_SC5314|calb	-
C. albicans	Ca22chr1A_C_albicans_SC5314	2422069	2423317	MSTRG.2590.1|1249|x|C1_10980W_A-T|Ca22chr1A_C_albicans_SC5314|calb	-
C. albicans	Ca22chr1A_C_albicans_SC5314	2423613	2424013	MSTRG.2592.1|401|x|C1_10980W_A-T|Ca22chr1A_C_albicans_SC5314|calb	-
C. albicans	Ca22chr1A_C_albicans_SC5314	2423767	2424062	MSTRG.2593.1|296|x|C1_10990C_A-T|Ca22chr1A_C_albicans_SC5314|calb	+
C. albicans	Ca22chr1A_C_albicans_SC5314	2425645	2426462	MSTRG.2595.1|818|x|C1_11000C_A-T|Ca22chr1A_C_albicans_SC5314|calb	+
C. albicans	Ca22chr1A_C_albicans_SC5314	2426880	2427150	MSTRG.2598.1|271|x|C1_11010C_A-T|Ca22chr1A_C_albicans_SC5314|calb	+
C. albicans	Ca22chr1A_C_albicans_SC5314	2428393	2429896	MSTRG.2600.1|1504|u|NA|Ca22chr1A_C_albicans_SC5314|calb	+
C. albicans	Ca22chr1A_C_albicans_SC5314	2428669	2430118	MSTRG.2601.1|1450|x|C1_11020W_A-T|Ca22chr1A_C_albicans_SC5314|calb	-
C. albicans	Ca22chr1A_C_albicans_SC5314	2431860	2432747	MSTRG.2603.1|888|x|C1_11030W_A-T|Ca22chr1A_C_albicans_SC5314|calb	-
C. albicans	Ca22chr1A_C_albicans_SC5314	2433288	2434788	MSTRG.2605.1|1501|x|C1_11050W_A-T|Ca22chr1A_C_albicans_SC5314|calb	-
C. albicans	Ca22chr1A_C_albicans_SC5314	2437588	2437884	MSTRG.2607.1|297|u|NA|Ca22chr1A_C_albicans_SC5314|calb	-
C. albicans	Ca22chr1A_C_albicans_SC5314	2440077	2441646	MSTRG.2609.1|1570|x|C1_11070W_A-T|Ca22chr1A_C_albicans_SC5314|calb	-
C. albicans	Ca22chr1A_C_albicans_SC5314	2442875	2443129	MSTRG.2614.1|255|x|C1_11080W_A-T|Ca22chr1A_C_albicans_SC5314|calb	-
C. albicans	Ca22chr1A_C_albicans_SC5314	2445074	2445343	MSTRG.2616.1|270|u|NA|Ca22chr1A_C_albicans_SC5314|calb	+
C. albicans	Ca22chr1A_C_albicans_SC5314	2446376	2446921	MSTRG.2619.1|546|x|C1_11120C_A-T|Ca22chr1A_C_albicans_SC5314|calb	+
C. albicans	Ca22chr1A_C_albicans_SC5314	2447750	2448456	MSTRG.2621.1|707|x|C1_11120C_A-T|Ca22chr1A_C_albicans_SC5314|calb	+
C. albicans	Ca22chr1A_C_albicans_SC5314	2447949	2448609	MSTRG.2622.1|661|x|C1_11130W_A-T|Ca22chr1A_C_albicans_SC5314|calb	-
C. albicans	Ca22chr1A_C_albicans_SC5314	2449174	2449616	MSTRG.2624.1|443|x|C1_11140W_A-T|Ca22chr1A_C_albicans_SC5314|calb	-
C. albicans	Ca22chr1A_C_albicans_SC5314	2450949	2451208	MSTRG.2626.1|260|x|C1_11140W_A-T|Ca22chr1A_C_albicans_SC5314|calb	-
C. albicans	Ca22chr1A_C_albicans_SC5314	2452362	2452778	MSTRG.2629.1|417|x|C1_11160C_A-T|Ca22chr1A_C_albicans_SC5314|calb	+
C. albicans	Ca22chr1A_C_albicans_SC5314	2452607	2452948	MSTRG.2630.1|342|x|C1_11170W_A-T|Ca22chr1A_C_albicans_SC5314|calb	-
C. albicans	Ca22chr1A_C_albicans_SC5314	2454093	2455010	MSTRG.2632.1|918|x|C1_11170W_A-T|Ca22chr1A_C_albicans_SC5314|calb	-
C. albicans	Ca22chr1A_C_albicans_SC5314	2455537	2457084	MSTRG.2635.1|1548|x|C1_11200W_A-T|Ca22chr1A_C_albicans_SC5314|calb	-
C. albicans	Ca22chr1A_C_albicans_SC5314	2464492	2464919	MSTRG.2637.1|428|x|C1_11200W_A-T|Ca22chr1A_C_albicans_SC5314|calb	-
C. albicans	Ca22chr1A_C_albicans_SC5314	2466753	2468176	MSTRG.2639.1|1424|x|C1_11210C_A-T|Ca22chr1A_C_albicans_SC5314|calb	+
C. albicans	Ca22chr1A_C_albicans_SC5314	2470282	2470496	MSTRG.2642.1|215|x|C1_11240C_A-T|Ca22chr1A_C_albicans_SC5314|calb	+
C. albicans	Ca22chr1A_C_albicans_SC5314	2471181	2472342	MSTRG.2644.1|1162|x|C1_11240C_A-T|Ca22chr1A_C_albicans_SC5314|calb	+
C. albicans	Ca22chr1A_C_albicans_SC5314	2471401	2472666	MSTRG.2645.1|1266|x|C1_11250W_A-T|Ca22chr1A_C_albicans_SC5314|calb	-
C. albicans	Ca22chr1A_C_albicans_SC5314	2473427	2473661	MSTRG.2647.1|235|x|C1_11250W_A-T|Ca22chr1A_C_albicans_SC5314|calb	-
C. albicans	Ca22chr1A_C_albicans_SC5314	2474022	2475199	MSTRG.2649.1|1178|u|NA|Ca22chr1A_C_albicans_SC5314|calb	-
C. albicans	Ca22chr1A_C_albicans_SC5314	2475322	2475534	MSTRG.2652.1|213|x|C1_11270W_A-T|Ca22chr1A_C_albicans_SC5314|calb	-
C. albicans	Ca22chr1A_C_albicans_SC5314	2475952	2476757	MSTRG.2654.1|806|x|C1_11280W_A-T|Ca22chr1A_C_albicans_SC5314|calb	-
C. albicans	Ca22chr1A_C_albicans_SC5314	2477566	2478046	MSTRG.2656.1|481|x|C1_11290W_A-T|Ca22chr1A_C_albicans_SC5314|calb	-
C. albicans	Ca22chr1A_C_albicans_SC5314	2480728	2481444	MSTRG.2659.1|717|x|C1_11310C_A-T|Ca22chr1A_C_albicans_SC5314|calb	+
C. albicans	Ca22chr1A_C_albicans_SC5314	2483264	2485574	MSTRG.2661.1|2311|x|C1_11320C_A-T|Ca22chr1A_C_albicans_SC5314|calb	+
C. albicans	Ca22chr1A_C_albicans_SC5314	2485879	2487812	MSTRG.2664.1|1934|x|C1_11330C_A-T|Ca22chr1A_C_albicans_SC5314|calb	+
C. albicans	Ca22chr1A_C_albicans_SC5314	2490824	2491109	MSTRG.2668.1|286|x|C1_11350C_A-T|Ca22chr1A_C_albicans_SC5314|calb	+
C. albicans	Ca22chr1A_C_albicans_SC5314	2491881	2492821	MSTRG.2670.1|941|x|C1_11360W_A-T|Ca22chr1A_C_albicans_SC5314|calb	-
C. albicans	Ca22chr1A_C_albicans_SC5314	2494993	2495329	MSTRG.2672.1|337|x|C1_11370C_A-T|Ca22chr1A_C_albicans_SC5314|calb	+
C. albicans	Ca22chr1A_C_albicans_SC5314	2495806	2496028	MSTRG.2674.1|223|x|C1_11380W_A-T|Ca22chr1A_C_albicans_SC5314|calb	-
C. albicans	Ca22chr1A_C_albicans_SC5314	2496296	2497014	MSTRG.2675.1|719|x|C1_11380W_A-T|Ca22chr1A_C_albicans_SC5314|calb	-
C. albicans	Ca22chr1A_C_albicans_SC5314	2501762	2502127	MSTRG.2678.1|366|x|C1_11400C_A-T|Ca22chr1A_C_albicans_SC5314|calb	+
C. albicans	Ca22chr1A_C_albicans_SC5314	2502611	2503086	MSTRG.2681.1|476|u|NA|Ca22chr1A_C_albicans_SC5314|calb	+
C. albicans	Ca22chr1A_C_albicans_SC5314	2503185	2503507	MSTRG.2682.1|323|x|C1_11410C_A-T|Ca22chr1A_C_albicans_SC5314|calb	+
C. albicans	Ca22chr1A_C_albicans_SC5314	2505015	2506138	MSTRG.2685.1|1124|x|C1_11430W_A-T|Ca22chr1A_C_albicans_SC5314|calb	-
C. albicans	Ca22chr1A_C_albicans_SC5314	2512118	2513128	MSTRG.2690.1|1011|u|NA|Ca22chr1A_C_albicans_SC5314|calb	+
C. albicans	Ca22chr1A_C_albicans_SC5314	2514368	2516015	MSTRG.2692.1|1648|x|C1_11450C_A-T|Ca22chr1A_C_albicans_SC5314|calb	+
C. albicans	Ca22chr1A_C_albicans_SC5314	2516124	2517525	MSTRG.2694.1|1402|x|C1_11470C_A-T|Ca22chr1A_C_albicans_SC5314|calb	+
C. albicans	Ca22chr1A_C_albicans_SC5314	2518112	2520338	MSTRG.2696.1|2227|x|C1_11470C_A-T|Ca22chr1A_C_albicans_SC5314|calb	+
C. albicans	Ca22chr1A_C_albicans_SC5314	2518665	2519010	MSTRG.2697.1|346|u|NA|Ca22chr1A_C_albicans_SC5314|calb	-
C. albicans	Ca22chr1A_C_albicans_SC5314	2519120	2520265	MSTRG.2698.1|1146|u|NA|Ca22chr1A_C_albicans_SC5314|calb	-
C. albicans	Ca22chr1A_C_albicans_SC5314	2520495	2521927	MSTRG.2699.1|1433|u|NA|Ca22chr1A_C_albicans_SC5314|calb	+
C. albicans	Ca22chr1A_C_albicans_SC5314	2521301	2521586	MSTRG.2700.1|286|u|NA|Ca22chr1A_C_albicans_SC5314|calb	-
C. albicans	Ca22chr1A_C_albicans_SC5314	2522044	2522333	MSTRG.2701.1|290|x|C1_11480W_A-T|Ca22chr1A_C_albicans_SC5314|calb	-
C. albicans	Ca22chr1A_C_albicans_SC5314	2523776	2524013	MSTRG.2703.1|238|x|C1_11480W_A-T|Ca22chr1A_C_albicans_SC5314|calb	-
C. albicans	Ca22chr1A_C_albicans_SC5314	2523941	2524739	MSTRG.2704.1|799|x|C1_11490C_A-T|Ca22chr1A_C_albicans_SC5314|calb	+
C. albicans	Ca22chr1A_C_albicans_SC5314	2527468	2528475	MSTRG.2707.1|1008|x|C1_11500C_A-T|Ca22chr1A_C_albicans_SC5314|calb	+
C. albicans	Ca22chr1A_C_albicans_SC5314	2529066	2529511	MSTRG.2709.1|446|x|C1_11510C_A-T|Ca22chr1A_C_albicans_SC5314|calb	+
C. albicans	Ca22chr1A_C_albicans_SC5314	2530317	2531299	MSTRG.2711.1|983|x|C1_11510C_A-T|Ca22chr1A_C_albicans_SC5314|calb	+
C. albicans	Ca22chr1A_C_albicans_SC5314	2533376	2533605	MSTRG.2715.1|230|x|C1_11530C_A-T|Ca22chr1A_C_albicans_SC5314|calb	+
C. albicans	Ca22chr1A_C_albicans_SC5314	2533800	2534168	MSTRG.2717.1|369|x|C1_11540C_A-T|Ca22chr1A_C_albicans_SC5314|calb	+
C. albicans	Ca22chr1A_C_albicans_SC5314	2537893	2538141	MSTRG.2718.1|249|x|C1_11540C_A-T|Ca22chr1A_C_albicans_SC5314|calb	+
C. albicans	Ca22chr1A_C_albicans_SC5314	2538855	2539115	MSTRG.2720.1|261|x|C1_11550W_A-T|Ca22chr1A_C_albicans_SC5314|calb	-
C. albicans	Ca22chr1A_C_albicans_SC5314	2540428	2540649	MSTRG.2723.1|222|x|C1_11570W_A-T|Ca22chr1A_C_albicans_SC5314|calb	-
C. albicans	Ca22chr1A_C_albicans_SC5314	2540944	2541424	MSTRG.2724.1|481|x|C1_11570W_A-T|Ca22chr1A_C_albicans_SC5314|calb	-
C. albicans	Ca22chr1A_C_albicans_SC5314	2541511	2542273	MSTRG.2726.1|763|x|C1_11590W_A-T|Ca22chr1A_C_albicans_SC5314|calb	-
C. albicans	Ca22chr1A_C_albicans_SC5314	2547158	2547383	MSTRG.2728.1|226|x|C1_11590W_A-T|Ca22chr1A_C_albicans_SC5314|calb	-
C. albicans	Ca22chr1A_C_albicans_SC5314	2552162	2552613	MSTRG.2734.1|452|x|C1_11640C_A-T|Ca22chr1A_C_albicans_SC5314|calb	+
C. albicans	Ca22chr1A_C_albicans_SC5314	2553504	2554258	MSTRG.2736.1|755|x|C1_11650W_A-T|Ca22chr1A_C_albicans_SC5314|calb	-
C. albicans	Ca22chr1A_C_albicans_SC5314	2554506	2555869	MSTRG.2738.1|1364|x|C1_11660W_A-T|Ca22chr1A_C_albicans_SC5314|calb	-
C. albicans	Ca22chr1A_C_albicans_SC5314	2557287	2558368	MSTRG.2740.1|1082|x|C1_11660W_A-T|Ca22chr1A_C_albicans_SC5314|calb	-
C. albicans	Ca22chr1A_C_albicans_SC5314	2559243	2560321	MSTRG.2744.1|1079|x|C1_11680C_A-T|Ca22chr1A_C_albicans_SC5314|calb	+
C. albicans	Ca22chr1A_C_albicans_SC5314	2559372	2561002	MSTRG.2745.1|1631|x|C1_11690W_A-T|Ca22chr1A_C_albicans_SC5314|calb	-
C. albicans	Ca22chr1A_C_albicans_SC5314	2563521	2564726	MSTRG.2748.1|1206|x|C1_11700C_A-T|Ca22chr1A_C_albicans_SC5314|calb	+
C. albicans	Ca22chr1A_C_albicans_SC5314	2565495	2568184	MSTRG.2750.1|2690|x|C1_11720W_A-T|Ca22chr1A_C_albicans_SC5314|calb	-
C. albicans	Ca22chr1A_C_albicans_SC5314	2566847	2567125	MSTRG.2751.1|279|u|NA|Ca22chr1A_C_albicans_SC5314|calb	+
C. albicans	Ca22chr1A_C_albicans_SC5314	2567289	2568044	MSTRG.2752.1|756|u|NA|Ca22chr1A_C_albicans_SC5314|calb	+
C. albicans	Ca22chr1A_C_albicans_SC5314	2568430	2568784	MSTRG.2754.1|355|x|C1_11730W_A-T|Ca22chr1A_C_albicans_SC5314|calb	-
C. albicans	Ca22chr1A_C_albicans_SC5314	2571914	2572499	MSTRG.2756.1|586|x|C1_11730W_A-T|Ca22chr1A_C_albicans_SC5314|calb	-
C. albicans	Ca22chr1A_C_albicans_SC5314	2576641	2576921	MSTRG.2759.1|281|x|C1_11760C_A-T|Ca22chr1A_C_albicans_SC5314|calb	+
C. albicans	Ca22chr1A_C_albicans_SC5314	2577338	2578103	MSTRG.2761.1|766|x|C1_11770C_A-T|Ca22chr1A_C_albicans_SC5314|calb	+
C. albicans	Ca22chr1A_C_albicans_SC5314	2581213	2582269	MSTRG.2764.1|1057|u|NA|Ca22chr1A_C_albicans_SC5314|calb	+
C. albicans	Ca22chr1A_C_albicans_SC5314	2582180	2584101	MSTRG.2765.1|1922|x|C1_11790W_A-T|Ca22chr1A_C_albicans_SC5314|calb	-
C. albicans	Ca22chr1A_C_albicans_SC5314	2585150	2585351	MSTRG.2769.1|202|x|C1_11800C_A-T|Ca22chr1A_C_albicans_SC5314|calb	+
C. albicans	Ca22chr1A_C_albicans_SC5314	2587901	2588114	MSTRG.2771.1|214|x|C1_11810W_A-T|Ca22chr1A_C_albicans_SC5314|calb	-
C. albicans	Ca22chr1A_C_albicans_SC5314	2588542	2588934	MSTRG.2773.1|393|x|C1_11820W_A-T|Ca22chr1A_C_albicans_SC5314|calb	-
C. albicans	Ca22chr1A_C_albicans_SC5314	2589960	2593251	MSTRG.2776.1|3292|x|C1_11850W_A-T|Ca22chr1A_C_albicans_SC5314|calb	-
C. albicans	Ca22chr1A_C_albicans_SC5314	2594480	2594928	MSTRG.2778.1|449|x|C1_11850W_A-T|Ca22chr1A_C_albicans_SC5314|calb	-
C. albicans	Ca22chr1A_C_albicans_SC5314	2594982	2595370	MSTRG.2780.1|389|x|C1_11860W_A-T|Ca22chr1A_C_albicans_SC5314|calb	-
C. albicans	Ca22chr1A_C_albicans_SC5314	2598750	2600249	MSTRG.2782.1|1500|x|C1_11860W_A-T|Ca22chr1A_C_albicans_SC5314|calb	-
C. albicans	Ca22chr1A_C_albicans_SC5314	2601628	2602026	MSTRG.2785.1|399|x|C1_11870W_A-T|Ca22chr1A_C_albicans_SC5314|calb	-
C. albicans	Ca22chr1A_C_albicans_SC5314	2602400	2602941	MSTRG.2787.1|542|x|C1_11880W_A-T|Ca22chr1A_C_albicans_SC5314|calb	-
C. albicans	Ca22chr1A_C_albicans_SC5314	2603921	2604150	MSTRG.2789.1|230|x|C1_11890W_A-T|Ca22chr1A_C_albicans_SC5314|calb	-
C. albicans	Ca22chr1A_C_albicans_SC5314	2605342	2605654	MSTRG.2791.1|313|x|C1_11900C_A-T|Ca22chr1A_C_albicans_SC5314|calb	+
C. albicans	Ca22chr1A_C_albicans_SC5314	2607005	2607400	MSTRG.2793.1|396|x|C1_11920W_A-T|Ca22chr1A_C_albicans_SC5314|calb	-
C. albicans	Ca22chr1A_C_albicans_SC5314	2608423	2609687	MSTRG.2795.1|1265|x|C1_11920W_A-T|Ca22chr1A_C_albicans_SC5314|calb	-
C. albicans	Ca22chr1A_C_albicans_SC5314	2610006	2610466	MSTRG.2797.2|461|u|NA|Ca22chr1A_C_albicans_SC5314|calb	-
C. albicans	Ca22chr1A_C_albicans_SC5314	2615661	2615905	MSTRG.2801.1|245|x|C1_11940C_A-T|Ca22chr1A_C_albicans_SC5314|calb	+
C. albicans	Ca22chr1A_C_albicans_SC5314	2616076	2616305	MSTRG.2802.1|230|u|NA|Ca22chr1A_C_albicans_SC5314|calb	+
C. albicans	Ca22chr1A_C_albicans_SC5314	2616570	2617015	MSTRG.2803.1|446|x|C1_11950W_A-T|Ca22chr1A_C_albicans_SC5314|calb	-
C. albicans	Ca22chr1A_C_albicans_SC5314	2617846	2618073	MSTRG.2805.1|228|x|C1_11950W_A-T|Ca22chr1A_C_albicans_SC5314|calb	-
C. albicans	Ca22chr1A_C_albicans_SC5314	2618302	2619118	MSTRG.2807.1|817|x|C1_11970C_A-T|Ca22chr1A_C_albicans_SC5314|calb	+
C. albicans	Ca22chr1A_C_albicans_SC5314	2620344	2620578	MSTRG.2810.1|235|x|C1_11970C_A-T|Ca22chr1A_C_albicans_SC5314|calb	+
C. albicans	Ca22chr1A_C_albicans_SC5314	2620680	2620889	MSTRG.2811.1|210|x|C1_11980W_A-T|Ca22chr1A_C_albicans_SC5314|calb	-
C. albicans	Ca22chr1A_C_albicans_SC5314	2621226	2622844	MSTRG.2813.1|1619|x|C1_11980W_A-T|Ca22chr1A_C_albicans_SC5314|calb	-
C. albicans	Ca22chr1A_C_albicans_SC5314	2623756	2624016	MSTRG.2817.1|261|x|C1_11990W_A-T|Ca22chr1A_C_albicans_SC5314|calb	-
C. albicans	Ca22chr1A_C_albicans_SC5314	2624360	2624639	MSTRG.2819.1|280|x|C1_11990W_A-T|Ca22chr1A_C_albicans_SC5314|calb	-
C. albicans	Ca22chr1A_C_albicans_SC5314	2626161	2626609	MSTRG.2822.1|449|x|C1_12010C_A-T|Ca22chr1A_C_albicans_SC5314|calb	+
C. albicans	Ca22chr1A_C_albicans_SC5314	2629131	2631098	MSTRG.2824.1|1968|x|C1_12010C_A-T|Ca22chr1A_C_albicans_SC5314|calb	+
C. albicans	Ca22chr1A_C_albicans_SC5314	2631415	2631648	MSTRG.2825.1|234|u|NA|Ca22chr1A_C_albicans_SC5314|calb	+
C. albicans	Ca22chr1A_C_albicans_SC5314	2632286	2632497	MSTRG.2827.1|212|x|C1_12020W_A-T|Ca22chr1A_C_albicans_SC5314|calb	-
C. albicans	Ca22chr1A_C_albicans_SC5314	2634141	2634457	MSTRG.2830.1|317|x|C1_12030W_A-T|Ca22chr1A_C_albicans_SC5314|calb	-
C. albicans	Ca22chr1A_C_albicans_SC5314	2638016	2638233	MSTRG.2833.1|218|x|C1_12050W_A-T|Ca22chr1A_C_albicans_SC5314|calb	-
C. albicans	Ca22chr1A_C_albicans_SC5314	2638893	2639204	MSTRG.2835.1|312|x|C1_12070C_A-T|Ca22chr1A_C_albicans_SC5314|calb	+
C. albicans	Ca22chr1A_C_albicans_SC5314	2640935	2641143	MSTRG.2837.1|209|x|C1_12070C_A-T|Ca22chr1A_C_albicans_SC5314|calb	+
C. albicans	Ca22chr1A_C_albicans_SC5314	2641293	2641523	MSTRG.2838.1|231|u|NA|Ca22chr1A_C_albicans_SC5314|calb	-
C. albicans	Ca22chr1A_C_albicans_SC5314	2644828	2645351	MSTRG.2841.1|524|x|C1_12100C_A-T|Ca22chr1A_C_albicans_SC5314|calb	+
C. albicans	Ca22chr1A_C_albicans_SC5314	2647250	2647784	MSTRG.2843.1|535|x|C1_12100C_A-T|Ca22chr1A_C_albicans_SC5314|calb	+
C. albicans	Ca22chr1A_C_albicans_SC5314	2648093	2648363	MSTRG.2846.1|271|x|C1_12110C_A-T|Ca22chr1A_C_albicans_SC5314|calb	+
C. albicans	Ca22chr1A_C_albicans_SC5314	2648381	2648662	MSTRG.2847.1|282|x|C1_12120W_A-T|Ca22chr1A_C_albicans_SC5314|calb	-
C. albicans	Ca22chr1A_C_albicans_SC5314	2655101	2655559	MSTRG.2852.1|459|x|C1_12160W_A-T|Ca22chr1A_C_albicans_SC5314|calb	-
C. albicans	Ca22chr1A_C_albicans_SC5314	2657289	2657658	MSTRG.2855.1|370|x|C1_12170C_A-T|Ca22chr1A_C_albicans_SC5314|calb	+
C. albicans	Ca22chr1A_C_albicans_SC5314	2659039	2659276	MSTRG.2857.1|238|x|C1_12190W_A-T|Ca22chr1A_C_albicans_SC5314|calb	-
C. albicans	Ca22chr1A_C_albicans_SC5314	2661226	2661426	MSTRG.2859.1|201|x|C1_12190W_A-T|Ca22chr1A_C_albicans_SC5314|calb	-
C. albicans	Ca22chr1A_C_albicans_SC5314	2661515	2661745	MSTRG.2860.1|231|x|C1_12200W_A-T|Ca22chr1A_C_albicans_SC5314|calb	-
C. albicans	Ca22chr1A_C_albicans_SC5314	2666236	2667002	MSTRG.2863.1|767|x|C1_12210W_A-T|Ca22chr1A_C_albicans_SC5314|calb	-
C. albicans	Ca22chr1A_C_albicans_SC5314	2668200	2669104	MSTRG.2865.1|905|x|C1_12220W_A-T|Ca22chr1A_C_albicans_SC5314|calb	-
C. albicans	Ca22chr1A_C_albicans_SC5314	2672421	2672646	MSTRG.2868.1|226|x|C1_12230W_A-T|Ca22chr1A_C_albicans_SC5314|calb	-
C. albicans	Ca22chr1A_C_albicans_SC5314	2672647	2672851	MSTRG.2869.1|205|x|C1_12240C_A-T|Ca22chr1A_C_albicans_SC5314|calb	+
C. albicans	Ca22chr1A_C_albicans_SC5314	2676132	2676544	MSTRG.2872.1|413|x|C1_12250C_A-T|Ca22chr1A_C_albicans_SC5314|calb	+
C. albicans	Ca22chr1A_C_albicans_SC5314	2676277	2677285	MSTRG.2873.1|1009|u|NA|Ca22chr1A_C_albicans_SC5314|calb	-
C. albicans	Ca22chr1A_C_albicans_SC5314	2677975	2678318	MSTRG.2875.1|344|x|C1_12270W_A-T|Ca22chr1A_C_albicans_SC5314|calb	-
C. albicans	Ca22chr1A_C_albicans_SC5314	2682391	2682830	MSTRG.2879.1|440|x|C1_12290C_A-T|Ca22chr1A_C_albicans_SC5314|calb	+
C. albicans	Ca22chr1A_C_albicans_SC5314	2683166	2683719	MSTRG.2880.1|554|x|C1_12300W_A-T|Ca22chr1A_C_albicans_SC5314|calb	-
C. albicans	Ca22chr1A_C_albicans_SC5314	2683879	2685544	MSTRG.2882.1|1666|x|C1_12300W_A-T|Ca22chr1A_C_albicans_SC5314|calb	-
C. albicans	Ca22chr1A_C_albicans_SC5314	2685140	2685697	MSTRG.2883.1|558|x|C1_12310C_A-T|Ca22chr1A_C_albicans_SC5314|calb	+
C. albicans	Ca22chr1A_C_albicans_SC5314	2686484	2687494	MSTRG.2885.1|1011|x|C1_12310C_A-T|Ca22chr1A_C_albicans_SC5314|calb	+
C. albicans	Ca22chr1A_C_albicans_SC5314	2689077	2689341	MSTRG.2889.1|265|x|C1_12340C_A-T|Ca22chr1A_C_albicans_SC5314|calb	+
C. albicans	Ca22chr1A_C_albicans_SC5314	2690305	2690787	MSTRG.2891.1|483|x|C1_12350W_A-T|Ca22chr1A_C_albicans_SC5314|calb	-
C. albicans	Ca22chr1A_C_albicans_SC5314	2694351	2695752	MSTRG.2895.1|1402|x|C1_12360C_A-T|Ca22chr1A_C_albicans_SC5314|calb	+
C. albicans	Ca22chr1A_C_albicans_SC5314	2694806	2695896	MSTRG.2896.1|1091|x|C1_12370W_A-T|Ca22chr1A_C_albicans_SC5314|calb	-
C. albicans	Ca22chr1A_C_albicans_SC5314	2697608	2699174	MSTRG.2899.1|1567|x|C1_12390C_A-T|Ca22chr1A_C_albicans_SC5314|calb	+
C. albicans	Ca22chr1A_C_albicans_SC5314	2699474	2699696	MSTRG.2902.1|223|x|C1_12400C_A-T|Ca22chr1A_C_albicans_SC5314|calb	+
C. albicans	Ca22chr1A_C_albicans_SC5314	2699794	2700295	MSTRG.2904.1|502|x|C1_12410C_A-T|Ca22chr1A_C_albicans_SC5314|calb	+
C. albicans	Ca22chr1A_C_albicans_SC5314	2702930	2703263	MSTRG.2906.1|334|x|C1_12410C_A-T|Ca22chr1A_C_albicans_SC5314|calb	+
C. albicans	Ca22chr1A_C_albicans_SC5314	2703550	2704448	MSTRG.2908.1|899|x|C1_12420C_A-T|Ca22chr1A_C_albicans_SC5314|calb	+
C. albicans	Ca22chr1A_C_albicans_SC5314	2707394	2707856	MSTRG.2910.1|463|x|C1_12430W_A-T|Ca22chr1A_C_albicans_SC5314|calb	-
C. albicans	Ca22chr1A_C_albicans_SC5314	2708691	2709063	MSTRG.2913.1|373|x|C1_12450C_A-T|Ca22chr1A_C_albicans_SC5314|calb	+
C. albicans	Ca22chr1A_C_albicans_SC5314	2716837	2717735	MSTRG.2914.1|899|x|C1_12450C_A-T|Ca22chr1A_C_albicans_SC5314|calb	+
C. albicans	Ca22chr1A_C_albicans_SC5314	2718951	2720027	MSTRG.2917.1|1077|x|C1_12470W_A-T|Ca22chr1A_C_albicans_SC5314|calb	-
C. albicans	Ca22chr1A_C_albicans_SC5314	2720610	2723268	MSTRG.2918.1|2659|x|C1_12480W_A-T|Ca22chr1A_C_albicans_SC5314|calb	-
C. albicans	Ca22chr1A_C_albicans_SC5314	2729074	2729409	MSTRG.2923.1|336|x|C1_12510W_A-T|Ca22chr1A_C_albicans_SC5314|calb	-
C. albicans	Ca22chr1A_C_albicans_SC5314	2733462	2733729	MSTRG.2925.1|268|x|C1_12510W_A-T|Ca22chr1A_C_albicans_SC5314|calb	-
C. albicans	Ca22chr1A_C_albicans_SC5314	2733942	2734179	MSTRG.2927.1|238|x|C1_12520W_A-T|Ca22chr1A_C_albicans_SC5314|calb	-
C. albicans	Ca22chr1A_C_albicans_SC5314	2737826	2738123	MSTRG.2930.1|298|x|C1_12530C_A-T|Ca22chr1A_C_albicans_SC5314|calb	+
C. albicans	Ca22chr1A_C_albicans_SC5314	2738036	2738271	MSTRG.2931.1|236|x|C1_12540W_A-T|Ca22chr1A_C_albicans_SC5314|calb	-
C. albicans	Ca22chr1A_C_albicans_SC5314	2738642	2738845	MSTRG.2933.1|204|x|C1_12540W_A-T|Ca22chr1A_C_albicans_SC5314|calb	-
C. albicans	Ca22chr1A_C_albicans_SC5314	2746447	2746846	MSTRG.2938.1|400|x|C1_12590W_A-T|Ca22chr1A_C_albicans_SC5314|calb	-
C. albicans	Ca22chr1A_C_albicans_SC5314	2746981	2747381	MSTRG.2940.1|401|x|C1_12590W_A-T|Ca22chr1A_C_albicans_SC5314|calb	-
C. albicans	Ca22chr1A_C_albicans_SC5314	2750178	2752480	MSTRG.2943.1|2303|x|C1_12620W_A-T|Ca22chr1A_C_albicans_SC5314|calb	-
C. albicans	Ca22chr1A_C_albicans_SC5314	2756692	2756910	MSTRG.2947.1|219|x|C1_12620W_A-T|Ca22chr1A_C_albicans_SC5314|calb	-
C. albicans	Ca22chr1A_C_albicans_SC5314	2757701	2758164	MSTRG.2949.1|464|x|C1_12640W_A-T|Ca22chr1A_C_albicans_SC5314|calb	-
C. albicans	Ca22chr1A_C_albicans_SC5314	2758534	2758762	MSTRG.2951.1|229|x|C1_12650C_A-T|Ca22chr1A_C_albicans_SC5314|calb	+
C. albicans	Ca22chr1A_C_albicans_SC5314	2759010	2759390	MSTRG.2953.1|381|x|C1_12650C_A-T|Ca22chr1A_C_albicans_SC5314|calb	+
C. albicans	Ca22chr1A_C_albicans_SC5314	2767272	2767800	MSTRG.2959.1|529|x|C1_12700W_A-T|Ca22chr1A_C_albicans_SC5314|calb	-
C. albicans	Ca22chr1A_C_albicans_SC5314	2769636	2770183	MSTRG.2961.1|548|x|C1_12700W_A-T|Ca22chr1A_C_albicans_SC5314|calb	-
C. albicans	Ca22chr1A_C_albicans_SC5314	2769908	2770443	MSTRG.2962.1|536|x|C1_12710C_A-T|Ca22chr1A_C_albicans_SC5314|calb	+
C. albicans	Ca22chr1A_C_albicans_SC5314	2771711	2772522	MSTRG.2964.1|812|x|C1_12710C_A-T|Ca22chr1A_C_albicans_SC5314|calb	+
C. albicans	Ca22chr1A_C_albicans_SC5314	2772812	2773693	MSTRG.2966.1|882|x|C1_12720C_A-T|Ca22chr1A_C_albicans_SC5314|calb	+
C. albicans	Ca22chr1A_C_albicans_SC5314	2773358	2774721	MSTRG.2967.1|1364|x|C1_12730W_A-T|Ca22chr1A_C_albicans_SC5314|calb	-
C. albicans	Ca22chr1A_C_albicans_SC5314	2773809	2774177	MSTRG.2968.1|369|u|NA|Ca22chr1A_C_albicans_SC5314|calb	+
C. albicans	Ca22chr1A_C_albicans_SC5314	2774242	2774633	MSTRG.2969.1|392|u|NA|Ca22chr1A_C_albicans_SC5314|calb	+
C. albicans	Ca22chr1A_C_albicans_SC5314	2775540	2776076	MSTRG.2971.1|537|x|C1_12730W_A-T|Ca22chr1A_C_albicans_SC5314|calb	-
C. albicans	Ca22chr1A_C_albicans_SC5314	2782089	2782497	MSTRG.2976.1|409|x|C1_12770W_A-T|Ca22chr1A_C_albicans_SC5314|calb	-
C. albicans	Ca22chr1A_C_albicans_SC5314	2785054	2785348	MSTRG.2978.1|295|x|C1_12770W_A-T|Ca22chr1A_C_albicans_SC5314|calb	-
C. albicans	Ca22chr1A_C_albicans_SC5314	2786569	2786780	MSTRG.2980.1|212|x|C1_12780W_A-T|Ca22chr1A_C_albicans_SC5314|calb	-
C. albicans	Ca22chr1A_C_albicans_SC5314	2786810	2787112	MSTRG.2981.1|303|x|C1_12790C_A-T|Ca22chr1A_C_albicans_SC5314|calb	+
C. albicans	Ca22chr1A_C_albicans_SC5314	2787925	2788842	MSTRG.2983.1|918|x|C1_12790C_A-T|Ca22chr1A_C_albicans_SC5314|calb	+
C. albicans	Ca22chr1A_C_albicans_SC5314	2788119	2789044	MSTRG.2984.1|926|u|NA|Ca22chr1A_C_albicans_SC5314|calb	-
C. albicans	Ca22chr1A_C_albicans_SC5314	2789066	2789298	MSTRG.2985.1|233|u|NA|Ca22chr1A_C_albicans_SC5314|calb	+
C. albicans	Ca22chr1A_C_albicans_SC5314	2789777	2790264	MSTRG.2987.1|488|x|C1_12810W_A-T|Ca22chr1A_C_albicans_SC5314|calb	-
C. albicans	Ca22chr1A_C_albicans_SC5314	2791662	2792349	MSTRG.2990.1|688|x|C1_12820C_A-T|Ca22chr1A_C_albicans_SC5314|calb	+
C. albicans	Ca22chr1A_C_albicans_SC5314	2792548	2792800	MSTRG.2991.1|253|x|C1_12830C_A-T|Ca22chr1A_C_albicans_SC5314|calb	+
C. albicans	Ca22chr1A_C_albicans_SC5314	2796483	2797385	MSTRG.2993.1|903|u|NA|Ca22chr1A_C_albicans_SC5314|calb	+
C. albicans	Ca22chr1A_C_albicans_SC5314	2796490	2797807	MSTRG.2994.1|1318|x|C1_12840W_A-T|Ca22chr1A_C_albicans_SC5314|calb	-
C. albicans	Ca22chr1A_C_albicans_SC5314	2802122	2802397	MSTRG.3000.1|276|x|C1_12860C_A-T|Ca22chr1A_C_albicans_SC5314|calb	+
C. albicans	Ca22chr1A_C_albicans_SC5314	2802853	2803684	MSTRG.3002.1|832|x|C1_12880C_A-T|Ca22chr1A_C_albicans_SC5314|calb	+
C. albicans	Ca22chr1A_C_albicans_SC5314	2805244	2805480	MSTRG.3004.1|237|x|C1_12890W_A-T|Ca22chr1A_C_albicans_SC5314|calb	-
C. albicans	Ca22chr1A_C_albicans_SC5314	2806647	2807162	MSTRG.3006.1|516|x|C1_12890W_A-T|Ca22chr1A_C_albicans_SC5314|calb	-
C. albicans	Ca22chr1A_C_albicans_SC5314	2807381	2807820	MSTRG.3008.1|440|x|C1_12900W_A-T|Ca22chr1A_C_albicans_SC5314|calb	-
C. albicans	Ca22chr1A_C_albicans_SC5314	2809804	2811588	MSTRG.3010.1|1785|x|C1_12900W_A-T|Ca22chr1A_C_albicans_SC5314|calb	-
C. albicans	Ca22chr1A_C_albicans_SC5314	2812176	2812409	MSTRG.3015.1|234|x|C1_12920C_A-T|Ca22chr1A_C_albicans_SC5314|calb	+
C. albicans	Ca22chr1A_C_albicans_SC5314	2813043	2813657	MSTRG.3016.1|615|x|C1_12920C_A-T|Ca22chr1A_C_albicans_SC5314|calb	+
C. albicans	Ca22chr1A_C_albicans_SC5314	2824923	2827194	MSTRG.3019.1|2272|x|C1_12960C_A-T|Ca22chr1A_C_albicans_SC5314|calb	+
C. albicans	Ca22chr1A_C_albicans_SC5314	2829310	2830144	MSTRG.3022.1|835|x|C1_12970C_A-T|Ca22chr1A_C_albicans_SC5314|calb	+
C. albicans	Ca22chr1A_C_albicans_SC5314	2829457	2829952	MSTRG.3023.1|496|u|NA|Ca22chr1A_C_albicans_SC5314|calb	-
C. albicans	Ca22chr1A_C_albicans_SC5314	2830572	2831534	MSTRG.3025.1|963|x|C1_12990W_A-T|Ca22chr1A_C_albicans_SC5314|calb	-
C. albicans	Ca22chr1A_C_albicans_SC5314	2831758	2831963	MSTRG.3026.1|206|x|C1_13010W_A-T|Ca22chr1A_C_albicans_SC5314|calb	-
C. albicans	Ca22chr1A_C_albicans_SC5314	2836089	2836415	MSTRG.3028.1|327|x|C1_13030C_A-T|Ca22chr1A_C_albicans_SC5314|calb	+
C. albicans	Ca22chr1A_C_albicans_SC5314	2838649	2839556	MSTRG.3030.1|908|x|C1_13030C_A-T|Ca22chr1A_C_albicans_SC5314|calb	+
C. albicans	Ca22chr1A_C_albicans_SC5314	2839638	2840801	MSTRG.3033.1|1164|x|C1_13050W_A-T|Ca22chr1A_C_albicans_SC5314|calb	-
C. albicans	Ca22chr1A_C_albicans_SC5314	2843149	2843594	MSTRG.3036.1|446|x|C1_13060C_A-T|Ca22chr1A_C_albicans_SC5314|calb	+
C. albicans	Ca22chr1A_C_albicans_SC5314	2844963	2845183	MSTRG.3038.1|221|u|NA|Ca22chr1A_C_albicans_SC5314|calb	-
C. albicans	Ca22chr1A_C_albicans_SC5314	2845739	2846093	MSTRG.3039.1|355|u|NA|Ca22chr1A_C_albicans_SC5314|calb	-
C. albicans	Ca22chr1A_C_albicans_SC5314	2846853	2847391	MSTRG.3040.1|539|u|NA|Ca22chr1A_C_albicans_SC5314|calb	+
C. albicans	Ca22chr1A_C_albicans_SC5314	2847375	2847968	MSTRG.3041.1|594|u|NA|Ca22chr1A_C_albicans_SC5314|calb	-
C. albicans	Ca22chr1A_C_albicans_SC5314	2848235	2848548	MSTRG.3042.1|314|x|C1_13080W_A-T|Ca22chr1A_C_albicans_SC5314|calb	-
C. albicans	Ca22chr1A_C_albicans_SC5314	2849653	2853477	MSTRG.3044.1|3825|x|C1_13080W_A-T|Ca22chr1A_C_albicans_SC5314|calb	-
C. albicans	Ca22chr1A_C_albicans_SC5314	2853663	2854405	MSTRG.3047.1|743|x|C1_13090W_A-T|Ca22chr1A_C_albicans_SC5314|calb	-
C. albicans	Ca22chr1A_C_albicans_SC5314	2854564	2855975	MSTRG.3048.1|1412|x|C1_13100W_A-T|Ca22chr1A_C_albicans_SC5314|calb	-
C. albicans	Ca22chr1A_C_albicans_SC5314	2855714	2856283	MSTRG.3049.1|570|x|C1_13110C_A-T|Ca22chr1A_C_albicans_SC5314|calb	+
C. albicans	Ca22chr1A_C_albicans_SC5314	2859694	2861253	MSTRG.3051.1|1560|x|C1_13120C_A-T|Ca22chr1A_C_albicans_SC5314|calb	+
C. albicans	Ca22chr1A_C_albicans_SC5314	2866297	2866687	MSTRG.3054.1|391|x|C1_13130C_A-T|Ca22chr1A_C_albicans_SC5314|calb	+
C. albicans	Ca22chr1A_C_albicans_SC5314	2867380	2867583	MSTRG.3056.1|204|x|C1_13130C_A-T|Ca22chr1A_C_albicans_SC5314|calb	+
C. albicans	Ca22chr1A_C_albicans_SC5314	2868067	2868917	MSTRG.3057.1|851|x|C1_13130C_A-T|Ca22chr1A_C_albicans_SC5314|calb	+
C. albicans	Ca22chr1A_C_albicans_SC5314	2869486	2869933	MSTRG.3059.1|448|x|C1_13140C_A-T|Ca22chr1A_C_albicans_SC5314|calb	+
C. albicans	Ca22chr1A_C_albicans_SC5314	2870838	2871104	MSTRG.3060.1|267|u|NA|Ca22chr1A_C_albicans_SC5314|calb	+
C. albicans	Ca22chr1A_C_albicans_SC5314	2871404	2873638	MSTRG.3062.1|2235|x|C1_13150W_A-T|Ca22chr1A_C_albicans_SC5314|calb	-
C. albicans	Ca22chr1A_C_albicans_SC5314	2873716	2874209	MSTRG.3064.1|494|x|C1_13160W_A-T|Ca22chr1A_C_albicans_SC5314|calb	-
C. albicans	Ca22chr1A_C_albicans_SC5314	2879234	2879525	MSTRG.3067.1|292|x|C1_13180W_A-T|Ca22chr1A_C_albicans_SC5314|calb	-
C. albicans	Ca22chr1A_C_albicans_SC5314	2880059	2880624	MSTRG.3069.1|566|x|C1_13180W_A-T|Ca22chr1A_C_albicans_SC5314|calb	-
C. albicans	Ca22chr1A_C_albicans_SC5314	2880888	2881256	MSTRG.3071.1|369|x|C1_13190W_A-T|Ca22chr1A_C_albicans_SC5314|calb	-
C. albicans	Ca22chr1A_C_albicans_SC5314	2882372	2882854	MSTRG.3073.1|483|x|C1_13200C_A-T|Ca22chr1A_C_albicans_SC5314|calb	+
C. albicans	Ca22chr1A_C_albicans_SC5314	2883000	2883714	MSTRG.3075.1|715|x|C1_13220C_A-T|Ca22chr1A_C_albicans_SC5314|calb	+
C. albicans	Ca22chr1A_C_albicans_SC5314	2885958	2887950	MSTRG.3078.1|1993|x|C1_13220C_A-T|Ca22chr1A_C_albicans_SC5314|calb	+
C. albicans	Ca22chr1A_C_albicans_SC5314	2886211	2886869	MSTRG.3079.1|659|u|NA|Ca22chr1A_C_albicans_SC5314|calb	-
C. albicans	Ca22chr1A_C_albicans_SC5314	2886953	2888053	MSTRG.3080.1|1101|x|C1_13240W_A-T|Ca22chr1A_C_albicans_SC5314|calb	-
C. albicans	Ca22chr1A_C_albicans_SC5314	2889083	2891558	MSTRG.3082.1|2476|x|C1_13240W_A-T|Ca22chr1A_C_albicans_SC5314|calb	-
C. albicans	Ca22chr1A_C_albicans_SC5314	2892340	2893588	MSTRG.3086.1|1249|x|C1_13260W_A-T|Ca22chr1A_C_albicans_SC5314|calb	-
C. albicans	Ca22chr1A_C_albicans_SC5314	2893655	2894261	MSTRG.3089.1|607|x|C1_13260W_A-T|Ca22chr1A_C_albicans_SC5314|calb	-
C. albicans	Ca22chr1A_C_albicans_SC5314	2895856	2896111	MSTRG.3091.1|256|x|C1_13280C_A-T|Ca22chr1A_C_albicans_SC5314|calb	+
C. albicans	Ca22chr1A_C_albicans_SC5314	2896447	2896863	MSTRG.3093.1|417|x|C1_13290W_A-T|Ca22chr1A_C_albicans_SC5314|calb	-
C. albicans	Ca22chr1A_C_albicans_SC5314	2901166	2902517	MSTRG.3096.1|1352|x|C1_13300C_A-T|Ca22chr1A_C_albicans_SC5314|calb	+
C. albicans	Ca22chr1A_C_albicans_SC5314	2901477	2902622	MSTRG.3097.1|1146|x|C1_13310W_A-T|Ca22chr1A_C_albicans_SC5314|calb	-
C. albicans	Ca22chr1A_C_albicans_SC5314	2904573	2904843	MSTRG.3100.1|271|x|C1_13320C_A-T|Ca22chr1A_C_albicans_SC5314|calb	+
C. albicans	Ca22chr1A_C_albicans_SC5314	2906426	2906638	MSTRG.3101.1|213|x|C1_13320C_A-T|Ca22chr1A_C_albicans_SC5314|calb	+
C. albicans	Ca22chr1A_C_albicans_SC5314	2906693	2907355	MSTRG.3102.1|663|x|C1_13330C_A-T|Ca22chr1A_C_albicans_SC5314|calb	+
C. albicans	Ca22chr1A_C_albicans_SC5314	2908447	2911698	MSTRG.3104.1|3252|x|C1_13350W_A-T|Ca22chr1A_C_albicans_SC5314|calb	-
C. albicans	Ca22chr1A_C_albicans_SC5314	2913193	2913534	MSTRG.3106.1|342|x|C1_13350W_A-T|Ca22chr1A_C_albicans_SC5314|calb	-
C. albicans	Ca22chr1A_C_albicans_SC5314	2917155	2917359	MSTRG.3110.1|205|x|C1_13380W_A-T|Ca22chr1A_C_albicans_SC5314|calb	-
C. albicans	Ca22chr1A_C_albicans_SC5314	2919695	2920032	MSTRG.3113.1|338|x|C1_13400C_A-T|Ca22chr1A_C_albicans_SC5314|calb	+
C. albicans	Ca22chr1A_C_albicans_SC5314	2922206	2923623	MSTRG.3116.1|1418|u|NA|Ca22chr1A_C_albicans_SC5314|calb	-
C. albicans	Ca22chr1A_C_albicans_SC5314	2923801	2925516	MSTRG.3117.1|1716|x|C1_13410W_A-T|Ca22chr1A_C_albicans_SC5314|calb	-
C. albicans	Ca22chr1A_C_albicans_SC5314	2930883	2932128	MSTRG.3119.1|1246|x|C1_13430C_A-T|Ca22chr1A_C_albicans_SC5314|calb	+
C. albicans	Ca22chr1A_C_albicans_SC5314	2933637	2933853	MSTRG.3121.1|217|x|C1_13430C_A-T|Ca22chr1A_C_albicans_SC5314|calb	+
C. albicans	Ca22chr1A_C_albicans_SC5314	2934907	2935459	MSTRG.3122.1|553|x|C1_13440C_A-T|Ca22chr1A_C_albicans_SC5314|calb	+
C. albicans	Ca22chr1A_C_albicans_SC5314	2937309	2941415	MSTRG.3125.1|4107|x|C1_13440C_A-T|Ca22chr1A_C_albicans_SC5314|calb	+
C. albicans	Ca22chr1A_C_albicans_SC5314	2937375	2938439	MSTRG.3126.1|1065|u|NA|Ca22chr1A_C_albicans_SC5314|calb	-
C. albicans	Ca22chr1A_C_albicans_SC5314	2940076	2941793	MSTRG.3127.1|1718|u|NA|Ca22chr1A_C_albicans_SC5314|calb	-
C. albicans	Ca22chr1A_C_albicans_SC5314	2942243	2943740	MSTRG.3128.1|1498|u|NA|Ca22chr1A_C_albicans_SC5314|calb	-
C. albicans	Ca22chr1A_C_albicans_SC5314	2943940	2944616	MSTRG.3129.1|677|x|C1_13450W_A-T|Ca22chr1A_C_albicans_SC5314|calb	-
C. albicans	Ca22chr1A_C_albicans_SC5314	2947248	2947731	MSTRG.3131.1|484|x|C1_13450W_A-T|Ca22chr1A_C_albicans_SC5314|calb	-
C. albicans	Ca22chr1A_C_albicans_SC5314	2949155	2951116	MSTRG.3134.1|1962|x|C1_13460W_A-T|Ca22chr1A_C_albicans_SC5314|calb	-
C. albicans	Ca22chr1A_C_albicans_SC5314	2951329	2952121	MSTRG.3136.1|793|x|C1_13470W_A-T|Ca22chr1A_C_albicans_SC5314|calb	-
C. albicans	Ca22chr1A_C_albicans_SC5314	2953878	2955324	MSTRG.3139.1|1447|x|C1_13470W_A-T|Ca22chr1A_C_albicans_SC5314|calb	-
C. albicans	Ca22chr1A_C_albicans_SC5314	2957379	2957792	MSTRG.3142.1|414|x|C1_13480W_A-T|Ca22chr1A_C_albicans_SC5314|calb	-
C. albicans	Ca22chr1A_C_albicans_SC5314	2959879	2961040	MSTRG.3144.1|1162|x|C1_13490C_A-T|Ca22chr1A_C_albicans_SC5314|calb	+
C. albicans	Ca22chr1A_C_albicans_SC5314	2962524	2963265	MSTRG.3147.1|742|x|C1_13520C_A-T|Ca22chr1A_C_albicans_SC5314|calb	+
C. albicans	Ca22chr1A_C_albicans_SC5314	2965770	2966570	MSTRG.3151.1|801|x|C1_13540W_A-T|Ca22chr1A_C_albicans_SC5314|calb	-
C. albicans	Ca22chr1A_C_albicans_SC5314	2968288	2968499	MSTRG.3154.1|212|x|C1_13550C_A-T|Ca22chr1A_C_albicans_SC5314|calb	+
C. albicans	Ca22chr1A_C_albicans_SC5314	2971324	2972297	MSTRG.3157.1|974|x|C1_13560W_A-T|Ca22chr1A_C_albicans_SC5314|calb	-
C. albicans	Ca22chr1A_C_albicans_SC5314	2972365	2976249	MSTRG.3159.1|3885|x|C1_13570W_A-T|Ca22chr1A_C_albicans_SC5314|calb	-
C. albicans	Ca22chr1A_C_albicans_SC5314	2978866	2980017	MSTRG.3161.1|1152|x|C1_13570W_A-T|Ca22chr1A_C_albicans_SC5314|calb	-
C. albicans	Ca22chr1A_C_albicans_SC5314	2980996	2981536	MSTRG.3164.1|541|x|C1_13580W_A-T|Ca22chr1A_C_albicans_SC5314|calb	-
C. albicans	Ca22chr1A_C_albicans_SC5314	2987160	2987635	MSTRG.3169.1|476|x|C1_13610C_A-T|Ca22chr1A_C_albicans_SC5314|calb	+
C. albicans	Ca22chr1A_C_albicans_SC5314	2990008	2993297	MSTRG.3172.1|3290|x|C1_13620W_A-T|Ca22chr1A_C_albicans_SC5314|calb	-
C. albicans	Ca22chr1A_C_albicans_SC5314	2996052	2996839	MSTRG.3174.1|788|x|C1_13620W_A-T|Ca22chr1A_C_albicans_SC5314|calb	-
C. albicans	Ca22chr1A_C_albicans_SC5314	2998614	2999719	MSTRG.3176.1|1106|x|C1_13640W_A-T|Ca22chr1A_C_albicans_SC5314|calb	-
C. albicans	Ca22chr1A_C_albicans_SC5314	3002788	3003139	MSTRG.3180.1|352|x|C1_13650C_A-T|Ca22chr1A_C_albicans_SC5314|calb	+
C. albicans	Ca22chr1A_C_albicans_SC5314	3003034	3003379	MSTRG.3181.1|346|x|C1_13660W_A-T|Ca22chr1A_C_albicans_SC5314|calb	-
C. albicans	Ca22chr1A_C_albicans_SC5314	3005684	3006361	MSTRG.3183.1|678|x|C1_13660W_A-T|Ca22chr1A_C_albicans_SC5314|calb	-
C. albicans	Ca22chr1A_C_albicans_SC5314	3008720	3009497	MSTRG.3187.1|778|x|C1_13690C_A-T|Ca22chr1A_C_albicans_SC5314|calb	+
C. albicans	Ca22chr1A_C_albicans_SC5314	3012929	3013304	MSTRG.3190.1|376|x|C1_13700W_A-T|Ca22chr1A_C_albicans_SC5314|calb	-
C. albicans	Ca22chr1A_C_albicans_SC5314	3015649	3015855	MSTRG.3193.1|207|x|C1_13720W_A-T|Ca22chr1A_C_albicans_SC5314|calb	-
C. albicans	Ca22chr1A_C_albicans_SC5314	3016736	3017386	MSTRG.3195.1|651|x|C1_13730C_A-T|Ca22chr1A_C_albicans_SC5314|calb	+
C. albicans	Ca22chr1A_C_albicans_SC5314	3017503	3017785	MSTRG.3196.1|283|x|C1_13740W_A-T|Ca22chr1A_C_albicans_SC5314|calb	-
C. albicans	Ca22chr1A_C_albicans_SC5314	3022367	3022576	MSTRG.3200.1|210|x|C1_13760W_A-T|Ca22chr1A_C_albicans_SC5314|calb	-
C. albicans	Ca22chr1A_C_albicans_SC5314	3023309	3023571	MSTRG.3202.1|263|x|C1_13770C_A-T|Ca22chr1A_C_albicans_SC5314|calb	+
C. albicans	Ca22chr1A_C_albicans_SC5314	3023656	3026034	MSTRG.3203.1|2379|x|C1_13780W_A-T|Ca22chr1A_C_albicans_SC5314|calb	-
C. albicans	Ca22chr1A_C_albicans_SC5314	3024720	3025687	MSTRG.3205.1|968|u|NA|Ca22chr1A_C_albicans_SC5314|calb	+
C. albicans	Ca22chr1A_C_albicans_SC5314	3030725	3030946	MSTRG.3207.1|222|x|C1_13790C_A-T|Ca22chr1A_C_albicans_SC5314|calb	+
C. albicans	Ca22chr1A_C_albicans_SC5314	3033249	3034060	MSTRG.3210.1|812|x|C1_13800C_A-T|Ca22chr1A_C_albicans_SC5314|calb	+
C. albicans	Ca22chr1A_C_albicans_SC5314	3033446	3034533	MSTRG.3211.1|1088|u|NA|Ca22chr1A_C_albicans_SC5314|calb	-
C. albicans	Ca22chr1A_C_albicans_SC5314	3034212	3034414	MSTRG.3212.1|203|u|NA|Ca22chr1A_C_albicans_SC5314|calb	+
C. albicans	Ca22chr1A_C_albicans_SC5314	3034798	3035197	MSTRG.3213.1|400|x|C1_13810W_A-T|Ca22chr1A_C_albicans_SC5314|calb	-
C. albicans	Ca22chr1A_C_albicans_SC5314	3037024	3037422	MSTRG.3215.1|399|x|C1_13810W_A-T|Ca22chr1A_C_albicans_SC5314|calb	-
C. albicans	Ca22chr1A_C_albicans_SC5314	3037157	3037526	MSTRG.3216.1|370|x|C1_13820C_A-T|Ca22chr1A_C_albicans_SC5314|calb	+
C. albicans	Ca22chr1A_C_albicans_SC5314	3038359	3038586	MSTRG.3218.1|228|x|C1_13820C_A-T|Ca22chr1A_C_albicans_SC5314|calb	+
C. albicans	Ca22chr1A_C_albicans_SC5314	3038668	3039048	MSTRG.3219.1|381|x|C1_13830C_A-T|Ca22chr1A_C_albicans_SC5314|calb	+
C. albicans	Ca22chr1A_C_albicans_SC5314	3040563	3041174	MSTRG.3221.1|612|u|NA|Ca22chr1A_C_albicans_SC5314|calb	+
C. albicans	Ca22chr1A_C_albicans_SC5314	3040693	3041484	MSTRG.3222.1|792|x|C1_13840W_A-T|Ca22chr1A_C_albicans_SC5314|calb	-
C. albicans	Ca22chr1A_C_albicans_SC5314	3043217	3043427	MSTRG.3224.1|211|x|C1_13840W_A-T|Ca22chr1A_C_albicans_SC5314|calb	-
C. albicans	Ca22chr1A_C_albicans_SC5314	3045381	3050787	MSTRG.3227.1|5407|x|C1_13860C_A-T|Ca22chr1A_C_albicans_SC5314|calb	+
C. albicans	Ca22chr1A_C_albicans_SC5314	3048393	3051515	MSTRG.3229.1|3123|x|C1_13870W_A-T|Ca22chr1A_C_albicans_SC5314|calb	-
C. albicans	Ca22chr1A_C_albicans_SC5314	3050875	3051134	MSTRG.3230.1|260|u|NA|Ca22chr1A_C_albicans_SC5314|calb	+
C. albicans	Ca22chr1A_C_albicans_SC5314	3052904	3053188	MSTRG.3232.1|285|x|C1_13870W_A-T|Ca22chr1A_C_albicans_SC5314|calb	-
C. albicans	Ca22chr1A_C_albicans_SC5314	3056748	3061438	MSTRG.3234.1|4691|x|C1_13880C_A-T|Ca22chr1A_C_albicans_SC5314|calb	+
C. albicans	Ca22chr1A_C_albicans_SC5314	3062947	3063416	MSTRG.3238.1|470|x|C1_13900C_A-T|Ca22chr1A_C_albicans_SC5314|calb	+
C. albicans	Ca22chr1A_C_albicans_SC5314	3063608	3063854	MSTRG.3239.1|247|x|C1_13910C_A-T|Ca22chr1A_C_albicans_SC5314|calb	+
C. albicans	Ca22chr1A_C_albicans_SC5314	3065367	3065886	MSTRG.3241.1|520|x|C1_13920W_A-T|Ca22chr1A_C_albicans_SC5314|calb	-
C. albicans	Ca22chr1A_C_albicans_SC5314	3066784	3067543	MSTRG.3243.1|760|x|C1_13930W_A-T|Ca22chr1A_C_albicans_SC5314|calb	-
C. albicans	Ca22chr1A_C_albicans_SC5314	3069270	3071184	MSTRG.3245.1|1915|x|C1_13930W_A-T|Ca22chr1A_C_albicans_SC5314|calb	-
C. albicans	Ca22chr1A_C_albicans_SC5314	3071435	3073627	MSTRG.3247.1|2193|u|NA|Ca22chr1A_C_albicans_SC5314|calb	+
C. albicans	Ca22chr1A_C_albicans_SC5314	3071602	3072943	MSTRG.3248.1|1342|u|NA|Ca22chr1A_C_albicans_SC5314|calb	-
C. albicans	Ca22chr1A_C_albicans_SC5314	3073773	3074119	MSTRG.3249.1|347|x|C1_13940W_A-T|Ca22chr1A_C_albicans_SC5314|calb	-
C. albicans	Ca22chr1A_C_albicans_SC5314	3075019	3075528	MSTRG.3251.1|510|x|C1_13940W_A-T|Ca22chr1A_C_albicans_SC5314|calb	-
C. albicans	Ca22chr1A_C_albicans_SC5314	3075985	3076335	MSTRG.3253.1|351|x|C1_13950C_A-T|Ca22chr1A_C_albicans_SC5314|calb	+
C. albicans	Ca22chr1A_C_albicans_SC5314	3076393	3076626	MSTRG.3254.1|234|x|C1_13960W_A-T|Ca22chr1A_C_albicans_SC5314|calb	-
C. albicans	Ca22chr1A_C_albicans_SC5314	3080112	3080941	MSTRG.3257.1|830|x|C1_13980C_A-T|Ca22chr1A_C_albicans_SC5314|calb	+
C. albicans	Ca22chr1A_C_albicans_SC5314	3082782	3083418	MSTRG.3258.1|637|x|C1_13980C_A-T|Ca22chr1A_C_albicans_SC5314|calb	+
C. albicans	Ca22chr1A_C_albicans_SC5314	3086994	3087284	MSTRG.3261.1|291|u|NA|Ca22chr1A_C_albicans_SC5314|calb	-
C. albicans	Ca22chr1A_C_albicans_SC5314	3088656	3089267	MSTRG.3263.1|612|x|C1_14010W_A-T|Ca22chr1A_C_albicans_SC5314|calb	-
C. albicans	Ca22chr1A_C_albicans_SC5314	3089390	3089907	MSTRG.3265.1|518|x|C1_14030W_A-T|Ca22chr1A_C_albicans_SC5314|calb	-
C. albicans	Ca22chr1A_C_albicans_SC5314	3090712	3091073	MSTRG.3267.1|362|x|C1_14040W_A-T|Ca22chr1A_C_albicans_SC5314|calb	-
C. albicans	Ca22chr1A_C_albicans_SC5314	3096881	3097193	MSTRG.3270.1|313|x|C1_14060W_A-T|Ca22chr1A_C_albicans_SC5314|calb	-
C. albicans	Ca22chr1A_C_albicans_SC5314	3098453	3099263	MSTRG.3272.1|811|x|C1_14080W_A-T|Ca22chr1A_C_albicans_SC5314|calb	-
C. albicans	Ca22chr1A_C_albicans_SC5314	3104564	3105023	MSTRG.3274.1|460|x|C1_14090W_A-T|Ca22chr1A_C_albicans_SC5314|calb	-
C. albicans	Ca22chr1A_C_albicans_SC5314	3105122	3105783	MSTRG.3275.1|662|x|C1_14090W_A-T|Ca22chr1A_C_albicans_SC5314|calb	-
C. albicans	Ca22chr1A_C_albicans_SC5314	3106502	3107676	MSTRG.3277.1|1175|x|C1_14110C_A-T|Ca22chr1A_C_albicans_SC5314|calb	+
C. albicans	Ca22chr1A_C_albicans_SC5314	3109429	3113311	MSTRG.3280.1|3883|u|NA|Ca22chr1A_C_albicans_SC5314|calb	+
C. albicans	Ca22chr1A_C_albicans_SC5314	3109692	3112859	MSTRG.3281.1|3168|u|NA|Ca22chr1A_C_albicans_SC5314|calb	-
C. albicans	Ca22chr1A_C_albicans_SC5314	3113222	3113700	MSTRG.3282.1|479|x|C1_14130W_A-T|Ca22chr1A_C_albicans_SC5314|calb	-
C. albicans	Ca22chr1A_C_albicans_SC5314	3114648	3115254	MSTRG.3284.1|607|x|C1_14130W_A-T|Ca22chr1A_C_albicans_SC5314|calb	-
C. albicans	Ca22chr1A_C_albicans_SC5314	3118486	3119888	MSTRG.3286.1|1403|x|C1_14140C_A-T|Ca22chr1A_C_albicans_SC5314|calb	+
C. albicans	Ca22chr1A_C_albicans_SC5314	3120024	3120839	MSTRG.3289.1|816|x|C1_14150C_A-T|Ca22chr1A_C_albicans_SC5314|calb	+
C. albicans	Ca22chr1A_C_albicans_SC5314	3120137	3120981	MSTRG.3290.1|845|x|C1_14160W_A-T|Ca22chr1A_C_albicans_SC5314|calb	-
C. albicans	Ca22chr1A_C_albicans_SC5314	3122589	3122821	MSTRG.3292.1|233|x|C1_14160W_A-T|Ca22chr1A_C_albicans_SC5314|calb	-
C. albicans	Ca22chr1A_C_albicans_SC5314	3124604	3125351	MSTRG.3294.1|748|x|C1_14170W_A-T|Ca22chr1A_C_albicans_SC5314|calb	-
C. albicans	Ca22chr1A_C_albicans_SC5314	3127202	3127551	MSTRG.3297.1|350|x|C1_14190C_A-T|Ca22chr1A_C_albicans_SC5314|calb	+
C. albicans	Ca22chr1A_C_albicans_SC5314	3127331	3127700	MSTRG.3298.1|370|x|C1_14200W_A-T|Ca22chr1A_C_albicans_SC5314|calb	-
C. albicans	Ca22chr1A_C_albicans_SC5314	3131302	3133012	MSTRG.3301.1|1711|x|C1_14220C_A-T|Ca22chr1A_C_albicans_SC5314|calb	+
C. albicans	Ca22chr1A_C_albicans_SC5314	3133965	3134366	MSTRG.3304.1|402|x|C1_14220C_A-T|Ca22chr1A_C_albicans_SC5314|calb	+
C. albicans	Ca22chr1A_C_albicans_SC5314	3134795	3135066	MSTRG.3306.1|272|u|NA|Ca22chr1A_C_albicans_SC5314|calb	+
C. albicans	Ca22chr1A_C_albicans_SC5314	3135139	3135494	MSTRG.3307.1|356|x|C1_14230C_A-T|Ca22chr1A_C_albicans_SC5314|calb	+
C. albicans	Ca22chr1A_C_albicans_SC5314	3140545	3140760	MSTRG.3310.1|216|x|C1_14240W_A-T|Ca22chr1A_C_albicans_SC5314|calb	-
C. albicans	Ca22chr1A_C_albicans_SC5314	3140756	3141000	MSTRG.3311.1|245|x|C1_14250C_A-T|Ca22chr1A_C_albicans_SC5314|calb	+
C. albicans	Ca22chr1A_C_albicans_SC5314	3143786	3144227	MSTRG.3314.1|442|x|C1_14260C_A-T|Ca22chr1A_C_albicans_SC5314|calb	+
C. albicans	Ca22chr1A_C_albicans_SC5314	3144827	3145057	MSTRG.3316.1|231|x|C1_14260C_A-T|Ca22chr1A_C_albicans_SC5314|calb	+
C. albicans	Ca22chr1A_C_albicans_SC5314	3145041	3145342	MSTRG.3317.1|302|x|C1_14270W_A-T|Ca22chr1A_C_albicans_SC5314|calb	-
C. albicans	Ca22chr1A_C_albicans_SC5314	3146126	3146722	MSTRG.3320.1|597|x|C1_14280C_A-T|Ca22chr1A_C_albicans_SC5314|calb	+
C. albicans	Ca22chr1A_C_albicans_SC5314	3147578	3148006	MSTRG.3321.1|429|x|C1_14290C_A-T|Ca22chr1A_C_albicans_SC5314|calb	+
C. albicans	Ca22chr1A_C_albicans_SC5314	3149696	3150251	MSTRG.3322.1|556|x|C1_14290C_A-T|Ca22chr1A_C_albicans_SC5314|calb	+
C. albicans	Ca22chr1A_C_albicans_SC5314	3150306	3150830	MSTRG.3323.1|525|u|NA|Ca22chr1A_C_albicans_SC5314|calb	+
C. albicans	Ca22chr1A_C_albicans_SC5314	3156574	3156950	MSTRG.3327.1|377|x|C1_14320C_A-T|Ca22chr1A_C_albicans_SC5314|calb	+
C. albicans	Ca22chr1A_C_albicans_SC5314	3158147	3158380	MSTRG.3329.1|234|x|C1_14330W_A-T|Ca22chr1A_C_albicans_SC5314|calb	-
C. albicans	Ca22chr1A_C_albicans_SC5314	3158301	3158581	MSTRG.3330.1|281|x|C1_14340C_A-T|Ca22chr1A_C_albicans_SC5314|calb	+
C. albicans	Ca22chr1A_C_albicans_SC5314	3160353	3160615	MSTRG.3332.1|263|x|C1_14340C_A-T|Ca22chr1A_C_albicans_SC5314|calb	+
C. albicans	Ca22chr1A_C_albicans_SC5314	3160897	3162216	MSTRG.3333.1|1320|x|C1_14350W_A-T|Ca22chr1A_C_albicans_SC5314|calb	-
C. albicans	Ca22chr1A_C_albicans_SC5314	3162457	3162709	MSTRG.3335.1|253|x|C1_14350W_A-T|Ca22chr1A_C_albicans_SC5314|calb	-
C. albicans	Ca22chr1A_C_albicans_SC5314	3164164	3164672	MSTRG.3337.1|509|x|C1_14360C_A-T|Ca22chr1A_C_albicans_SC5314|calb	+
C. albicans	Ca22chr1A_C_albicans_SC5314	3164241	3164841	MSTRG.3338.1|601|x|C1_14370W_A-T|Ca22chr1A_C_albicans_SC5314|calb	-
C. albicans	Ca22chr1A_C_albicans_SC5314	3165064	3165603	MSTRG.3341.1|540|x|C1_14380C_A-T|Ca22chr1A_C_albicans_SC5314|calb	+
C. albicans	Ca22chr1A_C_albicans_SC5314	3169613	3169906	MSTRG.3345.1|294|x|C1_14420W_A-T|Ca22chr1A_C_albicans_SC5314|calb	-
C. albicans	Ca22chr1A_C_albicans_SC5314	3171578	3171788	MSTRG.3348.1|211|x|C1_14440C_A-T|Ca22chr1A_C_albicans_SC5314|calb	+
C. albicans	Ca22chr1A_C_albicans_SC5314	3172889	3173192	MSTRG.3350.1|304|x|C1_14450C_A-T|Ca22chr1A_C_albicans_SC5314|calb	+
C. albicans	Ca22chr1A_C_albicans_SC5314	3175329	3175579	MSTRG.3353.1|251|x|C1_14460W_A-T|Ca22chr1A_C_albicans_SC5314|calb	-
C. albicans	Ca22chr1A_C_albicans_SC5314	3176110	3176423	MSTRG.3355.1|314|x|C1_14470W_A-T|Ca22chr1A_C_albicans_SC5314|calb	-
C. albicans	Ca22chr1A_C_albicans_SC5314	3177242	3177540	MSTRG.3358.1|299|x|C1_14490C_A-T|Ca22chr1A_C_albicans_SC5314|calb	+
C. albicans	Ca22chr1A_C_albicans_SC5314	3178125	3179641	MSTRG.3361.1|1517|x|C1_14520W_A-T|Ca22chr1A_C_albicans_SC5314|calb	-
C. albicans	Ca22chr1A_C_albicans_SC5314	3180436	3182581	MSTRG.3362.1|2146|x|C1_14520W_A-T|Ca22chr1A_C_albicans_SC5314|calb	-
C. albicans	Ca22chr1A_C_albicans_SC5314	3181528	3182683	MSTRG.3363.1|1156|x|C1_14550C_A-T|Ca22chr1A_C_albicans_SC5314|calb	+
C. albicans	Ca22chr1A_C_albicans_SC5314	3182818	3183217	MSTRG.3365.1|400|x|C1_14560C_A-T|Ca22chr1A_C_albicans_SC5314|calb	+
C. albicans	Ca22chr1A_C_albicans_SC5314	3183960	3184531	MSTRG.3367.1|572|x|C1_14560C_A-T|Ca22chr1A_C_albicans_SC5314|calb	+
C. albicans	Ca22chr1A_C_albicans_SC5314	3184948	3185335	MSTRG.3369.1|388|x|C1_14570C_A-T|Ca22chr1A_C_albicans_SC5314|calb	+
C. albicans	Ca22chr1A_C_albicans_SC5314	3185554	3186939	MSTRG.3371.1|1386|x|C1_14580C_A-T|Ca22chr1A_C_albicans_SC5314|calb	+
C. albicans	Ca22chr1A_C_albicans_SC5314	3186992	3187672	MSTRG.3375.1|681|x|C1_14630C_A-T|Ca22chr1A_C_albicans_SC5314|calb	+
C. albicans	Ca22chr2A_C_albicans_SC5314	1	966	MSTRG.3377.1|966|u|NA|Ca22chr2A_C_albicans_SC5314|calb	+
C. albicans	Ca22chr2A_C_albicans_SC5314	6	965	MSTRG.3378.1|960|u|NA|Ca22chr2A_C_albicans_SC5314|calb	-
C. albicans	Ca22chr2A_C_albicans_SC5314	1100	4392	MSTRG.3379.1|3293|x|C2_00010W_A-T|Ca22chr2A_C_albicans_SC5314|calb	-
C. albicans	Ca22chr2A_C_albicans_SC5314	1904	3849	MSTRG.3380.1|1946|u|NA|Ca22chr2A_C_albicans_SC5314|calb	+
C. albicans	Ca22chr2A_C_albicans_SC5314	4696	5698	MSTRG.3382.1|1003|x|C2_00030W_A-T|Ca22chr2A_C_albicans_SC5314|calb	-
C. albicans	Ca22chr2A_C_albicans_SC5314	7945	8243	MSTRG.3387.1|299|x|C2_00060C_A-T|Ca22chr2A_C_albicans_SC5314|calb	+
C. albicans	Ca22chr2A_C_albicans_SC5314	9302	9509	MSTRG.3389.1|208|x|C2_00070C_A-T|Ca22chr2A_C_albicans_SC5314|calb	+
C. albicans	Ca22chr2A_C_albicans_SC5314	14549	14872	MSTRG.3394.1|324|x|C2_00110W_A-T|Ca22chr2A_C_albicans_SC5314|calb	-
C. albicans	Ca22chr2A_C_albicans_SC5314	17511	18817	MSTRG.3397.1|1307|x|C2_00120C_A-T|Ca22chr2A_C_albicans_SC5314|calb	+
C. albicans	Ca22chr2A_C_albicans_SC5314	17775	18933	MSTRG.3398.1|1159|x|C2_00130W_A-T|Ca22chr2A_C_albicans_SC5314|calb	-
C. albicans	Ca22chr2A_C_albicans_SC5314	19036	19782	MSTRG.3400.1|747|x|C2_00140W_A-T|Ca22chr2A_C_albicans_SC5314|calb	-
C. albicans	Ca22chr2A_C_albicans_SC5314	21095	21627	MSTRG.3401.1|533|x|C2_00140W_A-T|Ca22chr2A_C_albicans_SC5314|calb	-
C. albicans	Ca22chr2A_C_albicans_SC5314	23365	23600	MSTRG.3404.1|236|x|C2_00170C_A-T|Ca22chr2A_C_albicans_SC5314|calb	+
C. albicans	Ca22chr2A_C_albicans_SC5314	25789	26140	MSTRG.3407.1|352|x|C2_00190C_A-T|Ca22chr2A_C_albicans_SC5314|calb	+
C. albicans	Ca22chr2A_C_albicans_SC5314	28346	28652	MSTRG.3410.1|307|x|C2_00200W_A-T|Ca22chr2A_C_albicans_SC5314|calb	-
C. albicans	Ca22chr2A_C_albicans_SC5314	32437	33061	MSTRG.3415.1|625|x|C2_00240C_A-T|Ca22chr2A_C_albicans_SC5314|calb	+
C. albicans	Ca22chr2A_C_albicans_SC5314	34621	35116	MSTRG.3418.1|496|x|C2_00260C_A-T|Ca22chr2A_C_albicans_SC5314|calb	+
C. albicans	Ca22chr2A_C_albicans_SC5314	35578	35844	MSTRG.3419.1|267|x|C2_00270C_A-T|Ca22chr2A_C_albicans_SC5314|calb	+
C. albicans	Ca22chr2A_C_albicans_SC5314	38091	38368	MSTRG.3424.1|278|x|C2_00300C_A-T|Ca22chr2A_C_albicans_SC5314|calb	+
C. albicans	Ca22chr2A_C_albicans_SC5314	38241	38563	MSTRG.3425.1|323|x|C2_00320W_A-T|Ca22chr2A_C_albicans_SC5314|calb	-
C. albicans	Ca22chr2A_C_albicans_SC5314	41756	42249	MSTRG.3428.1|494|x|C2_00330C_A-T|Ca22chr2A_C_albicans_SC5314|calb	+
C. albicans	Ca22chr2A_C_albicans_SC5314	43504	44172	MSTRG.3430.1|669|x|C2_00340C_A-T|Ca22chr2A_C_albicans_SC5314|calb	+
C. albicans	Ca22chr2A_C_albicans_SC5314	43776	44311	MSTRG.3431.1|536|x|C2_00350W_A-T|Ca22chr2A_C_albicans_SC5314|calb	-
C. albicans	Ca22chr2A_C_albicans_SC5314	49654	50173	MSTRG.3434.1|520|x|C2_00360C_A-T|Ca22chr2A_C_albicans_SC5314|calb	+
C. albicans	Ca22chr2A_C_albicans_SC5314	49715	50342	MSTRG.3435.1|628|x|C2_00370W_A-T|Ca22chr2A_C_albicans_SC5314|calb	-
C. albicans	Ca22chr2A_C_albicans_SC5314	55225	55620	MSTRG.3438.1|396|x|C2_00390C_A-T|Ca22chr2A_C_albicans_SC5314|calb	+
C. albicans	Ca22chr2A_C_albicans_SC5314	56623	57184	MSTRG.3440.1|562|x|C2_00390C_A-T|Ca22chr2A_C_albicans_SC5314|calb	+
C. albicans	Ca22chr2A_C_albicans_SC5314	57725	57959	MSTRG.3443.1|235|x|C2_00400C_A-T|Ca22chr2A_C_albicans_SC5314|calb	+
C. albicans	Ca22chr2A_C_albicans_SC5314	58319	59223	MSTRG.3445.1|905|x|C2_00410C_A-T|Ca22chr2A_C_albicans_SC5314|calb	+
C. albicans	Ca22chr2A_C_albicans_SC5314	63055	63410	MSTRG.3449.1|356|x|C2_00420W_A-T|Ca22chr2A_C_albicans_SC5314|calb	-
C. albicans	Ca22chr2A_C_albicans_SC5314	65063	65313	MSTRG.3451.1|251|x|C2_00440W_A-T|Ca22chr2A_C_albicans_SC5314|calb	-
C. albicans	Ca22chr2A_C_albicans_SC5314	68077	68373	MSTRG.3454.1|297|x|C2_00450C_A-T|Ca22chr2A_C_albicans_SC5314|calb	+
C. albicans	Ca22chr2A_C_albicans_SC5314	68284	69211	MSTRG.3455.1|928|x|C2_00460W_A-T|Ca22chr2A_C_albicans_SC5314|calb	-
C. albicans	Ca22chr2A_C_albicans_SC5314	68622	68957	MSTRG.3456.1|336|u|NA|Ca22chr2A_C_albicans_SC5314|calb	+
C. albicans	Ca22chr2A_C_albicans_SC5314	70308	70548	MSTRG.3458.1|241|x|C2_00460W_A-T|Ca22chr2A_C_albicans_SC5314|calb	-
C. albicans	Ca22chr2A_C_albicans_SC5314	75431	75683	MSTRG.3462.1|253|x|C2_00490W_A-T|Ca22chr2A_C_albicans_SC5314|calb	-
C. albicans	Ca22chr2A_C_albicans_SC5314	77505	78010	MSTRG.3463.1|506|x|C2_00490W_A-T|Ca22chr2A_C_albicans_SC5314|calb	-
C. albicans	Ca22chr2A_C_albicans_SC5314	80473	80999	MSTRG.3465.1|527|x|C2_00500W_A-T|Ca22chr2A_C_albicans_SC5314|calb	-
C. albicans	Ca22chr2A_C_albicans_SC5314	81895	82923	MSTRG.3467.1|1029|x|C2_00520W_A-T|Ca22chr2A_C_albicans_SC5314|calb	-
C. albicans	Ca22chr2A_C_albicans_SC5314	84046	84612	MSTRG.3468.1|567|x|C2_00520W_A-T|Ca22chr2A_C_albicans_SC5314|calb	-
C. albicans	Ca22chr2A_C_albicans_SC5314	86504	88068	MSTRG.3469.1|1565|x|C2_00540W_A-T|Ca22chr2A_C_albicans_SC5314|calb	-
C. albicans	Ca22chr2A_C_albicans_SC5314	93993	94955	MSTRG.3476.1|963|x|C2_00580C_A-T|Ca22chr2A_C_albicans_SC5314|calb	+
C. albicans	Ca22chr2A_C_albicans_SC5314	94372	94660	MSTRG.3477.1|289|u|NA|Ca22chr2A_C_albicans_SC5314|calb	-
C. albicans	Ca22chr2A_C_albicans_SC5314	97499	98687	MSTRG.3481.1|1189|x|C2_00610C_A-T|Ca22chr2A_C_albicans_SC5314|calb	+
C. albicans	Ca22chr2A_C_albicans_SC5314	99532	99781	MSTRG.3484.1|250|x|C2_00630C_A-T|Ca22chr2A_C_albicans_SC5314|calb	+
C. albicans	Ca22chr2A_C_albicans_SC5314	100612	101112	MSTRG.3486.1|501|x|C2_00630C_A-T|Ca22chr2A_C_albicans_SC5314|calb	+
C. albicans	Ca22chr2A_C_albicans_SC5314	104616	105048	MSTRG.3488.1|433|x|C2_00650W_A-T|Ca22chr2A_C_albicans_SC5314|calb	-
C. albicans	Ca22chr2A_C_albicans_SC5314	108333	108591	MSTRG.3490.1|259|x|C2_00650W_A-T|Ca22chr2A_C_albicans_SC5314|calb	-
C. albicans	Ca22chr2A_C_albicans_SC5314	108602	108802	MSTRG.3491.1|201|x|C2_00660C_A-T|Ca22chr2A_C_albicans_SC5314|calb	+
C. albicans	Ca22chr2A_C_albicans_SC5314	109266	110807	MSTRG.3493.1|1542|x|C2_00660C_A-T|Ca22chr2A_C_albicans_SC5314|calb	+
C. albicans	Ca22chr2A_C_albicans_SC5314	110984	111484	MSTRG.3496.1|501|x|C2_00680C_A-T|Ca22chr2A_C_albicans_SC5314|calb	+
C. albicans	Ca22chr2A_C_albicans_SC5314	111900	112269	MSTRG.3498.1|370|x|C2_00680C_A-T|Ca22chr2A_C_albicans_SC5314|calb	+
C. albicans	Ca22chr2A_C_albicans_SC5314	112100	115340	MSTRG.3499.1|3241|x|C2_00690W_A-T|Ca22chr2A_C_albicans_SC5314|calb	-
C. albicans	Ca22chr2A_C_albicans_SC5314	112611	113360	MSTRG.3500.1|750|u|NA|Ca22chr2A_C_albicans_SC5314|calb	+
C. albicans	Ca22chr2A_C_albicans_SC5314	113634	115183	MSTRG.3501.1|1550|u|NA|Ca22chr2A_C_albicans_SC5314|calb	+
C. albicans	Ca22chr2A_C_albicans_SC5314	116499	117108	MSTRG.3503.1|610|x|C2_00700W_A-T|Ca22chr2A_C_albicans_SC5314|calb	-
C. albicans	Ca22chr2A_C_albicans_SC5314	119461	119901	MSTRG.3506.1|441|x|C2_00700W_A-T|Ca22chr2A_C_albicans_SC5314|calb	-
C. albicans	Ca22chr2A_C_albicans_SC5314	121034	121243	MSTRG.3508.1|210|x|C2_00710W_A-T|Ca22chr2A_C_albicans_SC5314|calb	-
C. albicans	Ca22chr2A_C_albicans_SC5314	123375	123796	MSTRG.3511.1|422|x|C2_00730C_A-T|Ca22chr2A_C_albicans_SC5314|calb	+
C. albicans	Ca22chr2A_C_albicans_SC5314	127025	127265	MSTRG.3513.1|241|x|C2_00740C_A-T|Ca22chr2A_C_albicans_SC5314|calb	+
C. albicans	Ca22chr2A_C_albicans_SC5314	128984	130155	MSTRG.3515.1|1172|x|C2_00750W_A-T|Ca22chr2A_C_albicans_SC5314|calb	-
C. albicans	Ca22chr2A_C_albicans_SC5314	128988	130075	MSTRG.3516.1|1088|u|NA|Ca22chr2A_C_albicans_SC5314|calb	+
C. albicans	Ca22chr2A_C_albicans_SC5314	130945	131238	MSTRG.3518.1|294|x|C2_00760C_A-T|Ca22chr2A_C_albicans_SC5314|calb	+
C. albicans	Ca22chr2A_C_albicans_SC5314	131430	132033	MSTRG.3520.1|604|x|C2_00760C_A-T|Ca22chr2A_C_albicans_SC5314|calb	+
C. albicans	Ca22chr2A_C_albicans_SC5314	131582	131844	MSTRG.3521.1|263|u|NA|Ca22chr2A_C_albicans_SC5314|calb	-
C. albicans	Ca22chr2A_C_albicans_SC5314	131938	132291	MSTRG.3522.1|354|x|C2_00770W_A-T|Ca22chr2A_C_albicans_SC5314|calb	-
C. albicans	Ca22chr2A_C_albicans_SC5314	132694	133281	MSTRG.3524.1|588|x|C2_00780W_A-T|Ca22chr2A_C_albicans_SC5314|calb	-
C. albicans	Ca22chr2A_C_albicans_SC5314	134390	134712	MSTRG.3528.1|323|x|C2_00790C_A-T|Ca22chr2A_C_albicans_SC5314|calb	+
C. albicans	Ca22chr2A_C_albicans_SC5314	135496	135821	MSTRG.3529.1|326|x|C2_00790C_A-T|Ca22chr2A_C_albicans_SC5314|calb	+
C. albicans	Ca22chr2A_C_albicans_SC5314	137596	137902	MSTRG.3531.1|307|x|C2_00800C_A-T|Ca22chr2A_C_albicans_SC5314|calb	+
C. albicans	Ca22chr2A_C_albicans_SC5314	142284	142681	MSTRG.3535.1|398|x|C2_00830C_A-T|Ca22chr2A_C_albicans_SC5314|calb	+
C. albicans	Ca22chr2A_C_albicans_SC5314	144488	144804	MSTRG.3537.1|317|x|C2_00840W_A-T|Ca22chr2A_C_albicans_SC5314|calb	-
C. albicans	Ca22chr2A_C_albicans_SC5314	147472	148619	MSTRG.3540.1|1148|x|C2_00870W_A-T|Ca22chr2A_C_albicans_SC5314|calb	-
C. albicans	Ca22chr2A_C_albicans_SC5314	148882	149691	MSTRG.3543.1|810|x|C2_00880W_A-T|Ca22chr2A_C_albicans_SC5314|calb	-
C. albicans	Ca22chr2A_C_albicans_SC5314	150604	150883	MSTRG.3546.1|280|x|C2_00880W_A-T|Ca22chr2A_C_albicans_SC5314|calb	-
C. albicans	Ca22chr2A_C_albicans_SC5314	152620	152997	MSTRG.3549.1|378|x|C2_00900W_A-T|Ca22chr2A_C_albicans_SC5314|calb	-
C. albicans	Ca22chr2A_C_albicans_SC5314	153445	153934	MSTRG.3551.1|490|x|C2_00910W_A-T|Ca22chr2A_C_albicans_SC5314|calb	-
C. albicans	Ca22chr2A_C_albicans_SC5314	155057	155626	MSTRG.3554.1|570|x|C2_00930C_A-T|Ca22chr2A_C_albicans_SC5314|calb	+
C. albicans	Ca22chr2A_C_albicans_SC5314	157322	157947	MSTRG.3557.1|626|x|C2_00950C_A-T|Ca22chr2A_C_albicans_SC5314|calb	+
C. albicans	Ca22chr2A_C_albicans_SC5314	158264	158816	MSTRG.3559.1|553|x|C2_00970C_A-T|Ca22chr2A_C_albicans_SC5314|calb	+
C. albicans	Ca22chr2A_C_albicans_SC5314	160670	161048	MSTRG.3561.1|379|x|C2_00970C_A-T|Ca22chr2A_C_albicans_SC5314|calb	+
C. albicans	Ca22chr2A_C_albicans_SC5314	161555	163287	MSTRG.3563.1|1733|x|C2_00980W_A-T|Ca22chr2A_C_albicans_SC5314|calb	-
C. albicans	Ca22chr2A_C_albicans_SC5314	163407	164463	MSTRG.3566.1|1057|x|C2_01000W_A-T|Ca22chr2A_C_albicans_SC5314|calb	-
C. albicans	Ca22chr2A_C_albicans_SC5314	165130	165630	MSTRG.3569.1|501|x|C2_01000W_A-T|Ca22chr2A_C_albicans_SC5314|calb	-
C. albicans	Ca22chr2A_C_albicans_SC5314	165898	166869	MSTRG.3570.1|972|x|C2_01000W_A-T|Ca22chr2A_C_albicans_SC5314|calb	-
C. albicans	Ca22chr2A_C_albicans_SC5314	167059	167294	MSTRG.3572.1|236|x|C2_01010W_A-T|Ca22chr2A_C_albicans_SC5314|calb	-
C. albicans	Ca22chr2A_C_albicans_SC5314	168784	170288	MSTRG.3574.1|1505|x|C2_01010W_A-T|Ca22chr2A_C_albicans_SC5314|calb	-
C. albicans	Ca22chr2A_C_albicans_SC5314	171441	172094	MSTRG.3577.1|654|x|C2_01020W_A-T|Ca22chr2A_C_albicans_SC5314|calb	-
C. albicans	Ca22chr2A_C_albicans_SC5314	176285	176591	MSTRG.3584.1|307|x|C2_01090C_A-T|Ca22chr2A_C_albicans_SC5314|calb	+
C. albicans	Ca22chr2A_C_albicans_SC5314	177029	178435	MSTRG.3587.1|1407|x|C2_01110C_A-T|Ca22chr2A_C_albicans_SC5314|calb	+
C. albicans	Ca22chr2A_C_albicans_SC5314	177109	177509	MSTRG.3586.2|401|u|NA|Ca22chr2A_C_albicans_SC5314|calb	-
C. albicans	Ca22chr2A_C_albicans_SC5314	179613	180608	MSTRG.3589.1|996|x|C2_01110C_A-T|Ca22chr2A_C_albicans_SC5314|calb	+
C. albicans	Ca22chr2A_C_albicans_SC5314	179758	180367	MSTRG.3590.1|610|u|NA|Ca22chr2A_C_albicans_SC5314|calb	-
C. albicans	Ca22chr2A_C_albicans_SC5314	182690	183047	MSTRG.3592.1|358|x|C2_01120W_A-T|Ca22chr2A_C_albicans_SC5314|calb	-
C. albicans	Ca22chr2A_C_albicans_SC5314	187970	188426	MSTRG.3596.1|457|x|C2_01150W_A-T|Ca22chr2A_C_albicans_SC5314|calb	-
C. albicans	Ca22chr2A_C_albicans_SC5314	192607	193241	MSTRG.3599.1|635|u|NA|Ca22chr2A_C_albicans_SC5314|calb	+
C. albicans	Ca22chr2A_C_albicans_SC5314	192672	193394	MSTRG.3600.1|723|x|C2_01180W_A-T|Ca22chr2A_C_albicans_SC5314|calb	-
C. albicans	Ca22chr2A_C_albicans_SC5314	194497	195440	MSTRG.3603.1|944|x|C2_01200C_A-T|Ca22chr2A_C_albicans_SC5314|calb	+
C. albicans	Ca22chr2A_C_albicans_SC5314	198291	201595	MSTRG.3606.1|3305|x|C2_01200C_A-T|Ca22chr2A_C_albicans_SC5314|calb	+
C. albicans	Ca22chr2A_C_albicans_SC5314	202985	204751	MSTRG.3608.1|1767|x|C2_01210C_A-T|Ca22chr2A_C_albicans_SC5314|calb	+
C. albicans	Ca22chr2A_C_albicans_SC5314	203272	204989	MSTRG.3609.1|1718|x|C2_01220W_A-T|Ca22chr2A_C_albicans_SC5314|calb	-
C. albicans	Ca22chr2A_C_albicans_SC5314	207691	208095	MSTRG.3611.1|405|x|C2_01220W_A-T|Ca22chr2A_C_albicans_SC5314|calb	-
C. albicans	Ca22chr2A_C_albicans_SC5314	211970	212616	MSTRG.3616.1|647|x|C2_01260W_A-T|Ca22chr2A_C_albicans_SC5314|calb	-
C. albicans	Ca22chr2A_C_albicans_SC5314	214394	215635	MSTRG.3618.1|1242|x|C2_01260W_A-T|Ca22chr2A_C_albicans_SC5314|calb	-
C. albicans	Ca22chr2A_C_albicans_SC5314	217208	219360	MSTRG.3621.1|2153|x|C2_01300C_A-T|Ca22chr2A_C_albicans_SC5314|calb	+
C. albicans	Ca22chr2A_C_albicans_SC5314	221291	223442	MSTRG.3623.1|2152|x|C2_01300C_A-T|Ca22chr2A_C_albicans_SC5314|calb	+
C. albicans	Ca22chr2A_C_albicans_SC5314	221856	223357	MSTRG.3624.1|1502|u|NA|Ca22chr2A_C_albicans_SC5314|calb	-
C. albicans	Ca22chr2A_C_albicans_SC5314	223455	223674	MSTRG.3625.1|220|x|C2_01310W_A-T|Ca22chr2A_C_albicans_SC5314|calb	-
C. albicans	Ca22chr2A_C_albicans_SC5314	225548	226083	MSTRG.3627.1|536|x|C2_01310W_A-T|Ca22chr2A_C_albicans_SC5314|calb	-
C. albicans	Ca22chr2A_C_albicans_SC5314	227081	227524	MSTRG.3629.1|444|x|C2_01320W_A-T|Ca22chr2A_C_albicans_SC5314|calb	-
C. albicans	Ca22chr2A_C_albicans_SC5314	229029	230376	MSTRG.3631.1|1348|x|C2_01330C_A-T|Ca22chr2A_C_albicans_SC5314|calb	+
C. albicans	Ca22chr2A_C_albicans_SC5314	229235	230573	MSTRG.3632.1|1339|x|C2_01340W_A-T|Ca22chr2A_C_albicans_SC5314|calb	-
C. albicans	Ca22chr2A_C_albicans_SC5314	232064	232290	MSTRG.3634.1|227|x|C2_01340W_A-T|Ca22chr2A_C_albicans_SC5314|calb	-
C. albicans	Ca22chr2A_C_albicans_SC5314	232278	232661	MSTRG.3635.1|384|x|C2_01350C_A-T|Ca22chr2A_C_albicans_SC5314|calb	+
C. albicans	Ca22chr2A_C_albicans_SC5314	234316	235145	MSTRG.3637.1|830|x|C2_01350C_A-T|Ca22chr2A_C_albicans_SC5314|calb	+
C. albicans	Ca22chr2A_C_albicans_SC5314	236306	236827	MSTRG.3639.1|522|x|C2_01360C_A-T|Ca22chr2A_C_albicans_SC5314|calb	+
C. albicans	Ca22chr2A_C_albicans_SC5314	237087	237420	MSTRG.3641.1|334|x|C2_01370C_A-T|Ca22chr2A_C_albicans_SC5314|calb	+
C. albicans	Ca22chr2A_C_albicans_SC5314	238972	241017	MSTRG.3643.1|2046|x|C2_01370C_A-T|Ca22chr2A_C_albicans_SC5314|calb	+
C. albicans	Ca22chr2A_C_albicans_SC5314	239687	241210	MSTRG.3644.1|1524|x|C2_01380W_A-T|Ca22chr2A_C_albicans_SC5314|calb	-
C. albicans	Ca22chr2A_C_albicans_SC5314	243351	243592	MSTRG.3646.1|242|u|NA|Ca22chr2A_C_albicans_SC5314|calb	-
C. albicans	Ca22chr2A_C_albicans_SC5314	243812	244088	MSTRG.3647.1|277|x|C2_01390W_A-T|Ca22chr2A_C_albicans_SC5314|calb	-
C. albicans	Ca22chr2A_C_albicans_SC5314	245514	245763	MSTRG.3649.1|250|x|C2_01390W_A-T|Ca22chr2A_C_albicans_SC5314|calb	-
C. albicans	Ca22chr2A_C_albicans_SC5314	248776	249097	MSTRG.3651.1|322|x|C2_01410C_A-T|Ca22chr2A_C_albicans_SC5314|calb	+
C. albicans	Ca22chr2A_C_albicans_SC5314	250377	252006	MSTRG.3653.1|1630|x|C2_01410C_A-T|Ca22chr2A_C_albicans_SC5314|calb	+
C. albicans	Ca22chr2A_C_albicans_SC5314	250487	252542	MSTRG.3654.1|2056|u|NA|Ca22chr2A_C_albicans_SC5314|calb	-
C. albicans	Ca22chr2A_C_albicans_SC5314	252217	254635	MSTRG.3655.1|2419|x|C2_01420C_A-T|Ca22chr2A_C_albicans_SC5314|calb	+
C. albicans	Ca22chr2A_C_albicans_SC5314	256067	256301	MSTRG.3658.1|235|x|C2_01420C_A-T|Ca22chr2A_C_albicans_SC5314|calb	+
C. albicans	Ca22chr2A_C_albicans_SC5314	257591	258190	MSTRG.3661.1|600|x|C2_01440C_A-T|Ca22chr2A_C_albicans_SC5314|calb	+
C. albicans	Ca22chr2A_C_albicans_SC5314	258636	258838	MSTRG.3663.1|203|x|C2_01450C_A-T|Ca22chr2A_C_albicans_SC5314|calb	+
C. albicans	Ca22chr2A_C_albicans_SC5314	260358	260563	MSTRG.3665.1|206|u|NA|Ca22chr2A_C_albicans_SC5314|calb	-
C. albicans	Ca22chr2A_C_albicans_SC5314	268740	268945	MSTRG.3668.1|206|x|C2_01480W_A-T|Ca22chr2A_C_albicans_SC5314|calb	-
C. albicans	Ca22chr2A_C_albicans_SC5314	271450	271656	MSTRG.3672.1|207|x|C2_01510C_A-T|Ca22chr2A_C_albicans_SC5314|calb	+
C. albicans	Ca22chr2A_C_albicans_SC5314	275170	275421	MSTRG.3675.1|252|u|NA|Ca22chr2A_C_albicans_SC5314|calb	+
C. albicans	Ca22chr2A_C_albicans_SC5314	276563	277239	MSTRG.3677.1|677|x|C2_01550W_A-T|Ca22chr2A_C_albicans_SC5314|calb	-
C. albicans	Ca22chr2A_C_albicans_SC5314	279291	280313	MSTRG.3679.1|1023|x|C2_01550W_A-T|Ca22chr2A_C_albicans_SC5314|calb	-
C. albicans	Ca22chr2A_C_albicans_SC5314	281957	282427	MSTRG.3682.1|471|x|C2_01560W_A-T|Ca22chr2A_C_albicans_SC5314|calb	-
C. albicans	Ca22chr2A_C_albicans_SC5314	282679	283224	MSTRG.3684.1|546|x|C2_01580W_A-T|Ca22chr2A_C_albicans_SC5314|calb	-
C. albicans	Ca22chr2A_C_albicans_SC5314	283697	284267	MSTRG.3686.1|571|x|C2_01580W_A-T|Ca22chr2A_C_albicans_SC5314|calb	-
C. albicans	Ca22chr2A_C_albicans_SC5314	284794	285087	MSTRG.3689.1|294|x|C2_01600C_A-T|Ca22chr2A_C_albicans_SC5314|calb	+
C. albicans	Ca22chr2A_C_albicans_SC5314	286466	288701	MSTRG.3690.1|2236|x|C2_01600C_A-T|Ca22chr2A_C_albicans_SC5314|calb	+
C. albicans	Ca22chr2A_C_albicans_SC5314	287288	287906	MSTRG.3691.1|619|x|C2_01610C_A-T|Ca22chr2A_C_albicans_SC5314|calb	+
C. albicans	Ca22chr2A_C_albicans_SC5314	290245	291188	MSTRG.3694.1|944|x|C2_01630W_A-T|Ca22chr2A_C_albicans_SC5314|calb	-
C. albicans	Ca22chr2A_C_albicans_SC5314	296095	296471	MSTRG.3697.1|377|x|C2_01640W_A-T|Ca22chr2A_C_albicans_SC5314|calb	-
C. albicans	Ca22chr2A_C_albicans_SC5314	298619	299359	MSTRG.3700.1|741|x|C2_01670C_A-T|Ca22chr2A_C_albicans_SC5314|calb	+
C. albicans	Ca22chr2A_C_albicans_SC5314	301650	301892	MSTRG.3703.1|243|x|C2_01680C_A-T|Ca22chr2A_C_albicans_SC5314|calb	+
C. albicans	Ca22chr2A_C_albicans_SC5314	304090	304496	MSTRG.3705.1|407|x|C2_01680C_A-T|Ca22chr2A_C_albicans_SC5314|calb	+
C. albicans	Ca22chr2A_C_albicans_SC5314	304603	304895	MSTRG.3706.1|293|u|NA|Ca22chr2A_C_albicans_SC5314|calb	+
C. albicans	Ca22chr2A_C_albicans_SC5314	305244	305687	MSTRG.3708.1|444|x|C2_01690W_A-T|Ca22chr2A_C_albicans_SC5314|calb	-
C. albicans	Ca22chr2A_C_albicans_SC5314	305927	306277	MSTRG.3710.1|351|x|C2_01690W_A-T|Ca22chr2A_C_albicans_SC5314|calb	-
C. albicans	Ca22chr2A_C_albicans_SC5314	306094	306469	MSTRG.3711.1|376|x|C2_01700C_A-T|Ca22chr2A_C_albicans_SC5314|calb	+
C. albicans	Ca22chr2A_C_albicans_SC5314	309078	309438	MSTRG.3713.1|361|u|NA|Ca22chr2A_C_albicans_SC5314|calb	+
C. albicans	Ca22chr2A_C_albicans_SC5314	309165	309824	MSTRG.3714.1|660|x|C2_01710W_A-T|Ca22chr2A_C_albicans_SC5314|calb	-
C. albicans	Ca22chr2A_C_albicans_SC5314	311684	311889	MSTRG.3718.1|206|x|C2_01740C_A-T|Ca22chr2A_C_albicans_SC5314|calb	+
C. albicans	Ca22chr2A_C_albicans_SC5314	312065	312292	MSTRG.3720.1|228|x|C2_01740C_A-T|Ca22chr2A_C_albicans_SC5314|calb	+
C. albicans	Ca22chr2A_C_albicans_SC5314	313882	314745	MSTRG.3722.1|864|x|C2_01750C_A-T|Ca22chr2A_C_albicans_SC5314|calb	+
C. albicans	Ca22chr2A_C_albicans_SC5314	315046	315492	MSTRG.3725.1|447|x|C2_01750C_A-T|Ca22chr2A_C_albicans_SC5314|calb	+
C. albicans	Ca22chr2A_C_albicans_SC5314	315147	315449	MSTRG.3726.1|303|u|NA|Ca22chr2A_C_albicans_SC5314|calb	-
C. albicans	Ca22chr2A_C_albicans_SC5314	315520	317240	MSTRG.3727.1|1721|u|NA|Ca22chr2A_C_albicans_SC5314|calb	-
C. albicans	Ca22chr2A_C_albicans_SC5314	315883	318950	MSTRG.3728.1|3068|u|NA|Ca22chr2A_C_albicans_SC5314|calb	+
C. albicans	Ca22chr2A_C_albicans_SC5314	317418	317978	MSTRG.3729.1|561|u|NA|Ca22chr2A_C_albicans_SC5314|calb	-
C. albicans	Ca22chr2A_C_albicans_SC5314	318377	318813	MSTRG.3730.1|437|u|NA|Ca22chr2A_C_albicans_SC5314|calb	-
C. albicans	Ca22chr2A_C_albicans_SC5314	320560	322666	MSTRG.3731.1|2107|x|C2_01760C_A-T|Ca22chr2A_C_albicans_SC5314|calb	+
C. albicans	Ca22chr2A_C_albicans_SC5314	324127	325721	MSTRG.3735.1|1595|u|NA|Ca22chr2A_C_albicans_SC5314|calb	-
C. albicans	Ca22chr2A_C_albicans_SC5314	325957	326377	MSTRG.3736.1|421|u|NA|Ca22chr2A_C_albicans_SC5314|calb	+
C. albicans	Ca22chr2A_C_albicans_SC5314	326903	327766	MSTRG.3738.1|864|x|C2_01780W_A-T|Ca22chr2A_C_albicans_SC5314|calb	-
C. albicans	Ca22chr2A_C_albicans_SC5314	331805	334111	MSTRG.3739.1|2307|x|C2_01780W_A-T|Ca22chr2A_C_albicans_SC5314|calb	-
C. albicans	Ca22chr2A_C_albicans_SC5314	336156	336542	MSTRG.3741.1|387|u|NA|Ca22chr2A_C_albicans_SC5314|calb	+
C. albicans	Ca22chr2A_C_albicans_SC5314	336199	336597	MSTRG.3742.1|399|x|C2_01830W_A-T|Ca22chr2A_C_albicans_SC5314|calb	-
C. albicans	Ca22chr2A_C_albicans_SC5314	341068	341468	MSTRG.3745.1|401|x|C2_01850W_A-T|Ca22chr2A_C_albicans_SC5314|calb	-
C. albicans	Ca22chr2A_C_albicans_SC5314	343492	344086	MSTRG.3748.1|595|x|C2_01870C_A-T|Ca22chr2A_C_albicans_SC5314|calb	+
C. albicans	Ca22chr2A_C_albicans_SC5314	346460	347410	MSTRG.3751.1|951|x|C2_01880C_A-T|Ca22chr2A_C_albicans_SC5314|calb	+
C. albicans	Ca22chr2A_C_albicans_SC5314	346560	346966	MSTRG.3752.1|407|u|NA|Ca22chr2A_C_albicans_SC5314|calb	-
C. albicans	Ca22chr2A_C_albicans_SC5314	347162	349134	MSTRG.3753.1|1973|u|NA|Ca22chr2A_C_albicans_SC5314|calb	-
C. albicans	Ca22chr2A_C_albicans_SC5314	347929	348159	MSTRG.3754.1|231|u|NA|Ca22chr2A_C_albicans_SC5314|calb	+
C. albicans	Ca22chr2A_C_albicans_SC5314	349576	350649	MSTRG.3755.1|1074|u|NA|Ca22chr2A_C_albicans_SC5314|calb	+
C. albicans	Ca22chr2A_C_albicans_SC5314	349880	350771	MSTRG.3756.1|892|x|C2_01890W_A-T|Ca22chr2A_C_albicans_SC5314|calb	-
C. albicans	Ca22chr2A_C_albicans_SC5314	356744	357302	MSTRG.3760.1|559|x|C2_01910W_A-T|Ca22chr2A_C_albicans_SC5314|calb	-
C. albicans	Ca22chr2A_C_albicans_SC5314	356845	357476	MSTRG.3761.1|632|x|C2_01920C_A-T|Ca22chr2A_C_albicans_SC5314|calb	+
C. albicans	Ca22chr2A_C_albicans_SC5314	360187	360937	MSTRG.3764.1|751|x|C2_01930C_A-T|Ca22chr2A_C_albicans_SC5314|calb	+
C. albicans	Ca22chr2A_C_albicans_SC5314	361771	363792	MSTRG.3766.1|2022|x|C2_01930C_A-T|Ca22chr2A_C_albicans_SC5314|calb	+
C. albicans	Ca22chr2A_C_albicans_SC5314	366895	369864	MSTRG.3770.1|2970|x|C2_01970C_A-T|Ca22chr2A_C_albicans_SC5314|calb	+
C. albicans	Ca22chr2A_C_albicans_SC5314	372492	373302	MSTRG.3775.1|811|x|C2_01970C_A-T|Ca22chr2A_C_albicans_SC5314|calb	+
C. albicans	Ca22chr2A_C_albicans_SC5314	373526	374610	MSTRG.3778.1|1085|x|C2_01980C_A-T|Ca22chr2A_C_albicans_SC5314|calb	+
C. albicans	Ca22chr2A_C_albicans_SC5314	376290	376634	MSTRG.3781.1|345|x|C2_01980C_A-T|Ca22chr2A_C_albicans_SC5314|calb	+
C. albicans	Ca22chr2A_C_albicans_SC5314	376939	377995	MSTRG.3783.1|1057|x|C2_01990C_A-T|Ca22chr2A_C_albicans_SC5314|calb	+
C. albicans	Ca22chr2A_C_albicans_SC5314	385843	386929	MSTRG.3785.1|1087|x|C2_02000W_A-T|Ca22chr2A_C_albicans_SC5314|calb	-
C. albicans	Ca22chr2A_C_albicans_SC5314	386034	386500	MSTRG.3786.1|467|u|NA|Ca22chr2A_C_albicans_SC5314|calb	+
C. albicans	Ca22chr2A_C_albicans_SC5314	387716	388062	MSTRG.3788.1|347|x|C2_02000W_A-T|Ca22chr2A_C_albicans_SC5314|calb	-
C. albicans	Ca22chr2A_C_albicans_SC5314	389140	389576	MSTRG.3790.1|437|x|C2_02010C_A-T|Ca22chr2A_C_albicans_SC5314|calb	+
C. albicans	Ca22chr2A_C_albicans_SC5314	391829	392434	MSTRG.3793.1|606|x|C2_02020W_A-T|Ca22chr2A_C_albicans_SC5314|calb	-
C. albicans	Ca22chr2A_C_albicans_SC5314	392573	392791	MSTRG.3795.1|219|x|C2_02030W_A-T|Ca22chr2A_C_albicans_SC5314|calb	-
C. albicans	Ca22chr2A_C_albicans_SC5314	393687	394345	MSTRG.3797.1|659|x|C2_02030W_A-T|Ca22chr2A_C_albicans_SC5314|calb	-
C. albicans	Ca22chr2A_C_albicans_SC5314	397654	398116	MSTRG.3800.1|463|x|C2_02050C_A-T|Ca22chr2A_C_albicans_SC5314|calb	+
C. albicans	Ca22chr2A_C_albicans_SC5314	401136	402298	MSTRG.3802.1|1163|x|C2_02050C_A-T|Ca22chr2A_C_albicans_SC5314|calb	+
C. albicans	Ca22chr2A_C_albicans_SC5314	403951	404406	MSTRG.3805.1|456|x|C2_02060C_A-T|Ca22chr2A_C_albicans_SC5314|calb	+
C. albicans	Ca22chr2A_C_albicans_SC5314	404064	404463	MSTRG.3806.1|400|u|NA|Ca22chr2A_C_albicans_SC5314|calb	-
C. albicans	Ca22chr2A_C_albicans_SC5314	406954	408184	MSTRG.3808.1|1231|x|C2_02070W_A-T|Ca22chr2A_C_albicans_SC5314|calb	-
C. albicans	Ca22chr2A_C_albicans_SC5314	409232	409834	MSTRG.3811.1|603|x|C2_02090W_A-T|Ca22chr2A_C_albicans_SC5314|calb	-
C. albicans	Ca22chr2A_C_albicans_SC5314	415911	416325	MSTRG.3814.1|415|x|C2_02110C_A-T|Ca22chr2A_C_albicans_SC5314|calb	+
C. albicans	Ca22chr2A_C_albicans_SC5314	417434	417749	MSTRG.3816.1|316|x|C2_02120W_A-T|Ca22chr2A_C_albicans_SC5314|calb	-
C. albicans	Ca22chr2A_C_albicans_SC5314	418697	419048	MSTRG.3818.1|352|x|C2_02130C_A-T|Ca22chr2A_C_albicans_SC5314|calb	+
C. albicans	Ca22chr2A_C_albicans_SC5314	422239	422739	MSTRG.3821.1|501|u|NA|Ca22chr2A_C_albicans_SC5314|calb	+
C. albicans	Ca22chr2A_C_albicans_SC5314	422474	422676	MSTRG.3822.1|203|u|NA|Ca22chr2A_C_albicans_SC5314|calb	-
C. albicans	Ca22chr2A_C_albicans_SC5314	423772	425115	MSTRG.3824.1|1344|x|C2_02170W_A-T|Ca22chr2A_C_albicans_SC5314|calb	-
C. albicans	Ca22chr2A_C_albicans_SC5314	426224	427424	MSTRG.3827.1|1201|x|C2_02180W_A-T|Ca22chr2A_C_albicans_SC5314|calb	-
C. albicans	Ca22chr2A_C_albicans_SC5314	429003	429509	MSTRG.3830.1|507|x|C2_02180W_A-T|Ca22chr2A_C_albicans_SC5314|calb	-
C. albicans	Ca22chr2A_C_albicans_SC5314	430856	433211	MSTRG.3832.1|2356|x|C2_02200W_A-T|Ca22chr2A_C_albicans_SC5314|calb	-
C. albicans	Ca22chr2A_C_albicans_SC5314	434402	434760	MSTRG.3834.1|359|x|C2_02200W_A-T|Ca22chr2A_C_albicans_SC5314|calb	-
C. albicans	Ca22chr2A_C_albicans_SC5314	437125	437548	MSTRG.3839.1|424|u|NA|Ca22chr2A_C_albicans_SC5314|calb	+
C. albicans	Ca22chr2A_C_albicans_SC5314	438880	439485	MSTRG.3841.1|606|u|NA|Ca22chr2A_C_albicans_SC5314|calb	+
C. albicans	Ca22chr2A_C_albicans_SC5314	439051	439576	MSTRG.3842.1|526|u|NA|Ca22chr2A_C_albicans_SC5314|calb	-
C. albicans	Ca22chr2A_C_albicans_SC5314	439969	440324	MSTRG.3843.1|356|u|NA|Ca22chr2A_C_albicans_SC5314|calb	+
C. albicans	Ca22chr2A_C_albicans_SC5314	442291	443596	MSTRG.3845.1|1306|x|C2_02230C_A-T|Ca22chr2A_C_albicans_SC5314|calb	+
C. albicans	Ca22chr2A_C_albicans_SC5314	446229	446535	MSTRG.3848.1|307|x|C2_02230C_A-T|Ca22chr2A_C_albicans_SC5314|calb	+
C. albicans	Ca22chr2A_C_albicans_SC5314	447379	448122	MSTRG.3849.1|744|u|NA|Ca22chr2A_C_albicans_SC5314|calb	+
C. albicans	Ca22chr2A_C_albicans_SC5314	448451	448878	MSTRG.3852.1|428|x|C2_02240C_A-T|Ca22chr2A_C_albicans_SC5314|calb	+
C. albicans	Ca22chr2A_C_albicans_SC5314	450711	451566	MSTRG.3854.1|856|x|C2_02250C_A-T|Ca22chr2A_C_albicans_SC5314|calb	+
C. albicans	Ca22chr2A_C_albicans_SC5314	452621	452968	MSTRG.3857.1|348|x|C2_02250C_A-T|Ca22chr2A_C_albicans_SC5314|calb	+
C. albicans	Ca22chr2A_C_albicans_SC5314	452809	453216	MSTRG.3858.1|408|u|NA|Ca22chr2A_C_albicans_SC5314|calb	-
C. albicans	Ca22chr2A_C_albicans_SC5314	453088	453319	MSTRG.3859.1|232|u|NA|Ca22chr2A_C_albicans_SC5314|calb	+
C. albicans	Ca22chr2A_C_albicans_SC5314	454164	455278	MSTRG.3860.1|1115|u|NA|Ca22chr2A_C_albicans_SC5314|calb	+
C. albicans	Ca22chr2A_C_albicans_SC5314	455285	455580	MSTRG.3862.1|296|x|C2_02260W_A-T|Ca22chr2A_C_albicans_SC5314|calb	-
C. albicans	Ca22chr2A_C_albicans_SC5314	460065	460310	MSTRG.3868.1|246|x|C2_02310W_A-T|Ca22chr2A_C_albicans_SC5314|calb	-
C. albicans	Ca22chr2A_C_albicans_SC5314	460856	461189	MSTRG.3870.1|334|x|C2_02310W_A-T|Ca22chr2A_C_albicans_SC5314|calb	-
C. albicans	Ca22chr2A_C_albicans_SC5314	461051	461387	MSTRG.3871.1|337|x|C2_02320C_A-T|Ca22chr2A_C_albicans_SC5314|calb	+
C. albicans	Ca22chr2A_C_albicans_SC5314	462115	462449	MSTRG.3874.1|335|x|C2_02340C_A-T|Ca22chr2A_C_albicans_SC5314|calb	+
C. albicans	Ca22chr2A_C_albicans_SC5314	463569	464553	MSTRG.3876.1|985|x|C2_02340C_A-T|Ca22chr2A_C_albicans_SC5314|calb	+
C. albicans	Ca22chr2A_C_albicans_SC5314	469186	469654	MSTRG.3880.1|469|x|C2_02370C_A-T|Ca22chr2A_C_albicans_SC5314|calb	+
C. albicans	Ca22chr2A_C_albicans_SC5314	470392	470650	MSTRG.3882.1|259|x|C2_02370C_A-T|Ca22chr2A_C_albicans_SC5314|calb	+
C. albicans	Ca22chr2A_C_albicans_SC5314	470742	471037	MSTRG.3883.1|296|u|NA|Ca22chr2A_C_albicans_SC5314|calb	-
C. albicans	Ca22chr2A_C_albicans_SC5314	472670	473973	MSTRG.3885.1|1304|x|C2_02380W_A-T|Ca22chr2A_C_albicans_SC5314|calb	-
C. albicans	Ca22chr2A_C_albicans_SC5314	474048	474703	MSTRG.3887.1|656|x|C2_02390W_A-T|Ca22chr2A_C_albicans_SC5314|calb	-
C. albicans	Ca22chr2A_C_albicans_SC5314	475047	476719	MSTRG.3889.1|1673|x|C2_02400W_A-T|Ca22chr2A_C_albicans_SC5314|calb	-
C. albicans	Ca22chr2A_C_albicans_SC5314	478072	478677	MSTRG.3892.1|606|x|C2_02400W_A-T|Ca22chr2A_C_albicans_SC5314|calb	-
C. albicans	Ca22chr2A_C_albicans_SC5314	484056	484370	MSTRG.3896.1|315|x|C2_02430W_A-T|Ca22chr2A_C_albicans_SC5314|calb	-
C. albicans	Ca22chr2A_C_albicans_SC5314	487504	487728	MSTRG.3898.1|225|x|C2_02440W_A-T|Ca22chr2A_C_albicans_SC5314|calb	-
C. albicans	Ca22chr2A_C_albicans_SC5314	487635	487862	MSTRG.3899.1|228|x|C2_02450C_A-T|Ca22chr2A_C_albicans_SC5314|calb	+
C. albicans	Ca22chr2A_C_albicans_SC5314	493831	494141	MSTRG.3902.1|311|x|C2_02460W_A-T|Ca22chr2A_C_albicans_SC5314|calb	-
C. albicans	Ca22chr2A_C_albicans_SC5314	496216	496722	MSTRG.3905.1|507|x|C2_02490C_A-T|Ca22chr2A_C_albicans_SC5314|calb	+
C. albicans	Ca22chr2A_C_albicans_SC5314	501038	501254	MSTRG.3906.1|217|x|C2_02500W_A-T|Ca22chr2A_C_albicans_SC5314|calb	-
C. albicans	Ca22chr2A_C_albicans_SC5314	502880	503460	MSTRG.3908.1|581|x|C2_02500W_A-T|Ca22chr2A_C_albicans_SC5314|calb	-
C. albicans	Ca22chr2A_C_albicans_SC5314	504142	504802	MSTRG.3910.1|661|x|C2_02520W_A-T|Ca22chr2A_C_albicans_SC5314|calb	-
C. albicans	Ca22chr2A_C_albicans_SC5314	506529	507327	MSTRG.3912.1|799|x|C2_02520W_A-T|Ca22chr2A_C_albicans_SC5314|calb	-
C. albicans	Ca22chr2A_C_albicans_SC5314	507386	507760	MSTRG.3914.1|375|x|C2_02530W_A-T|Ca22chr2A_C_albicans_SC5314|calb	-
C. albicans	Ca22chr2A_C_albicans_SC5314	509111	509317	MSTRG.3916.1|207|u|NA|Ca22chr2A_C_albicans_SC5314|calb	-
C. albicans	Ca22chr2A_C_albicans_SC5314	514407	514895	MSTRG.3918.1|489|x|C2_02540W_A-T|Ca22chr2A_C_albicans_SC5314|calb	-
C. albicans	Ca22chr2A_C_albicans_SC5314	514647	514973	MSTRG.3919.1|327|x|C2_02550C_A-T|Ca22chr2A_C_albicans_SC5314|calb	+
C. albicans	Ca22chr2A_C_albicans_SC5314	517027	517709	MSTRG.3921.1|683|x|C2_02560W_A-T|Ca22chr2A_C_albicans_SC5314|calb	-
C. albicans	Ca22chr2A_C_albicans_SC5314	517114	517363	MSTRG.3922.1|250|u|NA|Ca22chr2A_C_albicans_SC5314|calb	+
C. albicans	Ca22chr2A_C_albicans_SC5314	517895	519178	MSTRG.3924.1|1284|x|C2_02570W_A-T|Ca22chr2A_C_albicans_SC5314|calb	-
C. albicans	Ca22chr2A_C_albicans_SC5314	519486	519840	MSTRG.3926.1|355|x|C2_02570W_A-T|Ca22chr2A_C_albicans_SC5314|calb	-
C. albicans	Ca22chr2A_C_albicans_SC5314	520614	521183	MSTRG.3927.1|570|x|C2_02570W_A-T|Ca22chr2A_C_albicans_SC5314|calb	-
C. albicans	Ca22chr2A_C_albicans_SC5314	522539	523760	MSTRG.3929.1|1222|x|C2_02580W_A-T|Ca22chr2A_C_albicans_SC5314|calb	-
C. albicans	Ca22chr2A_C_albicans_SC5314	523858	524103	MSTRG.3931.1|246|x|C2_02590W_A-T|Ca22chr2A_C_albicans_SC5314|calb	-
C. albicans	Ca22chr2A_C_albicans_SC5314	525383	525593	MSTRG.3934.1|211|x|C2_02600C_A-T|Ca22chr2A_C_albicans_SC5314|calb	+
C. albicans	Ca22chr2A_C_albicans_SC5314	526366	526856	MSTRG.3935.1|491|x|C2_02610C_A-T|Ca22chr2A_C_albicans_SC5314|calb	+
C. albicans	Ca22chr2A_C_albicans_SC5314	528296	528514	MSTRG.3938.1|219|x|C2_02610C_A-T|Ca22chr2A_C_albicans_SC5314|calb	+
C. albicans	Ca22chr2A_C_albicans_SC5314	528609	529152	MSTRG.3939.1|544|x|C2_02620W_A-T|Ca22chr2A_C_albicans_SC5314|calb	-
C. albicans	Ca22chr2A_C_albicans_SC5314	529329	530107	MSTRG.3941.1|779|x|C2_02630W_A-T|Ca22chr2A_C_albicans_SC5314|calb	-
C. albicans	Ca22chr2A_C_albicans_SC5314	531240	532049	MSTRG.3944.1|810|x|C2_02630W_A-T|Ca22chr2A_C_albicans_SC5314|calb	-
C. albicans	Ca22chr2A_C_albicans_SC5314	531346	532194	MSTRG.3945.1|849|x|C2_02640C_A-T|Ca22chr2A_C_albicans_SC5314|calb	+
C. albicans	Ca22chr2A_C_albicans_SC5314	535150	536217	MSTRG.3947.1|1068|x|C2_02660W_A-T|Ca22chr2A_C_albicans_SC5314|calb	-
C. albicans	Ca22chr2A_C_albicans_SC5314	538461	538832	MSTRG.3951.1|372|x|C2_02680W_A-T|Ca22chr2A_C_albicans_SC5314|calb	-
C. albicans	Ca22chr2A_C_albicans_SC5314	540875	541077	MSTRG.3954.1|203|x|C2_02710C_A-T|Ca22chr2A_C_albicans_SC5314|calb	+
C. albicans	Ca22chr2A_C_albicans_SC5314	541702	542086	MSTRG.3956.1|385|x|C2_02710C_A-T|Ca22chr2A_C_albicans_SC5314|calb	+
C. albicans	Ca22chr2A_C_albicans_SC5314	542159	542362	MSTRG.3957.1|204|x|C2_02720W_A-T|Ca22chr2A_C_albicans_SC5314|calb	-
C. albicans	Ca22chr2A_C_albicans_SC5314	545131	545680	MSTRG.3959.1|550|x|C2_02720W_A-T|Ca22chr2A_C_albicans_SC5314|calb	-
C. albicans	Ca22chr2A_C_albicans_SC5314	547348	548265	MSTRG.3962.1|918|x|C2_02750C_A-T|Ca22chr2A_C_albicans_SC5314|calb	+
C. albicans	Ca22chr2A_C_albicans_SC5314	549286	549907	MSTRG.3964.1|622|x|C2_02750C_A-T|Ca22chr2A_C_albicans_SC5314|calb	+
C. albicans	Ca22chr2A_C_albicans_SC5314	549521	550284	MSTRG.3965.1|764|u|NA|Ca22chr2A_C_albicans_SC5314|calb	-
C. albicans	Ca22chr2A_C_albicans_SC5314	553012	553224	MSTRG.3967.1|213|x|C2_02760W_A-T|Ca22chr2A_C_albicans_SC5314|calb	-
C. albicans	Ca22chr2A_C_albicans_SC5314	556623	557083	MSTRG.3969.1|461|x|C2_02790C_A-T|Ca22chr2A_C_albicans_SC5314|calb	+
C. albicans	Ca22chr2A_C_albicans_SC5314	558779	560309	MSTRG.3971.1|1531|x|C2_02800W_A-T|Ca22chr2A_C_albicans_SC5314|calb	-
C. albicans	Ca22chr2A_C_albicans_SC5314	558929	559451	MSTRG.3972.1|523|u|NA|Ca22chr2A_C_albicans_SC5314|calb	+
C. albicans	Ca22chr2A_C_albicans_SC5314	559502	559772	MSTRG.3973.1|271|u|NA|Ca22chr2A_C_albicans_SC5314|calb	+
C. albicans	Ca22chr2A_C_albicans_SC5314	561101	562050	MSTRG.3976.1|950|x|C2_02820C_A-T|Ca22chr2A_C_albicans_SC5314|calb	+
C. albicans	Ca22chr2A_C_albicans_SC5314	563101	563670	MSTRG.3978.1|570|x|C2_02830C_A-T|Ca22chr2A_C_albicans_SC5314|calb	+
C. albicans	Ca22chr2A_C_albicans_SC5314	564456	564700	MSTRG.3980.1|245|x|C2_02830C_A-T|Ca22chr2A_C_albicans_SC5314|calb	+
C. albicans	Ca22chr2A_C_albicans_SC5314	568539	569080	MSTRG.3982.1|542|u|NA|Ca22chr2A_C_albicans_SC5314|calb	+
C. albicans	Ca22chr2A_C_albicans_SC5314	568658	568867	MSTRG.3983.1|210|u|NA|Ca22chr2A_C_albicans_SC5314|calb	-
C. albicans	Ca22chr2A_C_albicans_SC5314	568940	570171	MSTRG.3984.1|1232|x|C2_02850W_A-T|Ca22chr2A_C_albicans_SC5314|calb	-
C. albicans	Ca22chr2A_C_albicans_SC5314	571565	573022	MSTRG.3986.1|1458|x|C2_02850W_A-T|Ca22chr2A_C_albicans_SC5314|calb	-
C. albicans	Ca22chr2A_C_albicans_SC5314	573820	574220	MSTRG.3989.1|401|x|C2_02860W_A-T|Ca22chr2A_C_albicans_SC5314|calb	-
C. albicans	Ca22chr2A_C_albicans_SC5314	574375	574575	MSTRG.3991.1|201|x|C2_02870W_A-T|Ca22chr2A_C_albicans_SC5314|calb	-
C. albicans	Ca22chr2A_C_albicans_SC5314	574863	575254	MSTRG.3992.1|392|x|C2_02870W_A-T|Ca22chr2A_C_albicans_SC5314|calb	-
C. albicans	Ca22chr2A_C_albicans_SC5314	576357	577555	MSTRG.3994.1|1199|x|C2_02880C_A-T|Ca22chr2A_C_albicans_SC5314|calb	+
C. albicans	Ca22chr2A_C_albicans_SC5314	576549	577480	MSTRG.3995.1|932|u|NA|Ca22chr2A_C_albicans_SC5314|calb	-
C. albicans	Ca22chr2A_C_albicans_SC5314	577626	577924	MSTRG.3996.1|299|x|C2_02890W_A-T|Ca22chr2A_C_albicans_SC5314|calb	-
C. albicans	Ca22chr2A_C_albicans_SC5314	579855	580678	MSTRG.3998.1|824|x|C2_02890W_A-T|Ca22chr2A_C_albicans_SC5314|calb	-
C. albicans	Ca22chr2A_C_albicans_SC5314	580774	582038	MSTRG.4000.1|1265|x|C2_02900W_A-T|Ca22chr2A_C_albicans_SC5314|calb	-
C. albicans	Ca22chr2A_C_albicans_SC5314	582138	583302	MSTRG.4003.1|1165|x|C2_02920W_A-T|Ca22chr2A_C_albicans_SC5314|calb	-
C. albicans	Ca22chr2A_C_albicans_SC5314	583666	584139	MSTRG.4006.1|474|x|C2_02920W_A-T|Ca22chr2A_C_albicans_SC5314|calb	-
C. albicans	Ca22chr2A_C_albicans_SC5314	583866	584222	MSTRG.4007.1|357|x|C2_02930C_A-T|Ca22chr2A_C_albicans_SC5314|calb	+
C. albicans	Ca22chr2A_C_albicans_SC5314	587679	588268	MSTRG.4011.1|590|x|C2_02940W_A-T|Ca22chr2A_C_albicans_SC5314|calb	-
C. albicans	Ca22chr2A_C_albicans_SC5314	589371	589811	MSTRG.4013.1|441|x|C2_02950W_A-T|Ca22chr2A_C_albicans_SC5314|calb	-
C. albicans	Ca22chr2A_C_albicans_SC5314	589516	589912	MSTRG.4014.1|397|x|C2_02960C_A-T|Ca22chr2A_C_albicans_SC5314|calb	+
C. albicans	Ca22chr2A_C_albicans_SC5314	590946	592007	MSTRG.4016.1|1062|x|C2_02970C_A-T|Ca22chr2A_C_albicans_SC5314|calb	+
C. albicans	Ca22chr2A_C_albicans_SC5314	592062	595448	MSTRG.4018.1|3387|x|C2_02980C_A-T|Ca22chr2A_C_albicans_SC5314|calb	+
C. albicans	Ca22chr2A_C_albicans_SC5314	596922	597626	MSTRG.4021.1|705|x|C2_02990C_A-T|Ca22chr2A_C_albicans_SC5314|calb	+
C. albicans	Ca22chr2A_C_albicans_SC5314	601295	602107	MSTRG.4024.1|813|x|C2_02990C_A-T|Ca22chr2A_C_albicans_SC5314|calb	+
C. albicans	Ca22chr2A_C_albicans_SC5314	602952	603555	MSTRG.4026.1|604|x|C2_03010C_A-T|Ca22chr2A_C_albicans_SC5314|calb	+
C. albicans	Ca22chr2A_C_albicans_SC5314	604599	605513	MSTRG.4028.1|915|x|C2_03010C_A-T|Ca22chr2A_C_albicans_SC5314|calb	+
C. albicans	Ca22chr2A_C_albicans_SC5314	605702	606255	MSTRG.4030.1|554|x|C2_03020C_A-T|Ca22chr2A_C_albicans_SC5314|calb	+
C. albicans	Ca22chr2A_C_albicans_SC5314	608120	610550	MSTRG.4032.1|2431|x|C2_03020C_A-T|Ca22chr2A_C_albicans_SC5314|calb	+
C. albicans	Ca22chr2A_C_albicans_SC5314	608301	610734	MSTRG.4033.1|2434|x|C2_03030W_A-T|Ca22chr2A_C_albicans_SC5314|calb	-
C. albicans	Ca22chr2A_C_albicans_SC5314	613362	614059	MSTRG.4035.1|698|x|C2_03030W_A-T|Ca22chr2A_C_albicans_SC5314|calb	-
C. albicans	Ca22chr2A_C_albicans_SC5314	616502	616723	MSTRG.4038.1|222|x|C2_03050W_A-T|Ca22chr2A_C_albicans_SC5314|calb	-
C. albicans	Ca22chr2A_C_albicans_SC5314	617967	618171	MSTRG.4040.1|205|x|C2_03060W_A-T|Ca22chr2A_C_albicans_SC5314|calb	-
C. albicans	Ca22chr2A_C_albicans_SC5314	620784	621184	MSTRG.4044.1|401|x|C2_03080W_A-T|Ca22chr2A_C_albicans_SC5314|calb	-
C. albicans	Ca22chr2A_C_albicans_SC5314	622696	623349	MSTRG.4046.1|654|x|C2_03090C_A-T|Ca22chr2A_C_albicans_SC5314|calb	+
C. albicans	Ca22chr2A_C_albicans_SC5314	622882	623182	MSTRG.4047.1|301|u|NA|Ca22chr2A_C_albicans_SC5314|calb	-
C. albicans	Ca22chr2A_C_albicans_SC5314	623574	628280	MSTRG.4049.1|4707|x|C2_03100W_A-T|Ca22chr2A_C_albicans_SC5314|calb	-
C. albicans	Ca22chr2A_C_albicans_SC5314	628939	630351	MSTRG.4051.1|1413|x|C2_03110W_A-T|Ca22chr2A_C_albicans_SC5314|calb	-
C. albicans	Ca22chr2A_C_albicans_SC5314	630439	630774	MSTRG.4053.1|336|x|C2_03120W_A-T|Ca22chr2A_C_albicans_SC5314|calb	-
C. albicans	Ca22chr2A_C_albicans_SC5314	632726	633003	MSTRG.4055.1|278|x|C2_03120W_A-T|Ca22chr2A_C_albicans_SC5314|calb	-
C. albicans	Ca22chr2A_C_albicans_SC5314	633577	633895	MSTRG.4057.1|319|x|C2_03130W_A-T|Ca22chr2A_C_albicans_SC5314|calb	-
C. albicans	Ca22chr2A_C_albicans_SC5314	633777	634000	MSTRG.4058.1|224|x|C2_03140C_A-T|Ca22chr2A_C_albicans_SC5314|calb	+
C. albicans	Ca22chr2A_C_albicans_SC5314	636367	636590	MSTRG.4060.1|224|x|C2_03150C_A-T|Ca22chr2A_C_albicans_SC5314|calb	+
C. albicans	Ca22chr2A_C_albicans_SC5314	638778	639443	MSTRG.4062.1|666|x|C2_03160C_A-T|Ca22chr2A_C_albicans_SC5314|calb	+
C. albicans	Ca22chr2A_C_albicans_SC5314	641847	642071	MSTRG.4064.1|225|x|C2_03160C_A-T|Ca22chr2A_C_albicans_SC5314|calb	+
C. albicans	Ca22chr2A_C_albicans_SC5314	642368	643196	MSTRG.4065.1|829|u|NA|Ca22chr2A_C_albicans_SC5314|calb	+
C. albicans	Ca22chr2A_C_albicans_SC5314	642540	643554	MSTRG.4066.1|1015|x|C2_03170W_A-T|Ca22chr2A_C_albicans_SC5314|calb	-
C. albicans	Ca22chr2A_C_albicans_SC5314	654073	655326	MSTRG.4069.1|1254|x|C2_03180C_A-T|Ca22chr2A_C_albicans_SC5314|calb	+
C. albicans	Ca22chr2A_C_albicans_SC5314	654190	655606	MSTRG.4070.1|1417|x|C2_03200W_A-T|Ca22chr2A_C_albicans_SC5314|calb	-
C. albicans	Ca22chr2A_C_albicans_SC5314	656803	658849	MSTRG.4072.1|2047|x|C2_03210W_A-T|Ca22chr2A_C_albicans_SC5314|calb	-
C. albicans	Ca22chr2A_C_albicans_SC5314	659926	660248	MSTRG.4074.1|323|x|C2_03220C_A-T|Ca22chr2A_C_albicans_SC5314|calb	+
C. albicans	Ca22chr2A_C_albicans_SC5314	660494	660950	MSTRG.4076.1|457|u|NA|Ca22chr2A_C_albicans_SC5314|calb	+
C. albicans	Ca22chr2A_C_albicans_SC5314	661235	663748	MSTRG.4077.1|2514|x|C2_03230C_A-T|Ca22chr2A_C_albicans_SC5314|calb	+
C. albicans	Ca22chr2A_C_albicans_SC5314	664428	664850	MSTRG.4079.1|423|x|C2_03230C_A-T|Ca22chr2A_C_albicans_SC5314|calb	+
C. albicans	Ca22chr2A_C_albicans_SC5314	665004	665517	MSTRG.4081.1|514|x|C2_03240C_A-T|Ca22chr2A_C_albicans_SC5314|calb	+
C. albicans	Ca22chr2A_C_albicans_SC5314	669645	672552	MSTRG.4083.1|2908|u|NA|Ca22chr2A_C_albicans_SC5314|calb	-
C. albicans	Ca22chr2A_C_albicans_SC5314	669821	671329	MSTRG.4084.1|1509|u|NA|Ca22chr2A_C_albicans_SC5314|calb	+
C. albicans	Ca22chr2A_C_albicans_SC5314	671727	672602	MSTRG.4085.1|876|u|NA|Ca22chr2A_C_albicans_SC5314|calb	+
C. albicans	Ca22chr2A_C_albicans_SC5314	674001	674352	MSTRG.4087.1|352|x|C2_03250W_A-T|Ca22chr2A_C_albicans_SC5314|calb	-
C. albicans	Ca22chr2A_C_albicans_SC5314	674815	677129	MSTRG.4089.1|2315|x|C2_03280W_A-T|Ca22chr2A_C_albicans_SC5314|calb	-
C. albicans	Ca22chr2A_C_albicans_SC5314	679062	679499	MSTRG.4093.1|438|x|C2_03280W_A-T|Ca22chr2A_C_albicans_SC5314|calb	-
C. albicans	Ca22chr2A_C_albicans_SC5314	680310	681074	MSTRG.4095.1|765|x|C2_03300W_A-T|Ca22chr2A_C_albicans_SC5314|calb	-
C. albicans	Ca22chr2A_C_albicans_SC5314	682665	683428	MSTRG.4099.1|764|x|C2_03310C_A-T|Ca22chr2A_C_albicans_SC5314|calb	+
C. albicans	Ca22chr2A_C_albicans_SC5314	682897	684042	MSTRG.4100.1|1146|x|C2_03320W_A-T|Ca22chr2A_C_albicans_SC5314|calb	-
C. albicans	Ca22chr2A_C_albicans_SC5314	692479	692878	MSTRG.4103.1|400|x|C2_03330C_A-T|Ca22chr2A_C_albicans_SC5314|calb	+
C. albicans	Ca22chr2A_C_albicans_SC5314	695020	695575	MSTRG.4105.1|556|x|C2_03340W_A-T|Ca22chr2A_C_albicans_SC5314|calb	-
C. albicans	Ca22chr2A_C_albicans_SC5314	697329	698158	MSTRG.4108.1|830|x|C2_03360W_A-T|Ca22chr2A_C_albicans_SC5314|calb	-
C. albicans	Ca22chr2A_C_albicans_SC5314	700354	700889	MSTRG.4110.1|536|x|C2_03360W_A-T|Ca22chr2A_C_albicans_SC5314|calb	-
C. albicans	Ca22chr2A_C_albicans_SC5314	702338	702591	MSTRG.4112.1|254|x|C2_03370W_A-T|Ca22chr2A_C_albicans_SC5314|calb	-
C. albicans	Ca22chr2A_C_albicans_SC5314	706768	707032	MSTRG.4114.1|265|x|C2_03380W_A-T|Ca22chr2A_C_albicans_SC5314|calb	-
C. albicans	Ca22chr2A_C_albicans_SC5314	709502	710271	MSTRG.4116.1|770|x|C2_03390C_A-T|Ca22chr2A_C_albicans_SC5314|calb	+
C. albicans	Ca22chr2A_C_albicans_SC5314	711788	712553	MSTRG.4119.1|766|x|C2_03400C_A-T|Ca22chr2A_C_albicans_SC5314|calb	+
C. albicans	Ca22chr2A_C_albicans_SC5314	712269	712669	MSTRG.4120.1|401|x|C2_03410W_A-T|Ca22chr2A_C_albicans_SC5314|calb	-
C. albicans	Ca22chr2A_C_albicans_SC5314	719073	719531	MSTRG.4124.1|459|x|C2_03430W_A-T|Ca22chr2A_C_albicans_SC5314|calb	-
C. albicans	Ca22chr2A_C_albicans_SC5314	720226	720712	MSTRG.4126.1|487|x|C2_03450W_A-T|Ca22chr2A_C_albicans_SC5314|calb	-
C. albicans	Ca22chr2A_C_albicans_SC5314	722994	723819	MSTRG.4129.1|826|x|C2_03470C_A-T|Ca22chr2A_C_albicans_SC5314|calb	+
C. albicans	Ca22chr2A_C_albicans_SC5314	724019	724997	MSTRG.4131.1|979|x|C2_03470C_A-T|Ca22chr2A_C_albicans_SC5314|calb	+
C. albicans	Ca22chr2A_C_albicans_SC5314	726622	728425	MSTRG.4132.1|1804|x|C2_03500W_A-T|Ca22chr2A_C_albicans_SC5314|calb	-
C. albicans	Ca22chr2A_C_albicans_SC5314	731267	740563	MSTRG.4134.1|9297|x|C2_03500W_A-T|Ca22chr2A_C_albicans_SC5314|calb	-
C. albicans	Ca22chr2A_C_albicans_SC5314	742260	744271	MSTRG.4136.1|2012|x|C2_03520C_A-T|Ca22chr2A_C_albicans_SC5314|calb	+
C. albicans	Ca22chr2A_C_albicans_SC5314	744837	747015	MSTRG.4137.1|2179|u|NA|Ca22chr2A_C_albicans_SC5314|calb	+
C. albicans	Ca22chr2A_C_albicans_SC5314	745912	746758	MSTRG.4138.1|847|u|NA|Ca22chr2A_C_albicans_SC5314|calb	-
C. albicans	Ca22chr2A_C_albicans_SC5314	748687	749918	MSTRG.4140.1|1232|x|C2_03540W_A-T|Ca22chr2A_C_albicans_SC5314|calb	-
C. albicans	Ca22chr2A_C_albicans_SC5314	754889	755267	MSTRG.4144.1|379|x|C2_03550C_A-T|Ca22chr2A_C_albicans_SC5314|calb	+
C. albicans	Ca22chr2A_C_albicans_SC5314	756489	756773	MSTRG.4146.1|285|x|C2_03570C_A-T|Ca22chr2A_C_albicans_SC5314|calb	+
C. albicans	Ca22chr2A_C_albicans_SC5314	757502	757865	MSTRG.4148.1|364|u|NA|Ca22chr2A_C_albicans_SC5314|calb	+
C. albicans	Ca22chr2A_C_albicans_SC5314	757628	757903	MSTRG.4149.1|276|x|C2_03580W_A-T|Ca22chr2A_C_albicans_SC5314|calb	-
C. albicans	Ca22chr2A_C_albicans_SC5314	758477	759274	MSTRG.4152.1|798|x|C2_03590C_A-T|Ca22chr2A_C_albicans_SC5314|calb	+
[truncated: 19,352 more rows]
