# Supplementary material for: The long non-coding RNA landscape of Candida yeast pathogens
Source: Nat Commun. 2021 Dec 16;12:7317. doi: 10.1038/s41467-021-27635-4 (PMC8677757; doi:10.1038/s41467-021-27635-4)
Supplement: Supplementary file 5 — Supplementary Data 3 [file 41467_2021_27635_MOESM5_ESM.xlsx]

## Sheet: Sheet1
Supplementary Data 3: mean values of different parameters of lncRNAs, protein coding genes and intergenic regions (where applicable). Within each species, values highlighted with black boxes are not significantly different from each other (e.g. mean length of intergenic and antisense lncRNAs in C. auris; see the main text for details).
Parameter	Species	Protein coding genes	intergenic lncRNAs	antisenes lncRNA	Intergenic regions
Mean length	C. albicans	1469.09	934.589	772.959	NA
	C. tropicalis	1455.56	695.079	600.752	NA
	C. parapsilosis	1520.63	762.176	692.538	NA
	C. auris	1509.16	843.763	845.596	NA
	C. glabrata	2189.29	978.824	740.135	NA
Mean expression levels	C. albicans	143.29	3.03568	3.90456	NA
	C. tropicalis	154.759	13.0276	11.0627	NA
	C. parapsilosis	161.315	4.9864	10.4053	NA
	C. auris	161.9	17.5448	22.6594	NA
	C. glabrata	181.755	13.8072	4.28062	NA
Mean GC content	C. albicans	0.350762	0.318953	0.314429	0.280395
	C. tropicalis	0.341308	0.32391	0.318157	0.282872
	C. parapsilosis	0.396451	0.372211	0.370426	0.340244
	C. auris	0.471484	0.424086	0.435621	0.385698
	C. glabrata	0.394514	0.361707	0.358662	0.335223
Mean numer of variants/length*1000	C. albicans	5.60624	10.7624	9.09351	12.8878
	C. tropicalis	6.0578	10.4138	9.37587	11.8997
	C. parapsilosis	0.25378	0.390083	0.355069	0.412441
	C. auris	3.08204	9.21497	6.36952	7.14423
	C. glabrata	5.19809	8.28295	8.99791	10.2271
