# Supplementary material for: The long non-coding RNA landscape of Candida yeast pathogens
Source: Nat Commun. 2021 Dec 16;12:7317. doi: 10.1038/s41467-021-27635-4 (PMC8677757; doi:10.1038/s41467-021-27635-4)
Supplement: Supplementary file 6 — Supplementary Data 4 [file 41467_2021_27635_MOESM6_ESM.xlsx]

## Sheet: Sheet1
Supplementary Data 4: Pairwise syntenic information between lncRNAs across studied species.
First syntenic lncRNA id	First syntenic lncRNA chromosome	First syntenic lncRNA start	First syntenic lncRNA end	Second syntenic lncRNA id	Second syntenic lncRNA chromosome	Second syntenic lncRNA start	Second syntenic lncRNA end
MSTRG.5355.1|440|u|NA|Ca22chr2A_C_albicans_SC5314|calb	Ca22chr2A_C_albicans_SC5314	1835856	1836295	MSTRG.3672.1|1621|u|NA|Supercontig_3.2_C_tropicalis_MYA-3404|ctrop	Supercontig_3.2_C_tropicalis_MYA-3404	1940768	1942388
MSTRG.5355.1|440|u|NA|Ca22chr2A_C_albicans_SC5314|calb	Ca22chr2A_C_albicans_SC5314	1835856	1836295	MSTRG.3669.1|1528|u|NA|Supercontig_3.2_C_tropicalis_MYA-3404|ctrop	Supercontig_3.2_C_tropicalis_MYA-3404	1936381	1937908
MSTRG.3665.1|206|u|NA|Ca22chr2A_C_albicans_SC5314|calb	Ca22chr2A_C_albicans_SC5314	260358	260563	MSTRG.2617.1|438|u|NA|Supercontig_3.2_C_tropicalis_MYA-3404|ctrop	Supercontig_3.2_C_tropicalis_MYA-3404	334115	334552
MSTRG.3306.1|272|u|NA|Ca22chr1A_C_albicans_SC5314|calb	Ca22chr1A_C_albicans_SC5314	3134795	3135066	MSTRG.6431.1|277|u|NA|Supercontig_3.4_C_tropicalis_MYA-3404|ctrop	Supercontig_3.4_C_tropicalis_MYA-3404	1575830	1576106
MSTRG.10461.1|599|u|NA|Ca22chr5A_C_albicans_SC5314|calb	Ca22chr5A_C_albicans_SC5314	1087431	1088029	MSTRG.500.1|425|u|NA|Supercontig_3.11_C_tropicalis_MYA-3404|ctrop	Supercontig_3.11_C_tropicalis_MYA-3404	321590	322014
MSTRG.10461.1|599|u|NA|Ca22chr5A_C_albicans_SC5314|calb	Ca22chr5A_C_albicans_SC5314	1087431	1088029	MSTRG.501.1|855|u|NA|Supercontig_3.11_C_tropicalis_MYA-3404|ctrop	Supercontig_3.11_C_tropicalis_MYA-3404	322542	323396
MSTRG.3624.1|1502|u|NA|Ca22chr2A_C_albicans_SC5314|calb	Ca22chr2A_C_albicans_SC5314	221856	223357	MSTRG.2598.1|542|u|NA|Supercontig_3.2_C_tropicalis_MYA-3404|ctrop	Supercontig_3.2_C_tropicalis_MYA-3404	303299	303840
MSTRG.3624.1|1502|u|NA|Ca22chr2A_C_albicans_SC5314|calb	Ca22chr2A_C_albicans_SC5314	221856	223357	MSTRG.2590.1|1471|u|NA|Supercontig_3.2_C_tropicalis_MYA-3404|ctrop	Supercontig_3.2_C_tropicalis_MYA-3404	287753	289223
MSTRG.13010.1|212|u|NA|Ca22chrRA_C_albicans_SC5314|calb	Ca22chrRA_C_albicans_SC5314	376672	376883	MSTRG.2149.1|1206|u|NA|Supercontig_3.1_C_tropicalis_MYA-3404|ctrop	Supercontig_3.1_C_tropicalis_MYA-3404	2095472	2096677
MSTRG.6870.1|234|u|NA|Ca22chr3A_C_albicans_SC5314|calb	Ca22chr3A_C_albicans_SC5314	1003910	1004143	MSTRG.4497.1|284|u|NA|Supercontig_3.3_C_tropicalis_MYA-3404|ctrop	Supercontig_3.3_C_tropicalis_MYA-3404	917483	917766
MSTRG.6870.1|234|u|NA|Ca22chr3A_C_albicans_SC5314|calb	Ca22chr3A_C_albicans_SC5314	1003910	1004143	MSTRG.4498.1|468|u|NA|Supercontig_3.3_C_tropicalis_MYA-3404|ctrop	Supercontig_3.3_C_tropicalis_MYA-3404	918093	918560
MSTRG.6870.1|234|u|NA|Ca22chr3A_C_albicans_SC5314|calb	Ca22chr3A_C_albicans_SC5314	1003910	1004143	MSTRG.4496.1|273|u|NA|Supercontig_3.3_C_tropicalis_MYA-3404|ctrop	Supercontig_3.3_C_tropicalis_MYA-3404	917474	917746
MSTRG.8148.1|4398|u|NA|Ca22chr4A_C_albicans_SC5314|calb	Ca22chr4A_C_albicans_SC5314	472512	476909	MSTRG.945.1|668|u|NA|Supercontig_3.1_C_tropicalis_MYA-3404|ctrop	Supercontig_3.1_C_tropicalis_MYA-3404	339192	339859
MSTRG.6192.1|1464|u|NA|Ca22chr3A_C_albicans_SC5314|calb	Ca22chr3A_C_albicans_SC5314	400582	402045	MSTRG.3935.1|219|u|NA|Supercontig_3.3_C_tropicalis_MYA-3404|ctrop	Supercontig_3.3_C_tropicalis_MYA-3404	21427	21645
MSTRG.11169.1|239|u|NA|Ca22chr6A_C_albicans_SC5314|calb	Ca22chr6A_C_albicans_SC5314	543324	543562	MSTRG.4969.1|937|u|NA|Supercontig_3.3_C_tropicalis_MYA-3404|ctrop	Supercontig_3.3_C_tropicalis_MYA-3404	1661992	1662928
MSTRG.3079.1|659|u|NA|Ca22chr1A_C_albicans_SC5314|calb	Ca22chr1A_C_albicans_SC5314	2886211	2886869	MSTRG.6271.1|856|u|NA|Supercontig_3.4_C_tropicalis_MYA-3404|ctrop	Supercontig_3.4_C_tropicalis_MYA-3404	1347627	1348482
MSTRG.3079.1|659|u|NA|Ca22chr1A_C_albicans_SC5314|calb	Ca22chr1A_C_albicans_SC5314	2886211	2886869	MSTRG.6259.1|313|u|NA|Supercontig_3.4_C_tropicalis_MYA-3404|ctrop	Supercontig_3.4_C_tropicalis_MYA-3404	1331622	1331934
MSTRG.7110.1|290|u|NA|Ca22chr3A_C_albicans_SC5314|calb	Ca22chr3A_C_albicans_SC5314	1271275	1271564	MSTRG.4455.1|1591|u|NA|Supercontig_3.3_C_tropicalis_MYA-3404|ctrop	Supercontig_3.3_C_tropicalis_MYA-3404	850716	852306
MSTRG.7110.1|290|u|NA|Ca22chr3A_C_albicans_SC5314|calb	Ca22chr3A_C_albicans_SC5314	1271275	1271564	MSTRG.4454.1|329|u|NA|Supercontig_3.3_C_tropicalis_MYA-3404|ctrop	Supercontig_3.3_C_tropicalis_MYA-3404	850688	851016
MSTRG.3806.1|400|u|NA|Ca22chr2A_C_albicans_SC5314|calb	Ca22chr2A_C_albicans_SC5314	404064	404463	MSTRG.2895.1|240|u|NA|Supercontig_3.2_C_tropicalis_MYA-3404|ctrop	Supercontig_3.2_C_tropicalis_MYA-3404	764506	764745
MSTRG.3806.1|400|u|NA|Ca22chr2A_C_albicans_SC5314|calb	Ca22chr2A_C_albicans_SC5314	404064	404463	MSTRG.2892.1|264|u|NA|Supercontig_3.2_C_tropicalis_MYA-3404|ctrop	Supercontig_3.2_C_tropicalis_MYA-3404	761635	761898
MSTRG.6913.1|605|u|NA|Ca22chr3A_C_albicans_SC5314|calb	Ca22chr3A_C_albicans_SC5314	1063296	1063900	MSTRG.4272.1|443|u|NA|Supercontig_3.3_C_tropicalis_MYA-3404|ctrop	Supercontig_3.3_C_tropicalis_MYA-3404	577334	577776
MSTRG.8584.1|908|u|NA|Ca22chr4A_C_albicans_SC5314|calb	Ca22chr4A_C_albicans_SC5314	893653	894560	MSTRG.9626.1|207|u|NA|Supercontig_3.9_C_tropicalis_MYA-3404|ctrop	Supercontig_3.9_C_tropicalis_MYA-3404	403089	403295
MSTRG.8584.1|908|u|NA|Ca22chr4A_C_albicans_SC5314|calb	Ca22chr4A_C_albicans_SC5314	893653	894560	MSTRG.9625.1|600|u|NA|Supercontig_3.9_C_tropicalis_MYA-3404|ctrop	Supercontig_3.9_C_tropicalis_MYA-3404	402248	402847
MSTRG.3706.1|293|u|NA|Ca22chr2A_C_albicans_SC5314|calb	Ca22chr2A_C_albicans_SC5314	304603	304895	MSTRG.2658.1|447|u|NA|Supercontig_3.2_C_tropicalis_MYA-3404|ctrop	Supercontig_3.2_C_tropicalis_MYA-3404	396479	396925
MSTRG.1836.1|867|u|NA|Ca22chr1A_C_albicans_SC5314|calb	Ca22chr1A_C_albicans_SC5314	1721855	1722721	MSTRG.6885.1|610|u|NA|Supercontig_3.5_C_tropicalis_MYA-3404|ctrop	Supercontig_3.5_C_tropicalis_MYA-3404	639739	640348
MSTRG.13500.1|299|u|NA|Ca22chrRA_C_albicans_SC5314|calb	Ca22chrRA_C_albicans_SC5314	845034	845332	MSTRG.1824.1|391|u|NA|Supercontig_3.1_C_tropicalis_MYA-3404|ctrop	Supercontig_3.1_C_tropicalis_MYA-3404	1626210	1626600
MSTRG.3211.1|1088|u|NA|Ca22chr1A_C_albicans_SC5314|calb	Ca22chr1A_C_albicans_SC5314	3033446	3034533	MSTRG.6371.1|275|u|NA|Supercontig_3.4_C_tropicalis_MYA-3404|ctrop	Supercontig_3.4_C_tropicalis_MYA-3404	1484972	1485246
MSTRG.1295.1|422|u|NA|Ca22chr1A_C_albicans_SC5314|calb	Ca22chr1A_C_albicans_SC5314	1205131	1205552	MSTRG.8153.1|947|u|NA|Supercontig_3.6_C_tropicalis_MYA-3404|ctrop	Supercontig_3.6_C_tropicalis_MYA-3404	1205203	1206149
MSTRG.10339.1|366|u|NA|Ca22chr5A_C_albicans_SC5314|calb	Ca22chr5A_C_albicans_SC5314	971203	971568	MSTRG.398.1|222|u|NA|Supercontig_3.11_C_tropicalis_MYA-3404|ctrop	Supercontig_3.11_C_tropicalis_MYA-3404	174512	174733
MSTRG.11729.1|817|u|NA|Ca22chr7A_C_albicans_SC5314|calb	Ca22chr7A_C_albicans_SC5314	78171	78987	MSTRG.8276.1|1123|u|NA|Supercontig_3.7_C_tropicalis_MYA-3404|ctrop	Supercontig_3.7_C_tropicalis_MYA-3404	130873	131995
MSTRG.10810.1|202|u|NA|Ca22chr6A_C_albicans_SC5314|calb	Ca22chr6A_C_albicans_SC5314	214128	214329	MSTRG.5265.1|336|u|NA|Supercontig_3.3_C_tropicalis_MYA-3404|ctrop	Supercontig_3.3_C_tropicalis_MYA-3404	2093660	2093995
MSTRG.6988.1|1514|u|NA|Ca22chr3A_C_albicans_SC5314|calb	Ca22chr3A_C_albicans_SC5314	1143815	1145328	MSTRG.4543.1|268|u|NA|Supercontig_3.3_C_tropicalis_MYA-3404|ctrop	Supercontig_3.3_C_tropicalis_MYA-3404	999350	999617
MSTRG.6988.1|1514|u|NA|Ca22chr3A_C_albicans_SC5314|calb	Ca22chr3A_C_albicans_SC5314	1143815	1145328	MSTRG.4539.1|1010|u|NA|Supercontig_3.3_C_tropicalis_MYA-3404|ctrop	Supercontig_3.3_C_tropicalis_MYA-3404	995107	996116
MSTRG.14308.2|538|u|NA|Ca22chrRA_C_albicans_SC5314|calb	Ca22chrRA_C_albicans_SC5314	1611101	1611638	MSTRG.5408.1|480|u|NA|Supercontig_3.4_C_tropicalis_MYA-3404|ctrop	Supercontig_3.4_C_tropicalis_MYA-3404	84888	85367
MSTRG.14308.2|538|u|NA|Ca22chrRA_C_albicans_SC5314|calb	Ca22chrRA_C_albicans_SC5314	1611101	1611638	MSTRG.5411.1|292|u|NA|Supercontig_3.4_C_tropicalis_MYA-3404|ctrop	Supercontig_3.4_C_tropicalis_MYA-3404	87826	88117
MSTRG.3973.1|271|u|NA|Ca22chr2A_C_albicans_SC5314|calb	Ca22chr2A_C_albicans_SC5314	559502	559772	MSTRG.2801.1|328|u|NA|Supercontig_3.2_C_tropicalis_MYA-3404|ctrop	Supercontig_3.2_C_tropicalis_MYA-3404	609689	610016
MSTRG.10266.1|377|u|NA|Ca22chr5A_C_albicans_SC5314|calb	Ca22chr5A_C_albicans_SC5314	924266	924642	MSTRG.9158.1|406|u|NA|Supercontig_3.8_C_tropicalis_MYA-3404|ctrop	Supercontig_3.8_C_tropicalis_MYA-3404	528279	528684
MSTRG.10266.1|377|u|NA|Ca22chr5A_C_albicans_SC5314|calb	Ca22chr5A_C_albicans_SC5314	924266	924642	MSTRG.9156.1|822|u|NA|Supercontig_3.8_C_tropicalis_MYA-3404|ctrop	Supercontig_3.8_C_tropicalis_MYA-3404	526106	526927
MSTRG.10266.1|377|u|NA|Ca22chr5A_C_albicans_SC5314|calb	Ca22chr5A_C_albicans_SC5314	924266	924642	MSTRG.9157.1|1428|u|NA|Supercontig_3.8_C_tropicalis_MYA-3404|ctrop	Supercontig_3.8_C_tropicalis_MYA-3404	527198	528625
MSTRG.3323.1|525|u|NA|Ca22chr1A_C_albicans_SC5314|calb	Ca22chr1A_C_albicans_SC5314	3150306	3150830	MSTRG.6452.1|543|u|NA|Supercontig_3.4_C_tropicalis_MYA-3404|ctrop	Supercontig_3.4_C_tropicalis_MYA-3404	1605977	1606519
MSTRG.6869.1|628|u|NA|Ca22chr3A_C_albicans_SC5314|calb	Ca22chr3A_C_albicans_SC5314	1003108	1003735	MSTRG.4497.1|284|u|NA|Supercontig_3.3_C_tropicalis_MYA-3404|ctrop	Supercontig_3.3_C_tropicalis_MYA-3404	917483	917766
MSTRG.6869.1|628|u|NA|Ca22chr3A_C_albicans_SC5314|calb	Ca22chr3A_C_albicans_SC5314	1003108	1003735	MSTRG.4496.1|273|u|NA|Supercontig_3.3_C_tropicalis_MYA-3404|ctrop	Supercontig_3.3_C_tropicalis_MYA-3404	917474	917746
MSTRG.7545.1|5839|u|NA|Ca22chr3A_C_albicans_SC5314|calb	Ca22chr3A_C_albicans_SC5314	1721533	1727371	MSTRG.9406.1|376|u|NA|Supercontig_3.9_C_tropicalis_MYA-3404|ctrop	Supercontig_3.9_C_tropicalis_MYA-3404	64843	65218
MSTRG.7545.1|5839|u|NA|Ca22chr3A_C_albicans_SC5314|calb	Ca22chr3A_C_albicans_SC5314	1721533	1727371	MSTRG.9405.1|771|u|NA|Supercontig_3.9_C_tropicalis_MYA-3404|ctrop	Supercontig_3.9_C_tropicalis_MYA-3404	63003	63773
MSTRG.2193.1|607|u|NA|Ca22chr1A_C_albicans_SC5314|calb	Ca22chr1A_C_albicans_SC5314	2064894	2065500	MSTRG.5997.1|408|u|NA|Supercontig_3.4_C_tropicalis_MYA-3404|ctrop	Supercontig_3.4_C_tropicalis_MYA-3404	934537	934944
MSTRG.2193.1|607|u|NA|Ca22chr1A_C_albicans_SC5314|calb	Ca22chr1A_C_albicans_SC5314	2064894	2065500	MSTRG.5996.1|211|u|NA|Supercontig_3.4_C_tropicalis_MYA-3404|ctrop	Supercontig_3.4_C_tropicalis_MYA-3404	934147	934357
MSTRG.1835.1|275|u|NA|Ca22chr1A_C_albicans_SC5314|calb	Ca22chr1A_C_albicans_SC5314	1721098	1721372	MSTRG.6885.1|610|u|NA|Supercontig_3.5_C_tropicalis_MYA-3404|ctrop	Supercontig_3.5_C_tropicalis_MYA-3404	639739	640348
MSTRG.7788.1|1103|u|NA|Ca22chr4A_C_albicans_SC5314|calb	Ca22chr4A_C_albicans_SC5314	127270	128372	MSTRG.828.1|410|u|NA|Supercontig_3.1_C_tropicalis_MYA-3404|ctrop	Supercontig_3.1_C_tropicalis_MYA-3404	164309	164718
MSTRG.7788.1|1103|u|NA|Ca22chr4A_C_albicans_SC5314|calb	Ca22chr4A_C_albicans_SC5314	127270	128372	MSTRG.827.1|1135|u|NA|Supercontig_3.1_C_tropicalis_MYA-3404|ctrop	Supercontig_3.1_C_tropicalis_MYA-3404	163605	164739
MSTRG.6062.1|2712|u|NA|Ca22chr3A_C_albicans_SC5314|calb	Ca22chr3A_C_albicans_SC5314	282328	285039	MSTRG.3997.1|587|u|NA|Supercontig_3.3_C_tropicalis_MYA-3404|ctrop	Supercontig_3.3_C_tropicalis_MYA-3404	131478	132064
MSTRG.6062.1|2712|u|NA|Ca22chr3A_C_albicans_SC5314|calb	Ca22chr3A_C_albicans_SC5314	282328	285039	MSTRG.3996.1|246|u|NA|Supercontig_3.3_C_tropicalis_MYA-3404|ctrop	Supercontig_3.3_C_tropicalis_MYA-3404	130804	131049
MSTRG.801.1|857|u|NA|Ca22chr1A_C_albicans_SC5314|calb	Ca22chr1A_C_albicans_SC5314	735831	736687	MSTRG.7771.1|221|u|NA|Supercontig_3.6_C_tropicalis_MYA-3404|ctrop	Supercontig_3.6_C_tropicalis_MYA-3404	659079	659299
MSTRG.12671.1|238|u|NA|Ca22chrRA_C_albicans_SC5314|calb	Ca22chrRA_C_albicans_SC5314	35343	35580	MSTRG.2366.1|464|u|NA|Supercontig_3.1_C_tropicalis_MYA-3404|ctrop	Supercontig_3.1_C_tropicalis_MYA-3404	2460452	2460915
MSTRG.2802.1|230|u|NA|Ca22chr1A_C_albicans_SC5314|calb	Ca22chr1A_C_albicans_SC5314	2616076	2616305	MSTRG.6039.1|1087|u|NA|Supercontig_3.4_C_tropicalis_MYA-3404|ctrop	Supercontig_3.4_C_tropicalis_MYA-3404	1000274	1001360
MSTRG.6215.1|233|u|NA|Ca22chr3A_C_albicans_SC5314|calb	Ca22chr3A_C_albicans_SC5314	420268	420500	MSTRG.4344.1|660|u|NA|Supercontig_3.3_C_tropicalis_MYA-3404|ctrop	Supercontig_3.3_C_tropicalis_MYA-3404	680369	681028
MSTRG.6215.1|233|u|NA|Ca22chr3A_C_albicans_SC5314|calb	Ca22chr3A_C_albicans_SC5314	420268	420500	MSTRG.4334.1|517|u|NA|Supercontig_3.3_C_tropicalis_MYA-3404|ctrop	Supercontig_3.3_C_tropicalis_MYA-3404	665896	666412
MSTRG.2984.1|926|u|NA|Ca22chr1A_C_albicans_SC5314|calb	Ca22chr1A_C_albicans_SC5314	2788119	2789044	MSTRG.6193.1|1137|u|NA|Supercontig_3.4_C_tropicalis_MYA-3404|ctrop	Supercontig_3.4_C_tropicalis_MYA-3404	1236387	1237523
MSTRG.2984.1|926|u|NA|Ca22chr1A_C_albicans_SC5314|calb	Ca22chr1A_C_albicans_SC5314	2788119	2789044	MSTRG.6195.1|333|u|NA|Supercontig_3.4_C_tropicalis_MYA-3404|ctrop	Supercontig_3.4_C_tropicalis_MYA-3404	1237721	1238053
MSTRG.2984.1|926|u|NA|Ca22chr1A_C_albicans_SC5314|calb	Ca22chr1A_C_albicans_SC5314	2788119	2789044	MSTRG.6194.1|735|u|NA|Supercontig_3.4_C_tropicalis_MYA-3404|ctrop	Supercontig_3.4_C_tropicalis_MYA-3404	1236554	1237288
MSTRG.2301.1|461|u|NA|Ca22chr1A_C_albicans_SC5314|calb	Ca22chr1A_C_albicans_SC5314	2164412	2164872	MSTRG.5911.1|793|u|NA|Supercontig_3.4_C_tropicalis_MYA-3404|ctrop	Supercontig_3.4_C_tropicalis_MYA-3404	812070	812862
MSTRG.2825.1|234|u|NA|Ca22chr1A_C_albicans_SC5314|calb	Ca22chr1A_C_albicans_SC5314	2631415	2631648	MSTRG.6026.1|1527|u|NA|Supercontig_3.4_C_tropicalis_MYA-3404|ctrop	Supercontig_3.4_C_tropicalis_MYA-3404	982056	983582
MSTRG.2825.1|234|u|NA|Ca22chr1A_C_albicans_SC5314|calb	Ca22chr1A_C_albicans_SC5314	2631415	2631648	MSTRG.6027.1|831|u|NA|Supercontig_3.4_C_tropicalis_MYA-3404|ctrop	Supercontig_3.4_C_tropicalis_MYA-3404	983411	984241
MSTRG.2825.1|234|u|NA|Ca22chr1A_C_albicans_SC5314|calb	Ca22chr1A_C_albicans_SC5314	2631415	2631648	MSTRG.6025.1|1072|u|NA|Supercontig_3.4_C_tropicalis_MYA-3404|ctrop	Supercontig_3.4_C_tropicalis_MYA-3404	981532	982603
MSTRG.2571.1|372|u|NA|Ca22chr1A_C_albicans_SC5314|calb	Ca22chr1A_C_albicans_SC5314	2405721	2406092	MSTRG.7013.1|239|u|NA|Supercontig_3.5_C_tropicalis_MYA-3404|ctrop	Supercontig_3.5_C_tropicalis_MYA-3404	863831	864069
MSTRG.13738.1|215|u|NA|Ca22chrRA_C_albicans_SC5314|calb	Ca22chrRA_C_albicans_SC5314	1061081	1061295	MSTRG.1530.1|560|u|NA|Supercontig_3.1_C_tropicalis_MYA-3404|ctrop	Supercontig_3.1_C_tropicalis_MYA-3404	1198375	1198934
MSTRG.12908.1|262|u|NA|Ca22chrRA_C_albicans_SC5314|calb	Ca22chrRA_C_albicans_SC5314	281186	281447	MSTRG.2206.1|761|u|NA|Supercontig_3.1_C_tropicalis_MYA-3404|ctrop	Supercontig_3.1_C_tropicalis_MYA-3404	2189658	2190418
MSTRG.8066.1|1300|u|NA|Ca22chr4A_C_albicans_SC5314|calb	Ca22chr4A_C_albicans_SC5314	396481	397780	MSTRG.1072.1|600|u|NA|Supercontig_3.1_C_tropicalis_MYA-3404|ctrop	Supercontig_3.1_C_tropicalis_MYA-3404	518030	518629
MSTRG.8066.1|1300|u|NA|Ca22chr4A_C_albicans_SC5314|calb	Ca22chr4A_C_albicans_SC5314	396481	397780	MSTRG.1074.1|881|u|NA|Supercontig_3.1_C_tropicalis_MYA-3404|ctrop	Supercontig_3.1_C_tropicalis_MYA-3404	522314	523194
MSTRG.13280.1|209|u|NA|Ca22chrRA_C_albicans_SC5314|calb	Ca22chrRA_C_albicans_SC5314	641475	641683	MSTRG.1972.1|480|u|NA|Supercontig_3.1_C_tropicalis_MYA-3404|ctrop	Supercontig_3.1_C_tropicalis_MYA-3404	1838230	1838709
MSTRG.13280.1|209|u|NA|Ca22chrRA_C_albicans_SC5314|calb	Ca22chrRA_C_albicans_SC5314	641475	641683	MSTRG.1973.1|1435|u|NA|Supercontig_3.1_C_tropicalis_MYA-3404|ctrop	Supercontig_3.1_C_tropicalis_MYA-3404	1838390	1839824
MSTRG.3212.1|203|u|NA|Ca22chr1A_C_albicans_SC5314|calb	Ca22chr1A_C_albicans_SC5314	3034212	3034414	MSTRG.6371.1|275|u|NA|Supercontig_3.4_C_tropicalis_MYA-3404|ctrop	Supercontig_3.4_C_tropicalis_MYA-3404	1484972	1485246
MSTRG.13494.1|344|u|NA|Ca22chrRA_C_albicans_SC5314|calb	Ca22chrRA_C_albicans_SC5314	842516	842859	MSTRG.1830.1|814|u|NA|Supercontig_3.1_C_tropicalis_MYA-3404|ctrop	Supercontig_3.1_C_tropicalis_MYA-3404	1630075	1630888
MSTRG.13783.1|230|u|NA|Ca22chrRA_C_albicans_SC5314|calb	Ca22chrRA_C_albicans_SC5314	1103532	1103761	MSTRG.1543.1|281|u|NA|Supercontig_3.1_C_tropicalis_MYA-3404|ctrop	Supercontig_3.1_C_tropicalis_MYA-3404	1213435	1213715
MSTRG.13783.1|230|u|NA|Ca22chrRA_C_albicans_SC5314|calb	Ca22chrRA_C_albicans_SC5314	1103532	1103761	MSTRG.1542.1|1295|u|NA|Supercontig_3.1_C_tropicalis_MYA-3404|ctrop	Supercontig_3.1_C_tropicalis_MYA-3404	1213390	1214684
MSTRG.13466.1|656|u|NA|Ca22chrRA_C_albicans_SC5314|calb	Ca22chrRA_C_albicans_SC5314	814761	815416	MSTRG.1854.1|549|u|NA|Supercontig_3.1_C_tropicalis_MYA-3404|ctrop	Supercontig_3.1_C_tropicalis_MYA-3404	1657746	1658294
MSTRG.6848.1|1087|u|NA|Ca22chr3A_C_albicans_SC5314|calb	Ca22chr3A_C_albicans_SC5314	983802	984888	MSTRG.4483.1|1113|u|NA|Supercontig_3.3_C_tropicalis_MYA-3404|ctrop	Supercontig_3.3_C_tropicalis_MYA-3404	899461	900573
MSTRG.2558.1|346|u|NA|Ca22chr1A_C_albicans_SC5314|calb	Ca22chr1A_C_albicans_SC5314	2395524	2395869	MSTRG.6999.1|326|u|NA|Supercontig_3.5_C_tropicalis_MYA-3404|ctrop	Supercontig_3.5_C_tropicalis_MYA-3404	842865	843190
MSTRG.2558.1|346|u|NA|Ca22chr1A_C_albicans_SC5314|calb	Ca22chr1A_C_albicans_SC5314	2395524	2395869	MSTRG.7003.1|662|u|NA|Supercontig_3.5_C_tropicalis_MYA-3404|ctrop	Supercontig_3.5_C_tropicalis_MYA-3404	851605	852266
MSTRG.1285.1|322|u|NA|Ca22chr1A_C_albicans_SC5314|calb	Ca22chr1A_C_albicans_SC5314	1194210	1194531	MSTRG.8153.1|947|u|NA|Supercontig_3.6_C_tropicalis_MYA-3404|ctrop	Supercontig_3.6_C_tropicalis_MYA-3404	1205203	1206149
MSTRG.2600.1|1504|u|NA|Ca22chr1A_C_albicans_SC5314|calb	Ca22chr1A_C_albicans_SC5314	2428393	2429896	MSTRG.7022.1|657|u|NA|Supercontig_3.5_C_tropicalis_MYA-3404|ctrop	Supercontig_3.5_C_tropicalis_MYA-3404	875722	876378
MSTRG.13377.1|388|u|NA|Ca22chrRA_C_albicans_SC5314|calb	Ca22chrRA_C_albicans_SC5314	729409	729796	MSTRG.1914.1|833|u|NA|Supercontig_3.1_C_tropicalis_MYA-3404|ctrop	Supercontig_3.1_C_tropicalis_MYA-3404	1745901	1746733
MSTRG.14180.1|1144|u|NA|Ca22chrRA_C_albicans_SC5314|calb	Ca22chrRA_C_albicans_SC5314	1477746	1478889	MSTRG.1798.1|302|u|NA|Supercontig_3.1_C_tropicalis_MYA-3404|ctrop	Supercontig_3.1_C_tropicalis_MYA-3404	1573133	1573434
MSTRG.11072.1|243|u|NA|Ca22chr6A_C_albicans_SC5314|calb	Ca22chr6A_C_albicans_SC5314	459099	459341	MSTRG.5175.1|547|u|NA|Supercontig_3.3_C_tropicalis_MYA-3404|ctrop	Supercontig_3.3_C_tropicalis_MYA-3404	1970447	1970993
MSTRG.8388.1|1000|u|NA|Ca22chr4A_C_albicans_SC5314|calb	Ca22chr4A_C_albicans_SC5314	715532	716531	MSTRG.1408.1|481|u|NA|Supercontig_3.1_C_tropicalis_MYA-3404|ctrop	Supercontig_3.1_C_tropicalis_MYA-3404	1010794	1011274
MSTRG.6113.1|583|u|NA|Ca22chr3A_C_albicans_SC5314|calb	Ca22chr3A_C_albicans_SC5314	334640	335222	MSTRG.3967.1|315|u|NA|Supercontig_3.3_C_tropicalis_MYA-3404|ctrop	Supercontig_3.3_C_tropicalis_MYA-3404	74621	74935
MSTRG.7141.1|225|u|NA|Ca22chr3A_C_albicans_SC5314|calb	Ca22chr3A_C_albicans_SC5314	1305352	1305576	MSTRG.4169.1|297|u|NA|Supercontig_3.3_C_tropicalis_MYA-3404|ctrop	Supercontig_3.3_C_tropicalis_MYA-3404	412666	412962
MSTRG.7141.1|225|u|NA|Ca22chr3A_C_albicans_SC5314|calb	Ca22chr3A_C_albicans_SC5314	1305352	1305576	MSTRG.4170.1|1056|u|NA|Supercontig_3.3_C_tropicalis_MYA-3404|ctrop	Supercontig_3.3_C_tropicalis_MYA-3404	413139	414194
MSTRG.7498.1|1546|u|NA|Ca22chr3A_C_albicans_SC5314|calb	Ca22chr3A_C_albicans_SC5314	1681158	1682703	MSTRG.9429.1|2178|u|NA|Supercontig_3.9_C_tropicalis_MYA-3404|ctrop	Supercontig_3.9_C_tropicalis_MYA-3404	103702	105879
MSTRG.9489.1|503|u|NA|Ca22chr5A_C_albicans_SC5314|calb	Ca22chr5A_C_albicans_SC5314	208800	209302	MSTRG.8974.1|503|u|NA|Supercontig_3.8_C_tropicalis_MYA-3404|ctrop	Supercontig_3.8_C_tropicalis_MYA-3404	272314	272816
MSTRG.1475.1|205|u|NA|Ca22chr1A_C_albicans_SC5314|calb	Ca22chr1A_C_albicans_SC5314	1369572	1369776	MSTRG.7276.1|908|u|NA|Supercontig_3.5_C_tropicalis_MYA-3404|ctrop	Supercontig_3.5_C_tropicalis_MYA-3404	1275139	1276046
MSTRG.1475.1|205|u|NA|Ca22chr1A_C_albicans_SC5314|calb	Ca22chr1A_C_albicans_SC5314	1369572	1369776	MSTRG.7277.1|389|u|NA|Supercontig_3.5_C_tropicalis_MYA-3404|ctrop	Supercontig_3.5_C_tropicalis_MYA-3404	1275368	1275756
MSTRG.5154.1|1229|u|NA|Ca22chr2A_C_albicans_SC5314|calb	Ca22chr2A_C_albicans_SC5314	1652926	1654154	MSTRG.3448.1|548|u|NA|Supercontig_3.2_C_tropicalis_MYA-3404|ctrop	Supercontig_3.2_C_tropicalis_MYA-3404	1595185	1595732
MSTRG.5154.1|1229|u|NA|Ca22chr2A_C_albicans_SC5314|calb	Ca22chr2A_C_albicans_SC5314	1652926	1654154	MSTRG.3447.1|1508|u|NA|Supercontig_3.2_C_tropicalis_MYA-3404|ctrop	Supercontig_3.2_C_tropicalis_MYA-3404	1594242	1595749
MSTRG.14876.1|327|u|NA|Ca22chrRA_C_albicans_SC5314|calb	Ca22chrRA_C_albicans_SC5314	2161355	2161681	MSTRG.74.1|478|u|NA|Supercontig_3.10_C_tropicalis_MYA-3404|ctrop	Supercontig_3.10_C_tropicalis_MYA-3404	96282	96759
MSTRG.6221.1|402|u|NA|Ca22chr3A_C_albicans_SC5314|calb	Ca22chr3A_C_albicans_SC5314	424102	424503	MSTRG.4344.1|660|u|NA|Supercontig_3.3_C_tropicalis_MYA-3404|ctrop	Supercontig_3.3_C_tropicalis_MYA-3404	680369	681028
MSTRG.6221.1|402|u|NA|Ca22chr3A_C_albicans_SC5314|calb	Ca22chr3A_C_albicans_SC5314	424102	424503	MSTRG.4334.1|517|u|NA|Supercontig_3.3_C_tropicalis_MYA-3404|ctrop	Supercontig_3.3_C_tropicalis_MYA-3404	665896	666412
MSTRG.7369.1|471|u|NA|Ca22chr3A_C_albicans_SC5314|calb	Ca22chr3A_C_albicans_SC5314	1548508	1548978	MSTRG.9535.1|481|u|NA|Supercontig_3.9_C_tropicalis_MYA-3404|ctrop	Supercontig_3.9_C_tropicalis_MYA-3404	267586	268066
MSTRG.3822.1|203|u|NA|Ca22chr2A_C_albicans_SC5314|calb	Ca22chr2A_C_albicans_SC5314	422474	422676	MSTRG.2887.1|267|u|NA|Supercontig_3.2_C_tropicalis_MYA-3404|ctrop	Supercontig_3.2_C_tropicalis_MYA-3404	748870	749136
MSTRG.2690.1|1011|u|NA|Ca22chr1A_C_albicans_SC5314|calb	Ca22chr1A_C_albicans_SC5314	2512118	2513128	MSTRG.7049.1|251|u|NA|Supercontig_3.5_C_tropicalis_MYA-3404|ctrop	Supercontig_3.5_C_tropicalis_MYA-3404	928715	928965
MSTRG.12872.1|567|u|NA|Ca22chrRA_C_albicans_SC5314|calb	Ca22chrRA_C_albicans_SC5314	237403	237969	MSTRG.2223.1|886|u|NA|Supercontig_3.1_C_tropicalis_MYA-3404|ctrop	Supercontig_3.1_C_tropicalis_MYA-3404	2228845	2229730
MSTRG.5360.1|2415|u|NA|Ca22chr2A_C_albicans_SC5314|calb	Ca22chr2A_C_albicans_SC5314	1840153	1842567	MSTRG.3672.1|1621|u|NA|Supercontig_3.2_C_tropicalis_MYA-3404|ctrop	Supercontig_3.2_C_tropicalis_MYA-3404	1940768	1942388
MSTRG.5360.1|2415|u|NA|Ca22chr2A_C_albicans_SC5314|calb	Ca22chr2A_C_albicans_SC5314	1840153	1842567	MSTRG.3669.1|1528|u|NA|Supercontig_3.2_C_tropicalis_MYA-3404|ctrop	Supercontig_3.2_C_tropicalis_MYA-3404	1936381	1937908
MSTRG.5360.1|2415|u|NA|Ca22chr2A_C_albicans_SC5314|calb	Ca22chr2A_C_albicans_SC5314	1840153	1842567	MSTRG.3673.1|1532|u|NA|Supercontig_3.2_C_tropicalis_MYA-3404|ctrop	Supercontig_3.2_C_tropicalis_MYA-3404	1941696	1943227
MSTRG.6321.1|1507|u|NA|Ca22chr3A_C_albicans_SC5314|calb	Ca22chr3A_C_albicans_SC5314	521848	523354	MSTRG.4392.1|1291|u|NA|Supercontig_3.3_C_tropicalis_MYA-3404|ctrop	Supercontig_3.3_C_tropicalis_MYA-3404	765167	766457
MSTRG.6321.1|1507|u|NA|Ca22chr3A_C_albicans_SC5314|calb	Ca22chr3A_C_albicans_SC5314	521848	523354	MSTRG.4393.1|696|u|NA|Supercontig_3.3_C_tropicalis_MYA-3404|ctrop	Supercontig_3.3_C_tropicalis_MYA-3404	765810	766505
MSTRG.27.1|416|u|NA|Ca22chr1A_C_albicans_SC5314|calb	Ca22chr1A_C_albicans_SC5314	21736	22151	MSTRG.7351.1|327|u|NA|Supercontig_3.6_C_tropicalis_MYA-3404|ctrop	Supercontig_3.6_C_tropicalis_MYA-3404	17839	18165
MSTRG.7489.1|1464|u|NA|Ca22chr3A_C_albicans_SC5314|calb	Ca22chr3A_C_albicans_SC5314	1671570	1673033	MSTRG.9433.1|490|u|NA|Supercontig_3.9_C_tropicalis_MYA-3404|ctrop	Supercontig_3.9_C_tropicalis_MYA-3404	114088	114577
MSTRG.10666.1|236|u|NA|Ca22chr6A_C_albicans_SC5314|calb	Ca22chr6A_C_albicans_SC5314	90557	90792	MSTRG.5295.1|532|u|NA|Supercontig_3.3_C_tropicalis_MYA-3404|ctrop	Supercontig_3.3_C_tropicalis_MYA-3404	2128833	2129364
MSTRG.10666.1|236|u|NA|Ca22chr6A_C_albicans_SC5314|calb	Ca22chr6A_C_albicans_SC5314	90557	90792	MSTRG.5294.1|2508|u|NA|Supercontig_3.3_C_tropicalis_MYA-3404|ctrop	Supercontig_3.3_C_tropicalis_MYA-3404	2127136	2129643
MSTRG.5361.1|1771|u|NA|Ca22chr2A_C_albicans_SC5314|calb	Ca22chr2A_C_albicans_SC5314	1841008	1842778	MSTRG.3672.1|1621|u|NA|Supercontig_3.2_C_tropicalis_MYA-3404|ctrop	Supercontig_3.2_C_tropicalis_MYA-3404	1940768	1942388
MSTRG.5361.1|1771|u|NA|Ca22chr2A_C_albicans_SC5314|calb	Ca22chr2A_C_albicans_SC5314	1841008	1842778	MSTRG.3673.1|1532|u|NA|Supercontig_3.2_C_tropicalis_MYA-3404|ctrop	Supercontig_3.2_C_tropicalis_MYA-3404	1941696	1943227
MSTRG.3713.1|361|u|NA|Ca22chr2A_C_albicans_SC5314|calb	Ca22chr2A_C_albicans_SC5314	309078	309438	MSTRG.2658.1|447|u|NA|Supercontig_3.2_C_tropicalis_MYA-3404|ctrop	Supercontig_3.2_C_tropicalis_MYA-3404	396479	396925
MSTRG.6061.1|2892|u|NA|Ca22chr3A_C_albicans_SC5314|calb	Ca22chr3A_C_albicans_SC5314	282134	285025	MSTRG.3997.1|587|u|NA|Supercontig_3.3_C_tropicalis_MYA-3404|ctrop	Supercontig_3.3_C_tropicalis_MYA-3404	131478	132064
MSTRG.6061.1|2892|u|NA|Ca22chr3A_C_albicans_SC5314|calb	Ca22chr3A_C_albicans_SC5314	282134	285025	MSTRG.3996.1|246|u|NA|Supercontig_3.3_C_tropicalis_MYA-3404|ctrop	Supercontig_3.3_C_tropicalis_MYA-3404	130804	131049
MSTRG.12837.1|246|u|NA|Ca22chrRA_C_albicans_SC5314|calb	Ca22chrRA_C_albicans_SC5314	201828	202073	MSTRG.2247.1|1716|u|NA|Supercontig_3.1_C_tropicalis_MYA-3404|ctrop	Supercontig_3.1_C_tropicalis_MYA-3404	2264263	2265978
MSTRG.12837.1|246|u|NA|Ca22chrRA_C_albicans_SC5314|calb	Ca22chrRA_C_albicans_SC5314	201828	202073	MSTRG.2246.1|1192|u|NA|Supercontig_3.1_C_tropicalis_MYA-3404|ctrop	Supercontig_3.1_C_tropicalis_MYA-3404	2264246	2265437
MSTRG.3060.1|267|u|NA|Ca22chr1A_C_albicans_SC5314|calb	Ca22chr1A_C_albicans_SC5314	2870838	2871104	MSTRG.6249.1|290|u|NA|Supercontig_3.4_C_tropicalis_MYA-3404|ctrop	Supercontig_3.4_C_tropicalis_MYA-3404	1317523	1317812
MSTRG.9941.1|502|u|NA|Ca22chr5A_C_albicans_SC5314|calb	Ca22chr5A_C_albicans_SC5314	637256	637757	MSTRG.304.1|300|u|NA|Supercontig_3.11_C_tropicalis_MYA-3404|ctrop	Supercontig_3.11_C_tropicalis_MYA-3404	27189	27488
MSTRG.7790.1|2106|u|NA|Ca22chr4A_C_albicans_SC5314|calb	Ca22chr4A_C_albicans_SC5314	129408	131513	MSTRG.828.1|410|u|NA|Supercontig_3.1_C_tropicalis_MYA-3404|ctrop	Supercontig_3.1_C_tropicalis_MYA-3404	164309	164718
MSTRG.7790.1|2106|u|NA|Ca22chr4A_C_albicans_SC5314|calb	Ca22chr4A_C_albicans_SC5314	129408	131513	MSTRG.827.1|1135|u|NA|Supercontig_3.1_C_tropicalis_MYA-3404|ctrop	Supercontig_3.1_C_tropicalis_MYA-3404	163605	164739
MSTRG.6460.1|458|u|NA|Ca22chr3A_C_albicans_SC5314|calb	Ca22chr3A_C_albicans_SC5314	641119	641576	MSTRG.4658.1|493|u|NA|Supercontig_3.3_C_tropicalis_MYA-3404|ctrop	Supercontig_3.3_C_tropicalis_MYA-3404	1174689	1175181
MSTRG.2681.1|476|u|NA|Ca22chr1A_C_albicans_SC5314|calb	Ca22chr1A_C_albicans_SC5314	2502611	2503086	MSTRG.7051.1|597|u|NA|Supercontig_3.5_C_tropicalis_MYA-3404|ctrop	Supercontig_3.5_C_tropicalis_MYA-3404	932198	932794
MSTRG.2681.1|476|u|NA|Ca22chr1A_C_albicans_SC5314|calb	Ca22chr1A_C_albicans_SC5314	2502611	2503086	MSTRG.7049.1|251|u|NA|Supercontig_3.5_C_tropicalis_MYA-3404|ctrop	Supercontig_3.5_C_tropicalis_MYA-3404	928715	928965
MSTRG.2567.1|380|u|NA|Ca22chr1A_C_albicans_SC5314|calb	Ca22chr1A_C_albicans_SC5314	2403038	2403417	MSTRG.7009.1|238|u|NA|Supercontig_3.5_C_tropicalis_MYA-3404|ctrop	Supercontig_3.5_C_tropicalis_MYA-3404	859387	859624
MSTRG.3646.1|242|u|NA|Ca22chr2A_C_albicans_SC5314|calb	Ca22chr2A_C_albicans_SC5314	243351	243592	MSTRG.2609.1|598|u|NA|Supercontig_3.2_C_tropicalis_MYA-3404|ctrop	Supercontig_3.2_C_tropicalis_MYA-3404	319940	320537
MSTRG.856.1|431|u|NA|Ca22chr1A_C_albicans_SC5314|calb	Ca22chr1A_C_albicans_SC5314	778592	779022	MSTRG.7451.1|690|u|NA|Supercontig_3.6_C_tropicalis_MYA-3404|ctrop	Supercontig_3.6_C_tropicalis_MYA-3404	139115	139804
MSTRG.10961.1|350|u|NA|Ca22chr6A_C_albicans_SC5314|calb	Ca22chr6A_C_albicans_SC5314	365543	365892	MSTRG.5098.1|304|u|NA|Supercontig_3.3_C_tropicalis_MYA-3404|ctrop	Supercontig_3.3_C_tropicalis_MYA-3404	1858011	1858314
MSTRG.10961.1|350|u|NA|Ca22chr6A_C_albicans_SC5314|calb	Ca22chr6A_C_albicans_SC5314	365543	365892	MSTRG.5094.1|264|u|NA|Supercontig_3.3_C_tropicalis_MYA-3404|ctrop	Supercontig_3.3_C_tropicalis_MYA-3404	1853735	1853998
MSTRG.10668.1|1304|u|NA|Ca22chr6A_C_albicans_SC5314|calb	Ca22chr6A_C_albicans_SC5314	91125	92428	MSTRG.5295.1|532|u|NA|Supercontig_3.3_C_tropicalis_MYA-3404|ctrop	Supercontig_3.3_C_tropicalis_MYA-3404	2128833	2129364
MSTRG.10668.1|1304|u|NA|Ca22chr6A_C_albicans_SC5314|calb	Ca22chr6A_C_albicans_SC5314	91125	92428	MSTRG.5294.1|2508|u|NA|Supercontig_3.3_C_tropicalis_MYA-3404|ctrop	Supercontig_3.3_C_tropicalis_MYA-3404	2127136	2129643
MSTRG.3280.1|3883|u|NA|Ca22chr1A_C_albicans_SC5314|calb	Ca22chr1A_C_albicans_SC5314	3109429	3113311	MSTRG.6423.1|302|u|NA|Supercontig_3.4_C_tropicalis_MYA-3404|ctrop	Supercontig_3.4_C_tropicalis_MYA-3404	1566765	1567066
MSTRG.3280.1|3883|u|NA|Ca22chr1A_C_albicans_SC5314|calb	Ca22chr1A_C_albicans_SC5314	3109429	3113311	MSTRG.6424.1|265|u|NA|Supercontig_3.4_C_tropicalis_MYA-3404|ctrop	Supercontig_3.4_C_tropicalis_MYA-3404	1567963	1568227
MSTRG.3280.1|3883|u|NA|Ca22chr1A_C_albicans_SC5314|calb	Ca22chr1A_C_albicans_SC5314	3109429	3113311	MSTRG.6422.1|291|u|NA|Supercontig_3.4_C_tropicalis_MYA-3404|ctrop	Supercontig_3.4_C_tropicalis_MYA-3404	1564796	1565086
MSTRG.10265.1|486|u|NA|Ca22chr5A_C_albicans_SC5314|calb	Ca22chr5A_C_albicans_SC5314	922919	923404	MSTRG.9158.1|406|u|NA|Supercontig_3.8_C_tropicalis_MYA-3404|ctrop	Supercontig_3.8_C_tropicalis_MYA-3404	528279	528684
MSTRG.10265.1|486|u|NA|Ca22chr5A_C_albicans_SC5314|calb	Ca22chr5A_C_albicans_SC5314	922919	923404	MSTRG.9156.1|822|u|NA|Supercontig_3.8_C_tropicalis_MYA-3404|ctrop	Supercontig_3.8_C_tropicalis_MYA-3404	526106	526927
MSTRG.10265.1|486|u|NA|Ca22chr5A_C_albicans_SC5314|calb	Ca22chr5A_C_albicans_SC5314	922919	923404	MSTRG.9157.1|1428|u|NA|Supercontig_3.8_C_tropicalis_MYA-3404|ctrop	Supercontig_3.8_C_tropicalis_MYA-3404	527198	528625
MSTRG.14355.7|1347|u|NA|Ca22chrRA_C_albicans_SC5314|calb	Ca22chrRA_C_albicans_SC5314	1659113	1660459	MSTRG.4796.1|430|u|NA|Supercontig_3.3_C_tropicalis_MYA-3404|ctrop	Supercontig_3.3_C_tropicalis_MYA-3404	1392389	1392818
MSTRG.4941.1|1269|u|NA|Ca22chr2A_C_albicans_SC5314|calb	Ca22chr2A_C_albicans_SC5314	1464936	1466204	MSTRG.3332.1|1294|u|NA|Supercontig_3.2_C_tropicalis_MYA-3404|ctrop	Supercontig_3.2_C_tropicalis_MYA-3404	1428335	1429628
MSTRG.4941.1|1269|u|NA|Ca22chr2A_C_albicans_SC5314|calb	Ca22chr2A_C_albicans_SC5314	1464936	1466204	MSTRG.3331.1|1460|u|NA|Supercontig_3.2_C_tropicalis_MYA-3404|ctrop	Supercontig_3.2_C_tropicalis_MYA-3404	1428143	1429602
MSTRG.1611.1|1725|u|NA|Ca22chr1A_C_albicans_SC5314|calb	Ca22chr1A_C_albicans_SC5314	1499589	1501313	MSTRG.7182.1|504|u|NA|Supercontig_3.5_C_tropicalis_MYA-3404|ctrop	Supercontig_3.5_C_tropicalis_MYA-3404	1129832	1130335
MSTRG.5474.1|1122|u|NA|Ca22chr2A_C_albicans_SC5314|calb	Ca22chr2A_C_albicans_SC5314	1948568	1949689	MSTRG.3833.1|376|u|NA|Supercontig_3.2_C_tropicalis_MYA-3404|ctrop	Supercontig_3.2_C_tropicalis_MYA-3404	2158597	2158972
MSTRG.5474.1|1122|u|NA|Ca22chr2A_C_albicans_SC5314|calb	Ca22chr2A_C_albicans_SC5314	1948568	1949689	MSTRG.3840.1|439|u|NA|Supercontig_3.2_C_tropicalis_MYA-3404|ctrop	Supercontig_3.2_C_tropicalis_MYA-3404	2183095	2183533
MSTRG.13086.1|555|u|NA|Ca22chrRA_C_albicans_SC5314|calb	Ca22chrRA_C_albicans_SC5314	452263	452817	MSTRG.2082.1|262|u|NA|Supercontig_3.1_C_tropicalis_MYA-3404|ctrop	Supercontig_3.1_C_tropicalis_MYA-3404	2004412	2004673
MSTRG.13086.1|555|u|NA|Ca22chrRA_C_albicans_SC5314|calb	Ca22chrRA_C_albicans_SC5314	452263	452817	MSTRG.2071.1|455|u|NA|Supercontig_3.1_C_tropicalis_MYA-3404|ctrop	Supercontig_3.1_C_tropicalis_MYA-3404	1988846	1989300
MSTRG.892.1|810|u|NA|Ca22chr1A_C_albicans_SC5314|calb	Ca22chr1A_C_albicans_SC5314	816538	817347	MSTRG.8076.1|536|u|NA|Supercontig_3.6_C_tropicalis_MYA-3404|ctrop	Supercontig_3.6_C_tropicalis_MYA-3404	1079711	1080246
MSTRG.836.1|883|u|NA|Ca22chr1A_C_albicans_SC5314|calb	Ca22chr1A_C_albicans_SC5314	759785	760667	MSTRG.7787.1|352|u|NA|Supercontig_3.6_C_tropicalis_MYA-3404|ctrop	Supercontig_3.6_C_tropicalis_MYA-3404	679713	680064
MSTRG.13650.1|1501|u|NA|Ca22chrRA_C_albicans_SC5314|calb	Ca22chrRA_C_albicans_SC5314	993682	995182	MSTRG.1299.1|448|u|NA|Supercontig_3.1_C_tropicalis_MYA-3404|ctrop	Supercontig_3.1_C_tropicalis_MYA-3404	863583	864030
MSTRG.13996.1|1486|u|NA|Ca22chrRA_C_albicans_SC5314|calb	Ca22chrRA_C_albicans_SC5314	1305270	1306755	MSTRG.1651.1|279|u|NA|Supercontig_3.1_C_tropicalis_MYA-3404|ctrop	Supercontig_3.1_C_tropicalis_MYA-3404	1373354	1373632
MSTRG.13996.1|1486|u|NA|Ca22chrRA_C_albicans_SC5314|calb	Ca22chrRA_C_albicans_SC5314	1305270	1306755	MSTRG.1652.1|289|u|NA|Supercontig_3.1_C_tropicalis_MYA-3404|ctrop	Supercontig_3.1_C_tropicalis_MYA-3404	1374117	1374405
MSTRG.10179.1|1719|u|NA|Ca22chr5A_C_albicans_SC5314|calb	Ca22chr5A_C_albicans_SC5314	850979	852697	MSTRG.5609.1|1255|u|NA|Supercontig_3.4_C_tropicalis_MYA-3404|ctrop	Supercontig_3.4_C_tropicalis_MYA-3404	379590	380844
MSTRG.10179.1|1719|u|NA|Ca22chr5A_C_albicans_SC5314|calb	Ca22chr5A_C_albicans_SC5314	850979	852697	MSTRG.5608.1|342|u|NA|Supercontig_3.4_C_tropicalis_MYA-3404|ctrop	Supercontig_3.4_C_tropicalis_MYA-3404	378483	378824
MSTRG.7109.1|278|u|NA|Ca22chr3A_C_albicans_SC5314|calb	Ca22chr3A_C_albicans_SC5314	1270917	1271194	MSTRG.4456.1|320|u|NA|Supercontig_3.3_C_tropicalis_MYA-3404|ctrop	Supercontig_3.3_C_tropicalis_MYA-3404	851105	851424
MSTRG.7109.1|278|u|NA|Ca22chr3A_C_albicans_SC5314|calb	Ca22chr3A_C_albicans_SC5314	1270917	1271194	MSTRG.4455.1|1591|u|NA|Supercontig_3.3_C_tropicalis_MYA-3404|ctrop	Supercontig_3.3_C_tropicalis_MYA-3404	850716	852306
MSTRG.7109.1|278|u|NA|Ca22chr3A_C_albicans_SC5314|calb	Ca22chr3A_C_albicans_SC5314	1270917	1271194	MSTRG.4454.1|329|u|NA|Supercontig_3.3_C_tropicalis_MYA-3404|ctrop	Supercontig_3.3_C_tropicalis_MYA-3404	850688	851016
MSTRG.13058.1|629|u|NA|Ca22chrRA_C_albicans_SC5314|calb	Ca22chrRA_C_albicans_SC5314	426815	427443	MSTRG.2051.1|494|u|NA|Supercontig_3.1_C_tropicalis_MYA-3404|ctrop	Supercontig_3.1_C_tropicalis_MYA-3404	1957803	1958296
MSTRG.5501.1|265|u|NA|Ca22chr2A_C_albicans_SC5314|calb	Ca22chr2A_C_albicans_SC5314	1971901	1972165	MSTRG.3716.1|439|u|NA|Supercontig_3.2_C_tropicalis_MYA-3404|ctrop	Supercontig_3.2_C_tropicalis_MYA-3404	2000906	2001344
MSTRG.4650.1|325|u|NA|Ca22chr2A_C_albicans_SC5314|calb	Ca22chr2A_C_albicans_SC5314	1203102	1203426	MSTRG.3032.1|412|u|NA|Supercontig_3.2_C_tropicalis_MYA-3404|ctrop	Supercontig_3.2_C_tropicalis_MYA-3404	985366	985777
MSTRG.4650.1|325|u|NA|Ca22chr2A_C_albicans_SC5314|calb	Ca22chr2A_C_albicans_SC5314	1203102	1203426	MSTRG.3033.1|416|u|NA|Supercontig_3.2_C_tropicalis_MYA-3404|ctrop	Supercontig_3.2_C_tropicalis_MYA-3404	985682	986097
MSTRG.419.1|1315|u|NA|Ca22chr1A_C_albicans_SC5314|calb	Ca22chr1A_C_albicans_SC5314	370618	371932	MSTRG.7795.1|231|u|NA|Supercontig_3.6_C_tropicalis_MYA-3404|ctrop	Supercontig_3.6_C_tropicalis_MYA-3404	692805	693035
MSTRG.419.1|1315|u|NA|Ca22chr1A_C_albicans_SC5314|calb	Ca22chr1A_C_albicans_SC5314	370618	371932	MSTRG.7796.1|389|u|NA|Supercontig_3.6_C_tropicalis_MYA-3404|ctrop	Supercontig_3.6_C_tropicalis_MYA-3404	693100	693488
MSTRG.6048.1|209|u|NA|Ca22chr3A_C_albicans_SC5314|calb	Ca22chr3A_C_albicans_SC5314	273375	273583	MSTRG.4005.1|1015|u|NA|Supercontig_3.3_C_tropicalis_MYA-3404|ctrop	Supercontig_3.3_C_tropicalis_MYA-3404	142536	143550
MSTRG.7546.1|1561|u|NA|Ca22chr3A_C_albicans_SC5314|calb	Ca22chr3A_C_albicans_SC5314	1727632	1729192	MSTRG.9406.1|376|u|NA|Supercontig_3.9_C_tropicalis_MYA-3404|ctrop	Supercontig_3.9_C_tropicalis_MYA-3404	64843	65218
MSTRG.7546.1|1561|u|NA|Ca22chr3A_C_albicans_SC5314|calb	Ca22chr3A_C_albicans_SC5314	1727632	1729192	MSTRG.9405.1|771|u|NA|Supercontig_3.9_C_tropicalis_MYA-3404|ctrop	Supercontig_3.9_C_tropicalis_MYA-3404	63003	63773
MSTRG.14181.1|215|u|NA|Ca22chrRA_C_albicans_SC5314|calb	Ca22chrRA_C_albicans_SC5314	1479273	1479487	MSTRG.1798.1|302|u|NA|Supercontig_3.1_C_tropicalis_MYA-3404|ctrop	Supercontig_3.1_C_tropicalis_MYA-3404	1573133	1573434
MSTRG.6349.1|387|u|NA|Ca22chr3A_C_albicans_SC5314|calb	Ca22chr3A_C_albicans_SC5314	546697	547083	MSTRG.4414.1|324|u|NA|Supercontig_3.3_C_tropicalis_MYA-3404|ctrop	Supercontig_3.3_C_tropicalis_MYA-3404	792716	793039
MSTRG.6349.1|387|u|NA|Ca22chr3A_C_albicans_SC5314|calb	Ca22chr3A_C_albicans_SC5314	546697	547083	MSTRG.4411.1|244|u|NA|Supercontig_3.3_C_tropicalis_MYA-3404|ctrop	Supercontig_3.3_C_tropicalis_MYA-3404	788534	788777
MSTRG.7140.1|1603|u|NA|Ca22chr3A_C_albicans_SC5314|calb	Ca22chr3A_C_albicans_SC5314	1303620	1305222	MSTRG.4169.1|297|u|NA|Supercontig_3.3_C_tropicalis_MYA-3404|ctrop	Supercontig_3.3_C_tropicalis_MYA-3404	412666	412962
MSTRG.7140.1|1603|u|NA|Ca22chr3A_C_albicans_SC5314|calb	Ca22chr3A_C_albicans_SC5314	1303620	1305222	MSTRG.4170.1|1056|u|NA|Supercontig_3.3_C_tropicalis_MYA-3404|ctrop	Supercontig_3.3_C_tropicalis_MYA-3404	413139	414194
MSTRG.3116.1|1418|u|NA|Ca22chr1A_C_albicans_SC5314|calb	Ca22chr1A_C_albicans_SC5314	2922206	2923623	MSTRG.6296.1|731|u|NA|Supercontig_3.4_C_tropicalis_MYA-3404|ctrop	Supercontig_3.4_C_tropicalis_MYA-3404	1377729	1378459
MSTRG.3116.1|1418|u|NA|Ca22chr1A_C_albicans_SC5314|calb	Ca22chr1A_C_albicans_SC5314	2922206	2923623	MSTRG.6299.1|942|u|NA|Supercontig_3.4_C_tropicalis_MYA-3404|ctrop	Supercontig_3.4_C_tropicalis_MYA-3404	1379175	1380116
MSTRG.3116.1|1418|u|NA|Ca22chr1A_C_albicans_SC5314|calb	Ca22chr1A_C_albicans_SC5314	2922206	2923623	MSTRG.6297.1|470|u|NA|Supercontig_3.4_C_tropicalis_MYA-3404|ctrop	Supercontig_3.4_C_tropicalis_MYA-3404	1377859	1378328
MSTRG.14780.1|294|u|NA|Ca22chrRA_C_albicans_SC5314|calb	Ca22chrRA_C_albicans_SC5314	2061385	2061678	MSTRG.171.1|1039|u|NA|Supercontig_3.10_C_tropicalis_MYA-3404|ctrop	Supercontig_3.10_C_tropicalis_MYA-3404	242876	243914
MSTRG.14114.1|729|u|NA|Ca22chrRA_C_albicans_SC5314|calb	Ca22chrRA_C_albicans_SC5314	1411322	1412050	MSTRG.1770.1|881|u|NA|Supercontig_3.1_C_tropicalis_MYA-3404|ctrop	Supercontig_3.1_C_tropicalis_MYA-3404	1538275	1539155
MSTRG.7322.1|749|u|NA|Ca22chr3A_C_albicans_SC5314|calb	Ca22chr3A_C_albicans_SC5314	1495351	1496099	MSTRG.9559.1|282|u|NA|Supercontig_3.9_C_tropicalis_MYA-3404|ctrop	Supercontig_3.9_C_tropicalis_MYA-3404	310226	310507
MSTRG.7451.1|239|u|NA|Ca22chr3A_C_albicans_SC5314|calb	Ca22chr3A_C_albicans_SC5314	1626495	1626733	MSTRG.9482.1|222|u|NA|Supercontig_3.9_C_tropicalis_MYA-3404|ctrop	Supercontig_3.9_C_tropicalis_MYA-3404	177075	177296
MSTRG.7451.1|239|u|NA|Ca22chr3A_C_albicans_SC5314|calb	Ca22chr3A_C_albicans_SC5314	1626495	1626733	MSTRG.9474.1|645|u|NA|Supercontig_3.9_C_tropicalis_MYA-3404|ctrop	Supercontig_3.9_C_tropicalis_MYA-3404	171131	171775
MSTRG.6938.1|877|u|NA|Ca22chr3A_C_albicans_SC5314|calb	Ca22chr3A_C_albicans_SC5314	1085843	1086719	MSTRG.4572.1|970|u|NA|Supercontig_3.3_C_tropicalis_MYA-3404|ctrop	Supercontig_3.3_C_tropicalis_MYA-3404	1056193	1057162
MSTRG.6938.1|877|u|NA|Ca22chr3A_C_albicans_SC5314|calb	Ca22chr3A_C_albicans_SC5314	1085843	1086719	MSTRG.4576.1|620|u|NA|Supercontig_3.3_C_tropicalis_MYA-3404|ctrop	Supercontig_3.3_C_tropicalis_MYA-3404	1058913	1059532
MSTRG.12146.1|305|u|NA|Ca22chr7A_C_albicans_SC5314|calb	Ca22chr7A_C_albicans_SC5314	514252	514556	MSTRG.8464.1|674|u|NA|Supercontig_3.7_C_tropicalis_MYA-3404|ctrop	Supercontig_3.7_C_tropicalis_MYA-3404	414306	414979
MSTRG.12146.1|305|u|NA|Ca22chr7A_C_albicans_SC5314|calb	Ca22chr7A_C_albicans_SC5314	514252	514556	MSTRG.8468.1|428|u|NA|Supercontig_3.7_C_tropicalis_MYA-3404|ctrop	Supercontig_3.7_C_tropicalis_MYA-3404	419658	420085
MSTRG.2404.1|692|u|NA|Ca22chr1A_C_albicans_SC5314|calb	Ca22chr1A_C_albicans_SC5314	2252357	2253048	MSTRG.5822.1|486|u|NA|Supercontig_3.4_C_tropicalis_MYA-3404|ctrop	Supercontig_3.4_C_tropicalis_MYA-3404	685345	685830
MSTRG.2404.1|692|u|NA|Ca22chr1A_C_albicans_SC5314|calb	Ca22chr1A_C_albicans_SC5314	2252357	2253048	MSTRG.5821.1|952|u|NA|Supercontig_3.4_C_tropicalis_MYA-3404|ctrop	Supercontig_3.4_C_tropicalis_MYA-3404	684286	685237
MSTRG.1636.1|228|u|NA|Ca22chr1A_C_albicans_SC5314|calb	Ca22chr1A_C_albicans_SC5314	1525269	1525496	MSTRG.6850.1|409|u|NA|Supercontig_3.5_C_tropicalis_MYA-3404|ctrop	Supercontig_3.5_C_tropicalis_MYA-3404	578953	579361
MSTRG.12254.1|203|u|NA|Ca22chr7A_C_albicans_SC5314|calb	Ca22chr7A_C_albicans_SC5314	628371	628573	MSTRG.8428.1|266|u|NA|Supercontig_3.7_C_tropicalis_MYA-3404|ctrop	Supercontig_3.7_C_tropicalis_MYA-3404	360177	360442
MSTRG.12254.1|203|u|NA|Ca22chr7A_C_albicans_SC5314|calb	Ca22chr7A_C_albicans_SC5314	628371	628573	MSTRG.8427.1|345|u|NA|Supercontig_3.7_C_tropicalis_MYA-3404|ctrop	Supercontig_3.7_C_tropicalis_MYA-3404	360141	360485
MSTRG.6027.1|235|u|NA|Ca22chr3A_C_albicans_SC5314|calb	Ca22chr3A_C_albicans_SC5314	245723	245957	MSTRG.4034.1|223|u|NA|Supercontig_3.3_C_tropicalis_MYA-3404|ctrop	Supercontig_3.3_C_tropicalis_MYA-3404	179048	179270
MSTRG.6027.1|235|u|NA|Ca22chr3A_C_albicans_SC5314|calb	Ca22chr3A_C_albicans_SC5314	245723	245957	MSTRG.4033.1|357|u|NA|Supercontig_3.3_C_tropicalis_MYA-3404|ctrop	Supercontig_3.3_C_tropicalis_MYA-3404	178991	179347
MSTRG.9994.1|300|u|NA|Ca22chr5A_C_albicans_SC5314|calb	Ca22chr5A_C_albicans_SC5314	686049	686348	MSTRG.9350.1|223|u|NA|Supercontig_3.8_C_tropicalis_MYA-3404|ctrop	Supercontig_3.8_C_tropicalis_MYA-3404	790487	790709
MSTRG.9994.1|300|u|NA|Ca22chr5A_C_albicans_SC5314|calb	Ca22chr5A_C_albicans_SC5314	686049	686348	MSTRG.9343.1|427|u|NA|Supercontig_3.8_C_tropicalis_MYA-3404|ctrop	Supercontig_3.8_C_tropicalis_MYA-3404	780354	780780
MSTRG.10010.1|770|u|NA|Ca22chr5A_C_albicans_SC5314|calb	Ca22chr5A_C_albicans_SC5314	706595	707364	MSTRG.9338.1|651|u|NA|Supercontig_3.8_C_tropicalis_MYA-3404|ctrop	Supercontig_3.8_C_tropicalis_MYA-3404	769385	770035
MSTRG.10010.1|770|u|NA|Ca22chr5A_C_albicans_SC5314|calb	Ca22chr5A_C_albicans_SC5314	706595	707364	MSTRG.9339.1|282|u|NA|Supercontig_3.8_C_tropicalis_MYA-3404|ctrop	Supercontig_3.8_C_tropicalis_MYA-3404	770716	770997
MSTRG.10010.1|770|u|NA|Ca22chr5A_C_albicans_SC5314|calb	Ca22chr5A_C_albicans_SC5314	706595	707364	MSTRG.9337.1|2067|u|NA|Supercontig_3.8_C_tropicalis_MYA-3404|ctrop	Supercontig_3.8_C_tropicalis_MYA-3404	768935	771001
MSTRG.5214.1|1433|u|NA|Ca22chr2A_C_albicans_SC5314|calb	Ca22chr2A_C_albicans_SC5314	1696762	1698194	MSTRG.3488.1|688|u|NA|Supercontig_3.2_C_tropicalis_MYA-3404|ctrop	Supercontig_3.2_C_tropicalis_MYA-3404	1632346	1633033
MSTRG.5214.1|1433|u|NA|Ca22chr2A_C_albicans_SC5314|calb	Ca22chr2A_C_albicans_SC5314	1696762	1698194	MSTRG.3487.1|1475|u|NA|Supercontig_3.2_C_tropicalis_MYA-3404|ctrop	Supercontig_3.2_C_tropicalis_MYA-3404	1630597	1632071
MSTRG.12866.1|1228|u|NA|Ca22chrRA_C_albicans_SC5314|calb	Ca22chrRA_C_albicans_SC5314	230477	231704	MSTRG.2230.1|511|u|NA|Supercontig_3.1_C_tropicalis_MYA-3404|ctrop	Supercontig_3.1_C_tropicalis_MYA-3404	2245276	2245786
MSTRG.12860.1|1133|u|NA|Ca22chrRA_C_albicans_SC5314|calb	Ca22chrRA_C_albicans_SC5314	226238	227370	MSTRG.2230.1|511|u|NA|Supercontig_3.1_C_tropicalis_MYA-3404|ctrop	Supercontig_3.1_C_tropicalis_MYA-3404	2245276	2245786
MSTRG.11397.1|202|u|NA|Ca22chr6A_C_albicans_SC5314|calb	Ca22chr6A_C_albicans_SC5314	767445	767646	MSTRG.4881.1|223|u|NA|Supercontig_3.3_C_tropicalis_MYA-3404|ctrop	Supercontig_3.3_C_tropicalis_MYA-3404	1527018	1527240
MSTRG.11397.1|202|u|NA|Ca22chr6A_C_albicans_SC5314|calb	Ca22chr6A_C_albicans_SC5314	767445	767646	MSTRG.4880.1|402|u|NA|Supercontig_3.3_C_tropicalis_MYA-3404|ctrop	Supercontig_3.3_C_tropicalis_MYA-3404	1526064	1526465
MSTRG.958.1|263|u|NA|Ca22chr1A_C_albicans_SC5314|calb	Ca22chr1A_C_albicans_SC5314	871521	871783	MSTRG.8034.1|203|u|NA|Supercontig_3.6_C_tropicalis_MYA-3404|ctrop	Supercontig_3.6_C_tropicalis_MYA-3404	1023651	1023853
MSTRG.6153.1|1366|u|NA|Ca22chr3A_C_albicans_SC5314|calb	Ca22chr3A_C_albicans_SC5314	363780	365145	MSTRG.3964.1|1005|u|NA|Supercontig_3.3_C_tropicalis_MYA-3404|ctrop	Supercontig_3.3_C_tropicalis_MYA-3404	67082	68086
MSTRG.6153.1|1366|u|NA|Ca22chr3A_C_albicans_SC5314|calb	Ca22chr3A_C_albicans_SC5314	363780	365145	MSTRG.3951.1|814|u|NA|Supercontig_3.3_C_tropicalis_MYA-3404|ctrop	Supercontig_3.3_C_tropicalis_MYA-3404	50216	51029
MSTRG.8832.1|894|u|NA|Ca22chr4A_C_albicans_SC5314|calb	Ca22chr4A_C_albicans_SC5314	1137754	1138647	MSTRG.6737.1|360|u|NA|Supercontig_3.5_C_tropicalis_MYA-3404|ctrop	Supercontig_3.5_C_tropicalis_MYA-3404	398199	398558
MSTRG.8832.1|894|u|NA|Ca22chr4A_C_albicans_SC5314|calb	Ca22chr4A_C_albicans_SC5314	1137754	1138647	MSTRG.6738.1|207|u|NA|Supercontig_3.5_C_tropicalis_MYA-3404|ctrop	Supercontig_3.5_C_tropicalis_MYA-3404	398304	398510
MSTRG.8832.1|894|u|NA|Ca22chr4A_C_albicans_SC5314|calb	Ca22chr4A_C_albicans_SC5314	1137754	1138647	MSTRG.6736.1|248|u|NA|Supercontig_3.5_C_tropicalis_MYA-3404|ctrop	Supercontig_3.5_C_tropicalis_MYA-3404	397222	397469
MSTRG.5323.1|481|u|NA|Ca22chr2A_C_albicans_SC5314|calb	Ca22chr2A_C_albicans_SC5314	1803087	1803567	MSTRG.3648.1|1466|u|NA|Supercontig_3.2_C_tropicalis_MYA-3404|ctrop	Supercontig_3.2_C_tropicalis_MYA-3404	1900356	1901821
MSTRG.5323.1|481|u|NA|Ca22chr2A_C_albicans_SC5314|calb	Ca22chr2A_C_albicans_SC5314	1803087	1803567	MSTRG.3650.1|227|u|NA|Supercontig_3.2_C_tropicalis_MYA-3404|ctrop	Supercontig_3.2_C_tropicalis_MYA-3404	1911233	1911459
MSTRG.4227.1|213|u|NA|Ca22chr2A_C_albicans_SC5314|calb	Ca22chr2A_C_albicans_SC5314	829500	829712	MSTRG.2926.1|564|u|NA|Supercontig_3.2_C_tropicalis_MYA-3404|ctrop	Supercontig_3.2_C_tropicalis_MYA-3404	824626	825189
MSTRG.13691.1|833|u|NA|Ca22chrRA_C_albicans_SC5314|calb	Ca22chrRA_C_albicans_SC5314	1025966	1026798	MSTRG.1501.1|203|u|NA|Supercontig_3.1_C_tropicalis_MYA-3404|ctrop	Supercontig_3.1_C_tropicalis_MYA-3404	1152228	1152430
MSTRG.3654.1|2056|u|NA|Ca22chr2A_C_albicans_SC5314|calb	Ca22chr2A_C_albicans_SC5314	250487	252542	MSTRG.2617.1|438|u|NA|Supercontig_3.2_C_tropicalis_MYA-3404|ctrop	Supercontig_3.2_C_tropicalis_MYA-3404	334115	334552
MSTRG.13485.1|755|u|NA|Ca22chrRA_C_albicans_SC5314|calb	Ca22chrRA_C_albicans_SC5314	838214	838968	MSTRG.1833.1|622|u|NA|Supercontig_3.1_C_tropicalis_MYA-3404|ctrop	Supercontig_3.1_C_tropicalis_MYA-3404	1631839	1632460
MSTRG.13485.1|755|u|NA|Ca22chrRA_C_albicans_SC5314|calb	Ca22chrRA_C_albicans_SC5314	838214	838968	MSTRG.1830.1|814|u|NA|Supercontig_3.1_C_tropicalis_MYA-3404|ctrop	Supercontig_3.1_C_tropicalis_MYA-3404	1630075	1630888
MSTRG.4442.1|907|u|NA|Ca22chr2A_C_albicans_SC5314|calb	Ca22chr2A_C_albicans_SC5314	1014854	1015760	MSTRG.3187.1|438|u|NA|Supercontig_3.2_C_tropicalis_MYA-3404|ctrop	Supercontig_3.2_C_tropicalis_MYA-3404	1206294	1206731
MSTRG.4478.1|207|u|NA|Ca22chr2A_C_albicans_SC5314|calb	Ca22chr2A_C_albicans_SC5314	1048391	1048597	MSTRG.3206.1|775|u|NA|Supercontig_3.2_C_tropicalis_MYA-3404|ctrop	Supercontig_3.2_C_tropicalis_MYA-3404	1239663	1240437
MSTRG.9784.1|237|u|NA|Ca22chr5A_C_albicans_SC5314|calb	Ca22chr5A_C_albicans_SC5314	488279	488515	MSTRG.5633.1|658|u|NA|Supercontig_3.4_C_tropicalis_MYA-3404|ctrop	Supercontig_3.4_C_tropicalis_MYA-3404	408438	409095
MSTRG.858.1|606|u|NA|Ca22chr1A_C_albicans_SC5314|calb	Ca22chr1A_C_albicans_SC5314	779889	780494	MSTRG.7451.1|690|u|NA|Supercontig_3.6_C_tropicalis_MYA-3404|ctrop	Supercontig_3.6_C_tropicalis_MYA-3404	139115	139804
MSTRG.7750.1|275|u|NA|Ca22chr4A_C_albicans_SC5314|calb	Ca22chr4A_C_albicans_SC5314	100698	100972	MSTRG.850.1|690|u|NA|Supercontig_3.1_C_tropicalis_MYA-3404|ctrop	Supercontig_3.1_C_tropicalis_MYA-3404	198456	199145
MSTRG.7895.1|2863|u|NA|Ca22chr4A_C_albicans_SC5314|calb	Ca22chr4A_C_albicans_SC5314	237314	240176	MSTRG.774.1|450|u|NA|Supercontig_3.1_C_tropicalis_MYA-3404|ctrop	Supercontig_3.1_C_tropicalis_MYA-3404	66592	67041
MSTRG.7895.1|2863|u|NA|Ca22chr4A_C_albicans_SC5314|calb	Ca22chr4A_C_albicans_SC5314	237314	240176	MSTRG.770.1|550|u|NA|Supercontig_3.1_C_tropicalis_MYA-3404|ctrop	Supercontig_3.1_C_tropicalis_MYA-3404	62386	62935
MSTRG.7895.1|2863|u|NA|Ca22chr4A_C_albicans_SC5314|calb	Ca22chr4A_C_albicans_SC5314	237314	240176	MSTRG.761.1|672|u|NA|Supercontig_3.1_C_tropicalis_MYA-3404|ctrop	Supercontig_3.1_C_tropicalis_MYA-3404	51794	52465
MSTRG.14365.1|998|u|NA|Ca22chrRA_C_albicans_SC5314|calb	Ca22chrRA_C_albicans_SC5314	1668406	1669403	MSTRG.4785.1|294|u|NA|Supercontig_3.3_C_tropicalis_MYA-3404|ctrop	Supercontig_3.3_C_tropicalis_MYA-3404	1377081	1377374
MSTRG.4047.1|301|u|NA|Ca22chr2A_C_albicans_SC5314|calb	Ca22chr2A_C_albicans_SC5314	622882	623182	MSTRG.2747.1|773|u|NA|Supercontig_3.2_C_tropicalis_MYA-3404|ctrop	Supercontig_3.2_C_tropicalis_MYA-3404	529683	530455
MSTRG.4047.1|301|u|NA|Ca22chr2A_C_albicans_SC5314|calb	Ca22chr2A_C_albicans_SC5314	622882	623182	MSTRG.2746.1|203|u|NA|Supercontig_3.2_C_tropicalis_MYA-3404|ctrop	Supercontig_3.2_C_tropicalis_MYA-3404	528661	528863
MSTRG.7933.1|308|u|NA|Ca22chr4A_C_albicans_SC5314|calb	Ca22chr4A_C_albicans_SC5314	271576	271883	MSTRG.990.1|315|u|NA|Supercontig_3.1_C_tropicalis_MYA-3404|ctrop	Supercontig_3.1_C_tropicalis_MYA-3404	395873	396187
MSTRG.8150.1|229|u|NA|Ca22chr4A_C_albicans_SC5314|calb	Ca22chr4A_C_albicans_SC5314	479073	479301	MSTRG.944.1|1727|u|NA|Supercontig_3.1_C_tropicalis_MYA-3404|ctrop	Supercontig_3.1_C_tropicalis_MYA-3404	337793	339519
MSTRG.1052.1|831|u|NA|Ca22chr1A_C_albicans_SC5314|calb	Ca22chr1A_C_albicans_SC5314	957861	958691	MSTRG.7967.1|395|u|NA|Supercontig_3.6_C_tropicalis_MYA-3404|ctrop	Supercontig_3.6_C_tropicalis_MYA-3404	939744	940138
MSTRG.1052.1|831|u|NA|Ca22chr1A_C_albicans_SC5314|calb	Ca22chr1A_C_albicans_SC5314	957861	958691	MSTRG.7962.1|982|u|NA|Supercontig_3.6_C_tropicalis_MYA-3404|ctrop	Supercontig_3.6_C_tropicalis_MYA-3404	933261	934242
MSTRG.5983.1|244|u|NA|Ca22chr3A_C_albicans_SC5314|calb	Ca22chr3A_C_albicans_SC5314	197787	198030	MSTRG.6945.1|764|u|NA|Supercontig_3.5_C_tropicalis_MYA-3404|ctrop	Supercontig_3.5_C_tropicalis_MYA-3404	737659	738422
MSTRG.13676.1|821|u|NA|Ca22chrRA_C_albicans_SC5314|calb	Ca22chrRA_C_albicans_SC5314	1013274	1014094	MSTRG.1483.1|568|u|NA|Supercontig_3.1_C_tropicalis_MYA-3404|ctrop	Supercontig_3.1_C_tropicalis_MYA-3404	1129448	1130015
MSTRG.7582.1|1839|u|NA|Ca22chr3A_C_albicans_SC5314|calb	Ca22chr3A_C_albicans_SC5314	1759165	1761003	MSTRG.9378.1|825|u|NA|Supercontig_3.9_C_tropicalis_MYA-3404|ctrop	Supercontig_3.9_C_tropicalis_MYA-3404	29003	29827
MSTRG.7582.1|1839|u|NA|Ca22chr3A_C_albicans_SC5314|calb	Ca22chr3A_C_albicans_SC5314	1759165	1761003	MSTRG.9379.1|660|u|NA|Supercontig_3.9_C_tropicalis_MYA-3404|ctrop	Supercontig_3.9_C_tropicalis_MYA-3404	29156	29815
MSTRG.10379.1|915|u|NA|Ca22chr5A_C_albicans_SC5314|calb	Ca22chr5A_C_albicans_SC5314	1000741	1001655	MSTRG.368.1|984|u|NA|Supercontig_3.11_C_tropicalis_MYA-3404|ctrop	Supercontig_3.11_C_tropicalis_MYA-3404	139537	140520
MSTRG.10379.1|915|u|NA|Ca22chr5A_C_albicans_SC5314|calb	Ca22chr5A_C_albicans_SC5314	1000741	1001655	MSTRG.369.1|450|u|NA|Supercontig_3.11_C_tropicalis_MYA-3404|ctrop	Supercontig_3.11_C_tropicalis_MYA-3404	140069	140518
MSTRG.11980.1|669|u|NA|Ca22chr7A_C_albicans_SC5314|calb	Ca22chr7A_C_albicans_SC5314	349797	350465	MSTRG.8588.1|1699|u|NA|Supercontig_3.7_C_tropicalis_MYA-3404|ctrop	Supercontig_3.7_C_tropicalis_MYA-3404	601203	602901
MSTRG.2838.1|231|u|NA|Ca22chr1A_C_albicans_SC5314|calb	Ca22chr1A_C_albicans_SC5314	2641293	2641523	MSTRG.6026.1|1527|u|NA|Supercontig_3.4_C_tropicalis_MYA-3404|ctrop	Supercontig_3.4_C_tropicalis_MYA-3404	982056	983582
MSTRG.2838.1|231|u|NA|Ca22chr1A_C_albicans_SC5314|calb	Ca22chr1A_C_albicans_SC5314	2641293	2641523	MSTRG.6025.1|1072|u|NA|Supercontig_3.4_C_tropicalis_MYA-3404|ctrop	Supercontig_3.4_C_tropicalis_MYA-3404	981532	982603
MSTRG.6847.1|860|u|NA|Ca22chr3A_C_albicans_SC5314|calb	Ca22chr3A_C_albicans_SC5314	983759	984618	MSTRG.4483.1|1113|u|NA|Supercontig_3.3_C_tropicalis_MYA-3404|ctrop	Supercontig_3.3_C_tropicalis_MYA-3404	899461	900573
MSTRG.4899.1|585|u|NA|Ca22chr2A_C_albicans_SC5314|calb	Ca22chr2A_C_albicans_SC5314	1427112	1427696	MSTRG.3360.1|521|u|NA|Supercontig_3.2_C_tropicalis_MYA-3404|ctrop	Supercontig_3.2_C_tropicalis_MYA-3404	1475411	1475931
MSTRG.4899.1|585|u|NA|Ca22chr2A_C_albicans_SC5314|calb	Ca22chr2A_C_albicans_SC5314	1427112	1427696	MSTRG.3362.1|714|u|NA|Supercontig_3.2_C_tropicalis_MYA-3404|ctrop	Supercontig_3.2_C_tropicalis_MYA-3404	1476847	1477560
MSTRG.1639.1|226|u|NA|Ca22chr1A_C_albicans_SC5314|calb	Ca22chr1A_C_albicans_SC5314	1526246	1526471	MSTRG.6841.1|321|u|NA|Supercontig_3.5_C_tropicalis_MYA-3404|ctrop	Supercontig_3.5_C_tropicalis_MYA-3404	560947	561267
MSTRG.8831.1|644|u|NA|Ca22chr4A_C_albicans_SC5314|calb	Ca22chr4A_C_albicans_SC5314	1137426	1138069	MSTRG.6737.1|360|u|NA|Supercontig_3.5_C_tropicalis_MYA-3404|ctrop	Supercontig_3.5_C_tropicalis_MYA-3404	398199	398558
MSTRG.8831.1|644|u|NA|Ca22chr4A_C_albicans_SC5314|calb	Ca22chr4A_C_albicans_SC5314	1137426	1138069	MSTRG.6738.1|207|u|NA|Supercontig_3.5_C_tropicalis_MYA-3404|ctrop	Supercontig_3.5_C_tropicalis_MYA-3404	398304	398510
MSTRG.8831.1|644|u|NA|Ca22chr4A_C_albicans_SC5314|calb	Ca22chr4A_C_albicans_SC5314	1137426	1138069	MSTRG.6736.1|248|u|NA|Supercontig_3.5_C_tropicalis_MYA-3404|ctrop	Supercontig_3.5_C_tropicalis_MYA-3404	397222	397469
MSTRG.876.1|1330|u|NA|Ca22chr1A_C_albicans_SC5314|calb	Ca22chr1A_C_albicans_SC5314	800225	801554	MSTRG.8068.1|321|u|NA|Supercontig_3.6_C_tropicalis_MYA-3404|ctrop	Supercontig_3.6_C_tropicalis_MYA-3404	1067312	1067632
MSTRG.876.1|1330|u|NA|Ca22chr1A_C_albicans_SC5314|calb	Ca22chr1A_C_albicans_SC5314	800225	801554	MSTRG.8067.1|833|u|NA|Supercontig_3.6_C_tropicalis_MYA-3404|ctrop	Supercontig_3.6_C_tropicalis_MYA-3404	1066196	1067028
MSTRG.3983.1|210|u|NA|Ca22chr2A_C_albicans_SC5314|calb	Ca22chr2A_C_albicans_SC5314	568658	568867	MSTRG.2801.1|328|u|NA|Supercontig_3.2_C_tropicalis_MYA-3404|ctrop	Supercontig_3.2_C_tropicalis_MYA-3404	609689	610016
MSTRG.12854.1|207|u|NA|Ca22chrRA_C_albicans_SC5314|calb	Ca22chrRA_C_albicans_SC5314	219026	219232	MSTRG.2230.1|511|u|NA|Supercontig_3.1_C_tropicalis_MYA-3404|ctrop	Supercontig_3.1_C_tropicalis_MYA-3404	2245276	2245786
MSTRG.12854.1|207|u|NA|Ca22chrRA_C_albicans_SC5314|calb	Ca22chrRA_C_albicans_SC5314	219026	219232	MSTRG.2241.1|246|u|NA|Supercontig_3.1_C_tropicalis_MYA-3404|ctrop	Supercontig_3.1_C_tropicalis_MYA-3404	2256374	2256619
MSTRG.1003.1|220|u|NA|Ca22chr1A_C_albicans_SC5314|calb	Ca22chr1A_C_albicans_SC5314	906574	906793	MSTRG.8008.1|700|u|NA|Supercontig_3.6_C_tropicalis_MYA-3404|ctrop	Supercontig_3.6_C_tropicalis_MYA-3404	994434	995133
MSTRG.1003.1|220|u|NA|Ca22chr1A_C_albicans_SC5314|calb	Ca22chr1A_C_albicans_SC5314	906574	906793	MSTRG.8007.1|378|u|NA|Supercontig_3.6_C_tropicalis_MYA-3404|ctrop	Supercontig_3.6_C_tropicalis_MYA-3404	993957	994334
MSTRG.3883.1|296|u|NA|Ca22chr2A_C_albicans_SC5314|calb	Ca22chr2A_C_albicans_SC5314	470742	471037	MSTRG.2848.1|691|u|NA|Supercontig_3.2_C_tropicalis_MYA-3404|ctrop	Supercontig_3.2_C_tropicalis_MYA-3404	671696	672386
MSTRG.1323.1|371|u|NA|Ca22chr1A_C_albicans_SC5314|calb	Ca22chr1A_C_albicans_SC5314	1224796	1225166	MSTRG.8176.1|701|u|NA|Supercontig_3.6_C_tropicalis_MYA-3404|ctrop	Supercontig_3.6_C_tropicalis_MYA-3404	1237919	1238619
MSTRG.1323.1|371|u|NA|Ca22chr1A_C_albicans_SC5314|calb	Ca22chr1A_C_albicans_SC5314	1224796	1225166	MSTRG.8175.1|347|u|NA|Supercontig_3.6_C_tropicalis_MYA-3404|ctrop	Supercontig_3.6_C_tropicalis_MYA-3404	1237326	1237672
MSTRG.1711.1|1468|u|NA|Ca22chr1A_C_albicans_SC5314|calb	Ca22chr1A_C_albicans_SC5314	1593168	1594635	MSTRG.7154.1|1006|u|NA|Supercontig_3.5_C_tropicalis_MYA-3404|ctrop	Supercontig_3.5_C_tropicalis_MYA-3404	1080243	1081248
MSTRG.1711.1|1468|u|NA|Ca22chr1A_C_albicans_SC5314|calb	Ca22chr1A_C_albicans_SC5314	1593168	1594635	MSTRG.7156.1|744|u|NA|Supercontig_3.5_C_tropicalis_MYA-3404|ctrop	Supercontig_3.5_C_tropicalis_MYA-3404	1084093	1084836
MSTRG.5525.1|230|u|NA|Ca22chr2A_C_albicans_SC5314|calb	Ca22chr2A_C_albicans_SC5314	1991394	1991623	MSTRG.3731.1|262|u|NA|Supercontig_3.2_C_tropicalis_MYA-3404|ctrop	Supercontig_3.2_C_tropicalis_MYA-3404	2018549	2018810
MSTRG.8006.1|740|u|NA|Ca22chr4A_C_albicans_SC5314|calb	Ca22chr4A_C_albicans_SC5314	347090	347829	MSTRG.1022.1|380|u|NA|Supercontig_3.1_C_tropicalis_MYA-3404|ctrop	Supercontig_3.1_C_tropicalis_MYA-3404	453784	454163
MSTRG.3500.1|750|u|NA|Ca22chr2A_C_albicans_SC5314|calb	Ca22chr2A_C_albicans_SC5314	112611	113360	MSTRG.2463.1|788|u|NA|Supercontig_3.2_C_tropicalis_MYA-3404|ctrop	Supercontig_3.2_C_tropicalis_MYA-3404	99106	99893
MSTRG.2407.1|233|u|NA|Ca22chr1A_C_albicans_SC5314|calb	Ca22chr1A_C_albicans_SC5314	2253849	2254081	MSTRG.5822.1|486|u|NA|Supercontig_3.4_C_tropicalis_MYA-3404|ctrop	Supercontig_3.4_C_tropicalis_MYA-3404	685345	685830
MSTRG.2407.1|233|u|NA|Ca22chr1A_C_albicans_SC5314|calb	Ca22chr1A_C_albicans_SC5314	2253849	2254081	MSTRG.5821.1|952|u|NA|Supercontig_3.4_C_tropicalis_MYA-3404|ctrop	Supercontig_3.4_C_tropicalis_MYA-3404	684286	685237
MSTRG.4316.1|321|u|NA|Ca22chr2A_C_albicans_SC5314|calb	Ca22chr2A_C_albicans_SC5314	911060	911380	MSTRG.3125.1|230|u|NA|Supercontig_3.2_C_tropicalis_MYA-3404|ctrop	Supercontig_3.2_C_tropicalis_MYA-3404	1120762	1120991
MSTRG.6028.1|450|u|NA|Ca22chr3A_C_albicans_SC5314|calb	Ca22chr3A_C_albicans_SC5314	246201	246650	MSTRG.4034.1|223|u|NA|Supercontig_3.3_C_tropicalis_MYA-3404|ctrop	Supercontig_3.3_C_tropicalis_MYA-3404	179048	179270
MSTRG.6028.1|450|u|NA|Ca22chr3A_C_albicans_SC5314|calb	Ca22chr3A_C_albicans_SC5314	246201	246650	MSTRG.4033.1|357|u|NA|Supercontig_3.3_C_tropicalis_MYA-3404|ctrop	Supercontig_3.3_C_tropicalis_MYA-3404	178991	179347
MSTRG.11170.1|1249|u|NA|Ca22chr6A_C_albicans_SC5314|calb	Ca22chr6A_C_albicans_SC5314	543699	544947	MSTRG.4970.1|440|u|NA|Supercontig_3.3_C_tropicalis_MYA-3404|ctrop	Supercontig_3.3_C_tropicalis_MYA-3404	1662224	1662663
MSTRG.12865.1|492|u|NA|Ca22chrRA_C_albicans_SC5314|calb	Ca22chrRA_C_albicans_SC5314	230444	230935	MSTRG.2230.1|511|u|NA|Supercontig_3.1_C_tropicalis_MYA-3404|ctrop	Supercontig_3.1_C_tropicalis_MYA-3404	2245276	2245786
MSTRG.8725.1|1310|u|NA|Ca22chr4A_C_albicans_SC5314|calb	Ca22chr4A_C_albicans_SC5314	1030539	1031848	MSTRG.1358.1|659|u|NA|Supercontig_3.1_C_tropicalis_MYA-3404|ctrop	Supercontig_3.1_C_tropicalis_MYA-3404	939858	940516
MSTRG.5805.1|207|u|NA|Ca22chr3A_C_albicans_SC5314|calb	Ca22chr3A_C_albicans_SC5314	27611	27817	MSTRG.594.1|378|u|NA|Supercontig_3.12_C_tropicalis_MYA-3404|ctrop	Supercontig_3.12_C_tropicalis_MYA-3404	16052	16429
MSTRG.5805.1|207|u|NA|Ca22chr3A_C_albicans_SC5314|calb	Ca22chr3A_C_albicans_SC5314	27611	27817	MSTRG.595.1|713|u|NA|Supercontig_3.12_C_tropicalis_MYA-3404|ctrop	Supercontig_3.12_C_tropicalis_MYA-3404	16944	17656
MSTRG.5805.1|207|u|NA|Ca22chr3A_C_albicans_SC5314|calb	Ca22chr3A_C_albicans_SC5314	27611	27817	MSTRG.596.1|1345|u|NA|Supercontig_3.12_C_tropicalis_MYA-3404|ctrop	Supercontig_3.12_C_tropicalis_MYA-3404	17005	18349
MSTRG.3039.1|355|u|NA|Ca22chr1A_C_albicans_SC5314|calb	Ca22chr1A_C_albicans_SC5314	2845739	2846093	MSTRG.6236.1|1039|u|NA|Supercontig_3.4_C_tropicalis_MYA-3404|ctrop	Supercontig_3.4_C_tropicalis_MYA-3404	1291858	1292896
MSTRG.1496.1|278|u|NA|Ca22chr1A_C_albicans_SC5314|calb	Ca22chr1A_C_albicans_SC5314	1396329	1396606	MSTRG.7275.1|236|u|NA|Supercontig_3.5_C_tropicalis_MYA-3404|ctrop	Supercontig_3.5_C_tropicalis_MYA-3404	1274810	1275045
MSTRG.7583.1|438|u|NA|Ca22chr3A_C_albicans_SC5314|calb	Ca22chr3A_C_albicans_SC5314	1761304	1761741	MSTRG.9378.1|825|u|NA|Supercontig_3.9_C_tropicalis_MYA-3404|ctrop	Supercontig_3.9_C_tropicalis_MYA-3404	29003	29827
MSTRG.12253.1|1367|u|NA|Ca22chr7A_C_albicans_SC5314|calb	Ca22chr7A_C_albicans_SC5314	627556	628922	MSTRG.8428.1|266|u|NA|Supercontig_3.7_C_tropicalis_MYA-3404|ctrop	Supercontig_3.7_C_tropicalis_MYA-3404	360177	360442
MSTRG.12253.1|1367|u|NA|Ca22chr7A_C_albicans_SC5314|calb	Ca22chr7A_C_albicans_SC5314	627556	628922	MSTRG.8427.1|345|u|NA|Supercontig_3.7_C_tropicalis_MYA-3404|ctrop	Supercontig_3.7_C_tropicalis_MYA-3404	360141	360485
MSTRG.4085.1|876|u|NA|Ca22chr2A_C_albicans_SC5314|calb	Ca22chr2A_C_albicans_SC5314	671727	672602	MSTRG.2524.1|1687|u|NA|Supercontig_3.2_C_tropicalis_MYA-3404|ctrop	Supercontig_3.2_C_tropicalis_MYA-3404	173577	175263
MSTRG.4085.1|876|u|NA|Ca22chr2A_C_albicans_SC5314|calb	Ca22chr2A_C_albicans_SC5314	671727	672602	MSTRG.2523.1|1762|u|NA|Supercontig_3.2_C_tropicalis_MYA-3404|ctrop	Supercontig_3.2_C_tropicalis_MYA-3404	173490	175251
MSTRG.8902.1|1546|u|NA|Ca22chr4A_C_albicans_SC5314|calb	Ca22chr4A_C_albicans_SC5314	1219367	1220912	MSTRG.6677.1|737|u|NA|Supercontig_3.5_C_tropicalis_MYA-3404|ctrop	Supercontig_3.5_C_tropicalis_MYA-3404	296714	297450
MSTRG.8902.1|1546|u|NA|Ca22chr4A_C_albicans_SC5314|calb	Ca22chr4A_C_albicans_SC5314	1219367	1220912	MSTRG.6675.1|307|u|NA|Supercontig_3.5_C_tropicalis_MYA-3404|ctrop	Supercontig_3.5_C_tropicalis_MYA-3404	296160	296466
MSTRG.2993.1|903|u|NA|Ca22chr1A_C_albicans_SC5314|calb	Ca22chr1A_C_albicans_SC5314	2796483	2797385	MSTRG.6205.1|704|u|NA|Supercontig_3.4_C_tropicalis_MYA-3404|ctrop	Supercontig_3.4_C_tropicalis_MYA-3404	1247308	1248011
MSTRG.11396.1|249|u|NA|Ca22chr6A_C_albicans_SC5314|calb	Ca22chr6A_C_albicans_SC5314	766459	766707	MSTRG.4881.1|223|u|NA|Supercontig_3.3_C_tropicalis_MYA-3404|ctrop	Supercontig_3.3_C_tropicalis_MYA-3404	1527018	1527240
MSTRG.11396.1|249|u|NA|Ca22chr6A_C_albicans_SC5314|calb	Ca22chr6A_C_albicans_SC5314	766459	766707	MSTRG.4880.1|402|u|NA|Supercontig_3.3_C_tropicalis_MYA-3404|ctrop	Supercontig_3.3_C_tropicalis_MYA-3404	1526064	1526465
MSTRG.44.1|1545|u|NA|Ca22chr1A_C_albicans_SC5314|calb	Ca22chr1A_C_albicans_SC5314	36030	37574	MSTRG.7361.1|953|u|NA|Supercontig_3.6_C_tropicalis_MYA-3404|ctrop	Supercontig_3.6_C_tropicalis_MYA-3404	27270	28222
MSTRG.44.1|1545|u|NA|Ca22chr1A_C_albicans_SC5314|calb	Ca22chr1A_C_albicans_SC5314	36030	37574	MSTRG.7360.1|682|u|NA|Supercontig_3.6_C_tropicalis_MYA-3404|ctrop	Supercontig_3.6_C_tropicalis_MYA-3404	27210	27891
MSTRG.2181.1|2134|u|NA|Ca22chr1A_C_albicans_SC5314|calb	Ca22chr1A_C_albicans_SC5314	2052695	2054828	MSTRG.6003.1|456|u|NA|Supercontig_3.4_C_tropicalis_MYA-3404|ctrop	Supercontig_3.4_C_tropicalis_MYA-3404	943802	944257
MSTRG.2181.1|2134|u|NA|Ca22chr1A_C_albicans_SC5314|calb	Ca22chr1A_C_albicans_SC5314	2052695	2054828	MSTRG.6002.1|222|u|NA|Supercontig_3.4_C_tropicalis_MYA-3404|ctrop	Supercontig_3.4_C_tropicalis_MYA-3404	942657	942878
MSTRG.4371.1|800|u|NA|Ca22chr2A_C_albicans_SC5314|calb	Ca22chr2A_C_albicans_SC5314	954230	955029	MSTRG.3150.1|676|u|NA|Supercontig_3.2_C_tropicalis_MYA-3404|ctrop	Supercontig_3.2_C_tropicalis_MYA-3404	1151873	1152548
MSTRG.4648.1|1159|u|NA|Ca22chr2A_C_albicans_SC5314|calb	Ca22chr2A_C_albicans_SC5314	1200577	1201735	MSTRG.3032.1|412|u|NA|Supercontig_3.2_C_tropicalis_MYA-3404|ctrop	Supercontig_3.2_C_tropicalis_MYA-3404	985366	985777
MSTRG.4648.1|1159|u|NA|Ca22chr2A_C_albicans_SC5314|calb	Ca22chr2A_C_albicans_SC5314	1200577	1201735	MSTRG.3033.1|416|u|NA|Supercontig_3.2_C_tropicalis_MYA-3404|ctrop	Supercontig_3.2_C_tropicalis_MYA-3404	985682	986097
MSTRG.10947.1|396|u|NA|Ca22chr6A_C_albicans_SC5314|calb	Ca22chr6A_C_albicans_SC5314	349976	350371	MSTRG.5091.1|1389|u|NA|Supercontig_3.3_C_tropicalis_MYA-3404|ctrop	Supercontig_3.3_C_tropicalis_MYA-3404	1848432	1849820
MSTRG.10947.1|396|u|NA|Ca22chr6A_C_albicans_SC5314|calb	Ca22chr6A_C_albicans_SC5314	349976	350371	MSTRG.5089.1|283|u|NA|Supercontig_3.3_C_tropicalis_MYA-3404|ctrop	Supercontig_3.3_C_tropicalis_MYA-3404	1847437	1847719
MSTRG.507.1|249|u|NA|Ca22chr1A_C_albicans_SC5314|calb	Ca22chr1A_C_albicans_SC5314	456109	456357	MSTRG.7852.1|342|u|NA|Supercontig_3.6_C_tropicalis_MYA-3404|ctrop	Supercontig_3.6_C_tropicalis_MYA-3404	769468	769809
MSTRG.507.1|249|u|NA|Ca22chr1A_C_albicans_SC5314|calb	Ca22chr1A_C_albicans_SC5314	456109	456357	MSTRG.7849.1|2475|u|NA|Supercontig_3.6_C_tropicalis_MYA-3404|ctrop	Supercontig_3.6_C_tropicalis_MYA-3404	765144	767618
MSTRG.14091.1|406|u|NA|Ca22chrRA_C_albicans_SC5314|calb	Ca22chrRA_C_albicans_SC5314	1391888	1392293	MSTRG.1638.1|273|u|NA|Supercontig_3.1_C_tropicalis_MYA-3404|ctrop	Supercontig_3.1_C_tropicalis_MYA-3404	1356471	1356743
MSTRG.13072.1|1344|u|NA|Ca22chrRA_C_albicans_SC5314|calb	Ca22chrRA_C_albicans_SC5314	438225	439568	MSTRG.2065.1|2395|u|NA|Supercontig_3.1_C_tropicalis_MYA-3404|ctrop	Supercontig_3.1_C_tropicalis_MYA-3404	1978944	1981338
MSTRG.13072.1|1344|u|NA|Ca22chrRA_C_albicans_SC5314|calb	Ca22chrRA_C_albicans_SC5314	438225	439568	MSTRG.2064.1|1606|u|NA|Supercontig_3.1_C_tropicalis_MYA-3404|ctrop	Supercontig_3.1_C_tropicalis_MYA-3404	1978799	1980404
MSTRG.3982.1|542|u|NA|Ca22chr2A_C_albicans_SC5314|calb	Ca22chr2A_C_albicans_SC5314	568539	569080	MSTRG.2801.1|328|u|NA|Supercontig_3.2_C_tropicalis_MYA-3404|ctrop	Supercontig_3.2_C_tropicalis_MYA-3404	609689	610016
MSTRG.8067.1|522|u|NA|Ca22chr4A_C_albicans_SC5314|calb	Ca22chr4A_C_albicans_SC5314	396551	397072	MSTRG.1072.1|600|u|NA|Supercontig_3.1_C_tropicalis_MYA-3404|ctrop	Supercontig_3.1_C_tropicalis_MYA-3404	518030	518629
MSTRG.8067.1|522|u|NA|Ca22chr4A_C_albicans_SC5314|calb	Ca22chr4A_C_albicans_SC5314	396551	397072	MSTRG.1074.1|881|u|NA|Supercontig_3.1_C_tropicalis_MYA-3404|ctrop	Supercontig_3.1_C_tropicalis_MYA-3404	522314	523194
MSTRG.5931.1|250|u|NA|Ca22chr3A_C_albicans_SC5314|calb	Ca22chr3A_C_albicans_SC5314	151244	151493	MSTRG.9247.1|755|u|NA|Supercontig_3.8_C_tropicalis_MYA-3404|ctrop	Supercontig_3.8_C_tropicalis_MYA-3404	659948	660702
MSTRG.6320.1|1337|u|NA|Ca22chr3A_C_albicans_SC5314|calb	Ca22chr3A_C_albicans_SC5314	520424	521760	MSTRG.4392.1|1291|u|NA|Supercontig_3.3_C_tropicalis_MYA-3404|ctrop	Supercontig_3.3_C_tropicalis_MYA-3404	765167	766457
MSTRG.6320.1|1337|u|NA|Ca22chr3A_C_albicans_SC5314|calb	Ca22chr3A_C_albicans_SC5314	520424	521760	MSTRG.4393.1|696|u|NA|Supercontig_3.3_C_tropicalis_MYA-3404|ctrop	Supercontig_3.3_C_tropicalis_MYA-3404	765810	766505
MSTRG.13995.1|1859|u|NA|Ca22chrRA_C_albicans_SC5314|calb	Ca22chrRA_C_albicans_SC5314	1305108	1306966	MSTRG.1651.1|279|u|NA|Supercontig_3.1_C_tropicalis_MYA-3404|ctrop	Supercontig_3.1_C_tropicalis_MYA-3404	1373354	1373632
MSTRG.13995.1|1859|u|NA|Ca22chrRA_C_albicans_SC5314|calb	Ca22chrRA_C_albicans_SC5314	1305108	1306966	MSTRG.1652.1|289|u|NA|Supercontig_3.1_C_tropicalis_MYA-3404|ctrop	Supercontig_3.1_C_tropicalis_MYA-3404	1374117	1374405
MSTRG.10036.1|317|u|NA|Ca22chr5A_C_albicans_SC5314|calb	Ca22chr5A_C_albicans_SC5314	740619	740935	MSTRG.4847.1|316|u|NA|Supercontig_3.3_C_tropicalis_MYA-3404|ctrop	Supercontig_3.3_C_tropicalis_MYA-3404	1476478	1476793
MSTRG.10036.1|317|u|NA|Ca22chr5A_C_albicans_SC5314|calb	Ca22chr5A_C_albicans_SC5314	740619	740935	MSTRG.4855.1|940|u|NA|Supercontig_3.3_C_tropicalis_MYA-3404|ctrop	Supercontig_3.3_C_tropicalis_MYA-3404	1485149	1486088
MSTRG.12744.1|255|u|NA|Ca22chrRA_C_albicans_SC5314|calb	Ca22chrRA_C_albicans_SC5314	114289	114543	MSTRG.2300.1|998|u|NA|Supercontig_3.1_C_tropicalis_MYA-3404|ctrop	Supercontig_3.1_C_tropicalis_MYA-3404	2357000	2357997
MSTRG.12744.1|255|u|NA|Ca22chrRA_C_albicans_SC5314|calb	Ca22chrRA_C_albicans_SC5314	114289	114543	MSTRG.2295.1|1288|u|NA|Supercontig_3.1_C_tropicalis_MYA-3404|ctrop	Supercontig_3.1_C_tropicalis_MYA-3404	2346972	2348259
MSTRG.12744.1|255|u|NA|Ca22chrRA_C_albicans_SC5314|calb	Ca22chrRA_C_albicans_SC5314	114289	114543	MSTRG.2301.1|829|u|NA|Supercontig_3.1_C_tropicalis_MYA-3404|ctrop	Supercontig_3.1_C_tropicalis_MYA-3404	2357906	2358734
MSTRG.893.1|2810|u|NA|Ca22chr1A_C_albicans_SC5314|calb	Ca22chr1A_C_albicans_SC5314	817810	820619	MSTRG.8076.1|536|u|NA|Supercontig_3.6_C_tropicalis_MYA-3404|ctrop	Supercontig_3.6_C_tropicalis_MYA-3404	1079711	1080246
MSTRG.893.1|2810|u|NA|Ca22chr1A_C_albicans_SC5314|calb	Ca22chr1A_C_albicans_SC5314	817810	820619	MSTRG.8077.1|348|u|NA|Supercontig_3.6_C_tropicalis_MYA-3404|ctrop	Supercontig_3.6_C_tropicalis_MYA-3404	1080408	1080755
MSTRG.5084.1|960|u|NA|Ca22chr2A_C_albicans_SC5314|calb	Ca22chr2A_C_albicans_SC5314	1594286	1595245	MSTRG.3245.1|953|u|NA|Supercontig_3.2_C_tropicalis_MYA-3404|ctrop	Supercontig_3.2_C_tropicalis_MYA-3404	1300241	1301193
MSTRG.7490.1|1525|u|NA|Ca22chr3A_C_albicans_SC5314|calb	Ca22chr3A_C_albicans_SC5314	1671595	1673119	MSTRG.9433.1|490|u|NA|Supercontig_3.9_C_tropicalis_MYA-3404|ctrop	Supercontig_3.9_C_tropicalis_MYA-3404	114088	114577
MSTRG.12910.1|310|u|NA|Ca22chrRA_C_albicans_SC5314|calb	Ca22chrRA_C_albicans_SC5314	284551	284860	MSTRG.2207.1|925|u|NA|Supercontig_3.1_C_tropicalis_MYA-3404|ctrop	Supercontig_3.1_C_tropicalis_MYA-3404	2190119	2191043
MSTRG.12910.1|310|u|NA|Ca22chrRA_C_albicans_SC5314|calb	Ca22chrRA_C_albicans_SC5314	284551	284860	MSTRG.2205.1|327|u|NA|Supercontig_3.1_C_tropicalis_MYA-3404|ctrop	Supercontig_3.1_C_tropicalis_MYA-3404	2189385	2189711
MSTRG.12910.1|310|u|NA|Ca22chrRA_C_albicans_SC5314|calb	Ca22chrRA_C_albicans_SC5314	284551	284860	MSTRG.2206.1|761|u|NA|Supercontig_3.1_C_tropicalis_MYA-3404|ctrop	Supercontig_3.1_C_tropicalis_MYA-3404	2189658	2190418
MSTRG.10180.1|3014|u|NA|Ca22chr5A_C_albicans_SC5314|calb	Ca22chr5A_C_albicans_SC5314	851076	854089	MSTRG.5609.1|1255|u|NA|Supercontig_3.4_C_tropicalis_MYA-3404|ctrop	Supercontig_3.4_C_tropicalis_MYA-3404	379590	380844
MSTRG.10180.1|3014|u|NA|Ca22chr5A_C_albicans_SC5314|calb	Ca22chr5A_C_albicans_SC5314	851076	854089	MSTRG.5608.1|342|u|NA|Supercontig_3.4_C_tropicalis_MYA-3404|ctrop	Supercontig_3.4_C_tropicalis_MYA-3404	378483	378824
MSTRG.9026.1|252|u|NA|Ca22chr4A_C_albicans_SC5314|calb	Ca22chr4A_C_albicans_SC5314	1360526	1360777	MSTRG.6956.1|724|u|NA|Supercontig_3.5_C_tropicalis_MYA-3404|ctrop	Supercontig_3.5_C_tropicalis_MYA-3404	761447	762170
MSTRG.8149.1|1810|u|NA|Ca22chr4A_C_albicans_SC5314|calb	Ca22chr4A_C_albicans_SC5314	476985	478794	MSTRG.944.1|1727|u|NA|Supercontig_3.1_C_tropicalis_MYA-3404|ctrop	Supercontig_3.1_C_tropicalis_MYA-3404	337793	339519
MSTRG.8149.1|1810|u|NA|Ca22chr4A_C_albicans_SC5314|calb	Ca22chr4A_C_albicans_SC5314	476985	478794	MSTRG.945.1|668|u|NA|Supercontig_3.1_C_tropicalis_MYA-3404|ctrop	Supercontig_3.1_C_tropicalis_MYA-3404	339192	339859
MSTRG.1622.1|321|u|NA|Ca22chr1A_C_albicans_SC5314|calb	Ca22chr1A_C_albicans_SC5314	1511662	1511982	MSTRG.6856.1|635|u|NA|Supercontig_3.5_C_tropicalis_MYA-3404|ctrop	Supercontig_3.5_C_tropicalis_MYA-3404	587603	588237
MSTRG.6019.1|1005|u|NA|Ca22chr3A_C_albicans_SC5314|calb	Ca22chr3A_C_albicans_SC5314	233594	234598	MSTRG.4028.1|213|u|NA|Supercontig_3.3_C_tropicalis_MYA-3404|ctrop	Supercontig_3.3_C_tropicalis_MYA-3404	171353	171565
MSTRG.6019.1|1005|u|NA|Ca22chr3A_C_albicans_SC5314|calb	Ca22chr3A_C_albicans_SC5314	233594	234598	MSTRG.4029.1|318|u|NA|Supercontig_3.3_C_tropicalis_MYA-3404|ctrop	Supercontig_3.3_C_tropicalis_MYA-3404	171686	172003
MSTRG.9716.1|241|u|NA|Ca22chr5A_C_albicans_SC5314|calb	Ca22chr5A_C_albicans_SC5314	423716	423956	MSTRG.8916.1|644|u|NA|Supercontig_3.8_C_tropicalis_MYA-3404|ctrop	Supercontig_3.8_C_tropicalis_MYA-3404	207883	208526
MSTRG.9716.1|241|u|NA|Ca22chr5A_C_albicans_SC5314|calb	Ca22chr5A_C_albicans_SC5314	423716	423956	MSTRG.8914.1|423|u|NA|Supercontig_3.8_C_tropicalis_MYA-3404|ctrop	Supercontig_3.8_C_tropicalis_MYA-3404	199707	200129
MSTRG.5085.1|308|u|NA|Ca22chr2A_C_albicans_SC5314|calb	Ca22chr2A_C_albicans_SC5314	1595263	1595570	MSTRG.3245.1|953|u|NA|Supercontig_3.2_C_tropicalis_MYA-3404|ctrop	Supercontig_3.2_C_tropicalis_MYA-3404	1300241	1301193
MSTRG.12673.1|480|u|NA|Ca22chrRA_C_albicans_SC5314|calb	Ca22chrRA_C_albicans_SC5314	36154	36633	MSTRG.2366.1|464|u|NA|Supercontig_3.1_C_tropicalis_MYA-3404|ctrop	Supercontig_3.1_C_tropicalis_MYA-3404	2460452	2460915
MSTRG.455.1|1872|u|NA|Ca22chr1A_C_albicans_SC5314|calb	Ca22chr1A_C_albicans_SC5314	403853	405724	MSTRG.7823.1|1655|u|NA|Supercontig_3.6_C_tropicalis_MYA-3404|ctrop	Supercontig_3.6_C_tropicalis_MYA-3404	728047	729701
MSTRG.455.1|1872|u|NA|Ca22chr1A_C_albicans_SC5314|calb	Ca22chr1A_C_albicans_SC5314	403853	405724	MSTRG.7824.1|352|u|NA|Supercontig_3.6_C_tropicalis_MYA-3404|ctrop	Supercontig_3.6_C_tropicalis_MYA-3404	729102	729453
MSTRG.3821.1|501|u|NA|Ca22chr2A_C_albicans_SC5314|calb	Ca22chr2A_C_albicans_SC5314	422239	422739	MSTRG.2887.1|267|u|NA|Supercontig_3.2_C_tropicalis_MYA-3404|ctrop	Supercontig_3.2_C_tropicalis_MYA-3404	748870	749136
MSTRG.3281.1|3168|u|NA|Ca22chr1A_C_albicans_SC5314|calb	Ca22chr1A_C_albicans_SC5314	3109692	3112859	MSTRG.6423.1|302|u|NA|Supercontig_3.4_C_tropicalis_MYA-3404|ctrop	Supercontig_3.4_C_tropicalis_MYA-3404	1566765	1567066
MSTRG.3281.1|3168|u|NA|Ca22chr1A_C_albicans_SC5314|calb	Ca22chr1A_C_albicans_SC5314	3109692	3112859	MSTRG.6424.1|265|u|NA|Supercontig_3.4_C_tropicalis_MYA-3404|ctrop	Supercontig_3.4_C_tropicalis_MYA-3404	1567963	1568227
MSTRG.3281.1|3168|u|NA|Ca22chr1A_C_albicans_SC5314|calb	Ca22chr1A_C_albicans_SC5314	3109692	3112859	MSTRG.6422.1|291|u|NA|Supercontig_3.4_C_tropicalis_MYA-3404|ctrop	Supercontig_3.4_C_tropicalis_MYA-3404	1564796	1565086
MSTRG.13499.1|1518|u|NA|Ca22chrRA_C_albicans_SC5314|calb	Ca22chrRA_C_albicans_SC5314	844829	846346	MSTRG.1827.1|235|u|NA|Supercontig_3.1_C_tropicalis_MYA-3404|ctrop	Supercontig_3.1_C_tropicalis_MYA-3404	1628251	1628485
MSTRG.12549.1|1431|u|NA|Ca22chr7A_C_albicans_SC5314|calb	Ca22chr7A_C_albicans_SC5314	927342	928772	MSTRG.8380.1|3404|u|NA|Supercontig_3.7_C_tropicalis_MYA-3404|ctrop	Supercontig_3.7_C_tropicalis_MYA-3404	298494	301897
MSTRG.12549.1|1431|u|NA|Ca22chr7A_C_albicans_SC5314|calb	Ca22chr7A_C_albicans_SC5314	927342	928772	MSTRG.8378.1|456|u|NA|Supercontig_3.7_C_tropicalis_MYA-3404|ctrop	Supercontig_3.7_C_tropicalis_MYA-3404	293240	293695
MSTRG.12441.1|430|u|NA|Ca22chr7A_C_albicans_SC5314|calb	Ca22chr7A_C_albicans_SC5314	833836	834265	MSTRG.8718.1|1031|u|NA|Supercontig_3.7_C_tropicalis_MYA-3404|ctrop	Supercontig_3.7_C_tropicalis_MYA-3404	804771	805801
MSTRG.12942.1|1454|u|NA|Ca22chrRA_C_albicans_SC5314|calb	Ca22chrRA_C_albicans_SC5314	316707	318160	MSTRG.2187.1|637|u|NA|Supercontig_3.1_C_tropicalis_MYA-3404|ctrop	Supercontig_3.1_C_tropicalis_MYA-3404	2155460	2156096
MSTRG.12712.1|946|u|NA|Ca22chrRA_C_albicans_SC5314|calb	Ca22chrRA_C_albicans_SC5314	78403	79348	MSTRG.2341.1|240|u|NA|Supercontig_3.1_C_tropicalis_MYA-3404|ctrop	Supercontig_3.1_C_tropicalis_MYA-3404	2413993	2414232
MSTRG.14536.1|794|u|NA|Ca22chrRA_C_albicans_SC5314|calb	Ca22chrRA_C_albicans_SC5314	1825755	1826548	MSTRG.5429.1|1155|u|NA|Supercontig_3.4_C_tropicalis_MYA-3404|ctrop	Supercontig_3.4_C_tropicalis_MYA-3404	110898	112052
MSTRG.14536.1|794|u|NA|Ca22chrRA_C_albicans_SC5314|calb	Ca22chrRA_C_albicans_SC5314	1825755	1826548	MSTRG.5427.1|379|u|NA|Supercontig_3.4_C_tropicalis_MYA-3404|ctrop	Supercontig_3.4_C_tropicalis_MYA-3404	109774	110152
MSTRG.1383.1|698|u|NA|Ca22chr1A_C_albicans_SC5314|calb	Ca22chr1A_C_albicans_SC5314	1286374	1287071	MSTRG.7332.1|896|u|NA|Supercontig_3.5_C_tropicalis_MYA-3404|ctrop	Supercontig_3.5_C_tropicalis_MYA-3404	1358028	1358923
MSTRG.1383.1|698|u|NA|Ca22chr1A_C_albicans_SC5314|calb	Ca22chr1A_C_albicans_SC5314	1286374	1287071	MSTRG.7333.1|320|u|NA|Supercontig_3.5_C_tropicalis_MYA-3404|ctrop	Supercontig_3.5_C_tropicalis_MYA-3404	1358828	1359147
MSTRG.6389.1|259|u|NA|Ca22chr3A_C_albicans_SC5314|calb	Ca22chr3A_C_albicans_SC5314	580517	580775	MSTRG.4607.1|409|u|NA|Supercontig_3.3_C_tropicalis_MYA-3404|ctrop	Supercontig_3.3_C_tropicalis_MYA-3404	1101214	1101622
MSTRG.6389.1|259|u|NA|Ca22chr3A_C_albicans_SC5314|calb	Ca22chr3A_C_albicans_SC5314	580517	580775	MSTRG.4606.1|403|u|NA|Supercontig_3.3_C_tropicalis_MYA-3404|ctrop	Supercontig_3.3_C_tropicalis_MYA-3404	1100221	1100623
MSTRG.13456.1|719|u|NA|Ca22chrRA_C_albicans_SC5314|calb	Ca22chrRA_C_albicans_SC5314	803888	804606	MSTRG.1864.1|907|u|NA|Supercontig_3.1_C_tropicalis_MYA-3404|ctrop	Supercontig_3.1_C_tropicalis_MYA-3404	1674088	1674994
MSTRG.4372.1|367|u|NA|Ca22chr2A_C_albicans_SC5314|calb	Ca22chr2A_C_albicans_SC5314	954426	954792	MSTRG.3150.1|676|u|NA|Supercontig_3.2_C_tropicalis_MYA-3404|ctrop	Supercontig_3.2_C_tropicalis_MYA-3404	1151873	1152548
MSTRG.8722.1|336|u|NA|Ca22chr4A_C_albicans_SC5314|calb	Ca22chr4A_C_albicans_SC5314	1027154	1027489	MSTRG.1358.1|659|u|NA|Supercontig_3.1_C_tropicalis_MYA-3404|ctrop	Supercontig_3.1_C_tropicalis_MYA-3404	939858	940516
MSTRG.5597.1|896|u|NA|Ca22chr2A_C_albicans_SC5314|calb	Ca22chr2A_C_albicans_SC5314	2055191	2056086	MSTRG.3868.1|740|u|NA|Supercontig_3.2_C_tropicalis_MYA-3404|ctrop	Supercontig_3.2_C_tropicalis_MYA-3404	2222891	2223630
MSTRG.5597.1|896|u|NA|Ca22chr2A_C_albicans_SC5314|calb	Ca22chr2A_C_albicans_SC5314	2055191	2056086	MSTRG.3869.1|1088|u|NA|Supercontig_3.2_C_tropicalis_MYA-3404|ctrop	Supercontig_3.2_C_tropicalis_MYA-3404	2223989	2225076
MSTRG.8346.1|243|u|NA|Ca22chr4A_C_albicans_SC5314|calb	Ca22chr4A_C_albicans_SC5314	680551	680793	MSTRG.1430.1|1159|u|NA|Supercontig_3.1_C_tropicalis_MYA-3404|ctrop	Supercontig_3.1_C_tropicalis_MYA-3404	1055851	1057009
MSTRG.8346.1|243|u|NA|Ca22chr4A_C_albicans_SC5314|calb	Ca22chr4A_C_albicans_SC5314	680551	680793	MSTRG.1428.1|1196|u|NA|Supercontig_3.1_C_tropicalis_MYA-3404|ctrop	Supercontig_3.1_C_tropicalis_MYA-3404	1049714	1050909
MSTRG.12911.1|450|u|NA|Ca22chrRA_C_albicans_SC5314|calb	Ca22chrRA_C_albicans_SC5314	285278	285727	MSTRG.2206.1|761|u|NA|Supercontig_3.1_C_tropicalis_MYA-3404|ctrop	Supercontig_3.1_C_tropicalis_MYA-3404	2189658	2190418
MSTRG.2985.1|233|u|NA|Ca22chr1A_C_albicans_SC5314|calb	Ca22chr1A_C_albicans_SC5314	2789066	2789298	MSTRG.6195.1|333|u|NA|Supercontig_3.4_C_tropicalis_MYA-3404|ctrop	Supercontig_3.4_C_tropicalis_MYA-3404	1237721	1238053
MSTRG.2985.1|233|u|NA|Ca22chr1A_C_albicans_SC5314|calb	Ca22chr1A_C_albicans_SC5314	2789066	2789298	MSTRG.6194.1|735|u|NA|Supercontig_3.4_C_tropicalis_MYA-3404|ctrop	Supercontig_3.4_C_tropicalis_MYA-3404	1236554	1237288
MSTRG.13073.1|783|u|NA|Ca22chrRA_C_albicans_SC5314|calb	Ca22chrRA_C_albicans_SC5314	439564	440346	MSTRG.2065.1|2395|u|NA|Supercontig_3.1_C_tropicalis_MYA-3404|ctrop	Supercontig_3.1_C_tropicalis_MYA-3404	1978944	1981338
MSTRG.13073.1|783|u|NA|Ca22chrRA_C_albicans_SC5314|calb	Ca22chrRA_C_albicans_SC5314	439564	440346	MSTRG.2064.1|1606|u|NA|Supercontig_3.1_C_tropicalis_MYA-3404|ctrop	Supercontig_3.1_C_tropicalis_MYA-3404	1978799	1980404
MSTRG.11552.1|1319|u|NA|Ca22chr6A_C_albicans_SC5314|calb	Ca22chr6A_C_albicans_SC5314	932469	933787	MSTRG.4931.1|364|u|NA|Supercontig_3.3_C_tropicalis_MYA-3404|ctrop	Supercontig_3.3_C_tropicalis_MYA-3404	1612236	1612599
MSTRG.13784.1|831|u|NA|Ca22chrRA_C_albicans_SC5314|calb	Ca22chrRA_C_albicans_SC5314	1104204	1105034	MSTRG.1543.1|281|u|NA|Supercontig_3.1_C_tropicalis_MYA-3404|ctrop	Supercontig_3.1_C_tropicalis_MYA-3404	1213435	1213715
MSTRG.13784.1|831|u|NA|Ca22chrRA_C_albicans_SC5314|calb	Ca22chrRA_C_albicans_SC5314	1104204	1105034	MSTRG.1542.1|1295|u|NA|Supercontig_3.1_C_tropicalis_MYA-3404|ctrop	Supercontig_3.1_C_tropicalis_MYA-3404	1213390	1214684
MSTRG.10768.1|1216|u|NA|Ca22chr6A_C_albicans_SC5314|calb	Ca22chr6A_C_albicans_SC5314	181203	182418	MSTRG.5236.1|683|u|NA|Supercontig_3.3_C_tropicalis_MYA-3404|ctrop	Supercontig_3.3_C_tropicalis_MYA-3404	2055031	2055713
MSTRG.5517.1|263|u|NA|Ca22chr2A_C_albicans_SC5314|calb	Ca22chr2A_C_albicans_SC5314	1985184	1985446	MSTRG.3731.1|262|u|NA|Supercontig_3.2_C_tropicalis_MYA-3404|ctrop	Supercontig_3.2_C_tropicalis_MYA-3404	2018549	2018810
MSTRG.7497.1|1604|u|NA|Ca22chr3A_C_albicans_SC5314|calb	Ca22chr3A_C_albicans_SC5314	1681099	1682702	MSTRG.9429.1|2178|u|NA|Supercontig_3.9_C_tropicalis_MYA-3404|ctrop	Supercontig_3.9_C_tropicalis_MYA-3404	103702	105879
MSTRG.3261.1|291|u|NA|Ca22chr1A_C_albicans_SC5314|calb	Ca22chr1A_C_albicans_SC5314	3086994	3087284	MSTRG.6404.1|984|u|NA|Supercontig_3.4_C_tropicalis_MYA-3404|ctrop	Supercontig_3.4_C_tropicalis_MYA-3404	1537502	1538485
MSTRG.3261.1|291|u|NA|Ca22chr1A_C_albicans_SC5314|calb	Ca22chr1A_C_albicans_SC5314	3086994	3087284	MSTRG.6403.1|674|u|NA|Supercontig_3.4_C_tropicalis_MYA-3404|ctrop	Supercontig_3.4_C_tropicalis_MYA-3404	1537341	1538014
MSTRG.252.1|2003|u|NA|Ca22chr1A_C_albicans_SC5314|calb	Ca22chr1A_C_albicans_SC5314	222105	224107	MSTRG.7541.1|869|u|NA|Supercontig_3.6_C_tropicalis_MYA-3404|ctrop	Supercontig_3.6_C_tropicalis_MYA-3404	309609	310477
MSTRG.253.1|205|u|NA|Ca22chr1A_C_albicans_SC5314|calb	Ca22chr1A_C_albicans_SC5314	223857	224061	MSTRG.7541.1|869|u|NA|Supercontig_3.6_C_tropicalis_MYA-3404|ctrop	Supercontig_3.6_C_tropicalis_MYA-3404	309609	310477
MSTRG.8387.1|2472|u|NA|Ca22chr4A_C_albicans_SC5314|calb	Ca22chr4A_C_albicans_SC5314	713630	716101	MSTRG.1408.1|481|u|NA|Supercontig_3.1_C_tropicalis_MYA-3404|ctrop	Supercontig_3.1_C_tropicalis_MYA-3404	1010794	1011274
MSTRG.2797.2|461|u|NA|Ca22chr1A_C_albicans_SC5314|calb	Ca22chr1A_C_albicans_SC5314	2610006	2610466	MSTRG.6039.1|1087|u|NA|Supercontig_3.4_C_tropicalis_MYA-3404|ctrop	Supercontig_3.4_C_tropicalis_MYA-3404	1000274	1001360
MSTRG.12147.1|977|u|NA|Ca22chr7A_C_albicans_SC5314|calb	Ca22chr7A_C_albicans_SC5314	514633	515609	MSTRG.8464.1|674|u|NA|Supercontig_3.7_C_tropicalis_MYA-3404|ctrop	Supercontig_3.7_C_tropicalis_MYA-3404	414306	414979
MSTRG.12147.1|977|u|NA|Ca22chr7A_C_albicans_SC5314|calb	Ca22chr7A_C_albicans_SC5314	514633	515609	MSTRG.8468.1|428|u|NA|Supercontig_3.7_C_tropicalis_MYA-3404|ctrop	Supercontig_3.7_C_tropicalis_MYA-3404	419658	420085
MSTRG.898.1|734|u|NA|Ca22chr1A_C_albicans_SC5314|calb	Ca22chr1A_C_albicans_SC5314	822729	823462	MSTRG.8077.1|348|u|NA|Supercontig_3.6_C_tropicalis_MYA-3404|ctrop	Supercontig_3.6_C_tropicalis_MYA-3404	1080408	1080755
MSTRG.3230.1|260|u|NA|Ca22chr1A_C_albicans_SC5314|calb	Ca22chr1A_C_albicans_SC5314	3050875	3051134	MSTRG.6378.1|349|u|NA|Supercontig_3.4_C_tropicalis_MYA-3404|ctrop	Supercontig_3.4_C_tropicalis_MYA-3404	1497670	1498018
MSTRG.3230.1|260|u|NA|Ca22chr1A_C_albicans_SC5314|calb	Ca22chr1A_C_albicans_SC5314	3050875	3051134	MSTRG.6379.1|910|u|NA|Supercontig_3.4_C_tropicalis_MYA-3404|ctrop	Supercontig_3.4_C_tropicalis_MYA-3404	1498633	1499542
MSTRG.2447.1|279|u|NA|Ca22chr1A_C_albicans_SC5314|calb	Ca22chr1A_C_albicans_SC5314	2295108	2295386	MSTRG.5856.1|1493|u|NA|Supercontig_3.4_C_tropicalis_MYA-3404|ctrop	Supercontig_3.4_C_tropicalis_MYA-3404	734748	736240
MSTRG.5121.1|829|u|NA|Ca22chr2A_C_albicans_SC5314|calb	Ca22chr2A_C_albicans_SC5314	1623703	1624531	MSTRG.3425.1|620|u|NA|Supercontig_3.2_C_tropicalis_MYA-3404|ctrop	Supercontig_3.2_C_tropicalis_MYA-3404	1564531	1565150
MSTRG.5336.1|546|u|NA|Ca22chr2A_C_albicans_SC5314|calb	Ca22chr2A_C_albicans_SC5314	1814599	1815144	MSTRG.3653.1|372|u|NA|Supercontig_3.2_C_tropicalis_MYA-3404|ctrop	Supercontig_3.2_C_tropicalis_MYA-3404	1914325	1914696
MSTRG.4619.1|379|u|NA|Ca22chr2A_C_albicans_SC5314|calb	Ca22chr2A_C_albicans_SC5314	1171728	1172106	MSTRG.3053.1|1124|u|NA|Supercontig_3.2_C_tropicalis_MYA-3404|ctrop	Supercontig_3.2_C_tropicalis_MYA-3404	1018786	1019909
MSTRG.6957.1|326|u|NA|Ca22chr3A_C_albicans_SC5314|calb	Ca22chr3A_C_albicans_SC5314	1102882	1103207	MSTRG.4566.1|401|u|NA|Supercontig_3.3_C_tropicalis_MYA-3404|ctrop	Supercontig_3.3_C_tropicalis_MYA-3404	1040382	1040782
MSTRG.12349.1|233|u|NA|Ca22chr7A_C_albicans_SC5314|calb	Ca22chr7A_C_albicans_SC5314	739993	740225	MSTRG.8656.1|205|u|NA|Supercontig_3.7_C_tropicalis_MYA-3404|ctrop	Supercontig_3.7_C_tropicalis_MYA-3404	719503	719707
MSTRG.12349.1|233|u|NA|Ca22chr7A_C_albicans_SC5314|calb	Ca22chr7A_C_albicans_SC5314	739993	740225	MSTRG.8655.1|678|u|NA|Supercontig_3.7_C_tropicalis_MYA-3404|ctrop	Supercontig_3.7_C_tropicalis_MYA-3404	714937	715614
MSTRG.12713.1|1651|u|NA|Ca22chrRA_C_albicans_SC5314|calb	Ca22chrRA_C_albicans_SC5314	79643	81293	MSTRG.2333.1|307|u|NA|Supercontig_3.1_C_tropicalis_MYA-3404|ctrop	Supercontig_3.1_C_tropicalis_MYA-3404	2405891	2406197
MSTRG.8656.1|1618|u|NA|Ca22chr4A_C_albicans_SC5314|calb	Ca22chr4A_C_albicans_SC5314	959111	960728	MSTRG.6808.1|326|u|NA|Supercontig_3.5_C_tropicalis_MYA-3404|ctrop	Supercontig_3.5_C_tropicalis_MYA-3404	502248	502573
MSTRG.8656.1|1618|u|NA|Ca22chr4A_C_albicans_SC5314|calb	Ca22chr4A_C_albicans_SC5314	959111	960728	MSTRG.6809.1|212|u|NA|Supercontig_3.5_C_tropicalis_MYA-3404|ctrop	Supercontig_3.5_C_tropicalis_MYA-3404	502675	502886
MSTRG.3040.1|539|u|NA|Ca22chr1A_C_albicans_SC5314|calb	Ca22chr1A_C_albicans_SC5314	2846853	2847391	MSTRG.6239.1|838|u|NA|Supercontig_3.4_C_tropicalis_MYA-3404|ctrop	Supercontig_3.4_C_tropicalis_MYA-3404	1298508	1299345
MSTRG.3040.1|539|u|NA|Ca22chr1A_C_albicans_SC5314|calb	Ca22chr1A_C_albicans_SC5314	2846853	2847391	MSTRG.6240.1|1067|u|NA|Supercontig_3.4_C_tropicalis_MYA-3404|ctrop	Supercontig_3.4_C_tropicalis_MYA-3404	1299998	1301064
MSTRG.4083.1|2908|u|NA|Ca22chr2A_C_albicans_SC5314|calb	Ca22chr2A_C_albicans_SC5314	669645	672552	MSTRG.2524.1|1687|u|NA|Supercontig_3.2_C_tropicalis_MYA-3404|ctrop	Supercontig_3.2_C_tropicalis_MYA-3404	173577	175263
MSTRG.4083.1|2908|u|NA|Ca22chr2A_C_albicans_SC5314|calb	Ca22chr2A_C_albicans_SC5314	669645	672552	MSTRG.2525.1|345|u|NA|Supercontig_3.2_C_tropicalis_MYA-3404|ctrop	Supercontig_3.2_C_tropicalis_MYA-3404	175347	175691
MSTRG.2566.1|1142|u|NA|Ca22chr1A_C_albicans_SC5314|calb	Ca22chr1A_C_albicans_SC5314	2401480	2402621	MSTRG.7003.1|662|u|NA|Supercontig_3.5_C_tropicalis_MYA-3404|ctrop	Supercontig_3.5_C_tropicalis_MYA-3404	851605	852266
MSTRG.4827.1|1810|u|NA|Ca22chr2A_C_albicans_SC5314|calb	Ca22chr2A_C_albicans_SC5314	1360719	1362528	MSTRG.3414.1|740|u|NA|Supercontig_3.2_C_tropicalis_MYA-3404|ctrop	Supercontig_3.2_C_tropicalis_MYA-3404	1547284	1548023
MSTRG.4827.1|1810|u|NA|Ca22chr2A_C_albicans_SC5314|calb	Ca22chr2A_C_albicans_SC5314	1360719	1362528	MSTRG.3413.1|1651|u|NA|Supercontig_3.2_C_tropicalis_MYA-3404|ctrop	Supercontig_3.2_C_tropicalis_MYA-3404	1546389	1548039
MSTRG.1638.1|228|u|NA|Ca22chr1A_C_albicans_SC5314|calb	Ca22chr1A_C_albicans_SC5314	1525794	1526021	MSTRG.6841.1|321|u|NA|Supercontig_3.5_C_tropicalis_MYA-3404|ctrop	Supercontig_3.5_C_tropicalis_MYA-3404	560947	561267
MSTRG.1638.1|228|u|NA|Ca22chr1A_C_albicans_SC5314|calb	Ca22chr1A_C_albicans_SC5314	1525794	1526021	MSTRG.6850.1|409|u|NA|Supercontig_3.5_C_tropicalis_MYA-3404|ctrop	Supercontig_3.5_C_tropicalis_MYA-3404	578953	579361
MSTRG.316.1|382|u|NA|Ca22chr1A_C_albicans_SC5314|calb	Ca22chr1A_C_albicans_SC5314	277728	278109	MSTRG.7587.1|999|u|NA|Supercontig_3.6_C_tropicalis_MYA-3404|ctrop	Supercontig_3.6_C_tropicalis_MYA-3404	367775	368773
MSTRG.316.1|382|u|NA|Ca22chr1A_C_albicans_SC5314|calb	Ca22chr1A_C_albicans_SC5314	277728	278109	MSTRG.7582.1|1568|u|NA|Supercontig_3.6_C_tropicalis_MYA-3404|ctrop	Supercontig_3.6_C_tropicalis_MYA-3404	361323	362890
MSTRG.5210.1|653|u|NA|Ca22chr2A_C_albicans_SC5314|calb	Ca22chr2A_C_albicans_SC5314	1694625	1695277	MSTRG.3488.1|688|u|NA|Supercontig_3.2_C_tropicalis_MYA-3404|ctrop	Supercontig_3.2_C_tropicalis_MYA-3404	1632346	1633033
MSTRG.5210.1|653|u|NA|Ca22chr2A_C_albicans_SC5314|calb	Ca22chr2A_C_albicans_SC5314	1694625	1695277	MSTRG.3487.1|1475|u|NA|Supercontig_3.2_C_tropicalis_MYA-3404|ctrop	Supercontig_3.2_C_tropicalis_MYA-3404	1630597	1632071
MSTRG.8186.1|1093|u|NA|Ca22chr4A_C_albicans_SC5314|calb	Ca22chr4A_C_albicans_SC5314	509845	510937	MSTRG.919.1|1161|u|NA|Supercontig_3.1_C_tropicalis_MYA-3404|ctrop	Supercontig_3.1_C_tropicalis_MYA-3404	304741	305901
MSTRG.1929.1|292|u|NA|Ca22chr1A_C_albicans_SC5314|calb	Ca22chr1A_C_albicans_SC5314	1822755	1823046	MSTRG.5578.1|666|u|NA|Supercontig_3.4_C_tropicalis_MYA-3404|ctrop	Supercontig_3.4_C_tropicalis_MYA-3404	336048	336713
MSTRG.1929.1|292|u|NA|Ca22chr1A_C_albicans_SC5314|calb	Ca22chr1A_C_albicans_SC5314	1822755	1823046	MSTRG.5576.1|234|u|NA|Supercontig_3.4_C_tropicalis_MYA-3404|ctrop	Supercontig_3.4_C_tropicalis_MYA-3404	332804	333037
MSTRG.10037.1|519|u|NA|Ca22chr5A_C_albicans_SC5314|calb	Ca22chr5A_C_albicans_SC5314	741219	741737	MSTRG.4847.1|316|u|NA|Supercontig_3.3_C_tropicalis_MYA-3404|ctrop	Supercontig_3.3_C_tropicalis_MYA-3404	1476478	1476793
MSTRG.10037.1|519|u|NA|Ca22chr5A_C_albicans_SC5314|calb	Ca22chr5A_C_albicans_SC5314	741219	741737	MSTRG.4855.1|940|u|NA|Supercontig_3.3_C_tropicalis_MYA-3404|ctrop	Supercontig_3.3_C_tropicalis_MYA-3404	1485149	1486088
MSTRG.13877.5|789|u|NA|Ca22chrRA_C_albicans_SC5314|calb	Ca22chrRA_C_albicans_SC5314	1192439	1193227	MSTRG.1603.1|1570|u|NA|Supercontig_3.1_C_tropicalis_MYA-3404|ctrop	Supercontig_3.1_C_tropicalis_MYA-3404	1303181	1304750
MSTRG.13877.5|789|u|NA|Ca22chrRA_C_albicans_SC5314|calb	Ca22chrRA_C_albicans_SC5314	1192439	1193227	MSTRG.1602.1|700|u|NA|Supercontig_3.1_C_tropicalis_MYA-3404|ctrop	Supercontig_3.1_C_tropicalis_MYA-3404	1303001	1303700
MSTRG.12702.1|2770|u|NA|Ca22chrRA_C_albicans_SC5314|calb	Ca22chrRA_C_albicans_SC5314	69028	71797	MSTRG.2342.1|793|u|NA|Supercontig_3.1_C_tropicalis_MYA-3404|ctrop	Supercontig_3.1_C_tropicalis_MYA-3404	2414449	2415241
MSTRG.12702.1|2770|u|NA|Ca22chrRA_C_albicans_SC5314|calb	Ca22chrRA_C_albicans_SC5314	69028	71797	MSTRG.2341.1|240|u|NA|Supercontig_3.1_C_tropicalis_MYA-3404|ctrop	Supercontig_3.1_C_tropicalis_MYA-3404	2413993	2414232
MSTRG.14644.1|209|u|NA|Ca22chrRA_C_albicans_SC5314|calb	Ca22chrRA_C_albicans_SC5314	1935383	1935591	MSTRG.256.1|465|u|NA|Supercontig_3.10_C_tropicalis_MYA-3404|ctrop	Supercontig_3.10_C_tropicalis_MYA-3404	359214	359678
MSTRG.14644.1|209|u|NA|Ca22chrRA_C_albicans_SC5314|calb	Ca22chrRA_C_albicans_SC5314	1935383	1935591	MSTRG.255.1|223|u|NA|Supercontig_3.10_C_tropicalis_MYA-3404|ctrop	Supercontig_3.10_C_tropicalis_MYA-3404	359194	359416
MSTRG.14644.1|209|u|NA|Ca22chrRA_C_albicans_SC5314|calb	Ca22chrRA_C_albicans_SC5314	1935383	1935591	MSTRG.254.1|714|u|NA|Supercontig_3.10_C_tropicalis_MYA-3404|ctrop	Supercontig_3.10_C_tropicalis_MYA-3404	358412	359125
MSTRG.14872.1|2136|u|NA|Ca22chrRA_C_albicans_SC5314|calb	Ca22chrRA_C_albicans_SC5314	2157173	2159308	MSTRG.74.1|478|u|NA|Supercontig_3.10_C_tropicalis_MYA-3404|ctrop	Supercontig_3.10_C_tropicalis_MYA-3404	96282	96759
MSTRG.2764.1|1057|u|NA|Ca22chr1A_C_albicans_SC5314|calb	Ca22chr1A_C_albicans_SC5314	2581213	2582269	MSTRG.6063.1|222|u|NA|Supercontig_3.4_C_tropicalis_MYA-3404|ctrop	Supercontig_3.4_C_tropicalis_MYA-3404	1030326	1030547
MSTRG.11014.1|442|u|NA|Ca22chr6A_C_albicans_SC5314|calb	Ca22chr6A_C_albicans_SC5314	408867	409308	MSTRG.5142.1|221|u|NA|Supercontig_3.3_C_tropicalis_MYA-3404|ctrop	Supercontig_3.3_C_tropicalis_MYA-3404	1920831	1921051
MSTRG.11014.1|442|u|NA|Ca22chr6A_C_albicans_SC5314|calb	Ca22chr6A_C_albicans_SC5314	408867	409308	MSTRG.5151.1|268|u|NA|Supercontig_3.3_C_tropicalis_MYA-3404|ctrop	Supercontig_3.3_C_tropicalis_MYA-3404	1932197	1932464
MSTRG.6248.1|680|u|NA|Ca22chr3A_C_albicans_SC5314|calb	Ca22chr3A_C_albicans_SC5314	450623	451302	MSTRG.4356.1|215|u|NA|Supercontig_3.3_C_tropicalis_MYA-3404|ctrop	Supercontig_3.3_C_tropicalis_MYA-3404	700562	700776
MSTRG.11210.1|318|u|NA|Ca22chr6A_C_albicans_SC5314|calb	Ca22chr6A_C_albicans_SC5314	581437	581754	MSTRG.9661.1|536|u|NA|Supercontig_3.9_C_tropicalis_MYA-3404|ctrop	Supercontig_3.9_C_tropicalis_MYA-3404	476570	477105
MSTRG.11210.1|318|u|NA|Ca22chr6A_C_albicans_SC5314|calb	Ca22chr6A_C_albicans_SC5314	581437	581754	MSTRG.9663.1|1002|u|NA|Supercontig_3.9_C_tropicalis_MYA-3404|ctrop	Supercontig_3.9_C_tropicalis_MYA-3404	477468	478469
MSTRG.9808.1|754|u|NA|Ca22chr5A_C_albicans_SC5314|calb	Ca22chr5A_C_albicans_SC5314	507224	507977	MSTRG.9287.1|483|u|NA|Supercontig_3.8_C_tropicalis_MYA-3404|ctrop	Supercontig_3.8_C_tropicalis_MYA-3404	704263	704745
MSTRG.7877.1|1343|u|NA|Ca22chr4A_C_albicans_SC5314|calb	Ca22chr4A_C_albicans_SC5314	226327	227669	MSTRG.774.1|450|u|NA|Supercontig_3.1_C_tropicalis_MYA-3404|ctrop	Supercontig_3.1_C_tropicalis_MYA-3404	66592	67041
MSTRG.13041.1|223|u|NA|Ca22chrRA_C_albicans_SC5314|calb	Ca22chrRA_C_albicans_SC5314	410328	410550	MSTRG.2051.1|494|u|NA|Supercontig_3.1_C_tropicalis_MYA-3404|ctrop	Supercontig_3.1_C_tropicalis_MYA-3404	1957803	1958296
MSTRG.13041.1|223|u|NA|Ca22chrRA_C_albicans_SC5314|calb	Ca22chrRA_C_albicans_SC5314	410328	410550	MSTRG.2039.1|339|u|NA|Supercontig_3.1_C_tropicalis_MYA-3404|ctrop	Supercontig_3.1_C_tropicalis_MYA-3404	1930815	1931153
MSTRG.11209.1|257|u|NA|Ca22chr6A_C_albicans_SC5314|calb	Ca22chr6A_C_albicans_SC5314	580673	580929	MSTRG.9661.1|536|u|NA|Supercontig_3.9_C_tropicalis_MYA-3404|ctrop	Supercontig_3.9_C_tropicalis_MYA-3404	476570	477105
MSTRG.11209.1|257|u|NA|Ca22chr6A_C_albicans_SC5314|calb	Ca22chr6A_C_albicans_SC5314	580673	580929	MSTRG.9663.1|1002|u|NA|Supercontig_3.9_C_tropicalis_MYA-3404|ctrop	Supercontig_3.9_C_tropicalis_MYA-3404	477468	478469
MSTRG.627.3|947|u|NA|Ca22chr1A_C_albicans_SC5314|calb	Ca22chr1A_C_albicans_SC5314	564559	565505	MSTRG.7922.1|679|u|NA|Supercontig_3.6_C_tropicalis_MYA-3404|ctrop	Supercontig_3.6_C_tropicalis_MYA-3404	871826	872504
MSTRG.10467.1|428|u|NA|Ca22chr5A_C_albicans_SC5314|calb	Ca22chr5A_C_albicans_SC5314	1094375	1094802	MSTRG.501.1|855|u|NA|Supercontig_3.11_C_tropicalis_MYA-3404|ctrop	Supercontig_3.11_C_tropicalis_MYA-3404	322542	323396
MSTRG.9900.1|1504|u|NA|Ca22chr5A_C_albicans_SC5314|calb	Ca22chr5A_C_albicans_SC5314	592879	594382	MSTRG.338.1|576|u|NA|Supercontig_3.11_C_tropicalis_MYA-3404|ctrop	Supercontig_3.11_C_tropicalis_MYA-3404	79539	80114
MSTRG.13883.1|220|u|NA|Ca22chrRA_C_albicans_SC5314|calb	Ca22chrRA_C_albicans_SC5314	1197612	1197831	MSTRG.1603.1|1570|u|NA|Supercontig_3.1_C_tropicalis_MYA-3404|ctrop	Supercontig_3.1_C_tropicalis_MYA-3404	1303181	1304750
MSTRG.13883.1|220|u|NA|Ca22chrRA_C_albicans_SC5314|calb	Ca22chrRA_C_albicans_SC5314	1197612	1197831	MSTRG.1602.1|700|u|NA|Supercontig_3.1_C_tropicalis_MYA-3404|ctrop	Supercontig_3.1_C_tropicalis_MYA-3404	1303001	1303700
MSTRG.2307.1|427|u|NA|Ca22chr1A_C_albicans_SC5314|calb	Ca22chr1A_C_albicans_SC5314	2168423	2168849	MSTRG.5911.1|793|u|NA|Supercontig_3.4_C_tropicalis_MYA-3404|ctrop	Supercontig_3.4_C_tropicalis_MYA-3404	812070	812862
MSTRG.1587.1|311|u|NA|Ca22chr1A_C_albicans_SC5314|calb	Ca22chr1A_C_albicans_SC5314	1475090	1475400	MSTRG.7192.1|649|u|NA|Supercontig_3.5_C_tropicalis_MYA-3404|ctrop	Supercontig_3.5_C_tropicalis_MYA-3404	1144532	1145180
MSTRG.5244.1|482|u|NA|Ca22chr2A_C_albicans_SC5314|calb	Ca22chr2A_C_albicans_SC5314	1735526	1736007	MSTRG.3510.1|278|u|NA|Supercontig_3.2_C_tropicalis_MYA-3404|ctrop	Supercontig_3.2_C_tropicalis_MYA-3404	1665823	1666100
MSTRG.5244.1|482|u|NA|Ca22chr2A_C_albicans_SC5314|calb	Ca22chr2A_C_albicans_SC5314	1735526	1736007	MSTRG.3516.1|734|u|NA|Supercontig_3.2_C_tropicalis_MYA-3404|ctrop	Supercontig_3.2_C_tropicalis_MYA-3404	1673692	1674425
MSTRG.13740.1|550|u|NA|Ca22chrRA_C_albicans_SC5314|calb	Ca22chrRA_C_albicans_SC5314	1062055	1062604	MSTRG.1530.1|560|u|NA|Supercontig_3.1_C_tropicalis_MYA-3404|ctrop	Supercontig_3.1_C_tropicalis_MYA-3404	1198375	1198934
MSTRG.12805.1|233|u|NA|Ca22chrRA_C_albicans_SC5314|calb	Ca22chrRA_C_albicans_SC5314	174852	175084	MSTRG.2263.1|518|u|NA|Supercontig_3.1_C_tropicalis_MYA-3404|ctrop	Supercontig_3.1_C_tropicalis_MYA-3404	2290118	2290635
MSTRG.4084.1|1509|u|NA|Ca22chr2A_C_albicans_SC5314|calb	Ca22chr2A_C_albicans_SC5314	669821	671329	MSTRG.2524.1|1687|u|NA|Supercontig_3.2_C_tropicalis_MYA-3404|ctrop	Supercontig_3.2_C_tropicalis_MYA-3404	173577	175263
MSTRG.4084.1|1509|u|NA|Ca22chr2A_C_albicans_SC5314|calb	Ca22chr2A_C_albicans_SC5314	669821	671329	MSTRG.2523.1|1762|u|NA|Supercontig_3.2_C_tropicalis_MYA-3404|ctrop	Supercontig_3.2_C_tropicalis_MYA-3404	173490	175251
MSTRG.4084.1|1509|u|NA|Ca22chr2A_C_albicans_SC5314|calb	Ca22chr2A_C_albicans_SC5314	669821	671329	MSTRG.2525.1|345|u|NA|Supercontig_3.2_C_tropicalis_MYA-3404|ctrop	Supercontig_3.2_C_tropicalis_MYA-3404	175347	175691
MSTRG.8217.1|761|u|NA|Ca22chr4A_C_albicans_SC5314|calb	Ca22chr4A_C_albicans_SC5314	549423	550183	MSTRG.1093.1|705|u|NA|Supercontig_3.1_C_tropicalis_MYA-3404|ctrop	Supercontig_3.1_C_tropicalis_MYA-3404	551444	552148
MSTRG.2322.1|601|u|NA|Ca22chr1A_C_albicans_SC5314|calb	Ca22chr1A_C_albicans_SC5314	2180140	2180740	MSTRG.5911.1|793|u|NA|Supercontig_3.4_C_tropicalis_MYA-3404|ctrop	Supercontig_3.4_C_tropicalis_MYA-3404	812070	812862
MSTRG.8185.1|909|u|NA|Ca22chr4A_C_albicans_SC5314|calb	Ca22chr4A_C_albicans_SC5314	508885	509793	MSTRG.919.1|1161|u|NA|Supercontig_3.1_C_tropicalis_MYA-3404|ctrop	Supercontig_3.1_C_tropicalis_MYA-3404	304741	305901
MSTRG.8185.1|909|u|NA|Ca22chr4A_C_albicans_SC5314|calb	Ca22chr4A_C_albicans_SC5314	508885	509793	MSTRG.921.1|674|u|NA|Supercontig_3.1_C_tropicalis_MYA-3404|ctrop	Supercontig_3.1_C_tropicalis_MYA-3404	305619	306292
MSTRG.8185.1|909|u|NA|Ca22chr4A_C_albicans_SC5314|calb	Ca22chr4A_C_albicans_SC5314	508885	509793	MSTRG.922.1|1273|u|NA|Supercontig_3.1_C_tropicalis_MYA-3404|ctrop	Supercontig_3.1_C_tropicalis_MYA-3404	307027	308299
MSTRG.2182.1|235|u|NA|Ca22chr1A_C_albicans_SC5314|calb	Ca22chr1A_C_albicans_SC5314	2052746	2052980	MSTRG.6003.1|456|u|NA|Supercontig_3.4_C_tropicalis_MYA-3404|ctrop	Supercontig_3.4_C_tropicalis_MYA-3404	943802	944257
MSTRG.2182.1|235|u|NA|Ca22chr1A_C_albicans_SC5314|calb	Ca22chr1A_C_albicans_SC5314	2052746	2052980	MSTRG.6002.1|222|u|NA|Supercontig_3.4_C_tropicalis_MYA-3404|ctrop	Supercontig_3.4_C_tropicalis_MYA-3404	942657	942878
MSTRG.8726.1|386|u|NA|Ca22chr4A_C_albicans_SC5314|calb	Ca22chr4A_C_albicans_SC5314	1032371	1032756	MSTRG.1358.1|659|u|NA|Supercontig_3.1_C_tropicalis_MYA-3404|ctrop	Supercontig_3.1_C_tropicalis_MYA-3404	939858	940516
MSTRG.802.1|204|u|NA|Ca22chr1A_C_albicans_SC5314|calb	Ca22chr1A_C_albicans_SC5314	736442	736645	MSTRG.7771.1|221|u|NA|Supercontig_3.6_C_tropicalis_MYA-3404|ctrop	Supercontig_3.6_C_tropicalis_MYA-3404	659079	659299
MSTRG.14291.1|217|u|NA|Ca22chrRA_C_albicans_SC5314|calb	Ca22chrRA_C_albicans_SC5314	1597049	1597265	MSTRG.5394.1|353|u|NA|Supercontig_3.4_C_tropicalis_MYA-3404|ctrop	Supercontig_3.4_C_tropicalis_MYA-3404	66614	66966
MSTRG.6112.1|743|u|NA|Ca22chr3A_C_albicans_SC5314|calb	Ca22chr3A_C_albicans_SC5314	333692	334434	MSTRG.3967.1|315|u|NA|Supercontig_3.3_C_tropicalis_MYA-3404|ctrop	Supercontig_3.3_C_tropicalis_MYA-3404	74621	74935
MSTRG.1563.1|600|u|NA|Ca22chr1A_C_albicans_SC5314|calb	Ca22chr1A_C_albicans_SC5314	1452384	1452983	MSTRG.7225.1|288|u|NA|Supercontig_3.5_C_tropicalis_MYA-3404|ctrop	Supercontig_3.5_C_tropicalis_MYA-3404	1197405	1197692
MSTRG.7332.1|458|u|NA|Ca22chr3A_C_albicans_SC5314|calb	Ca22chr3A_C_albicans_SC5314	1507430	1507887	MSTRG.9559.1|282|u|NA|Supercontig_3.9_C_tropicalis_MYA-3404|ctrop	Supercontig_3.9_C_tropicalis_MYA-3404	310226	310507
MSTRG.1146.1|1504|u|NA|Ca22chr1A_C_albicans_SC5314|calb	Ca22chr1A_C_albicans_SC5314	1046570	1048073	MSTRG.7673.1|234|u|NA|Supercontig_3.6_C_tropicalis_MYA-3404|ctrop	Supercontig_3.6_C_tropicalis_MYA-3404	516652	516885
MSTRG.9027.1|1129|u|NA|Ca22chr4A_C_albicans_SC5314|calb	Ca22chr4A_C_albicans_SC5314	1361036	1362164	MSTRG.6956.1|724|u|NA|Supercontig_3.5_C_tropicalis_MYA-3404|ctrop	Supercontig_3.5_C_tropicalis_MYA-3404	761447	762170
MSTRG.7452.1|971|u|NA|Ca22chr3A_C_albicans_SC5314|calb	Ca22chr3A_C_albicans_SC5314	1627016	1627986	MSTRG.9482.1|222|u|NA|Supercontig_3.9_C_tropicalis_MYA-3404|ctrop	Supercontig_3.9_C_tropicalis_MYA-3404	177075	177296
MSTRG.7452.1|971|u|NA|Ca22chr3A_C_albicans_SC5314|calb	Ca22chr3A_C_albicans_SC5314	1627016	1627986	MSTRG.9474.1|645|u|NA|Supercontig_3.9_C_tropicalis_MYA-3404|ctrop	Supercontig_3.9_C_tropicalis_MYA-3404	171131	171775
MSTRG.6812.1|423|u|NA|Ca22chr3A_C_albicans_SC5314|calb	Ca22chr3A_C_albicans_SC5314	954516	954938	MSTRG.4210.1|1011|u|NA|Supercontig_3.3_C_tropicalis_MYA-3404|ctrop	Supercontig_3.3_C_tropicalis_MYA-3404	472782	473792
MSTRG.6812.1|423|u|NA|Ca22chr3A_C_albicans_SC5314|calb	Ca22chr3A_C_albicans_SC5314	954516	954938	MSTRG.4209.1|371|u|NA|Supercontig_3.3_C_tropicalis_MYA-3404|ctrop	Supercontig_3.3_C_tropicalis_MYA-3404	469493	469863
MSTRG.4763.1|435|u|NA|Ca22chr2A_C_albicans_SC5314|calb	Ca22chr2A_C_albicans_SC5314	1304287	1304721	MSTRG.3396.1|787|u|NA|Supercontig_3.2_C_tropicalis_MYA-3404|ctrop	Supercontig_3.2_C_tropicalis_MYA-3404	1525004	1525790
MSTRG.6170.1|254|u|NA|Ca22chr3A_C_albicans_SC5314|calb	Ca22chr3A_C_albicans_SC5314	379410	379663	MSTRG.3936.1|399|u|NA|Supercontig_3.3_C_tropicalis_MYA-3404|ctrop	Supercontig_3.3_C_tropicalis_MYA-3404	21967	22365
MSTRG.7581.1|1047|u|NA|Ca22chr3A_C_albicans_SC5314|calb	Ca22chr3A_C_albicans_SC5314	1759095	1760141	MSTRG.9379.1|660|u|NA|Supercontig_3.9_C_tropicalis_MYA-3404|ctrop	Supercontig_3.9_C_tropicalis_MYA-3404	29156	29815
MSTRG.1985.1|622|u|NA|Ca22chr1A_C_albicans_SC5314|calb	Ca22chr1A_C_albicans_SC5314	1872157	1872778	MSTRG.5568.1|307|u|NA|Supercontig_3.4_C_tropicalis_MYA-3404|ctrop	Supercontig_3.4_C_tropicalis_MYA-3404	321585	321891
MSTRG.1985.1|622|u|NA|Ca22chr1A_C_albicans_SC5314|calb	Ca22chr1A_C_albicans_SC5314	1872157	1872778	MSTRG.5567.1|283|u|NA|Supercontig_3.4_C_tropicalis_MYA-3404|ctrop	Supercontig_3.4_C_tropicalis_MYA-3404	321557	321839
MSTRG.13009.1|296|u|NA|Ca22chrRA_C_albicans_SC5314|calb	Ca22chrRA_C_albicans_SC5314	376148	376443	MSTRG.2149.1|1206|u|NA|Supercontig_3.1_C_tropicalis_MYA-3404|ctrop	Supercontig_3.1_C_tropicalis_MYA-3404	2095472	2096677
MSTRG.324.1|996|u|NA|Ca22chr1A_C_albicans_SC5314|calb	Ca22chr1A_C_albicans_SC5314	281123	282118	MSTRG.7587.1|999|u|NA|Supercontig_3.6_C_tropicalis_MYA-3404|ctrop	Supercontig_3.6_C_tropicalis_MYA-3404	367775	368773
MSTRG.10746.1|1463|u|NA|Ca22chr6A_C_albicans_SC5314|calb	Ca22chr6A_C_albicans_SC5314	163313	164775	MSTRG.5227.1|356|u|NA|Supercontig_3.3_C_tropicalis_MYA-3404|ctrop	Supercontig_3.3_C_tropicalis_MYA-3404	2043354	2043709
MSTRG.4952.1|906|u|NA|Ca22chr2A_C_albicans_SC5314|calb	Ca22chr2A_C_albicans_SC5314	1471079	1471984	MSTRG.3320.1|243|u|NA|Supercontig_3.2_C_tropicalis_MYA-3404|ctrop	Supercontig_3.2_C_tropicalis_MYA-3404	1416564	1416806
MSTRG.9418.1|908|u|NA|Ca22chr5A_C_albicans_SC5314|calb	Ca22chr5A_C_albicans_SC5314	123711	124618	MSTRG.8862.1|308|u|NA|Supercontig_3.8_C_tropicalis_MYA-3404|ctrop	Supercontig_3.8_C_tropicalis_MYA-3404	99056	99363
MSTRG.9418.1|908|u|NA|Ca22chr5A_C_albicans_SC5314|calb	Ca22chr5A_C_albicans_SC5314	123711	124618	MSTRG.8873.1|498|u|NA|Supercontig_3.8_C_tropicalis_MYA-3404|ctrop	Supercontig_3.8_C_tropicalis_MYA-3404	127015	127512
MSTRG.2323.1|335|u|NA|Ca22chr1A_C_albicans_SC5314|calb	Ca22chr1A_C_albicans_SC5314	2180255	2180589	MSTRG.5911.1|793|u|NA|Supercontig_3.4_C_tropicalis_MYA-3404|ctrop	Supercontig_3.4_C_tropicalis_MYA-3404	812070	812862
MSTRG.4870.1|234|u|NA|Ca22chr2A_C_albicans_SC5314|calb	Ca22chr2A_C_albicans_SC5314	1401505	1401738	MSTRG.3566.1|304|u|NA|Supercontig_3.2_C_tropicalis_MYA-3404|ctrop	Supercontig_3.2_C_tropicalis_MYA-3404	1751146	1751449
MSTRG.8899.1|721|u|NA|Ca22chr4A_C_albicans_SC5314|calb	Ca22chr4A_C_albicans_SC5314	1216966	1217686	MSTRG.6677.1|737|u|NA|Supercontig_3.5_C_tropicalis_MYA-3404|ctrop	Supercontig_3.5_C_tropicalis_MYA-3404	296714	297450
MSTRG.8899.1|721|u|NA|Ca22chr4A_C_albicans_SC5314|calb	Ca22chr4A_C_albicans_SC5314	1216966	1217686	MSTRG.6675.1|307|u|NA|Supercontig_3.5_C_tropicalis_MYA-3404|ctrop	Supercontig_3.5_C_tropicalis_MYA-3404	296160	296466
MSTRG.14118.1|564|u|NA|Ca22chrRA_C_albicans_SC5314|calb	Ca22chrRA_C_albicans_SC5314	1417494	1418057	MSTRG.1770.1|881|u|NA|Supercontig_3.1_C_tropicalis_MYA-3404|ctrop	Supercontig_3.1_C_tropicalis_MYA-3404	1538275	1539155
MSTRG.2649.1|1178|u|NA|Ca22chr1A_C_albicans_SC5314|calb	Ca22chr1A_C_albicans_SC5314	2474022	2475199	MSTRG.7071.1|1809|u|NA|Supercontig_3.5_C_tropicalis_MYA-3404|ctrop	Supercontig_3.5_C_tropicalis_MYA-3404	962271	964079
MSTRG.45.1|729|u|NA|Ca22chr1A_C_albicans_SC5314|calb	Ca22chr1A_C_albicans_SC5314	36853	37581	MSTRG.7361.1|953|u|NA|Supercontig_3.6_C_tropicalis_MYA-3404|ctrop	Supercontig_3.6_C_tropicalis_MYA-3404	27270	28222
MSTRG.45.1|729|u|NA|Ca22chr1A_C_albicans_SC5314|calb	Ca22chr1A_C_albicans_SC5314	36853	37581	MSTRG.7360.1|682|u|NA|Supercontig_3.6_C_tropicalis_MYA-3404|ctrop	Supercontig_3.6_C_tropicalis_MYA-3404	27210	27891
MSTRG.623.1|218|u|NA|Ca22chr1A_C_albicans_SC5314|calb	Ca22chr1A_C_albicans_SC5314	561856	562073	MSTRG.7922.1|679|u|NA|Supercontig_3.6_C_tropicalis_MYA-3404|ctrop	Supercontig_3.6_C_tropicalis_MYA-3404	871826	872504
MSTRG.3501.1|1550|u|NA|Ca22chr2A_C_albicans_SC5314|calb	Ca22chr2A_C_albicans_SC5314	113634	115183	MSTRG.2463.1|788|u|NA|Supercontig_3.2_C_tropicalis_MYA-3404|ctrop	Supercontig_3.2_C_tropicalis_MYA-3404	99106	99893
MSTRG.11705.1|995|u|NA|Ca22chr7A_C_albicans_SC5314|calb	Ca22chr7A_C_albicans_SC5314	57601	58595	MSTRG.8294.1|1340|u|NA|Supercontig_3.7_C_tropicalis_MYA-3404|ctrop	Supercontig_3.7_C_tropicalis_MYA-3404	158656	159995
MSTRG.11705.1|995|u|NA|Ca22chr7A_C_albicans_SC5314|calb	Ca22chr7A_C_albicans_SC5314	57601	58595	MSTRG.8293.1|1490|u|NA|Supercontig_3.7_C_tropicalis_MYA-3404|ctrop	Supercontig_3.7_C_tropicalis_MYA-3404	158630	160119
MSTRG.635.1|234|u|NA|Ca22chr1A_C_albicans_SC5314|calb	Ca22chr1A_C_albicans_SC5314	573159	573392	MSTRG.7931.1|617|u|NA|Supercontig_3.6_C_tropicalis_MYA-3404|ctrop	Supercontig_3.6_C_tropicalis_MYA-3404	883301	883917
MSTRG.635.1|234|u|NA|Ca22chr1A_C_albicans_SC5314|calb	Ca22chr1A_C_albicans_SC5314	573159	573392	MSTRG.7939.1|433|u|NA|Supercontig_3.6_C_tropicalis_MYA-3404|ctrop	Supercontig_3.6_C_tropicalis_MYA-3404	890872	891304
MSTRG.7878.1|639|u|NA|Ca22chr4A_C_albicans_SC5314|calb	Ca22chr4A_C_albicans_SC5314	227084	227722	MSTRG.774.1|450|u|NA|Supercontig_3.1_C_tropicalis_MYA-3404|ctrop	Supercontig_3.1_C_tropicalis_MYA-3404	66592	67041
MSTRG.3995.1|932|u|NA|Ca22chr2A_C_albicans_SC5314|calb	Ca22chr2A_C_albicans_SC5314	576549	577480	MSTRG.2810.1|321|u|NA|Supercontig_3.2_C_tropicalis_MYA-3404|ctrop	Supercontig_3.2_C_tropicalis_MYA-3404	626283	626603
MSTRG.6047.1|203|u|NA|Ca22chr3A_C_albicans_SC5314|calb	Ca22chr3A_C_albicans_SC5314	272993	273195	MSTRG.4005.1|1015|u|NA|Supercontig_3.3_C_tropicalis_MYA-3404|ctrop	Supercontig_3.3_C_tropicalis_MYA-3404	142536	143550
MSTRG.1094.1|202|u|NA|Ca22chr1A_C_albicans_SC5314|calb	Ca22chr1A_C_albicans_SC5314	1001067	1001268	MSTRG.7655.1|583|u|NA|Supercontig_3.6_C_tropicalis_MYA-3404|ctrop	Supercontig_3.6_C_tropicalis_MYA-3404	475355	475937
MSTRG.11357.1|211|u|NA|Ca22chr6A_C_albicans_SC5314|calb	Ca22chr6A_C_albicans_SC5314	730379	730589	MSTRG.3909.1|1255|u|NA|Supercontig_3.2_C_tropicalis_MYA-3404|ctrop	Supercontig_3.2_C_tropicalis_MYA-3404	2277727	2278981
MSTRG.3665.1|206|u|NA|Ca22chr2A_C_albicans_SC5314|calb	Ca22chr2A_C_albicans_SC5314	260358	260563	MSTRG.8235.1|617|u|NA|Contig005809_C_parapsilosis_CDC317|cpar	Contig005809_C_parapsilosis_CDC317	2994106	2994722
MSTRG.13977.1|2048|u|NA|Ca22chrRA_C_albicans_SC5314|calb	Ca22chrRA_C_albicans_SC5314	1287840	1289887	MSTRG.6485.1|212|u|NA|Contig005809_C_parapsilosis_CDC317|cpar	Contig005809_C_parapsilosis_CDC317	1029680	1029891
MSTRG.13977.1|2048|u|NA|Ca22chrRA_C_albicans_SC5314|calb	Ca22chrRA_C_albicans_SC5314	1287840	1289887	MSTRG.6488.1|352|u|NA|Contig005809_C_parapsilosis_CDC317|cpar	Contig005809_C_parapsilosis_CDC317	1034649	1035000
MSTRG.3306.1|272|u|NA|Ca22chr1A_C_albicans_SC5314|calb	Ca22chr1A_C_albicans_SC5314	3134795	3135066	MSTRG.8360.1|293|u|NA|Contig006110_C_parapsilosis_CDC317|cpar	Contig006110_C_parapsilosis_CDC317	119183	119475
MSTRG.13010.1|212|u|NA|Ca22chrRA_C_albicans_SC5314|calb	Ca22chrRA_C_albicans_SC5314	376672	376883	MSTRG.4253.1|620|u|NA|Contig005807_C_parapsilosis_CDC317|cpar	Contig005807_C_parapsilosis_CDC317	624393	625012
MSTRG.393.1|521|u|NA|Ca22chr1A_C_albicans_SC5314|calb	Ca22chr1A_C_albicans_SC5314	344949	345469	MSTRG.2578.1|332|u|NA|Contig005569_C_parapsilosis_CDC317|cpar	Contig005569_C_parapsilosis_CDC317	1983743	1984074
MSTRG.3806.1|400|u|NA|Ca22chr2A_C_albicans_SC5314|calb	Ca22chr2A_C_albicans_SC5314	404064	404463	MSTRG.7875.1|250|u|NA|Contig005809_C_parapsilosis_CDC317|cpar	Contig005809_C_parapsilosis_CDC317	2587013	2587262
MSTRG.3806.1|400|u|NA|Ca22chr2A_C_albicans_SC5314|calb	Ca22chr2A_C_albicans_SC5314	404064	404463	MSTRG.7874.1|1262|u|NA|Contig005809_C_parapsilosis_CDC317|cpar	Contig005809_C_parapsilosis_CDC317	2586898	2588159
MSTRG.6913.1|605|u|NA|Ca22chr3A_C_albicans_SC5314|calb	Ca22chr3A_C_albicans_SC5314	1063296	1063900	MSTRG.11109.1|532|u|NA|Contig006372_C_parapsilosis_CDC317|cpar	Contig006372_C_parapsilosis_CDC317	1272280	1272811
MSTRG.6913.1|605|u|NA|Ca22chr3A_C_albicans_SC5314|calb	Ca22chr3A_C_albicans_SC5314	1063296	1063900	MSTRG.11108.1|1183|u|NA|Contig006372_C_parapsilosis_CDC317|cpar	Contig006372_C_parapsilosis_CDC317	1272206	1273388
MSTRG.1080.1|231|u|NA|Ca22chr1A_C_albicans_SC5314|calb	Ca22chr1A_C_albicans_SC5314	984464	984694	MSTRG.1849.1|392|u|NA|Contig005569_C_parapsilosis_CDC317|cpar	Contig005569_C_parapsilosis_CDC317	1186681	1187072
MSTRG.133.1|383|u|NA|Ca22chr1A_C_albicans_SC5314|calb	Ca22chr1A_C_albicans_SC5314	116167	116549	MSTRG.1938.1|633|u|NA|Contig005569_C_parapsilosis_CDC317|cpar	Contig005569_C_parapsilosis_CDC317	1283386	1284018
MSTRG.10339.1|366|u|NA|Ca22chr5A_C_albicans_SC5314|calb	Ca22chr5A_C_albicans_SC5314	971203	971568	MSTRG.955.1|450|u|NA|Contig005569_C_parapsilosis_CDC317|cpar	Contig005569_C_parapsilosis_CDC317	170691	171140
MSTRG.11088.1|508|u|NA|Ca22chr6A_C_albicans_SC5314|calb	Ca22chr6A_C_albicans_SC5314	473033	473540	MSTRG.251.1|476|u|NA|Contig005504_C_parapsilosis_CDC317|cpar	Contig005504_C_parapsilosis_CDC317	325682	326157
MSTRG.9649.1|271|u|NA|Ca22chr5A_C_albicans_SC5314|calb	Ca22chr5A_C_albicans_SC5314	353116	353386	MSTRG.9495.1|515|u|NA|Contig006139_C_parapsilosis_CDC317|cpar	Contig006139_C_parapsilosis_CDC317	411680	412194
MSTRG.8045.1|2629|u|NA|Ca22chr4A_C_albicans_SC5314|calb	Ca22chr4A_C_albicans_SC5314	376397	379025	MSTRG.10095.1|1428|u|NA|Contig006372_C_parapsilosis_CDC317|cpar	Contig006372_C_parapsilosis_CDC317	114589	116016
MSTRG.8045.1|2629|u|NA|Ca22chr4A_C_albicans_SC5314|calb	Ca22chr4A_C_albicans_SC5314	376397	379025	MSTRG.10096.1|1753|u|NA|Contig006372_C_parapsilosis_CDC317|cpar	Contig006372_C_parapsilosis_CDC317	114902	116654
MSTRG.4635.1|1942|u|NA|Ca22chr2A_C_albicans_SC5314|calb	Ca22chr2A_C_albicans_SC5314	1187238	1189179	MSTRG.7363.1|717|u|NA|Contig005809_C_parapsilosis_CDC317|cpar	Contig005809_C_parapsilosis_CDC317	2038766	2039482
MSTRG.4635.1|1942|u|NA|Ca22chr2A_C_albicans_SC5314|calb	Ca22chr2A_C_albicans_SC5314	1187238	1189179	MSTRG.7364.1|756|u|NA|Contig005809_C_parapsilosis_CDC317|cpar	Contig005809_C_parapsilosis_CDC317	2038824	2039579
MSTRG.2193.1|607|u|NA|Ca22chr1A_C_albicans_SC5314|calb	Ca22chr1A_C_albicans_SC5314	2064894	2065500	MSTRG.6975.1|333|u|NA|Contig005809_C_parapsilosis_CDC317|cpar	Contig005809_C_parapsilosis_CDC317	1608780	1609112
MSTRG.2193.1|607|u|NA|Ca22chr1A_C_albicans_SC5314|calb	Ca22chr1A_C_albicans_SC5314	2064894	2065500	MSTRG.6979.1|212|u|NA|Contig005809_C_parapsilosis_CDC317|cpar	Contig005809_C_parapsilosis_CDC317	1613409	1613620
MSTRG.2193.1|607|u|NA|Ca22chr1A_C_albicans_SC5314|calb	Ca22chr1A_C_albicans_SC5314	2064894	2065500	MSTRG.6968.1|340|u|NA|Contig005809_C_parapsilosis_CDC317|cpar	Contig005809_C_parapsilosis_CDC317	1600009	1600348
MSTRG.2193.1|607|u|NA|Ca22chr1A_C_albicans_SC5314|calb	Ca22chr1A_C_albicans_SC5314	2064894	2065500	MSTRG.6978.1|289|u|NA|Contig005809_C_parapsilosis_CDC317|cpar	Contig005809_C_parapsilosis_CDC317	1612906	1613194
MSTRG.2457.1|816|u|NA|Ca22chr1A_C_albicans_SC5314|calb	Ca22chr1A_C_albicans_SC5314	2302435	2303250	MSTRG.6935.1|669|u|NA|Contig005809_C_parapsilosis_CDC317|cpar	Contig005809_C_parapsilosis_CDC317	1554934	1555602
MSTRG.11101.1|2173|u|NA|Ca22chr6A_C_albicans_SC5314|calb	Ca22chr6A_C_albicans_SC5314	483919	486091	MSTRG.273.1|1118|u|NA|Contig005504_C_parapsilosis_CDC317|cpar	Contig005504_C_parapsilosis_CDC317	350154	351271
MSTRG.11101.1|2173|u|NA|Ca22chr6A_C_albicans_SC5314|calb	Ca22chr6A_C_albicans_SC5314	483919	486091	MSTRG.272.1|215|u|NA|Contig005504_C_parapsilosis_CDC317|cpar	Contig005504_C_parapsilosis_CDC317	349796	350010
MSTRG.2825.1|234|u|NA|Ca22chr1A_C_albicans_SC5314|calb	Ca22chr1A_C_albicans_SC5314	2631415	2631648	MSTRG.4697.1|308|u|NA|Contig005807_C_parapsilosis_CDC317|cpar	Contig005807_C_parapsilosis_CDC317	1148968	1149275
MSTRG.8044.1|699|u|NA|Ca22chr4A_C_albicans_SC5314|calb	Ca22chr4A_C_albicans_SC5314	375485	376183	MSTRG.10095.1|1428|u|NA|Contig006372_C_parapsilosis_CDC317|cpar	Contig006372_C_parapsilosis_CDC317	114589	116016
MSTRG.8044.1|699|u|NA|Ca22chr4A_C_albicans_SC5314|calb	Ca22chr4A_C_albicans_SC5314	375485	376183	MSTRG.10096.1|1753|u|NA|Contig006372_C_parapsilosis_CDC317|cpar	Contig006372_C_parapsilosis_CDC317	114902	116654
MSTRG.5994.1|1239|u|NA|Ca22chr3A_C_albicans_SC5314|calb	Ca22chr3A_C_albicans_SC5314	207790	209028	MSTRG.1246.1|235|u|NA|Contig005569_C_parapsilosis_CDC317|cpar	Contig005569_C_parapsilosis_CDC317	522085	522319
MSTRG.13738.1|215|u|NA|Ca22chrRA_C_albicans_SC5314|calb	Ca22chrRA_C_albicans_SC5314	1061081	1061295	MSTRG.6265.1|296|u|NA|Contig005809_C_parapsilosis_CDC317|cpar	Contig005809_C_parapsilosis_CDC317	797296	797591
MSTRG.13738.1|215|u|NA|Ca22chrRA_C_albicans_SC5314|calb	Ca22chrRA_C_albicans_SC5314	1061081	1061295	MSTRG.6264.1|325|u|NA|Contig005809_C_parapsilosis_CDC317|cpar	Contig005809_C_parapsilosis_CDC317	796849	797173
MSTRG.8380.1|578|u|NA|Ca22chr4A_C_albicans_SC5314|calb	Ca22chr4A_C_albicans_SC5314	709859	710436	MSTRG.10647.1|210|u|NA|Contig006372_C_parapsilosis_CDC317|cpar	Contig006372_C_parapsilosis_CDC317	744508	744717
MSTRG.8785.1|376|u|NA|Ca22chr4A_C_albicans_SC5314|calb	Ca22chr4A_C_albicans_SC5314	1078815	1079190	MSTRG.10576.1|274|u|NA|Contig006372_C_parapsilosis_CDC317|cpar	Contig006372_C_parapsilosis_CDC317	653281	653554
MSTRG.392.1|680|u|NA|Ca22chr1A_C_albicans_SC5314|calb	Ca22chr1A_C_albicans_SC5314	344076	344755	MSTRG.2578.1|332|u|NA|Contig005569_C_parapsilosis_CDC317|cpar	Contig005569_C_parapsilosis_CDC317	1983743	1984074
MSTRG.13511.1|802|u|NA|Ca22chrRA_C_albicans_SC5314|calb	Ca22chrRA_C_albicans_SC5314	858544	859345	MSTRG.5960.1|865|u|NA|Contig005809_C_parapsilosis_CDC317|cpar	Contig005809_C_parapsilosis_CDC317	472784	473648
MSTRG.13511.1|802|u|NA|Ca22chrRA_C_albicans_SC5314|calb	Ca22chrRA_C_albicans_SC5314	858544	859345	MSTRG.5961.1|479|u|NA|Contig005809_C_parapsilosis_CDC317|cpar	Contig005809_C_parapsilosis_CDC317	472939	473417
MSTRG.1285.1|322|u|NA|Ca22chr1A_C_albicans_SC5314|calb	Ca22chr1A_C_albicans_SC5314	1194210	1194531	MSTRG.2217.1|327|u|NA|Contig005569_C_parapsilosis_CDC317|cpar	Contig005569_C_parapsilosis_CDC317	1576013	1576339
MSTRG.13599.1|219|u|NA|Ca22chrRA_C_albicans_SC5314|calb	Ca22chrRA_C_albicans_SC5314	945755	945973	MSTRG.5896.1|259|u|NA|Contig005809_C_parapsilosis_CDC317|cpar	Contig005809_C_parapsilosis_CDC317	398845	399103
MSTRG.13599.1|219|u|NA|Ca22chrRA_C_albicans_SC5314|calb	Ca22chrRA_C_albicans_SC5314	945755	945973	MSTRG.5893.1|310|u|NA|Contig005809_C_parapsilosis_CDC317|cpar	Contig005809_C_parapsilosis_CDC317	397313	397622
MSTRG.6331.1|203|u|NA|Ca22chr3A_C_albicans_SC5314|calb	Ca22chr3A_C_albicans_SC5314	532003	532205	MSTRG.1380.1|539|u|NA|Contig005569_C_parapsilosis_CDC317|cpar	Contig005569_C_parapsilosis_CDC317	660124	660662
MSTRG.199.1|349|u|NA|Ca22chr1A_C_albicans_SC5314|calb	Ca22chr1A_C_albicans_SC5314	173617	173965	MSTRG.2708.1|325|u|NA|Contig005569_C_parapsilosis_CDC317|cpar	Contig005569_C_parapsilosis_CDC317	2141401	2141725
MSTRG.589.1|727|u|NA|Ca22chr1A_C_albicans_SC5314|calb	Ca22chr1A_C_albicans_SC5314	534360	535086	MSTRG.2078.1|228|u|NA|Contig005569_C_parapsilosis_CDC317|cpar	Contig005569_C_parapsilosis_CDC317	1426066	1426293
MSTRG.10849.1|221|u|NA|Ca22chr6A_C_albicans_SC5314|calb	Ca22chr6A_C_albicans_SC5314	250460	250680	MSTRG.550.1|613|u|NA|Contig005504_C_parapsilosis_CDC317|cpar	Contig005504_C_parapsilosis_CDC317	660041	660653
MSTRG.8477.1|247|u|NA|Ca22chr4A_C_albicans_SC5314|calb	Ca22chr4A_C_albicans_SC5314	798298	798544	MSTRG.10712.1|444|u|NA|Contig006372_C_parapsilosis_CDC317|cpar	Contig006372_C_parapsilosis_CDC317	812943	813386
MSTRG.8477.1|247|u|NA|Ca22chr4A_C_albicans_SC5314|calb	Ca22chr4A_C_albicans_SC5314	798298	798544	MSTRG.10711.1|240|u|NA|Contig006372_C_parapsilosis_CDC317|cpar	Contig006372_C_parapsilosis_CDC317	812403	812642
MSTRG.7141.1|225|u|NA|Ca22chr3A_C_albicans_SC5314|calb	Ca22chr3A_C_albicans_SC5314	1305352	1305576	MSTRG.5135.1|627|u|NA|Contig005807_C_parapsilosis_CDC317|cpar	Contig005807_C_parapsilosis_CDC317	1659758	1660384
MSTRG.7141.1|225|u|NA|Ca22chr3A_C_albicans_SC5314|calb	Ca22chr3A_C_albicans_SC5314	1305352	1305576	MSTRG.5134.1|633|u|NA|Contig005807_C_parapsilosis_CDC317|cpar	Contig005807_C_parapsilosis_CDC317	1659203	1659835
MSTRG.14238.1|880|u|NA|Ca22chrRA_C_albicans_SC5314|calb	Ca22chrRA_C_albicans_SC5314	1546118	1546997	MSTRG.6337.1|508|u|NA|Contig005809_C_parapsilosis_CDC317|cpar	Contig005809_C_parapsilosis_CDC317	868656	869163
MSTRG.5154.1|1229|u|NA|Ca22chr2A_C_albicans_SC5314|calb	Ca22chr2A_C_albicans_SC5314	1652926	1654154	MSTRG.4827.1|317|u|NA|Contig005807_C_parapsilosis_CDC317|cpar	Contig005807_C_parapsilosis_CDC317	1295598	1295914
MSTRG.5154.1|1229|u|NA|Ca22chr2A_C_albicans_SC5314|calb	Ca22chr2A_C_albicans_SC5314	1652926	1654154	MSTRG.4828.1|205|u|NA|Contig005807_C_parapsilosis_CDC317|cpar	Contig005807_C_parapsilosis_CDC317	1296286	1296490
MSTRG.14876.1|327|u|NA|Ca22chrRA_C_albicans_SC5314|calb	Ca22chrRA_C_albicans_SC5314	2161355	2161681	MSTRG.5599.1|291|u|NA|Contig005809_C_parapsilosis_CDC317|cpar	Contig005809_C_parapsilosis_CDC317	95005	95295
MSTRG.14876.1|327|u|NA|Ca22chrRA_C_albicans_SC5314|calb	Ca22chrRA_C_albicans_SC5314	2161355	2161681	MSTRG.5609.1|472|u|NA|Contig005809_C_parapsilosis_CDC317|cpar	Contig005809_C_parapsilosis_CDC317	106181	106652
MSTRG.13800.1|234|u|NA|Ca22chrRA_C_albicans_SC5314|calb	Ca22chrRA_C_albicans_SC5314	1120742	1120975	MSTRG.6141.1|760|u|NA|Contig005809_C_parapsilosis_CDC317|cpar	Contig005809_C_parapsilosis_CDC317	661427	662186
MSTRG.4137.1|2179|u|NA|Ca22chr2A_C_albicans_SC5314|calb	Ca22chr2A_C_albicans_SC5314	744837	747015	MSTRG.7772.1|435|u|NA|Contig005809_C_parapsilosis_CDC317|cpar	Contig005809_C_parapsilosis_CDC317	2458553	2458987
MSTRG.7369.1|471|u|NA|Ca22chr3A_C_albicans_SC5314|calb	Ca22chr3A_C_albicans_SC5314	1548508	1548978	MSTRG.5408.1|493|u|NA|Contig005807_C_parapsilosis_CDC317|cpar	Contig005807_C_parapsilosis_CDC317	1974397	1974889
MSTRG.6277.1|836|u|NA|Ca22chr3A_C_albicans_SC5314|calb	Ca22chr3A_C_albicans_SC5314	477749	478584	MSTRG.10994.1|593|u|NA|Contig006372_C_parapsilosis_CDC317|cpar	Contig006372_C_parapsilosis_CDC317	1133514	1134106
MSTRG.27.1|416|u|NA|Ca22chr1A_C_albicans_SC5314|calb	Ca22chr1A_C_albicans_SC5314	21736	22151	MSTRG.2610.1|272|u|NA|Contig005569_C_parapsilosis_CDC317|cpar	Contig005569_C_parapsilosis_CDC317	2019570	2019841
MSTRG.10666.1|236|u|NA|Ca22chr6A_C_albicans_SC5314|calb	Ca22chr6A_C_albicans_SC5314	90557	90792	MSTRG.743.1|986|u|NA|Contig005504_C_parapsilosis_CDC317|cpar	Contig005504_C_parapsilosis_CDC317	860247	861232
MSTRG.10666.1|236|u|NA|Ca22chr6A_C_albicans_SC5314|calb	Ca22chr6A_C_albicans_SC5314	90557	90792	MSTRG.742.1|526|u|NA|Contig005504_C_parapsilosis_CDC317|cpar	Contig005504_C_parapsilosis_CDC317	859266	859791
MSTRG.7715.1|942|u|NA|Ca22chr4A_C_albicans_SC5314|calb	Ca22chr4A_C_albicans_SC5314	66882	67823	MSTRG.10545.1|337|u|NA|Contig006372_C_parapsilosis_CDC317|cpar	Contig006372_C_parapsilosis_CDC317	621119	621455
MSTRG.7715.1|942|u|NA|Ca22chr4A_C_albicans_SC5314|calb	Ca22chr4A_C_albicans_SC5314	66882	67823	MSTRG.10543.1|270|u|NA|Contig006372_C_parapsilosis_CDC317|cpar	Contig006372_C_parapsilosis_CDC317	619735	620004
MSTRG.12837.1|246|u|NA|Ca22chrRA_C_albicans_SC5314|calb	Ca22chrRA_C_albicans_SC5314	201828	202073	MSTRG.3902.1|320|u|NA|Contig005807_C_parapsilosis_CDC317|cpar	Contig005807_C_parapsilosis_CDC317	223972	224291
MSTRG.2681.1|476|u|NA|Ca22chr1A_C_albicans_SC5314|calb	Ca22chr1A_C_albicans_SC5314	2502611	2503086	MSTRG.7069.1|1595|u|NA|Contig005809_C_parapsilosis_CDC317|cpar	Contig005809_C_parapsilosis_CDC317	1707449	1709043
MSTRG.3646.1|242|u|NA|Ca22chr2A_C_albicans_SC5314|calb	Ca22chr2A_C_albicans_SC5314	243351	243592	MSTRG.8228.1|250|u|NA|Contig005809_C_parapsilosis_CDC317|cpar	Contig005809_C_parapsilosis_CDC317	2983264	2983513
MSTRG.10961.1|350|u|NA|Ca22chr6A_C_albicans_SC5314|calb	Ca22chr6A_C_albicans_SC5314	365543	365892	MSTRG.524.1|520|u|NA|Contig005504_C_parapsilosis_CDC317|cpar	Contig005504_C_parapsilosis_CDC317	624113	624632
MSTRG.10961.1|350|u|NA|Ca22chr6A_C_albicans_SC5314|calb	Ca22chr6A_C_albicans_SC5314	365543	365892	MSTRG.520.1|251|u|NA|Contig005504_C_parapsilosis_CDC317|cpar	Contig005504_C_parapsilosis_CDC317	618538	618788
MSTRG.10961.1|350|u|NA|Ca22chr6A_C_albicans_SC5314|calb	Ca22chr6A_C_albicans_SC5314	365543	365892	MSTRG.519.1|250|u|NA|Contig005504_C_parapsilosis_CDC317|cpar	Contig005504_C_parapsilosis_CDC317	618504	618753
MSTRG.10668.1|1304|u|NA|Ca22chr6A_C_albicans_SC5314|calb	Ca22chr6A_C_albicans_SC5314	91125	92428	MSTRG.743.1|986|u|NA|Contig005504_C_parapsilosis_CDC317|cpar	Contig005504_C_parapsilosis_CDC317	860247	861232
MSTRG.10668.1|1304|u|NA|Ca22chr6A_C_albicans_SC5314|calb	Ca22chr6A_C_albicans_SC5314	91125	92428	MSTRG.742.1|526|u|NA|Contig005504_C_parapsilosis_CDC317|cpar	Contig005504_C_parapsilosis_CDC317	859266	859791
MSTRG.14355.7|1347|u|NA|Ca22chrRA_C_albicans_SC5314|calb	Ca22chrRA_C_albicans_SC5314	1659113	1660459	MSTRG.8606.1|266|u|NA|Contig006110_C_parapsilosis_CDC317|cpar	Contig006110_C_parapsilosis_CDC317	378839	379104
MSTRG.10621.1|208|u|NA|Ca22chr6A_C_albicans_SC5314|calb	Ca22chr6A_C_albicans_SC5314	37349	37556	MSTRG.707.1|2415|u|NA|Contig005504_C_parapsilosis_CDC317|cpar	Contig005504_C_parapsilosis_CDC317	812899	815313
MSTRG.10621.1|208|u|NA|Ca22chr6A_C_albicans_SC5314|calb	Ca22chr6A_C_albicans_SC5314	37349	37556	MSTRG.706.1|2631|u|NA|Contig005504_C_parapsilosis_CDC317|cpar	Contig005504_C_parapsilosis_CDC317	811870	814500
MSTRG.13628.1|744|u|NA|Ca22chrRA_C_albicans_SC5314|calb	Ca22chrRA_C_albicans_SC5314	976079	976822	MSTRG.6525.2|437|u|NA|Contig005809_C_parapsilosis_CDC317|cpar	Contig005809_C_parapsilosis_CDC317	1086794	1087230
MSTRG.10253.1|938|u|NA|Ca22chr5A_C_albicans_SC5314|calb	Ca22chr5A_C_albicans_SC5314	912801	913738	MSTRG.9582.1|422|u|NA|Contig006139_C_parapsilosis_CDC317|cpar	Contig006139_C_parapsilosis_CDC317	494251	494672
MSTRG.10253.1|938|u|NA|Ca22chr5A_C_albicans_SC5314|calb	Ca22chr5A_C_albicans_SC5314	912801	913738	MSTRG.9583.1|294|u|NA|Contig006139_C_parapsilosis_CDC317|cpar	Contig006139_C_parapsilosis_CDC317	494361	494654
MSTRG.3965.1|764|u|NA|Ca22chr2A_C_albicans_SC5314|calb	Ca22chr2A_C_albicans_SC5314	549521	550284	MSTRG.7923.1|426|u|NA|Contig005809_C_parapsilosis_CDC317|cpar	Contig005809_C_parapsilosis_CDC317	2648007	2648432
MSTRG.892.1|810|u|NA|Ca22chr1A_C_albicans_SC5314|calb	Ca22chr1A_C_albicans_SC5314	816538	817347	MSTRG.1780.1|1193|u|NA|Contig005569_C_parapsilosis_CDC317|cpar	Contig005569_C_parapsilosis_CDC317	1100684	1101876
MSTRG.892.1|810|u|NA|Ca22chr1A_C_albicans_SC5314|calb	Ca22chr1A_C_albicans_SC5314	816538	817347	MSTRG.1779.1|1826|u|NA|Contig005569_C_parapsilosis_CDC317|cpar	Contig005569_C_parapsilosis_CDC317	1099723	1101548
MSTRG.13996.1|1486|u|NA|Ca22chrRA_C_albicans_SC5314|calb	Ca22chrRA_C_albicans_SC5314	1305270	1306755	MSTRG.6469.1|639|u|NA|Contig005809_C_parapsilosis_CDC317|cpar	Contig005809_C_parapsilosis_CDC317	1012468	1013106
MSTRG.13996.1|1486|u|NA|Ca22chrRA_C_albicans_SC5314|calb	Ca22chrRA_C_albicans_SC5314	1305270	1306755	MSTRG.6471.1|340|u|NA|Contig005809_C_parapsilosis_CDC317|cpar	Contig005809_C_parapsilosis_CDC317	1013243	1013582
MSTRG.10179.1|1719|u|NA|Ca22chr5A_C_albicans_SC5314|calb	Ca22chr5A_C_albicans_SC5314	850979	852697	MSTRG.3443.1|3094|u|NA|Contig005806_C_parapsilosis_CDC317|cpar	Contig005806_C_parapsilosis_CDC317	713023	716116
MSTRG.10179.1|1719|u|NA|Ca22chr5A_C_albicans_SC5314|calb	Ca22chr5A_C_albicans_SC5314	850979	852697	MSTRG.3442.1|2614|u|NA|Contig005806_C_parapsilosis_CDC317|cpar	Contig005806_C_parapsilosis_CDC317	712674	715287
MSTRG.4650.1|325|u|NA|Ca22chr2A_C_albicans_SC5314|calb	Ca22chr2A_C_albicans_SC5314	1203102	1203426	MSTRG.7447.1|723|u|NA|Contig005809_C_parapsilosis_CDC317|cpar	Contig005809_C_parapsilosis_CDC317	2130146	2130868
MSTRG.14826.1|1172|u|NA|Ca22chrRA_C_albicans_SC5314|calb	Ca22chrRA_C_albicans_SC5314	2109326	2110497	MSTRG.5675.1|481|u|NA|Contig005809_C_parapsilosis_CDC317|cpar	Contig005809_C_parapsilosis_CDC317	169759	170239
MSTRG.14826.1|1172|u|NA|Ca22chrRA_C_albicans_SC5314|calb	Ca22chrRA_C_albicans_SC5314	2109326	2110497	MSTRG.5671.1|201|u|NA|Contig005809_C_parapsilosis_CDC317|cpar	Contig005809_C_parapsilosis_CDC317	167195	167395
MSTRG.6349.1|387|u|NA|Ca22chr3A_C_albicans_SC5314|calb	Ca22chr3A_C_albicans_SC5314	546697	547083	MSTRG.1370.1|512|u|NA|Contig005569_C_parapsilosis_CDC317|cpar	Contig005569_C_parapsilosis_CDC317	646980	647491
MSTRG.7140.1|1603|u|NA|Ca22chr3A_C_albicans_SC5314|calb	Ca22chr3A_C_albicans_SC5314	1303620	1305222	MSTRG.5135.1|627|u|NA|Contig005807_C_parapsilosis_CDC317|cpar	Contig005807_C_parapsilosis_CDC317	1659758	1660384
MSTRG.7140.1|1603|u|NA|Ca22chr3A_C_albicans_SC5314|calb	Ca22chr3A_C_albicans_SC5314	1303620	1305222	MSTRG.5134.1|633|u|NA|Contig005807_C_parapsilosis_CDC317|cpar	Contig005807_C_parapsilosis_CDC317	1659203	1659835
MSTRG.14780.1|294|u|NA|Ca22chrRA_C_albicans_SC5314|calb	Ca22chrRA_C_albicans_SC5314	2061385	2061678	MSTRG.8484.1|694|u|NA|Contig006110_C_parapsilosis_CDC317|cpar	Contig006110_C_parapsilosis_CDC317	251572	252265
MSTRG.14780.1|294|u|NA|Ca22chrRA_C_albicans_SC5314|calb	Ca22chrRA_C_albicans_SC5314	2061385	2061678	MSTRG.8482.1|886|u|NA|Contig006110_C_parapsilosis_CDC317|cpar	Contig006110_C_parapsilosis_CDC317	250587	251472
MSTRG.14780.1|294|u|NA|Ca22chrRA_C_albicans_SC5314|calb	Ca22chrRA_C_albicans_SC5314	2061385	2061678	MSTRG.8483.1|413|u|NA|Contig006110_C_parapsilosis_CDC317|cpar	Contig006110_C_parapsilosis_CDC317	250773	251185
MSTRG.14824.1|279|u|NA|Ca22chrRA_C_albicans_SC5314|calb	Ca22chrRA_C_albicans_SC5314	2108958	2109236	MSTRG.5675.1|481|u|NA|Contig005809_C_parapsilosis_CDC317|cpar	Contig005809_C_parapsilosis_CDC317	169759	170239
MSTRG.14824.1|279|u|NA|Ca22chrRA_C_albicans_SC5314|calb	Ca22chrRA_C_albicans_SC5314	2108958	2109236	MSTRG.5671.1|201|u|NA|Contig005809_C_parapsilosis_CDC317|cpar	Contig005809_C_parapsilosis_CDC317	167195	167395
MSTRG.1145.1|450|u|NA|Ca22chr1A_C_albicans_SC5314|calb	Ca22chr1A_C_albicans_SC5314	1045902	1046351	MSTRG.2319.1|388|u|NA|Contig005569_C_parapsilosis_CDC317|cpar	Contig005569_C_parapsilosis_CDC317	1699510	1699897
MSTRG.6938.1|877|u|NA|Ca22chr3A_C_albicans_SC5314|calb	Ca22chr3A_C_albicans_SC5314	1085843	1086719	MSTRG.11091.1|2156|u|NA|Contig006372_C_parapsilosis_CDC317|cpar	Contig006372_C_parapsilosis_CDC317	1250672	1252827
MSTRG.6938.1|877|u|NA|Ca22chr3A_C_albicans_SC5314|calb	Ca22chr3A_C_albicans_SC5314	1085843	1086719	MSTRG.11090.1|1274|u|NA|Contig006372_C_parapsilosis_CDC317|cpar	Contig006372_C_parapsilosis_CDC317	1250642	1251915
MSTRG.12146.1|305|u|NA|Ca22chr7A_C_albicans_SC5314|calb	Ca22chr7A_C_albicans_SC5314	514252	514556	MSTRG.8841.1|222|u|NA|Contig006110_C_parapsilosis_CDC317|cpar	Contig006110_C_parapsilosis_CDC317	593334	593555
MSTRG.8275.1|952|u|NA|Ca22chr4A_C_albicans_SC5314|calb	Ca22chr4A_C_albicans_SC5314	601385	602336	MSTRG.10154.1|761|u|NA|Contig006372_C_parapsilosis_CDC317|cpar	Contig006372_C_parapsilosis_CDC317	183288	184048
MSTRG.8275.1|952|u|NA|Ca22chr4A_C_albicans_SC5314|calb	Ca22chr4A_C_albicans_SC5314	601385	602336	MSTRG.10155.1|540|u|NA|Contig006372_C_parapsilosis_CDC317|cpar	Contig006372_C_parapsilosis_CDC317	183328	183867
MSTRG.3456.1|336|u|NA|Ca22chr2A_C_albicans_SC5314|calb	Ca22chr2A_C_albicans_SC5314	68622	68957	MSTRG.8105.1|484|u|NA|Contig005809_C_parapsilosis_CDC317|cpar	Contig005809_C_parapsilosis_CDC317	2847499	2847982
MSTRG.5560.1|1900|u|NA|Ca22chr2A_C_albicans_SC5314|calb	Ca22chr2A_C_albicans_SC5314	2022111	2024010	MSTRG.11396.1|2080|u|NA|Contig006372_C_parapsilosis_CDC317|cpar	Contig006372_C_parapsilosis_CDC317	1586839	1588918
MSTRG.5560.1|1900|u|NA|Ca22chr2A_C_albicans_SC5314|calb	Ca22chr2A_C_albicans_SC5314	2022111	2024010	MSTRG.11397.1|1860|u|NA|Contig006372_C_parapsilosis_CDC317|cpar	Contig006372_C_parapsilosis_CDC317	1587090	1588949
MSTRG.1726.1|937|u|NA|Ca22chr1A_C_albicans_SC5314|calb	Ca22chr1A_C_albicans_SC5314	1607514	1608450	MSTRG.7182.1|1206|u|NA|Contig005809_C_parapsilosis_CDC317|cpar	Contig005809_C_parapsilosis_CDC317	1827403	1828608
MSTRG.2293.1|615|u|NA|Ca22chr1A_C_albicans_SC5314|calb	Ca22chr1A_C_albicans_SC5314	2160160	2160774	MSTRG.4366.1|357|u|NA|Contig005807_C_parapsilosis_CDC317|cpar	Contig005807_C_parapsilosis_CDC317	767135	767491
MSTRG.2293.1|615|u|NA|Ca22chr1A_C_albicans_SC5314|calb	Ca22chr1A_C_albicans_SC5314	2160160	2160774	MSTRG.4365.1|367|u|NA|Contig005807_C_parapsilosis_CDC317|cpar	Contig005807_C_parapsilosis_CDC317	767000	767366
MSTRG.2293.1|615|u|NA|Ca22chr1A_C_albicans_SC5314|calb	Ca22chr1A_C_albicans_SC5314	2160160	2160774	MSTRG.4364.1|217|u|NA|Contig005807_C_parapsilosis_CDC317|cpar	Contig005807_C_parapsilosis_CDC317	766450	766666
MSTRG.2751.1|279|u|NA|Ca22chr1A_C_albicans_SC5314|calb	Ca22chr1A_C_albicans_SC5314	2566847	2567125	MSTRG.4571.1|220|u|NA|Contig005807_C_parapsilosis_CDC317|cpar	Contig005807_C_parapsilosis_CDC317	1010849	1011068
MSTRG.2751.1|279|u|NA|Ca22chr1A_C_albicans_SC5314|calb	Ca22chr1A_C_albicans_SC5314	2566847	2567125	MSTRG.4578.1|1136|u|NA|Contig005807_C_parapsilosis_CDC317|cpar	Contig005807_C_parapsilosis_CDC317	1017467	1018602
MSTRG.2752.1|756|u|NA|Ca22chr1A_C_albicans_SC5314|calb	Ca22chr1A_C_albicans_SC5314	2567289	2568044	MSTRG.4571.1|220|u|NA|Contig005807_C_parapsilosis_CDC317|cpar	Contig005807_C_parapsilosis_CDC317	1010849	1011068
MSTRG.2752.1|756|u|NA|Ca22chr1A_C_albicans_SC5314|calb	Ca22chr1A_C_albicans_SC5314	2567289	2568044	MSTRG.4578.1|1136|u|NA|Contig005807_C_parapsilosis_CDC317|cpar	Contig005807_C_parapsilosis_CDC317	1017467	1018602
MSTRG.9126.1|3013|u|NA|Ca22chr4A_C_albicans_SC5314|calb	Ca22chr4A_C_albicans_SC5314	1451970	1454982	MSTRG.9357.1|287|u|NA|Contig006139_C_parapsilosis_CDC317|cpar	Contig006139_C_parapsilosis_CDC317	250382	250668
MSTRG.4138.1|847|u|NA|Ca22chr2A_C_albicans_SC5314|calb	Ca22chr2A_C_albicans_SC5314	745912	746758	MSTRG.7772.1|435|u|NA|Contig005809_C_parapsilosis_CDC317|cpar	Contig005809_C_parapsilosis_CDC317	2458553	2458987
MSTRG.8832.1|894|u|NA|Ca22chr4A_C_albicans_SC5314|calb	Ca22chr4A_C_albicans_SC5314	1137754	1138647	MSTRG.10599.1|611|u|NA|Contig006372_C_parapsilosis_CDC317|cpar	Contig006372_C_parapsilosis_CDC317	692136	692746
MSTRG.4227.1|213|u|NA|Ca22chr2A_C_albicans_SC5314|calb	Ca22chr2A_C_albicans_SC5314	829500	829712	MSTRG.7732.1|1578|u|NA|Contig005809_C_parapsilosis_CDC317|cpar	Contig005809_C_parapsilosis_CDC317	2422013	2423590
MSTRG.3654.1|2056|u|NA|Ca22chr2A_C_albicans_SC5314|calb	Ca22chr2A_C_albicans_SC5314	250487	252542	MSTRG.8235.1|617|u|NA|Contig005809_C_parapsilosis_CDC317|cpar	Contig005809_C_parapsilosis_CDC317	2994106	2994722
MSTRG.4478.1|207|u|NA|Ca22chr2A_C_albicans_SC5314|calb	Ca22chr2A_C_albicans_SC5314	1048391	1048597	MSTRG.7492.1|383|u|NA|Contig005809_C_parapsilosis_CDC317|cpar	Contig005809_C_parapsilosis_CDC317	2167985	2168367
MSTRG.7750.1|275|u|NA|Ca22chr4A_C_albicans_SC5314|calb	Ca22chr4A_C_albicans_SC5314	100698	100972	MSTRG.10480.1|410|u|NA|Contig006372_C_parapsilosis_CDC317|cpar	Contig006372_C_parapsilosis_CDC317	544363	544772
MSTRG.7750.1|275|u|NA|Ca22chr4A_C_albicans_SC5314|calb	Ca22chr4A_C_albicans_SC5314	100698	100972	MSTRG.10479.1|328|u|NA|Contig006372_C_parapsilosis_CDC317|cpar	Contig006372_C_parapsilosis_CDC317	543872	544199
MSTRG.12298.1|205|u|NA|Ca22chr7A_C_albicans_SC5314|calb	Ca22chr7A_C_albicans_SC5314	681950	682154	MSTRG.9119.1|213|u|NA|Contig006110_C_parapsilosis_CDC317|cpar	Contig006110_C_parapsilosis_CDC317	906148	906360
MSTRG.12298.1|205|u|NA|Ca22chr7A_C_albicans_SC5314|calb	Ca22chr7A_C_albicans_SC5314	681950	682154	MSTRG.9118.1|2342|u|NA|Contig006110_C_parapsilosis_CDC317|cpar	Contig006110_C_parapsilosis_CDC317	903711	906052
MSTRG.13629.1|742|u|NA|Ca22chrRA_C_albicans_SC5314|calb	Ca22chrRA_C_albicans_SC5314	976321	977062	MSTRG.6525.2|437|u|NA|Contig005809_C_parapsilosis_CDC317|cpar	Contig005809_C_parapsilosis_CDC317	1086794	1087230
MSTRG.3221.1|612|u|NA|Ca22chr1A_C_albicans_SC5314|calb	Ca22chr1A_C_albicans_SC5314	3040563	3041174	MSTRG.6172.1|381|u|NA|Contig005809_C_parapsilosis_CDC317|cpar	Contig005809_C_parapsilosis_CDC317	695443	695823
MSTRG.3221.1|612|u|NA|Ca22chr1A_C_albicans_SC5314|calb	Ca22chr1A_C_albicans_SC5314	3040563	3041174	MSTRG.6179.1|221|u|NA|Contig005809_C_parapsilosis_CDC317|cpar	Contig005809_C_parapsilosis_CDC317	702255	702475
MSTRG.7582.1|1839|u|NA|Ca22chr3A_C_albicans_SC5314|calb	Ca22chr3A_C_albicans_SC5314	1759165	1761003	MSTRG.5314.1|2180|u|NA|Contig005807_C_parapsilosis_CDC317|cpar	Contig005807_C_parapsilosis_CDC317	1873400	1875579
MSTRG.7582.1|1839|u|NA|Ca22chr3A_C_albicans_SC5314|calb	Ca22chr3A_C_albicans_SC5314	1759165	1761003	MSTRG.5311.1|353|u|NA|Contig005807_C_parapsilosis_CDC317|cpar	Contig005807_C_parapsilosis_CDC317	1870901	1871253
MSTRG.7582.1|1839|u|NA|Ca22chr3A_C_albicans_SC5314|calb	Ca22chr3A_C_albicans_SC5314	1759165	1761003	MSTRG.5312.1|709|u|NA|Contig005807_C_parapsilosis_CDC317|cpar	Contig005807_C_parapsilosis_CDC317	1871420	1872128
MSTRG.3586.2|401|u|NA|Ca22chr2A_C_albicans_SC5314|calb	Ca22chr2A_C_albicans_SC5314	177109	177509	MSTRG.8188.1|344|u|NA|Contig005809_C_parapsilosis_CDC317|cpar	Contig005809_C_parapsilosis_CDC317	2932895	2933238
MSTRG.3586.2|401|u|NA|Ca22chr2A_C_albicans_SC5314|calb	Ca22chr2A_C_albicans_SC5314	177109	177509	MSTRG.8189.1|631|u|NA|Contig005809_C_parapsilosis_CDC317|cpar	Contig005809_C_parapsilosis_CDC317	2932973	2933603
MSTRG.10850.1|549|u|NA|Ca22chr6A_C_albicans_SC5314|calb	Ca22chr6A_C_albicans_SC5314	250943	251491	MSTRG.550.1|613|u|NA|Contig005504_C_parapsilosis_CDC317|cpar	Contig005504_C_parapsilosis_CDC317	660041	660653
MSTRG.8831.1|644|u|NA|Ca22chr4A_C_albicans_SC5314|calb	Ca22chr4A_C_albicans_SC5314	1137426	1138069	MSTRG.10599.1|611|u|NA|Contig006372_C_parapsilosis_CDC317|cpar	Contig006372_C_parapsilosis_CDC317	692136	692746
MSTRG.3883.1|296|u|NA|Ca22chr2A_C_albicans_SC5314|calb	Ca22chr2A_C_albicans_SC5314	470742	471037	MSTRG.7639.1|297|u|NA|Contig005809_C_parapsilosis_CDC317|cpar	Contig005809_C_parapsilosis_CDC317	2316043	2316339
MSTRG.3883.1|296|u|NA|Ca22chr2A_C_albicans_SC5314|calb	Ca22chr2A_C_albicans_SC5314	470742	471037	MSTRG.7640.1|215|u|NA|Contig005809_C_parapsilosis_CDC317|cpar	Contig005809_C_parapsilosis_CDC317	2316125	2316339
MSTRG.2134.1|1114|u|NA|Ca22chr1A_C_albicans_SC5314|calb	Ca22chr1A_C_albicans_SC5314	2003598	2004711	MSTRG.8442.1|597|u|NA|Contig006110_C_parapsilosis_CDC317|cpar	Contig006110_C_parapsilosis_CDC317	207055	207651
MSTRG.1711.1|1468|u|NA|Ca22chr1A_C_albicans_SC5314|calb	Ca22chr1A_C_albicans_SC5314	1593168	1594635	MSTRG.7192.1|1158|u|NA|Contig005809_C_parapsilosis_CDC317|cpar	Contig005809_C_parapsilosis_CDC317	1842127	1843284
MSTRG.1711.1|1468|u|NA|Ca22chr1A_C_albicans_SC5314|calb	Ca22chr1A_C_albicans_SC5314	1593168	1594635	MSTRG.7191.1|556|u|NA|Contig005809_C_parapsilosis_CDC317|cpar	Contig005809_C_parapsilosis_CDC317	1841312	1841867
MSTRG.13304.1|223|u|NA|Ca22chrRA_C_albicans_SC5314|calb	Ca22chrRA_C_albicans_SC5314	660763	660985	MSTRG.3746.1|777|u|NA|Contig005807_C_parapsilosis_CDC317|cpar	Contig005807_C_parapsilosis_CDC317	38455	39231
MSTRG.13304.1|223|u|NA|Ca22chrRA_C_albicans_SC5314|calb	Ca22chrRA_C_albicans_SC5314	660763	660985	MSTRG.3747.1|685|u|NA|Contig005807_C_parapsilosis_CDC317|cpar	Contig005807_C_parapsilosis_CDC317	38559	39243
MSTRG.5060.1|2331|u|NA|Ca22chr2A_C_albicans_SC5314|calb	Ca22chr2A_C_albicans_SC5314	1574893	1577223	MSTRG.1499.1|307|u|NA|Contig005569_C_parapsilosis_CDC317|cpar	Contig005569_C_parapsilosis_CDC317	812971	813277
MSTRG.5606.1|1179|u|NA|Ca22chr2A_C_albicans_SC5314|calb	Ca22chr2A_C_albicans_SC5314	2063312	2064490	MSTRG.11468.2|752|u|NA|Contig006372_C_parapsilosis_CDC317|cpar	Contig006372_C_parapsilosis_CDC317	1655168	1655919
MSTRG.187.1|220|u|NA|Ca22chr1A_C_albicans_SC5314|calb	Ca22chr1A_C_albicans_SC5314	164398	164617	MSTRG.2678.1|324|u|NA|Contig005569_C_parapsilosis_CDC317|cpar	Contig005569_C_parapsilosis_CDC317	2104361	2104684
MSTRG.187.1|220|u|NA|Ca22chr1A_C_albicans_SC5314|calb	Ca22chr1A_C_albicans_SC5314	164398	164617	MSTRG.2677.1|269|u|NA|Contig005569_C_parapsilosis_CDC317|cpar	Contig005569_C_parapsilosis_CDC317	2103616	2103884
MSTRG.1078.1|457|u|NA|Ca22chr1A_C_albicans_SC5314|calb	Ca22chr1A_C_albicans_SC5314	983925	984381	MSTRG.1849.1|392|u|NA|Contig005569_C_parapsilosis_CDC317|cpar	Contig005569_C_parapsilosis_CDC317	1186681	1187072
MSTRG.5805.1|207|u|NA|Ca22chr3A_C_albicans_SC5314|calb	Ca22chr3A_C_albicans_SC5314	27611	27817	MSTRG.9985.1|240|u|NA|Contig006139_C_parapsilosis_CDC317|cpar	Contig006139_C_parapsilosis_CDC317	937495	937734
MSTRG.5805.1|207|u|NA|Ca22chr3A_C_albicans_SC5314|calb	Ca22chr3A_C_albicans_SC5314	27611	27817	MSTRG.9983.1|2259|u|NA|Contig006139_C_parapsilosis_CDC317|cpar	Contig006139_C_parapsilosis_CDC317	935154	937412
MSTRG.5805.1|207|u|NA|Ca22chr3A_C_albicans_SC5314|calb	Ca22chr3A_C_albicans_SC5314	27611	27817	MSTRG.9984.1|2213|u|NA|Contig006139_C_parapsilosis_CDC317|cpar	Contig006139_C_parapsilosis_CDC317	935245	937457
MSTRG.7583.1|438|u|NA|Ca22chr3A_C_albicans_SC5314|calb	Ca22chr3A_C_albicans_SC5314	1761304	1761741	MSTRG.5311.1|353|u|NA|Contig005807_C_parapsilosis_CDC317|cpar	Contig005807_C_parapsilosis_CDC317	1870901	1871253
MSTRG.7583.1|438|u|NA|Ca22chr3A_C_albicans_SC5314|calb	Ca22chr3A_C_albicans_SC5314	1761304	1761741	MSTRG.5312.1|709|u|NA|Contig005807_C_parapsilosis_CDC317|cpar	Contig005807_C_parapsilosis_CDC317	1871420	1872128
MSTRG.4085.1|876|u|NA|Ca22chr2A_C_albicans_SC5314|calb	Ca22chr2A_C_albicans_SC5314	671727	672602	MSTRG.7829.1|1201|u|NA|Contig005809_C_parapsilosis_CDC317|cpar	Contig005809_C_parapsilosis_CDC317	2529953	2531153
MSTRG.4085.1|876|u|NA|Ca22chr2A_C_albicans_SC5314|calb	Ca22chr2A_C_albicans_SC5314	671727	672602	MSTRG.7828.1|414|u|NA|Contig005809_C_parapsilosis_CDC317|cpar	Contig005809_C_parapsilosis_CDC317	2529435	2529848
MSTRG.8902.1|1546|u|NA|Ca22chr4A_C_albicans_SC5314|calb	Ca22chr4A_C_albicans_SC5314	1219367	1220912	MSTRG.9247.1|1293|u|NA|Contig006139_C_parapsilosis_CDC317|cpar	Contig006139_C_parapsilosis_CDC317	112713	114005
MSTRG.8902.1|1546|u|NA|Ca22chr4A_C_albicans_SC5314|calb	Ca22chr4A_C_albicans_SC5314	1219367	1220912	MSTRG.9245.1|679|u|NA|Contig006139_C_parapsilosis_CDC317|cpar	Contig006139_C_parapsilosis_CDC317	109927	110605
MSTRG.8902.1|1546|u|NA|Ca22chr4A_C_albicans_SC5314|calb	Ca22chr4A_C_albicans_SC5314	1219367	1220912	MSTRG.9244.1|2164|u|NA|Contig006139_C_parapsilosis_CDC317|cpar	Contig006139_C_parapsilosis_CDC317	109297	111460
MSTRG.5049.1|421|u|NA|Ca22chr2A_C_albicans_SC5314|calb	Ca22chr2A_C_albicans_SC5314	1567566	1567986	MSTRG.1499.1|307|u|NA|Contig005569_C_parapsilosis_CDC317|cpar	Contig005569_C_parapsilosis_CDC317	812971	813277
MSTRG.14022.1|465|u|NA|Ca22chrRA_C_albicans_SC5314|calb	Ca22chrRA_C_albicans_SC5314	1330316	1330780	MSTRG.6440.1|571|u|NA|Contig005809_C_parapsilosis_CDC317|cpar	Contig005809_C_parapsilosis_CDC317	989081	989651
MSTRG.4648.1|1159|u|NA|Ca22chr2A_C_albicans_SC5314|calb	Ca22chr2A_C_albicans_SC5314	1200577	1201735	MSTRG.7447.1|723|u|NA|Contig005809_C_parapsilosis_CDC317|cpar	Contig005809_C_parapsilosis_CDC317	2130146	2130868
MSTRG.4906.1|574|u|NA|Ca22chr2A_C_albicans_SC5314|calb	Ca22chr2A_C_albicans_SC5314	1433375	1433948	MSTRG.11325.1|342|u|NA|Contig006372_C_parapsilosis_CDC317|cpar	Contig006372_C_parapsilosis_CDC317	1511270	1511611
MSTRG.135.1|426|u|NA|Ca22chr1A_C_albicans_SC5314|calb	Ca22chr1A_C_albicans_SC5314	116852	117277	MSTRG.1938.1|633|u|NA|Contig005569_C_parapsilosis_CDC317|cpar	Contig005569_C_parapsilosis_CDC317	1283386	1284018
MSTRG.6401.1|329|u|NA|Ca22chr3A_C_albicans_SC5314|calb	Ca22chr3A_C_albicans_SC5314	592146	592474	MSTRG.1212.1|699|u|NA|Contig005569_C_parapsilosis_CDC317|cpar	Contig005569_C_parapsilosis_CDC317	483464	484162
MSTRG.6401.1|329|u|NA|Ca22chr3A_C_albicans_SC5314|calb	Ca22chr3A_C_albicans_SC5314	592146	592474	MSTRG.1225.1|1324|u|NA|Contig005569_C_parapsilosis_CDC317|cpar	Contig005569_C_parapsilosis_CDC317	493845	495168
MSTRG.507.1|249|u|NA|Ca22chr1A_C_albicans_SC5314|calb	Ca22chr1A_C_albicans_SC5314	456109	456357	MSTRG.1981.1|1214|u|NA|Contig005569_C_parapsilosis_CDC317|cpar	Contig005569_C_parapsilosis_CDC317	1328079	1329292
MSTRG.14091.1|406|u|NA|Ca22chrRA_C_albicans_SC5314|calb	Ca22chrRA_C_albicans_SC5314	1391888	1392293	MSTRG.6082.1|333|u|NA|Contig005809_C_parapsilosis_CDC317|cpar	Contig005809_C_parapsilosis_CDC317	599586	599918
MSTRG.14091.1|406|u|NA|Ca22chrRA_C_albicans_SC5314|calb	Ca22chrRA_C_albicans_SC5314	1391888	1392293	MSTRG.6083.1|315|u|NA|Contig005809_C_parapsilosis_CDC317|cpar	Contig005809_C_parapsilosis_CDC317	599645	599959
MSTRG.13978.1|2003|u|NA|Ca22chrRA_C_albicans_SC5314|calb	Ca22chrRA_C_albicans_SC5314	1288615	1290617	MSTRG.6485.1|212|u|NA|Contig005809_C_parapsilosis_CDC317|cpar	Contig005809_C_parapsilosis_CDC317	1029680	1029891
MSTRG.13978.1|2003|u|NA|Ca22chrRA_C_albicans_SC5314|calb	Ca22chrRA_C_albicans_SC5314	1288615	1290617	MSTRG.6488.1|352|u|NA|Contig005809_C_parapsilosis_CDC317|cpar	Contig005809_C_parapsilosis_CDC317	1034649	1035000
MSTRG.1895.1|235|u|NA|Ca22chr1A_C_albicans_SC5314|calb	Ca22chr1A_C_albicans_SC5314	1772278	1772512	MSTRG.6820.1|1854|u|NA|Contig005809_C_parapsilosis_CDC317|cpar	Contig005809_C_parapsilosis_CDC317	1424332	1426185
MSTRG.13995.1|1859|u|NA|Ca22chrRA_C_albicans_SC5314|calb	Ca22chrRA_C_albicans_SC5314	1305108	1306966	MSTRG.6469.1|639|u|NA|Contig005809_C_parapsilosis_CDC317|cpar	Contig005809_C_parapsilosis_CDC317	1012468	1013106
MSTRG.13995.1|1859|u|NA|Ca22chrRA_C_albicans_SC5314|calb	Ca22chrRA_C_albicans_SC5314	1305108	1306966	MSTRG.6471.1|340|u|NA|Contig005809_C_parapsilosis_CDC317|cpar	Contig005809_C_parapsilosis_CDC317	1013243	1013582
MSTRG.10036.1|317|u|NA|Ca22chr5A_C_albicans_SC5314|calb	Ca22chr5A_C_albicans_SC5314	740619	740935	MSTRG.3315.1|223|u|NA|Contig005806_C_parapsilosis_CDC317|cpar	Contig005806_C_parapsilosis_CDC317	589066	589288
MSTRG.14336.1|282|u|NA|Ca22chrRA_C_albicans_SC5314|calb	Ca22chrRA_C_albicans_SC5314	1638641	1638922	MSTRG.5870.1|1026|u|NA|Contig005809_C_parapsilosis_CDC317|cpar	Contig005809_C_parapsilosis_CDC317	377713	378738
MSTRG.893.1|2810|u|NA|Ca22chr1A_C_albicans_SC5314|calb	Ca22chr1A_C_albicans_SC5314	817810	820619	MSTRG.1780.1|1193|u|NA|Contig005569_C_parapsilosis_CDC317|cpar	Contig005569_C_parapsilosis_CDC317	1100684	1101876
MSTRG.893.1|2810|u|NA|Ca22chr1A_C_albicans_SC5314|calb	Ca22chr1A_C_albicans_SC5314	817810	820619	MSTRG.1779.1|1826|u|NA|Contig005569_C_parapsilosis_CDC317|cpar	Contig005569_C_parapsilosis_CDC317	1099723	1101548
MSTRG.3786.1|467|u|NA|Ca22chr2A_C_albicans_SC5314|calb	Ca22chr2A_C_albicans_SC5314	386034	386500	MSTRG.7865.1|336|u|NA|Contig005809_C_parapsilosis_CDC317|cpar	Contig005809_C_parapsilosis_CDC317	2564891	2565226
MSTRG.11880.2|665|u|NA|Ca22chr7A_C_albicans_SC5314|calb	Ca22chr7A_C_albicans_SC5314	243270	243934	MSTRG.2850.1|472|u|NA|Contig005806_C_parapsilosis_CDC317|cpar	Contig005806_C_parapsilosis_CDC317	72188	72659
MSTRG.3590.1|610|u|NA|Ca22chr2A_C_albicans_SC5314|calb	Ca22chr2A_C_albicans_SC5314	179758	180367	MSTRG.8188.1|344|u|NA|Contig005809_C_parapsilosis_CDC317|cpar	Contig005809_C_parapsilosis_CDC317	2932895	2933238
MSTRG.3590.1|610|u|NA|Ca22chr2A_C_albicans_SC5314|calb	Ca22chr2A_C_albicans_SC5314	179758	180367	MSTRG.8189.1|631|u|NA|Contig005809_C_parapsilosis_CDC317|cpar	Contig005809_C_parapsilosis_CDC317	2932973	2933603
MSTRG.7335.1|1161|u|NA|Ca22chr3A_C_albicans_SC5314|calb	Ca22chr3A_C_albicans_SC5314	1509654	1510814	MSTRG.5392.1|530|u|NA|Contig005807_C_parapsilosis_CDC317|cpar	Contig005807_C_parapsilosis_CDC317	1956166	1956695
MSTRG.10180.1|3014|u|NA|Ca22chr5A_C_albicans_SC5314|calb	Ca22chr5A_C_albicans_SC5314	851076	854089	MSTRG.3443.1|3094|u|NA|Contig005806_C_parapsilosis_CDC317|cpar	Contig005806_C_parapsilosis_CDC317	713023	716116
MSTRG.10180.1|3014|u|NA|Ca22chr5A_C_albicans_SC5314|calb	Ca22chr5A_C_albicans_SC5314	851076	854089	MSTRG.3442.1|2614|u|NA|Contig005806_C_parapsilosis_CDC317|cpar	Contig005806_C_parapsilosis_CDC317	712674	715287
MSTRG.9716.1|241|u|NA|Ca22chr5A_C_albicans_SC5314|calb	Ca22chr5A_C_albicans_SC5314	423716	423956	MSTRG.3529.1|419|u|NA|Contig005806_C_parapsilosis_CDC317|cpar	Contig005806_C_parapsilosis_CDC317	810473	810891
MSTRG.9716.1|241|u|NA|Ca22chr5A_C_albicans_SC5314|calb	Ca22chr5A_C_albicans_SC5314	423716	423956	MSTRG.3528.1|604|u|NA|Contig005806_C_parapsilosis_CDC317|cpar	Contig005806_C_parapsilosis_CDC317	810371	810974
MSTRG.12728.1|251|u|NA|Ca22chrRA_C_albicans_SC5314|calb	Ca22chrRA_C_albicans_SC5314	95022	95272	MSTRG.3793.1|461|u|NA|Contig005807_C_parapsilosis_CDC317|cpar	Contig005807_C_parapsilosis_CDC317	92296	92756
MSTRG.12712.1|946|u|NA|Ca22chrRA_C_albicans_SC5314|calb	Ca22chrRA_C_albicans_SC5314	78403	79348	MSTRG.3805.1|1639|u|NA|Contig005807_C_parapsilosis_CDC317|cpar	Contig005807_C_parapsilosis_CDC317	104059	105697
MSTRG.12712.1|946|u|NA|Ca22chrRA_C_albicans_SC5314|calb	Ca22chrRA_C_albicans_SC5314	78403	79348	MSTRG.3802.1|1648|u|NA|Contig005807_C_parapsilosis_CDC317|cpar	Contig005807_C_parapsilosis_CDC317	101704	103351
MSTRG.1383.1|698|u|NA|Ca22chr1A_C_albicans_SC5314|calb	Ca22chr1A_C_albicans_SC5314	1286374	1287071	MSTRG.1522.1|550|u|NA|Contig005569_C_parapsilosis_CDC317|cpar	Contig005569_C_parapsilosis_CDC317	837741	838290
MSTRG.1383.1|698|u|NA|Ca22chr1A_C_albicans_SC5314|calb	Ca22chr1A_C_albicans_SC5314	1286374	1287071	MSTRG.1521.1|216|u|NA|Contig005569_C_parapsilosis_CDC317|cpar	Contig005569_C_parapsilosis_CDC317	837438	837653
MSTRG.6389.1|259|u|NA|Ca22chr3A_C_albicans_SC5314|calb	Ca22chr3A_C_albicans_SC5314	580517	580775	MSTRG.1212.1|699|u|NA|Contig005569_C_parapsilosis_CDC317|cpar	Contig005569_C_parapsilosis_CDC317	483464	484162
MSTRG.13456.1|719|u|NA|Ca22chrRA_C_albicans_SC5314|calb	Ca22chrRA_C_albicans_SC5314	803888	804606	MSTRG.4091.1|648|u|NA|Contig005807_C_parapsilosis_CDC317|cpar	Contig005807_C_parapsilosis_CDC317	456814	457461
MSTRG.13456.1|719|u|NA|Ca22chrRA_C_albicans_SC5314|calb	Ca22chrRA_C_albicans_SC5314	803888	804606	MSTRG.4092.1|210|u|NA|Contig005807_C_parapsilosis_CDC317|cpar	Contig005807_C_parapsilosis_CDC317	457425	457634
MSTRG.13914.1|622|u|NA|Ca22chrRA_C_albicans_SC5314|calb	Ca22chrRA_C_albicans_SC5314	1219098	1219719	MSTRG.6540.1|276|u|NA|Contig005809_C_parapsilosis_CDC317|cpar	Contig005809_C_parapsilosis_CDC317	1101942	1102217
MSTRG.13914.1|622|u|NA|Ca22chrRA_C_albicans_SC5314|calb	Ca22chrRA_C_albicans_SC5314	1219098	1219719	MSTRG.6542.1|499|u|NA|Contig005809_C_parapsilosis_CDC317|cpar	Contig005809_C_parapsilosis_CDC317	1103660	1104158
MSTRG.360.1|312|u|NA|Ca22chr1A_C_albicans_SC5314|calb	Ca22chr1A_C_albicans_SC5314	308751	309062	MSTRG.2560.1|283|u|NA|Contig005569_C_parapsilosis_CDC317|cpar	Contig005569_C_parapsilosis_CDC317	1961185	1961467
MSTRG.360.1|312|u|NA|Ca22chr1A_C_albicans_SC5314|calb	Ca22chr1A_C_albicans_SC5314	308751	309062	MSTRG.2561.1|216|u|NA|Contig005569_C_parapsilosis_CDC317|cpar	Contig005569_C_parapsilosis_CDC317	1961212	1961427
MSTRG.13904.2|565|u|NA|Ca22chrRA_C_albicans_SC5314|calb	Ca22chrRA_C_albicans_SC5314	1212852	1213416	MSTRG.6549.1|359|u|NA|Contig005809_C_parapsilosis_CDC317|cpar	Contig005809_C_parapsilosis_CDC317	1109041	1109399
MSTRG.13904.2|565|u|NA|Ca22chrRA_C_albicans_SC5314|calb	Ca22chrRA_C_albicans_SC5314	1212852	1213416	MSTRG.6547.1|801|u|NA|Contig005809_C_parapsilosis_CDC317|cpar	Contig005809_C_parapsilosis_CDC317	1108327	1109127
MSTRG.9647.1|1807|u|NA|Ca22chr5A_C_albicans_SC5314|calb	Ca22chr5A_C_albicans_SC5314	351250	353056	MSTRG.9495.1|515|u|NA|Contig006139_C_parapsilosis_CDC317|cpar	Contig006139_C_parapsilosis_CDC317	411680	412194
MSTRG.1725.1|254|u|NA|Ca22chr1A_C_albicans_SC5314|calb	Ca22chr1A_C_albicans_SC5314	1606756	1607009	MSTRG.7182.1|1206|u|NA|Contig005809_C_parapsilosis_CDC317|cpar	Contig005809_C_parapsilosis_CDC317	1827403	1828608
MSTRG.10622.1|293|u|NA|Ca22chr6A_C_albicans_SC5314|calb	Ca22chr6A_C_albicans_SC5314	37897	38189	MSTRG.707.1|2415|u|NA|Contig005504_C_parapsilosis_CDC317|cpar	Contig005504_C_parapsilosis_CDC317	812899	815313
MSTRG.10622.1|293|u|NA|Ca22chr6A_C_albicans_SC5314|calb	Ca22chr6A_C_albicans_SC5314	37897	38189	MSTRG.706.1|2631|u|NA|Contig005504_C_parapsilosis_CDC317|cpar	Contig005504_C_parapsilosis_CDC317	811870	814500
MSTRG.10768.1|1216|u|NA|Ca22chr6A_C_albicans_SC5314|calb	Ca22chr6A_C_albicans_SC5314	181203	182418	MSTRG.594.1|1132|u|NA|Contig005504_C_parapsilosis_CDC317|cpar	Contig005504_C_parapsilosis_CDC317	711913	713044
MSTRG.10768.1|1216|u|NA|Ca22chr6A_C_albicans_SC5314|calb	Ca22chr6A_C_albicans_SC5314	181203	182418	MSTRG.601.1|271|u|NA|Contig005504_C_parapsilosis_CDC317|cpar	Contig005504_C_parapsilosis_CDC317	716427	716697
MSTRG.3261.1|291|u|NA|Ca22chr1A_C_albicans_SC5314|calb	Ca22chr1A_C_albicans_SC5314	3086994	3087284	MSTRG.8300.1|244|u|NA|Contig006110_C_parapsilosis_CDC317|cpar	Contig006110_C_parapsilosis_CDC317	51789	52032
MSTRG.9887.1|614|u|NA|Ca22chr5A_C_albicans_SC5314|calb	Ca22chr5A_C_albicans_SC5314	579449	580062	MSTRG.1011.1|257|u|NA|Contig005569_C_parapsilosis_CDC317|cpar	Contig005569_C_parapsilosis_CDC317	232507	232763
MSTRG.252.1|2003|u|NA|Ca22chr1A_C_albicans_SC5314|calb	Ca22chr1A_C_albicans_SC5314	222105	224107	MSTRG.2666.1|653|u|NA|Contig005569_C_parapsilosis_CDC317|cpar	Contig005569_C_parapsilosis_CDC317	2087923	2088575
MSTRG.253.1|205|u|NA|Ca22chr1A_C_albicans_SC5314|calb	Ca22chr1A_C_albicans_SC5314	223857	224061	MSTRG.2666.1|653|u|NA|Contig005569_C_parapsilosis_CDC317|cpar	Contig005569_C_parapsilosis_CDC317	2087923	2088575
MSTRG.134.1|258|u|NA|Ca22chr1A_C_albicans_SC5314|calb	Ca22chr1A_C_albicans_SC5314	116457	116714	MSTRG.1938.1|633|u|NA|Contig005569_C_parapsilosis_CDC317|cpar	Contig005569_C_parapsilosis_CDC317	1283386	1284018
MSTRG.14572.1|242|u|NA|Ca22chrRA_C_albicans_SC5314|calb	Ca22chrRA_C_albicans_SC5314	1863863	1864104	MSTRG.6577.1|561|u|NA|Contig005809_C_parapsilosis_CDC317|cpar	Contig005809_C_parapsilosis_CDC317	1148505	1149065
MSTRG.9113.1|354|u|NA|Ca22chr4A_C_albicans_SC5314|calb	Ca22chr4A_C_albicans_SC5314	1438996	1439349	MSTRG.9357.1|287|u|NA|Contig006139_C_parapsilosis_CDC317|cpar	Contig006139_C_parapsilosis_CDC317	250382	250668
MSTRG.9888.1|733|u|NA|Ca22chr5A_C_albicans_SC5314|calb	Ca22chr5A_C_albicans_SC5314	579843	580575	MSTRG.1011.1|257|u|NA|Contig005569_C_parapsilosis_CDC317|cpar	Contig005569_C_parapsilosis_CDC317	232507	232763
MSTRG.12147.1|977|u|NA|Ca22chr7A_C_albicans_SC5314|calb	Ca22chr7A_C_albicans_SC5314	514633	515609	MSTRG.8841.1|222|u|NA|Contig006110_C_parapsilosis_CDC317|cpar	Contig006110_C_parapsilosis_CDC317	593334	593555
MSTRG.11100.1|1957|u|NA|Ca22chr6A_C_albicans_SC5314|calb	Ca22chr6A_C_albicans_SC5314	483840	485796	MSTRG.273.1|1118|u|NA|Contig005504_C_parapsilosis_CDC317|cpar	Contig005504_C_parapsilosis_CDC317	350154	351271
MSTRG.11100.1|1957|u|NA|Ca22chr6A_C_albicans_SC5314|calb	Ca22chr6A_C_albicans_SC5314	483840	485796	MSTRG.272.1|215|u|NA|Contig005504_C_parapsilosis_CDC317|cpar	Contig005504_C_parapsilosis_CDC317	349796	350010
MSTRG.11100.1|1957|u|NA|Ca22chr6A_C_albicans_SC5314|calb	Ca22chr6A_C_albicans_SC5314	483840	485796	MSTRG.271.1|1882|u|NA|Contig005504_C_parapsilosis_CDC317|cpar	Contig005504_C_parapsilosis_CDC317	349663	351544
MSTRG.3230.1|260|u|NA|Ca22chr1A_C_albicans_SC5314|calb	Ca22chr1A_C_albicans_SC5314	3050875	3051134	MSTRG.6182.1|1088|u|NA|Contig005809_C_parapsilosis_CDC317|cpar	Contig005809_C_parapsilosis_CDC317	705155	706242
MSTRG.3230.1|260|u|NA|Ca22chr1A_C_albicans_SC5314|calb	Ca22chr1A_C_albicans_SC5314	3050875	3051134	MSTRG.6179.1|221|u|NA|Contig005809_C_parapsilosis_CDC317|cpar	Contig005809_C_parapsilosis_CDC317	702255	702475
MSTRG.12324.1|337|u|NA|Ca22chr7A_C_albicans_SC5314|calb	Ca22chr7A_C_albicans_SC5314	709457	709793	MSTRG.9112.1|1274|u|NA|Contig006110_C_parapsilosis_CDC317|cpar	Contig006110_C_parapsilosis_CDC317	895482	896755
MSTRG.11099.1|509|u|NA|Ca22chr6A_C_albicans_SC5314|calb	Ca22chr6A_C_albicans_SC5314	483120	483628	MSTRG.272.1|215|u|NA|Contig005504_C_parapsilosis_CDC317|cpar	Contig005504_C_parapsilosis_CDC317	349796	350010
MSTRG.11099.1|509|u|NA|Ca22chr6A_C_albicans_SC5314|calb	Ca22chr6A_C_albicans_SC5314	483120	483628	MSTRG.271.1|1882|u|NA|Contig005504_C_parapsilosis_CDC317|cpar	Contig005504_C_parapsilosis_CDC317	349663	351544
MSTRG.198.1|259|u|NA|Ca22chr1A_C_albicans_SC5314|calb	Ca22chr1A_C_albicans_SC5314	172940	173198	MSTRG.2708.1|325|u|NA|Contig005569_C_parapsilosis_CDC317|cpar	Contig005569_C_parapsilosis_CDC317	2141401	2141725
MSTRG.12713.1|1651|u|NA|Ca22chrRA_C_albicans_SC5314|calb	Ca22chrRA_C_albicans_SC5314	79643	81293	MSTRG.3805.1|1639|u|NA|Contig005807_C_parapsilosis_CDC317|cpar	Contig005807_C_parapsilosis_CDC317	104059	105697
MSTRG.12713.1|1651|u|NA|Ca22chrRA_C_albicans_SC5314|calb	Ca22chrRA_C_albicans_SC5314	79643	81293	MSTRG.3802.1|1648|u|NA|Contig005807_C_parapsilosis_CDC317|cpar	Contig005807_C_parapsilosis_CDC317	101704	103351
MSTRG.3040.1|539|u|NA|Ca22chr1A_C_albicans_SC5314|calb	Ca22chr1A_C_albicans_SC5314	2846853	2847391	MSTRG.4070.1|1153|u|NA|Contig005807_C_parapsilosis_CDC317|cpar	Contig005807_C_parapsilosis_CDC317	430568	431720
MSTRG.4083.1|2908|u|NA|Ca22chr2A_C_albicans_SC5314|calb	Ca22chr2A_C_albicans_SC5314	669645	672552	MSTRG.7829.1|1201|u|NA|Contig005809_C_parapsilosis_CDC317|cpar	Contig005809_C_parapsilosis_CDC317	2529953	2531153
MSTRG.316.1|382|u|NA|Ca22chr1A_C_albicans_SC5314|calb	Ca22chr1A_C_albicans_SC5314	277728	278109	MSTRG.2537.1|900|u|NA|Contig005569_C_parapsilosis_CDC317|cpar	Contig005569_C_parapsilosis_CDC317	1937075	1937974
MSTRG.316.1|382|u|NA|Ca22chr1A_C_albicans_SC5314|calb	Ca22chr1A_C_albicans_SC5314	277728	278109	MSTRG.2530.1|401|u|NA|Contig005569_C_parapsilosis_CDC317|cpar	Contig005569_C_parapsilosis_CDC317	1933019	1933419
MSTRG.316.1|382|u|NA|Ca22chr1A_C_albicans_SC5314|calb	Ca22chr1A_C_albicans_SC5314	277728	278109	MSTRG.2536.1|1133|u|NA|Contig005569_C_parapsilosis_CDC317|cpar	Contig005569_C_parapsilosis_CDC317	1936904	1938036
MSTRG.1025.1|211|u|NA|Ca22chr1A_C_albicans_SC5314|calb	Ca22chr1A_C_albicans_SC5314	926424	926634	MSTRG.1817.1|288|u|NA|Contig005569_C_parapsilosis_CDC317|cpar	Contig005569_C_parapsilosis_CDC317	1147326	1147613
MSTRG.10037.1|519|u|NA|Ca22chr5A_C_albicans_SC5314|calb	Ca22chr5A_C_albicans_SC5314	741219	741737	MSTRG.3315.1|223|u|NA|Contig005806_C_parapsilosis_CDC317|cpar	Contig005806_C_parapsilosis_CDC317	589066	589288
MSTRG.12702.1|2770|u|NA|Ca22chrRA_C_albicans_SC5314|calb	Ca22chrRA_C_albicans_SC5314	69028	71797	MSTRG.3812.1|1897|u|NA|Contig005807_C_parapsilosis_CDC317|cpar	Contig005807_C_parapsilosis_CDC317	110744	112640
MSTRG.14644.1|209|u|NA|Ca22chrRA_C_albicans_SC5314|calb	Ca22chrRA_C_albicans_SC5314	1935383	1935591	MSTRG.8535.1|571|u|NA|Contig006110_C_parapsilosis_CDC317|cpar	Contig006110_C_parapsilosis_CDC317	308897	309467
MSTRG.14872.1|2136|u|NA|Ca22chrRA_C_albicans_SC5314|calb	Ca22chrRA_C_albicans_SC5314	2157173	2159308	MSTRG.5609.1|472|u|NA|Contig005809_C_parapsilosis_CDC317|cpar	Contig005809_C_parapsilosis_CDC317	106181	106652
MSTRG.7877.1|1343|u|NA|Ca22chr4A_C_albicans_SC5314|calb	Ca22chr4A_C_albicans_SC5314	226327	227669	MSTRG.10255.1|627|u|NA|Contig006372_C_parapsilosis_CDC317|cpar	Contig006372_C_parapsilosis_CDC317	288920	289546
MSTRG.7877.1|1343|u|NA|Ca22chr4A_C_albicans_SC5314|calb	Ca22chr4A_C_albicans_SC5314	226327	227669	MSTRG.10261.1|259|u|NA|Contig006372_C_parapsilosis_CDC317|cpar	Contig006372_C_parapsilosis_CDC317	293004	293262
MSTRG.3521.1|263|u|NA|Ca22chr2A_C_albicans_SC5314|calb	Ca22chr2A_C_albicans_SC5314	131582	131844	MSTRG.8066.1|209|u|NA|Contig005809_C_parapsilosis_CDC317|cpar	Contig005809_C_parapsilosis_CDC317	2793768	2793976
MSTRG.13041.1|223|u|NA|Ca22chrRA_C_albicans_SC5314|calb	Ca22chrRA_C_albicans_SC5314	410328	410550	MSTRG.3879.1|294|u|NA|Contig005807_C_parapsilosis_CDC317|cpar	Contig005807_C_parapsilosis_CDC317	199852	200145
MSTRG.627.3|947|u|NA|Ca22chr1A_C_albicans_SC5314|calb	Ca22chr1A_C_albicans_SC5314	564559	565505	MSTRG.2060.1|357|u|NA|Contig005569_C_parapsilosis_CDC317|cpar	Contig005569_C_parapsilosis_CDC317	1406818	1407174
MSTRG.627.3|947|u|NA|Ca22chr1A_C_albicans_SC5314|calb	Ca22chr1A_C_albicans_SC5314	564559	565505	MSTRG.2059.1|860|u|NA|Contig005569_C_parapsilosis_CDC317|cpar	Contig005569_C_parapsilosis_CDC317	1406491	1407350
MSTRG.10926.1|1250|u|NA|Ca22chr6A_C_albicans_SC5314|calb	Ca22chr6A_C_albicans_SC5314	325434	326683	MSTRG.495.1|1409|u|NA|Contig005504_C_parapsilosis_CDC317|cpar	Contig005504_C_parapsilosis_CDC317	591204	592612
MSTRG.10926.1|1250|u|NA|Ca22chr6A_C_albicans_SC5314|calb	Ca22chr6A_C_albicans_SC5314	325434	326683	MSTRG.497.1|287|u|NA|Contig005504_C_parapsilosis_CDC317|cpar	Contig005504_C_parapsilosis_CDC317	592728	593014
MSTRG.9900.1|1504|u|NA|Ca22chr5A_C_albicans_SC5314|calb	Ca22chr5A_C_albicans_SC5314	592879	594382	MSTRG.1028.1|364|u|NA|Contig005569_C_parapsilosis_CDC317|cpar	Contig005569_C_parapsilosis_CDC317	256879	257242
MSTRG.1587.1|311|u|NA|Ca22chr1A_C_albicans_SC5314|calb	Ca22chr1A_C_albicans_SC5314	1475090	1475400	MSTRG.7264.1|598|u|NA|Contig005809_C_parapsilosis_CDC317|cpar	Contig005809_C_parapsilosis_CDC317	1923761	1924358
MSTRG.1587.1|311|u|NA|Ca22chr1A_C_albicans_SC5314|calb	Ca22chr1A_C_albicans_SC5314	1475090	1475400	MSTRG.7263.1|812|u|NA|Contig005809_C_parapsilosis_CDC317|cpar	Contig005809_C_parapsilosis_CDC317	1923660	1924471
MSTRG.8276.1|678|u|NA|Ca22chr4A_C_albicans_SC5314|calb	Ca22chr4A_C_albicans_SC5314	602028	602705	MSTRG.10154.1|761|u|NA|Contig006372_C_parapsilosis_CDC317|cpar	Contig006372_C_parapsilosis_CDC317	183288	184048
MSTRG.8276.1|678|u|NA|Ca22chr4A_C_albicans_SC5314|calb	Ca22chr4A_C_albicans_SC5314	602028	602705	MSTRG.10155.1|540|u|NA|Contig006372_C_parapsilosis_CDC317|cpar	Contig006372_C_parapsilosis_CDC317	183328	183867
MSTRG.13740.1|550|u|NA|Ca22chrRA_C_albicans_SC5314|calb	Ca22chrRA_C_albicans_SC5314	1062055	1062604	MSTRG.6265.1|296|u|NA|Contig005809_C_parapsilosis_CDC317|cpar	Contig005809_C_parapsilosis_CDC317	797296	797591
MSTRG.13740.1|550|u|NA|Ca22chrRA_C_albicans_SC5314|calb	Ca22chrRA_C_albicans_SC5314	1062055	1062604	MSTRG.6264.1|325|u|NA|Contig005809_C_parapsilosis_CDC317|cpar	Contig005809_C_parapsilosis_CDC317	796849	797173
MSTRG.4084.1|1509|u|NA|Ca22chr2A_C_albicans_SC5314|calb	Ca22chr2A_C_albicans_SC5314	669821	671329	MSTRG.7829.1|1201|u|NA|Contig005809_C_parapsilosis_CDC317|cpar	Contig005809_C_parapsilosis_CDC317	2529953	2531153
MSTRG.4084.1|1509|u|NA|Ca22chr2A_C_albicans_SC5314|calb	Ca22chr2A_C_albicans_SC5314	669821	671329	MSTRG.7828.1|414|u|NA|Contig005809_C_parapsilosis_CDC317|cpar	Contig005809_C_parapsilosis_CDC317	2529435	2529848
MSTRG.2133.1|1679|u|NA|Ca22chr1A_C_albicans_SC5314|calb	Ca22chr1A_C_albicans_SC5314	2001470	2003148	MSTRG.8442.1|597|u|NA|Contig006110_C_parapsilosis_CDC317|cpar	Contig006110_C_parapsilosis_CDC317	207055	207651
MSTRG.10848.1|241|u|NA|Ca22chr6A_C_albicans_SC5314|calb	Ca22chr6A_C_albicans_SC5314	250438	250678	MSTRG.550.1|613|u|NA|Contig005504_C_parapsilosis_CDC317|cpar	Contig005504_C_parapsilosis_CDC317	660041	660653
MSTRG.14291.1|217|u|NA|Ca22chrRA_C_albicans_SC5314|calb	Ca22chrRA_C_albicans_SC5314	1597049	1597265	MSTRG.8588.1|220|u|NA|Contig006110_C_parapsilosis_CDC317|cpar	Contig006110_C_parapsilosis_CDC317	367276	367495
MSTRG.7700.1|899|u|NA|Ca22chr4A_C_albicans_SC5314|calb	Ca22chr4A_C_albicans_SC5314	55339	56237	MSTRG.10536.1|420|u|NA|Contig006372_C_parapsilosis_CDC317|cpar	Contig006372_C_parapsilosis_CDC317	611225	611644
MSTRG.1146.1|1504|u|NA|Ca22chr1A_C_albicans_SC5314|calb	Ca22chr1A_C_albicans_SC5314	1046570	1048073	MSTRG.2319.1|388|u|NA|Contig005569_C_parapsilosis_CDC317|cpar	Contig005569_C_parapsilosis_CDC317	1699510	1699897
MSTRG.1146.1|1504|u|NA|Ca22chr1A_C_albicans_SC5314|calb	Ca22chr1A_C_albicans_SC5314	1046570	1048073	MSTRG.2321.1|418|u|NA|Contig005569_C_parapsilosis_CDC317|cpar	Contig005569_C_parapsilosis_CDC317	1702174	1702591
MSTRG.4636.1|1600|u|NA|Ca22chr2A_C_albicans_SC5314|calb	Ca22chr2A_C_albicans_SC5314	1187297	1188896	MSTRG.7363.1|717|u|NA|Contig005809_C_parapsilosis_CDC317|cpar	Contig005809_C_parapsilosis_CDC317	2038766	2039482
MSTRG.4636.1|1600|u|NA|Ca22chr2A_C_albicans_SC5314|calb	Ca22chr2A_C_albicans_SC5314	1187297	1188896	MSTRG.7364.1|756|u|NA|Contig005809_C_parapsilosis_CDC317|cpar	Contig005809_C_parapsilosis_CDC317	2038824	2039579
MSTRG.4763.1|435|u|NA|Ca22chr2A_C_albicans_SC5314|calb	Ca22chr2A_C_albicans_SC5314	1304287	1304721	MSTRG.1685.1|405|u|NA|Contig005569_C_parapsilosis_CDC317|cpar	Contig005569_C_parapsilosis_CDC317	1009175	1009579
MSTRG.4763.1|435|u|NA|Ca22chr2A_C_albicans_SC5314|calb	Ca22chr2A_C_albicans_SC5314	1304287	1304721	MSTRG.1684.1|594|u|NA|Contig005569_C_parapsilosis_CDC317|cpar	Contig005569_C_parapsilosis_CDC317	1009005	1009598
MSTRG.6170.1|254|u|NA|Ca22chr3A_C_albicans_SC5314|calb	Ca22chr3A_C_albicans_SC5314	379410	379663	MSTRG.9817.1|488|u|NA|Contig006139_C_parapsilosis_CDC317|cpar	Contig006139_C_parapsilosis_CDC317	744283	744770
MSTRG.7581.1|1047|u|NA|Ca22chr3A_C_albicans_SC5314|calb	Ca22chr3A_C_albicans_SC5314	1759095	1760141	MSTRG.5314.1|2180|u|NA|Contig005807_C_parapsilosis_CDC317|cpar	Contig005807_C_parapsilosis_CDC317	1873400	1875579
MSTRG.7581.1|1047|u|NA|Ca22chr3A_C_albicans_SC5314|calb	Ca22chr3A_C_albicans_SC5314	1759095	1760141	MSTRG.5312.1|709|u|NA|Contig005807_C_parapsilosis_CDC317|cpar	Contig005807_C_parapsilosis_CDC317	1871420	1872128
MSTRG.13009.1|296|u|NA|Ca22chrRA_C_albicans_SC5314|calb	Ca22chrRA_C_albicans_SC5314	376148	376443	MSTRG.4253.1|620|u|NA|Contig005807_C_parapsilosis_CDC317|cpar	Contig005807_C_parapsilosis_CDC317	624393	625012
MSTRG.324.1|996|u|NA|Ca22chr1A_C_albicans_SC5314|calb	Ca22chr1A_C_albicans_SC5314	281123	282118	MSTRG.2537.1|900|u|NA|Contig005569_C_parapsilosis_CDC317|cpar	Contig005569_C_parapsilosis_CDC317	1937075	1937974
MSTRG.324.1|996|u|NA|Ca22chr1A_C_albicans_SC5314|calb	Ca22chr1A_C_albicans_SC5314	281123	282118	MSTRG.2536.1|1133|u|NA|Contig005569_C_parapsilosis_CDC317|cpar	Contig005569_C_parapsilosis_CDC317	1936904	1938036
MSTRG.13663.1|436|u|NA|Ca22chrRA_C_albicans_SC5314|calb	Ca22chrRA_C_albicans_SC5314	1003516	1003951	MSTRG.6325.1|629|u|NA|Contig005809_C_parapsilosis_CDC317|cpar	Contig005809_C_parapsilosis_CDC317	853869	854497
MSTRG.13663.1|436|u|NA|Ca22chrRA_C_albicans_SC5314|calb	Ca22chrRA_C_albicans_SC5314	1003516	1003951	MSTRG.6324.1|776|u|NA|Contig005809_C_parapsilosis_CDC317|cpar	Contig005809_C_parapsilosis_CDC317	853815	854590
MSTRG.4952.1|906|u|NA|Ca22chr2A_C_albicans_SC5314|calb	Ca22chr2A_C_albicans_SC5314	1471079	1471984	MSTRG.11273.1|614|u|NA|Contig006372_C_parapsilosis_CDC317|cpar	Contig006372_C_parapsilosis_CDC317	1460363	1460976
MSTRG.4952.1|906|u|NA|Ca22chr2A_C_albicans_SC5314|calb	Ca22chr2A_C_albicans_SC5314	1471079	1471984	MSTRG.11276.1|851|u|NA|Contig006372_C_parapsilosis_CDC317|cpar	Contig006372_C_parapsilosis_CDC317	1462132	1462982
MSTRG.11089.1|415|u|NA|Ca22chr6A_C_albicans_SC5314|calb	Ca22chr6A_C_albicans_SC5314	473206	473620	MSTRG.251.1|476|u|NA|Contig005504_C_parapsilosis_CDC317|cpar	Contig005504_C_parapsilosis_CDC317	325682	326157
MSTRG.931.1|454|u|NA|Ca22chr1A_C_albicans_SC5314|calb	Ca22chr1A_C_albicans_SC5314	846143	846596	MSTRG.2181.1|920|u|NA|Contig005569_C_parapsilosis_CDC317|cpar	Contig005569_C_parapsilosis_CDC317	1528766	1529685
MSTRG.9418.1|908|u|NA|Ca22chr5A_C_albicans_SC5314|calb	Ca22chr5A_C_albicans_SC5314	123711	124618	MSTRG.3626.1|626|u|NA|Contig005806_C_parapsilosis_CDC317|cpar	Contig005806_C_parapsilosis_CDC317	935551	936176
MSTRG.8899.1|721|u|NA|Ca22chr4A_C_albicans_SC5314|calb	Ca22chr4A_C_albicans_SC5314	1216966	1217686	MSTRG.9247.1|1293|u|NA|Contig006139_C_parapsilosis_CDC317|cpar	Contig006139_C_parapsilosis_CDC317	112713	114005
MSTRG.8899.1|721|u|NA|Ca22chr4A_C_albicans_SC5314|calb	Ca22chr4A_C_albicans_SC5314	1216966	1217686	MSTRG.9245.1|679|u|NA|Contig006139_C_parapsilosis_CDC317|cpar	Contig006139_C_parapsilosis_CDC317	109927	110605
MSTRG.8899.1|721|u|NA|Ca22chr4A_C_albicans_SC5314|calb	Ca22chr4A_C_albicans_SC5314	1216966	1217686	MSTRG.9244.1|2164|u|NA|Contig006139_C_parapsilosis_CDC317|cpar	Contig006139_C_parapsilosis_CDC317	109297	111460
MSTRG.623.1|218|u|NA|Ca22chr1A_C_albicans_SC5314|calb	Ca22chr1A_C_albicans_SC5314	561856	562073	MSTRG.2060.1|357|u|NA|Contig005569_C_parapsilosis_CDC317|cpar	Contig005569_C_parapsilosis_CDC317	1406818	1407174
MSTRG.623.1|218|u|NA|Ca22chr1A_C_albicans_SC5314|calb	Ca22chr1A_C_albicans_SC5314	561856	562073	MSTRG.2059.1|860|u|NA|Contig005569_C_parapsilosis_CDC317|cpar	Contig005569_C_parapsilosis_CDC317	1406491	1407350
MSTRG.3501.1|1550|u|NA|Ca22chr2A_C_albicans_SC5314|calb	Ca22chr2A_C_albicans_SC5314	113634	115183	MSTRG.8070.1|288|u|NA|Contig005809_C_parapsilosis_CDC317|cpar	Contig005809_C_parapsilosis_CDC317	2797256	2797543
MSTRG.14337.1|229|u|NA|Ca22chrRA_C_albicans_SC5314|calb	Ca22chrRA_C_albicans_SC5314	1638984	1639212	MSTRG.5870.1|1026|u|NA|Contig005809_C_parapsilosis_CDC317|cpar	Contig005809_C_parapsilosis_CDC317	377713	378738
MSTRG.12325.1|331|u|NA|Ca22chr7A_C_albicans_SC5314|calb	Ca22chr7A_C_albicans_SC5314	709956	710286	MSTRG.9112.1|1274|u|NA|Contig006110_C_parapsilosis_CDC317|cpar	Contig006110_C_parapsilosis_CDC317	895482	896755
MSTRG.9955.1|205|u|NA|Ca22chr5A_C_albicans_SC5314|calb	Ca22chr5A_C_albicans_SC5314	648107	648311	MSTRG.1048.3|930|u|NA|Contig005569_C_parapsilosis_CDC317|cpar	Contig005569_C_parapsilosis_CDC317	277432	278361
MSTRG.9955.1|205|u|NA|Ca22chr5A_C_albicans_SC5314|calb	Ca22chr5A_C_albicans_SC5314	648107	648311	MSTRG.1045.1|862|u|NA|Contig005569_C_parapsilosis_CDC317|cpar	Contig005569_C_parapsilosis_CDC317	273922	274783
MSTRG.1094.1|202|u|NA|Ca22chr1A_C_albicans_SC5314|calb	Ca22chr1A_C_albicans_SC5314	1001067	1001268	MSTRG.1869.1|1161|u|NA|Contig005569_C_parapsilosis_CDC317|cpar	Contig005569_C_parapsilosis_CDC317	1212412	1213572
MSTRG.1094.1|202|u|NA|Ca22chr1A_C_albicans_SC5314|calb	Ca22chr1A_C_albicans_SC5314	1001067	1001268	MSTRG.1873.1|589|u|NA|Contig005569_C_parapsilosis_CDC317|cpar	Contig005569_C_parapsilosis_CDC317	1216597	1217185
MSTRG.1094.1|202|u|NA|Ca22chr1A_C_albicans_SC5314|calb	Ca22chr1A_C_albicans_SC5314	1001067	1001268	MSTRG.1874.1|400|u|NA|Contig005569_C_parapsilosis_CDC317|cpar	Contig005569_C_parapsilosis_CDC317	1216746	1217145
MSTRG.10927.2|1713|u|NA|Ca22chr6A_C_albicans_SC5314|calb	Ca22chr6A_C_albicans_SC5314	326739	328451	MSTRG.495.1|1409|u|NA|Contig005504_C_parapsilosis_CDC317|cpar	Contig005504_C_parapsilosis_CDC317	591204	592612
MSTRG.10927.2|1713|u|NA|Ca22chr6A_C_albicans_SC5314|calb	Ca22chr6A_C_albicans_SC5314	326739	328451	MSTRG.497.1|287|u|NA|Contig005504_C_parapsilosis_CDC317|cpar	Contig005504_C_parapsilosis_CDC317	592728	593014
MSTRG.3665.1|206|u|NA|Ca22chr2A_C_albicans_SC5314|calb	Ca22chr2A_C_albicans_SC5314	260358	260563	MSTRG.8277.1|911|u|NA|PEKT02000007_C_auris_B8441|caur	PEKT02000007_C_auris_B8441	2650758	2651668
MSTRG.8584.1|908|u|NA|Ca22chr4A_C_albicans_SC5314|calb	Ca22chr4A_C_albicans_SC5314	893653	894560	MSTRG.11315.1|280|u|NA|PEKT02000010_C_auris_B8441|caur	PEKT02000010_C_auris_B8441	653217	653496
MSTRG.11088.1|508|u|NA|Ca22chr6A_C_albicans_SC5314|calb	Ca22chr6A_C_albicans_SC5314	473033	473540	MSTRG.4149.1|1115|u|NA|PEKT02000004_C_auris_B8441|caur	PEKT02000004_C_auris_B8441	841535	842649
MSTRG.6106.1|512|u|NA|Ca22chr3A_C_albicans_SC5314|calb	Ca22chr3A_C_albicans_SC5314	320298	320809	MSTRG.384.1|637|u|NA|PEKT02000001_C_auris_B8441|caur	PEKT02000001_C_auris_B8441	385921	386557
MSTRG.6106.1|512|u|NA|Ca22chr3A_C_albicans_SC5314|calb	Ca22chr3A_C_albicans_SC5314	320298	320809	MSTRG.385.1|480|u|NA|PEKT02000001_C_auris_B8441|caur	PEKT02000001_C_auris_B8441	385941	386420
MSTRG.6106.1|512|u|NA|Ca22chr3A_C_albicans_SC5314|calb	Ca22chr3A_C_albicans_SC5314	320298	320809	MSTRG.391.1|382|u|NA|PEKT02000001_C_auris_B8441|caur	PEKT02000001_C_auris_B8441	398671	399052
MSTRG.3973.1|271|u|NA|Ca22chr2A_C_albicans_SC5314|calb	Ca22chr2A_C_albicans_SC5314	559502	559772	MSTRG.6627.1|454|u|NA|PEKT02000007_C_auris_B8441|caur	PEKT02000007_C_auris_B8441	1002104	1002557
MSTRG.3323.1|525|u|NA|Ca22chr1A_C_albicans_SC5314|calb	Ca22chr1A_C_albicans_SC5314	3150306	3150830	MSTRG.4541.1|319|u|NA|PEKT02000005_C_auris_B8441|caur	PEKT02000005_C_auris_B8441	344631	344949
MSTRG.5909.1|213|u|NA|Ca22chr3A_C_albicans_SC5314|calb	Ca22chr3A_C_albicans_SC5314	129467	129679	MSTRG.6195.1|487|u|NA|PEKT02000007_C_auris_B8441|caur	PEKT02000007_C_auris_B8441	589973	590459
MSTRG.5936.1|203|u|NA|Ca22chr3A_C_albicans_SC5314|calb	Ca22chr3A_C_albicans_SC5314	162225	162427	MSTRG.6169.1|253|u|NA|PEKT02000007_C_auris_B8441|caur	PEKT02000007_C_auris_B8441	554638	554890
MSTRG.2825.1|234|u|NA|Ca22chr1A_C_albicans_SC5314|calb	Ca22chr1A_C_albicans_SC5314	2631415	2631648	MSTRG.660.1|326|u|NA|PEKT02000001_C_auris_B8441|caur	PEKT02000001_C_auris_B8441	648753	649078
MSTRG.2825.1|234|u|NA|Ca22chr1A_C_albicans_SC5314|calb	Ca22chr1A_C_albicans_SC5314	2631415	2631648	MSTRG.656.1|490|u|NA|PEKT02000001_C_auris_B8441|caur	PEKT02000001_C_auris_B8441	645515	646004
MSTRG.7465.1|518|u|NA|Ca22chr3A_C_albicans_SC5314|calb	Ca22chr3A_C_albicans_SC5314	1637351	1637868	MSTRG.10328.1|416|u|NA|PEKT02000009_C_auris_B8441|caur	PEKT02000009_C_auris_B8441	670751	671166
MSTRG.13738.1|215|u|NA|Ca22chrRA_C_albicans_SC5314|calb	Ca22chrRA_C_albicans_SC5314	1061081	1061295	MSTRG.4252.1|455|u|NA|PEKT02000005_C_auris_B8441|caur	PEKT02000005_C_auris_B8441	57523	57977
MSTRG.9765.1|290|u|NA|Ca22chr5A_C_albicans_SC5314|calb	Ca22chr5A_C_albicans_SC5314	472207	472496	MSTRG.4184.1|581|u|NA|PEKT02000004_C_auris_B8441|caur	PEKT02000004_C_auris_B8441	870737	871317
MSTRG.1162.1|558|u|NA|Ca22chr1A_C_albicans_SC5314|calb	Ca22chr1A_C_albicans_SC5314	1062205	1062762	MSTRG.8319.1|429|u|NA|PEKT02000007_C_auris_B8441|caur	PEKT02000007_C_auris_B8441	2695214	2695642
MSTRG.6295.1|842|u|NA|Ca22chr3A_C_albicans_SC5314|calb	Ca22chr3A_C_albicans_SC5314	496396	497237	MSTRG.5713.1|897|u|NA|PEKT02000007_C_auris_B8441|caur	PEKT02000007_C_auris_B8441	98522	99418
MSTRG.7018.1|233|u|NA|Ca22chr3A_C_albicans_SC5314|calb	Ca22chr3A_C_albicans_SC5314	1177914	1178146	MSTRG.9608.1|1553|u|NA|PEKT02000008_C_auris_B8441|caur	PEKT02000008_C_auris_B8441	821692	823244
MSTRG.7356.1|623|u|NA|Ca22chr3A_C_albicans_SC5314|calb	Ca22chr3A_C_albicans_SC5314	1529413	1530035	MSTRG.6281.1|716|u|NA|PEKT02000007_C_auris_B8441|caur	PEKT02000007_C_auris_B8441	674987	675702
MSTRG.5910.1|2884|u|NA|Ca22chr3A_C_albicans_SC5314|calb	Ca22chr3A_C_albicans_SC5314	129924	132807	MSTRG.6185.1|337|u|NA|PEKT02000007_C_auris_B8441|caur	PEKT02000007_C_auris_B8441	572777	573113
MSTRG.5910.1|2884|u|NA|Ca22chr3A_C_albicans_SC5314|calb	Ca22chr3A_C_albicans_SC5314	129924	132807	MSTRG.6195.1|487|u|NA|PEKT02000007_C_auris_B8441|caur	PEKT02000007_C_auris_B8441	589973	590459
MSTRG.10849.1|221|u|NA|Ca22chr6A_C_albicans_SC5314|calb	Ca22chr6A_C_albicans_SC5314	250460	250680	MSTRG.11760.1|929|u|NA|PEKT02000010_C_auris_B8441|caur	PEKT02000010_C_auris_B8441	1110704	1111632
MSTRG.10849.1|221|u|NA|Ca22chr6A_C_albicans_SC5314|calb	Ca22chr6A_C_albicans_SC5314	250460	250680	MSTRG.11761.1|651|u|NA|PEKT02000010_C_auris_B8441|caur	PEKT02000010_C_auris_B8441	1111654	1112304
MSTRG.7498.1|1546|u|NA|Ca22chr3A_C_albicans_SC5314|calb	Ca22chr3A_C_albicans_SC5314	1681158	1682703	MSTRG.7639.1|369|u|NA|PEKT02000007_C_auris_B8441|caur	PEKT02000007_C_auris_B8441	1997256	1997624
MSTRG.1475.1|205|u|NA|Ca22chr1A_C_albicans_SC5314|calb	Ca22chr1A_C_albicans_SC5314	1369572	1369776	MSTRG.1308.1|252|u|NA|PEKT02000002_C_auris_B8441|caur	PEKT02000002_C_auris_B8441	211637	211888
MSTRG.14876.1|327|u|NA|Ca22chrRA_C_albicans_SC5314|calb	Ca22chrRA_C_albicans_SC5314	2161355	2161681	MSTRG.5989.1|2583|u|NA|PEKT02000007_C_auris_B8441|caur	PEKT02000007_C_auris_B8441	384402	386984
MSTRG.4137.1|2179|u|NA|Ca22chr2A_C_albicans_SC5314|calb	Ca22chr2A_C_albicans_SC5314	744837	747015	MSTRG.7419.1|4600|u|NA|PEKT02000007_C_auris_B8441|caur	PEKT02000007_C_auris_B8441	1772153	1776752
MSTRG.2690.1|1011|u|NA|Ca22chr1A_C_albicans_SC5314|calb	Ca22chr1A_C_albicans_SC5314	2512118	2513128	MSTRG.3200.1|1326|u|NA|PEKT02000003_C_auris_B8441|caur	PEKT02000003_C_auris_B8441	894388	895713
MSTRG.2690.1|1011|u|NA|Ca22chr1A_C_albicans_SC5314|calb	Ca22chr1A_C_albicans_SC5314	2512118	2513128	MSTRG.3199.1|256|u|NA|PEKT02000003_C_auris_B8441|caur	PEKT02000003_C_auris_B8441	894010	894265
MSTRG.27.1|416|u|NA|Ca22chr1A_C_albicans_SC5314|calb	Ca22chr1A_C_albicans_SC5314	21736	22151	MSTRG.2736.1|294|u|NA|PEKT02000003_C_auris_B8441|caur	PEKT02000003_C_auris_B8441	435573	435866
MSTRG.27.1|416|u|NA|Ca22chr1A_C_albicans_SC5314|calb	Ca22chr1A_C_albicans_SC5314	21736	22151	MSTRG.2735.1|862|u|NA|PEKT02000003_C_auris_B8441|caur	PEKT02000003_C_auris_B8441	434763	435624
MSTRG.27.1|416|u|NA|Ca22chr1A_C_albicans_SC5314|calb	Ca22chr1A_C_albicans_SC5314	21736	22151	MSTRG.2737.1|208|u|NA|PEKT02000003_C_auris_B8441|caur	PEKT02000003_C_auris_B8441	435819	436026
MSTRG.7489.1|1464|u|NA|Ca22chr3A_C_albicans_SC5314|calb	Ca22chr3A_C_albicans_SC5314	1671570	1673033	MSTRG.10346.1|250|u|NA|PEKT02000009_C_auris_B8441|caur	PEKT02000009_C_auris_B8441	693826	694075
MSTRG.7489.1|1464|u|NA|Ca22chr3A_C_albicans_SC5314|calb	Ca22chr3A_C_albicans_SC5314	1671570	1673033	MSTRG.10345.1|1223|u|NA|PEKT02000009_C_auris_B8441|caur	PEKT02000009_C_auris_B8441	693296	694518
MSTRG.10666.1|236|u|NA|Ca22chr6A_C_albicans_SC5314|calb	Ca22chr6A_C_albicans_SC5314	90557	90792	MSTRG.1115.1|1883|u|NA|PEKT02000002_C_auris_B8441|caur	PEKT02000002_C_auris_B8441	42509	44391
MSTRG.3127.1|1718|u|NA|Ca22chr1A_C_albicans_SC5314|calb	Ca22chr1A_C_albicans_SC5314	2940076	2941793	MSTRG.10063.1|2489|u|NA|PEKT02000009_C_auris_B8441|caur	PEKT02000009_C_auris_B8441	414808	417296
MSTRG.2567.1|380|u|NA|Ca22chr1A_C_albicans_SC5314|calb	Ca22chr1A_C_albicans_SC5314	2403038	2403417	MSTRG.534.1|776|u|NA|PEKT02000001_C_auris_B8441|caur	PEKT02000001_C_auris_B8441	533173	533948
MSTRG.856.1|431|u|NA|Ca22chr1A_C_albicans_SC5314|calb	Ca22chr1A_C_albicans_SC5314	778592	779022	MSTRG.6927.1|215|u|NA|PEKT02000007_C_auris_B8441|caur	PEKT02000007_C_auris_B8441	1284602	1284816
MSTRG.856.1|431|u|NA|Ca22chr1A_C_albicans_SC5314|calb	Ca22chr1A_C_albicans_SC5314	778592	779022	MSTRG.6928.1|963|u|NA|PEKT02000007_C_auris_B8441|caur	PEKT02000007_C_auris_B8441	1285061	1286023
MSTRG.10961.1|350|u|NA|Ca22chr6A_C_albicans_SC5314|calb	Ca22chr6A_C_albicans_SC5314	365543	365892	MSTRG.11710.1|238|u|NA|PEKT02000010_C_auris_B8441|caur	PEKT02000010_C_auris_B8441	1051971	1052208
MSTRG.10961.1|350|u|NA|Ca22chr6A_C_albicans_SC5314|calb	Ca22chr6A_C_albicans_SC5314	365543	365892	MSTRG.11709.1|1260|u|NA|PEKT02000010_C_auris_B8441|caur	PEKT02000010_C_auris_B8441	1050649	1051908
MSTRG.10668.1|1304|u|NA|Ca22chr6A_C_albicans_SC5314|calb	Ca22chr6A_C_albicans_SC5314	91125	92428	MSTRG.1115.1|1883|u|NA|PEKT02000002_C_auris_B8441|caur	PEKT02000002_C_auris_B8441	42509	44391
MSTRG.14355.7|1347|u|NA|Ca22chrRA_C_albicans_SC5314|calb	Ca22chrRA_C_albicans_SC5314	1659113	1660459	MSTRG.992.1|716|u|NA|PEKT02000001_C_auris_B8441|caur	PEKT02000001_C_auris_B8441	982391	983106
MSTRG.3965.1|764|u|NA|Ca22chr2A_C_albicans_SC5314|calb	Ca22chr2A_C_albicans_SC5314	549521	550284	MSTRG.6627.1|454|u|NA|PEKT02000007_C_auris_B8441|caur	PEKT02000007_C_auris_B8441	1002104	1002557
MSTRG.809.1|771|u|NA|Ca22chr1A_C_albicans_SC5314|calb	Ca22chr1A_C_albicans_SC5314	739790	740560	MSTRG.7869.1|260|u|NA|PEKT02000007_C_auris_B8441|caur	PEKT02000007_C_auris_B8441	2231939	2232198
MSTRG.809.1|771|u|NA|Ca22chr1A_C_albicans_SC5314|calb	Ca22chr1A_C_albicans_SC5314	739790	740560	MSTRG.7870.1|243|u|NA|PEKT02000007_C_auris_B8441|caur	PEKT02000007_C_auris_B8441	2232258	2232500
MSTRG.4650.1|325|u|NA|Ca22chr2A_C_albicans_SC5314|calb	Ca22chr2A_C_albicans_SC5314	1203102	1203426	MSTRG.6831.1|286|u|NA|PEKT02000007_C_auris_B8441|caur	PEKT02000007_C_auris_B8441	1192157	1192442
MSTRG.4650.1|325|u|NA|Ca22chr2A_C_albicans_SC5314|calb	Ca22chr2A_C_albicans_SC5314	1203102	1203426	MSTRG.6825.1|2076|u|NA|PEKT02000007_C_auris_B8441|caur	PEKT02000007_C_auris_B8441	1186301	1188376
MSTRG.3126.1|1065|u|NA|Ca22chr1A_C_albicans_SC5314|calb	Ca22chr1A_C_albicans_SC5314	2937375	2938439	MSTRG.10063.1|2489|u|NA|PEKT02000009_C_auris_B8441|caur	PEKT02000009_C_auris_B8441	414808	417296
MSTRG.1497.1|1577|u|NA|Ca22chr1A_C_albicans_SC5314|calb	Ca22chr1A_C_albicans_SC5314	1396522	1398098	MSTRG.1317.1|650|u|NA|PEKT02000002_C_auris_B8441|caur	PEKT02000002_C_auris_B8441	226133	226782
MSTRG.6349.1|387|u|NA|Ca22chr3A_C_albicans_SC5314|calb	Ca22chr3A_C_albicans_SC5314	546697	547083	MSTRG.5118.1|632|u|NA|PEKT02000006_C_auris_B8441|caur	PEKT02000006_C_auris_B8441	302029	302660
MSTRG.3116.1|1418|u|NA|Ca22chr1A_C_albicans_SC5314|calb	Ca22chr1A_C_albicans_SC5314	2922206	2923623	MSTRG.10051.1|1361|u|NA|PEKT02000009_C_auris_B8441|caur	PEKT02000009_C_auris_B8441	399755	401115
MSTRG.7322.1|749|u|NA|Ca22chr3A_C_albicans_SC5314|calb	Ca22chr3A_C_albicans_SC5314	1495351	1496099	MSTRG.5163.1|541|u|NA|PEKT02000006_C_auris_B8441|caur	PEKT02000006_C_auris_B8441	336657	337197
MSTRG.7451.1|239|u|NA|Ca22chr3A_C_albicans_SC5314|calb	Ca22chr3A_C_albicans_SC5314	1626495	1626733	MSTRG.10311.1|1058|u|NA|PEKT02000009_C_auris_B8441|caur	PEKT02000009_C_auris_B8441	658337	659394
MSTRG.7451.1|239|u|NA|Ca22chr3A_C_albicans_SC5314|calb	Ca22chr3A_C_albicans_SC5314	1626495	1626733	MSTRG.10312.1|783|u|NA|PEKT02000009_C_auris_B8441|caur	PEKT02000009_C_auris_B8441	658354	659136
MSTRG.9889.1|264|u|NA|Ca22chr5A_C_albicans_SC5314|calb	Ca22chr5A_C_albicans_SC5314	580195	580458	MSTRG.4600.1|1034|u|NA|PEKT02000005_C_auris_B8441|caur	PEKT02000005_C_auris_B8441	401915	402948
MSTRG.5560.1|1900|u|NA|Ca22chr2A_C_albicans_SC5314|calb	Ca22chr2A_C_albicans_SC5314	2022111	2024010	MSTRG.2211.1|2172|u|NA|PEKT02000002_C_auris_B8441|caur	PEKT02000002_C_auris_B8441	1120702	1122873
MSTRG.7016.1|908|u|NA|Ca22chr3A_C_albicans_SC5314|calb	Ca22chr3A_C_albicans_SC5314	1176798	1177705	MSTRG.9608.1|1553|u|NA|PEKT02000008_C_auris_B8441|caur	PEKT02000008_C_auris_B8441	821692	823244
MSTRG.2293.1|615|u|NA|Ca22chr1A_C_albicans_SC5314|calb	Ca22chr1A_C_albicans_SC5314	2160160	2160774	MSTRG.7601.1|244|u|NA|PEKT02000007_C_auris_B8441|caur	PEKT02000007_C_auris_B8441	1956876	1957119
MSTRG.2293.1|615|u|NA|Ca22chr1A_C_albicans_SC5314|calb	Ca22chr1A_C_albicans_SC5314	2160160	2160774	MSTRG.7600.1|1042|u|NA|PEKT02000007_C_auris_B8441|caur	PEKT02000007_C_auris_B8441	1955455	1956496
MSTRG.4138.1|847|u|NA|Ca22chr2A_C_albicans_SC5314|calb	Ca22chr2A_C_albicans_SC5314	745912	746758	MSTRG.7419.1|4600|u|NA|PEKT02000007_C_auris_B8441|caur	PEKT02000007_C_auris_B8441	1772153	1776752
MSTRG.6153.1|1366|u|NA|Ca22chr3A_C_albicans_SC5314|calb	Ca22chr3A_C_albicans_SC5314	363780	365145	MSTRG.4083.1|604|u|NA|PEKT02000004_C_auris_B8441|caur	PEKT02000004_C_auris_B8441	767155	767758
MSTRG.6153.1|1366|u|NA|Ca22chr3A_C_albicans_SC5314|calb	Ca22chr3A_C_albicans_SC5314	363780	365145	MSTRG.4084.1|219|u|NA|PEKT02000004_C_auris_B8441|caur	PEKT02000004_C_auris_B8441	767321	767539
MSTRG.5323.1|481|u|NA|Ca22chr2A_C_albicans_SC5314|calb	Ca22chr2A_C_albicans_SC5314	1803087	1803567	MSTRG.10388.1|240|u|NA|PEKT02000009_C_auris_B8441|caur	PEKT02000009_C_auris_B8441	748095	748334
MSTRG.5323.1|481|u|NA|Ca22chr2A_C_albicans_SC5314|calb	Ca22chr2A_C_albicans_SC5314	1803087	1803567	MSTRG.10380.1|825|u|NA|PEKT02000009_C_auris_B8441|caur	PEKT02000009_C_auris_B8441	734022	734846
MSTRG.7245.1|203|u|NA|Ca22chr3A_C_albicans_SC5314|calb	Ca22chr3A_C_albicans_SC5314	1421016	1421218	MSTRG.88.1|273|u|NA|PEKT02000001_C_auris_B8441|caur	PEKT02000001_C_auris_B8441	84637	84909
MSTRG.858.1|606|u|NA|Ca22chr1A_C_albicans_SC5314|calb	Ca22chr1A_C_albicans_SC5314	779889	780494	MSTRG.6927.1|215|u|NA|PEKT02000007_C_auris_B8441|caur	PEKT02000007_C_auris_B8441	1284602	1284816
MSTRG.858.1|606|u|NA|Ca22chr1A_C_albicans_SC5314|calb	Ca22chr1A_C_albicans_SC5314	779889	780494	MSTRG.6928.1|963|u|NA|PEKT02000007_C_auris_B8441|caur	PEKT02000007_C_auris_B8441	1285061	1286023
MSTRG.5935.1|1340|u|NA|Ca22chr3A_C_albicans_SC5314|calb	Ca22chr3A_C_albicans_SC5314	160823	162162	MSTRG.6169.1|253|u|NA|PEKT02000007_C_auris_B8441|caur	PEKT02000007_C_auris_B8441	554638	554890
MSTRG.4671.1|218|u|NA|Ca22chr2A_C_albicans_SC5314|calb	Ca22chr2A_C_albicans_SC5314	1218598	1218815	MSTRG.6831.1|286|u|NA|PEKT02000007_C_auris_B8441|caur	PEKT02000007_C_auris_B8441	1192157	1192442
MSTRG.2838.1|231|u|NA|Ca22chr1A_C_albicans_SC5314|calb	Ca22chr1A_C_albicans_SC5314	2641293	2641523	MSTRG.660.1|326|u|NA|PEKT02000001_C_auris_B8441|caur	PEKT02000001_C_auris_B8441	648753	649078
MSTRG.2838.1|231|u|NA|Ca22chr1A_C_albicans_SC5314|calb	Ca22chr1A_C_albicans_SC5314	2641293	2641523	MSTRG.656.1|490|u|NA|PEKT02000001_C_auris_B8441|caur	PEKT02000001_C_auris_B8441	645515	646004
MSTRG.10850.1|549|u|NA|Ca22chr6A_C_albicans_SC5314|calb	Ca22chr6A_C_albicans_SC5314	250943	251491	MSTRG.11760.1|929|u|NA|PEKT02000010_C_auris_B8441|caur	PEKT02000010_C_auris_B8441	1110704	1111632
MSTRG.10850.1|549|u|NA|Ca22chr6A_C_albicans_SC5314|calb	Ca22chr6A_C_albicans_SC5314	250943	251491	MSTRG.11761.1|651|u|NA|PEKT02000010_C_auris_B8441|caur	PEKT02000010_C_auris_B8441	1111654	1112304
MSTRG.12854.1|207|u|NA|Ca22chrRA_C_albicans_SC5314|calb	Ca22chrRA_C_albicans_SC5314	219026	219232	MSTRG.7484.1|867|u|NA|PEKT02000007_C_auris_B8441|caur	PEKT02000007_C_auris_B8441	1848553	1849419
MSTRG.3883.1|296|u|NA|Ca22chr2A_C_albicans_SC5314|calb	Ca22chr2A_C_albicans_SC5314	470742	471037	MSTRG.7820.1|577|u|NA|PEKT02000007_C_auris_B8441|caur	PEKT02000007_C_auris_B8441	2187308	2187884
MSTRG.3883.1|296|u|NA|Ca22chr2A_C_albicans_SC5314|calb	Ca22chr2A_C_albicans_SC5314	470742	471037	MSTRG.7819.1|690|u|NA|PEKT02000007_C_auris_B8441|caur	PEKT02000007_C_auris_B8441	2187230	2187919
MSTRG.4316.1|321|u|NA|Ca22chr2A_C_albicans_SC5314|calb	Ca22chr2A_C_albicans_SC5314	911060	911380	MSTRG.7990.1|389|u|NA|PEKT02000007_C_auris_B8441|caur	PEKT02000007_C_auris_B8441	2348131	2348519
MSTRG.14363.1|1383|u|NA|Ca22chrRA_C_albicans_SC5314|calb	Ca22chrRA_C_albicans_SC5314	1667591	1668973	MSTRG.992.1|716|u|NA|PEKT02000001_C_auris_B8441|caur	PEKT02000001_C_auris_B8441	982391	983106
MSTRG.3039.1|355|u|NA|Ca22chr1A_C_albicans_SC5314|calb	Ca22chr1A_C_albicans_SC5314	2845739	2846093	MSTRG.8938.1|2958|u|NA|PEKT02000008_C_auris_B8441|caur	PEKT02000008_C_auris_B8441	150138	153095
MSTRG.3039.1|355|u|NA|Ca22chr1A_C_albicans_SC5314|calb	Ca22chr1A_C_albicans_SC5314	2845739	2846093	MSTRG.8934.1|432|u|NA|PEKT02000008_C_auris_B8441|caur	PEKT02000008_C_auris_B8441	147881	148312
MSTRG.1496.1|278|u|NA|Ca22chr1A_C_albicans_SC5314|calb	Ca22chr1A_C_albicans_SC5314	1396329	1396606	MSTRG.1317.1|650|u|NA|PEKT02000002_C_auris_B8441|caur	PEKT02000002_C_auris_B8441	226133	226782
MSTRG.2181.1|2134|u|NA|Ca22chr1A_C_albicans_SC5314|calb	Ca22chr1A_C_albicans_SC5314	2052695	2054828	MSTRG.4985.1|785|u|NA|PEKT02000006_C_auris_B8441|caur	PEKT02000006_C_auris_B8441	166878	167662
MSTRG.2181.1|2134|u|NA|Ca22chr1A_C_albicans_SC5314|calb	Ca22chr1A_C_albicans_SC5314	2052695	2054828	MSTRG.4981.1|326|u|NA|PEKT02000006_C_auris_B8441|caur	PEKT02000006_C_auris_B8441	164224	164549
MSTRG.10889.1|205|u|NA|Ca22chr6A_C_albicans_SC5314|calb	Ca22chr6A_C_albicans_SC5314	290902	291106	MSTRG.5145.1|646|u|NA|PEKT02000006_C_auris_B8441|caur	PEKT02000006_C_auris_B8441	325036	325681
MSTRG.14022.1|465|u|NA|Ca22chrRA_C_albicans_SC5314|calb	Ca22chrRA_C_albicans_SC5314	1330316	1330780	MSTRG.1741.1|397|u|NA|PEKT02000002_C_auris_B8441|caur	PEKT02000002_C_auris_B8441	665434	665830
MSTRG.14022.1|465|u|NA|Ca22chrRA_C_albicans_SC5314|calb	Ca22chrRA_C_albicans_SC5314	1330316	1330780	MSTRG.1740.1|812|u|NA|PEKT02000002_C_auris_B8441|caur	PEKT02000002_C_auris_B8441	665016	665827
MSTRG.4648.1|1159|u|NA|Ca22chr2A_C_albicans_SC5314|calb	Ca22chr2A_C_albicans_SC5314	1200577	1201735	MSTRG.6831.1|286|u|NA|PEKT02000007_C_auris_B8441|caur	PEKT02000007_C_auris_B8441	1192157	1192442
MSTRG.4648.1|1159|u|NA|Ca22chr2A_C_albicans_SC5314|calb	Ca22chr2A_C_albicans_SC5314	1200577	1201735	MSTRG.6825.1|2076|u|NA|PEKT02000007_C_auris_B8441|caur	PEKT02000007_C_auris_B8441	1186301	1188376
MSTRG.10947.1|396|u|NA|Ca22chr6A_C_albicans_SC5314|calb	Ca22chr6A_C_albicans_SC5314	349976	350371	MSTRG.11715.1|269|u|NA|PEKT02000010_C_auris_B8441|caur	PEKT02000010_C_auris_B8441	1056168	1056436
MSTRG.1895.1|235|u|NA|Ca22chr1A_C_albicans_SC5314|calb	Ca22chr1A_C_albicans_SC5314	1772278	1772512	MSTRG.9136.1|1358|u|NA|PEKT02000008_C_auris_B8441|caur	PEKT02000008_C_auris_B8441	350194	351551
MSTRG.5931.1|250|u|NA|Ca22chr3A_C_albicans_SC5314|calb	Ca22chr3A_C_albicans_SC5314	151244	151493	MSTRG.6177.1|269|u|NA|PEKT02000007_C_auris_B8441|caur	PEKT02000007_C_auris_B8441	564876	565144
MSTRG.8292.1|519|u|NA|Ca22chr4A_C_albicans_SC5314|calb	Ca22chr4A_C_albicans_SC5314	620794	621312	MSTRG.3071.1|791|u|NA|PEKT02000003_C_auris_B8441|caur	PEKT02000003_C_auris_B8441	768544	769334
MSTRG.7490.1|1525|u|NA|Ca22chr3A_C_albicans_SC5314|calb	Ca22chr3A_C_albicans_SC5314	1671595	1673119	MSTRG.10346.1|250|u|NA|PEKT02000009_C_auris_B8441|caur	PEKT02000009_C_auris_B8441	693826	694075
MSTRG.7490.1|1525|u|NA|Ca22chr3A_C_albicans_SC5314|calb	Ca22chr3A_C_albicans_SC5314	1671595	1673119	MSTRG.10345.1|1223|u|NA|PEKT02000009_C_auris_B8441|caur	PEKT02000009_C_auris_B8441	693296	694518
MSTRG.12364.1|752|u|NA|Ca22chr7A_C_albicans_SC5314|calb	Ca22chr7A_C_albicans_SC5314	751286	752037	MSTRG.8124.1|389|u|NA|PEKT02000007_C_auris_B8441|caur	PEKT02000007_C_auris_B8441	2484697	2485085
MSTRG.14364.1|495|u|NA|Ca22chrRA_C_albicans_SC5314|calb	Ca22chrRA_C_albicans_SC5314	1667747	1668241	MSTRG.992.1|716|u|NA|PEKT02000001_C_auris_B8441|caur	PEKT02000001_C_auris_B8441	982391	983106
MSTRG.9716.1|241|u|NA|Ca22chr5A_C_albicans_SC5314|calb	Ca22chr5A_C_albicans_SC5314	423716	423956	MSTRG.10453.1|528|u|NA|PEKT02000009_C_auris_B8441|caur	PEKT02000009_C_auris_B8441	810861	811388
MSTRG.3281.1|3168|u|NA|Ca22chr1A_C_albicans_SC5314|calb	Ca22chr1A_C_albicans_SC5314	3109692	3112859	MSTRG.7133.1|505|u|NA|PEKT02000007_C_auris_B8441|caur	PEKT02000007_C_auris_B8441	1493847	1494351
MSTRG.5653.1|1244|u|NA|Ca22chr2A_C_albicans_SC5314|calb	Ca22chr2A_C_albicans_SC5314	2100860	2102103	MSTRG.7401.1|438|u|NA|PEKT02000007_C_auris_B8441|caur	PEKT02000007_C_auris_B8441	1750951	1751388
MSTRG.13456.1|719|u|NA|Ca22chrRA_C_albicans_SC5314|calb	Ca22chrRA_C_albicans_SC5314	803888	804606	MSTRG.10521.1|656|u|NA|PEKT02000009_C_auris_B8441|caur	PEKT02000009_C_auris_B8441	869468	870123
MSTRG.8565.2|623|u|NA|Ca22chr4A_C_albicans_SC5314|calb	Ca22chr4A_C_albicans_SC5314	879708	880330	MSTRG.9082.1|925|u|NA|PEKT02000008_C_auris_B8441|caur	PEKT02000008_C_auris_B8441	296948	297872
MSTRG.12374.1|1140|u|NA|Ca22chr7A_C_albicans_SC5314|calb	Ca22chr7A_C_albicans_SC5314	760962	762101	MSTRG.8140.1|209|u|NA|PEKT02000007_C_auris_B8441|caur	PEKT02000007_C_auris_B8441	2503801	2504009
MSTRG.5597.1|896|u|NA|Ca22chr2A_C_albicans_SC5314|calb	Ca22chr2A_C_albicans_SC5314	2055191	2056086	MSTRG.8155.1|288|u|NA|PEKT02000007_C_auris_B8441|caur	PEKT02000007_C_auris_B8441	2516115	2516402
MSTRG.6296.1|274|u|NA|Ca22chr3A_C_albicans_SC5314|calb	Ca22chr3A_C_albicans_SC5314	496553	496826	MSTRG.5713.1|897|u|NA|PEKT02000007_C_auris_B8441|caur	PEKT02000007_C_auris_B8441	98522	99418
MSTRG.13904.2|565|u|NA|Ca22chrRA_C_albicans_SC5314|calb	Ca22chrRA_C_albicans_SC5314	1212852	1213416	MSTRG.3680.1|480|u|NA|PEKT02000004_C_auris_B8441|caur	PEKT02000004_C_auris_B8441	355608	356087
MSTRG.5517.1|263|u|NA|Ca22chr2A_C_albicans_SC5314|calb	Ca22chr2A_C_albicans_SC5314	1985184	1985446	MSTRG.5189.1|334|u|NA|PEKT02000006_C_auris_B8441|caur	PEKT02000006_C_auris_B8441	361726	362059
MSTRG.7497.1|1604|u|NA|Ca22chr3A_C_albicans_SC5314|calb	Ca22chr3A_C_albicans_SC5314	1681099	1682702	MSTRG.7639.1|369|u|NA|PEKT02000007_C_auris_B8441|caur	PEKT02000007_C_auris_B8441	1997256	1997624
MSTRG.9887.1|614|u|NA|Ca22chr5A_C_albicans_SC5314|calb	Ca22chr5A_C_albicans_SC5314	579449	580062	MSTRG.4600.1|1034|u|NA|PEKT02000005_C_auris_B8441|caur	PEKT02000005_C_auris_B8441	401915	402948
MSTRG.252.1|2003|u|NA|Ca22chr1A_C_albicans_SC5314|calb	Ca22chr1A_C_albicans_SC5314	222105	224107	MSTRG.7300.1|746|u|NA|PEKT02000007_C_auris_B8441|caur	PEKT02000007_C_auris_B8441	1656819	1657564
MSTRG.253.1|205|u|NA|Ca22chr1A_C_albicans_SC5314|calb	Ca22chr1A_C_albicans_SC5314	223857	224061	MSTRG.7300.1|746|u|NA|PEKT02000007_C_auris_B8441|caur	PEKT02000007_C_auris_B8441	1656819	1657564
MSTRG.14572.1|242|u|NA|Ca22chrRA_C_albicans_SC5314|calb	Ca22chrRA_C_albicans_SC5314	1863863	1864104	MSTRG.10674.1|1679|u|NA|PEKT02000010_C_auris_B8441|caur	PEKT02000010_C_auris_B8441	38025	39703
MSTRG.9888.1|733|u|NA|Ca22chr5A_C_albicans_SC5314|calb	Ca22chr5A_C_albicans_SC5314	579843	580575	MSTRG.4600.1|1034|u|NA|PEKT02000005_C_auris_B8441|caur	PEKT02000005_C_auris_B8441	401915	402948
MSTRG.4065.1|829|u|NA|Ca22chr2A_C_albicans_SC5314|calb	Ca22chr2A_C_albicans_SC5314	642368	643196	MSTRG.9980.1|501|u|NA|PEKT02000009_C_auris_B8441|caur	PEKT02000009_C_auris_B8441	330322	330822
MSTRG.4065.1|829|u|NA|Ca22chr2A_C_albicans_SC5314|calb	Ca22chr2A_C_albicans_SC5314	642368	643196	MSTRG.9974.1|1996|u|NA|PEKT02000009_C_auris_B8441|caur	PEKT02000009_C_auris_B8441	322108	324103
MSTRG.5768.1|288|u|NA|Ca22chr2A_C_albicans_SC5314|calb	Ca22chr2A_C_albicans_SC5314	2227025	2227312	MSTRG.3273.1|1888|u|NA|PEKT02000003_C_auris_B8441|caur	PEKT02000003_C_auris_B8441	971259	973146
MSTRG.5768.1|288|u|NA|Ca22chr2A_C_albicans_SC5314|calb	Ca22chr2A_C_albicans_SC5314	2227025	2227312	MSTRG.3271.1|612|u|NA|PEKT02000003_C_auris_B8441|caur	PEKT02000003_C_auris_B8441	970409	971020
MSTRG.4619.1|379|u|NA|Ca22chr2A_C_albicans_SC5314|calb	Ca22chr2A_C_albicans_SC5314	1171728	1172106	MSTRG.1902.1|213|u|NA|PEKT02000002_C_auris_B8441|caur	PEKT02000002_C_auris_B8441	810955	811167
MSTRG.4619.1|379|u|NA|Ca22chr2A_C_albicans_SC5314|calb	Ca22chr2A_C_albicans_SC5314	1171728	1172106	MSTRG.1889.1|388|u|NA|PEKT02000002_C_auris_B8441|caur	PEKT02000002_C_auris_B8441	803409	803796
MSTRG.6957.1|326|u|NA|Ca22chr3A_C_albicans_SC5314|calb	Ca22chr3A_C_albicans_SC5314	1102882	1103207	MSTRG.6664.1|588|u|NA|PEKT02000007_C_auris_B8441|caur	PEKT02000007_C_auris_B8441	1034292	1034879
MSTRG.12349.1|233|u|NA|Ca22chr7A_C_albicans_SC5314|calb	Ca22chr7A_C_albicans_SC5314	739993	740225	MSTRG.8124.1|389|u|NA|PEKT02000007_C_auris_B8441|caur	PEKT02000007_C_auris_B8441	2484697	2485085
MSTRG.4333.1|442|u|NA|Ca22chr2A_C_albicans_SC5314|calb	Ca22chr2A_C_albicans_SC5314	924962	925403	MSTRG.7977.1|202|u|NA|PEKT02000007_C_auris_B8441|caur	PEKT02000007_C_auris_B8441	2334088	2334289
MSTRG.4333.1|442|u|NA|Ca22chr2A_C_albicans_SC5314|calb	Ca22chr2A_C_albicans_SC5314	924962	925403	MSTRG.7984.1|401|u|NA|PEKT02000007_C_auris_B8441|caur	PEKT02000007_C_auris_B8441	2340104	2340504
MSTRG.3040.1|539|u|NA|Ca22chr1A_C_albicans_SC5314|calb	Ca22chr1A_C_albicans_SC5314	2846853	2847391	MSTRG.8938.1|2958|u|NA|PEKT02000008_C_auris_B8441|caur	PEKT02000008_C_auris_B8441	150138	153095
MSTRG.3040.1|539|u|NA|Ca22chr1A_C_albicans_SC5314|calb	Ca22chr1A_C_albicans_SC5314	2846853	2847391	MSTRG.8934.1|432|u|NA|PEKT02000008_C_auris_B8441|caur	PEKT02000008_C_auris_B8441	147881	148312
MSTRG.2566.1|1142|u|NA|Ca22chr1A_C_albicans_SC5314|calb	Ca22chr1A_C_albicans_SC5314	2401480	2402621	MSTRG.534.1|776|u|NA|PEKT02000001_C_auris_B8441|caur	PEKT02000001_C_auris_B8441	533173	533948
MSTRG.1638.1|228|u|NA|Ca22chr1A_C_albicans_SC5314|calb	Ca22chr1A_C_albicans_SC5314	1525794	1526021	MSTRG.4926.1|790|u|NA|PEKT02000006_C_auris_B8441|caur	PEKT02000006_C_auris_B8441	106876	107665
MSTRG.13877.5|789|u|NA|Ca22chrRA_C_albicans_SC5314|calb	Ca22chrRA_C_albicans_SC5314	1192439	1193227	MSTRG.11112.1|524|u|NA|PEKT02000010_C_auris_B8441|caur	PEKT02000010_C_auris_B8441	475473	475996
MSTRG.13877.5|789|u|NA|Ca22chrRA_C_albicans_SC5314|calb	Ca22chrRA_C_albicans_SC5314	1192439	1193227	MSTRG.11111.1|760|u|NA|PEKT02000010_C_auris_B8441|caur	PEKT02000010_C_auris_B8441	474933	475692
MSTRG.14872.1|2136|u|NA|Ca22chrRA_C_albicans_SC5314|calb	Ca22chrRA_C_albicans_SC5314	2157173	2159308	MSTRG.5989.1|2583|u|NA|PEKT02000007_C_auris_B8441|caur	PEKT02000007_C_auris_B8441	384402	386984
MSTRG.13041.1|223|u|NA|Ca22chrRA_C_albicans_SC5314|calb	Ca22chrRA_C_albicans_SC5314	410328	410550	MSTRG.2542.1|782|u|NA|PEKT02000003_C_auris_B8441|caur	PEKT02000003_C_auris_B8441	237145	237926
MSTRG.5714.1|498|u|NA|Ca22chr2A_C_albicans_SC5314|calb	Ca22chr2A_C_albicans_SC5314	2180353	2180850	MSTRG.7691.1|638|u|NA|PEKT02000007_C_auris_B8441|caur	PEKT02000007_C_auris_B8441	2048672	2049309
MSTRG.13883.1|220|u|NA|Ca22chrRA_C_albicans_SC5314|calb	Ca22chrRA_C_albicans_SC5314	1197612	1197831	MSTRG.11112.1|524|u|NA|PEKT02000010_C_auris_B8441|caur	PEKT02000010_C_auris_B8441	475473	475996
MSTRG.13883.1|220|u|NA|Ca22chrRA_C_albicans_SC5314|calb	Ca22chrRA_C_albicans_SC5314	1197612	1197831	MSTRG.11111.1|760|u|NA|PEKT02000010_C_auris_B8441|caur	PEKT02000010_C_auris_B8441	474933	475692
MSTRG.1587.1|311|u|NA|Ca22chr1A_C_albicans_SC5314|calb	Ca22chr1A_C_albicans_SC5314	1475090	1475400	MSTRG.7286.1|608|u|NA|PEKT02000007_C_auris_B8441|caur	PEKT02000007_C_auris_B8441	1634646	1635253
MSTRG.2182.1|235|u|NA|Ca22chr1A_C_albicans_SC5314|calb	Ca22chr1A_C_albicans_SC5314	2052746	2052980	MSTRG.4985.1|785|u|NA|PEKT02000006_C_auris_B8441|caur	PEKT02000006_C_auris_B8441	166878	167662
MSTRG.2182.1|235|u|NA|Ca22chr1A_C_albicans_SC5314|calb	Ca22chr1A_C_albicans_SC5314	2052746	2052980	MSTRG.4981.1|326|u|NA|PEKT02000006_C_auris_B8441|caur	PEKT02000006_C_auris_B8441	164224	164549
MSTRG.10848.1|241|u|NA|Ca22chr6A_C_albicans_SC5314|calb	Ca22chr6A_C_albicans_SC5314	250438	250678	MSTRG.11760.1|929|u|NA|PEKT02000010_C_auris_B8441|caur	PEKT02000010_C_auris_B8441	1110704	1111632
MSTRG.10848.1|241|u|NA|Ca22chr6A_C_albicans_SC5314|calb	Ca22chr6A_C_albicans_SC5314	250438	250678	MSTRG.11761.1|651|u|NA|PEKT02000010_C_auris_B8441|caur	PEKT02000010_C_auris_B8441	1111654	1112304
MSTRG.3023.1|496|u|NA|Ca22chr1A_C_albicans_SC5314|calb	Ca22chr1A_C_albicans_SC5314	2829457	2829952	MSTRG.8922.1|413|u|NA|PEKT02000008_C_auris_B8441|caur	PEKT02000008_C_auris_B8441	132951	133363
MSTRG.14622.1|356|u|NA|Ca22chrRA_C_albicans_SC5314|calb	Ca22chrRA_C_albicans_SC5314	1913834	1914189	MSTRG.10101.1|661|u|NA|PEKT02000009_C_auris_B8441|caur	PEKT02000009_C_auris_B8441	458775	459435
MSTRG.7452.1|971|u|NA|Ca22chr3A_C_albicans_SC5314|calb	Ca22chr3A_C_albicans_SC5314	1627016	1627986	MSTRG.10311.1|1058|u|NA|PEKT02000009_C_auris_B8441|caur	PEKT02000009_C_auris_B8441	658337	659394
MSTRG.7452.1|971|u|NA|Ca22chr3A_C_albicans_SC5314|calb	Ca22chr3A_C_albicans_SC5314	1627016	1627986	MSTRG.10312.1|783|u|NA|PEKT02000009_C_auris_B8441|caur	PEKT02000009_C_auris_B8441	658354	659136
MSTRG.6170.1|254|u|NA|Ca22chr3A_C_albicans_SC5314|calb	Ca22chr3A_C_albicans_SC5314	379410	379663	MSTRG.4083.1|604|u|NA|PEKT02000004_C_auris_B8441|caur	PEKT02000004_C_auris_B8441	767155	767758
MSTRG.6170.1|254|u|NA|Ca22chr3A_C_albicans_SC5314|calb	Ca22chr3A_C_albicans_SC5314	379410	379663	MSTRG.4084.1|219|u|NA|PEKT02000004_C_auris_B8441|caur	PEKT02000004_C_auris_B8441	767321	767539
MSTRG.5554.1|814|u|NA|Ca22chr2A_C_albicans_SC5314|calb	Ca22chr2A_C_albicans_SC5314	2017455	2018268	MSTRG.2211.1|2172|u|NA|PEKT02000002_C_auris_B8441|caur	PEKT02000002_C_auris_B8441	1120702	1122873
MSTRG.13663.1|436|u|NA|Ca22chrRA_C_albicans_SC5314|calb	Ca22chrRA_C_albicans_SC5314	1003516	1003951	MSTRG.10491.1|244|u|NA|PEKT02000009_C_auris_B8441|caur	PEKT02000009_C_auris_B8441	847686	847929
MSTRG.3972.1|523|u|NA|Ca22chr2A_C_albicans_SC5314|calb	Ca22chr2A_C_albicans_SC5314	558929	559451	MSTRG.6627.1|454|u|NA|PEKT02000007_C_auris_B8441|caur	PEKT02000007_C_auris_B8441	1002104	1002557
MSTRG.11089.1|415|u|NA|Ca22chr6A_C_albicans_SC5314|calb	Ca22chr6A_C_albicans_SC5314	473206	473620	MSTRG.4149.1|1115|u|NA|PEKT02000004_C_auris_B8441|caur	PEKT02000004_C_auris_B8441	841535	842649
MSTRG.14549.1|201|u|NA|Ca22chrRA_C_albicans_SC5314|calb	Ca22chrRA_C_albicans_SC5314	1837359	1837559	MSTRG.250.1|362|u|NA|PEKT02000001_C_auris_B8441|caur	PEKT02000001_C_auris_B8441	250635	250996
MSTRG.3995.1|932|u|NA|Ca22chr2A_C_albicans_SC5314|calb	Ca22chr2A_C_albicans_SC5314	576549	577480	MSTRG.5503.1|292|u|NA|PEKT02000006_C_auris_B8441|caur	PEKT02000006_C_auris_B8441	682397	682688
MSTRG.3995.1|932|u|NA|Ca22chr2A_C_albicans_SC5314|calb	Ca22chr2A_C_albicans_SC5314	576549	577480	MSTRG.5502.1|1784|u|NA|PEKT02000006_C_auris_B8441|caur	PEKT02000006_C_auris_B8441	681030	682813
MSTRG.9955.1|205|u|NA|Ca22chr5A_C_albicans_SC5314|calb	Ca22chr5A_C_albicans_SC5314	648107	648311	MSTRG.1754.1|1441|u|NA|PEKT02000002_C_auris_B8441|caur	PEKT02000002_C_auris_B8441	675549	676989
MSTRG.13995.1|1859|u|NA|Ca22chrRA_C_albicans_SC5314|calb	Ca22chrRA_C_albicans_SC5314	1305108	1306966	MSTRG.3043.1|2341|u|NA|ChrH_C_glabrata_CBS138|cglab	ChrH_C_glabrata_CBS138	352244	354584
MSTRG.13995.1|1859|u|NA|Ca22chrRA_C_albicans_SC5314|calb	Ca22chrRA_C_albicans_SC5314	1305108	1306966	MSTRG.3044.1|374|u|NA|ChrH_C_glabrata_CBS138|cglab	ChrH_C_glabrata_CBS138	352597	352970
MSTRG.7332.1|896|u|NA|Supercontig_3.5_C_tropicalis_MYA-3404|ctrop	Supercontig_3.5_C_tropicalis_MYA-3404	1358028	1358923	MSTRG.1522.1|550|u|NA|Contig005569_C_parapsilosis_CDC317|cpar	Contig005569_C_parapsilosis_CDC317	837741	838290
MSTRG.7332.1|896|u|NA|Supercontig_3.5_C_tropicalis_MYA-3404|ctrop	Supercontig_3.5_C_tropicalis_MYA-3404	1358028	1358923	MSTRG.1521.1|216|u|NA|Contig005569_C_parapsilosis_CDC317|cpar	Contig005569_C_parapsilosis_CDC317	837438	837653
MSTRG.5997.1|408|u|NA|Supercontig_3.4_C_tropicalis_MYA-3404|ctrop	Supercontig_3.4_C_tropicalis_MYA-3404	934537	934944	MSTRG.6979.1|212|u|NA|Contig005809_C_parapsilosis_CDC317|cpar	Contig005809_C_parapsilosis_CDC317	1613409	1613620
MSTRG.5997.1|408|u|NA|Supercontig_3.4_C_tropicalis_MYA-3404|ctrop	Supercontig_3.4_C_tropicalis_MYA-3404	934537	934944	MSTRG.6978.1|289|u|NA|Contig005809_C_parapsilosis_CDC317|cpar	Contig005809_C_parapsilosis_CDC317	1612906	1613194
MSTRG.7587.1|999|u|NA|Supercontig_3.6_C_tropicalis_MYA-3404|ctrop	Supercontig_3.6_C_tropicalis_MYA-3404	367775	368773	MSTRG.2537.1|900|u|NA|Contig005569_C_parapsilosis_CDC317|cpar	Contig005569_C_parapsilosis_CDC317	1937075	1937974
MSTRG.7587.1|999|u|NA|Supercontig_3.6_C_tropicalis_MYA-3404|ctrop	Supercontig_3.6_C_tropicalis_MYA-3404	367775	368773	MSTRG.2536.1|1133|u|NA|Contig005569_C_parapsilosis_CDC317|cpar	Contig005569_C_parapsilosis_CDC317	1936904	1938036
MSTRG.2333.1|307|u|NA|Supercontig_3.1_C_tropicalis_MYA-3404|ctrop	Supercontig_3.1_C_tropicalis_MYA-3404	2405891	2406197	MSTRG.3797.1|300|u|NA|Contig005807_C_parapsilosis_CDC317|cpar	Contig005807_C_parapsilosis_CDC317	96696	96995
MSTRG.4111.1|770|u|NA|Supercontig_3.3_C_tropicalis_MYA-3404|ctrop	Supercontig_3.3_C_tropicalis_MYA-3404	317932	318701	MSTRG.10982.1|327|u|NA|Contig006372_C_parapsilosis_CDC317|cpar	Contig006372_C_parapsilosis_CDC317	1116569	1116895
MSTRG.6677.1|737|u|NA|Supercontig_3.5_C_tropicalis_MYA-3404|ctrop	Supercontig_3.5_C_tropicalis_MYA-3404	296714	297450	MSTRG.9247.1|1293|u|NA|Contig006139_C_parapsilosis_CDC317|cpar	Contig006139_C_parapsilosis_CDC317	112713	114005
MSTRG.6677.1|737|u|NA|Supercontig_3.5_C_tropicalis_MYA-3404|ctrop	Supercontig_3.5_C_tropicalis_MYA-3404	296714	297450	MSTRG.9245.1|679|u|NA|Contig006139_C_parapsilosis_CDC317|cpar	Contig006139_C_parapsilosis_CDC317	109927	110605
MSTRG.6677.1|737|u|NA|Supercontig_3.5_C_tropicalis_MYA-3404|ctrop	Supercontig_3.5_C_tropicalis_MYA-3404	296714	297450	MSTRG.9244.1|2164|u|NA|Contig006139_C_parapsilosis_CDC317|cpar	Contig006139_C_parapsilosis_CDC317	109297	111460
MSTRG.7655.1|583|u|NA|Supercontig_3.6_C_tropicalis_MYA-3404|ctrop	Supercontig_3.6_C_tropicalis_MYA-3404	475355	475937	MSTRG.1869.1|1161|u|NA|Contig005569_C_parapsilosis_CDC317|cpar	Contig005569_C_parapsilosis_CDC317	1212412	1213572
MSTRG.7655.1|583|u|NA|Supercontig_3.6_C_tropicalis_MYA-3404|ctrop	Supercontig_3.6_C_tropicalis_MYA-3404	475355	475937	MSTRG.1873.1|589|u|NA|Contig005569_C_parapsilosis_CDC317|cpar	Contig005569_C_parapsilosis_CDC317	1216597	1217185
MSTRG.7655.1|583|u|NA|Supercontig_3.6_C_tropicalis_MYA-3404|ctrop	Supercontig_3.6_C_tropicalis_MYA-3404	475355	475937	MSTRG.1874.1|400|u|NA|Contig005569_C_parapsilosis_CDC317|cpar	Contig005569_C_parapsilosis_CDC317	1216746	1217145
MSTRG.6239.1|838|u|NA|Supercontig_3.4_C_tropicalis_MYA-3404|ctrop	Supercontig_3.4_C_tropicalis_MYA-3404	1298508	1299345	MSTRG.4070.1|1153|u|NA|Contig005807_C_parapsilosis_CDC317|cpar	Contig005807_C_parapsilosis_CDC317	430568	431720
MSTRG.2141.1|395|u|NA|Supercontig_3.1_C_tropicalis_MYA-3404|ctrop	Supercontig_3.1_C_tropicalis_MYA-3404	2087571	2087965	MSTRG.4222.1|291|u|NA|Contig005807_C_parapsilosis_CDC317|cpar	Contig005807_C_parapsilosis_CDC317	591329	591619
MSTRG.6737.1|360|u|NA|Supercontig_3.5_C_tropicalis_MYA-3404|ctrop	Supercontig_3.5_C_tropicalis_MYA-3404	398199	398558	MSTRG.10599.1|611|u|NA|Contig006372_C_parapsilosis_CDC317|cpar	Contig006372_C_parapsilosis_CDC317	692136	692746
MSTRG.3156.1|298|u|NA|Supercontig_3.2_C_tropicalis_MYA-3404|ctrop	Supercontig_3.2_C_tropicalis_MYA-3404	1159382	1159679	MSTRG.1568.1|295|u|NA|Contig005569_C_parapsilosis_CDC317|cpar	Contig005569_C_parapsilosis_CDC317	884546	884840
MSTRG.3156.1|298|u|NA|Supercontig_3.2_C_tropicalis_MYA-3404|ctrop	Supercontig_3.2_C_tropicalis_MYA-3404	1159382	1159679	MSTRG.1569.1|460|u|NA|Contig005569_C_parapsilosis_CDC317|cpar	Contig005569_C_parapsilosis_CDC317	884691	885150
MSTRG.2895.1|240|u|NA|Supercontig_3.2_C_tropicalis_MYA-3404|ctrop	Supercontig_3.2_C_tropicalis_MYA-3404	764506	764745	MSTRG.7875.1|250|u|NA|Contig005809_C_parapsilosis_CDC317|cpar	Contig005809_C_parapsilosis_CDC317	2587013	2587262
MSTRG.2895.1|240|u|NA|Supercontig_3.2_C_tropicalis_MYA-3404|ctrop	Supercontig_3.2_C_tropicalis_MYA-3404	764506	764745	MSTRG.7874.1|1262|u|NA|Contig005809_C_parapsilosis_CDC317|cpar	Contig005809_C_parapsilosis_CDC317	2586898	2588159
MSTRG.1638.1|273|u|NA|Supercontig_3.1_C_tropicalis_MYA-3404|ctrop	Supercontig_3.1_C_tropicalis_MYA-3404	1356471	1356743	MSTRG.6082.1|333|u|NA|Contig005809_C_parapsilosis_CDC317|cpar	Contig005809_C_parapsilosis_CDC317	599586	599918
MSTRG.1638.1|273|u|NA|Supercontig_3.1_C_tropicalis_MYA-3404|ctrop	Supercontig_3.1_C_tropicalis_MYA-3404	1356471	1356743	MSTRG.6083.1|315|u|NA|Contig005809_C_parapsilosis_CDC317|cpar	Contig005809_C_parapsilosis_CDC317	599645	599959
MSTRG.2326.1|213|u|NA|Supercontig_3.1_C_tropicalis_MYA-3404|ctrop	Supercontig_3.1_C_tropicalis_MYA-3404	2398505	2398717	MSTRG.3797.1|300|u|NA|Contig005807_C_parapsilosis_CDC317|cpar	Contig005807_C_parapsilosis_CDC317	96696	96995
MSTRG.8024.1|526|u|NA|Supercontig_3.6_C_tropicalis_MYA-3404|ctrop	Supercontig_3.6_C_tropicalis_MYA-3404	1010772	1011297	MSTRG.2139.1|230|u|NA|Contig005569_C_parapsilosis_CDC317|cpar	Contig005569_C_parapsilosis_CDC317	1488299	1488528
MSTRG.2463.1|788|u|NA|Supercontig_3.2_C_tropicalis_MYA-3404|ctrop	Supercontig_3.2_C_tropicalis_MYA-3404	99106	99893	MSTRG.8070.1|288|u|NA|Contig005809_C_parapsilosis_CDC317|cpar	Contig005809_C_parapsilosis_CDC317	2797256	2797543
MSTRG.7541.1|869|u|NA|Supercontig_3.6_C_tropicalis_MYA-3404|ctrop	Supercontig_3.6_C_tropicalis_MYA-3404	309609	310477	MSTRG.2651.1|652|u|NA|Contig005569_C_parapsilosis_CDC317|cpar	Contig005569_C_parapsilosis_CDC317	2069540	2070191
MSTRG.7541.1|869|u|NA|Supercontig_3.6_C_tropicalis_MYA-3404|ctrop	Supercontig_3.6_C_tropicalis_MYA-3404	309609	310477	MSTRG.2666.1|653|u|NA|Contig005569_C_parapsilosis_CDC317|cpar	Contig005569_C_parapsilosis_CDC317	2087923	2088575
MSTRG.1886.1|1244|u|NA|Supercontig_3.1_C_tropicalis_MYA-3404|ctrop	Supercontig_3.1_C_tropicalis_MYA-3404	1704727	1705970	MSTRG.4092.1|210|u|NA|Contig005807_C_parapsilosis_CDC317|cpar	Contig005807_C_parapsilosis_CDC317	457425	457634
MSTRG.2544.1|204|u|NA|Supercontig_3.2_C_tropicalis_MYA-3404|ctrop	Supercontig_3.2_C_tropicalis_MYA-3404	215444	215647	MSTRG.7785.1|399|u|NA|Contig005809_C_parapsilosis_CDC317|cpar	Contig005809_C_parapsilosis_CDC317	2470216	2470614
MSTRG.5530.1|271|u|NA|Supercontig_3.4_C_tropicalis_MYA-3404|ctrop	Supercontig_3.4_C_tropicalis_MYA-3404	266075	266345	MSTRG.5870.1|1026|u|NA|Contig005809_C_parapsilosis_CDC317|cpar	Contig005809_C_parapsilosis_CDC317	377713	378738
MSTRG.9041.1|1177|u|NA|Supercontig_3.8_C_tropicalis_MYA-3404|ctrop	Supercontig_3.8_C_tropicalis_MYA-3404	352745	353921	MSTRG.3343.1|1590|u|NA|Contig005806_C_parapsilosis_CDC317|cpar	Contig005806_C_parapsilosis_CDC317	621941	623530
MSTRG.9041.1|1177|u|NA|Supercontig_3.8_C_tropicalis_MYA-3404|ctrop	Supercontig_3.8_C_tropicalis_MYA-3404	352745	353921	MSTRG.3349.1|2060|u|NA|Contig005806_C_parapsilosis_CDC317|cpar	Contig005806_C_parapsilosis_CDC317	625856	627915
MSTRG.7246.1|267|u|NA|Supercontig_3.5_C_tropicalis_MYA-3404|ctrop	Supercontig_3.5_C_tropicalis_MYA-3404	1229165	1229431	MSTRG.6832.1|448|u|NA|Contig005809_C_parapsilosis_CDC317|cpar	Contig005809_C_parapsilosis_CDC317	1443946	1444393
MSTRG.6164.1|444|u|NA|Supercontig_3.4_C_tropicalis_MYA-3404|ctrop	Supercontig_3.4_C_tropicalis_MYA-3404	1184130	1184573	MSTRG.5816.1|1742|u|NA|Contig005809_C_parapsilosis_CDC317|cpar	Contig005809_C_parapsilosis_CDC317	325722	327463
MSTRG.6164.1|444|u|NA|Supercontig_3.4_C_tropicalis_MYA-3404|ctrop	Supercontig_3.4_C_tropicalis_MYA-3404	1184130	1184573	MSTRG.5815.1|355|u|NA|Contig005809_C_parapsilosis_CDC317|cpar	Contig005809_C_parapsilosis_CDC317	325597	325951
MSTRG.7079.1|236|u|NA|Supercontig_3.5_C_tropicalis_MYA-3404|ctrop	Supercontig_3.5_C_tropicalis_MYA-3404	981669	981904	MSTRG.7292.1|1067|u|NA|Contig005809_C_parapsilosis_CDC317|cpar	Contig005809_C_parapsilosis_CDC317	1966206	1967272
MSTRG.7079.1|236|u|NA|Supercontig_3.5_C_tropicalis_MYA-3404|ctrop	Supercontig_3.5_C_tropicalis_MYA-3404	981669	981904	MSTRG.7289.1|288|u|NA|Contig005809_C_parapsilosis_CDC317|cpar	Contig005809_C_parapsilosis_CDC317	1956029	1956316
MSTRG.7079.1|236|u|NA|Supercontig_3.5_C_tropicalis_MYA-3404|ctrop	Supercontig_3.5_C_tropicalis_MYA-3404	981669	981904	MSTRG.7288.1|239|u|NA|Contig005809_C_parapsilosis_CDC317|cpar	Contig005809_C_parapsilosis_CDC317	1955548	1955786
MSTRG.8116.1|266|u|NA|Supercontig_3.6_C_tropicalis_MYA-3404|ctrop	Supercontig_3.6_C_tropicalis_MYA-3404	1142166	1142431	MSTRG.2450.1|831|u|NA|Contig005569_C_parapsilosis_CDC317|cpar	Contig005569_C_parapsilosis_CDC317	1843936	1844766
MSTRG.8116.1|266|u|NA|Supercontig_3.6_C_tropicalis_MYA-3404|ctrop	Supercontig_3.6_C_tropicalis_MYA-3404	1142166	1142431	MSTRG.2451.1|376|u|NA|Contig005569_C_parapsilosis_CDC317|cpar	Contig005569_C_parapsilosis_CDC317	1844836	1845211
MSTRG.4607.1|409|u|NA|Supercontig_3.3_C_tropicalis_MYA-3404|ctrop	Supercontig_3.3_C_tropicalis_MYA-3404	1101214	1101622	MSTRG.1212.1|699|u|NA|Contig005569_C_parapsilosis_CDC317|cpar	Contig005569_C_parapsilosis_CDC317	483464	484162
MSTRG.607.1|542|u|NA|Supercontig_3.12_C_tropicalis_MYA-3404|ctrop	Supercontig_3.12_C_tropicalis_MYA-3404	35369	35910	MSTRG.9971.1|1288|u|NA|Contig006139_C_parapsilosis_CDC317|cpar	Contig006139_C_parapsilosis_CDC317	914807	916094
MSTRG.607.1|542|u|NA|Supercontig_3.12_C_tropicalis_MYA-3404|ctrop	Supercontig_3.12_C_tropicalis_MYA-3404	35369	35910	MSTRG.9972.1|201|u|NA|Contig006139_C_parapsilosis_CDC317|cpar	Contig006139_C_parapsilosis_CDC317	916192	916392
MSTRG.9535.1|481|u|NA|Supercontig_3.9_C_tropicalis_MYA-3404|ctrop	Supercontig_3.9_C_tropicalis_MYA-3404	267586	268066	MSTRG.5408.1|493|u|NA|Contig005807_C_parapsilosis_CDC317|cpar	Contig005807_C_parapsilosis_CDC317	1974397	1974889
MSTRG.6550.1|1228|u|NA|Supercontig_3.5_C_tropicalis_MYA-3404|ctrop	Supercontig_3.5_C_tropicalis_MYA-3404	89211	90438	MSTRG.9419.1|964|u|NA|Contig006139_C_parapsilosis_CDC317|cpar	Contig006139_C_parapsilosis_CDC317	307373	308336
MSTRG.6550.1|1228|u|NA|Supercontig_3.5_C_tropicalis_MYA-3404|ctrop	Supercontig_3.5_C_tropicalis_MYA-3404	89211	90438	MSTRG.9417.1|344|u|NA|Contig006139_C_parapsilosis_CDC317|cpar	Contig006139_C_parapsilosis_CDC317	306731	307074
MSTRG.3488.1|688|u|NA|Supercontig_3.2_C_tropicalis_MYA-3404|ctrop	Supercontig_3.2_C_tropicalis_MYA-3404	1632346	1633033	MSTRG.11370.1|795|u|NA|Contig006372_C_parapsilosis_CDC317|cpar	Contig006372_C_parapsilosis_CDC317	1561386	1562180
MSTRG.3488.1|688|u|NA|Supercontig_3.2_C_tropicalis_MYA-3404|ctrop	Supercontig_3.2_C_tropicalis_MYA-3404	1632346	1633033	MSTRG.11366.1|288|u|NA|Contig006372_C_parapsilosis_CDC317|cpar	Contig006372_C_parapsilosis_CDC317	1554456	1554743
MSTRG.8076.1|536|u|NA|Supercontig_3.6_C_tropicalis_MYA-3404|ctrop	Supercontig_3.6_C_tropicalis_MYA-3404	1079711	1080246	MSTRG.1780.1|1193|u|NA|Contig005569_C_parapsilosis_CDC317|cpar	Contig005569_C_parapsilosis_CDC317	1100684	1101876
MSTRG.8076.1|536|u|NA|Supercontig_3.6_C_tropicalis_MYA-3404|ctrop	Supercontig_3.6_C_tropicalis_MYA-3404	1079711	1080246	MSTRG.1779.1|1826|u|NA|Contig005569_C_parapsilosis_CDC317|cpar	Contig005569_C_parapsilosis_CDC317	1099723	1101548
MSTRG.8490.1|398|u|NA|Supercontig_3.7_C_tropicalis_MYA-3404|ctrop	Supercontig_3.7_C_tropicalis_MYA-3404	458153	458550	MSTRG.8780.1|435|u|NA|Contig006110_C_parapsilosis_CDC317|cpar	Contig006110_C_parapsilosis_CDC317	538073	538507
MSTRG.8490.1|398|u|NA|Supercontig_3.7_C_tropicalis_MYA-3404|ctrop	Supercontig_3.7_C_tropicalis_MYA-3404	458153	458550	MSTRG.8781.1|279|u|NA|Contig006110_C_parapsilosis_CDC317|cpar	Contig006110_C_parapsilosis_CDC317	538215	538493
MSTRG.5531.1|619|u|NA|Supercontig_3.4_C_tropicalis_MYA-3404|ctrop	Supercontig_3.4_C_tropicalis_MYA-3404	266483	267101	MSTRG.5870.1|1026|u|NA|Contig005809_C_parapsilosis_CDC317|cpar	Contig005809_C_parapsilosis_CDC317	377713	378738
MSTRG.6346.1|869|u|NA|Supercontig_3.4_C_tropicalis_MYA-3404|ctrop	Supercontig_3.4_C_tropicalis_MYA-3404	1451172	1452040	MSTRG.6026.1|433|u|NA|Contig005809_C_parapsilosis_CDC317|cpar	Contig005809_C_parapsilosis_CDC317	541335	541767
MSTRG.7422.1|845|u|NA|Supercontig_3.6_C_tropicalis_MYA-3404|ctrop	Supercontig_3.6_C_tropicalis_MYA-3404	99885	100729	MSTRG.1958.1|769|u|NA|Contig005569_C_parapsilosis_CDC317|cpar	Contig005569_C_parapsilosis_CDC317	1304687	1305455
MSTRG.6240.1|1067|u|NA|Supercontig_3.4_C_tropicalis_MYA-3404|ctrop	Supercontig_3.4_C_tropicalis_MYA-3404	1299998	1301064	MSTRG.4070.1|1153|u|NA|Contig005807_C_parapsilosis_CDC317|cpar	Contig005807_C_parapsilosis_CDC317	430568	431720
MSTRG.171.1|1039|u|NA|Supercontig_3.10_C_tropicalis_MYA-3404|ctrop	Supercontig_3.10_C_tropicalis_MYA-3404	242876	243914	MSTRG.8484.1|694|u|NA|Contig006110_C_parapsilosis_CDC317|cpar	Contig006110_C_parapsilosis_CDC317	251572	252265
MSTRG.171.1|1039|u|NA|Supercontig_3.10_C_tropicalis_MYA-3404|ctrop	Supercontig_3.10_C_tropicalis_MYA-3404	242876	243914	MSTRG.8482.1|886|u|NA|Contig006110_C_parapsilosis_CDC317|cpar	Contig006110_C_parapsilosis_CDC317	250587	251472
MSTRG.171.1|1039|u|NA|Supercontig_3.10_C_tropicalis_MYA-3404|ctrop	Supercontig_3.10_C_tropicalis_MYA-3404	242876	243914	MSTRG.8483.1|413|u|NA|Contig006110_C_parapsilosis_CDC317|cpar	Contig006110_C_parapsilosis_CDC317	250773	251185
MSTRG.9218.1|483|u|NA|Supercontig_3.8_C_tropicalis_MYA-3404|ctrop	Supercontig_3.8_C_tropicalis_MYA-3404	613550	614032	MSTRG.7576.1|456|u|NA|Contig005809_C_parapsilosis_CDC317|cpar	Contig005809_C_parapsilosis_CDC317	2260490	2260945
MSTRG.6404.1|984|u|NA|Supercontig_3.4_C_tropicalis_MYA-3404|ctrop	Supercontig_3.4_C_tropicalis_MYA-3404	1537502	1538485	MSTRG.8300.1|244|u|NA|Contig006110_C_parapsilosis_CDC317|cpar	Contig006110_C_parapsilosis_CDC317	51789	52032
MSTRG.4438.1|840|u|NA|Supercontig_3.3_C_tropicalis_MYA-3404|ctrop	Supercontig_3.3_C_tropicalis_MYA-3404	827781	828620	MSTRG.5118.1|1245|u|NA|Contig005807_C_parapsilosis_CDC317|cpar	Contig005807_C_parapsilosis_CDC317	1641970	1643214
MSTRG.4438.1|840|u|NA|Supercontig_3.3_C_tropicalis_MYA-3404|ctrop	Supercontig_3.3_C_tropicalis_MYA-3404	827781	828620	MSTRG.5119.1|756|u|NA|Contig005807_C_parapsilosis_CDC317|cpar	Contig005807_C_parapsilosis_CDC317	1642469	1643224
MSTRG.7225.1|288|u|NA|Supercontig_3.5_C_tropicalis_MYA-3404|ctrop	Supercontig_3.5_C_tropicalis_MYA-3404	1197405	1197692	MSTRG.6868.1|389|u|NA|Contig005809_C_parapsilosis_CDC317|cpar	Contig005809_C_parapsilosis_CDC317	1490983	1491371
MSTRG.2379.1|269|u|NA|Supercontig_3.21_C_tropicalis_MYA-3404|ctrop	Supercontig_3.21_C_tropicalis_MYA-3404	2724	2992	MSTRG.8817.1|321|u|NA|Contig006110_C_parapsilosis_CDC317|cpar	Contig006110_C_parapsilosis_CDC317	571717	572037
MSTRG.6460.1|458|u|NA|Supercontig_3.4_C_tropicalis_MYA-3404|ctrop	Supercontig_3.4_C_tropicalis_MYA-3404	1618098	1618555	MSTRG.8329.1|1143|u|NA|Contig006110_C_parapsilosis_CDC317|cpar	Contig006110_C_parapsilosis_CDC317	82076	83218
MSTRG.6460.1|458|u|NA|Supercontig_3.4_C_tropicalis_MYA-3404|ctrop	Supercontig_3.4_C_tropicalis_MYA-3404	1618098	1618555	MSTRG.8328.1|285|u|NA|Contig006110_C_parapsilosis_CDC317|cpar	Contig006110_C_parapsilosis_CDC317	81323	81607
MSTRG.3338.1|1468|u|NA|Supercontig_3.2_C_tropicalis_MYA-3404|ctrop	Supercontig_3.2_C_tropicalis_MYA-3404	1438811	1440278	MSTRG.11301.1|276|u|NA|Contig006372_C_parapsilosis_CDC317|cpar	Contig006372_C_parapsilosis_CDC317	1483243	1483518
MSTRG.3338.1|1468|u|NA|Supercontig_3.2_C_tropicalis_MYA-3404|ctrop	Supercontig_3.2_C_tropicalis_MYA-3404	1438811	1440278	MSTRG.11303.1|318|u|NA|Contig006372_C_parapsilosis_CDC317|cpar	Contig006372_C_parapsilosis_CDC317	1484389	1484706
MSTRG.74.1|478|u|NA|Supercontig_3.10_C_tropicalis_MYA-3404|ctrop	Supercontig_3.10_C_tropicalis_MYA-3404	96282	96759	MSTRG.5609.1|472|u|NA|Contig005809_C_parapsilosis_CDC317|cpar	Contig005809_C_parapsilosis_CDC317	106181	106652
MSTRG.6378.1|349|u|NA|Supercontig_3.4_C_tropicalis_MYA-3404|ctrop	Supercontig_3.4_C_tropicalis_MYA-3404	1497670	1498018	MSTRG.6182.1|1088|u|NA|Contig005809_C_parapsilosis_CDC317|cpar	Contig005809_C_parapsilosis_CDC317	705155	706242
MSTRG.6378.1|349|u|NA|Supercontig_3.4_C_tropicalis_MYA-3404|ctrop	Supercontig_3.4_C_tropicalis_MYA-3404	1497670	1498018	MSTRG.6179.1|221|u|NA|Contig005809_C_parapsilosis_CDC317|cpar	Contig005809_C_parapsilosis_CDC317	702255	702475
MSTRG.3396.1|787|u|NA|Supercontig_3.2_C_tropicalis_MYA-3404|ctrop	Supercontig_3.2_C_tropicalis_MYA-3404	1525004	1525790	MSTRG.1685.1|405|u|NA|Contig005569_C_parapsilosis_CDC317|cpar	Contig005569_C_parapsilosis_CDC317	1009175	1009579
MSTRG.3396.1|787|u|NA|Supercontig_3.2_C_tropicalis_MYA-3404|ctrop	Supercontig_3.2_C_tropicalis_MYA-3404	1525004	1525790	MSTRG.1684.1|594|u|NA|Contig005569_C_parapsilosis_CDC317|cpar	Contig005569_C_parapsilosis_CDC317	1009005	1009598
MSTRG.6459.1|1778|u|NA|Supercontig_3.4_C_tropicalis_MYA-3404|ctrop	Supercontig_3.4_C_tropicalis_MYA-3404	1617624	1619401	MSTRG.8329.1|1143|u|NA|Contig006110_C_parapsilosis_CDC317|cpar	Contig006110_C_parapsilosis_CDC317	82076	83218
MSTRG.2524.1|1687|u|NA|Supercontig_3.2_C_tropicalis_MYA-3404|ctrop	Supercontig_3.2_C_tropicalis_MYA-3404	173577	175263	MSTRG.7829.1|1201|u|NA|Contig005809_C_parapsilosis_CDC317|cpar	Contig005809_C_parapsilosis_CDC317	2529953	2531153
MSTRG.2524.1|1687|u|NA|Supercontig_3.2_C_tropicalis_MYA-3404|ctrop	Supercontig_3.2_C_tropicalis_MYA-3404	173577	175263	MSTRG.7828.1|414|u|NA|Contig005809_C_parapsilosis_CDC317|cpar	Contig005809_C_parapsilosis_CDC317	2529435	2529848
MSTRG.4157.1|318|u|NA|Supercontig_3.3_C_tropicalis_MYA-3404|ctrop	Supercontig_3.3_C_tropicalis_MYA-3404	398509	398826	MSTRG.5134.1|633|u|NA|Contig005807_C_parapsilosis_CDC317|cpar	Contig005807_C_parapsilosis_CDC317	1659203	1659835
MSTRG.8208.1|720|u|NA|Supercontig_3.7_C_tropicalis_MYA-3404|ctrop	Supercontig_3.7_C_tropicalis_MYA-3404	32523	33242	MSTRG.2866.1|441|u|NA|Contig005806_C_parapsilosis_CDC317|cpar	Contig005806_C_parapsilosis_CDC317	89624	90064
MSTRG.7333.1|320|u|NA|Supercontig_3.5_C_tropicalis_MYA-3404|ctrop	Supercontig_3.5_C_tropicalis_MYA-3404	1358828	1359147	MSTRG.1522.1|550|u|NA|Contig005569_C_parapsilosis_CDC317|cpar	Contig005569_C_parapsilosis_CDC317	837741	838290
MSTRG.7333.1|320|u|NA|Supercontig_3.5_C_tropicalis_MYA-3404|ctrop	Supercontig_3.5_C_tropicalis_MYA-3404	1358828	1359147	MSTRG.1521.1|216|u|NA|Contig005569_C_parapsilosis_CDC317|cpar	Contig005569_C_parapsilosis_CDC317	837438	837653
MSTRG.4013.1|207|u|NA|Supercontig_3.3_C_tropicalis_MYA-3404|ctrop	Supercontig_3.3_C_tropicalis_MYA-3404	155200	155406	MSTRG.9944.1|823|u|NA|Contig006139_C_parapsilosis_CDC317|cpar	Contig006139_C_parapsilosis_CDC317	880227	881049
MSTRG.1530.1|560|u|NA|Supercontig_3.1_C_tropicalis_MYA-3404|ctrop	Supercontig_3.1_C_tropicalis_MYA-3404	1198375	1198934	MSTRG.6265.1|296|u|NA|Contig005809_C_parapsilosis_CDC317|cpar	Contig005809_C_parapsilosis_CDC317	797296	797591
MSTRG.1530.1|560|u|NA|Supercontig_3.1_C_tropicalis_MYA-3404|ctrop	Supercontig_3.1_C_tropicalis_MYA-3404	1198375	1198934	MSTRG.6264.1|325|u|NA|Contig005809_C_parapsilosis_CDC317|cpar	Contig005809_C_parapsilosis_CDC317	796849	797173
MSTRG.6551.1|428|u|NA|Supercontig_3.5_C_tropicalis_MYA-3404|ctrop	Supercontig_3.5_C_tropicalis_MYA-3404	89885	90312	MSTRG.9419.1|964|u|NA|Contig006139_C_parapsilosis_CDC317|cpar	Contig006139_C_parapsilosis_CDC317	307373	308336
MSTRG.6551.1|428|u|NA|Supercontig_3.5_C_tropicalis_MYA-3404|ctrop	Supercontig_3.5_C_tropicalis_MYA-3404	89885	90312	MSTRG.9417.1|344|u|NA|Contig006139_C_parapsilosis_CDC317|cpar	Contig006139_C_parapsilosis_CDC317	306731	307074
MSTRG.8153.1|947|u|NA|Supercontig_3.6_C_tropicalis_MYA-3404|ctrop	Supercontig_3.6_C_tropicalis_MYA-3404	1205203	1206149	MSTRG.2217.1|327|u|NA|Contig005569_C_parapsilosis_CDC317|cpar	Contig005569_C_parapsilosis_CDC317	1576013	1576339
MSTRG.1651.1|279|u|NA|Supercontig_3.1_C_tropicalis_MYA-3404|ctrop	Supercontig_3.1_C_tropicalis_MYA-3404	1373354	1373632	MSTRG.6469.1|639|u|NA|Contig005809_C_parapsilosis_CDC317|cpar	Contig005809_C_parapsilosis_CDC317	1012468	1013106
MSTRG.1651.1|279|u|NA|Supercontig_3.1_C_tropicalis_MYA-3404|ctrop	Supercontig_3.1_C_tropicalis_MYA-3404	1373354	1373632	MSTRG.6471.1|340|u|NA|Contig005809_C_parapsilosis_CDC317|cpar	Contig005809_C_parapsilosis_CDC317	1013243	1013582
MSTRG.2149.1|1206|u|NA|Supercontig_3.1_C_tropicalis_MYA-3404|ctrop	Supercontig_3.1_C_tropicalis_MYA-3404	2095472	2096677	MSTRG.4253.1|620|u|NA|Contig005807_C_parapsilosis_CDC317|cpar	Contig005807_C_parapsilosis_CDC317	624393	625012
MSTRG.7192.1|649|u|NA|Supercontig_3.5_C_tropicalis_MYA-3404|ctrop	Supercontig_3.5_C_tropicalis_MYA-3404	1144532	1145180	MSTRG.7268.1|783|u|NA|Contig005809_C_parapsilosis_CDC317|cpar	Contig005809_C_parapsilosis_CDC317	1932218	1933000
MSTRG.9378.1|825|u|NA|Supercontig_3.9_C_tropicalis_MYA-3404|ctrop	Supercontig_3.9_C_tropicalis_MYA-3404	29003	29827	MSTRG.5311.1|353|u|NA|Contig005807_C_parapsilosis_CDC317|cpar	Contig005807_C_parapsilosis_CDC317	1870901	1871253
MSTRG.9378.1|825|u|NA|Supercontig_3.9_C_tropicalis_MYA-3404|ctrop	Supercontig_3.9_C_tropicalis_MYA-3404	29003	29827	MSTRG.5312.1|709|u|NA|Contig005807_C_parapsilosis_CDC317|cpar	Contig005807_C_parapsilosis_CDC317	1871420	1872128
MSTRG.256.1|465|u|NA|Supercontig_3.10_C_tropicalis_MYA-3404|ctrop	Supercontig_3.10_C_tropicalis_MYA-3404	359214	359678	MSTRG.8535.1|571|u|NA|Contig006110_C_parapsilosis_CDC317|cpar	Contig006110_C_parapsilosis_CDC317	308897	309467
MSTRG.6026.1|1527|u|NA|Supercontig_3.4_C_tropicalis_MYA-3404|ctrop	Supercontig_3.4_C_tropicalis_MYA-3404	982056	983582	MSTRG.4697.1|308|u|NA|Contig005807_C_parapsilosis_CDC317|cpar	Contig005807_C_parapsilosis_CDC317	1148968	1149275
MSTRG.2601.1|390|u|NA|Supercontig_3.2_C_tropicalis_MYA-3404|ctrop	Supercontig_3.2_C_tropicalis_MYA-3404	304248	304637	MSTRG.8213.1|538|u|NA|Contig005809_C_parapsilosis_CDC317|cpar	Contig005809_C_parapsilosis_CDC317	2963830	2964367
MSTRG.2601.1|390|u|NA|Supercontig_3.2_C_tropicalis_MYA-3404|ctrop	Supercontig_3.2_C_tropicalis_MYA-3404	304248	304637	MSTRG.8216.1|388|u|NA|Contig005809_C_parapsilosis_CDC317|cpar	Contig005809_C_parapsilosis_CDC317	2967728	2968115
MSTRG.463.1|623|u|NA|Supercontig_3.11_C_tropicalis_MYA-3404|ctrop	Supercontig_3.11_C_tropicalis_MYA-3404	271473	272095	MSTRG.1059.1|286|u|NA|Contig005569_C_parapsilosis_CDC317|cpar	Contig005569_C_parapsilosis_CDC317	290287	290572
MSTRG.594.1|378|u|NA|Supercontig_3.12_C_tropicalis_MYA-3404|ctrop	Supercontig_3.12_C_tropicalis_MYA-3404	16052	16429	MSTRG.9985.1|240|u|NA|Contig006139_C_parapsilosis_CDC317|cpar	Contig006139_C_parapsilosis_CDC317	937495	937734
MSTRG.594.1|378|u|NA|Supercontig_3.12_C_tropicalis_MYA-3404|ctrop	Supercontig_3.12_C_tropicalis_MYA-3404	16052	16429	MSTRG.9984.1|2213|u|NA|Contig006139_C_parapsilosis_CDC317|cpar	Contig006139_C_parapsilosis_CDC317	935245	937457
MSTRG.8916.1|644|u|NA|Supercontig_3.8_C_tropicalis_MYA-3404|ctrop	Supercontig_3.8_C_tropicalis_MYA-3404	207883	208526	MSTRG.3529.1|419|u|NA|Contig005806_C_parapsilosis_CDC317|cpar	Contig005806_C_parapsilosis_CDC317	810473	810891
MSTRG.1473.1|925|u|NA|Supercontig_3.1_C_tropicalis_MYA-3404|ctrop	Supercontig_3.1_C_tropicalis_MYA-3404	1112711	1113635	MSTRG.10636.1|445|u|NA|Contig006372_C_parapsilosis_CDC317|cpar	Contig006372_C_parapsilosis_CDC317	735582	736026
MSTRG.1473.1|925|u|NA|Supercontig_3.1_C_tropicalis_MYA-3404|ctrop	Supercontig_3.1_C_tropicalis_MYA-3404	1112711	1113635	MSTRG.10641.1|244|u|NA|Contig006372_C_parapsilosis_CDC317|cpar	Contig006372_C_parapsilosis_CDC317	737963	738206
MSTRG.2285.1|303|u|NA|Supercontig_3.1_C_tropicalis_MYA-3404|ctrop	Supercontig_3.1_C_tropicalis_MYA-3404	2328601	2328903	MSTRG.4415.1|310|u|NA|Contig005807_C_parapsilosis_CDC317|cpar	Contig005807_C_parapsilosis_CDC317	828089	828398
MSTRG.3448.1|548|u|NA|Supercontig_3.2_C_tropicalis_MYA-3404|ctrop	Supercontig_3.2_C_tropicalis_MYA-3404	1595185	1595732	MSTRG.4827.1|317|u|NA|Contig005807_C_parapsilosis_CDC317|cpar	Contig005807_C_parapsilosis_CDC317	1295598	1295914
MSTRG.3448.1|548|u|NA|Supercontig_3.2_C_tropicalis_MYA-3404|ctrop	Supercontig_3.2_C_tropicalis_MYA-3404	1595185	1595732	MSTRG.4828.1|205|u|NA|Contig005807_C_parapsilosis_CDC317|cpar	Contig005807_C_parapsilosis_CDC317	1296286	1296490
MSTRG.6349.1|437|u|NA|Supercontig_3.4_C_tropicalis_MYA-3404|ctrop	Supercontig_3.4_C_tropicalis_MYA-3404	1454979	1455415	MSTRG.6026.1|433|u|NA|Contig005809_C_parapsilosis_CDC317|cpar	Contig005809_C_parapsilosis_CDC317	541335	541767
MSTRG.4169.1|297|u|NA|Supercontig_3.3_C_tropicalis_MYA-3404|ctrop	Supercontig_3.3_C_tropicalis_MYA-3404	412666	412962	MSTRG.5135.1|627|u|NA|Contig005807_C_parapsilosis_CDC317|cpar	Contig005807_C_parapsilosis_CDC317	1659758	1660384
MSTRG.4169.1|297|u|NA|Supercontig_3.3_C_tropicalis_MYA-3404|ctrop	Supercontig_3.3_C_tropicalis_MYA-3404	412666	412962	MSTRG.5134.1|633|u|NA|Contig005807_C_parapsilosis_CDC317|cpar	Contig005807_C_parapsilosis_CDC317	1659203	1659835
MSTRG.3414.1|740|u|NA|Supercontig_3.2_C_tropicalis_MYA-3404|ctrop	Supercontig_3.2_C_tropicalis_MYA-3404	1547284	1548023	MSTRG.1662.1|517|u|NA|Contig005569_C_parapsilosis_CDC317|cpar	Contig005569_C_parapsilosis_CDC317	987606	988122
MSTRG.5408.1|480|u|NA|Supercontig_3.4_C_tropicalis_MYA-3404|ctrop	Supercontig_3.4_C_tropicalis_MYA-3404	84888	85367	MSTRG.6348.1|1450|u|NA|Contig005809_C_parapsilosis_CDC317|cpar	Contig005809_C_parapsilosis_CDC317	887023	888472
MSTRG.5408.1|480|u|NA|Supercontig_3.4_C_tropicalis_MYA-3404|ctrop	Supercontig_3.4_C_tropicalis_MYA-3404	84888	85367	MSTRG.6347.1|518|u|NA|Contig005809_C_parapsilosis_CDC317|cpar	Contig005809_C_parapsilosis_CDC317	885658	886175
MSTRG.4907.1|521|u|NA|Supercontig_3.3_C_tropicalis_MYA-3404|ctrop	Supercontig_3.3_C_tropicalis_MYA-3404	1568318	1568838	MSTRG.194.1|312|u|NA|Contig005504_C_parapsilosis_CDC317|cpar	Contig005504_C_parapsilosis_CDC317	262492	262803
MSTRG.4907.1|521|u|NA|Supercontig_3.3_C_tropicalis_MYA-3404|ctrop	Supercontig_3.3_C_tropicalis_MYA-3404	1568318	1568838	MSTRG.200.1|618|u|NA|Contig005504_C_parapsilosis_CDC317|cpar	Contig005504_C_parapsilosis_CDC317	269781	270398
MSTRG.5728.1|1237|u|NA|Supercontig_3.4_C_tropicalis_MYA-3404|ctrop	Supercontig_3.4_C_tropicalis_MYA-3404	568182	569418	MSTRG.8441.1|1086|u|NA|Contig006110_C_parapsilosis_CDC317|cpar	Contig006110_C_parapsilosis_CDC317	206661	207746
MSTRG.2926.1|564|u|NA|Supercontig_3.2_C_tropicalis_MYA-3404|ctrop	Supercontig_3.2_C_tropicalis_MYA-3404	824626	825189	MSTRG.7732.1|1578|u|NA|Contig005809_C_parapsilosis_CDC317|cpar	Contig005809_C_parapsilosis_CDC317	2422013	2423590
MSTRG.2926.1|564|u|NA|Supercontig_3.2_C_tropicalis_MYA-3404|ctrop	Supercontig_3.2_C_tropicalis_MYA-3404	824626	825189	MSTRG.7722.1|215|u|NA|Contig005809_C_parapsilosis_CDC317|cpar	Contig005809_C_parapsilosis_CDC317	2409497	2409711
MSTRG.7922.1|679|u|NA|Supercontig_3.6_C_tropicalis_MYA-3404|ctrop	Supercontig_3.6_C_tropicalis_MYA-3404	871826	872504	MSTRG.2060.1|357|u|NA|Contig005569_C_parapsilosis_CDC317|cpar	Contig005569_C_parapsilosis_CDC317	1406818	1407174
MSTRG.7922.1|679|u|NA|Supercontig_3.6_C_tropicalis_MYA-3404|ctrop	Supercontig_3.6_C_tropicalis_MYA-3404	871826	872504	MSTRG.2059.1|860|u|NA|Contig005569_C_parapsilosis_CDC317|cpar	Contig005569_C_parapsilosis_CDC317	1406491	1407350
MSTRG.8115.1|811|u|NA|Supercontig_3.6_C_tropicalis_MYA-3404|ctrop	Supercontig_3.6_C_tropicalis_MYA-3404	1141679	1142489	MSTRG.2450.1|831|u|NA|Contig005569_C_parapsilosis_CDC317|cpar	Contig005569_C_parapsilosis_CDC317	1843936	1844766
MSTRG.8115.1|811|u|NA|Supercontig_3.6_C_tropicalis_MYA-3404|ctrop	Supercontig_3.6_C_tropicalis_MYA-3404	1141679	1142489	MSTRG.2451.1|376|u|NA|Contig005569_C_parapsilosis_CDC317|cpar	Contig005569_C_parapsilosis_CDC317	1844836	1845211
MSTRG.8447.1|1426|u|NA|Supercontig_3.7_C_tropicalis_MYA-3404|ctrop	Supercontig_3.7_C_tropicalis_MYA-3404	390167	391592	MSTRG.8906.1|284|u|NA|Contig006110_C_parapsilosis_CDC317|cpar	Contig006110_C_parapsilosis_CDC317	674798	675081
MSTRG.5609.1|1255|u|NA|Supercontig_3.4_C_tropicalis_MYA-3404|ctrop	Supercontig_3.4_C_tropicalis_MYA-3404	379590	380844	MSTRG.3443.1|3094|u|NA|Contig005806_C_parapsilosis_CDC317|cpar	Contig005806_C_parapsilosis_CDC317	713023	716116
MSTRG.5609.1|1255|u|NA|Supercontig_3.4_C_tropicalis_MYA-3404|ctrop	Supercontig_3.4_C_tropicalis_MYA-3404	379590	380844	MSTRG.3442.1|2614|u|NA|Contig005806_C_parapsilosis_CDC317|cpar	Contig005806_C_parapsilosis_CDC317	712674	715287
MSTRG.7245.1|335|u|NA|Supercontig_3.5_C_tropicalis_MYA-3404|ctrop	Supercontig_3.5_C_tropicalis_MYA-3404	1228537	1228871	MSTRG.6832.1|448|u|NA|Contig005809_C_parapsilosis_CDC317|cpar	Contig005809_C_parapsilosis_CDC317	1443946	1444393
MSTRG.4847.1|316|u|NA|Supercontig_3.3_C_tropicalis_MYA-3404|ctrop	Supercontig_3.3_C_tropicalis_MYA-3404	1476478	1476793	MSTRG.3315.1|223|u|NA|Contig005806_C_parapsilosis_CDC317|cpar	Contig005806_C_parapsilosis_CDC317	589066	589288
MSTRG.3312.1|210|u|NA|Supercontig_3.2_C_tropicalis_MYA-3404|ctrop	Supercontig_3.2_C_tropicalis_MYA-3404	1406544	1406753	MSTRG.11268.1|308|u|NA|Contig006372_C_parapsilosis_CDC317|cpar	Contig006372_C_parapsilosis_CDC317	1456843	1457150
MSTRG.665.1|1122|u|NA|Supercontig_3.12_C_tropicalis_MYA-3404|ctrop	Supercontig_3.12_C_tropicalis_MYA-3404	115705	116826	MSTRG.9847.1|380|u|NA|Contig006139_C_parapsilosis_CDC317|cpar	Contig006139_C_parapsilosis_CDC317	780452	780831
MSTRG.665.1|1122|u|NA|Supercontig_3.12_C_tropicalis_MYA-3404|ctrop	Supercontig_3.12_C_tropicalis_MYA-3404	115705	116826	MSTRG.9848.1|367|u|NA|Contig006139_C_parapsilosis_CDC317|cpar	Contig006139_C_parapsilosis_CDC317	780475	780841
MSTRG.406.1|577|u|NA|Supercontig_3.11_C_tropicalis_MYA-3404|ctrop	Supercontig_3.11_C_tropicalis_MYA-3404	183172	183748	MSTRG.955.1|450|u|NA|Contig005569_C_parapsilosis_CDC317|cpar	Contig005569_C_parapsilosis_CDC317	170691	171140
MSTRG.406.1|577|u|NA|Supercontig_3.11_C_tropicalis_MYA-3404|ctrop	Supercontig_3.11_C_tropicalis_MYA-3404	183172	183748	MSTRG.964.1|324|u|NA|Contig005569_C_parapsilosis_CDC317|cpar	Contig005569_C_parapsilosis_CDC317	177310	177633
MSTRG.5295.1|532|u|NA|Supercontig_3.3_C_tropicalis_MYA-3404|ctrop	Supercontig_3.3_C_tropicalis_MYA-3404	2128833	2129364	MSTRG.743.1|986|u|NA|Contig005504_C_parapsilosis_CDC317|cpar	Contig005504_C_parapsilosis_CDC317	860247	861232
MSTRG.5295.1|532|u|NA|Supercontig_3.3_C_tropicalis_MYA-3404|ctrop	Supercontig_3.3_C_tropicalis_MYA-3404	2128833	2129364	MSTRG.742.1|526|u|NA|Contig005504_C_parapsilosis_CDC317|cpar	Contig005504_C_parapsilosis_CDC317	859266	859791
MSTRG.5628.1|529|u|NA|Supercontig_3.4_C_tropicalis_MYA-3404|ctrop	Supercontig_3.4_C_tropicalis_MYA-3404	400194	400722	MSTRG.1127.1|3418|u|NA|Contig005569_C_parapsilosis_CDC317|cpar	Contig005569_C_parapsilosis_CDC317	374028	377445
MSTRG.1372.1|216|u|NA|Supercontig_3.1_C_tropicalis_MYA-3404|ctrop	Supercontig_3.1_C_tropicalis_MYA-3404	964748	964963	MSTRG.1339.1|395|u|NA|Contig005569_C_parapsilosis_CDC317|cpar	Contig005569_C_parapsilosis_CDC317	616878	617272
MSTRG.6027.1|831|u|NA|Supercontig_3.4_C_tropicalis_MYA-3404|ctrop	Supercontig_3.4_C_tropicalis_MYA-3404	983411	984241	MSTRG.4697.1|308|u|NA|Contig005807_C_parapsilosis_CDC317|cpar	Contig005807_C_parapsilosis_CDC317	1148968	1149275
MSTRG.338.1|576|u|NA|Supercontig_3.11_C_tropicalis_MYA-3404|ctrop	Supercontig_3.11_C_tropicalis_MYA-3404	79539	80114	MSTRG.1028.1|364|u|NA|Contig005569_C_parapsilosis_CDC317|cpar	Contig005569_C_parapsilosis_CDC317	256879	257242
MSTRG.4521.1|440|u|NA|Supercontig_3.3_C_tropicalis_MYA-3404|ctrop	Supercontig_3.3_C_tropicalis_MYA-3404	968039	968478	MSTRG.5167.1|299|u|NA|Contig005807_C_parapsilosis_CDC317|cpar	Contig005807_C_parapsilosis_CDC317	1701186	1701484
MSTRG.1824.1|391|u|NA|Supercontig_3.1_C_tropicalis_MYA-3404|ctrop	Supercontig_3.1_C_tropicalis_MYA-3404	1626210	1626600	MSTRG.5961.1|479|u|NA|Contig005809_C_parapsilosis_CDC317|cpar	Contig005809_C_parapsilosis_CDC317	472939	473417
MSTRG.2848.1|691|u|NA|Supercontig_3.2_C_tropicalis_MYA-3404|ctrop	Supercontig_3.2_C_tropicalis_MYA-3404	671696	672386	MSTRG.7647.1|207|u|NA|Contig005809_C_parapsilosis_CDC317|cpar	Contig005809_C_parapsilosis_CDC317	2320905	2321111
MSTRG.2848.1|691|u|NA|Supercontig_3.2_C_tropicalis_MYA-3404|ctrop	Supercontig_3.2_C_tropicalis_MYA-3404	671696	672386	MSTRG.7640.1|215|u|NA|Contig005809_C_parapsilosis_CDC317|cpar	Contig005809_C_parapsilosis_CDC317	2316125	2316339
MSTRG.2598.1|542|u|NA|Supercontig_3.2_C_tropicalis_MYA-3404|ctrop	Supercontig_3.2_C_tropicalis_MYA-3404	303299	303840	MSTRG.8216.1|388|u|NA|Contig005809_C_parapsilosis_CDC317|cpar	Contig005809_C_parapsilosis_CDC317	2967728	2968115
MSTRG.595.1|713|u|NA|Supercontig_3.12_C_tropicalis_MYA-3404|ctrop	Supercontig_3.12_C_tropicalis_MYA-3404	16944	17656	MSTRG.9985.1|240|u|NA|Contig006139_C_parapsilosis_CDC317|cpar	Contig006139_C_parapsilosis_CDC317	937495	937734
MSTRG.595.1|713|u|NA|Supercontig_3.12_C_tropicalis_MYA-3404|ctrop	Supercontig_3.12_C_tropicalis_MYA-3404	16944	17656	MSTRG.9983.1|2259|u|NA|Contig006139_C_parapsilosis_CDC317|cpar	Contig006139_C_parapsilosis_CDC317	935154	937412
MSTRG.595.1|713|u|NA|Supercontig_3.12_C_tropicalis_MYA-3404|ctrop	Supercontig_3.12_C_tropicalis_MYA-3404	16944	17656	MSTRG.9984.1|2213|u|NA|Contig006139_C_parapsilosis_CDC317|cpar	Contig006139_C_parapsilosis_CDC317	935245	937457
MSTRG.891.1|692|u|NA|Supercontig_3.1_C_tropicalis_MYA-3404|ctrop	Supercontig_3.1_C_tropicalis_MYA-3404	255290	255981	MSTRG.10452.1|327|u|NA|Contig006372_C_parapsilosis_CDC317|cpar	Contig006372_C_parapsilosis_CDC317	511021	511347
MSTRG.891.1|692|u|NA|Supercontig_3.1_C_tropicalis_MYA-3404|ctrop	Supercontig_3.1_C_tropicalis_MYA-3404	255290	255981	MSTRG.10454.1|237|u|NA|Contig006372_C_parapsilosis_CDC317|cpar	Contig006372_C_parapsilosis_CDC317	512230	512466
MSTRG.2609.1|598|u|NA|Supercontig_3.2_C_tropicalis_MYA-3404|ctrop	Supercontig_3.2_C_tropicalis_MYA-3404	319940	320537	MSTRG.8228.1|250|u|NA|Contig005809_C_parapsilosis_CDC317|cpar	Contig005809_C_parapsilosis_CDC317	2983264	2983513
MSTRG.479.1|657|u|NA|Supercontig_3.11_C_tropicalis_MYA-3404|ctrop	Supercontig_3.11_C_tropicalis_MYA-3404	292201	292857	MSTRG.980.1|356|u|NA|Contig005569_C_parapsilosis_CDC317|cpar	Contig005569_C_parapsilosis_CDC317	196479	196834
MSTRG.479.1|657|u|NA|Supercontig_3.11_C_tropicalis_MYA-3404|ctrop	Supercontig_3.11_C_tropicalis_MYA-3404	292201	292857	MSTRG.982.1|1426|u|NA|Contig005569_C_parapsilosis_CDC317|cpar	Contig005569_C_parapsilosis_CDC317	197785	199210
MSTRG.7787.1|352|u|NA|Supercontig_3.6_C_tropicalis_MYA-3404|ctrop	Supercontig_3.6_C_tropicalis_MYA-3404	679713	680064	MSTRG.2475.1|1260|u|NA|Contig005569_C_parapsilosis_CDC317|cpar	Contig005569_C_parapsilosis_CDC317	1874296	1875555
MSTRG.4160.1|230|u|NA|Supercontig_3.3_C_tropicalis_MYA-3404|ctrop	Supercontig_3.3_C_tropicalis_MYA-3404	401145	401374	MSTRG.5135.1|627|u|NA|Contig005807_C_parapsilosis_CDC317|cpar	Contig005807_C_parapsilosis_CDC317	1659758	1660384
MSTRG.4160.1|230|u|NA|Supercontig_3.3_C_tropicalis_MYA-3404|ctrop	Supercontig_3.3_C_tropicalis_MYA-3404	401145	401374	MSTRG.5134.1|633|u|NA|Contig005807_C_parapsilosis_CDC317|cpar	Contig005807_C_parapsilosis_CDC317	1659203	1659835
MSTRG.126.1|384|u|NA|Supercontig_3.10_C_tropicalis_MYA-3404|ctrop	Supercontig_3.10_C_tropicalis_MYA-3404	172765	173148	MSTRG.5631.1|483|u|NA|Contig005809_C_parapsilosis_CDC317|cpar	Contig005809_C_parapsilosis_CDC317	132515	132997
MSTRG.6379.1|910|u|NA|Supercontig_3.4_C_tropicalis_MYA-3404|ctrop	Supercontig_3.4_C_tropicalis_MYA-3404	1498633	1499542	MSTRG.6182.1|1088|u|NA|Contig005809_C_parapsilosis_CDC317|cpar	Contig005809_C_parapsilosis_CDC317	705155	706242
MSTRG.6379.1|910|u|NA|Supercontig_3.4_C_tropicalis_MYA-3404|ctrop	Supercontig_3.4_C_tropicalis_MYA-3404	1498633	1499542	MSTRG.6179.1|221|u|NA|Contig005809_C_parapsilosis_CDC317|cpar	Contig005809_C_parapsilosis_CDC317	702255	702475
MSTRG.4113.1|208|u|NA|Supercontig_3.3_C_tropicalis_MYA-3404|ctrop	Supercontig_3.3_C_tropicalis_MYA-3404	321488	321695	MSTRG.10982.1|327|u|NA|Contig006372_C_parapsilosis_CDC317|cpar	Contig006372_C_parapsilosis_CDC317	1116569	1116895
MSTRG.2543.1|639|u|NA|Supercontig_3.2_C_tropicalis_MYA-3404|ctrop	Supercontig_3.2_C_tropicalis_MYA-3404	215286	215924	MSTRG.7785.1|399|u|NA|Contig005809_C_parapsilosis_CDC317|cpar	Contig005809_C_parapsilosis_CDC317	2470216	2470614
MSTRG.3032.1|412|u|NA|Supercontig_3.2_C_tropicalis_MYA-3404|ctrop	Supercontig_3.2_C_tropicalis_MYA-3404	985366	985777	MSTRG.7447.1|723|u|NA|Contig005809_C_parapsilosis_CDC317|cpar	Contig005809_C_parapsilosis_CDC317	2130146	2130868
MSTRG.8838.1|244|u|NA|Supercontig_3.8_C_tropicalis_MYA-3404|ctrop	Supercontig_3.8_C_tropicalis_MYA-3404	66372	66615	MSTRG.3665.1|235|u|NA|Contig005806_C_parapsilosis_CDC317|cpar	Contig005806_C_parapsilosis_CDC317	975008	975242
MSTRG.8914.1|423|u|NA|Supercontig_3.8_C_tropicalis_MYA-3404|ctrop	Supercontig_3.8_C_tropicalis_MYA-3404	199707	200129	MSTRG.3535.1|1225|u|NA|Contig005806_C_parapsilosis_CDC317|cpar	Contig005806_C_parapsilosis_CDC317	817807	819031
MSTRG.8914.1|423|u|NA|Supercontig_3.8_C_tropicalis_MYA-3404|ctrop	Supercontig_3.8_C_tropicalis_MYA-3404	199707	200129	MSTRG.3529.1|419|u|NA|Contig005806_C_parapsilosis_CDC317|cpar	Contig005806_C_parapsilosis_CDC317	810473	810891
MSTRG.3360.1|521|u|NA|Supercontig_3.2_C_tropicalis_MYA-3404|ctrop	Supercontig_3.2_C_tropicalis_MYA-3404	1475411	1475931	MSTRG.11325.1|342|u|NA|Contig006372_C_parapsilosis_CDC317|cpar	Contig006372_C_parapsilosis_CDC317	1511270	1511611
MSTRG.1938.1|207|u|NA|Supercontig_3.1_C_tropicalis_MYA-3404|ctrop	Supercontig_3.1_C_tropicalis_MYA-3404	1784387	1784593	MSTRG.4208.1|329|u|NA|Contig005807_C_parapsilosis_CDC317|cpar	Contig005807_C_parapsilosis_CDC317	576540	576868
MSTRG.7051.1|597|u|NA|Supercontig_3.5_C_tropicalis_MYA-3404|ctrop	Supercontig_3.5_C_tropicalis_MYA-3404	932198	932794	MSTRG.7069.1|1595|u|NA|Contig005809_C_parapsilosis_CDC317|cpar	Contig005809_C_parapsilosis_CDC317	1707449	1709043
MSTRG.5029.1|498|u|NA|Supercontig_3.3_C_tropicalis_MYA-3404|ctrop	Supercontig_3.3_C_tropicalis_MYA-3404	1761751	1762248	MSTRG.545.1|1279|u|NA|Contig005504_C_parapsilosis_CDC317|cpar	Contig005504_C_parapsilosis_CDC317	654209	655487
MSTRG.8489.1|494|u|NA|Supercontig_3.7_C_tropicalis_MYA-3404|ctrop	Supercontig_3.7_C_tropicalis_MYA-3404	458041	458534	MSTRG.8780.1|435|u|NA|Contig006110_C_parapsilosis_CDC317|cpar	Contig006110_C_parapsilosis_CDC317	538073	538507
MSTRG.8489.1|494|u|NA|Supercontig_3.7_C_tropicalis_MYA-3404|ctrop	Supercontig_3.7_C_tropicalis_MYA-3404	458041	458534	MSTRG.8781.1|279|u|NA|Contig006110_C_parapsilosis_CDC317|cpar	Contig006110_C_parapsilosis_CDC317	538215	538493
MSTRG.554.1|340|u|NA|Supercontig_3.11_C_tropicalis_MYA-3404|ctrop	Supercontig_3.11_C_tropicalis_MYA-3404	390256	390595	MSTRG.810.1|290|u|NA|Contig005569_C_parapsilosis_CDC317|cpar	Contig005569_C_parapsilosis_CDC317	36294	36583
MSTRG.554.1|340|u|NA|Supercontig_3.11_C_tropicalis_MYA-3404|ctrop	Supercontig_3.11_C_tropicalis_MYA-3404	390256	390595	MSTRG.809.1|380|u|NA|Contig005569_C_parapsilosis_CDC317|cpar	Contig005569_C_parapsilosis_CDC317	36212	36591
MSTRG.6431.1|277|u|NA|Supercontig_3.4_C_tropicalis_MYA-3404|ctrop	Supercontig_3.4_C_tropicalis_MYA-3404	1575830	1576106	MSTRG.8360.1|293|u|NA|Contig006110_C_parapsilosis_CDC317|cpar	Contig006110_C_parapsilosis_CDC317	119183	119475
MSTRG.6431.1|277|u|NA|Supercontig_3.4_C_tropicalis_MYA-3404|ctrop	Supercontig_3.4_C_tropicalis_MYA-3404	1575830	1576106	MSTRG.8368.1|384|u|NA|Contig006110_C_parapsilosis_CDC317|cpar	Contig006110_C_parapsilosis_CDC317	125349	125732
MSTRG.596.1|1345|u|NA|Supercontig_3.12_C_tropicalis_MYA-3404|ctrop	Supercontig_3.12_C_tropicalis_MYA-3404	17005	18349	MSTRG.9983.1|2259|u|NA|Contig006139_C_parapsilosis_CDC317|cpar	Contig006139_C_parapsilosis_CDC317	935154	937412
MSTRG.596.1|1345|u|NA|Supercontig_3.12_C_tropicalis_MYA-3404|ctrop	Supercontig_3.12_C_tropicalis_MYA-3404	17005	18349	MSTRG.9984.1|2213|u|NA|Contig006139_C_parapsilosis_CDC317|cpar	Contig006139_C_parapsilosis_CDC317	935245	937457
MSTRG.7351.1|327|u|NA|Supercontig_3.6_C_tropicalis_MYA-3404|ctrop	Supercontig_3.6_C_tropicalis_MYA-3404	17839	18165	MSTRG.2610.1|272|u|NA|Contig005569_C_parapsilosis_CDC317|cpar	Contig005569_C_parapsilosis_CDC317	2019570	2019841
MSTRG.1969.1|806|u|NA|Supercontig_3.1_C_tropicalis_MYA-3404|ctrop	Supercontig_3.1_C_tropicalis_MYA-3404	1831400	1832205	MSTRG.3756.1|1054|u|NA|Contig005807_C_parapsilosis_CDC317|cpar	Contig005807_C_parapsilosis_CDC317	46842	47895
MSTRG.1969.1|806|u|NA|Supercontig_3.1_C_tropicalis_MYA-3404|ctrop	Supercontig_3.1_C_tropicalis_MYA-3404	1831400	1832205	MSTRG.3757.1|300|u|NA|Contig005807_C_parapsilosis_CDC317|cpar	Contig005807_C_parapsilosis_CDC317	48228	48527
MSTRG.1968.1|1810|u|NA|Supercontig_3.1_C_tropicalis_MYA-3404|ctrop	Supercontig_3.1_C_tropicalis_MYA-3404	1831298	1833107	MSTRG.3756.1|1054|u|NA|Contig005807_C_parapsilosis_CDC317|cpar	Contig005807_C_parapsilosis_CDC317	46842	47895
MSTRG.1968.1|1810|u|NA|Supercontig_3.1_C_tropicalis_MYA-3404|ctrop	Supercontig_3.1_C_tropicalis_MYA-3404	1831298	1833107	MSTRG.3757.1|300|u|NA|Contig005807_C_parapsilosis_CDC317|cpar	Contig005807_C_parapsilosis_CDC317	48228	48527
MSTRG.7049.1|251|u|NA|Supercontig_3.5_C_tropicalis_MYA-3404|ctrop	Supercontig_3.5_C_tropicalis_MYA-3404	928715	928965	MSTRG.7069.1|1595|u|NA|Contig005809_C_parapsilosis_CDC317|cpar	Contig005809_C_parapsilosis_CDC317	1707449	1709043
MSTRG.6281.1|681|u|NA|Supercontig_3.4_C_tropicalis_MYA-3404|ctrop	Supercontig_3.4_C_tropicalis_MYA-3404	1359286	1359966	MSTRG.6009.1|354|u|NA|Contig005809_C_parapsilosis_CDC317|cpar	Contig005809_C_parapsilosis_CDC317	517049	517402
MSTRG.2980.1|1071|u|NA|Supercontig_3.2_C_tropicalis_MYA-3404|ctrop	Supercontig_3.2_C_tropicalis_MYA-3404	905515	906585	MSTRG.6780.1|360|u|NA|Contig005809_C_parapsilosis_CDC317|cpar	Contig005809_C_parapsilosis_CDC317	1382301	1382660
MSTRG.2980.1|1071|u|NA|Supercontig_3.2_C_tropicalis_MYA-3404|ctrop	Supercontig_3.2_C_tropicalis_MYA-3404	905515	906585	MSTRG.6777.1|832|u|NA|Contig005809_C_parapsilosis_CDC317|cpar	Contig005809_C_parapsilosis_CDC317	1380494	1381325
MSTRG.2523.1|1762|u|NA|Supercontig_3.2_C_tropicalis_MYA-3404|ctrop	Supercontig_3.2_C_tropicalis_MYA-3404	173490	175251	MSTRG.7829.1|1201|u|NA|Contig005809_C_parapsilosis_CDC317|cpar	Contig005809_C_parapsilosis_CDC317	2529953	2531153
MSTRG.2523.1|1762|u|NA|Supercontig_3.2_C_tropicalis_MYA-3404|ctrop	Supercontig_3.2_C_tropicalis_MYA-3404	173490	175251	MSTRG.7828.1|414|u|NA|Contig005809_C_parapsilosis_CDC317|cpar	Contig005809_C_parapsilosis_CDC317	2529435	2529848
MSTRG.4258.1|393|u|NA|Supercontig_3.3_C_tropicalis_MYA-3404|ctrop	Supercontig_3.3_C_tropicalis_MYA-3404	558069	558461	MSTRG.10813.1|1448|u|NA|Contig006372_C_parapsilosis_CDC317|cpar	Contig006372_C_parapsilosis_CDC317	915744	917191
MSTRG.4258.1|393|u|NA|Supercontig_3.3_C_tropicalis_MYA-3404|ctrop	Supercontig_3.3_C_tropicalis_MYA-3404	558069	558461	MSTRG.10808.1|858|u|NA|Contig006372_C_parapsilosis_CDC317|cpar	Contig006372_C_parapsilosis_CDC317	910874	911731
MSTRG.4258.1|393|u|NA|Supercontig_3.3_C_tropicalis_MYA-3404|ctrop	Supercontig_3.3_C_tropicalis_MYA-3404	558069	558461	MSTRG.10802.1|238|u|NA|Contig006372_C_parapsilosis_CDC317|cpar	Contig006372_C_parapsilosis_CDC317	906762	906999
MSTRG.4258.1|393|u|NA|Supercontig_3.3_C_tropicalis_MYA-3404|ctrop	Supercontig_3.3_C_tropicalis_MYA-3404	558069	558461	MSTRG.10814.1|755|u|NA|Contig006372_C_parapsilosis_CDC317|cpar	Contig006372_C_parapsilosis_CDC317	917292	918046
MSTRG.7611.1|1485|u|NA|Supercontig_3.6_C_tropicalis_MYA-3404|ctrop	Supercontig_3.6_C_tropicalis_MYA-3404	414357	415841	MSTRG.2578.1|332|u|NA|Contig005569_C_parapsilosis_CDC317|cpar	Contig005569_C_parapsilosis_CDC317	1983743	1984074
MSTRG.2525.1|345|u|NA|Supercontig_3.2_C_tropicalis_MYA-3404|ctrop	Supercontig_3.2_C_tropicalis_MYA-3404	175347	175691	MSTRG.7829.1|1201|u|NA|Contig005809_C_parapsilosis_CDC317|cpar	Contig005809_C_parapsilosis_CDC317	2529953	2531153
MSTRG.1652.1|289|u|NA|Supercontig_3.1_C_tropicalis_MYA-3404|ctrop	Supercontig_3.1_C_tropicalis_MYA-3404	1374117	1374405	MSTRG.6469.1|639|u|NA|Contig005809_C_parapsilosis_CDC317|cpar	Contig005809_C_parapsilosis_CDC317	1012468	1013106
MSTRG.1652.1|289|u|NA|Supercontig_3.1_C_tropicalis_MYA-3404|ctrop	Supercontig_3.1_C_tropicalis_MYA-3404	1374117	1374405	MSTRG.6471.1|340|u|NA|Contig005809_C_parapsilosis_CDC317|cpar	Contig005809_C_parapsilosis_CDC317	1013243	1013582
MSTRG.7582.1|1568|u|NA|Supercontig_3.6_C_tropicalis_MYA-3404|ctrop	Supercontig_3.6_C_tropicalis_MYA-3404	361323	362890	MSTRG.2530.1|401|u|NA|Contig005569_C_parapsilosis_CDC317|cpar	Contig005569_C_parapsilosis_CDC317	1933019	1933419
MSTRG.4606.1|403|u|NA|Supercontig_3.3_C_tropicalis_MYA-3404|ctrop	Supercontig_3.3_C_tropicalis_MYA-3404	1100221	1100623	MSTRG.1212.1|699|u|NA|Contig005569_C_parapsilosis_CDC317|cpar	Contig005569_C_parapsilosis_CDC317	483464	484162
MSTRG.2039.1|339|u|NA|Supercontig_3.1_C_tropicalis_MYA-3404|ctrop	Supercontig_3.1_C_tropicalis_MYA-3404	1930815	1931153	MSTRG.3879.1|294|u|NA|Contig005807_C_parapsilosis_CDC317|cpar	Contig005807_C_parapsilosis_CDC317	199852	200145
MSTRG.8464.1|674|u|NA|Supercontig_3.7_C_tropicalis_MYA-3404|ctrop	Supercontig_3.7_C_tropicalis_MYA-3404	414306	414979	MSTRG.8841.1|222|u|NA|Contig006110_C_parapsilosis_CDC317|cpar	Contig006110_C_parapsilosis_CDC317	593334	593555
MSTRG.8468.1|428|u|NA|Supercontig_3.7_C_tropicalis_MYA-3404|ctrop	Supercontig_3.7_C_tropicalis_MYA-3404	419658	420085	MSTRG.8841.1|222|u|NA|Contig006110_C_parapsilosis_CDC317|cpar	Contig006110_C_parapsilosis_CDC317	593334	593555
MSTRG.5996.1|211|u|NA|Supercontig_3.4_C_tropicalis_MYA-3404|ctrop	Supercontig_3.4_C_tropicalis_MYA-3404	934147	934357	MSTRG.6975.1|333|u|NA|Contig005809_C_parapsilosis_CDC317|cpar	Contig005809_C_parapsilosis_CDC317	1608780	1609112
MSTRG.5996.1|211|u|NA|Supercontig_3.4_C_tropicalis_MYA-3404|ctrop	Supercontig_3.4_C_tropicalis_MYA-3404	934147	934357	MSTRG.6979.1|212|u|NA|Contig005809_C_parapsilosis_CDC317|cpar	Contig005809_C_parapsilosis_CDC317	1613409	1613620
MSTRG.5996.1|211|u|NA|Supercontig_3.4_C_tropicalis_MYA-3404|ctrop	Supercontig_3.4_C_tropicalis_MYA-3404	934147	934357	MSTRG.6978.1|289|u|NA|Contig005809_C_parapsilosis_CDC317|cpar	Contig005809_C_parapsilosis_CDC317	1612906	1613194
MSTRG.7852.1|342|u|NA|Supercontig_3.6_C_tropicalis_MYA-3404|ctrop	Supercontig_3.6_C_tropicalis_MYA-3404	769468	769809	MSTRG.1981.1|1214|u|NA|Contig005569_C_parapsilosis_CDC317|cpar	Contig005569_C_parapsilosis_CDC317	1328079	1329292
MSTRG.3320.1|243|u|NA|Supercontig_3.2_C_tropicalis_MYA-3404|ctrop	Supercontig_3.2_C_tropicalis_MYA-3404	1416564	1416806	MSTRG.11273.1|614|u|NA|Contig006372_C_parapsilosis_CDC317|cpar	Contig006372_C_parapsilosis_CDC317	1460363	1460976
MSTRG.3320.1|243|u|NA|Supercontig_3.2_C_tropicalis_MYA-3404|ctrop	Supercontig_3.2_C_tropicalis_MYA-3404	1416564	1416806	MSTRG.11276.1|851|u|NA|Contig006372_C_parapsilosis_CDC317|cpar	Contig006372_C_parapsilosis_CDC317	1462132	1462982
MSTRG.5098.1|304|u|NA|Supercontig_3.3_C_tropicalis_MYA-3404|ctrop	Supercontig_3.3_C_tropicalis_MYA-3404	1858011	1858314	MSTRG.524.1|520|u|NA|Contig005504_C_parapsilosis_CDC317|cpar	Contig005504_C_parapsilosis_CDC317	624113	624632
MSTRG.5098.1|304|u|NA|Supercontig_3.3_C_tropicalis_MYA-3404|ctrop	Supercontig_3.3_C_tropicalis_MYA-3404	1858011	1858314	MSTRG.520.1|251|u|NA|Contig005504_C_parapsilosis_CDC317|cpar	Contig005504_C_parapsilosis_CDC317	618538	618788
MSTRG.6318.1|454|u|NA|Supercontig_3.4_C_tropicalis_MYA-3404|ctrop	Supercontig_3.4_C_tropicalis_MYA-3404	1409624	1410077	MSTRG.5784.1|757|u|NA|Contig005809_C_parapsilosis_CDC317|cpar	Contig005809_C_parapsilosis_CDC317	289420	290176
MSTRG.6318.1|454|u|NA|Supercontig_3.4_C_tropicalis_MYA-3404|ctrop	Supercontig_3.4_C_tropicalis_MYA-3404	1409624	1410077	MSTRG.5785.1|282|u|NA|Contig005809_C_parapsilosis_CDC317|cpar	Contig005809_C_parapsilosis_CDC317	289981	290262
MSTRG.7154.1|1006|u|NA|Supercontig_3.5_C_tropicalis_MYA-3404|ctrop	Supercontig_3.5_C_tropicalis_MYA-3404	1080243	1081248	MSTRG.7192.1|1158|u|NA|Contig005809_C_parapsilosis_CDC317|cpar	Contig005809_C_parapsilosis_CDC317	1842127	1843284
MSTRG.7154.1|1006|u|NA|Supercontig_3.5_C_tropicalis_MYA-3404|ctrop	Supercontig_3.5_C_tropicalis_MYA-3404	1080243	1081248	MSTRG.7191.1|556|u|NA|Contig005809_C_parapsilosis_CDC317|cpar	Contig005809_C_parapsilosis_CDC317	1841312	1841867
MSTRG.7055.1|1071|u|NA|Supercontig_3.5_C_tropicalis_MYA-3404|ctrop	Supercontig_3.5_C_tropicalis_MYA-3404	943189	944259	MSTRG.7065.1|229|u|NA|Contig005809_C_parapsilosis_CDC317|cpar	Contig005809_C_parapsilosis_CDC317	1701731	1701959
MSTRG.7055.1|1071|u|NA|Supercontig_3.5_C_tropicalis_MYA-3404|ctrop	Supercontig_3.5_C_tropicalis_MYA-3404	943189	944259	MSTRG.7054.1|208|u|NA|Contig005809_C_parapsilosis_CDC317|cpar	Contig005809_C_parapsilosis_CDC317	1691478	1691685
MSTRG.2617.1|438|u|NA|Supercontig_3.2_C_tropicalis_MYA-3404|ctrop	Supercontig_3.2_C_tropicalis_MYA-3404	334115	334552	MSTRG.8235.1|617|u|NA|Contig005809_C_parapsilosis_CDC317|cpar	Contig005809_C_parapsilosis_CDC317	2994106	2994722
MSTRG.8841.1|691|u|NA|Supercontig_3.8_C_tropicalis_MYA-3404|ctrop	Supercontig_3.8_C_tropicalis_MYA-3404	68705	69395	MSTRG.3665.1|235|u|NA|Contig005806_C_parapsilosis_CDC317|cpar	Contig005806_C_parapsilosis_CDC317	975008	975242
MSTRG.4539.1|1010|u|NA|Supercontig_3.3_C_tropicalis_MYA-3404|ctrop	Supercontig_3.3_C_tropicalis_MYA-3404	995107	996116	MSTRG.5152.1|435|u|NA|Contig005807_C_parapsilosis_CDC317|cpar	Contig005807_C_parapsilosis_CDC317	1683300	1683734
MSTRG.2892.1|264|u|NA|Supercontig_3.2_C_tropicalis_MYA-3404|ctrop	Supercontig_3.2_C_tropicalis_MYA-3404	761635	761898	MSTRG.7875.1|250|u|NA|Contig005809_C_parapsilosis_CDC317|cpar	Contig005809_C_parapsilosis_CDC317	2587013	2587262
MSTRG.2892.1|264|u|NA|Supercontig_3.2_C_tropicalis_MYA-3404|ctrop	Supercontig_3.2_C_tropicalis_MYA-3404	761635	761898	MSTRG.7874.1|1262|u|NA|Contig005809_C_parapsilosis_CDC317|cpar	Contig005809_C_parapsilosis_CDC317	2586898	2588159
MSTRG.4299.1|444|u|NA|Supercontig_3.3_C_tropicalis_MYA-3404|ctrop	Supercontig_3.3_C_tropicalis_MYA-3404	611738	612181	MSTRG.11138.1|233|u|NA|Contig006372_C_parapsilosis_CDC317|cpar	Contig006372_C_parapsilosis_CDC317	1303105	1303337
MSTRG.4170.1|1056|u|NA|Supercontig_3.3_C_tropicalis_MYA-3404|ctrop	Supercontig_3.3_C_tropicalis_MYA-3404	413139	414194	MSTRG.5135.1|627|u|NA|Contig005807_C_parapsilosis_CDC317|cpar	Contig005807_C_parapsilosis_CDC317	1659758	1660384
MSTRG.4170.1|1056|u|NA|Supercontig_3.3_C_tropicalis_MYA-3404|ctrop	Supercontig_3.3_C_tropicalis_MYA-3404	413139	414194	MSTRG.5134.1|633|u|NA|Contig005807_C_parapsilosis_CDC317|cpar	Contig005807_C_parapsilosis_CDC317	1659203	1659835
MSTRG.9379.1|660|u|NA|Supercontig_3.9_C_tropicalis_MYA-3404|ctrop	Supercontig_3.9_C_tropicalis_MYA-3404	29156	29815	MSTRG.5314.1|2180|u|NA|Contig005807_C_parapsilosis_CDC317|cpar	Contig005807_C_parapsilosis_CDC317	1873400	1875579
MSTRG.9379.1|660|u|NA|Supercontig_3.9_C_tropicalis_MYA-3404|ctrop	Supercontig_3.9_C_tropicalis_MYA-3404	29156	29815	MSTRG.5312.1|709|u|NA|Contig005807_C_parapsilosis_CDC317|cpar	Contig005807_C_parapsilosis_CDC317	1871420	1872128
MSTRG.407.1|1505|u|NA|Supercontig_3.11_C_tropicalis_MYA-3404|ctrop	Supercontig_3.11_C_tropicalis_MYA-3404	184031	185535	MSTRG.955.1|450|u|NA|Contig005569_C_parapsilosis_CDC317|cpar	Contig005569_C_parapsilosis_CDC317	170691	171140
MSTRG.407.1|1505|u|NA|Supercontig_3.11_C_tropicalis_MYA-3404|ctrop	Supercontig_3.11_C_tropicalis_MYA-3404	184031	185535	MSTRG.964.1|324|u|NA|Contig005569_C_parapsilosis_CDC317|cpar	Contig005569_C_parapsilosis_CDC317	177310	177633
MSTRG.5282.1|1131|u|NA|Supercontig_3.3_C_tropicalis_MYA-3404|ctrop	Supercontig_3.3_C_tropicalis_MYA-3404	2112255	2113385	MSTRG.757.1|1195|u|NA|Contig005504_C_parapsilosis_CDC317|cpar	Contig005504_C_parapsilosis_CDC317	875259	876453
MSTRG.666.1|205|u|NA|Supercontig_3.12_C_tropicalis_MYA-3404|ctrop	Supercontig_3.12_C_tropicalis_MYA-3404	116295	116499	MSTRG.9847.1|380|u|NA|Contig006139_C_parapsilosis_CDC317|cpar	Contig006139_C_parapsilosis_CDC317	780452	780831
MSTRG.666.1|205|u|NA|Supercontig_3.12_C_tropicalis_MYA-3404|ctrop	Supercontig_3.12_C_tropicalis_MYA-3404	116295	116499	MSTRG.9848.1|367|u|NA|Contig006139_C_parapsilosis_CDC317|cpar	Contig006139_C_parapsilosis_CDC317	780475	780841
MSTRG.5094.1|264|u|NA|Supercontig_3.3_C_tropicalis_MYA-3404|ctrop	Supercontig_3.3_C_tropicalis_MYA-3404	1853735	1853998	MSTRG.519.1|250|u|NA|Contig005504_C_parapsilosis_CDC317|cpar	Contig005504_C_parapsilosis_CDC317	618504	618753
MSTRG.4414.1|324|u|NA|Supercontig_3.3_C_tropicalis_MYA-3404|ctrop	Supercontig_3.3_C_tropicalis_MYA-3404	792716	793039	MSTRG.1370.1|512|u|NA|Contig005569_C_parapsilosis_CDC317|cpar	Contig005569_C_parapsilosis_CDC317	646980	647491
MSTRG.6752.1|217|u|NA|Supercontig_3.5_C_tropicalis_MYA-3404|ctrop	Supercontig_3.5_C_tropicalis_MYA-3404	425984	426200	MSTRG.9449.1|377|u|NA|Contig006139_C_parapsilosis_CDC317|cpar	Contig006139_C_parapsilosis_CDC317	350272	350648
MSTRG.4411.1|244|u|NA|Supercontig_3.3_C_tropicalis_MYA-3404|ctrop	Supercontig_3.3_C_tropicalis_MYA-3404	788534	788777	MSTRG.1370.1|512|u|NA|Contig005569_C_parapsilosis_CDC317|cpar	Contig005569_C_parapsilosis_CDC317	646980	647491
MSTRG.3033.1|416|u|NA|Supercontig_3.2_C_tropicalis_MYA-3404|ctrop	Supercontig_3.2_C_tropicalis_MYA-3404	985682	986097	MSTRG.7447.1|723|u|NA|Contig005809_C_parapsilosis_CDC317|cpar	Contig005809_C_parapsilosis_CDC317	2130146	2130868
MSTRG.2981.1|650|u|NA|Supercontig_3.2_C_tropicalis_MYA-3404|ctrop	Supercontig_3.2_C_tropicalis_MYA-3404	906702	907351	MSTRG.6780.1|360|u|NA|Contig005809_C_parapsilosis_CDC317|cpar	Contig005809_C_parapsilosis_CDC317	1382301	1382660
MSTRG.2981.1|650|u|NA|Supercontig_3.2_C_tropicalis_MYA-3404|ctrop	Supercontig_3.2_C_tropicalis_MYA-3404	906702	907351	MSTRG.6777.1|832|u|NA|Contig005809_C_parapsilosis_CDC317|cpar	Contig005809_C_parapsilosis_CDC317	1380494	1381325
MSTRG.2342.1|793|u|NA|Supercontig_3.1_C_tropicalis_MYA-3404|ctrop	Supercontig_3.1_C_tropicalis_MYA-3404	2414449	2415241	MSTRG.3812.1|1897|u|NA|Contig005807_C_parapsilosis_CDC317|cpar	Contig005807_C_parapsilosis_CDC317	110744	112640
MSTRG.5294.1|2508|u|NA|Supercontig_3.3_C_tropicalis_MYA-3404|ctrop	Supercontig_3.3_C_tropicalis_MYA-3404	2127136	2129643	MSTRG.743.1|986|u|NA|Contig005504_C_parapsilosis_CDC317|cpar	Contig005504_C_parapsilosis_CDC317	860247	861232
MSTRG.5294.1|2508|u|NA|Supercontig_3.3_C_tropicalis_MYA-3404|ctrop	Supercontig_3.3_C_tropicalis_MYA-3404	2127136	2129643	MSTRG.742.1|526|u|NA|Contig005504_C_parapsilosis_CDC317|cpar	Contig005504_C_parapsilosis_CDC317	859266	859791
MSTRG.4523.1|861|u|NA|Supercontig_3.3_C_tropicalis_MYA-3404|ctrop	Supercontig_3.3_C_tropicalis_MYA-3404	970295	971155	MSTRG.5164.1|302|u|NA|Contig005807_C_parapsilosis_CDC317|cpar	Contig005807_C_parapsilosis_CDC317	1695735	1696036
MSTRG.134.1|755|u|NA|Supercontig_3.10_C_tropicalis_MYA-3404|ctrop	Supercontig_3.10_C_tropicalis_MYA-3404	182926	183680	MSTRG.5631.1|483|u|NA|Contig005809_C_parapsilosis_CDC317|cpar	Contig005809_C_parapsilosis_CDC317	132515	132997
MSTRG.4770.1|414|u|NA|Supercontig_3.3_C_tropicalis_MYA-3404|ctrop	Supercontig_3.3_C_tropicalis_MYA-3404	1354858	1355271	MSTRG.8630.1|416|u|NA|Contig006110_C_parapsilosis_CDC317|cpar	Contig006110_C_parapsilosis_CDC317	395303	395718
MSTRG.1887.1|1311|u|NA|Supercontig_3.1_C_tropicalis_MYA-3404|ctrop	Supercontig_3.1_C_tropicalis_MYA-3404	1704759	1706069	MSTRG.4092.1|210|u|NA|Contig005807_C_parapsilosis_CDC317|cpar	Contig005807_C_parapsilosis_CDC317	457425	457634
MSTRG.9656.1|465|u|NA|Supercontig_3.9_C_tropicalis_MYA-3404|ctrop	Supercontig_3.9_C_tropicalis_MYA-3404	465311	465775	MSTRG.113.1|537|u|NA|Contig005504_C_parapsilosis_CDC317|cpar	Contig005504_C_parapsilosis_CDC317	145911	146447
MSTRG.9656.1|465|u|NA|Supercontig_3.9_C_tropicalis_MYA-3404|ctrop	Supercontig_3.9_C_tropicalis_MYA-3404	465311	465775	MSTRG.112.1|563|u|NA|Contig005504_C_parapsilosis_CDC317|cpar	Contig005504_C_parapsilosis_CDC317	145908	146470
MSTRG.8910.1|591|u|NA|Supercontig_3.8_C_tropicalis_MYA-3404|ctrop	Supercontig_3.8_C_tropicalis_MYA-3404	191379	191969	MSTRG.3541.1|342|u|NA|Contig005806_C_parapsilosis_CDC317|cpar	Contig005806_C_parapsilosis_CDC317	827371	827712
MSTRG.8910.1|591|u|NA|Supercontig_3.8_C_tropicalis_MYA-3404|ctrop	Supercontig_3.8_C_tropicalis_MYA-3404	191379	191969	MSTRG.3542.1|336|u|NA|Contig005806_C_parapsilosis_CDC317|cpar	Contig005806_C_parapsilosis_CDC317	828054	828389
MSTRG.7579.1|779|u|NA|Supercontig_3.6_C_tropicalis_MYA-3404|ctrop	Supercontig_3.6_C_tropicalis_MYA-3404	355712	356490	MSTRG.2530.1|401|u|NA|Contig005569_C_parapsilosis_CDC317|cpar	Contig005569_C_parapsilosis_CDC317	1933019	1933419
MSTRG.1546.1|239|u|NA|Supercontig_3.1_C_tropicalis_MYA-3404|ctrop	Supercontig_3.1_C_tropicalis_MYA-3404	1219512	1219750	MSTRG.6141.1|760|u|NA|Contig005809_C_parapsilosis_CDC317|cpar	Contig005809_C_parapsilosis_CDC317	661427	662186
MSTRG.8908.1|450|u|NA|Supercontig_3.8_C_tropicalis_MYA-3404|ctrop	Supercontig_3.8_C_tropicalis_MYA-3404	188339	188788	MSTRG.3541.1|342|u|NA|Contig005806_C_parapsilosis_CDC317|cpar	Contig005806_C_parapsilosis_CDC317	827371	827712
MSTRG.8908.1|450|u|NA|Supercontig_3.8_C_tropicalis_MYA-3404|ctrop	Supercontig_3.8_C_tropicalis_MYA-3404	188339	188788	MSTRG.3542.1|336|u|NA|Contig005806_C_parapsilosis_CDC317|cpar	Contig005806_C_parapsilosis_CDC317	828054	828389
MSTRG.3428.1|954|u|NA|Supercontig_3.2_C_tropicalis_MYA-3404|ctrop	Supercontig_3.2_C_tropicalis_MYA-3404	1573757	1574710	MSTRG.11499.1|212|u|NA|Contig006372_C_parapsilosis_CDC317|cpar	Contig006372_C_parapsilosis_CDC317	1698227	1698438
MSTRG.3428.1|954|u|NA|Supercontig_3.2_C_tropicalis_MYA-3404|ctrop	Supercontig_3.2_C_tropicalis_MYA-3404	1573757	1574710	MSTRG.11505.1|463|u|NA|Contig006372_C_parapsilosis_CDC317|cpar	Contig006372_C_parapsilosis_CDC317	1704284	1704746
MSTRG.6347.1|234|u|NA|Supercontig_3.4_C_tropicalis_MYA-3404|ctrop	Supercontig_3.4_C_tropicalis_MYA-3404	1453942	1454175	MSTRG.6026.1|433|u|NA|Contig005809_C_parapsilosis_CDC317|cpar	Contig005809_C_parapsilosis_CDC317	541335	541767
MSTRG.4855.1|940|u|NA|Supercontig_3.3_C_tropicalis_MYA-3404|ctrop	Supercontig_3.3_C_tropicalis_MYA-3404	1485149	1486088	MSTRG.3315.1|223|u|NA|Contig005806_C_parapsilosis_CDC317|cpar	Contig005806_C_parapsilosis_CDC317	589066	589288
MSTRG.6275.1|236|u|NA|Supercontig_3.4_C_tropicalis_MYA-3404|ctrop	Supercontig_3.4_C_tropicalis_MYA-3404	1352975	1353210	MSTRG.6004.1|309|u|NA|Contig005809_C_parapsilosis_CDC317|cpar	Contig005809_C_parapsilosis_CDC317	510441	510749
MSTRG.8818.1|464|u|NA|Supercontig_3.8_C_tropicalis_MYA-3404|ctrop	Supercontig_3.8_C_tropicalis_MYA-3404	35130	35593	MSTRG.3689.1|787|u|NA|Contig005806_C_parapsilosis_CDC317|cpar	Contig005806_C_parapsilosis_CDC317	1008191	1008977
MSTRG.8818.1|464|u|NA|Supercontig_3.8_C_tropicalis_MYA-3404|ctrop	Supercontig_3.8_C_tropicalis_MYA-3404	35130	35593	MSTRG.3690.1|358|u|NA|Contig005806_C_parapsilosis_CDC317|cpar	Contig005806_C_parapsilosis_CDC317	1008700	1009057
MSTRG.6465.1|1537|u|NA|Supercontig_3.4_C_tropicalis_MYA-3404|ctrop	Supercontig_3.4_C_tropicalis_MYA-3404	1622422	1623958	MSTRG.8328.1|285|u|NA|Contig006110_C_parapsilosis_CDC317|cpar	Contig006110_C_parapsilosis_CDC317	81323	81607
MSTRG.4572.1|970|u|NA|Supercontig_3.3_C_tropicalis_MYA-3404|ctrop	Supercontig_3.3_C_tropicalis_MYA-3404	1056193	1057162	MSTRG.11091.1|2156|u|NA|Contig006372_C_parapsilosis_CDC317|cpar	Contig006372_C_parapsilosis_CDC317	1250672	1252827
MSTRG.4572.1|970|u|NA|Supercontig_3.3_C_tropicalis_MYA-3404|ctrop	Supercontig_3.3_C_tropicalis_MYA-3404	1056193	1057162	MSTRG.11090.1|1274|u|NA|Contig006372_C_parapsilosis_CDC317|cpar	Contig006372_C_parapsilosis_CDC317	1250642	1251915
MSTRG.4576.1|620|u|NA|Supercontig_3.3_C_tropicalis_MYA-3404|ctrop	Supercontig_3.3_C_tropicalis_MYA-3404	1058913	1059532	MSTRG.11091.1|2156|u|NA|Contig006372_C_parapsilosis_CDC317|cpar	Contig006372_C_parapsilosis_CDC317	1250672	1252827
MSTRG.4576.1|620|u|NA|Supercontig_3.3_C_tropicalis_MYA-3404|ctrop	Supercontig_3.3_C_tropicalis_MYA-3404	1058913	1059532	MSTRG.11090.1|1274|u|NA|Contig006372_C_parapsilosis_CDC317|cpar	Contig006372_C_parapsilosis_CDC317	1250642	1251915
MSTRG.7849.1|2475|u|NA|Supercontig_3.6_C_tropicalis_MYA-3404|ctrop	Supercontig_3.6_C_tropicalis_MYA-3404	765144	767618	MSTRG.1981.1|1214|u|NA|Contig005569_C_parapsilosis_CDC317|cpar	Contig005569_C_parapsilosis_CDC317	1328079	1329292
MSTRG.6403.1|674|u|NA|Supercontig_3.4_C_tropicalis_MYA-3404|ctrop	Supercontig_3.4_C_tropicalis_MYA-3404	1537341	1538014	MSTRG.8300.1|244|u|NA|Contig006110_C_parapsilosis_CDC317|cpar	Contig006110_C_parapsilosis_CDC317	51789	52032
MSTRG.9516.1|948|u|NA|Supercontig_3.9_C_tropicalis_MYA-3404|ctrop	Supercontig_3.9_C_tropicalis_MYA-3404	234872	235819	MSTRG.5439.1|215|u|NA|Contig005807_C_parapsilosis_CDC317|cpar	Contig005807_C_parapsilosis_CDC317	2012896	2013110
MSTRG.514.1|429|u|NA|Supercontig_3.11_C_tropicalis_MYA-3404|ctrop	Supercontig_3.11_C_tropicalis_MYA-3404	341984	342412	MSTRG.9677.1|1804|u|NA|Contig006139_C_parapsilosis_CDC317|cpar	Contig006139_C_parapsilosis_CDC317	583573	585376
MSTRG.4260.1|667|u|NA|Supercontig_3.3_C_tropicalis_MYA-3404|ctrop	Supercontig_3.3_C_tropicalis_MYA-3404	561061	561727	MSTRG.10813.1|1448|u|NA|Contig006372_C_parapsilosis_CDC317|cpar	Contig006372_C_parapsilosis_CDC317	915744	917191
MSTRG.4260.1|667|u|NA|Supercontig_3.3_C_tropicalis_MYA-3404|ctrop	Supercontig_3.3_C_tropicalis_MYA-3404	561061	561727	MSTRG.10808.1|858|u|NA|Contig006372_C_parapsilosis_CDC317|cpar	Contig006372_C_parapsilosis_CDC317	910874	911731
MSTRG.4260.1|667|u|NA|Supercontig_3.3_C_tropicalis_MYA-3404|ctrop	Supercontig_3.3_C_tropicalis_MYA-3404	561061	561727	MSTRG.10802.1|238|u|NA|Contig006372_C_parapsilosis_CDC317|cpar	Contig006372_C_parapsilosis_CDC317	906762	906999
MSTRG.3157.1|449|u|NA|Supercontig_3.2_C_tropicalis_MYA-3404|ctrop	Supercontig_3.2_C_tropicalis_MYA-3404	1160981	1161429	MSTRG.1568.1|295|u|NA|Contig005569_C_parapsilosis_CDC317|cpar	Contig005569_C_parapsilosis_CDC317	884546	884840
MSTRG.3157.1|449|u|NA|Supercontig_3.2_C_tropicalis_MYA-3404|ctrop	Supercontig_3.2_C_tropicalis_MYA-3404	1160981	1161429	MSTRG.1569.1|460|u|NA|Contig005569_C_parapsilosis_CDC317|cpar	Contig005569_C_parapsilosis_CDC317	884691	885150
MSTRG.255.1|223|u|NA|Supercontig_3.10_C_tropicalis_MYA-3404|ctrop	Supercontig_3.10_C_tropicalis_MYA-3404	359194	359416	MSTRG.8535.1|571|u|NA|Contig006110_C_parapsilosis_CDC317|cpar	Contig006110_C_parapsilosis_CDC317	308897	309467
MSTRG.7156.1|744|u|NA|Supercontig_3.5_C_tropicalis_MYA-3404|ctrop	Supercontig_3.5_C_tropicalis_MYA-3404	1084093	1084836	MSTRG.7192.1|1158|u|NA|Contig005809_C_parapsilosis_CDC317|cpar	Contig005809_C_parapsilosis_CDC317	1842127	1843284
MSTRG.7156.1|744|u|NA|Supercontig_3.5_C_tropicalis_MYA-3404|ctrop	Supercontig_3.5_C_tropicalis_MYA-3404	1084093	1084836	MSTRG.7191.1|556|u|NA|Contig005809_C_parapsilosis_CDC317|cpar	Contig005809_C_parapsilosis_CDC317	1841312	1841867
MSTRG.850.1|690|u|NA|Supercontig_3.1_C_tropicalis_MYA-3404|ctrop	Supercontig_3.1_C_tropicalis_MYA-3404	198456	199145	MSTRG.10478.1|1111|u|NA|Contig006372_C_parapsilosis_CDC317|cpar	Contig006372_C_parapsilosis_CDC317	543849	544959
MSTRG.850.1|690|u|NA|Supercontig_3.1_C_tropicalis_MYA-3404|ctrop	Supercontig_3.1_C_tropicalis_MYA-3404	198456	199145	MSTRG.10479.1|328|u|NA|Contig006372_C_parapsilosis_CDC317|cpar	Contig006372_C_parapsilosis_CDC317	543872	544199
MSTRG.9217.1|703|u|NA|Supercontig_3.8_C_tropicalis_MYA-3404|ctrop	Supercontig_3.8_C_tropicalis_MYA-3404	613485	614187	MSTRG.7576.1|456|u|NA|Contig005809_C_parapsilosis_CDC317|cpar	Contig005809_C_parapsilosis_CDC317	2260490	2260945
MSTRG.4441.1|285|u|NA|Supercontig_3.3_C_tropicalis_MYA-3404|ctrop	Supercontig_3.3_C_tropicalis_MYA-3404	829973	830257	MSTRG.5118.1|1245|u|NA|Contig005807_C_parapsilosis_CDC317|cpar	Contig005807_C_parapsilosis_CDC317	1641970	1643214
MSTRG.4441.1|285|u|NA|Supercontig_3.3_C_tropicalis_MYA-3404|ctrop	Supercontig_3.3_C_tropicalis_MYA-3404	829973	830257	MSTRG.5119.1|756|u|NA|Contig005807_C_parapsilosis_CDC317|cpar	Contig005807_C_parapsilosis_CDC317	1642469	1643224
MSTRG.5163.1|1021|u|NA|Supercontig_3.3_C_tropicalis_MYA-3404|ctrop	Supercontig_3.3_C_tropicalis_MYA-3404	1948686	1949706	MSTRG.438.1|205|u|NA|Contig005504_C_parapsilosis_CDC317|cpar	Contig005504_C_parapsilosis_CDC317	528228	528432
MSTRG.462.1|303|u|NA|Supercontig_3.11_C_tropicalis_MYA-3404|ctrop	Supercontig_3.11_C_tropicalis_MYA-3404	271451	271753	MSTRG.1059.1|286|u|NA|Contig005569_C_parapsilosis_CDC317|cpar	Contig005569_C_parapsilosis_CDC317	290287	290572
MSTRG.8018.1|367|u|NA|Supercontig_3.6_C_tropicalis_MYA-3404|ctrop	Supercontig_3.6_C_tropicalis_MYA-3404	1005790	1006156	MSTRG.2129.1|2141|u|NA|Contig005569_C_parapsilosis_CDC317|cpar	Contig005569_C_parapsilosis_CDC317	1477649	1479789
MSTRG.8018.1|367|u|NA|Supercontig_3.6_C_tropicalis_MYA-3404|ctrop	Supercontig_3.6_C_tropicalis_MYA-3404	1005790	1006156	MSTRG.2124.1|544|u|NA|Contig005569_C_parapsilosis_CDC317|cpar	Contig005569_C_parapsilosis_CDC317	1471672	1472215
MSTRG.5283.1|464|u|NA|Supercontig_3.3_C_tropicalis_MYA-3404|ctrop	Supercontig_3.3_C_tropicalis_MYA-3404	2112601	2113064	MSTRG.757.1|1195|u|NA|Contig005504_C_parapsilosis_CDC317|cpar	Contig005504_C_parapsilosis_CDC317	875259	876453
MSTRG.417.1|231|u|NA|Supercontig_3.11_C_tropicalis_MYA-3404|ctrop	Supercontig_3.11_C_tropicalis_MYA-3404	195690	195920	MSTRG.964.1|324|u|NA|Contig005569_C_parapsilosis_CDC317|cpar	Contig005569_C_parapsilosis_CDC317	177310	177633
MSTRG.2341.1|240|u|NA|Supercontig_3.1_C_tropicalis_MYA-3404|ctrop	Supercontig_3.1_C_tropicalis_MYA-3404	2413993	2414232	MSTRG.3812.1|1897|u|NA|Contig005807_C_parapsilosis_CDC317|cpar	Contig005807_C_parapsilosis_CDC317	110744	112640
MSTRG.2246.1|1192|u|NA|Supercontig_3.1_C_tropicalis_MYA-3404|ctrop	Supercontig_3.1_C_tropicalis_MYA-3404	2264246	2265437	MSTRG.3902.1|320|u|NA|Contig005807_C_parapsilosis_CDC317|cpar	Contig005807_C_parapsilosis_CDC317	223972	224291
MSTRG.8909.1|956|u|NA|Supercontig_3.8_C_tropicalis_MYA-3404|ctrop	Supercontig_3.8_C_tropicalis_MYA-3404	188369	189324	MSTRG.3541.1|342|u|NA|Contig005806_C_parapsilosis_CDC317|cpar	Contig005806_C_parapsilosis_CDC317	827371	827712
MSTRG.8909.1|956|u|NA|Supercontig_3.8_C_tropicalis_MYA-3404|ctrop	Supercontig_3.8_C_tropicalis_MYA-3404	188369	189324	MSTRG.3542.1|336|u|NA|Contig005806_C_parapsilosis_CDC317|cpar	Contig005806_C_parapsilosis_CDC317	828054	828389
MSTRG.478.1|294|u|NA|Supercontig_3.11_C_tropicalis_MYA-3404|ctrop	Supercontig_3.11_C_tropicalis_MYA-3404	291529	291822	MSTRG.980.1|356|u|NA|Contig005569_C_parapsilosis_CDC317|cpar	Contig005569_C_parapsilosis_CDC317	196479	196834
MSTRG.478.1|294|u|NA|Supercontig_3.11_C_tropicalis_MYA-3404|ctrop	Supercontig_3.11_C_tropicalis_MYA-3404	291529	291822	MSTRG.982.1|1426|u|NA|Contig005569_C_parapsilosis_CDC317|cpar	Contig005569_C_parapsilosis_CDC317	197785	199210
MSTRG.4277.1|1057|u|NA|Supercontig_3.3_C_tropicalis_MYA-3404|ctrop	Supercontig_3.3_C_tropicalis_MYA-3404	581865	582921	MSTRG.11121.1|234|u|NA|Contig006372_C_parapsilosis_CDC317|cpar	Contig006372_C_parapsilosis_CDC317	1283149	1283382
MSTRG.5847.1|2837|u|NA|Supercontig_3.4_C_tropicalis_MYA-3404|ctrop	Supercontig_3.4_C_tropicalis_MYA-3404	723802	726638	MSTRG.6938.1|288|u|NA|Contig005809_C_parapsilosis_CDC317|cpar	Contig005809_C_parapsilosis_CDC317	1559367	1559654
MSTRG.5847.1|2837|u|NA|Supercontig_3.4_C_tropicalis_MYA-3404|ctrop	Supercontig_3.4_C_tropicalis_MYA-3404	723802	726638	MSTRG.6944.1|422|u|NA|Contig005809_C_parapsilosis_CDC317|cpar	Contig005809_C_parapsilosis_CDC317	1566309	1566730
MSTRG.382.1|265|u|NA|Supercontig_3.11_C_tropicalis_MYA-3404|ctrop	Supercontig_3.11_C_tropicalis_MYA-3404	158436	158700	MSTRG.938.1|477|u|NA|Contig005569_C_parapsilosis_CDC317|cpar	Contig005569_C_parapsilosis_CDC317	157356	157832
MSTRG.382.1|265|u|NA|Supercontig_3.11_C_tropicalis_MYA-3404|ctrop	Supercontig_3.11_C_tropicalis_MYA-3404	158436	158700	MSTRG.931.1|693|u|NA|Contig005569_C_parapsilosis_CDC317|cpar	Contig005569_C_parapsilosis_CDC317	152635	153327
MSTRG.6736.1|248|u|NA|Supercontig_3.5_C_tropicalis_MYA-3404|ctrop	Supercontig_3.5_C_tropicalis_MYA-3404	397222	397469	MSTRG.10599.1|611|u|NA|Contig006372_C_parapsilosis_CDC317|cpar	Contig006372_C_parapsilosis_CDC317	692136	692746
MSTRG.1789.1|1519|u|NA|Supercontig_3.1_C_tropicalis_MYA-3404|ctrop	Supercontig_3.1_C_tropicalis_MYA-3404	1559164	1560682	MSTRG.6704.1|664|u|NA|Contig005809_C_parapsilosis_CDC317|cpar	Contig005809_C_parapsilosis_CDC317	1289955	1290618
MSTRG.5236.1|683|u|NA|Supercontig_3.3_C_tropicalis_MYA-3404|ctrop	Supercontig_3.3_C_tropicalis_MYA-3404	2055031	2055713	MSTRG.594.1|1132|u|NA|Contig005504_C_parapsilosis_CDC317|cpar	Contig005504_C_parapsilosis_CDC317	711913	713044
MSTRG.5236.1|683|u|NA|Supercontig_3.3_C_tropicalis_MYA-3404|ctrop	Supercontig_3.3_C_tropicalis_MYA-3404	2055031	2055713	MSTRG.601.1|271|u|NA|Contig005504_C_parapsilosis_CDC317|cpar	Contig005504_C_parapsilosis_CDC317	716427	716697
MSTRG.6867.1|523|u|NA|Supercontig_3.5_C_tropicalis_MYA-3404|ctrop	Supercontig_3.5_C_tropicalis_MYA-3404	604486	605008	MSTRG.7140.1|452|u|NA|Contig005809_C_parapsilosis_CDC317|cpar	Contig005809_C_parapsilosis_CDC317	1780323	1780774
MSTRG.5608.1|342|u|NA|Supercontig_3.4_C_tropicalis_MYA-3404|ctrop	Supercontig_3.4_C_tropicalis_MYA-3404	378483	378824	MSTRG.3443.1|3094|u|NA|Contig005806_C_parapsilosis_CDC317|cpar	Contig005806_C_parapsilosis_CDC317	713023	716116
MSTRG.5608.1|342|u|NA|Supercontig_3.4_C_tropicalis_MYA-3404|ctrop	Supercontig_3.4_C_tropicalis_MYA-3404	378483	378824	MSTRG.3442.1|2614|u|NA|Contig005806_C_parapsilosis_CDC317|cpar	Contig005806_C_parapsilosis_CDC317	712674	715287
MSTRG.254.1|714|u|NA|Supercontig_3.10_C_tropicalis_MYA-3404|ctrop	Supercontig_3.10_C_tropicalis_MYA-3404	358412	359125	MSTRG.8535.1|571|u|NA|Contig006110_C_parapsilosis_CDC317|cpar	Contig006110_C_parapsilosis_CDC317	308897	309467
MSTRG.226.1|384|u|NA|Supercontig_3.10_C_tropicalis_MYA-3404|ctrop	Supercontig_3.10_C_tropicalis_MYA-3404	321467	321850	MSTRG.8523.1|293|u|NA|Contig006110_C_parapsilosis_CDC317|cpar	Contig006110_C_parapsilosis_CDC317	295545	295837
MSTRG.5057.1|346|u|NA|Supercontig_3.3_C_tropicalis_MYA-3404|ctrop	Supercontig_3.3_C_tropicalis_MYA-3404	1791324	1791669	MSTRG.478.1|836|u|NA|Contig005504_C_parapsilosis_CDC317|cpar	Contig005504_C_parapsilosis_CDC317	570088	570923
MSTRG.5057.1|346|u|NA|Supercontig_3.3_C_tropicalis_MYA-3404|ctrop	Supercontig_3.3_C_tropicalis_MYA-3404	1791324	1791669	MSTRG.477.1|1219|u|NA|Contig005504_C_parapsilosis_CDC317|cpar	Contig005504_C_parapsilosis_CDC317	569704	570922
MSTRG.5057.1|346|u|NA|Supercontig_3.3_C_tropicalis_MYA-3404|ctrop	Supercontig_3.3_C_tropicalis_MYA-3404	1791324	1791669	MSTRG.486.1|2176|u|NA|Contig005504_C_parapsilosis_CDC317|cpar	Contig005504_C_parapsilosis_CDC317	578794	580969
MSTRG.3447.1|1508|u|NA|Supercontig_3.2_C_tropicalis_MYA-3404|ctrop	Supercontig_3.2_C_tropicalis_MYA-3404	1594242	1595749	MSTRG.4827.1|317|u|NA|Contig005807_C_parapsilosis_CDC317|cpar	Contig005807_C_parapsilosis_CDC317	1295598	1295914
MSTRG.3447.1|1508|u|NA|Supercontig_3.2_C_tropicalis_MYA-3404|ctrop	Supercontig_3.2_C_tropicalis_MYA-3404	1594242	1595749	MSTRG.4828.1|205|u|NA|Contig005807_C_parapsilosis_CDC317|cpar	Contig005807_C_parapsilosis_CDC317	1296286	1296490
MSTRG.6675.1|307|u|NA|Supercontig_3.5_C_tropicalis_MYA-3404|ctrop	Supercontig_3.5_C_tropicalis_MYA-3404	296160	296466	MSTRG.9247.1|1293|u|NA|Contig006139_C_parapsilosis_CDC317|cpar	Contig006139_C_parapsilosis_CDC317	112713	114005
MSTRG.6675.1|307|u|NA|Supercontig_3.5_C_tropicalis_MYA-3404|ctrop	Supercontig_3.5_C_tropicalis_MYA-3404	296160	296466	MSTRG.9245.1|679|u|NA|Contig006139_C_parapsilosis_CDC317|cpar	Contig006139_C_parapsilosis_CDC317	109927	110605
MSTRG.6675.1|307|u|NA|Supercontig_3.5_C_tropicalis_MYA-3404|ctrop	Supercontig_3.5_C_tropicalis_MYA-3404	296160	296466	MSTRG.9244.1|2164|u|NA|Contig006139_C_parapsilosis_CDC317|cpar	Contig006139_C_parapsilosis_CDC317	109297	111460
MSTRG.2284.1|286|u|NA|Supercontig_3.1_C_tropicalis_MYA-3404|ctrop	Supercontig_3.1_C_tropicalis_MYA-3404	2327999	2328284	MSTRG.4415.1|310|u|NA|Contig005807_C_parapsilosis_CDC317|cpar	Contig005807_C_parapsilosis_CDC317	828089	828398
MSTRG.2284.1|286|u|NA|Supercontig_3.1_C_tropicalis_MYA-3404|ctrop	Supercontig_3.1_C_tropicalis_MYA-3404	2327999	2328284	MSTRG.4419.1|778|u|NA|Contig005807_C_parapsilosis_CDC317|cpar	Contig005807_C_parapsilosis_CDC317	830585	831362
MSTRG.8561.1|801|u|NA|Supercontig_3.7_C_tropicalis_MYA-3404|ctrop	Supercontig_3.7_C_tropicalis_MYA-3404	565747	566547	MSTRG.8726.1|482|u|NA|Contig006110_C_parapsilosis_CDC317|cpar	Contig006110_C_parapsilosis_CDC317	491325	491806
MSTRG.8561.1|801|u|NA|Supercontig_3.7_C_tropicalis_MYA-3404|ctrop	Supercontig_3.7_C_tropicalis_MYA-3404	565747	566547	MSTRG.8725.1|874|u|NA|Contig006110_C_parapsilosis_CDC317|cpar	Contig006110_C_parapsilosis_CDC317	491257	492130
MSTRG.6283.1|981|u|NA|Supercontig_3.4_C_tropicalis_MYA-3404|ctrop	Supercontig_3.4_C_tropicalis_MYA-3404	1360088	1361068	MSTRG.6009.1|354|u|NA|Contig005809_C_parapsilosis_CDC317|cpar	Contig005809_C_parapsilosis_CDC317	517049	517402
MSTRG.7673.1|234|u|NA|Supercontig_3.6_C_tropicalis_MYA-3404|ctrop	Supercontig_3.6_C_tropicalis_MYA-3404	516652	516885	MSTRG.2319.1|388|u|NA|Contig005569_C_parapsilosis_CDC317|cpar	Contig005569_C_parapsilosis_CDC317	1699510	1699897
MSTRG.7673.1|234|u|NA|Supercontig_3.6_C_tropicalis_MYA-3404|ctrop	Supercontig_3.6_C_tropicalis_MYA-3404	516652	516885	MSTRG.2321.1|418|u|NA|Contig005569_C_parapsilosis_CDC317|cpar	Contig005569_C_parapsilosis_CDC317	1702174	1702591
MSTRG.3936.1|399|u|NA|Supercontig_3.3_C_tropicalis_MYA-3404|ctrop	Supercontig_3.3_C_tropicalis_MYA-3404	21967	22365	MSTRG.9817.1|488|u|NA|Contig006139_C_parapsilosis_CDC317|cpar	Contig006139_C_parapsilosis_CDC317	744283	744770
MSTRG.4796.1|430|u|NA|Supercontig_3.3_C_tropicalis_MYA-3404|ctrop	Supercontig_3.3_C_tropicalis_MYA-3404	1392389	1392818	MSTRG.8606.1|266|u|NA|Contig006110_C_parapsilosis_CDC317|cpar	Contig006110_C_parapsilosis_CDC317	378839	379104
MSTRG.7332.1|896|u|NA|Supercontig_3.5_C_tropicalis_MYA-3404|ctrop	Supercontig_3.5_C_tropicalis_MYA-3404	1358028	1358923	MSTRG.3941.1|1621|u|NA|PEKT02000004_C_auris_B8441|caur	PEKT02000004_C_auris_B8441	634946	636566
MSTRG.1603.1|1570|u|NA|Supercontig_3.1_C_tropicalis_MYA-3404|ctrop	Supercontig_3.1_C_tropicalis_MYA-3404	1303181	1304750	MSTRG.11112.1|524|u|NA|PEKT02000010_C_auris_B8441|caur	PEKT02000010_C_auris_B8441	475473	475996
MSTRG.1603.1|1570|u|NA|Supercontig_3.1_C_tropicalis_MYA-3404|ctrop	Supercontig_3.1_C_tropicalis_MYA-3404	1303181	1304750	MSTRG.11111.1|760|u|NA|PEKT02000010_C_auris_B8441|caur	PEKT02000010_C_auris_B8441	474933	475692
MSTRG.6239.1|838|u|NA|Supercontig_3.4_C_tropicalis_MYA-3404|ctrop	Supercontig_3.4_C_tropicalis_MYA-3404	1298508	1299345	MSTRG.8938.1|2958|u|NA|PEKT02000008_C_auris_B8441|caur	PEKT02000008_C_auris_B8441	150138	153095
MSTRG.6239.1|838|u|NA|Supercontig_3.4_C_tropicalis_MYA-3404|ctrop	Supercontig_3.4_C_tropicalis_MYA-3404	1298508	1299345	MSTRG.8934.1|432|u|NA|PEKT02000008_C_auris_B8441|caur	PEKT02000008_C_auris_B8441	147881	148312
MSTRG.2141.1|395|u|NA|Supercontig_3.1_C_tropicalis_MYA-3404|ctrop	Supercontig_3.1_C_tropicalis_MYA-3404	2087571	2087965	MSTRG.8993.1|278|u|NA|PEKT02000008_C_auris_B8441|caur	PEKT02000008_C_auris_B8441	212893	213170
MSTRG.2141.1|395|u|NA|Supercontig_3.1_C_tropicalis_MYA-3404|ctrop	Supercontig_3.1_C_tropicalis_MYA-3404	2087571	2087965	MSTRG.8991.1|725|u|NA|PEKT02000008_C_auris_B8441|caur	PEKT02000008_C_auris_B8441	210144	210868
MSTRG.7519.1|824|u|NA|Supercontig_3.6_C_tropicalis_MYA-3404|ctrop	Supercontig_3.6_C_tropicalis_MYA-3404	268235	269058	MSTRG.7350.1|713|u|NA|PEKT02000007_C_auris_B8441|caur	PEKT02000007_C_auris_B8441	1706618	1707330
MSTRG.7519.1|824|u|NA|Supercontig_3.6_C_tropicalis_MYA-3404|ctrop	Supercontig_3.6_C_tropicalis_MYA-3404	268235	269058	MSTRG.7349.1|213|u|NA|PEKT02000007_C_auris_B8441|caur	PEKT02000007_C_auris_B8441	1706255	1706467
MSTRG.7878.1|829|u|NA|Supercontig_3.6_C_tropicalis_MYA-3404|ctrop	Supercontig_3.6_C_tropicalis_MYA-3404	807245	808073	MSTRG.2075.1|614|u|NA|PEKT02000002_C_auris_B8441|caur	PEKT02000002_C_auris_B8441	988591	989204
MSTRG.8024.1|526|u|NA|Supercontig_3.6_C_tropicalis_MYA-3404|ctrop	Supercontig_3.6_C_tropicalis_MYA-3404	1010772	1011297	MSTRG.7215.1|393|u|NA|PEKT02000007_C_auris_B8441|caur	PEKT02000007_C_auris_B8441	1572698	1573090
MSTRG.7795.1|231|u|NA|Supercontig_3.6_C_tropicalis_MYA-3404|ctrop	Supercontig_3.6_C_tropicalis_MYA-3404	692805	693035	MSTRG.10112.1|2250|u|NA|PEKT02000009_C_auris_B8441|caur	PEKT02000009_C_auris_B8441	468710	470959
MSTRG.7541.1|869|u|NA|Supercontig_3.6_C_tropicalis_MYA-3404|ctrop	Supercontig_3.6_C_tropicalis_MYA-3404	309609	310477	MSTRG.7300.1|746|u|NA|PEKT02000007_C_auris_B8441|caur	PEKT02000007_C_auris_B8441	1656819	1657564
MSTRG.1886.1|1244|u|NA|Supercontig_3.1_C_tropicalis_MYA-3404|ctrop	Supercontig_3.1_C_tropicalis_MYA-3404	1704727	1705970	MSTRG.10521.1|656|u|NA|PEKT02000009_C_auris_B8441|caur	PEKT02000009_C_auris_B8441	869468	870123
MSTRG.2544.1|204|u|NA|Supercontig_3.2_C_tropicalis_MYA-3404|ctrop	Supercontig_3.2_C_tropicalis_MYA-3404	215444	215647	MSTRG.9243.1|605|u|NA|PEKT02000008_C_auris_B8441|caur	PEKT02000008_C_auris_B8441	455905	456509
MSTRG.5530.1|271|u|NA|Supercontig_3.4_C_tropicalis_MYA-3404|ctrop	Supercontig_3.4_C_tropicalis_MYA-3404	266075	266345	MSTRG.4503.1|1453|u|NA|PEKT02000005_C_auris_B8441|caur	PEKT02000005_C_auris_B8441	308342	309794
MSTRG.1053.1|380|u|NA|Supercontig_3.1_C_tropicalis_MYA-3404|ctrop	Supercontig_3.1_C_tropicalis_MYA-3404	487693	488072	MSTRG.1637.1|735|u|NA|PEKT02000002_C_auris_B8441|caur	PEKT02000002_C_auris_B8441	554262	554996
MSTRG.9626.1|207|u|NA|Supercontig_3.9_C_tropicalis_MYA-3404|ctrop	Supercontig_3.9_C_tropicalis_MYA-3404	403089	403295	MSTRG.11315.1|280|u|NA|PEKT02000010_C_auris_B8441|caur	PEKT02000010_C_auris_B8441	653217	653496
MSTRG.7022.1|657|u|NA|Supercontig_3.5_C_tropicalis_MYA-3404|ctrop	Supercontig_3.5_C_tropicalis_MYA-3404	875722	876378	MSTRG.512.1|1344|u|NA|PEKT02000001_C_auris_B8441|caur	PEKT02000001_C_auris_B8441	513380	514723
MSTRG.7022.1|657|u|NA|Supercontig_3.5_C_tropicalis_MYA-3404|ctrop	Supercontig_3.5_C_tropicalis_MYA-3404	875722	876378	MSTRG.513.1|1170|u|NA|PEKT02000001_C_auris_B8441|caur	PEKT02000001_C_auris_B8441	513657	514826
MSTRG.3094.1|292|u|NA|Supercontig_3.2_C_tropicalis_MYA-3404|ctrop	Supercontig_3.2_C_tropicalis_MYA-3404	1078280	1078571	MSTRG.1876.1|743|u|NA|PEKT02000002_C_auris_B8441|caur	PEKT02000002_C_auris_B8441	791481	792223
MSTRG.8490.1|398|u|NA|Supercontig_3.7_C_tropicalis_MYA-3404|ctrop	Supercontig_3.7_C_tropicalis_MYA-3404	458153	458550	MSTRG.11077.1|2394|u|NA|PEKT02000010_C_auris_B8441|caur	PEKT02000010_C_auris_B8441	432956	435349
MSTRG.5531.1|619|u|NA|Supercontig_3.4_C_tropicalis_MYA-3404|ctrop	Supercontig_3.4_C_tropicalis_MYA-3404	266483	267101	MSTRG.4503.1|1453|u|NA|PEKT02000005_C_auris_B8441|caur	PEKT02000005_C_auris_B8441	308342	309794
MSTRG.1602.1|700|u|NA|Supercontig_3.1_C_tropicalis_MYA-3404|ctrop	Supercontig_3.1_C_tropicalis_MYA-3404	1303001	1303700	MSTRG.11112.1|524|u|NA|PEKT02000010_C_auris_B8441|caur	PEKT02000010_C_auris_B8441	475473	475996
MSTRG.1602.1|700|u|NA|Supercontig_3.1_C_tropicalis_MYA-3404|ctrop	Supercontig_3.1_C_tropicalis_MYA-3404	1303001	1303700	MSTRG.11111.1|760|u|NA|PEKT02000010_C_auris_B8441|caur	PEKT02000010_C_auris_B8441	474933	475692
MSTRG.7422.1|845|u|NA|Supercontig_3.6_C_tropicalis_MYA-3404|ctrop	Supercontig_3.6_C_tropicalis_MYA-3404	99885	100729	MSTRG.6975.1|2012|u|NA|PEKT02000007_C_auris_B8441|caur	PEKT02000007_C_auris_B8441	1340132	1342143
MSTRG.7422.1|845|u|NA|Supercontig_3.6_C_tropicalis_MYA-3404|ctrop	Supercontig_3.6_C_tropicalis_MYA-3404	99885	100729	MSTRG.6976.1|258|u|NA|PEKT02000007_C_auris_B8441|caur	PEKT02000007_C_auris_B8441	1342625	1342882
MSTRG.6240.1|1067|u|NA|Supercontig_3.4_C_tropicalis_MYA-3404|ctrop	Supercontig_3.4_C_tropicalis_MYA-3404	1299998	1301064	MSTRG.8938.1|2958|u|NA|PEKT02000008_C_auris_B8441|caur	PEKT02000008_C_auris_B8441	150138	153095
MSTRG.6240.1|1067|u|NA|Supercontig_3.4_C_tropicalis_MYA-3404|ctrop	Supercontig_3.4_C_tropicalis_MYA-3404	1299998	1301064	MSTRG.8934.1|432|u|NA|PEKT02000008_C_auris_B8441|caur	PEKT02000008_C_auris_B8441	147881	148312
MSTRG.7276.1|908|u|NA|Supercontig_3.5_C_tropicalis_MYA-3404|ctrop	Supercontig_3.5_C_tropicalis_MYA-3404	1275139	1276046	MSTRG.1317.1|650|u|NA|PEKT02000002_C_auris_B8441|caur	PEKT02000002_C_auris_B8441	226133	226782
MSTRG.7276.1|908|u|NA|Supercontig_3.5_C_tropicalis_MYA-3404|ctrop	Supercontig_3.5_C_tropicalis_MYA-3404	1275139	1276046	MSTRG.1308.1|252|u|NA|PEKT02000002_C_auris_B8441|caur	PEKT02000002_C_auris_B8441	211637	211888
MSTRG.7142.1|217|u|NA|Supercontig_3.5_C_tropicalis_MYA-3404|ctrop	Supercontig_3.5_C_tropicalis_MYA-3404	1060934	1061150	MSTRG.6772.1|634|u|NA|PEKT02000007_C_auris_B8441|caur	PEKT02000007_C_auris_B8441	1128530	1129163
MSTRG.3338.1|1468|u|NA|Supercontig_3.2_C_tropicalis_MYA-3404|ctrop	Supercontig_3.2_C_tropicalis_MYA-3404	1438811	1440278	MSTRG.6050.1|566|u|NA|PEKT02000007_C_auris_B8441|caur	PEKT02000007_C_auris_B8441	440822	441387
MSTRG.3633.1|932|u|NA|Supercontig_3.2_C_tropicalis_MYA-3404|ctrop	Supercontig_3.2_C_tropicalis_MYA-3404	1876315	1877246	MSTRG.11269.1|260|u|NA|PEKT02000010_C_auris_B8441|caur	PEKT02000010_C_auris_B8441	615192	615451
MSTRG.74.1|478|u|NA|Supercontig_3.10_C_tropicalis_MYA-3404|ctrop	Supercontig_3.10_C_tropicalis_MYA-3404	96282	96759	MSTRG.5989.1|2583|u|NA|PEKT02000007_C_auris_B8441|caur	PEKT02000007_C_auris_B8441	384402	386984
MSTRG.3125.1|230|u|NA|Supercontig_3.2_C_tropicalis_MYA-3404|ctrop	Supercontig_3.2_C_tropicalis_MYA-3404	1120762	1120991	MSTRG.7990.1|389|u|NA|PEKT02000007_C_auris_B8441|caur	PEKT02000007_C_auris_B8441	2348131	2348519
MSTRG.2230.1|511|u|NA|Supercontig_3.1_C_tropicalis_MYA-3404|ctrop	Supercontig_3.1_C_tropicalis_MYA-3404	2245276	2245786	MSTRG.7484.1|867|u|NA|PEKT02000007_C_auris_B8441|caur	PEKT02000007_C_auris_B8441	1848553	1849419
MSTRG.2230.1|511|u|NA|Supercontig_3.1_C_tropicalis_MYA-3404|ctrop	Supercontig_3.1_C_tropicalis_MYA-3404	2245276	2245786	MSTRG.7467.1|327|u|NA|PEKT02000007_C_auris_B8441|caur	PEKT02000007_C_auris_B8441	1833530	1833856
MSTRG.791.1|717|u|NA|Supercontig_3.1_C_tropicalis_MYA-3404|ctrop	Supercontig_3.1_C_tropicalis_MYA-3404	92071	92787	MSTRG.5784.1|578|u|NA|PEKT02000007_C_auris_B8441|caur	PEKT02000007_C_auris_B8441	174030	174607
MSTRG.7796.1|389|u|NA|Supercontig_3.6_C_tropicalis_MYA-3404|ctrop	Supercontig_3.6_C_tropicalis_MYA-3404	693100	693488	MSTRG.10112.1|2250|u|NA|PEKT02000009_C_auris_B8441|caur	PEKT02000009_C_auris_B8441	468710	470959
MSTRG.3868.1|740|u|NA|Supercontig_3.2_C_tropicalis_MYA-3404|ctrop	Supercontig_3.2_C_tropicalis_MYA-3404	2222891	2223630	MSTRG.8155.1|288|u|NA|PEKT02000007_C_auris_B8441|caur	PEKT02000007_C_auris_B8441	2516115	2516402
MSTRG.7333.1|320|u|NA|Supercontig_3.5_C_tropicalis_MYA-3404|ctrop	Supercontig_3.5_C_tropicalis_MYA-3404	1358828	1359147	MSTRG.3941.1|1621|u|NA|PEKT02000004_C_auris_B8441|caur	PEKT02000004_C_auris_B8441	634946	636566
MSTRG.6296.1|731|u|NA|Supercontig_3.4_C_tropicalis_MYA-3404|ctrop	Supercontig_3.4_C_tropicalis_MYA-3404	1377729	1378459	MSTRG.10051.1|1361|u|NA|PEKT02000009_C_auris_B8441|caur	PEKT02000009_C_auris_B8441	399755	401115
MSTRG.3237.1|999|u|NA|Supercontig_3.2_C_tropicalis_MYA-3404|ctrop	Supercontig_3.2_C_tropicalis_MYA-3404	1292032	1293030	MSTRG.9054.1|213|u|NA|PEKT02000008_C_auris_B8441|caur	PEKT02000008_C_auris_B8441	271453	271665
MSTRG.3237.1|999|u|NA|Supercontig_3.2_C_tropicalis_MYA-3404|ctrop	Supercontig_3.2_C_tropicalis_MYA-3404	1292032	1293030	MSTRG.9049.1|253|u|NA|PEKT02000008_C_auris_B8441|caur	PEKT02000008_C_auris_B8441	264942	265194
MSTRG.5279.1|347|u|NA|Supercontig_3.3_C_tropicalis_MYA-3404|ctrop	Supercontig_3.3_C_tropicalis_MYA-3404	2108726	2109072	MSTRG.9956.1|664|u|NA|PEKT02000009_C_auris_B8441|caur	PEKT02000009_C_auris_B8441	304150	304813
MSTRG.6026.1|1527|u|NA|Supercontig_3.4_C_tropicalis_MYA-3404|ctrop	Supercontig_3.4_C_tropicalis_MYA-3404	982056	983582	MSTRG.660.1|326|u|NA|PEKT02000001_C_auris_B8441|caur	PEKT02000001_C_auris_B8441	648753	649078
MSTRG.6026.1|1527|u|NA|Supercontig_3.4_C_tropicalis_MYA-3404|ctrop	Supercontig_3.4_C_tropicalis_MYA-3404	982056	983582	MSTRG.656.1|490|u|NA|PEKT02000001_C_auris_B8441|caur	PEKT02000001_C_auris_B8441	645515	646004
MSTRG.3053.1|1124|u|NA|Supercontig_3.2_C_tropicalis_MYA-3404|ctrop	Supercontig_3.2_C_tropicalis_MYA-3404	1018786	1019909	MSTRG.1889.1|388|u|NA|PEKT02000002_C_auris_B8441|caur	PEKT02000002_C_auris_B8441	803409	803796
MSTRG.3105.1|313|u|NA|Supercontig_3.2_C_tropicalis_MYA-3404|ctrop	Supercontig_3.2_C_tropicalis_MYA-3404	1093145	1093457	MSTRG.1861.1|405|u|NA|PEKT02000002_C_auris_B8441|caur	PEKT02000002_C_auris_B8441	780448	780852
MSTRG.2428.1|462|u|NA|Supercontig_3.2_C_tropicalis_MYA-3404|ctrop	Supercontig_3.2_C_tropicalis_MYA-3404	47615	48076	MSTRG.3569.1|1115|u|NA|PEKT02000004_C_auris_B8441|caur	PEKT02000004_C_auris_B8441	240711	241825
MSTRG.9433.1|490|u|NA|Supercontig_3.9_C_tropicalis_MYA-3404|ctrop	Supercontig_3.9_C_tropicalis_MYA-3404	114088	114577	MSTRG.10346.1|250|u|NA|PEKT02000009_C_auris_B8441|caur	PEKT02000009_C_auris_B8441	693826	694075
MSTRG.9433.1|490|u|NA|Supercontig_3.9_C_tropicalis_MYA-3404|ctrop	Supercontig_3.9_C_tropicalis_MYA-3404	114088	114577	MSTRG.10345.1|1223|u|NA|PEKT02000009_C_auris_B8441|caur	PEKT02000009_C_auris_B8441	693296	694518
MSTRG.463.1|623|u|NA|Supercontig_3.11_C_tropicalis_MYA-3404|ctrop	Supercontig_3.11_C_tropicalis_MYA-3404	271473	272095	MSTRG.9334.1|2055|u|NA|PEKT02000008_C_auris_B8441|caur	PEKT02000008_C_auris_B8441	558571	560625
MSTRG.8916.1|644|u|NA|Supercontig_3.8_C_tropicalis_MYA-3404|ctrop	Supercontig_3.8_C_tropicalis_MYA-3404	207883	208526	MSTRG.10453.1|528|u|NA|PEKT02000009_C_auris_B8441|caur	PEKT02000009_C_auris_B8441	810861	811388
MSTRG.7139.1|596|u|NA|Supercontig_3.5_C_tropicalis_MYA-3404|ctrop	Supercontig_3.5_C_tropicalis_MYA-3404	1058485	1059080	MSTRG.6772.1|634|u|NA|PEKT02000007_C_auris_B8441|caur	PEKT02000007_C_auris_B8441	1128530	1129163
MSTRG.280.1|472|u|NA|Supercontig_3.10_C_tropicalis_MYA-3404|ctrop	Supercontig_3.10_C_tropicalis_MYA-3404	389635	390106	MSTRG.1826.1|1121|u|NA|PEKT02000002_C_auris_B8441|caur	PEKT02000002_C_auris_B8441	748625	749745
MSTRG.6452.1|543|u|NA|Supercontig_3.4_C_tropicalis_MYA-3404|ctrop	Supercontig_3.4_C_tropicalis_MYA-3404	1605977	1606519	MSTRG.4541.1|319|u|NA|PEKT02000005_C_auris_B8441|caur	PEKT02000005_C_auris_B8441	344631	344949
MSTRG.9625.1|600|u|NA|Supercontig_3.9_C_tropicalis_MYA-3404|ctrop	Supercontig_3.9_C_tropicalis_MYA-3404	402248	402847	MSTRG.11315.1|280|u|NA|PEKT02000010_C_auris_B8441|caur	PEKT02000010_C_auris_B8441	653217	653496
MSTRG.9429.1|2178|u|NA|Supercontig_3.9_C_tropicalis_MYA-3404|ctrop	Supercontig_3.9_C_tropicalis_MYA-3404	103702	105879	MSTRG.7639.1|369|u|NA|PEKT02000007_C_auris_B8441|caur	PEKT02000007_C_auris_B8441	1997256	1997624
MSTRG.2285.1|303|u|NA|Supercontig_3.1_C_tropicalis_MYA-3404|ctrop	Supercontig_3.1_C_tropicalis_MYA-3404	2328601	2328903	MSTRG.1489.1|1216|u|NA|PEKT02000002_C_auris_B8441|caur	PEKT02000002_C_auris_B8441	403492	404707
MSTRG.2285.1|303|u|NA|Supercontig_3.1_C_tropicalis_MYA-3404|ctrop	Supercontig_3.1_C_tropicalis_MYA-3404	2328601	2328903	MSTRG.1490.1|226|u|NA|PEKT02000002_C_auris_B8441|caur	PEKT02000002_C_auris_B8441	404135	404360
MSTRG.7444.1|1025|u|NA|Supercontig_3.6_C_tropicalis_MYA-3404|ctrop	Supercontig_3.6_C_tropicalis_MYA-3404	125522	126546	MSTRG.10777.1|282|u|NA|PEKT02000010_C_auris_B8441|caur	PEKT02000010_C_auris_B8441	136317	136598
MSTRG.7444.1|1025|u|NA|Supercontig_3.6_C_tropicalis_MYA-3404|ctrop	Supercontig_3.6_C_tropicalis_MYA-3404	125522	126546	MSTRG.10776.1|223|u|NA|PEKT02000010_C_auris_B8441|caur	PEKT02000010_C_auris_B8441	135931	136153
MSTRG.6349.1|437|u|NA|Supercontig_3.4_C_tropicalis_MYA-3404|ctrop	Supercontig_3.4_C_tropicalis_MYA-3404	1454979	1455415	MSTRG.10039.1|403|u|NA|PEKT02000009_C_auris_B8441|caur	PEKT02000009_C_auris_B8441	389264	389666
MSTRG.6349.1|437|u|NA|Supercontig_3.4_C_tropicalis_MYA-3404|ctrop	Supercontig_3.4_C_tropicalis_MYA-3404	1454979	1455415	MSTRG.10041.1|404|u|NA|PEKT02000009_C_auris_B8441|caur	PEKT02000009_C_auris_B8441	391032	391435
MSTRG.3648.1|1466|u|NA|Supercontig_3.2_C_tropicalis_MYA-3404|ctrop	Supercontig_3.2_C_tropicalis_MYA-3404	1900356	1901821	MSTRG.10388.1|240|u|NA|PEKT02000009_C_auris_B8441|caur	PEKT02000009_C_auris_B8441	748095	748334
MSTRG.3648.1|1466|u|NA|Supercontig_3.2_C_tropicalis_MYA-3404|ctrop	Supercontig_3.2_C_tropicalis_MYA-3404	1900356	1901821	MSTRG.10380.1|825|u|NA|PEKT02000009_C_auris_B8441|caur	PEKT02000009_C_auris_B8441	734022	734846
MSTRG.3340.1|244|u|NA|Supercontig_3.2_C_tropicalis_MYA-3404|ctrop	Supercontig_3.2_C_tropicalis_MYA-3404	1440422	1440665	MSTRG.6050.1|566|u|NA|PEKT02000007_C_auris_B8441|caur	PEKT02000007_C_auris_B8441	440822	441387
MSTRG.8034.1|203|u|NA|Supercontig_3.6_C_tropicalis_MYA-3404|ctrop	Supercontig_3.6_C_tropicalis_MYA-3404	1023651	1023853	MSTRG.7215.1|393|u|NA|PEKT02000007_C_auris_B8441|caur	PEKT02000007_C_auris_B8441	1572698	1573090
MSTRG.9482.1|222|u|NA|Supercontig_3.9_C_tropicalis_MYA-3404|ctrop	Supercontig_3.9_C_tropicalis_MYA-3404	177075	177296	MSTRG.10311.1|1058|u|NA|PEKT02000009_C_auris_B8441|caur	PEKT02000009_C_auris_B8441	658337	659394
MSTRG.9482.1|222|u|NA|Supercontig_3.9_C_tropicalis_MYA-3404|ctrop	Supercontig_3.9_C_tropicalis_MYA-3404	177075	177296	MSTRG.10312.1|783|u|NA|PEKT02000009_C_auris_B8441|caur	PEKT02000009_C_auris_B8441	658354	659136
MSTRG.7451.1|690|u|NA|Supercontig_3.6_C_tropicalis_MYA-3404|ctrop	Supercontig_3.6_C_tropicalis_MYA-3404	139115	139804	MSTRG.6927.1|215|u|NA|PEKT02000007_C_auris_B8441|caur	PEKT02000007_C_auris_B8441	1284602	1284816
MSTRG.7451.1|690|u|NA|Supercontig_3.6_C_tropicalis_MYA-3404|ctrop	Supercontig_3.6_C_tropicalis_MYA-3404	139115	139804	MSTRG.6928.1|963|u|NA|PEKT02000007_C_auris_B8441|caur	PEKT02000007_C_auris_B8441	1285061	1286023
MSTRG.3312.1|210|u|NA|Supercontig_3.2_C_tropicalis_MYA-3404|ctrop	Supercontig_3.2_C_tropicalis_MYA-3404	1406544	1406753	MSTRG.2463.1|289|u|NA|PEKT02000003_C_auris_B8441|caur	PEKT02000003_C_auris_B8441	153322	153610
MSTRG.3312.1|210|u|NA|Supercontig_3.2_C_tropicalis_MYA-3404|ctrop	Supercontig_3.2_C_tropicalis_MYA-3404	1406544	1406753	MSTRG.2466.1|259|u|NA|PEKT02000003_C_auris_B8441|caur	PEKT02000003_C_auris_B8441	154339	154597
MSTRG.9474.1|645|u|NA|Supercontig_3.9_C_tropicalis_MYA-3404|ctrop	Supercontig_3.9_C_tropicalis_MYA-3404	171131	171775	MSTRG.10311.1|1058|u|NA|PEKT02000009_C_auris_B8441|caur	PEKT02000009_C_auris_B8441	658337	659394
MSTRG.9474.1|645|u|NA|Supercontig_3.9_C_tropicalis_MYA-3404|ctrop	Supercontig_3.9_C_tropicalis_MYA-3404	171131	171775	MSTRG.10312.1|783|u|NA|PEKT02000009_C_auris_B8441|caur	PEKT02000009_C_auris_B8441	658354	659136
MSTRG.406.1|577|u|NA|Supercontig_3.11_C_tropicalis_MYA-3404|ctrop	Supercontig_3.11_C_tropicalis_MYA-3404	183172	183748	MSTRG.9411.1|1298|u|NA|PEKT02000008_C_auris_B8441|caur	PEKT02000008_C_auris_B8441	638997	640294
MSTRG.406.1|577|u|NA|Supercontig_3.11_C_tropicalis_MYA-3404|ctrop	Supercontig_3.11_C_tropicalis_MYA-3404	183172	183748	MSTRG.9412.1|392|u|NA|PEKT02000008_C_auris_B8441|caur	PEKT02000008_C_auris_B8441	639099	639490
MSTRG.5295.1|532|u|NA|Supercontig_3.3_C_tropicalis_MYA-3404|ctrop	Supercontig_3.3_C_tropicalis_MYA-3404	2128833	2129364	MSTRG.1115.1|1883|u|NA|PEKT02000002_C_auris_B8441|caur	PEKT02000002_C_auris_B8441	42509	44391
MSTRG.4521.1|440|u|NA|Supercontig_3.3_C_tropicalis_MYA-3404|ctrop	Supercontig_3.3_C_tropicalis_MYA-3404	968039	968478	MSTRG.9608.1|1553|u|NA|PEKT02000008_C_auris_B8441|caur	PEKT02000008_C_auris_B8441	821692	823244
MSTRG.9247.1|755|u|NA|Supercontig_3.8_C_tropicalis_MYA-3404|ctrop	Supercontig_3.8_C_tropicalis_MYA-3404	659948	660702	MSTRG.6177.1|269|u|NA|PEKT02000007_C_auris_B8441|caur	PEKT02000007_C_auris_B8441	564876	565144
MSTRG.3165.1|1329|u|NA|Supercontig_3.2_C_tropicalis_MYA-3404|ctrop	Supercontig_3.2_C_tropicalis_MYA-3404	1175298	1176626	MSTRG.6741.1|714|u|NA|PEKT02000007_C_auris_B8441|caur	PEKT02000007_C_auris_B8441	1102891	1103604
MSTRG.2848.1|691|u|NA|Supercontig_3.2_C_tropicalis_MYA-3404|ctrop	Supercontig_3.2_C_tropicalis_MYA-3404	671696	672386	MSTRG.7820.1|577|u|NA|PEKT02000007_C_auris_B8441|caur	PEKT02000007_C_auris_B8441	2187308	2187884
MSTRG.2848.1|691|u|NA|Supercontig_3.2_C_tropicalis_MYA-3404|ctrop	Supercontig_3.2_C_tropicalis_MYA-3404	671696	672386	MSTRG.7819.1|690|u|NA|PEKT02000007_C_auris_B8441|caur	PEKT02000007_C_auris_B8441	2187230	2187919
MSTRG.6299.1|942|u|NA|Supercontig_3.4_C_tropicalis_MYA-3404|ctrop	Supercontig_3.4_C_tropicalis_MYA-3404	1379175	1380116	MSTRG.10051.1|1361|u|NA|PEKT02000009_C_auris_B8441|caur	PEKT02000009_C_auris_B8441	399755	401115
MSTRG.6145.1|828|u|NA|Supercontig_3.4_C_tropicalis_MYA-3404|ctrop	Supercontig_3.4_C_tropicalis_MYA-3404	1146969	1147796	MSTRG.8406.1|1893|u|NA|PEKT02000007_C_auris_B8441|caur	PEKT02000007_C_auris_B8441	2785800	2787692
MSTRG.6003.1|456|u|NA|Supercontig_3.4_C_tropicalis_MYA-3404|ctrop	Supercontig_3.4_C_tropicalis_MYA-3404	943802	944257	MSTRG.4985.1|785|u|NA|PEKT02000006_C_auris_B8441|caur	PEKT02000006_C_auris_B8441	166878	167662
MSTRG.6003.1|456|u|NA|Supercontig_3.4_C_tropicalis_MYA-3404|ctrop	Supercontig_3.4_C_tropicalis_MYA-3404	943802	944257	MSTRG.4981.1|326|u|NA|PEKT02000006_C_auris_B8441|caur	PEKT02000006_C_auris_B8441	164224	164549
MSTRG.126.1|384|u|NA|Supercontig_3.10_C_tropicalis_MYA-3404|ctrop	Supercontig_3.10_C_tropicalis_MYA-3404	172765	173148	MSTRG.5956.1|345|u|NA|PEKT02000007_C_auris_B8441|caur	PEKT02000007_C_auris_B8441	356167	356511
MSTRG.2543.1|639|u|NA|Supercontig_3.2_C_tropicalis_MYA-3404|ctrop	Supercontig_3.2_C_tropicalis_MYA-3404	215286	215924	MSTRG.9243.1|605|u|NA|PEKT02000008_C_auris_B8441|caur	PEKT02000008_C_auris_B8441	455905	456509
MSTRG.3032.1|412|u|NA|Supercontig_3.2_C_tropicalis_MYA-3404|ctrop	Supercontig_3.2_C_tropicalis_MYA-3404	985366	985777	MSTRG.6831.1|286|u|NA|PEKT02000007_C_auris_B8441|caur	PEKT02000007_C_auris_B8441	1192157	1192442
MSTRG.3032.1|412|u|NA|Supercontig_3.2_C_tropicalis_MYA-3404|ctrop	Supercontig_3.2_C_tropicalis_MYA-3404	985366	985777	MSTRG.6825.1|2076|u|NA|PEKT02000007_C_auris_B8441|caur	PEKT02000007_C_auris_B8441	1186301	1188376
MSTRG.7488.1|972|u|NA|Supercontig_3.6_C_tropicalis_MYA-3404|ctrop	Supercontig_3.6_C_tropicalis_MYA-3404	217288	218259	MSTRG.10754.1|261|u|NA|PEKT02000010_C_auris_B8441|caur	PEKT02000010_C_auris_B8441	115519	115779
MSTRG.8914.1|423|u|NA|Supercontig_3.8_C_tropicalis_MYA-3404|ctrop	Supercontig_3.8_C_tropicalis_MYA-3404	199707	200129	MSTRG.10453.1|528|u|NA|PEKT02000009_C_auris_B8441|caur	PEKT02000009_C_auris_B8441	810861	811388
MSTRG.2223.1|886|u|NA|Supercontig_3.1_C_tropicalis_MYA-3404|ctrop	Supercontig_3.1_C_tropicalis_MYA-3404	2228845	2229730	MSTRG.9157.1|776|u|NA|PEKT02000008_C_auris_B8441|caur	PEKT02000008_C_auris_B8441	371248	372023
MSTRG.1760.1|2201|u|NA|Supercontig_3.1_C_tropicalis_MYA-3404|ctrop	Supercontig_3.1_C_tropicalis_MYA-3404	1528073	1530273	MSTRG.9899.1|215|u|NA|PEKT02000009_C_auris_B8441|caur	PEKT02000009_C_auris_B8441	246097	246311
MSTRG.8489.1|494|u|NA|Supercontig_3.7_C_tropicalis_MYA-3404|ctrop	Supercontig_3.7_C_tropicalis_MYA-3404	458041	458534	MSTRG.11077.1|2394|u|NA|PEKT02000010_C_auris_B8441|caur	PEKT02000010_C_auris_B8441	432956	435349
MSTRG.6431.1|277|u|NA|Supercontig_3.4_C_tropicalis_MYA-3404|ctrop	Supercontig_3.4_C_tropicalis_MYA-3404	1575830	1576106	MSTRG.7134.1|504|u|NA|PEKT02000007_C_auris_B8441|caur	PEKT02000007_C_auris_B8441	1494429	1494932
MSTRG.6431.1|277|u|NA|Supercontig_3.4_C_tropicalis_MYA-3404|ctrop	Supercontig_3.4_C_tropicalis_MYA-3404	1575830	1576106	MSTRG.7133.1|505|u|NA|PEKT02000007_C_auris_B8441|caur	PEKT02000007_C_auris_B8441	1493847	1494351
MSTRG.7351.1|327|u|NA|Supercontig_3.6_C_tropicalis_MYA-3404|ctrop	Supercontig_3.6_C_tropicalis_MYA-3404	17839	18165	MSTRG.2737.1|208|u|NA|PEKT02000003_C_auris_B8441|caur	PEKT02000003_C_auris_B8441	435819	436026
MSTRG.7351.1|327|u|NA|Supercontig_3.6_C_tropicalis_MYA-3404|ctrop	Supercontig_3.6_C_tropicalis_MYA-3404	17839	18165	MSTRG.2746.1|942|u|NA|PEKT02000003_C_auris_B8441|caur	PEKT02000003_C_auris_B8441	447235	448176
MSTRG.7351.1|327|u|NA|Supercontig_3.6_C_tropicalis_MYA-3404|ctrop	Supercontig_3.6_C_tropicalis_MYA-3404	17839	18165	MSTRG.2745.1|995|u|NA|PEKT02000003_C_auris_B8441|caur	PEKT02000003_C_auris_B8441	447152	448146
MSTRG.6424.1|265|u|NA|Supercontig_3.4_C_tropicalis_MYA-3404|ctrop	Supercontig_3.4_C_tropicalis_MYA-3404	1567963	1568227	MSTRG.7133.1|505|u|NA|PEKT02000007_C_auris_B8441|caur	PEKT02000007_C_auris_B8441	1493847	1494351
MSTRG.1759.1|636|u|NA|Supercontig_3.1_C_tropicalis_MYA-3404|ctrop	Supercontig_3.1_C_tropicalis_MYA-3404	1527384	1528019	MSTRG.9899.1|215|u|NA|PEKT02000009_C_auris_B8441|caur	PEKT02000009_C_auris_B8441	246097	246311
MSTRG.8900.1|239|u|NA|Supercontig_3.8_C_tropicalis_MYA-3404|ctrop	Supercontig_3.8_C_tropicalis_MYA-3404	176188	176426	MSTRG.3165.1|532|u|NA|PEKT02000003_C_auris_B8441|caur	PEKT02000003_C_auris_B8441	856206	856737
MSTRG.8900.1|239|u|NA|Supercontig_3.8_C_tropicalis_MYA-3404|ctrop	Supercontig_3.8_C_tropicalis_MYA-3404	176188	176426	MSTRG.3171.1|855|u|NA|PEKT02000003_C_auris_B8441|caur	PEKT02000003_C_auris_B8441	864087	864941
MSTRG.2201.1|281|u|NA|Supercontig_3.1_C_tropicalis_MYA-3404|ctrop	Supercontig_3.1_C_tropicalis_MYA-3404	2181480	2181760	MSTRG.11653.1|288|u|NA|PEKT02000010_C_auris_B8441|caur	PEKT02000010_C_auris_B8441	986724	987011
MSTRG.7049.1|251|u|NA|Supercontig_3.5_C_tropicalis_MYA-3404|ctrop	Supercontig_3.5_C_tropicalis_MYA-3404	928715	928965	MSTRG.3200.1|1326|u|NA|PEKT02000003_C_auris_B8441|caur	PEKT02000003_C_auris_B8441	894388	895713
MSTRG.7049.1|251|u|NA|Supercontig_3.5_C_tropicalis_MYA-3404|ctrop	Supercontig_3.5_C_tropicalis_MYA-3404	928715	928965	MSTRG.3199.1|256|u|NA|PEKT02000003_C_auris_B8441|caur	PEKT02000003_C_auris_B8441	894010	894265
MSTRG.3793.1|207|u|NA|Supercontig_3.2_C_tropicalis_MYA-3404|ctrop	Supercontig_3.2_C_tropicalis_MYA-3404	2118365	2118571	MSTRG.7666.1|718|u|NA|PEKT02000007_C_auris_B8441|caur	PEKT02000007_C_auris_B8441	2024412	2025129
MSTRG.6281.1|681|u|NA|Supercontig_3.4_C_tropicalis_MYA-3404|ctrop	Supercontig_3.4_C_tropicalis_MYA-3404	1359286	1359966	MSTRG.8506.1|1717|u|NA|PEKT02000007_C_auris_B8441|caur	PEKT02000007_C_auris_B8441	2889055	2890771
MSTRG.6149.1|358|u|NA|Supercontig_3.4_C_tropicalis_MYA-3404|ctrop	Supercontig_3.4_C_tropicalis_MYA-3404	1156782	1157139	MSTRG.8406.1|1893|u|NA|PEKT02000007_C_auris_B8441|caur	PEKT02000007_C_auris_B8441	2785800	2787692
MSTRG.7009.1|238|u|NA|Supercontig_3.5_C_tropicalis_MYA-3404|ctrop	Supercontig_3.5_C_tropicalis_MYA-3404	859387	859624	MSTRG.534.1|776|u|NA|PEKT02000001_C_auris_B8441|caur	PEKT02000001_C_auris_B8441	533173	533948
MSTRG.2039.1|339|u|NA|Supercontig_3.1_C_tropicalis_MYA-3404|ctrop	Supercontig_3.1_C_tropicalis_MYA-3404	1930815	1931153	MSTRG.2542.1|782|u|NA|PEKT02000003_C_auris_B8441|caur	PEKT02000003_C_auris_B8441	237145	237926
MSTRG.3951.1|814|u|NA|Supercontig_3.3_C_tropicalis_MYA-3404|ctrop	Supercontig_3.3_C_tropicalis_MYA-3404	50216	51029	MSTRG.4083.1|604|u|NA|PEKT02000004_C_auris_B8441|caur	PEKT02000004_C_auris_B8441	767155	767758
MSTRG.3951.1|814|u|NA|Supercontig_3.3_C_tropicalis_MYA-3404|ctrop	Supercontig_3.3_C_tropicalis_MYA-3404	50216	51029	MSTRG.4084.1|219|u|NA|PEKT02000004_C_auris_B8441|caur	PEKT02000004_C_auris_B8441	767321	767539
MSTRG.3796.1|260|u|NA|Supercontig_3.2_C_tropicalis_MYA-3404|ctrop	Supercontig_3.2_C_tropicalis_MYA-3404	2121031	2121290	MSTRG.7672.1|218|u|NA|PEKT02000007_C_auris_B8441|caur	PEKT02000007_C_auris_B8441	2028036	2028253
MSTRG.3796.1|260|u|NA|Supercontig_3.2_C_tropicalis_MYA-3404|ctrop	Supercontig_3.2_C_tropicalis_MYA-3404	2121031	2121290	MSTRG.7671.1|239|u|NA|PEKT02000007_C_auris_B8441|caur	PEKT02000007_C_auris_B8441	2027198	2027436
MSTRG.6133.1|894|u|NA|Supercontig_3.4_C_tropicalis_MYA-3404|ctrop	Supercontig_3.4_C_tropicalis_MYA-3404	1129467	1130360	MSTRG.8422.1|405|u|NA|PEKT02000007_C_auris_B8441|caur	PEKT02000007_C_auris_B8441	2806132	2806536
MSTRG.6133.1|894|u|NA|Supercontig_3.4_C_tropicalis_MYA-3404|ctrop	Supercontig_3.4_C_tropicalis_MYA-3404	1129467	1130360	MSTRG.8423.1|202|u|NA|PEKT02000007_C_auris_B8441|caur	PEKT02000007_C_auris_B8441	2807019	2807220
MSTRG.6002.1|222|u|NA|Supercontig_3.4_C_tropicalis_MYA-3404|ctrop	Supercontig_3.4_C_tropicalis_MYA-3404	942657	942878	MSTRG.4985.1|785|u|NA|PEKT02000006_C_auris_B8441|caur	PEKT02000006_C_auris_B8441	166878	167662
MSTRG.6002.1|222|u|NA|Supercontig_3.4_C_tropicalis_MYA-3404|ctrop	Supercontig_3.4_C_tropicalis_MYA-3404	942657	942878	MSTRG.4981.1|326|u|NA|PEKT02000006_C_auris_B8441|caur	PEKT02000006_C_auris_B8441	164224	164549
MSTRG.7055.1|1071|u|NA|Supercontig_3.5_C_tropicalis_MYA-3404|ctrop	Supercontig_3.5_C_tropicalis_MYA-3404	943189	944259	MSTRG.11419.1|269|u|NA|PEKT02000010_C_auris_B8441|caur	PEKT02000010_C_auris_B8441	770833	771101
MSTRG.2617.1|438|u|NA|Supercontig_3.2_C_tropicalis_MYA-3404|ctrop	Supercontig_3.2_C_tropicalis_MYA-3404	334115	334552	MSTRG.8277.1|911|u|NA|PEKT02000007_C_auris_B8441|caur	PEKT02000007_C_auris_B8441	2650758	2651668
MSTRG.7876.1|526|u|NA|Supercontig_3.6_C_tropicalis_MYA-3404|ctrop	Supercontig_3.6_C_tropicalis_MYA-3404	806026	806551	MSTRG.2075.1|614|u|NA|PEKT02000002_C_auris_B8441|caur	PEKT02000002_C_auris_B8441	988591	989204
MSTRG.2954.1|1003|u|NA|Supercontig_3.2_C_tropicalis_MYA-3404|ctrop	Supercontig_3.2_C_tropicalis_MYA-3404	874287	875289	MSTRG.7793.1|1281|u|NA|PEKT02000007_C_auris_B8441|caur	PEKT02000007_C_auris_B8441	2160707	2161987
MSTRG.3164.1|655|u|NA|Supercontig_3.2_C_tropicalis_MYA-3404|ctrop	Supercontig_3.2_C_tropicalis_MYA-3404	1175147	1175801	MSTRG.6741.1|714|u|NA|PEKT02000007_C_auris_B8441|caur	PEKT02000007_C_auris_B8441	1102891	1103604
MSTRG.2960.1|824|u|NA|Supercontig_3.2_C_tropicalis_MYA-3404|ctrop	Supercontig_3.2_C_tropicalis_MYA-3404	881820	882643	MSTRG.7793.1|1281|u|NA|PEKT02000007_C_auris_B8441|caur	PEKT02000007_C_auris_B8441	2160707	2161987
MSTRG.407.1|1505|u|NA|Supercontig_3.11_C_tropicalis_MYA-3404|ctrop	Supercontig_3.11_C_tropicalis_MYA-3404	184031	185535	MSTRG.9411.1|1298|u|NA|PEKT02000008_C_auris_B8441|caur	PEKT02000008_C_auris_B8441	638997	640294
MSTRG.407.1|1505|u|NA|Supercontig_3.11_C_tropicalis_MYA-3404|ctrop	Supercontig_3.11_C_tropicalis_MYA-3404	184031	185535	MSTRG.9412.1|392|u|NA|PEKT02000008_C_auris_B8441|caur	PEKT02000008_C_auris_B8441	639099	639490
MSTRG.5282.1|1131|u|NA|Supercontig_3.3_C_tropicalis_MYA-3404|ctrop	Supercontig_3.3_C_tropicalis_MYA-3404	2112255	2113385	MSTRG.9962.1|768|u|NA|PEKT02000009_C_auris_B8441|caur	PEKT02000009_C_auris_B8441	309316	310083
MSTRG.5094.1|264|u|NA|Supercontig_3.3_C_tropicalis_MYA-3404|ctrop	Supercontig_3.3_C_tropicalis_MYA-3404	1853735	1853998	MSTRG.11710.1|238|u|NA|PEKT02000010_C_auris_B8441|caur	PEKT02000010_C_auris_B8441	1051971	1052208
MSTRG.5094.1|264|u|NA|Supercontig_3.3_C_tropicalis_MYA-3404|ctrop	Supercontig_3.3_C_tropicalis_MYA-3404	1853735	1853998	MSTRG.11709.1|1260|u|NA|PEKT02000010_C_auris_B8441|caur	PEKT02000010_C_auris_B8441	1050649	1051908
MSTRG.4414.1|324|u|NA|Supercontig_3.3_C_tropicalis_MYA-3404|ctrop	Supercontig_3.3_C_tropicalis_MYA-3404	792716	793039	MSTRG.5118.1|632|u|NA|PEKT02000006_C_auris_B8441|caur	PEKT02000006_C_auris_B8441	302029	302660
MSTRG.3339.1|549|u|NA|Supercontig_3.2_C_tropicalis_MYA-3404|ctrop	Supercontig_3.2_C_tropicalis_MYA-3404	1439940	1440488	MSTRG.6050.1|566|u|NA|PEKT02000007_C_auris_B8441|caur	PEKT02000007_C_auris_B8441	440822	441387
MSTRG.4411.1|244|u|NA|Supercontig_3.3_C_tropicalis_MYA-3404|ctrop	Supercontig_3.3_C_tropicalis_MYA-3404	788534	788777	MSTRG.5118.1|632|u|NA|PEKT02000006_C_auris_B8441|caur	PEKT02000006_C_auris_B8441	302029	302660
MSTRG.4566.1|401|u|NA|Supercontig_3.3_C_tropicalis_MYA-3404|ctrop	Supercontig_3.3_C_tropicalis_MYA-3404	1040382	1040782	MSTRG.6664.1|588|u|NA|PEKT02000007_C_auris_B8441|caur	PEKT02000007_C_auris_B8441	1034292	1034879
MSTRG.7141.1|1073|u|NA|Supercontig_3.5_C_tropicalis_MYA-3404|ctrop	Supercontig_3.5_C_tropicalis_MYA-3404	1059347	1060419	MSTRG.6772.1|634|u|NA|PEKT02000007_C_auris_B8441|caur	PEKT02000007_C_auris_B8441	1128530	1129163
MSTRG.3033.1|416|u|NA|Supercontig_3.2_C_tropicalis_MYA-3404|ctrop	Supercontig_3.2_C_tropicalis_MYA-3404	985682	986097	MSTRG.6831.1|286|u|NA|PEKT02000007_C_auris_B8441|caur	PEKT02000007_C_auris_B8441	1192157	1192442
MSTRG.3033.1|416|u|NA|Supercontig_3.2_C_tropicalis_MYA-3404|ctrop	Supercontig_3.2_C_tropicalis_MYA-3404	985682	986097	MSTRG.6825.1|2076|u|NA|PEKT02000007_C_auris_B8441|caur	PEKT02000007_C_auris_B8441	1186301	1188376
MSTRG.3113.1|287|u|NA|Supercontig_3.2_C_tropicalis_MYA-3404|ctrop	Supercontig_3.2_C_tropicalis_MYA-3404	1106383	1106669	MSTRG.8007.1|2384|u|NA|PEKT02000007_C_auris_B8441|caur	PEKT02000007_C_auris_B8441	2361855	2364238
MSTRG.5091.1|1389|u|NA|Supercontig_3.3_C_tropicalis_MYA-3404|ctrop	Supercontig_3.3_C_tropicalis_MYA-3404	1848432	1849820	MSTRG.11715.1|269|u|NA|PEKT02000010_C_auris_B8441|caur	PEKT02000010_C_auris_B8441	1056168	1056436
MSTRG.5089.1|283|u|NA|Supercontig_3.3_C_tropicalis_MYA-3404|ctrop	Supercontig_3.3_C_tropicalis_MYA-3404	1847437	1847719	MSTRG.11715.1|269|u|NA|PEKT02000010_C_auris_B8441|caur	PEKT02000010_C_auris_B8441	1056168	1056436
MSTRG.5294.1|2508|u|NA|Supercontig_3.3_C_tropicalis_MYA-3404|ctrop	Supercontig_3.3_C_tropicalis_MYA-3404	2127136	2129643	MSTRG.1115.1|1883|u|NA|PEKT02000002_C_auris_B8441|caur	PEKT02000002_C_auris_B8441	42509	44391
MSTRG.4523.1|861|u|NA|Supercontig_3.3_C_tropicalis_MYA-3404|ctrop	Supercontig_3.3_C_tropicalis_MYA-3404	970295	971155	MSTRG.9608.1|1553|u|NA|PEKT02000008_C_auris_B8441|caur	PEKT02000008_C_auris_B8441	821692	823244
MSTRG.134.1|755|u|NA|Supercontig_3.10_C_tropicalis_MYA-3404|ctrop	Supercontig_3.10_C_tropicalis_MYA-3404	182926	183680	MSTRG.5956.1|345|u|NA|PEKT02000007_C_auris_B8441|caur	PEKT02000007_C_auris_B8441	356167	356511
MSTRG.6236.1|1039|u|NA|Supercontig_3.4_C_tropicalis_MYA-3404|ctrop	Supercontig_3.4_C_tropicalis_MYA-3404	1291858	1292896	MSTRG.8938.1|2958|u|NA|PEKT02000008_C_auris_B8441|caur	PEKT02000008_C_auris_B8441	150138	153095
MSTRG.6236.1|1039|u|NA|Supercontig_3.4_C_tropicalis_MYA-3404|ctrop	Supercontig_3.4_C_tropicalis_MYA-3404	1291858	1292896	MSTRG.8934.1|432|u|NA|PEKT02000008_C_auris_B8441|caur	PEKT02000008_C_auris_B8441	147881	148312
MSTRG.3650.1|227|u|NA|Supercontig_3.2_C_tropicalis_MYA-3404|ctrop	Supercontig_3.2_C_tropicalis_MYA-3404	1911233	1911459	MSTRG.10388.1|240|u|NA|PEKT02000009_C_auris_B8441|caur	PEKT02000009_C_auris_B8441	748095	748334
MSTRG.3650.1|227|u|NA|Supercontig_3.2_C_tropicalis_MYA-3404|ctrop	Supercontig_3.2_C_tropicalis_MYA-3404	1911233	1911459	MSTRG.10380.1|825|u|NA|PEKT02000009_C_auris_B8441|caur	PEKT02000009_C_auris_B8441	734022	734846
MSTRG.1887.1|1311|u|NA|Supercontig_3.1_C_tropicalis_MYA-3404|ctrop	Supercontig_3.1_C_tropicalis_MYA-3404	1704759	1706069	MSTRG.10521.1|656|u|NA|PEKT02000009_C_auris_B8441|caur	PEKT02000009_C_auris_B8441	869468	870123
MSTRG.6347.1|234|u|NA|Supercontig_3.4_C_tropicalis_MYA-3404|ctrop	Supercontig_3.4_C_tropicalis_MYA-3404	1453942	1454175	MSTRG.10039.1|403|u|NA|PEKT02000009_C_auris_B8441|caur	PEKT02000009_C_auris_B8441	389264	389666
MSTRG.6347.1|234|u|NA|Supercontig_3.4_C_tropicalis_MYA-3404|ctrop	Supercontig_3.4_C_tropicalis_MYA-3404	1453942	1454175	MSTRG.10041.1|404|u|NA|PEKT02000009_C_auris_B8441|caur	PEKT02000009_C_auris_B8441	391032	391435
MSTRG.5582.1|515|u|NA|Supercontig_3.4_C_tropicalis_MYA-3404|ctrop	Supercontig_3.4_C_tropicalis_MYA-3404	344860	345374	MSTRG.7764.1|843|u|NA|PEKT02000007_C_auris_B8441|caur	PEKT02000007_C_auris_B8441	2128047	2128889
MSTRG.3795.1|586|u|NA|Supercontig_3.2_C_tropicalis_MYA-3404|ctrop	Supercontig_3.2_C_tropicalis_MYA-3404	2120860	2121445	MSTRG.7672.1|218|u|NA|PEKT02000007_C_auris_B8441|caur	PEKT02000007_C_auris_B8441	2028036	2028253
MSTRG.3795.1|586|u|NA|Supercontig_3.2_C_tropicalis_MYA-3404|ctrop	Supercontig_3.2_C_tropicalis_MYA-3404	2120860	2121445	MSTRG.7671.1|239|u|NA|PEKT02000007_C_auris_B8441|caur	PEKT02000007_C_auris_B8441	2027198	2027436
MSTRG.8818.1|464|u|NA|Supercontig_3.8_C_tropicalis_MYA-3404|ctrop	Supercontig_3.8_C_tropicalis_MYA-3404	35130	35593	MSTRG.2814.1|497|u|NA|PEKT02000003_C_auris_B8441|caur	PEKT02000003_C_auris_B8441	512964	513460
MSTRG.7518.1|1100|u|NA|Supercontig_3.6_C_tropicalis_MYA-3404|ctrop	Supercontig_3.6_C_tropicalis_MYA-3404	266887	267986	MSTRG.7350.1|713|u|NA|PEKT02000007_C_auris_B8441|caur	PEKT02000007_C_auris_B8441	1706618	1707330
MSTRG.7518.1|1100|u|NA|Supercontig_3.6_C_tropicalis_MYA-3404|ctrop	Supercontig_3.6_C_tropicalis_MYA-3404	266887	267986	MSTRG.7349.1|213|u|NA|PEKT02000007_C_auris_B8441|caur	PEKT02000007_C_auris_B8441	1706255	1706467
MSTRG.9065.1|419|u|NA|Supercontig_3.8_C_tropicalis_MYA-3404|ctrop	Supercontig_3.8_C_tropicalis_MYA-3404	386021	386439	MSTRG.10419.1|343|u|NA|PEKT02000009_C_auris_B8441|caur	PEKT02000009_C_auris_B8441	779195	779537
MSTRG.9516.1|948|u|NA|Supercontig_3.9_C_tropicalis_MYA-3404|ctrop	Supercontig_3.9_C_tropicalis_MYA-3404	234872	235819	MSTRG.2649.1|327|u|NA|PEKT02000003_C_auris_B8441|caur	PEKT02000003_C_auris_B8441	352908	353234
MSTRG.7275.1|236|u|NA|Supercontig_3.5_C_tropicalis_MYA-3404|ctrop	Supercontig_3.5_C_tropicalis_MYA-3404	1274810	1275045	MSTRG.1317.1|650|u|NA|PEKT02000002_C_auris_B8441|caur	PEKT02000002_C_auris_B8441	226133	226782
MSTRG.7275.1|236|u|NA|Supercontig_3.5_C_tropicalis_MYA-3404|ctrop	Supercontig_3.5_C_tropicalis_MYA-3404	1274810	1275045	MSTRG.1308.1|252|u|NA|PEKT02000002_C_auris_B8441|caur	PEKT02000002_C_auris_B8441	211637	211888
MSTRG.7003.1|662|u|NA|Supercontig_3.5_C_tropicalis_MYA-3404|ctrop	Supercontig_3.5_C_tropicalis_MYA-3404	851605	852266	MSTRG.534.1|776|u|NA|PEKT02000001_C_auris_B8441|caur	PEKT02000001_C_auris_B8441	533173	533948
MSTRG.462.1|303|u|NA|Supercontig_3.11_C_tropicalis_MYA-3404|ctrop	Supercontig_3.11_C_tropicalis_MYA-3404	271451	271753	MSTRG.9334.1|2055|u|NA|PEKT02000008_C_auris_B8441|caur	PEKT02000008_C_auris_B8441	558571	560625
MSTRG.6556.1|824|u|NA|Supercontig_3.5_C_tropicalis_MYA-3404|ctrop	Supercontig_3.5_C_tropicalis_MYA-3404	99598	100421	MSTRG.3900.1|395|u|NA|PEKT02000004_C_auris_B8441|caur	PEKT02000004_C_auris_B8441	588770	589164
MSTRG.5283.1|464|u|NA|Supercontig_3.3_C_tropicalis_MYA-3404|ctrop	Supercontig_3.3_C_tropicalis_MYA-3404	2112601	2113064	MSTRG.9962.1|768|u|NA|PEKT02000009_C_auris_B8441|caur	PEKT02000009_C_auris_B8441	309316	310083
MSTRG.417.1|231|u|NA|Supercontig_3.11_C_tropicalis_MYA-3404|ctrop	Supercontig_3.11_C_tropicalis_MYA-3404	195690	195920	MSTRG.9411.1|1298|u|NA|PEKT02000008_C_auris_B8441|caur	PEKT02000008_C_auris_B8441	638997	640294
MSTRG.417.1|231|u|NA|Supercontig_3.11_C_tropicalis_MYA-3404|ctrop	Supercontig_3.11_C_tropicalis_MYA-3404	195690	195920	MSTRG.9412.1|392|u|NA|PEKT02000008_C_auris_B8441|caur	PEKT02000008_C_auris_B8441	639099	639490
MSTRG.6025.1|1072|u|NA|Supercontig_3.4_C_tropicalis_MYA-3404|ctrop	Supercontig_3.4_C_tropicalis_MYA-3404	981532	982603	MSTRG.660.1|326|u|NA|PEKT02000001_C_auris_B8441|caur	PEKT02000001_C_auris_B8441	648753	649078
MSTRG.6025.1|1072|u|NA|Supercontig_3.4_C_tropicalis_MYA-3404|ctrop	Supercontig_3.4_C_tropicalis_MYA-3404	981532	982603	MSTRG.656.1|490|u|NA|PEKT02000001_C_auris_B8441|caur	PEKT02000001_C_auris_B8441	645515	646004
MSTRG.8347.1|216|u|NA|Supercontig_3.7_C_tropicalis_MYA-3404|ctrop	Supercontig_3.7_C_tropicalis_MYA-3404	239938	240153	MSTRG.2903.1|366|u|NA|PEKT02000003_C_auris_B8441|caur	PEKT02000003_C_auris_B8441	603348	603713
MSTRG.3869.1|1088|u|NA|Supercontig_3.2_C_tropicalis_MYA-3404|ctrop	Supercontig_3.2_C_tropicalis_MYA-3404	2223989	2225076	MSTRG.8155.1|288|u|NA|PEKT02000007_C_auris_B8441|caur	PEKT02000007_C_auris_B8441	2516115	2516402
MSTRG.226.1|384|u|NA|Supercontig_3.10_C_tropicalis_MYA-3404|ctrop	Supercontig_3.10_C_tropicalis_MYA-3404	321467	321850	MSTRG.9739.1|223|u|NA|PEKT02000009_C_auris_B8441|caur	PEKT02000009_C_auris_B8441	75957	76179
MSTRG.2284.1|286|u|NA|Supercontig_3.1_C_tropicalis_MYA-3404|ctrop	Supercontig_3.1_C_tropicalis_MYA-3404	2327999	2328284	MSTRG.1489.1|1216|u|NA|PEKT02000002_C_auris_B8441|caur	PEKT02000002_C_auris_B8441	403492	404707
MSTRG.2284.1|286|u|NA|Supercontig_3.1_C_tropicalis_MYA-3404|ctrop	Supercontig_3.1_C_tropicalis_MYA-3404	2327999	2328284	MSTRG.1490.1|226|u|NA|PEKT02000002_C_auris_B8441|caur	PEKT02000002_C_auris_B8441	404135	404360
MSTRG.2241.1|246|u|NA|Supercontig_3.1_C_tropicalis_MYA-3404|ctrop	Supercontig_3.1_C_tropicalis_MYA-3404	2256374	2256619	MSTRG.7484.1|867|u|NA|PEKT02000007_C_auris_B8441|caur	PEKT02000007_C_auris_B8441	1848553	1849419
MSTRG.6283.1|981|u|NA|Supercontig_3.4_C_tropicalis_MYA-3404|ctrop	Supercontig_3.4_C_tropicalis_MYA-3404	1360088	1361068	MSTRG.8506.1|1717|u|NA|PEKT02000007_C_auris_B8441|caur	PEKT02000007_C_auris_B8441	2889055	2890771
MSTRG.2810.1|321|u|NA|Supercontig_3.2_C_tropicalis_MYA-3404|ctrop	Supercontig_3.2_C_tropicalis_MYA-3404	626283	626603	MSTRG.5503.1|292|u|NA|PEKT02000006_C_auris_B8441|caur	PEKT02000006_C_auris_B8441	682397	682688
MSTRG.2810.1|321|u|NA|Supercontig_3.2_C_tropicalis_MYA-3404|ctrop	Supercontig_3.2_C_tropicalis_MYA-3404	626283	626603	MSTRG.5502.1|1784|u|NA|PEKT02000006_C_auris_B8441|caur	PEKT02000006_C_auris_B8441	681030	682813
MSTRG.3731.1|262|u|NA|Supercontig_3.2_C_tropicalis_MYA-3404|ctrop	Supercontig_3.2_C_tropicalis_MYA-3404	2018549	2018810	MSTRG.5193.1|1334|u|NA|PEKT02000006_C_auris_B8441|caur	PEKT02000006_C_auris_B8441	366153	367486
MSTRG.7277.1|389|u|NA|Supercontig_3.5_C_tropicalis_MYA-3404|ctrop	Supercontig_3.5_C_tropicalis_MYA-3404	1275368	1275756	MSTRG.1308.1|252|u|NA|PEKT02000002_C_auris_B8441|caur	PEKT02000002_C_auris_B8441	211637	211888
MSTRG.4796.1|430|u|NA|Supercontig_3.3_C_tropicalis_MYA-3404|ctrop	Supercontig_3.3_C_tropicalis_MYA-3404	1392389	1392818	MSTRG.992.1|716|u|NA|PEKT02000001_C_auris_B8441|caur	PEKT02000001_C_auris_B8441	982391	983106
MSTRG.6297.1|470|u|NA|Supercontig_3.4_C_tropicalis_MYA-3404|ctrop	Supercontig_3.4_C_tropicalis_MYA-3404	1377859	1378328	MSTRG.10051.1|1361|u|NA|PEKT02000009_C_auris_B8441|caur	PEKT02000009_C_auris_B8441	399755	401115
MSTRG.1651.1|279|u|NA|Supercontig_3.1_C_tropicalis_MYA-3404|ctrop	Supercontig_3.1_C_tropicalis_MYA-3404	1373354	1373632	MSTRG.3043.1|2341|u|NA|ChrH_C_glabrata_CBS138|cglab	ChrH_C_glabrata_CBS138	352244	354584
MSTRG.1651.1|279|u|NA|Supercontig_3.1_C_tropicalis_MYA-3404|ctrop	Supercontig_3.1_C_tropicalis_MYA-3404	1373354	1373632	MSTRG.3044.1|374|u|NA|ChrH_C_glabrata_CBS138|cglab	ChrH_C_glabrata_CBS138	352597	352970
MSTRG.7444.1|1025|u|NA|Supercontig_3.6_C_tropicalis_MYA-3404|ctrop	Supercontig_3.6_C_tropicalis_MYA-3404	125522	126546	MSTRG.6264.1|959|u|NA|ChrL_C_glabrata_CBS138|cglab	ChrL_C_glabrata_CBS138	1224591	1225549
MSTRG.2154.1|326|u|NA|Supercontig_3.1_C_tropicalis_MYA-3404|ctrop	Supercontig_3.1_C_tropicalis_MYA-3404	2106253	2106578	MSTRG.3747.1|498|u|NA|ChrI_C_glabrata_CBS138|cglab	ChrI_C_glabrata_CBS138	468487	468984
MSTRG.494.1|578|u|NA|Contig005504_C_parapsilosis_CDC317|cpar	Contig005504_C_parapsilosis_CDC317	591073	591650	MSTRG.11732.1|578|u|NA|PEKT02000010_C_auris_B8441|caur	PEKT02000010_C_auris_B8441	1080155	1080732
MSTRG.494.1|578|u|NA|Contig005504_C_parapsilosis_CDC317|cpar	Contig005504_C_parapsilosis_CDC317	591073	591650	MSTRG.11731.1|1420|u|NA|PEKT02000010_C_auris_B8441|caur	PEKT02000010_C_auris_B8441	1078652	1080071
MSTRG.7065.1|229|u|NA|Contig005809_C_parapsilosis_CDC317|cpar	Contig005809_C_parapsilosis_CDC317	1701731	1701959	MSTRG.11419.1|269|u|NA|PEKT02000010_C_auris_B8441|caur	PEKT02000010_C_auris_B8441	770833	771101
MSTRG.3573.1|201|u|NA|Contig005806_C_parapsilosis_CDC317|cpar	Contig005806_C_parapsilosis_CDC317	874270	874470	MSTRG.3151.1|566|u|NA|PEKT02000003_C_auris_B8441|caur	PEKT02000003_C_auris_B8441	841237	841802
MSTRG.3573.1|201|u|NA|Contig005806_C_parapsilosis_CDC317|cpar	Contig005806_C_parapsilosis_CDC317	874270	874470	MSTRG.3150.1|1242|u|NA|PEKT02000003_C_auris_B8441|caur	PEKT02000003_C_auris_B8441	840297	841538
MSTRG.955.1|450|u|NA|Contig005569_C_parapsilosis_CDC317|cpar	Contig005569_C_parapsilosis_CDC317	170691	171140	MSTRG.9411.1|1298|u|NA|PEKT02000008_C_auris_B8441|caur	PEKT02000008_C_auris_B8441	638997	640294
MSTRG.955.1|450|u|NA|Contig005569_C_parapsilosis_CDC317|cpar	Contig005569_C_parapsilosis_CDC317	170691	171140	MSTRG.9412.1|392|u|NA|PEKT02000008_C_auris_B8441|caur	PEKT02000008_C_auris_B8441	639099	639490
MSTRG.3599.1|1284|u|NA|Contig005806_C_parapsilosis_CDC317|cpar	Contig005806_C_parapsilosis_CDC317	905319	906602	MSTRG.891.1|424|u|NA|PEKT02000001_C_auris_B8441|caur	PEKT02000001_C_auris_B8441	867549	867972
MSTRG.550.1|613|u|NA|Contig005504_C_parapsilosis_CDC317|cpar	Contig005504_C_parapsilosis_CDC317	660041	660653	MSTRG.11760.1|929|u|NA|PEKT02000010_C_auris_B8441|caur	PEKT02000010_C_auris_B8441	1110704	1111632
MSTRG.550.1|613|u|NA|Contig005504_C_parapsilosis_CDC317|cpar	Contig005504_C_parapsilosis_CDC317	660041	660653	MSTRG.11761.1|651|u|NA|PEKT02000010_C_auris_B8441|caur	PEKT02000010_C_auris_B8441	1111654	1112304
MSTRG.7264.1|598|u|NA|Contig005809_C_parapsilosis_CDC317|cpar	Contig005809_C_parapsilosis_CDC317	1923761	1924358	MSTRG.7286.1|608|u|NA|PEKT02000007_C_auris_B8441|caur	PEKT02000007_C_auris_B8441	1634646	1635253
MSTRG.9043.1|321|u|NA|Contig006110_C_parapsilosis_CDC317|cpar	Contig006110_C_parapsilosis_CDC317	825477	825797	MSTRG.4564.1|397|u|NA|PEKT02000005_C_auris_B8441|caur	PEKT02000005_C_auris_B8441	368460	368856
MSTRG.9043.1|321|u|NA|Contig006110_C_parapsilosis_CDC317|cpar	Contig006110_C_parapsilosis_CDC317	825477	825797	MSTRG.4571.1|534|u|NA|PEKT02000005_C_auris_B8441|caur	PEKT02000005_C_auris_B8441	373330	373863
MSTRG.5631.1|483|u|NA|Contig005809_C_parapsilosis_CDC317|cpar	Contig005809_C_parapsilosis_CDC317	132515	132997	MSTRG.5956.1|345|u|NA|PEKT02000007_C_auris_B8441|caur	PEKT02000007_C_auris_B8441	356167	356511
MSTRG.6106.1|1289|u|NA|Contig005809_C_parapsilosis_CDC317|cpar	Contig005809_C_parapsilosis_CDC317	623693	624981	MSTRG.4482.1|259|u|NA|PEKT02000005_C_auris_B8441|caur	PEKT02000005_C_auris_B8441	285514	285772
MSTRG.6106.1|1289|u|NA|Contig005809_C_parapsilosis_CDC317|cpar	Contig005809_C_parapsilosis_CDC317	623693	624981	MSTRG.4483.1|1091|u|NA|PEKT02000005_C_auris_B8441|caur	PEKT02000005_C_auris_B8441	285989	287079
MSTRG.10154.1|761|u|NA|Contig006372_C_parapsilosis_CDC317|cpar	Contig006372_C_parapsilosis_CDC317	183288	184048	MSTRG.3071.1|791|u|NA|PEKT02000003_C_auris_B8441|caur	PEKT02000003_C_auris_B8441	768544	769334
MSTRG.10416.1|1733|u|NA|Contig006372_C_parapsilosis_CDC317|cpar	Contig006372_C_parapsilosis_CDC317	464977	466709	MSTRG.11301.1|937|u|NA|PEKT02000010_C_auris_B8441|caur	PEKT02000010_C_auris_B8441	639859	640795
MSTRG.10416.1|1733|u|NA|Contig006372_C_parapsilosis_CDC317|cpar	Contig006372_C_parapsilosis_CDC317	464977	466709	MSTRG.11302.1|646|u|NA|PEKT02000010_C_auris_B8441|caur	PEKT02000010_C_auris_B8441	641066	641711
MSTRG.11301.1|276|u|NA|Contig006372_C_parapsilosis_CDC317|cpar	Contig006372_C_parapsilosis_CDC317	1483243	1483518	MSTRG.6050.1|566|u|NA|PEKT02000007_C_auris_B8441|caur	PEKT02000007_C_auris_B8441	440822	441387
MSTRG.9944.1|823|u|NA|Contig006139_C_parapsilosis_CDC317|cpar	Contig006139_C_parapsilosis_CDC317	880227	881049	MSTRG.6207.1|453|u|NA|PEKT02000007_C_auris_B8441|caur	PEKT02000007_C_auris_B8441	601695	602147
MSTRG.3572.1|262|u|NA|Contig005806_C_parapsilosis_CDC317|cpar	Contig005806_C_parapsilosis_CDC317	873201	873462	MSTRG.3151.1|566|u|NA|PEKT02000003_C_auris_B8441|caur	PEKT02000003_C_auris_B8441	841237	841802
MSTRG.3572.1|262|u|NA|Contig005806_C_parapsilosis_CDC317|cpar	Contig005806_C_parapsilosis_CDC317	873201	873462	MSTRG.3150.1|1242|u|NA|PEKT02000003_C_auris_B8441|caur	PEKT02000003_C_auris_B8441	840297	841538
MSTRG.10415.1|1896|u|NA|Contig006372_C_parapsilosis_CDC317|cpar	Contig006372_C_parapsilosis_CDC317	464675	466570	MSTRG.11301.1|937|u|NA|PEKT02000010_C_auris_B8441|caur	PEKT02000010_C_auris_B8441	639859	640795
MSTRG.10415.1|1896|u|NA|Contig006372_C_parapsilosis_CDC317|cpar	Contig006372_C_parapsilosis_CDC317	464675	466570	MSTRG.11302.1|646|u|NA|PEKT02000010_C_auris_B8441|caur	PEKT02000010_C_auris_B8441	641066	641711
MSTRG.3557.1|300|u|NA|Contig005806_C_parapsilosis_CDC317|cpar	Contig005806_C_parapsilosis_CDC317	849413	849712	MSTRG.3165.1|532|u|NA|PEKT02000003_C_auris_B8441|caur	PEKT02000003_C_auris_B8441	856206	856737
MSTRG.3557.1|300|u|NA|Contig005806_C_parapsilosis_CDC317|cpar	Contig005806_C_parapsilosis_CDC317	849413	849712	MSTRG.3171.1|855|u|NA|PEKT02000003_C_auris_B8441|caur	PEKT02000003_C_auris_B8441	864087	864941
MSTRG.10123.1|313|u|NA|Contig006372_C_parapsilosis_CDC317|cpar	Contig006372_C_parapsilosis_CDC317	147250	147562	MSTRG.3036.1|365|u|NA|PEKT02000003_C_auris_B8441|caur	PEKT02000003_C_auris_B8441	729688	730052
MSTRG.1958.1|769|u|NA|Contig005569_C_parapsilosis_CDC317|cpar	Contig005569_C_parapsilosis_CDC317	1304687	1305455	MSTRG.6975.1|2012|u|NA|PEKT02000007_C_auris_B8441|caur	PEKT02000007_C_auris_B8441	1340132	1342143
MSTRG.1958.1|769|u|NA|Contig005569_C_parapsilosis_CDC317|cpar	Contig005569_C_parapsilosis_CDC317	1304687	1305455	MSTRG.6976.1|258|u|NA|PEKT02000007_C_auris_B8441|caur	PEKT02000007_C_auris_B8441	1342625	1342882
MSTRG.4091.1|648|u|NA|Contig005807_C_parapsilosis_CDC317|cpar	Contig005807_C_parapsilosis_CDC317	456814	457461	MSTRG.10521.1|656|u|NA|PEKT02000009_C_auris_B8441|caur	PEKT02000009_C_auris_B8441	869468	870123
MSTRG.3997.1|775|u|NA|Contig005807_C_parapsilosis_CDC317|cpar	Contig005807_C_parapsilosis_CDC317	332770	333544	MSTRG.2394.1|2120|u|NA|PEKT02000003_C_auris_B8441|caur	PEKT02000003_C_auris_B8441	82638	84757
MSTRG.3997.1|775|u|NA|Contig005807_C_parapsilosis_CDC317|cpar	Contig005807_C_parapsilosis_CDC317	332770	333544	MSTRG.2395.1|568|u|NA|PEKT02000003_C_auris_B8441|caur	PEKT02000003_C_auris_B8441	82955	83522
MSTRG.6109.1|300|u|NA|Contig005809_C_parapsilosis_CDC317|cpar	Contig005809_C_parapsilosis_CDC317	626742	627041	MSTRG.4482.1|259|u|NA|PEKT02000005_C_auris_B8441|caur	PEKT02000005_C_auris_B8441	285514	285772
MSTRG.6109.1|300|u|NA|Contig005809_C_parapsilosis_CDC317|cpar	Contig005809_C_parapsilosis_CDC317	626742	627041	MSTRG.4483.1|1091|u|NA|PEKT02000005_C_auris_B8441|caur	PEKT02000005_C_auris_B8441	285989	287079
MSTRG.2610.1|272|u|NA|Contig005569_C_parapsilosis_CDC317|cpar	Contig005569_C_parapsilosis_CDC317	2019570	2019841	MSTRG.2736.1|294|u|NA|PEKT02000003_C_auris_B8441|caur	PEKT02000003_C_auris_B8441	435573	435866
MSTRG.2610.1|272|u|NA|Contig005569_C_parapsilosis_CDC317|cpar	Contig005569_C_parapsilosis_CDC317	2019570	2019841	MSTRG.2735.1|862|u|NA|PEKT02000003_C_auris_B8441|caur	PEKT02000003_C_auris_B8441	434763	435624
MSTRG.2610.1|272|u|NA|Contig005569_C_parapsilosis_CDC317|cpar	Contig005569_C_parapsilosis_CDC317	2019570	2019841	MSTRG.2737.1|208|u|NA|PEKT02000003_C_auris_B8441|caur	PEKT02000003_C_auris_B8441	435819	436026
MSTRG.4366.1|357|u|NA|Contig005807_C_parapsilosis_CDC317|cpar	Contig005807_C_parapsilosis_CDC317	767135	767491	MSTRG.7601.1|244|u|NA|PEKT02000007_C_auris_B8441|caur	PEKT02000007_C_auris_B8441	1956876	1957119
MSTRG.4366.1|357|u|NA|Contig005807_C_parapsilosis_CDC317|cpar	Contig005807_C_parapsilosis_CDC317	767135	767491	MSTRG.7600.1|1042|u|NA|PEKT02000007_C_auris_B8441|caur	PEKT02000007_C_auris_B8441	1955455	1956496
MSTRG.10095.1|1428|u|NA|Contig006372_C_parapsilosis_CDC317|cpar	Contig006372_C_parapsilosis_CDC317	114589	116016	MSTRG.1637.1|735|u|NA|PEKT02000002_C_auris_B8441|caur	PEKT02000002_C_auris_B8441	554262	554996
MSTRG.1367.1|208|u|NA|Contig005569_C_parapsilosis_CDC317|cpar	Contig005569_C_parapsilosis_CDC317	645374	645581	MSTRG.5118.1|632|u|NA|PEKT02000006_C_auris_B8441|caur	PEKT02000006_C_auris_B8441	302029	302660
MSTRG.1048.3|930|u|NA|Contig005569_C_parapsilosis_CDC317|cpar	Contig005569_C_parapsilosis_CDC317	277432	278361	MSTRG.1754.1|1441|u|NA|PEKT02000002_C_auris_B8441|caur	PEKT02000002_C_auris_B8441	675549	676989
MSTRG.5488.1|219|u|NA|Contig005807_C_parapsilosis_CDC317|cpar	Contig005807_C_parapsilosis_CDC317	2064177	2064395	MSTRG.10334.1|1152|u|NA|PEKT02000009_C_auris_B8441|caur	PEKT02000009_C_auris_B8441	676449	677600
MSTRG.3600.1|3572|u|NA|Contig005806_C_parapsilosis_CDC317|cpar	Contig005806_C_parapsilosis_CDC317	906858	910429	MSTRG.891.1|424|u|NA|PEKT02000001_C_auris_B8441|caur	PEKT02000001_C_auris_B8441	867549	867972
MSTRG.9048.1|485|u|NA|Contig006110_C_parapsilosis_CDC317|cpar	Contig006110_C_parapsilosis_CDC317	829172	829656	MSTRG.4564.1|397|u|NA|PEKT02000005_C_auris_B8441|caur	PEKT02000005_C_auris_B8441	368460	368856
MSTRG.9048.1|485|u|NA|Contig006110_C_parapsilosis_CDC317|cpar	Contig006110_C_parapsilosis_CDC317	829172	829656	MSTRG.4571.1|534|u|NA|PEKT02000005_C_auris_B8441|caur	PEKT02000005_C_auris_B8441	373330	373863
MSTRG.2217.1|327|u|NA|Contig005569_C_parapsilosis_CDC317|cpar	Contig005569_C_parapsilosis_CDC317	1576013	1576339	MSTRG.11055.1|299|u|NA|PEKT02000010_C_auris_B8441|caur	PEKT02000010_C_auris_B8441	419216	419514
MSTRG.2217.1|327|u|NA|Contig005569_C_parapsilosis_CDC317|cpar	Contig005569_C_parapsilosis_CDC317	1576013	1576339	MSTRG.11054.1|540|u|NA|PEKT02000010_C_auris_B8441|caur	PEKT02000010_C_auris_B8441	419115	419654
MSTRG.9915.1|624|u|NA|Contig006139_C_parapsilosis_CDC317|cpar	Contig006139_C_parapsilosis_CDC317	843913	844536	MSTRG.391.1|382|u|NA|PEKT02000001_C_auris_B8441|caur	PEKT02000001_C_auris_B8441	398671	399052
MSTRG.782.1|409|u|NA|Contig005569_C_parapsilosis_CDC317|cpar	Contig005569_C_parapsilosis_CDC317	6567	6975	MSTRG.1691.1|710|u|NA|PEKT02000002_C_auris_B8441|caur	PEKT02000002_C_auris_B8441	617201	617910
MSTRG.1370.1|512|u|NA|Contig005569_C_parapsilosis_CDC317|cpar	Contig005569_C_parapsilosis_CDC317	646980	647491	MSTRG.5118.1|632|u|NA|PEKT02000006_C_auris_B8441|caur	PEKT02000006_C_auris_B8441	302029	302660
MSTRG.6451.1|661|u|NA|Contig005809_C_parapsilosis_CDC317|cpar	Contig005809_C_parapsilosis_CDC317	1000067	1000727	MSTRG.1724.1|2381|u|NA|PEKT02000002_C_auris_B8441|caur	PEKT02000002_C_auris_B8441	650755	653135
MSTRG.707.1|2415|u|NA|Contig005504_C_parapsilosis_CDC317|cpar	Contig005504_C_parapsilosis_CDC317	812899	815313	MSTRG.3637.1|756|u|NA|PEKT02000004_C_auris_B8441|caur	PEKT02000004_C_auris_B8441	304423	305178
MSTRG.6440.1|571|u|NA|Contig005809_C_parapsilosis_CDC317|cpar	Contig005809_C_parapsilosis_CDC317	989081	989651	MSTRG.1741.1|397|u|NA|PEKT02000002_C_auris_B8441|caur	PEKT02000002_C_auris_B8441	665434	665830
MSTRG.6440.1|571|u|NA|Contig005809_C_parapsilosis_CDC317|cpar	Contig005809_C_parapsilosis_CDC317	989081	989651	MSTRG.1740.1|812|u|NA|PEKT02000002_C_auris_B8441|caur	PEKT02000002_C_auris_B8441	665016	665827
MSTRG.6067.1|1513|u|NA|Contig005809_C_parapsilosis_CDC317|cpar	Contig005809_C_parapsilosis_CDC317	581457	582969	MSTRG.10068.1|490|u|NA|PEKT02000009_C_auris_B8441|caur	PEKT02000009_C_auris_B8441	421188	421677
MSTRG.6577.1|561|u|NA|Contig005809_C_parapsilosis_CDC317|cpar	Contig005809_C_parapsilosis_CDC317	1148505	1149065	MSTRG.10674.1|1679|u|NA|PEKT02000010_C_auris_B8441|caur	PEKT02000010_C_auris_B8441	38025	39703
MSTRG.7785.1|399|u|NA|Contig005809_C_parapsilosis_CDC317|cpar	Contig005809_C_parapsilosis_CDC317	2470216	2470614	MSTRG.9243.1|605|u|NA|PEKT02000008_C_auris_B8441|caur	PEKT02000008_C_auris_B8441	455905	456509
MSTRG.1252.1|772|u|NA|Contig005569_C_parapsilosis_CDC317|cpar	Contig005569_C_parapsilosis_CDC317	527012	527783	MSTRG.6161.1|231|u|NA|PEKT02000007_C_auris_B8441|caur	PEKT02000007_C_auris_B8441	545553	545783
MSTRG.1045.1|862|u|NA|Contig005569_C_parapsilosis_CDC317|cpar	Contig005569_C_parapsilosis_CDC317	273922	274783	MSTRG.1754.1|1441|u|NA|PEKT02000002_C_auris_B8441|caur	PEKT02000002_C_auris_B8441	675549	676989
MSTRG.1059.1|286|u|NA|Contig005569_C_parapsilosis_CDC317|cpar	Contig005569_C_parapsilosis_CDC317	290287	290572	MSTRG.9334.1|2055|u|NA|PEKT02000008_C_auris_B8441|caur	PEKT02000008_C_auris_B8441	558571	560625
MSTRG.6549.1|359|u|NA|Contig005809_C_parapsilosis_CDC317|cpar	Contig005809_C_parapsilosis_CDC317	1109041	1109399	MSTRG.3680.1|480|u|NA|PEKT02000004_C_auris_B8441|caur	PEKT02000004_C_auris_B8441	355608	356087
MSTRG.3322.1|222|u|NA|Contig005806_C_parapsilosis_CDC317|cpar	Contig005806_C_parapsilosis_CDC317	601726	601947	MSTRG.6357.1|286|u|NA|PEKT02000007_C_auris_B8441|caur	PEKT02000007_C_auris_B8441	743697	743982
MSTRG.3689.1|787|u|NA|Contig005806_C_parapsilosis_CDC317|cpar	Contig005806_C_parapsilosis_CDC317	1008191	1008977	MSTRG.2814.1|497|u|NA|PEKT02000003_C_auris_B8441|caur	PEKT02000003_C_auris_B8441	512964	513460
MSTRG.7268.1|783|u|NA|Contig005809_C_parapsilosis_CDC317|cpar	Contig005809_C_parapsilosis_CDC317	1932218	1933000	MSTRG.7286.1|608|u|NA|PEKT02000007_C_auris_B8441|caur	PEKT02000007_C_auris_B8441	1634646	1635253
MSTRG.4415.1|310|u|NA|Contig005807_C_parapsilosis_CDC317|cpar	Contig005807_C_parapsilosis_CDC317	828089	828398	MSTRG.1491.1|479|u|NA|PEKT02000002_C_auris_B8441|caur	PEKT02000002_C_auris_B8441	404526	405004
MSTRG.4415.1|310|u|NA|Contig005807_C_parapsilosis_CDC317|cpar	Contig005807_C_parapsilosis_CDC317	828089	828398	MSTRG.1489.1|1216|u|NA|PEKT02000002_C_auris_B8441|caur	PEKT02000002_C_auris_B8441	403492	404707
MSTRG.4415.1|310|u|NA|Contig005807_C_parapsilosis_CDC317|cpar	Contig005807_C_parapsilosis_CDC317	828089	828398	MSTRG.1490.1|226|u|NA|PEKT02000002_C_auris_B8441|caur	PEKT02000002_C_auris_B8441	404135	404360
MSTRG.9772.1|1180|u|NA|Contig006139_C_parapsilosis_CDC317|cpar	Contig006139_C_parapsilosis_CDC317	693187	694366	MSTRG.6185.1|337|u|NA|PEKT02000007_C_auris_B8441|caur	PEKT02000007_C_auris_B8441	572777	573113
MSTRG.7576.1|456|u|NA|Contig005809_C_parapsilosis_CDC317|cpar	Contig005809_C_parapsilosis_CDC317	2260490	2260945	MSTRG.545.1|444|u|NA|PEKT02000001_C_auris_B8441|caur	PEKT02000001_C_auris_B8441	539649	540092
MSTRG.7576.1|456|u|NA|Contig005809_C_parapsilosis_CDC317|cpar	Contig005809_C_parapsilosis_CDC317	2260490	2260945	MSTRG.544.1|554|u|NA|PEKT02000001_C_auris_B8441|caur	PEKT02000001_C_auris_B8441	539547	540100
MSTRG.251.1|476|u|NA|Contig005504_C_parapsilosis_CDC317|cpar	Contig005504_C_parapsilosis_CDC317	325682	326157	MSTRG.4149.1|1115|u|NA|PEKT02000004_C_auris_B8441|caur	PEKT02000004_C_auris_B8441	841535	842649
MSTRG.5684.1|900|u|NA|Contig005809_C_parapsilosis_CDC317|cpar	Contig005809_C_parapsilosis_CDC317	180441	181340	MSTRG.3603.1|853|u|NA|PEKT02000004_C_auris_B8441|caur	PEKT02000004_C_auris_B8441	274165	275017
MSTRG.5684.1|900|u|NA|Contig005809_C_parapsilosis_CDC317|cpar	Contig005809_C_parapsilosis_CDC317	180441	181340	MSTRG.3602.1|949|u|NA|PEKT02000004_C_auris_B8441|caur	PEKT02000004_C_auris_B8441	273962	274910
MSTRG.3879.1|294|u|NA|Contig005807_C_parapsilosis_CDC317|cpar	Contig005807_C_parapsilosis_CDC317	199852	200145	MSTRG.2542.1|782|u|NA|PEKT02000003_C_auris_B8441|caur	PEKT02000003_C_auris_B8441	237145	237926
MSTRG.7773.1|550|u|NA|Contig005809_C_parapsilosis_CDC317|cpar	Contig005809_C_parapsilosis_CDC317	2458594	2459143	MSTRG.9221.1|1183|u|NA|PEKT02000008_C_auris_B8441|caur	PEKT02000008_C_auris_B8441	434004	435186
MSTRG.11303.1|318|u|NA|Contig006372_C_parapsilosis_CDC317|cpar	Contig006372_C_parapsilosis_CDC317	1484389	1484706	MSTRG.6050.1|566|u|NA|PEKT02000007_C_auris_B8441|caur	PEKT02000007_C_auris_B8441	440822	441387
MSTRG.10521.1|255|u|NA|Contig006372_C_parapsilosis_CDC317|cpar	Contig006372_C_parapsilosis_CDC317	593243	593497	MSTRG.7430.1|1285|u|NA|PEKT02000007_C_auris_B8441|caur	PEKT02000007_C_auris_B8441	1786794	1788078
MSTRG.7923.1|426|u|NA|Contig005809_C_parapsilosis_CDC317|cpar	Contig005809_C_parapsilosis_CDC317	2648007	2648432	MSTRG.6627.1|454|u|NA|PEKT02000007_C_auris_B8441|caur	PEKT02000007_C_auris_B8441	1002104	1002557
MSTRG.11396.1|2080|u|NA|Contig006372_C_parapsilosis_CDC317|cpar	Contig006372_C_parapsilosis_CDC317	1586839	1588918	MSTRG.2211.1|2172|u|NA|PEKT02000002_C_auris_B8441|caur	PEKT02000002_C_auris_B8441	1120702	1122873
MSTRG.4071.1|1687|u|NA|Contig005807_C_parapsilosis_CDC317|cpar	Contig005807_C_parapsilosis_CDC317	431976	433662	MSTRG.8938.1|2958|u|NA|PEKT02000008_C_auris_B8441|caur	PEKT02000008_C_auris_B8441	150138	153095
MSTRG.4071.1|1687|u|NA|Contig005807_C_parapsilosis_CDC317|cpar	Contig005807_C_parapsilosis_CDC317	431976	433662	MSTRG.8934.1|432|u|NA|PEKT02000008_C_auris_B8441|caur	PEKT02000008_C_auris_B8441	147881	148312
MSTRG.5609.1|472|u|NA|Contig005809_C_parapsilosis_CDC317|cpar	Contig005809_C_parapsilosis_CDC317	106181	106652	MSTRG.5989.1|2583|u|NA|PEKT02000007_C_auris_B8441|caur	PEKT02000007_C_auris_B8441	384402	386984
MSTRG.11397.1|1860|u|NA|Contig006372_C_parapsilosis_CDC317|cpar	Contig006372_C_parapsilosis_CDC317	1587090	1588949	MSTRG.2211.1|2172|u|NA|PEKT02000002_C_auris_B8441|caur	PEKT02000002_C_auris_B8441	1120702	1122873
MSTRG.2948.1|509|u|NA|Contig005806_C_parapsilosis_CDC317|cpar	Contig005806_C_parapsilosis_CDC317	186712	187220	MSTRG.11801.1|627|u|NA|PEKT02000010_C_auris_B8441|caur	PEKT02000010_C_auris_B8441	1160384	1161010
MSTRG.2948.1|509|u|NA|Contig005806_C_parapsilosis_CDC317|cpar	Contig005806_C_parapsilosis_CDC317	186712	187220	MSTRG.11800.1|631|u|NA|PEKT02000010_C_auris_B8441|caur	PEKT02000010_C_auris_B8441	1160321	1160951
MSTRG.5167.1|299|u|NA|Contig005807_C_parapsilosis_CDC317|cpar	Contig005807_C_parapsilosis_CDC317	1701186	1701484	MSTRG.9608.1|1553|u|NA|PEKT02000008_C_auris_B8441|caur	PEKT02000008_C_auris_B8441	821692	823244
MSTRG.4092.1|210|u|NA|Contig005807_C_parapsilosis_CDC317|cpar	Contig005807_C_parapsilosis_CDC317	457425	457634	MSTRG.10521.1|656|u|NA|PEKT02000009_C_auris_B8441|caur	PEKT02000009_C_auris_B8441	869468	870123
MSTRG.7639.1|297|u|NA|Contig005809_C_parapsilosis_CDC317|cpar	Contig005809_C_parapsilosis_CDC317	2316043	2316339	MSTRG.7820.1|577|u|NA|PEKT02000007_C_auris_B8441|caur	PEKT02000007_C_auris_B8441	2187308	2187884
MSTRG.7639.1|297|u|NA|Contig005809_C_parapsilosis_CDC317|cpar	Contig005809_C_parapsilosis_CDC317	2316043	2316339	MSTRG.7819.1|690|u|NA|PEKT02000007_C_auris_B8441|caur	PEKT02000007_C_auris_B8441	2187230	2187919
MSTRG.3690.1|358|u|NA|Contig005806_C_parapsilosis_CDC317|cpar	Contig005806_C_parapsilosis_CDC317	1008700	1009057	MSTRG.2814.1|497|u|NA|PEKT02000003_C_auris_B8441|caur	PEKT02000003_C_auris_B8441	512964	513460
MSTRG.516.1|541|u|NA|Contig005504_C_parapsilosis_CDC317|cpar	Contig005504_C_parapsilosis_CDC317	615479	616019	MSTRG.11710.1|238|u|NA|PEKT02000010_C_auris_B8441|caur	PEKT02000010_C_auris_B8441	1051971	1052208
MSTRG.743.1|986|u|NA|Contig005504_C_parapsilosis_CDC317|cpar	Contig005504_C_parapsilosis_CDC317	860247	861232	MSTRG.1115.1|1883|u|NA|PEKT02000002_C_auris_B8441|caur	PEKT02000002_C_auris_B8441	42509	44391
MSTRG.7447.1|723|u|NA|Contig005809_C_parapsilosis_CDC317|cpar	Contig005809_C_parapsilosis_CDC317	2130146	2130868	MSTRG.6831.1|286|u|NA|PEKT02000007_C_auris_B8441|caur	PEKT02000007_C_auris_B8441	1192157	1192442
MSTRG.7447.1|723|u|NA|Contig005809_C_parapsilosis_CDC317|cpar	Contig005809_C_parapsilosis_CDC317	2130146	2130868	MSTRG.6825.1|2076|u|NA|PEKT02000007_C_auris_B8441|caur	PEKT02000007_C_auris_B8441	1186301	1188376
MSTRG.5439.1|215|u|NA|Contig005807_C_parapsilosis_CDC317|cpar	Contig005807_C_parapsilosis_CDC317	2012896	2013110	MSTRG.2649.1|327|u|NA|PEKT02000003_C_auris_B8441|caur	PEKT02000003_C_auris_B8441	352908	353234
MSTRG.3601.1|810|u|NA|Contig005806_C_parapsilosis_CDC317|cpar	Contig005806_C_parapsilosis_CDC317	906866	907675	MSTRG.891.1|424|u|NA|PEKT02000001_C_auris_B8441|caur	PEKT02000001_C_auris_B8441	867549	867972
MSTRG.8824.1|3220|u|NA|Contig006110_C_parapsilosis_CDC317|cpar	Contig006110_C_parapsilosis_CDC317	578616	581835	MSTRG.4628.1|1179|u|NA|PEKT02000005_C_auris_B8441|caur	PEKT02000005_C_auris_B8441	429261	430439
MSTRG.757.1|1195|u|NA|Contig005504_C_parapsilosis_CDC317|cpar	Contig005504_C_parapsilosis_CDC317	875259	876453	MSTRG.9962.1|768|u|NA|PEKT02000009_C_auris_B8441|caur	PEKT02000009_C_auris_B8441	309316	310083
MSTRG.8785.1|2487|u|NA|Contig006110_C_parapsilosis_CDC317|cpar	Contig006110_C_parapsilosis_CDC317	544284	546770	MSTRG.11077.1|2394|u|NA|PEKT02000010_C_auris_B8441|caur	PEKT02000010_C_auris_B8441	432956	435349
MSTRG.7844.1|206|u|NA|Contig005809_C_parapsilosis_CDC317|cpar	Contig005809_C_parapsilosis_CDC317	2541909	2542114	MSTRG.9436.1|398|u|NA|PEKT02000008_C_auris_B8441|caur	PEKT02000008_C_auris_B8441	657353	657750
MSTRG.7843.1|530|u|NA|Contig005809_C_parapsilosis_CDC317|cpar	Contig005809_C_parapsilosis_CDC317	2541837	2542366	MSTRG.9436.1|398|u|NA|PEKT02000008_C_auris_B8441|caur	PEKT02000008_C_auris_B8441	657353	657750
MSTRG.1011.1|257|u|NA|Contig005569_C_parapsilosis_CDC317|cpar	Contig005569_C_parapsilosis_CDC317	232507	232763	MSTRG.4600.1|1034|u|NA|PEKT02000005_C_auris_B8441|caur	PEKT02000005_C_auris_B8441	401915	402948
MSTRG.8780.1|435|u|NA|Contig006110_C_parapsilosis_CDC317|cpar	Contig006110_C_parapsilosis_CDC317	538073	538507	MSTRG.11077.1|2394|u|NA|PEKT02000010_C_auris_B8441|caur	PEKT02000010_C_auris_B8441	432956	435349
MSTRG.10096.1|1753|u|NA|Contig006372_C_parapsilosis_CDC317|cpar	Contig006372_C_parapsilosis_CDC317	114902	116654	MSTRG.1637.1|735|u|NA|PEKT02000002_C_auris_B8441|caur	PEKT02000002_C_auris_B8441	554262	554996
MSTRG.964.1|324|u|NA|Contig005569_C_parapsilosis_CDC317|cpar	Contig005569_C_parapsilosis_CDC317	177310	177633	MSTRG.9411.1|1298|u|NA|PEKT02000008_C_auris_B8441|caur	PEKT02000008_C_auris_B8441	638997	640294
MSTRG.964.1|324|u|NA|Contig005569_C_parapsilosis_CDC317|cpar	Contig005569_C_parapsilosis_CDC317	177310	177633	MSTRG.9412.1|392|u|NA|PEKT02000008_C_auris_B8441|caur	PEKT02000008_C_auris_B8441	639099	639490
MSTRG.6009.1|354|u|NA|Contig005809_C_parapsilosis_CDC317|cpar	Contig005809_C_parapsilosis_CDC317	517049	517402	MSTRG.8506.1|1717|u|NA|PEKT02000007_C_auris_B8441|caur	PEKT02000007_C_auris_B8441	2889055	2890771
MSTRG.7263.1|812|u|NA|Contig005809_C_parapsilosis_CDC317|cpar	Contig005809_C_parapsilosis_CDC317	1923660	1924471	MSTRG.7286.1|608|u|NA|PEKT02000007_C_auris_B8441|caur	PEKT02000007_C_auris_B8441	1634646	1635253
MSTRG.7054.1|208|u|NA|Contig005809_C_parapsilosis_CDC317|cpar	Contig005809_C_parapsilosis_CDC317	1691478	1691685	MSTRG.11425.1|628|u|NA|PEKT02000010_C_auris_B8441|caur	PEKT02000010_C_auris_B8441	776741	777368
MSTRG.4365.1|367|u|NA|Contig005807_C_parapsilosis_CDC317|cpar	Contig005807_C_parapsilosis_CDC317	767000	767366	MSTRG.7601.1|244|u|NA|PEKT02000007_C_auris_B8441|caur	PEKT02000007_C_auris_B8441	1956876	1957119
MSTRG.4365.1|367|u|NA|Contig005807_C_parapsilosis_CDC317|cpar	Contig005807_C_parapsilosis_CDC317	767000	767366	MSTRG.7600.1|1042|u|NA|PEKT02000007_C_auris_B8441|caur	PEKT02000007_C_auris_B8441	1955455	1956496
MSTRG.9419.1|964|u|NA|Contig006139_C_parapsilosis_CDC317|cpar	Contig006139_C_parapsilosis_CDC317	307373	308336	MSTRG.8088.1|1242|u|NA|PEKT02000007_C_auris_B8441|caur	PEKT02000007_C_auris_B8441	2445222	2446463
MSTRG.9771.1|817|u|NA|Contig006139_C_parapsilosis_CDC317|cpar	Contig006139_C_parapsilosis_CDC317	692547	693363	MSTRG.6185.1|337|u|NA|PEKT02000007_C_auris_B8441|caur	PEKT02000007_C_auris_B8441	572777	573113
MSTRG.8781.1|279|u|NA|Contig006110_C_parapsilosis_CDC317|cpar	Contig006110_C_parapsilosis_CDC317	538215	538493	MSTRG.11077.1|2394|u|NA|PEKT02000010_C_auris_B8441|caur	PEKT02000010_C_auris_B8441	432956	435349
MSTRG.8606.1|266|u|NA|Contig006110_C_parapsilosis_CDC317|cpar	Contig006110_C_parapsilosis_CDC317	378839	379104	MSTRG.992.1|716|u|NA|PEKT02000001_C_auris_B8441|caur	PEKT02000001_C_auris_B8441	982391	983106
MSTRG.8617.1|844|u|NA|Contig006110_C_parapsilosis_CDC317|cpar	Contig006110_C_parapsilosis_CDC317	386425	387268	MSTRG.992.1|716|u|NA|PEKT02000001_C_auris_B8441|caur	PEKT02000001_C_auris_B8441	982391	983106
MSTRG.9931.1|397|u|NA|Contig006139_C_parapsilosis_CDC317|cpar	Contig006139_C_parapsilosis_CDC317	867809	868205	MSTRG.384.1|637|u|NA|PEKT02000001_C_auris_B8441|caur	PEKT02000001_C_auris_B8441	385921	386557
MSTRG.8368.1|384|u|NA|Contig006110_C_parapsilosis_CDC317|cpar	Contig006110_C_parapsilosis_CDC317	125349	125732	MSTRG.7134.1|504|u|NA|PEKT02000007_C_auris_B8441|caur	PEKT02000007_C_auris_B8441	1494429	1494932
MSTRG.8368.1|384|u|NA|Contig006110_C_parapsilosis_CDC317|cpar	Contig006110_C_parapsilosis_CDC317	125349	125732	MSTRG.7133.1|505|u|NA|PEKT02000007_C_auris_B8441|caur	PEKT02000007_C_auris_B8441	1493847	1494351
MSTRG.8882.1|876|u|NA|Contig006110_C_parapsilosis_CDC317|cpar	Contig006110_C_parapsilosis_CDC317	645431	646306	MSTRG.10717.1|1138|u|NA|PEKT02000010_C_auris_B8441|caur	PEKT02000010_C_auris_B8441	77191	78328
MSTRG.2931.1|6673|u|NA|Contig005806_C_parapsilosis_CDC317|cpar	Contig005806_C_parapsilosis_CDC317	163887	170559	MSTRG.11813.1|263|u|NA|PEKT02000010_C_auris_B8441|caur	PEKT02000010_C_auris_B8441	1173883	1174145
MSTRG.2931.1|6673|u|NA|Contig005806_C_parapsilosis_CDC317|cpar	Contig005806_C_parapsilosis_CDC317	163887	170559	MSTRG.11811.1|2398|u|NA|PEKT02000010_C_auris_B8441|caur	PEKT02000010_C_auris_B8441	1171397	1173794
MSTRG.5870.1|1026|u|NA|Contig005809_C_parapsilosis_CDC317|cpar	Contig005809_C_parapsilosis_CDC317	377713	378738	MSTRG.4503.1|1453|u|NA|PEKT02000005_C_auris_B8441|caur	PEKT02000005_C_auris_B8441	308342	309794
MSTRG.11268.1|308|u|NA|Contig006372_C_parapsilosis_CDC317|cpar	Contig006372_C_parapsilosis_CDC317	1456843	1457150	MSTRG.2463.1|289|u|NA|PEKT02000003_C_auris_B8441|caur	PEKT02000003_C_auris_B8441	153322	153610
MSTRG.11268.1|308|u|NA|Contig006372_C_parapsilosis_CDC317|cpar	Contig006372_C_parapsilosis_CDC317	1456843	1457150	MSTRG.2466.1|259|u|NA|PEKT02000003_C_auris_B8441|caur	PEKT02000003_C_auris_B8441	154339	154597
MSTRG.8235.1|617|u|NA|Contig005809_C_parapsilosis_CDC317|cpar	Contig005809_C_parapsilosis_CDC317	2994106	2994722	MSTRG.8277.1|911|u|NA|PEKT02000007_C_auris_B8441|caur	PEKT02000007_C_auris_B8441	2650758	2651668
MSTRG.742.1|526|u|NA|Contig005504_C_parapsilosis_CDC317|cpar	Contig005504_C_parapsilosis_CDC317	859266	859791	MSTRG.1115.1|1883|u|NA|PEKT02000002_C_auris_B8441|caur	PEKT02000002_C_auris_B8441	42509	44391
MSTRG.8786.1|1217|u|NA|Contig006110_C_parapsilosis_CDC317|cpar	Contig006110_C_parapsilosis_CDC317	545317	546533	MSTRG.11077.1|2394|u|NA|PEKT02000010_C_auris_B8441|caur	PEKT02000010_C_auris_B8441	432956	435349
MSTRG.3529.1|419|u|NA|Contig005806_C_parapsilosis_CDC317|cpar	Contig005806_C_parapsilosis_CDC317	810473	810891	MSTRG.10453.1|528|u|NA|PEKT02000009_C_auris_B8441|caur	PEKT02000009_C_auris_B8441	810861	811388
MSTRG.7717.1|460|u|NA|Contig005809_C_parapsilosis_CDC317|cpar	Contig005809_C_parapsilosis_CDC317	2403941	2404400	MSTRG.11600.1|253|u|NA|PEKT02000010_C_auris_B8441|caur	PEKT02000010_C_auris_B8441	934388	934640
MSTRG.7640.1|215|u|NA|Contig005809_C_parapsilosis_CDC317|cpar	Contig005809_C_parapsilosis_CDC317	2316125	2316339	MSTRG.7820.1|577|u|NA|PEKT02000007_C_auris_B8441|caur	PEKT02000007_C_auris_B8441	2187308	2187884
MSTRG.7640.1|215|u|NA|Contig005809_C_parapsilosis_CDC317|cpar	Contig005809_C_parapsilosis_CDC317	2316125	2316339	MSTRG.7819.1|690|u|NA|PEKT02000007_C_auris_B8441|caur	PEKT02000007_C_auris_B8441	2187230	2187919
MSTRG.6272.1|727|u|NA|Contig005809_C_parapsilosis_CDC317|cpar	Contig005809_C_parapsilosis_CDC317	803140	803866	MSTRG.4252.1|455|u|NA|PEKT02000005_C_auris_B8441|caur	PEKT02000005_C_auris_B8441	57523	57977
MSTRG.4419.1|778|u|NA|Contig005807_C_parapsilosis_CDC317|cpar	Contig005807_C_parapsilosis_CDC317	830585	831362	MSTRG.1491.1|479|u|NA|PEKT02000002_C_auris_B8441|caur	PEKT02000002_C_auris_B8441	404526	405004
MSTRG.4419.1|778|u|NA|Contig005807_C_parapsilosis_CDC317|cpar	Contig005807_C_parapsilosis_CDC317	830585	831362	MSTRG.1489.1|1216|u|NA|PEKT02000002_C_auris_B8441|caur	PEKT02000002_C_auris_B8441	403492	404707
MSTRG.4419.1|778|u|NA|Contig005807_C_parapsilosis_CDC317|cpar	Contig005807_C_parapsilosis_CDC317	830585	831362	MSTRG.1490.1|226|u|NA|PEKT02000002_C_auris_B8441|caur	PEKT02000002_C_auris_B8441	404135	404360
MSTRG.5296.1|1881|u|NA|Contig005807_C_parapsilosis_CDC317|cpar	Contig005807_C_parapsilosis_CDC317	1855946	1857826	MSTRG.2112.1|434|u|NA|PEKT02000002_C_auris_B8441|caur	PEKT02000002_C_auris_B8441	1034204	1034637
MSTRG.5296.1|1881|u|NA|Contig005807_C_parapsilosis_CDC317|cpar	Contig005807_C_parapsilosis_CDC317	1855946	1857826	MSTRG.2111.1|1343|u|NA|PEKT02000002_C_auris_B8441|caur	PEKT02000002_C_auris_B8441	1034142	1035484
MSTRG.3364.1|409|u|NA|Contig005806_C_parapsilosis_CDC317|cpar	Contig005806_C_parapsilosis_CDC317	639964	640372	MSTRG.2799.1|480|u|NA|PEKT02000003_C_auris_B8441|caur	PEKT02000003_C_auris_B8441	492215	492694
MSTRG.3368.1|1250|u|NA|Contig005806_C_parapsilosis_CDC317|cpar	Contig005806_C_parapsilosis_CDC317	642888	644137	MSTRG.2799.1|480|u|NA|PEKT02000003_C_auris_B8441|caur	PEKT02000003_C_auris_B8441	492215	492694
MSTRG.9064.1|203|u|NA|Contig006110_C_parapsilosis_CDC317|cpar	Contig006110_C_parapsilosis_CDC317	850181	850383	MSTRG.10089.1|1787|u|NA|PEKT02000009_C_auris_B8441|caur	PEKT02000009_C_auris_B8441	439839	441625
MSTRG.9064.1|203|u|NA|Contig006110_C_parapsilosis_CDC317|cpar	Contig006110_C_parapsilosis_CDC317	850181	850383	MSTRG.10088.1|1757|u|NA|PEKT02000009_C_auris_B8441|caur	PEKT02000009_C_auris_B8441	439606	441362
MSTRG.7772.1|435|u|NA|Contig005809_C_parapsilosis_CDC317|cpar	Contig005809_C_parapsilosis_CDC317	2458553	2458987	MSTRG.9221.1|1183|u|NA|PEKT02000008_C_auris_B8441|caur	PEKT02000008_C_auris_B8441	434004	435186
MSTRG.10324.1|275|u|NA|Contig006372_C_parapsilosis_CDC317|cpar	Contig006372_C_parapsilosis_CDC317	361584	361858	MSTRG.3083.1|330|u|NA|PEKT02000003_C_auris_B8441|caur	PEKT02000003_C_auris_B8441	777874	778203
MSTRG.5164.1|302|u|NA|Contig005807_C_parapsilosis_CDC317|cpar	Contig005807_C_parapsilosis_CDC317	1695735	1696036	MSTRG.9608.1|1553|u|NA|PEKT02000008_C_auris_B8441|caur	PEKT02000008_C_auris_B8441	821692	823244
MSTRG.8523.1|293|u|NA|Contig006110_C_parapsilosis_CDC317|cpar	Contig006110_C_parapsilosis_CDC317	295545	295837	MSTRG.9739.1|223|u|NA|PEKT02000009_C_auris_B8441|caur	PEKT02000009_C_auris_B8441	75957	76179
MSTRG.8523.1|293|u|NA|Contig006110_C_parapsilosis_CDC317|cpar	Contig006110_C_parapsilosis_CDC317	295545	295837	MSTRG.9738.1|800|u|NA|PEKT02000009_C_auris_B8441|caur	PEKT02000009_C_auris_B8441	74810	75609
MSTRG.2666.1|653|u|NA|Contig005569_C_parapsilosis_CDC317|cpar	Contig005569_C_parapsilosis_CDC317	2087923	2088575	MSTRG.7300.1|746|u|NA|PEKT02000007_C_auris_B8441|caur	PEKT02000007_C_auris_B8441	1656819	1657564
MSTRG.8112.1|518|u|NA|Contig005809_C_parapsilosis_CDC317|cpar	Contig005809_C_parapsilosis_CDC317	2853038	2853555	MSTRG.3577.1|319|u|NA|PEKT02000004_C_auris_B8441|caur	PEKT02000004_C_auris_B8441	250019	250337
MSTRG.6026.1|433|u|NA|Contig005809_C_parapsilosis_CDC317|cpar	Contig005809_C_parapsilosis_CDC317	541335	541767	MSTRG.10039.1|403|u|NA|PEKT02000009_C_auris_B8441|caur	PEKT02000009_C_auris_B8441	389264	389666
MSTRG.6026.1|433|u|NA|Contig005809_C_parapsilosis_CDC317|cpar	Contig005809_C_parapsilosis_CDC317	541335	541767	MSTRG.10041.1|404|u|NA|PEKT02000009_C_auris_B8441|caur	PEKT02000009_C_auris_B8441	391032	391435
MSTRG.5694.1|490|u|NA|Contig005809_C_parapsilosis_CDC317|cpar	Contig005809_C_parapsilosis_CDC317	192038	192527	MSTRG.3603.1|853|u|NA|PEKT02000004_C_auris_B8441|caur	PEKT02000004_C_auris_B8441	274165	275017
MSTRG.5694.1|490|u|NA|Contig005809_C_parapsilosis_CDC317|cpar	Contig005809_C_parapsilosis_CDC317	192038	192527	MSTRG.3602.1|949|u|NA|PEKT02000004_C_auris_B8441|caur	PEKT02000004_C_auris_B8441	273962	274910
MSTRG.4222.1|291|u|NA|Contig005807_C_parapsilosis_CDC317|cpar	Contig005807_C_parapsilosis_CDC317	591329	591619	MSTRG.8993.1|278|u|NA|PEKT02000008_C_auris_B8441|caur	PEKT02000008_C_auris_B8441	212893	213170
MSTRG.4222.1|291|u|NA|Contig005807_C_parapsilosis_CDC317|cpar	Contig005807_C_parapsilosis_CDC317	591329	591619	MSTRG.8991.1|725|u|NA|PEKT02000008_C_auris_B8441|caur	PEKT02000008_C_auris_B8441	210144	210868
MSTRG.7140.1|452|u|NA|Contig005809_C_parapsilosis_CDC317|cpar	Contig005809_C_parapsilosis_CDC317	1780323	1780774	MSTRG.3493.1|556|u|NA|PEKT02000004_C_auris_B8441|caur	PEKT02000004_C_auris_B8441	162395	162950
MSTRG.7946.1|528|u|NA|Contig005809_C_parapsilosis_CDC317|cpar	Contig005809_C_parapsilosis_CDC317	2668221	2668748	MSTRG.6627.1|454|u|NA|PEKT02000007_C_auris_B8441|caur	PEKT02000007_C_auris_B8441	1002104	1002557
MSTRG.9417.1|344|u|NA|Contig006139_C_parapsilosis_CDC317|cpar	Contig006139_C_parapsilosis_CDC317	306731	307074	MSTRG.8088.1|1242|u|NA|PEKT02000007_C_auris_B8441|caur	PEKT02000007_C_auris_B8441	2445222	2446463
MSTRG.4070.1|1153|u|NA|Contig005807_C_parapsilosis_CDC317|cpar	Contig005807_C_parapsilosis_CDC317	430568	431720	MSTRG.8938.1|2958|u|NA|PEKT02000008_C_auris_B8441|caur	PEKT02000008_C_auris_B8441	150138	153095
MSTRG.4070.1|1153|u|NA|Contig005807_C_parapsilosis_CDC317|cpar	Contig005807_C_parapsilosis_CDC317	430568	431720	MSTRG.8934.1|432|u|NA|PEKT02000008_C_auris_B8441|caur	PEKT02000008_C_auris_B8441	147881	148312
MSTRG.6547.1|801|u|NA|Contig005809_C_parapsilosis_CDC317|cpar	Contig005809_C_parapsilosis_CDC317	1108327	1109127	MSTRG.3680.1|480|u|NA|PEKT02000004_C_auris_B8441|caur	PEKT02000004_C_auris_B8441	355608	356087
MSTRG.519.1|250|u|NA|Contig005504_C_parapsilosis_CDC317|cpar	Contig005504_C_parapsilosis_CDC317	618504	618753	MSTRG.11710.1|238|u|NA|PEKT02000010_C_auris_B8441|caur	PEKT02000010_C_auris_B8441	1051971	1052208
MSTRG.519.1|250|u|NA|Contig005504_C_parapsilosis_CDC317|cpar	Contig005504_C_parapsilosis_CDC317	618504	618753	MSTRG.11709.1|1260|u|NA|PEKT02000010_C_auris_B8441|caur	PEKT02000010_C_auris_B8441	1050649	1051908
MSTRG.2139.1|230|u|NA|Contig005569_C_parapsilosis_CDC317|cpar	Contig005569_C_parapsilosis_CDC317	1488299	1488528	MSTRG.7215.1|393|u|NA|PEKT02000007_C_auris_B8441|caur	PEKT02000007_C_auris_B8441	1572698	1573090
MSTRG.8143.1|471|u|NA|Contig005809_C_parapsilosis_CDC317|cpar	Contig005809_C_parapsilosis_CDC317	2886323	2886793	MSTRG.56.1|407|u|NA|ChrA_C_glabrata_CBS138|cglab	ChrA_C_glabrata_CBS138	101027	101433
MSTRG.6471.1|340|u|NA|Contig005809_C_parapsilosis_CDC317|cpar	Contig005809_C_parapsilosis_CDC317	1013243	1013582	MSTRG.3043.1|2341|u|NA|ChrH_C_glabrata_CBS138|cglab	ChrH_C_glabrata_CBS138	352244	354584
MSTRG.6471.1|340|u|NA|Contig005809_C_parapsilosis_CDC317|cpar	Contig005809_C_parapsilosis_CDC317	1013243	1013582	MSTRG.3044.1|374|u|NA|ChrH_C_glabrata_CBS138|cglab	ChrH_C_glabrata_CBS138	352597	352970
MSTRG.7332.1|896|u|NA|Supercontig_3.5_C_tropicalis_MYA-3404|ctrop	Supercontig_3.5_C_tropicalis_MYA-3404	1358028	1358923	MSTRG.1383.1|698|u|NA|Ca22chr1A_C_albicans_SC5314|calb	Ca22chr1A_C_albicans_SC5314	1286374	1287071
MSTRG.4028.1|213|u|NA|Supercontig_3.3_C_tropicalis_MYA-3404|ctrop	Supercontig_3.3_C_tropicalis_MYA-3404	171353	171565	MSTRG.6019.1|1005|u|NA|Ca22chr3A_C_albicans_SC5314|calb	Ca22chr3A_C_albicans_SC5314	233594	234598
MSTRG.8588.1|1699|u|NA|Supercontig_3.7_C_tropicalis_MYA-3404|ctrop	Supercontig_3.7_C_tropicalis_MYA-3404	601203	602901	MSTRG.11980.1|669|u|NA|Ca22chr7A_C_albicans_SC5314|calb	Ca22chr7A_C_albicans_SC5314	349797	350465
MSTRG.1972.1|480|u|NA|Supercontig_3.1_C_tropicalis_MYA-3404|ctrop	Supercontig_3.1_C_tropicalis_MYA-3404	1838230	1838709	MSTRG.13280.1|209|u|NA|Ca22chrRA_C_albicans_SC5314|calb	Ca22chrRA_C_albicans_SC5314	641475	641683
MSTRG.6999.1|326|u|NA|Supercontig_3.5_C_tropicalis_MYA-3404|ctrop	Supercontig_3.5_C_tropicalis_MYA-3404	842865	843190	MSTRG.2558.1|346|u|NA|Ca22chr1A_C_albicans_SC5314|calb	Ca22chr1A_C_albicans_SC5314	2395524	2395869
MSTRG.1022.1|380|u|NA|Supercontig_3.1_C_tropicalis_MYA-3404|ctrop	Supercontig_3.1_C_tropicalis_MYA-3404	453784	454163	MSTRG.8006.1|740|u|NA|Ca22chr4A_C_albicans_SC5314|calb	Ca22chr4A_C_albicans_SC5314	347090	347829
MSTRG.5997.1|408|u|NA|Supercontig_3.4_C_tropicalis_MYA-3404|ctrop	Supercontig_3.4_C_tropicalis_MYA-3404	934537	934944	MSTRG.2193.1|607|u|NA|Ca22chr1A_C_albicans_SC5314|calb	Ca22chr1A_C_albicans_SC5314	2064894	2065500
MSTRG.1603.1|1570|u|NA|Supercontig_3.1_C_tropicalis_MYA-3404|ctrop	Supercontig_3.1_C_tropicalis_MYA-3404	1303181	1304750	MSTRG.13877.5|789|u|NA|Ca22chrRA_C_albicans_SC5314|calb	Ca22chrRA_C_albicans_SC5314	1192439	1193227
MSTRG.1603.1|1570|u|NA|Supercontig_3.1_C_tropicalis_MYA-3404|ctrop	Supercontig_3.1_C_tropicalis_MYA-3404	1303181	1304750	MSTRG.13883.1|220|u|NA|Ca22chrRA_C_albicans_SC5314|calb	Ca22chrRA_C_albicans_SC5314	1197612	1197831
MSTRG.7587.1|999|u|NA|Supercontig_3.6_C_tropicalis_MYA-3404|ctrop	Supercontig_3.6_C_tropicalis_MYA-3404	367775	368773	MSTRG.316.1|382|u|NA|Ca22chr1A_C_albicans_SC5314|calb	Ca22chr1A_C_albicans_SC5314	277728	278109
MSTRG.7587.1|999|u|NA|Supercontig_3.6_C_tropicalis_MYA-3404|ctrop	Supercontig_3.6_C_tropicalis_MYA-3404	367775	368773	MSTRG.324.1|996|u|NA|Ca22chr1A_C_albicans_SC5314|calb	Ca22chr1A_C_albicans_SC5314	281123	282118
MSTRG.1914.1|833|u|NA|Supercontig_3.1_C_tropicalis_MYA-3404|ctrop	Supercontig_3.1_C_tropicalis_MYA-3404	1745901	1746733	MSTRG.13377.1|388|u|NA|Ca22chrRA_C_albicans_SC5314|calb	Ca22chrRA_C_albicans_SC5314	729409	729796
MSTRG.2207.1|925|u|NA|Supercontig_3.1_C_tropicalis_MYA-3404|ctrop	Supercontig_3.1_C_tropicalis_MYA-3404	2190119	2191043	MSTRG.12910.1|310|u|NA|Ca22chrRA_C_albicans_SC5314|calb	Ca22chrRA_C_albicans_SC5314	284551	284860
MSTRG.2333.1|307|u|NA|Supercontig_3.1_C_tropicalis_MYA-3404|ctrop	Supercontig_3.1_C_tropicalis_MYA-3404	2405891	2406197	MSTRG.12713.1|1651|u|NA|Ca22chrRA_C_albicans_SC5314|calb	Ca22chrRA_C_albicans_SC5314	79643	81293
MSTRG.9158.1|406|u|NA|Supercontig_3.8_C_tropicalis_MYA-3404|ctrop	Supercontig_3.8_C_tropicalis_MYA-3404	528279	528684	MSTRG.10266.1|377|u|NA|Ca22chr5A_C_albicans_SC5314|calb	Ca22chr5A_C_albicans_SC5314	924266	924642
MSTRG.9158.1|406|u|NA|Supercontig_3.8_C_tropicalis_MYA-3404|ctrop	Supercontig_3.8_C_tropicalis_MYA-3404	528279	528684	MSTRG.10265.1|486|u|NA|Ca22chr5A_C_albicans_SC5314|calb	Ca22chr5A_C_albicans_SC5314	922919	923404
MSTRG.6677.1|737|u|NA|Supercontig_3.5_C_tropicalis_MYA-3404|ctrop	Supercontig_3.5_C_tropicalis_MYA-3404	296714	297450	MSTRG.8902.1|1546|u|NA|Ca22chr4A_C_albicans_SC5314|calb	Ca22chr4A_C_albicans_SC5314	1219367	1220912
MSTRG.6677.1|737|u|NA|Supercontig_3.5_C_tropicalis_MYA-3404|ctrop	Supercontig_3.5_C_tropicalis_MYA-3404	296714	297450	MSTRG.8899.1|721|u|NA|Ca22chr4A_C_albicans_SC5314|calb	Ca22chr4A_C_albicans_SC5314	1216966	1217686
MSTRG.7655.1|583|u|NA|Supercontig_3.6_C_tropicalis_MYA-3404|ctrop	Supercontig_3.6_C_tropicalis_MYA-3404	475355	475937	MSTRG.1094.1|202|u|NA|Ca22chr1A_C_albicans_SC5314|calb	Ca22chr1A_C_albicans_SC5314	1001067	1001268
MSTRG.6239.1|838|u|NA|Supercontig_3.4_C_tropicalis_MYA-3404|ctrop	Supercontig_3.4_C_tropicalis_MYA-3404	1298508	1299345	MSTRG.3040.1|539|u|NA|Ca22chr1A_C_albicans_SC5314|calb	Ca22chr1A_C_albicans_SC5314	2846853	2847391
MSTRG.6737.1|360|u|NA|Supercontig_3.5_C_tropicalis_MYA-3404|ctrop	Supercontig_3.5_C_tropicalis_MYA-3404	398199	398558	MSTRG.8832.1|894|u|NA|Ca22chr4A_C_albicans_SC5314|calb	Ca22chr4A_C_albicans_SC5314	1137754	1138647
MSTRG.6737.1|360|u|NA|Supercontig_3.5_C_tropicalis_MYA-3404|ctrop	Supercontig_3.5_C_tropicalis_MYA-3404	398199	398558	MSTRG.8831.1|644|u|NA|Ca22chr4A_C_albicans_SC5314|calb	Ca22chr4A_C_albicans_SC5314	1137426	1138069
MSTRG.2895.1|240|u|NA|Supercontig_3.2_C_tropicalis_MYA-3404|ctrop	Supercontig_3.2_C_tropicalis_MYA-3404	764506	764745	MSTRG.3806.1|400|u|NA|Ca22chr2A_C_albicans_SC5314|calb	Ca22chr2A_C_albicans_SC5314	404064	404463
MSTRG.4970.1|440|u|NA|Supercontig_3.3_C_tropicalis_MYA-3404|ctrop	Supercontig_3.3_C_tropicalis_MYA-3404	1662224	1662663	MSTRG.11170.1|1249|u|NA|Ca22chr6A_C_albicans_SC5314|calb	Ca22chr6A_C_albicans_SC5314	543699	544947
MSTRG.1638.1|273|u|NA|Supercontig_3.1_C_tropicalis_MYA-3404|ctrop	Supercontig_3.1_C_tropicalis_MYA-3404	1356471	1356743	MSTRG.14091.1|406|u|NA|Ca22chrRA_C_albicans_SC5314|calb	Ca22chrRA_C_albicans_SC5314	1391888	1392293
MSTRG.9350.1|223|u|NA|Supercontig_3.8_C_tropicalis_MYA-3404|ctrop	Supercontig_3.8_C_tropicalis_MYA-3404	790487	790709	MSTRG.9994.1|300|u|NA|Ca22chr5A_C_albicans_SC5314|calb	Ca22chr5A_C_albicans_SC5314	686049	686348
MSTRG.9338.1|651|u|NA|Supercontig_3.8_C_tropicalis_MYA-3404|ctrop	Supercontig_3.8_C_tropicalis_MYA-3404	769385	770035	MSTRG.10010.1|770|u|NA|Ca22chr5A_C_albicans_SC5314|calb	Ca22chr5A_C_albicans_SC5314	706595	707364
MSTRG.1973.1|1435|u|NA|Supercontig_3.1_C_tropicalis_MYA-3404|ctrop	Supercontig_3.1_C_tropicalis_MYA-3404	1838390	1839824	MSTRG.13280.1|209|u|NA|Ca22chrRA_C_albicans_SC5314|calb	Ca22chrRA_C_albicans_SC5314	641475	641683
MSTRG.1543.1|281|u|NA|Supercontig_3.1_C_tropicalis_MYA-3404|ctrop	Supercontig_3.1_C_tropicalis_MYA-3404	1213435	1213715	MSTRG.13783.1|230|u|NA|Ca22chrRA_C_albicans_SC5314|calb	Ca22chrRA_C_albicans_SC5314	1103532	1103761
MSTRG.1543.1|281|u|NA|Supercontig_3.1_C_tropicalis_MYA-3404|ctrop	Supercontig_3.1_C_tropicalis_MYA-3404	1213435	1213715	MSTRG.13784.1|831|u|NA|Ca22chrRA_C_albicans_SC5314|calb	Ca22chrRA_C_albicans_SC5314	1104204	1105034
MSTRG.8276.1|1123|u|NA|Supercontig_3.7_C_tropicalis_MYA-3404|ctrop	Supercontig_3.7_C_tropicalis_MYA-3404	130873	131995	MSTRG.11729.1|817|u|NA|Ca22chr7A_C_albicans_SC5314|calb	Ca22chr7A_C_albicans_SC5314	78171	78987
MSTRG.8656.1|205|u|NA|Supercontig_3.7_C_tropicalis_MYA-3404|ctrop	Supercontig_3.7_C_tropicalis_MYA-3404	719503	719707	MSTRG.12349.1|233|u|NA|Ca22chr7A_C_albicans_SC5314|calb	Ca22chr7A_C_albicans_SC5314	739993	740225
MSTRG.7795.1|231|u|NA|Supercontig_3.6_C_tropicalis_MYA-3404|ctrop	Supercontig_3.6_C_tropicalis_MYA-3404	692805	693035	MSTRG.419.1|1315|u|NA|Ca22chr1A_C_albicans_SC5314|calb	Ca22chr1A_C_albicans_SC5314	370618	371932
MSTRG.7771.1|221|u|NA|Supercontig_3.6_C_tropicalis_MYA-3404|ctrop	Supercontig_3.6_C_tropicalis_MYA-3404	659079	659299	MSTRG.801.1|857|u|NA|Ca22chr1A_C_albicans_SC5314|calb	Ca22chr1A_C_albicans_SC5314	735831	736687
MSTRG.7771.1|221|u|NA|Supercontig_3.6_C_tropicalis_MYA-3404|ctrop	Supercontig_3.6_C_tropicalis_MYA-3404	659079	659299	MSTRG.802.1|204|u|NA|Ca22chr1A_C_albicans_SC5314|calb	Ca22chr1A_C_albicans_SC5314	736442	736645
MSTRG.2463.1|788|u|NA|Supercontig_3.2_C_tropicalis_MYA-3404|ctrop	Supercontig_3.2_C_tropicalis_MYA-3404	99106	99893	MSTRG.3500.1|750|u|NA|Ca22chr2A_C_albicans_SC5314|calb	Ca22chr2A_C_albicans_SC5314	112611	113360
MSTRG.2463.1|788|u|NA|Supercontig_3.2_C_tropicalis_MYA-3404|ctrop	Supercontig_3.2_C_tropicalis_MYA-3404	99106	99893	MSTRG.3501.1|1550|u|NA|Ca22chr2A_C_albicans_SC5314|calb	Ca22chr2A_C_albicans_SC5314	113634	115183
MSTRG.7541.1|869|u|NA|Supercontig_3.6_C_tropicalis_MYA-3404|ctrop	Supercontig_3.6_C_tropicalis_MYA-3404	309609	310477	MSTRG.252.1|2003|u|NA|Ca22chr1A_C_albicans_SC5314|calb	Ca22chr1A_C_albicans_SC5314	222105	224107
MSTRG.7541.1|869|u|NA|Supercontig_3.6_C_tropicalis_MYA-3404|ctrop	Supercontig_3.6_C_tropicalis_MYA-3404	309609	310477	MSTRG.253.1|205|u|NA|Ca22chr1A_C_albicans_SC5314|calb	Ca22chr1A_C_albicans_SC5314	223857	224061
MSTRG.4969.1|937|u|NA|Supercontig_3.3_C_tropicalis_MYA-3404|ctrop	Supercontig_3.3_C_tropicalis_MYA-3404	1661992	1662928	MSTRG.11169.1|239|u|NA|Ca22chr6A_C_albicans_SC5314|calb	Ca22chr6A_C_albicans_SC5314	543324	543562
MSTRG.6841.1|321|u|NA|Supercontig_3.5_C_tropicalis_MYA-3404|ctrop	Supercontig_3.5_C_tropicalis_MYA-3404	560947	561267	MSTRG.1639.1|226|u|NA|Ca22chr1A_C_albicans_SC5314|calb	Ca22chr1A_C_albicans_SC5314	1526246	1526471
MSTRG.6841.1|321|u|NA|Supercontig_3.5_C_tropicalis_MYA-3404|ctrop	Supercontig_3.5_C_tropicalis_MYA-3404	560947	561267	MSTRG.1638.1|228|u|NA|Ca22chr1A_C_albicans_SC5314|calb	Ca22chr1A_C_albicans_SC5314	1525794	1526021
MSTRG.2263.1|518|u|NA|Supercontig_3.1_C_tropicalis_MYA-3404|ctrop	Supercontig_3.1_C_tropicalis_MYA-3404	2290118	2290635	MSTRG.12805.1|233|u|NA|Ca22chrRA_C_albicans_SC5314|calb	Ca22chrRA_C_albicans_SC5314	174852	175084
MSTRG.8176.1|701|u|NA|Supercontig_3.6_C_tropicalis_MYA-3404|ctrop	Supercontig_3.6_C_tropicalis_MYA-3404	1237919	1238619	MSTRG.1323.1|371|u|NA|Ca22chr1A_C_albicans_SC5314|calb	Ca22chr1A_C_albicans_SC5314	1224796	1225166
MSTRG.9626.1|207|u|NA|Supercontig_3.9_C_tropicalis_MYA-3404|ctrop	Supercontig_3.9_C_tropicalis_MYA-3404	403089	403295	MSTRG.8584.1|908|u|NA|Ca22chr4A_C_albicans_SC5314|calb	Ca22chr4A_C_albicans_SC5314	893653	894560
MSTRG.5142.1|221|u|NA|Supercontig_3.3_C_tropicalis_MYA-3404|ctrop	Supercontig_3.3_C_tropicalis_MYA-3404	1920831	1921051	MSTRG.11014.1|442|u|NA|Ca22chr6A_C_albicans_SC5314|calb	Ca22chr6A_C_albicans_SC5314	408867	409308
MSTRG.368.1|984|u|NA|Supercontig_3.11_C_tropicalis_MYA-3404|ctrop	Supercontig_3.11_C_tropicalis_MYA-3404	139537	140520	MSTRG.10379.1|915|u|NA|Ca22chr5A_C_albicans_SC5314|calb	Ca22chr5A_C_albicans_SC5314	1000741	1001655
MSTRG.4344.1|660|u|NA|Supercontig_3.3_C_tropicalis_MYA-3404|ctrop	Supercontig_3.3_C_tropicalis_MYA-3404	680369	681028	MSTRG.6215.1|233|u|NA|Ca22chr3A_C_albicans_SC5314|calb	Ca22chr3A_C_albicans_SC5314	420268	420500
MSTRG.4344.1|660|u|NA|Supercontig_3.3_C_tropicalis_MYA-3404|ctrop	Supercontig_3.3_C_tropicalis_MYA-3404	680369	681028	MSTRG.6221.1|402|u|NA|Ca22chr3A_C_albicans_SC5314|calb	Ca22chr3A_C_albicans_SC5314	424102	424503
MSTRG.7182.1|504|u|NA|Supercontig_3.5_C_tropicalis_MYA-3404|ctrop	Supercontig_3.5_C_tropicalis_MYA-3404	1129832	1130335	MSTRG.1611.1|1725|u|NA|Ca22chr1A_C_albicans_SC5314|calb	Ca22chr1A_C_albicans_SC5314	1499589	1501313
MSTRG.4607.1|409|u|NA|Supercontig_3.3_C_tropicalis_MYA-3404|ctrop	Supercontig_3.3_C_tropicalis_MYA-3404	1101214	1101622	MSTRG.6389.1|259|u|NA|Ca22chr3A_C_albicans_SC5314|calb	Ca22chr3A_C_albicans_SC5314	580517	580775
MSTRG.828.1|410|u|NA|Supercontig_3.1_C_tropicalis_MYA-3404|ctrop	Supercontig_3.1_C_tropicalis_MYA-3404	164309	164718	MSTRG.7788.1|1103|u|NA|Ca22chr4A_C_albicans_SC5314|calb	Ca22chr4A_C_albicans_SC5314	127270	128372
MSTRG.828.1|410|u|NA|Supercontig_3.1_C_tropicalis_MYA-3404|ctrop	Supercontig_3.1_C_tropicalis_MYA-3404	164309	164718	MSTRG.7790.1|2106|u|NA|Ca22chr4A_C_albicans_SC5314|calb	Ca22chr4A_C_albicans_SC5314	129408	131513
MSTRG.5151.1|268|u|NA|Supercontig_3.3_C_tropicalis_MYA-3404|ctrop	Supercontig_3.3_C_tropicalis_MYA-3404	1932197	1932464	MSTRG.11014.1|442|u|NA|Ca22chr6A_C_albicans_SC5314|calb	Ca22chr6A_C_albicans_SC5314	408867	409308
MSTRG.9535.1|481|u|NA|Supercontig_3.9_C_tropicalis_MYA-3404|ctrop	Supercontig_3.9_C_tropicalis_MYA-3404	267586	268066	MSTRG.7369.1|471|u|NA|Ca22chr3A_C_albicans_SC5314|calb	Ca22chr3A_C_albicans_SC5314	1548508	1548978
MSTRG.7022.1|657|u|NA|Supercontig_3.5_C_tropicalis_MYA-3404|ctrop	Supercontig_3.5_C_tropicalis_MYA-3404	875722	876378	MSTRG.2600.1|1504|u|NA|Ca22chr1A_C_albicans_SC5314|calb	Ca22chr1A_C_albicans_SC5314	2428393	2429896
MSTRG.3488.1|688|u|NA|Supercontig_3.2_C_tropicalis_MYA-3404|ctrop	Supercontig_3.2_C_tropicalis_MYA-3404	1632346	1633033	MSTRG.5214.1|1433|u|NA|Ca22chr2A_C_albicans_SC5314|calb	Ca22chr2A_C_albicans_SC5314	1696762	1698194
MSTRG.3488.1|688|u|NA|Supercontig_3.2_C_tropicalis_MYA-3404|ctrop	Supercontig_3.2_C_tropicalis_MYA-3404	1632346	1633033	MSTRG.5210.1|653|u|NA|Ca22chr2A_C_albicans_SC5314|calb	Ca22chr2A_C_albicans_SC5314	1694625	1695277
MSTRG.3967.1|315|u|NA|Supercontig_3.3_C_tropicalis_MYA-3404|ctrop	Supercontig_3.3_C_tropicalis_MYA-3404	74621	74935	MSTRG.6113.1|583|u|NA|Ca22chr3A_C_albicans_SC5314|calb	Ca22chr3A_C_albicans_SC5314	334640	335222
MSTRG.3967.1|315|u|NA|Supercontig_3.3_C_tropicalis_MYA-3404|ctrop	Supercontig_3.3_C_tropicalis_MYA-3404	74621	74935	MSTRG.6112.1|743|u|NA|Ca22chr3A_C_albicans_SC5314|calb	Ca22chr3A_C_albicans_SC5314	333692	334434
MSTRG.8076.1|536|u|NA|Supercontig_3.6_C_tropicalis_MYA-3404|ctrop	Supercontig_3.6_C_tropicalis_MYA-3404	1079711	1080246	MSTRG.892.1|810|u|NA|Ca22chr1A_C_albicans_SC5314|calb	Ca22chr1A_C_albicans_SC5314	816538	817347
MSTRG.8076.1|536|u|NA|Supercontig_3.6_C_tropicalis_MYA-3404|ctrop	Supercontig_3.6_C_tropicalis_MYA-3404	1079711	1080246	MSTRG.893.1|2810|u|NA|Ca22chr1A_C_albicans_SC5314|calb	Ca22chr1A_C_albicans_SC5314	817810	820619
MSTRG.4210.1|1011|u|NA|Supercontig_3.3_C_tropicalis_MYA-3404|ctrop	Supercontig_3.3_C_tropicalis_MYA-3404	472782	473792	MSTRG.6812.1|423|u|NA|Ca22chr3A_C_albicans_SC5314|calb	Ca22chr3A_C_albicans_SC5314	954516	954938
MSTRG.1602.1|700|u|NA|Supercontig_3.1_C_tropicalis_MYA-3404|ctrop	Supercontig_3.1_C_tropicalis_MYA-3404	1303001	1303700	MSTRG.13877.5|789|u|NA|Ca22chrRA_C_albicans_SC5314|calb	Ca22chrRA_C_albicans_SC5314	1192439	1193227
MSTRG.1602.1|700|u|NA|Supercontig_3.1_C_tropicalis_MYA-3404|ctrop	Supercontig_3.1_C_tropicalis_MYA-3404	1303001	1303700	MSTRG.13883.1|220|u|NA|Ca22chrRA_C_albicans_SC5314|calb	Ca22chrRA_C_albicans_SC5314	1197612	1197831
MSTRG.7931.1|617|u|NA|Supercontig_3.6_C_tropicalis_MYA-3404|ctrop	Supercontig_3.6_C_tropicalis_MYA-3404	883301	883917	MSTRG.635.1|234|u|NA|Ca22chr1A_C_albicans_SC5314|calb	Ca22chr1A_C_albicans_SC5314	573159	573392
MSTRG.6240.1|1067|u|NA|Supercontig_3.4_C_tropicalis_MYA-3404|ctrop	Supercontig_3.4_C_tropicalis_MYA-3404	1299998	1301064	MSTRG.3040.1|539|u|NA|Ca22chr1A_C_albicans_SC5314|calb	Ca22chr1A_C_albicans_SC5314	2846853	2847391
MSTRG.171.1|1039|u|NA|Supercontig_3.10_C_tropicalis_MYA-3404|ctrop	Supercontig_3.10_C_tropicalis_MYA-3404	242876	243914	MSTRG.14780.1|294|u|NA|Ca22chrRA_C_albicans_SC5314|calb	Ca22chrRA_C_albicans_SC5314	2061385	2061678
MSTRG.3833.1|376|u|NA|Supercontig_3.2_C_tropicalis_MYA-3404|ctrop	Supercontig_3.2_C_tropicalis_MYA-3404	2158597	2158972	MSTRG.5474.1|1122|u|NA|Ca22chr2A_C_albicans_SC5314|calb	Ca22chr2A_C_albicans_SC5314	1948568	1949689
MSTRG.7276.1|908|u|NA|Supercontig_3.5_C_tropicalis_MYA-3404|ctrop	Supercontig_3.5_C_tropicalis_MYA-3404	1275139	1276046	MSTRG.1475.1|205|u|NA|Ca22chr1A_C_albicans_SC5314|calb	Ca22chr1A_C_albicans_SC5314	1369572	1369776
MSTRG.5633.1|658|u|NA|Supercontig_3.4_C_tropicalis_MYA-3404|ctrop	Supercontig_3.4_C_tropicalis_MYA-3404	408438	409095	MSTRG.9784.1|237|u|NA|Ca22chr5A_C_albicans_SC5314|calb	Ca22chr5A_C_albicans_SC5314	488279	488515
MSTRG.8294.1|1340|u|NA|Supercontig_3.7_C_tropicalis_MYA-3404|ctrop	Supercontig_3.7_C_tropicalis_MYA-3404	158656	159995	MSTRG.11705.1|995|u|NA|Ca22chr7A_C_albicans_SC5314|calb	Ca22chr7A_C_albicans_SC5314	57601	58595
MSTRG.6404.1|984|u|NA|Supercontig_3.4_C_tropicalis_MYA-3404|ctrop	Supercontig_3.4_C_tropicalis_MYA-3404	1537502	1538485	MSTRG.3261.1|291|u|NA|Ca22chr1A_C_albicans_SC5314|calb	Ca22chr1A_C_albicans_SC5314	3086994	3087284
MSTRG.6271.1|856|u|NA|Supercontig_3.4_C_tropicalis_MYA-3404|ctrop	Supercontig_3.4_C_tropicalis_MYA-3404	1347627	1348482	MSTRG.3079.1|659|u|NA|Ca22chr1A_C_albicans_SC5314|calb	Ca22chr1A_C_albicans_SC5314	2886211	2886869
MSTRG.7225.1|288|u|NA|Supercontig_3.5_C_tropicalis_MYA-3404|ctrop	Supercontig_3.5_C_tropicalis_MYA-3404	1197405	1197692	MSTRG.1563.1|600|u|NA|Ca22chr1A_C_albicans_SC5314|calb	Ca22chr1A_C_albicans_SC5314	1452384	1452983
MSTRG.4543.1|268|u|NA|Supercontig_3.3_C_tropicalis_MYA-3404|ctrop	Supercontig_3.3_C_tropicalis_MYA-3404	999350	999617	MSTRG.6988.1|1514|u|NA|Ca22chr3A_C_albicans_SC5314|calb	Ca22chr3A_C_albicans_SC5314	1143815	1145328
MSTRG.919.1|1161|u|NA|Supercontig_3.1_C_tropicalis_MYA-3404|ctrop	Supercontig_3.1_C_tropicalis_MYA-3404	304741	305901	MSTRG.8186.1|1093|u|NA|Ca22chr4A_C_albicans_SC5314|calb	Ca22chr4A_C_albicans_SC5314	509845	510937
MSTRG.919.1|1161|u|NA|Supercontig_3.1_C_tropicalis_MYA-3404|ctrop	Supercontig_3.1_C_tropicalis_MYA-3404	304741	305901	MSTRG.8185.1|909|u|NA|Ca22chr4A_C_albicans_SC5314|calb	Ca22chr4A_C_albicans_SC5314	508885	509793
MSTRG.74.1|478|u|NA|Supercontig_3.10_C_tropicalis_MYA-3404|ctrop	Supercontig_3.10_C_tropicalis_MYA-3404	96282	96759	MSTRG.14876.1|327|u|NA|Ca22chrRA_C_albicans_SC5314|calb	Ca22chrRA_C_albicans_SC5314	2161355	2161681
MSTRG.74.1|478|u|NA|Supercontig_3.10_C_tropicalis_MYA-3404|ctrop	Supercontig_3.10_C_tropicalis_MYA-3404	96282	96759	MSTRG.14872.1|2136|u|NA|Ca22chrRA_C_albicans_SC5314|calb	Ca22chrRA_C_albicans_SC5314	2157173	2159308
MSTRG.3125.1|230|u|NA|Supercontig_3.2_C_tropicalis_MYA-3404|ctrop	Supercontig_3.2_C_tropicalis_MYA-3404	1120762	1120991	MSTRG.4316.1|321|u|NA|Ca22chr2A_C_albicans_SC5314|calb	Ca22chr2A_C_albicans_SC5314	911060	911380
MSTRG.6378.1|349|u|NA|Supercontig_3.4_C_tropicalis_MYA-3404|ctrop	Supercontig_3.4_C_tropicalis_MYA-3404	1497670	1498018	MSTRG.3230.1|260|u|NA|Ca22chr1A_C_albicans_SC5314|calb	Ca22chr1A_C_albicans_SC5314	3050875	3051134
MSTRG.3396.1|787|u|NA|Supercontig_3.2_C_tropicalis_MYA-3404|ctrop	Supercontig_3.2_C_tropicalis_MYA-3404	1525004	1525790	MSTRG.4763.1|435|u|NA|Ca22chr2A_C_albicans_SC5314|calb	Ca22chr2A_C_albicans_SC5314	1304287	1304721
MSTRG.3909.1|1255|u|NA|Supercontig_3.2_C_tropicalis_MYA-3404|ctrop	Supercontig_3.2_C_tropicalis_MYA-3404	2277727	2278981	MSTRG.11357.1|211|u|NA|Ca22chr6A_C_albicans_SC5314|calb	Ca22chr6A_C_albicans_SC5314	730379	730589
MSTRG.369.1|450|u|NA|Supercontig_3.11_C_tropicalis_MYA-3404|ctrop	Supercontig_3.11_C_tropicalis_MYA-3404	140069	140518	MSTRG.10379.1|915|u|NA|Ca22chr5A_C_albicans_SC5314|calb	Ca22chr5A_C_albicans_SC5314	1000741	1001655
MSTRG.4483.1|1113|u|NA|Supercontig_3.3_C_tropicalis_MYA-3404|ctrop	Supercontig_3.3_C_tropicalis_MYA-3404	899461	900573	MSTRG.6848.1|1087|u|NA|Ca22chr3A_C_albicans_SC5314|calb	Ca22chr3A_C_albicans_SC5314	983802	984888
MSTRG.4483.1|1113|u|NA|Supercontig_3.3_C_tropicalis_MYA-3404|ctrop	Supercontig_3.3_C_tropicalis_MYA-3404	899461	900573	MSTRG.6847.1|860|u|NA|Ca22chr3A_C_albicans_SC5314|calb	Ca22chr3A_C_albicans_SC5314	983759	984618
MSTRG.3332.1|1294|u|NA|Supercontig_3.2_C_tropicalis_MYA-3404|ctrop	Supercontig_3.2_C_tropicalis_MYA-3404	1428335	1429628	MSTRG.4941.1|1269|u|NA|Ca22chr2A_C_albicans_SC5314|calb	Ca22chr2A_C_albicans_SC5314	1464936	1466204
MSTRG.2230.1|511|u|NA|Supercontig_3.1_C_tropicalis_MYA-3404|ctrop	Supercontig_3.1_C_tropicalis_MYA-3404	2245276	2245786	MSTRG.12866.1|1228|u|NA|Ca22chrRA_C_albicans_SC5314|calb	Ca22chrRA_C_albicans_SC5314	230477	231704
MSTRG.2230.1|511|u|NA|Supercontig_3.1_C_tropicalis_MYA-3404|ctrop	Supercontig_3.1_C_tropicalis_MYA-3404	2245276	2245786	MSTRG.12860.1|1133|u|NA|Ca22chrRA_C_albicans_SC5314|calb	Ca22chrRA_C_albicans_SC5314	226238	227370
MSTRG.2230.1|511|u|NA|Supercontig_3.1_C_tropicalis_MYA-3404|ctrop	Supercontig_3.1_C_tropicalis_MYA-3404	2245276	2245786	MSTRG.12854.1|207|u|NA|Ca22chrRA_C_albicans_SC5314|calb	Ca22chrRA_C_albicans_SC5314	219026	219232
MSTRG.2230.1|511|u|NA|Supercontig_3.1_C_tropicalis_MYA-3404|ctrop	Supercontig_3.1_C_tropicalis_MYA-3404	2245276	2245786	MSTRG.12865.1|492|u|NA|Ca22chrRA_C_albicans_SC5314|calb	Ca22chrRA_C_albicans_SC5314	230444	230935
MSTRG.2524.1|1687|u|NA|Supercontig_3.2_C_tropicalis_MYA-3404|ctrop	Supercontig_3.2_C_tropicalis_MYA-3404	173577	175263	MSTRG.4085.1|876|u|NA|Ca22chr2A_C_albicans_SC5314|calb	Ca22chr2A_C_albicans_SC5314	671727	672602
MSTRG.2524.1|1687|u|NA|Supercontig_3.2_C_tropicalis_MYA-3404|ctrop	Supercontig_3.2_C_tropicalis_MYA-3404	173577	175263	MSTRG.4083.1|2908|u|NA|Ca22chr2A_C_albicans_SC5314|calb	Ca22chr2A_C_albicans_SC5314	669645	672552
MSTRG.2524.1|1687|u|NA|Supercontig_3.2_C_tropicalis_MYA-3404|ctrop	Supercontig_3.2_C_tropicalis_MYA-3404	173577	175263	MSTRG.4084.1|1509|u|NA|Ca22chr2A_C_albicans_SC5314|calb	Ca22chr2A_C_albicans_SC5314	669821	671329
MSTRG.7796.1|389|u|NA|Supercontig_3.6_C_tropicalis_MYA-3404|ctrop	Supercontig_3.6_C_tropicalis_MYA-3404	693100	693488	MSTRG.419.1|1315|u|NA|Ca22chr1A_C_albicans_SC5314|calb	Ca22chr1A_C_albicans_SC5314	370618	371932
MSTRG.3868.1|740|u|NA|Supercontig_3.2_C_tropicalis_MYA-3404|ctrop	Supercontig_3.2_C_tropicalis_MYA-3404	2222891	2223630	MSTRG.5597.1|896|u|NA|Ca22chr2A_C_albicans_SC5314|calb	Ca22chr2A_C_albicans_SC5314	2055191	2056086
MSTRG.7013.1|239|u|NA|Supercontig_3.5_C_tropicalis_MYA-3404|ctrop	Supercontig_3.5_C_tropicalis_MYA-3404	863831	864069	MSTRG.2571.1|372|u|NA|Ca22chr1A_C_albicans_SC5314|calb	Ca22chr1A_C_albicans_SC5314	2405721	2406092
MSTRG.774.1|450|u|NA|Supercontig_3.1_C_tropicalis_MYA-3404|ctrop	Supercontig_3.1_C_tropicalis_MYA-3404	66592	67041	MSTRG.7895.1|2863|u|NA|Ca22chr4A_C_albicans_SC5314|calb	Ca22chr4A_C_albicans_SC5314	237314	240176
MSTRG.774.1|450|u|NA|Supercontig_3.1_C_tropicalis_MYA-3404|ctrop	Supercontig_3.1_C_tropicalis_MYA-3404	66592	67041	MSTRG.7877.1|1343|u|NA|Ca22chr4A_C_albicans_SC5314|calb	Ca22chr4A_C_albicans_SC5314	226327	227669
MSTRG.774.1|450|u|NA|Supercontig_3.1_C_tropicalis_MYA-3404|ctrop	Supercontig_3.1_C_tropicalis_MYA-3404	66592	67041	MSTRG.7878.1|639|u|NA|Ca22chr4A_C_albicans_SC5314|calb	Ca22chr4A_C_albicans_SC5314	227084	227722
MSTRG.7333.1|320|u|NA|Supercontig_3.5_C_tropicalis_MYA-3404|ctrop	Supercontig_3.5_C_tropicalis_MYA-3404	1358828	1359147	MSTRG.1383.1|698|u|NA|Ca22chr1A_C_albicans_SC5314|calb	Ca22chr1A_C_albicans_SC5314	1286374	1287071
MSTRG.6296.1|731|u|NA|Supercontig_3.4_C_tropicalis_MYA-3404|ctrop	Supercontig_3.4_C_tropicalis_MYA-3404	1377729	1378459	MSTRG.3116.1|1418|u|NA|Ca22chr1A_C_albicans_SC5314|calb	Ca22chr1A_C_albicans_SC5314	2922206	2923623
MSTRG.3935.1|219|u|NA|Supercontig_3.3_C_tropicalis_MYA-3404|ctrop	Supercontig_3.3_C_tropicalis_MYA-3404	21427	21645	MSTRG.6192.1|1464|u|NA|Ca22chr3A_C_albicans_SC5314|calb	Ca22chr3A_C_albicans_SC5314	400582	402045
MSTRG.5822.1|486|u|NA|Supercontig_3.4_C_tropicalis_MYA-3404|ctrop	Supercontig_3.4_C_tropicalis_MYA-3404	685345	685830	MSTRG.2404.1|692|u|NA|Ca22chr1A_C_albicans_SC5314|calb	Ca22chr1A_C_albicans_SC5314	2252357	2253048
MSTRG.5822.1|486|u|NA|Supercontig_3.4_C_tropicalis_MYA-3404|ctrop	Supercontig_3.4_C_tropicalis_MYA-3404	685345	685830	MSTRG.2407.1|233|u|NA|Ca22chr1A_C_albicans_SC5314|calb	Ca22chr1A_C_albicans_SC5314	2253849	2254081
MSTRG.1530.1|560|u|NA|Supercontig_3.1_C_tropicalis_MYA-3404|ctrop	Supercontig_3.1_C_tropicalis_MYA-3404	1198375	1198934	MSTRG.13738.1|215|u|NA|Ca22chrRA_C_albicans_SC5314|calb	Ca22chrRA_C_albicans_SC5314	1061081	1061295
MSTRG.1530.1|560|u|NA|Supercontig_3.1_C_tropicalis_MYA-3404|ctrop	Supercontig_3.1_C_tropicalis_MYA-3404	1198375	1198934	MSTRG.13740.1|550|u|NA|Ca22chrRA_C_albicans_SC5314|calb	Ca22chrRA_C_albicans_SC5314	1062055	1062604
MSTRG.3672.1|1621|u|NA|Supercontig_3.2_C_tropicalis_MYA-3404|ctrop	Supercontig_3.2_C_tropicalis_MYA-3404	1940768	1942388	MSTRG.5355.1|440|u|NA|Ca22chr2A_C_albicans_SC5314|calb	Ca22chr2A_C_albicans_SC5314	1835856	1836295
MSTRG.3672.1|1621|u|NA|Supercontig_3.2_C_tropicalis_MYA-3404|ctrop	Supercontig_3.2_C_tropicalis_MYA-3404	1940768	1942388	MSTRG.5360.1|2415|u|NA|Ca22chr2A_C_albicans_SC5314|calb	Ca22chr2A_C_albicans_SC5314	1840153	1842567
MSTRG.3672.1|1621|u|NA|Supercontig_3.2_C_tropicalis_MYA-3404|ctrop	Supercontig_3.2_C_tropicalis_MYA-3404	1940768	1942388	MSTRG.5361.1|1771|u|NA|Ca22chr2A_C_albicans_SC5314|calb	Ca22chr2A_C_albicans_SC5314	1841008	1842778
MSTRG.8655.1|678|u|NA|Supercontig_3.7_C_tropicalis_MYA-3404|ctrop	Supercontig_3.7_C_tropicalis_MYA-3404	714937	715614	MSTRG.12349.1|233|u|NA|Ca22chr7A_C_albicans_SC5314|calb	Ca22chr7A_C_albicans_SC5314	739993	740225
MSTRG.8153.1|947|u|NA|Supercontig_3.6_C_tropicalis_MYA-3404|ctrop	Supercontig_3.6_C_tropicalis_MYA-3404	1205203	1206149	MSTRG.1295.1|422|u|NA|Ca22chr1A_C_albicans_SC5314|calb	Ca22chr1A_C_albicans_SC5314	1205131	1205552
MSTRG.8153.1|947|u|NA|Supercontig_3.6_C_tropicalis_MYA-3404|ctrop	Supercontig_3.6_C_tropicalis_MYA-3404	1205203	1206149	MSTRG.1285.1|322|u|NA|Ca22chr1A_C_albicans_SC5314|calb	Ca22chr1A_C_albicans_SC5314	1194210	1194531
MSTRG.3840.1|439|u|NA|Supercontig_3.2_C_tropicalis_MYA-3404|ctrop	Supercontig_3.2_C_tropicalis_MYA-3404	2183095	2183533	MSTRG.5474.1|1122|u|NA|Ca22chr2A_C_albicans_SC5314|calb	Ca22chr2A_C_albicans_SC5314	1948568	1949689
MSTRG.1651.1|279|u|NA|Supercontig_3.1_C_tropicalis_MYA-3404|ctrop	Supercontig_3.1_C_tropicalis_MYA-3404	1373354	1373632	MSTRG.13996.1|1486|u|NA|Ca22chrRA_C_albicans_SC5314|calb	Ca22chrRA_C_albicans_SC5314	1305270	1306755
MSTRG.1651.1|279|u|NA|Supercontig_3.1_C_tropicalis_MYA-3404|ctrop	Supercontig_3.1_C_tropicalis_MYA-3404	1373354	1373632	MSTRG.13995.1|1859|u|NA|Ca22chrRA_C_albicans_SC5314|calb	Ca22chrRA_C_albicans_SC5314	1305108	1306966
MSTRG.2149.1|1206|u|NA|Supercontig_3.1_C_tropicalis_MYA-3404|ctrop	Supercontig_3.1_C_tropicalis_MYA-3404	2095472	2096677	MSTRG.13010.1|212|u|NA|Ca22chrRA_C_albicans_SC5314|calb	Ca22chrRA_C_albicans_SC5314	376672	376883
MSTRG.2149.1|1206|u|NA|Supercontig_3.1_C_tropicalis_MYA-3404|ctrop	Supercontig_3.1_C_tropicalis_MYA-3404	2095472	2096677	MSTRG.13009.1|296|u|NA|Ca22chrRA_C_albicans_SC5314|calb	Ca22chrRA_C_albicans_SC5314	376148	376443
MSTRG.7192.1|649|u|NA|Supercontig_3.5_C_tropicalis_MYA-3404|ctrop	Supercontig_3.5_C_tropicalis_MYA-3404	1144532	1145180	MSTRG.1587.1|311|u|NA|Ca22chr1A_C_albicans_SC5314|calb	Ca22chr1A_C_albicans_SC5314	1475090	1475400
MSTRG.9378.1|825|u|NA|Supercontig_3.9_C_tropicalis_MYA-3404|ctrop	Supercontig_3.9_C_tropicalis_MYA-3404	29003	29827	MSTRG.7582.1|1839|u|NA|Ca22chr3A_C_albicans_SC5314|calb	Ca22chr3A_C_albicans_SC5314	1759165	1761003
MSTRG.9378.1|825|u|NA|Supercontig_3.9_C_tropicalis_MYA-3404|ctrop	Supercontig_3.9_C_tropicalis_MYA-3404	29003	29827	MSTRG.7583.1|438|u|NA|Ca22chr3A_C_albicans_SC5314|calb	Ca22chr3A_C_albicans_SC5314	1761304	1761741
MSTRG.256.1|465|u|NA|Supercontig_3.10_C_tropicalis_MYA-3404|ctrop	Supercontig_3.10_C_tropicalis_MYA-3404	359214	359678	MSTRG.14644.1|209|u|NA|Ca22chrRA_C_albicans_SC5314|calb	Ca22chrRA_C_albicans_SC5314	1935383	1935591
MSTRG.6026.1|1527|u|NA|Supercontig_3.4_C_tropicalis_MYA-3404|ctrop	Supercontig_3.4_C_tropicalis_MYA-3404	982056	983582	MSTRG.2825.1|234|u|NA|Ca22chr1A_C_albicans_SC5314|calb	Ca22chr1A_C_albicans_SC5314	2631415	2631648
MSTRG.6026.1|1527|u|NA|Supercontig_3.4_C_tropicalis_MYA-3404|ctrop	Supercontig_3.4_C_tropicalis_MYA-3404	982056	983582	MSTRG.2838.1|231|u|NA|Ca22chr1A_C_albicans_SC5314|calb	Ca22chr1A_C_albicans_SC5314	2641293	2641523
MSTRG.5578.1|666|u|NA|Supercontig_3.4_C_tropicalis_MYA-3404|ctrop	Supercontig_3.4_C_tropicalis_MYA-3404	336048	336713	MSTRG.1929.1|292|u|NA|Ca22chr1A_C_albicans_SC5314|calb	Ca22chr1A_C_albicans_SC5314	1822755	1823046
MSTRG.3053.1|1124|u|NA|Supercontig_3.2_C_tropicalis_MYA-3404|ctrop	Supercontig_3.2_C_tropicalis_MYA-3404	1018786	1019909	MSTRG.4619.1|379|u|NA|Ca22chr2A_C_albicans_SC5314|calb	Ca22chr2A_C_albicans_SC5314	1171728	1172106
MSTRG.4497.1|284|u|NA|Supercontig_3.3_C_tropicalis_MYA-3404|ctrop	Supercontig_3.3_C_tropicalis_MYA-3404	917483	917766	MSTRG.6870.1|234|u|NA|Ca22chr3A_C_albicans_SC5314|calb	Ca22chr3A_C_albicans_SC5314	1003910	1004143
MSTRG.4497.1|284|u|NA|Supercontig_3.3_C_tropicalis_MYA-3404|ctrop	Supercontig_3.3_C_tropicalis_MYA-3404	917483	917766	MSTRG.6869.1|628|u|NA|Ca22chr3A_C_albicans_SC5314|calb	Ca22chr3A_C_albicans_SC5314	1003108	1003735
MSTRG.9433.1|490|u|NA|Supercontig_3.9_C_tropicalis_MYA-3404|ctrop	Supercontig_3.9_C_tropicalis_MYA-3404	114088	114577	MSTRG.7489.1|1464|u|NA|Ca22chr3A_C_albicans_SC5314|calb	Ca22chr3A_C_albicans_SC5314	1671570	1673033
MSTRG.9433.1|490|u|NA|Supercontig_3.9_C_tropicalis_MYA-3404|ctrop	Supercontig_3.9_C_tropicalis_MYA-3404	114088	114577	MSTRG.7490.1|1525|u|NA|Ca22chr3A_C_albicans_SC5314|calb	Ca22chr3A_C_albicans_SC5314	1671595	1673119
MSTRG.921.1|674|u|NA|Supercontig_3.1_C_tropicalis_MYA-3404|ctrop	Supercontig_3.1_C_tropicalis_MYA-3404	305619	306292	MSTRG.8185.1|909|u|NA|Ca22chr4A_C_albicans_SC5314|calb	Ca22chr4A_C_albicans_SC5314	508885	509793
MSTRG.594.1|378|u|NA|Supercontig_3.12_C_tropicalis_MYA-3404|ctrop	Supercontig_3.12_C_tropicalis_MYA-3404	16052	16429	MSTRG.5805.1|207|u|NA|Ca22chr3A_C_albicans_SC5314|calb	Ca22chr3A_C_albicans_SC5314	27611	27817
MSTRG.8916.1|644|u|NA|Supercontig_3.8_C_tropicalis_MYA-3404|ctrop	Supercontig_3.8_C_tropicalis_MYA-3404	207883	208526	MSTRG.9716.1|241|u|NA|Ca22chr5A_C_albicans_SC5314|calb	Ca22chr5A_C_albicans_SC5314	423716	423956
MSTRG.1833.1|622|u|NA|Supercontig_3.1_C_tropicalis_MYA-3404|ctrop	Supercontig_3.1_C_tropicalis_MYA-3404	1631839	1632460	MSTRG.13485.1|755|u|NA|Ca22chrRA_C_albicans_SC5314|calb	Ca22chrRA_C_albicans_SC5314	838214	838968
MSTRG.6452.1|543|u|NA|Supercontig_3.4_C_tropicalis_MYA-3404|ctrop	Supercontig_3.4_C_tropicalis_MYA-3404	1605977	1606519	MSTRG.3323.1|525|u|NA|Ca22chr1A_C_albicans_SC5314|calb	Ca22chr1A_C_albicans_SC5314	3150306	3150830
MSTRG.5568.1|307|u|NA|Supercontig_3.4_C_tropicalis_MYA-3404|ctrop	Supercontig_3.4_C_tropicalis_MYA-3404	321585	321891	MSTRG.1985.1|622|u|NA|Ca22chr1A_C_albicans_SC5314|calb	Ca22chr1A_C_albicans_SC5314	1872157	1872778
MSTRG.9625.1|600|u|NA|Supercontig_3.9_C_tropicalis_MYA-3404|ctrop	Supercontig_3.9_C_tropicalis_MYA-3404	402248	402847	MSTRG.8584.1|908|u|NA|Ca22chr4A_C_albicans_SC5314|calb	Ca22chr4A_C_albicans_SC5314	893653	894560
MSTRG.2658.1|447|u|NA|Supercontig_3.2_C_tropicalis_MYA-3404|ctrop	Supercontig_3.2_C_tropicalis_MYA-3404	396479	396925	MSTRG.3706.1|293|u|NA|Ca22chr2A_C_albicans_SC5314|calb	Ca22chr2A_C_albicans_SC5314	304603	304895
MSTRG.2658.1|447|u|NA|Supercontig_3.2_C_tropicalis_MYA-3404|ctrop	Supercontig_3.2_C_tropicalis_MYA-3404	396479	396925	MSTRG.3713.1|361|u|NA|Ca22chr2A_C_albicans_SC5314|calb	Ca22chr2A_C_albicans_SC5314	309078	309438
MSTRG.9429.1|2178|u|NA|Supercontig_3.9_C_tropicalis_MYA-3404|ctrop	Supercontig_3.9_C_tropicalis_MYA-3404	103702	105879	MSTRG.7498.1|1546|u|NA|Ca22chr3A_C_albicans_SC5314|calb	Ca22chr3A_C_albicans_SC5314	1681158	1682703
MSTRG.9429.1|2178|u|NA|Supercontig_3.9_C_tropicalis_MYA-3404|ctrop	Supercontig_3.9_C_tropicalis_MYA-3404	103702	105879	MSTRG.7497.1|1604|u|NA|Ca22chr3A_C_albicans_SC5314|calb	Ca22chr3A_C_albicans_SC5314	1681099	1682702
MSTRG.3566.1|304|u|NA|Supercontig_3.2_C_tropicalis_MYA-3404|ctrop	Supercontig_3.2_C_tropicalis_MYA-3404	1751146	1751449	MSTRG.4870.1|234|u|NA|Ca22chr2A_C_albicans_SC5314|calb	Ca22chr2A_C_albicans_SC5314	1401505	1401738
MSTRG.3448.1|548|u|NA|Supercontig_3.2_C_tropicalis_MYA-3404|ctrop	Supercontig_3.2_C_tropicalis_MYA-3404	1595185	1595732	MSTRG.5154.1|1229|u|NA|Ca22chr2A_C_albicans_SC5314|calb	Ca22chr2A_C_albicans_SC5314	1652926	1654154
MSTRG.6193.1|1137|u|NA|Supercontig_3.4_C_tropicalis_MYA-3404|ctrop	Supercontig_3.4_C_tropicalis_MYA-3404	1236387	1237523	MSTRG.2984.1|926|u|NA|Ca22chr1A_C_albicans_SC5314|calb	Ca22chr1A_C_albicans_SC5314	2788119	2789044
MSTRG.8428.1|266|u|NA|Supercontig_3.7_C_tropicalis_MYA-3404|ctrop	Supercontig_3.7_C_tropicalis_MYA-3404	360177	360442	MSTRG.12254.1|203|u|NA|Ca22chr7A_C_albicans_SC5314|calb	Ca22chr7A_C_albicans_SC5314	628371	628573
MSTRG.8428.1|266|u|NA|Supercontig_3.7_C_tropicalis_MYA-3404|ctrop	Supercontig_3.7_C_tropicalis_MYA-3404	360177	360442	MSTRG.12253.1|1367|u|NA|Ca22chr7A_C_albicans_SC5314|calb	Ca22chr7A_C_albicans_SC5314	627556	628922
MSTRG.6249.1|290|u|NA|Supercontig_3.4_C_tropicalis_MYA-3404|ctrop	Supercontig_3.4_C_tropicalis_MYA-3404	1317523	1317812	MSTRG.3060.1|267|u|NA|Ca22chr1A_C_albicans_SC5314|calb	Ca22chr1A_C_albicans_SC5314	2870838	2871104
MSTRG.4169.1|297|u|NA|Supercontig_3.3_C_tropicalis_MYA-3404|ctrop	Supercontig_3.3_C_tropicalis_MYA-3404	412666	412962	MSTRG.7141.1|225|u|NA|Ca22chr3A_C_albicans_SC5314|calb	Ca22chr3A_C_albicans_SC5314	1305352	1305576
MSTRG.4169.1|297|u|NA|Supercontig_3.3_C_tropicalis_MYA-3404|ctrop	Supercontig_3.3_C_tropicalis_MYA-3404	412666	412962	MSTRG.7140.1|1603|u|NA|Ca22chr3A_C_albicans_SC5314|calb	Ca22chr3A_C_albicans_SC5314	1303620	1305222
MSTRG.2051.1|494|u|NA|Supercontig_3.1_C_tropicalis_MYA-3404|ctrop	Supercontig_3.1_C_tropicalis_MYA-3404	1957803	1958296	MSTRG.13058.1|629|u|NA|Ca22chrRA_C_albicans_SC5314|calb	Ca22chrRA_C_albicans_SC5314	426815	427443
MSTRG.2051.1|494|u|NA|Supercontig_3.1_C_tropicalis_MYA-3404|ctrop	Supercontig_3.1_C_tropicalis_MYA-3404	1957803	1958296	MSTRG.13041.1|223|u|NA|Ca22chrRA_C_albicans_SC5314|calb	Ca22chrRA_C_albicans_SC5314	410328	410550
MSTRG.1072.1|600|u|NA|Supercontig_3.1_C_tropicalis_MYA-3404|ctrop	Supercontig_3.1_C_tropicalis_MYA-3404	518030	518629	MSTRG.8066.1|1300|u|NA|Ca22chr4A_C_albicans_SC5314|calb	Ca22chr4A_C_albicans_SC5314	396481	397780
MSTRG.1072.1|600|u|NA|Supercontig_3.1_C_tropicalis_MYA-3404|ctrop	Supercontig_3.1_C_tropicalis_MYA-3404	518030	518629	MSTRG.8067.1|522|u|NA|Ca22chr4A_C_albicans_SC5314|calb	Ca22chr4A_C_albicans_SC5314	396551	397072
MSTRG.4881.1|223|u|NA|Supercontig_3.3_C_tropicalis_MYA-3404|ctrop	Supercontig_3.3_C_tropicalis_MYA-3404	1527018	1527240	MSTRG.11397.1|202|u|NA|Ca22chr6A_C_albicans_SC5314|calb	Ca22chr6A_C_albicans_SC5314	767445	767646
MSTRG.4881.1|223|u|NA|Supercontig_3.3_C_tropicalis_MYA-3404|ctrop	Supercontig_3.3_C_tropicalis_MYA-3404	1527018	1527240	MSTRG.11396.1|249|u|NA|Ca22chr6A_C_albicans_SC5314|calb	Ca22chr6A_C_albicans_SC5314	766459	766707
MSTRG.3414.1|740|u|NA|Supercontig_3.2_C_tropicalis_MYA-3404|ctrop	Supercontig_3.2_C_tropicalis_MYA-3404	1547284	1548023	MSTRG.4827.1|1810|u|NA|Ca22chr2A_C_albicans_SC5314|calb	Ca22chr2A_C_albicans_SC5314	1360719	1362528
MSTRG.3648.1|1466|u|NA|Supercontig_3.2_C_tropicalis_MYA-3404|ctrop	Supercontig_3.2_C_tropicalis_MYA-3404	1900356	1901821	MSTRG.5323.1|481|u|NA|Ca22chr2A_C_albicans_SC5314|calb	Ca22chr2A_C_albicans_SC5314	1803087	1803567
MSTRG.2747.1|773|u|NA|Supercontig_3.2_C_tropicalis_MYA-3404|ctrop	Supercontig_3.2_C_tropicalis_MYA-3404	529683	530455	MSTRG.4047.1|301|u|NA|Ca22chr2A_C_albicans_SC5314|calb	Ca22chr2A_C_albicans_SC5314	622882	623182
MSTRG.5429.1|1155|u|NA|Supercontig_3.4_C_tropicalis_MYA-3404|ctrop	Supercontig_3.4_C_tropicalis_MYA-3404	110898	112052	MSTRG.14536.1|794|u|NA|Ca22chrRA_C_albicans_SC5314|calb	Ca22chrRA_C_albicans_SC5314	1825755	1826548
MSTRG.5408.1|480|u|NA|Supercontig_3.4_C_tropicalis_MYA-3404|ctrop	Supercontig_3.4_C_tropicalis_MYA-3404	84888	85367	MSTRG.14308.2|538|u|NA|Ca22chrRA_C_albicans_SC5314|calb	Ca22chrRA_C_albicans_SC5314	1611101	1611638
MSTRG.5411.1|292|u|NA|Supercontig_3.4_C_tropicalis_MYA-3404|ctrop	Supercontig_3.4_C_tropicalis_MYA-3404	87826	88117	MSTRG.14308.2|538|u|NA|Ca22chrRA_C_albicans_SC5314|calb	Ca22chrRA_C_albicans_SC5314	1611101	1611638
MSTRG.4931.1|364|u|NA|Supercontig_3.3_C_tropicalis_MYA-3404|ctrop	Supercontig_3.3_C_tropicalis_MYA-3404	1612236	1612599	MSTRG.11552.1|1319|u|NA|Ca22chr6A_C_albicans_SC5314|calb	Ca22chr6A_C_albicans_SC5314	932469	933787
MSTRG.8008.1|700|u|NA|Supercontig_3.6_C_tropicalis_MYA-3404|ctrop	Supercontig_3.6_C_tropicalis_MYA-3404	994434	995133	MSTRG.1003.1|220|u|NA|Ca22chr1A_C_albicans_SC5314|calb	Ca22chr1A_C_albicans_SC5314	906574	906793
MSTRG.8034.1|203|u|NA|Supercontig_3.6_C_tropicalis_MYA-3404|ctrop	Supercontig_3.6_C_tropicalis_MYA-3404	1023651	1023853	MSTRG.958.1|263|u|NA|Ca22chr1A_C_albicans_SC5314|calb	Ca22chr1A_C_albicans_SC5314	871521	871783
MSTRG.4658.1|493|u|NA|Supercontig_3.3_C_tropicalis_MYA-3404|ctrop	Supercontig_3.3_C_tropicalis_MYA-3404	1174689	1175181	MSTRG.6460.1|458|u|NA|Ca22chr3A_C_albicans_SC5314|calb	Ca22chr3A_C_albicans_SC5314	641119	641576
MSTRG.2926.1|564|u|NA|Supercontig_3.2_C_tropicalis_MYA-3404|ctrop	Supercontig_3.2_C_tropicalis_MYA-3404	824626	825189	MSTRG.4227.1|213|u|NA|Ca22chr2A_C_albicans_SC5314|calb	Ca22chr2A_C_albicans_SC5314	829500	829712
MSTRG.7922.1|679|u|NA|Supercontig_3.6_C_tropicalis_MYA-3404|ctrop	Supercontig_3.6_C_tropicalis_MYA-3404	871826	872504	MSTRG.627.3|947|u|NA|Ca22chr1A_C_albicans_SC5314|calb	Ca22chr1A_C_albicans_SC5314	564559	565505
MSTRG.7922.1|679|u|NA|Supercontig_3.6_C_tropicalis_MYA-3404|ctrop	Supercontig_3.6_C_tropicalis_MYA-3404	871826	872504	MSTRG.623.1|218|u|NA|Ca22chr1A_C_albicans_SC5314|calb	Ca22chr1A_C_albicans_SC5314	561856	562073
MSTRG.1430.1|1159|u|NA|Supercontig_3.1_C_tropicalis_MYA-3404|ctrop	Supercontig_3.1_C_tropicalis_MYA-3404	1055851	1057009	MSTRG.8346.1|243|u|NA|Ca22chr4A_C_albicans_SC5314|calb	Ca22chr4A_C_albicans_SC5314	680551	680793
MSTRG.9482.1|222|u|NA|Supercontig_3.9_C_tropicalis_MYA-3404|ctrop	Supercontig_3.9_C_tropicalis_MYA-3404	177075	177296	MSTRG.7451.1|239|u|NA|Ca22chr3A_C_albicans_SC5314|calb	Ca22chr3A_C_albicans_SC5314	1626495	1626733
MSTRG.9482.1|222|u|NA|Supercontig_3.9_C_tropicalis_MYA-3404|ctrop	Supercontig_3.9_C_tropicalis_MYA-3404	177075	177296	MSTRG.7452.1|971|u|NA|Ca22chr3A_C_albicans_SC5314|calb	Ca22chr3A_C_albicans_SC5314	1627016	1627986
MSTRG.8380.1|3404|u|NA|Supercontig_3.7_C_tropicalis_MYA-3404|ctrop	Supercontig_3.7_C_tropicalis_MYA-3404	298494	301897	MSTRG.12549.1|1431|u|NA|Ca22chr7A_C_albicans_SC5314|calb	Ca22chr7A_C_albicans_SC5314	927342	928772
MSTRG.5609.1|1255|u|NA|Supercontig_3.4_C_tropicalis_MYA-3404|ctrop	Supercontig_3.4_C_tropicalis_MYA-3404	379590	380844	MSTRG.10179.1|1719|u|NA|Ca22chr5A_C_albicans_SC5314|calb	Ca22chr5A_C_albicans_SC5314	850979	852697
MSTRG.5609.1|1255|u|NA|Supercontig_3.4_C_tropicalis_MYA-3404|ctrop	Supercontig_3.4_C_tropicalis_MYA-3404	379590	380844	MSTRG.10180.1|3014|u|NA|Ca22chr5A_C_albicans_SC5314|calb	Ca22chr5A_C_albicans_SC5314	851076	854089
MSTRG.5911.1|793|u|NA|Supercontig_3.4_C_tropicalis_MYA-3404|ctrop	Supercontig_3.4_C_tropicalis_MYA-3404	812070	812862	MSTRG.2301.1|461|u|NA|Ca22chr1A_C_albicans_SC5314|calb	Ca22chr1A_C_albicans_SC5314	2164412	2164872
MSTRG.5911.1|793|u|NA|Supercontig_3.4_C_tropicalis_MYA-3404|ctrop	Supercontig_3.4_C_tropicalis_MYA-3404	812070	812862	MSTRG.2307.1|427|u|NA|Ca22chr1A_C_albicans_SC5314|calb	Ca22chr1A_C_albicans_SC5314	2168423	2168849
MSTRG.5911.1|793|u|NA|Supercontig_3.4_C_tropicalis_MYA-3404|ctrop	Supercontig_3.4_C_tropicalis_MYA-3404	812070	812862	MSTRG.2322.1|601|u|NA|Ca22chr1A_C_albicans_SC5314|calb	Ca22chr1A_C_albicans_SC5314	2180140	2180740
MSTRG.5911.1|793|u|NA|Supercontig_3.4_C_tropicalis_MYA-3404|ctrop	Supercontig_3.4_C_tropicalis_MYA-3404	812070	812862	MSTRG.2323.1|335|u|NA|Ca22chr1A_C_albicans_SC5314|calb	Ca22chr1A_C_albicans_SC5314	2180255	2180589
MSTRG.3413.1|1651|u|NA|Supercontig_3.2_C_tropicalis_MYA-3404|ctrop	Supercontig_3.2_C_tropicalis_MYA-3404	1546389	1548039	MSTRG.4827.1|1810|u|NA|Ca22chr2A_C_albicans_SC5314|calb	Ca22chr2A_C_albicans_SC5314	1360719	1362528
MSTRG.4847.1|316|u|NA|Supercontig_3.3_C_tropicalis_MYA-3404|ctrop	Supercontig_3.3_C_tropicalis_MYA-3404	1476478	1476793	MSTRG.10036.1|317|u|NA|Ca22chr5A_C_albicans_SC5314|calb	Ca22chr5A_C_albicans_SC5314	740619	740935
MSTRG.4847.1|316|u|NA|Supercontig_3.3_C_tropicalis_MYA-3404|ctrop	Supercontig_3.3_C_tropicalis_MYA-3404	1476478	1476793	MSTRG.10037.1|519|u|NA|Ca22chr5A_C_albicans_SC5314|calb	Ca22chr5A_C_albicans_SC5314	741219	741737
MSTRG.7451.1|690|u|NA|Supercontig_3.6_C_tropicalis_MYA-3404|ctrop	Supercontig_3.6_C_tropicalis_MYA-3404	139115	139804	MSTRG.856.1|431|u|NA|Ca22chr1A_C_albicans_SC5314|calb	Ca22chr1A_C_albicans_SC5314	778592	779022
MSTRG.7451.1|690|u|NA|Supercontig_3.6_C_tropicalis_MYA-3404|ctrop	Supercontig_3.6_C_tropicalis_MYA-3404	139115	139804	MSTRG.858.1|606|u|NA|Ca22chr1A_C_albicans_SC5314|calb	Ca22chr1A_C_albicans_SC5314	779889	780494
MSTRG.5265.1|336|u|NA|Supercontig_3.3_C_tropicalis_MYA-3404|ctrop	Supercontig_3.3_C_tropicalis_MYA-3404	2093660	2093995	MSTRG.10810.1|202|u|NA|Ca22chr6A_C_albicans_SC5314|calb	Ca22chr6A_C_albicans_SC5314	214128	214329
MSTRG.9474.1|645|u|NA|Supercontig_3.9_C_tropicalis_MYA-3404|ctrop	Supercontig_3.9_C_tropicalis_MYA-3404	171131	171775	MSTRG.7451.1|239|u|NA|Ca22chr3A_C_albicans_SC5314|calb	Ca22chr3A_C_albicans_SC5314	1626495	1626733
MSTRG.9474.1|645|u|NA|Supercontig_3.9_C_tropicalis_MYA-3404|ctrop	Supercontig_3.9_C_tropicalis_MYA-3404	171131	171775	MSTRG.7452.1|971|u|NA|Ca22chr3A_C_albicans_SC5314|calb	Ca22chr3A_C_albicans_SC5314	1627016	1627986
MSTRG.5295.1|532|u|NA|Supercontig_3.3_C_tropicalis_MYA-3404|ctrop	Supercontig_3.3_C_tropicalis_MYA-3404	2128833	2129364	MSTRG.10666.1|236|u|NA|Ca22chr6A_C_albicans_SC5314|calb	Ca22chr6A_C_albicans_SC5314	90557	90792
MSTRG.5295.1|532|u|NA|Supercontig_3.3_C_tropicalis_MYA-3404|ctrop	Supercontig_3.3_C_tropicalis_MYA-3404	2128833	2129364	MSTRG.10668.1|1304|u|NA|Ca22chr6A_C_albicans_SC5314|calb	Ca22chr6A_C_albicans_SC5314	91125	92428
MSTRG.4498.1|468|u|NA|Supercontig_3.3_C_tropicalis_MYA-3404|ctrop	Supercontig_3.3_C_tropicalis_MYA-3404	918093	918560	MSTRG.6870.1|234|u|NA|Ca22chr3A_C_albicans_SC5314|calb	Ca22chr3A_C_albicans_SC5314	1003910	1004143
MSTRG.8007.1|378|u|NA|Supercontig_3.6_C_tropicalis_MYA-3404|ctrop	Supercontig_3.6_C_tropicalis_MYA-3404	993957	994334	MSTRG.1003.1|220|u|NA|Ca22chr1A_C_albicans_SC5314|calb	Ca22chr1A_C_albicans_SC5314	906574	906793
MSTRG.6027.1|831|u|NA|Supercontig_3.4_C_tropicalis_MYA-3404|ctrop	Supercontig_3.4_C_tropicalis_MYA-3404	983411	984241	MSTRG.2825.1|234|u|NA|Ca22chr1A_C_albicans_SC5314|calb	Ca22chr1A_C_albicans_SC5314	2631415	2631648
MSTRG.500.1|425|u|NA|Supercontig_3.11_C_tropicalis_MYA-3404|ctrop	Supercontig_3.11_C_tropicalis_MYA-3404	321590	322014	MSTRG.10461.1|599|u|NA|Ca22chr5A_C_albicans_SC5314|calb	Ca22chr5A_C_albicans_SC5314	1087431	1088029
MSTRG.338.1|576|u|NA|Supercontig_3.11_C_tropicalis_MYA-3404|ctrop	Supercontig_3.11_C_tropicalis_MYA-3404	79539	80114	MSTRG.9900.1|1504|u|NA|Ca22chr5A_C_albicans_SC5314|calb	Ca22chr5A_C_albicans_SC5314	592879	594382
MSTRG.1824.1|391|u|NA|Supercontig_3.1_C_tropicalis_MYA-3404|ctrop	Supercontig_3.1_C_tropicalis_MYA-3404	1626210	1626600	MSTRG.13500.1|299|u|NA|Ca22chrRA_C_albicans_SC5314|calb	Ca22chrRA_C_albicans_SC5314	845034	845332
MSTRG.9247.1|755|u|NA|Supercontig_3.8_C_tropicalis_MYA-3404|ctrop	Supercontig_3.8_C_tropicalis_MYA-3404	659948	660702	MSTRG.5931.1|250|u|NA|Ca22chr3A_C_albicans_SC5314|calb	Ca22chr3A_C_albicans_SC5314	151244	151493
MSTRG.1827.1|235|u|NA|Supercontig_3.1_C_tropicalis_MYA-3404|ctrop	Supercontig_3.1_C_tropicalis_MYA-3404	1628251	1628485	MSTRG.13499.1|1518|u|NA|Ca22chrRA_C_albicans_SC5314|calb	Ca22chrRA_C_albicans_SC5314	844829	846346
MSTRG.2848.1|691|u|NA|Supercontig_3.2_C_tropicalis_MYA-3404|ctrop	Supercontig_3.2_C_tropicalis_MYA-3404	671696	672386	MSTRG.3883.1|296|u|NA|Ca22chr2A_C_albicans_SC5314|calb	Ca22chr2A_C_albicans_SC5314	470742	471037
MSTRG.2598.1|542|u|NA|Supercontig_3.2_C_tropicalis_MYA-3404|ctrop	Supercontig_3.2_C_tropicalis_MYA-3404	303299	303840	MSTRG.3624.1|1502|u|NA|Ca22chr2A_C_albicans_SC5314|calb	Ca22chr2A_C_albicans_SC5314	221856	223357
MSTRG.3331.1|1460|u|NA|Supercontig_3.2_C_tropicalis_MYA-3404|ctrop	Supercontig_3.2_C_tropicalis_MYA-3404	1428143	1429602	MSTRG.4941.1|1269|u|NA|Ca22chr2A_C_albicans_SC5314|calb	Ca22chr2A_C_albicans_SC5314	1464936	1466204
MSTRG.6063.1|222|u|NA|Supercontig_3.4_C_tropicalis_MYA-3404|ctrop	Supercontig_3.4_C_tropicalis_MYA-3404	1030326	1030547	MSTRG.2764.1|1057|u|NA|Ca22chr1A_C_albicans_SC5314|calb	Ca22chr1A_C_albicans_SC5314	2581213	2582269
MSTRG.9406.1|376|u|NA|Supercontig_3.9_C_tropicalis_MYA-3404|ctrop	Supercontig_3.9_C_tropicalis_MYA-3404	64843	65218	MSTRG.7545.1|5839|u|NA|Ca22chr3A_C_albicans_SC5314|calb	Ca22chr3A_C_albicans_SC5314	1721533	1727371
MSTRG.9406.1|376|u|NA|Supercontig_3.9_C_tropicalis_MYA-3404|ctrop	Supercontig_3.9_C_tropicalis_MYA-3404	64843	65218	MSTRG.7546.1|1561|u|NA|Ca22chr3A_C_albicans_SC5314|calb	Ca22chr3A_C_albicans_SC5314	1727632	1729192
MSTRG.595.1|713|u|NA|Supercontig_3.12_C_tropicalis_MYA-3404|ctrop	Supercontig_3.12_C_tropicalis_MYA-3404	16944	17656	MSTRG.5805.1|207|u|NA|Ca22chr3A_C_albicans_SC5314|calb	Ca22chr3A_C_albicans_SC5314	27611	27817
MSTRG.3245.1|953|u|NA|Supercontig_3.2_C_tropicalis_MYA-3404|ctrop	Supercontig_3.2_C_tropicalis_MYA-3404	1300241	1301193	MSTRG.5084.1|960|u|NA|Ca22chr2A_C_albicans_SC5314|calb	Ca22chr2A_C_albicans_SC5314	1594286	1595245
MSTRG.3245.1|953|u|NA|Supercontig_3.2_C_tropicalis_MYA-3404|ctrop	Supercontig_3.2_C_tropicalis_MYA-3404	1300241	1301193	MSTRG.5085.1|308|u|NA|Ca22chr2A_C_albicans_SC5314|calb	Ca22chr2A_C_albicans_SC5314	1595263	1595570
MSTRG.304.1|300|u|NA|Supercontig_3.11_C_tropicalis_MYA-3404|ctrop	Supercontig_3.11_C_tropicalis_MYA-3404	27189	27488	MSTRG.9941.1|502|u|NA|Ca22chr5A_C_albicans_SC5314|calb	Ca22chr5A_C_albicans_SC5314	637256	637757
MSTRG.9339.1|282|u|NA|Supercontig_3.8_C_tropicalis_MYA-3404|ctrop	Supercontig_3.8_C_tropicalis_MYA-3404	770716	770997	MSTRG.10010.1|770|u|NA|Ca22chr5A_C_albicans_SC5314|calb	Ca22chr5A_C_albicans_SC5314	706595	707364
MSTRG.6299.1|942|u|NA|Supercontig_3.4_C_tropicalis_MYA-3404|ctrop	Supercontig_3.4_C_tropicalis_MYA-3404	1379175	1380116	MSTRG.3116.1|1418|u|NA|Ca22chr1A_C_albicans_SC5314|calb	Ca22chr1A_C_albicans_SC5314	2922206	2923623
MSTRG.6259.1|313|u|NA|Supercontig_3.4_C_tropicalis_MYA-3404|ctrop	Supercontig_3.4_C_tropicalis_MYA-3404	1331622	1331934	MSTRG.3079.1|659|u|NA|Ca22chr1A_C_albicans_SC5314|calb	Ca22chr1A_C_albicans_SC5314	2886211	2886869
MSTRG.6423.1|302|u|NA|Supercontig_3.4_C_tropicalis_MYA-3404|ctrop	Supercontig_3.4_C_tropicalis_MYA-3404	1566765	1567066	MSTRG.3280.1|3883|u|NA|Ca22chr1A_C_albicans_SC5314|calb	Ca22chr1A_C_albicans_SC5314	3109429	3113311
MSTRG.6423.1|302|u|NA|Supercontig_3.4_C_tropicalis_MYA-3404|ctrop	Supercontig_3.4_C_tropicalis_MYA-3404	1566765	1567066	MSTRG.3281.1|3168|u|NA|Ca22chr1A_C_albicans_SC5314|calb	Ca22chr1A_C_albicans_SC5314	3109692	3112859
MSTRG.8378.1|456|u|NA|Supercontig_3.7_C_tropicalis_MYA-3404|ctrop	Supercontig_3.7_C_tropicalis_MYA-3404	293240	293695	MSTRG.12549.1|1431|u|NA|Ca22chr7A_C_albicans_SC5314|calb	Ca22chr7A_C_albicans_SC5314	927342	928772
MSTRG.6956.1|724|u|NA|Supercontig_3.5_C_tropicalis_MYA-3404|ctrop	Supercontig_3.5_C_tropicalis_MYA-3404	761447	762170	MSTRG.9026.1|252|u|NA|Ca22chr4A_C_albicans_SC5314|calb	Ca22chr4A_C_albicans_SC5314	1360526	1360777
MSTRG.6956.1|724|u|NA|Supercontig_3.5_C_tropicalis_MYA-3404|ctrop	Supercontig_3.5_C_tropicalis_MYA-3404	761447	762170	MSTRG.9027.1|1129|u|NA|Ca22chr4A_C_albicans_SC5314|calb	Ca22chr4A_C_albicans_SC5314	1361036	1362164
MSTRG.2609.1|598|u|NA|Supercontig_3.2_C_tropicalis_MYA-3404|ctrop	Supercontig_3.2_C_tropicalis_MYA-3404	319940	320537	MSTRG.3646.1|242|u|NA|Ca22chr2A_C_albicans_SC5314|calb	Ca22chr2A_C_albicans_SC5314	243351	243592
MSTRG.9287.1|483|u|NA|Supercontig_3.8_C_tropicalis_MYA-3404|ctrop	Supercontig_3.8_C_tropicalis_MYA-3404	704263	704745	MSTRG.9808.1|754|u|NA|Ca22chr5A_C_albicans_SC5314|calb	Ca22chr5A_C_albicans_SC5314	507224	507977
MSTRG.3487.1|1475|u|NA|Supercontig_3.2_C_tropicalis_MYA-3404|ctrop	Supercontig_3.2_C_tropicalis_MYA-3404	1630597	1632071	MSTRG.5214.1|1433|u|NA|Ca22chr2A_C_albicans_SC5314|calb	Ca22chr2A_C_albicans_SC5314	1696762	1698194
MSTRG.3487.1|1475|u|NA|Supercontig_3.2_C_tropicalis_MYA-3404|ctrop	Supercontig_3.2_C_tropicalis_MYA-3404	1630597	1632071	MSTRG.5210.1|653|u|NA|Ca22chr2A_C_albicans_SC5314|calb	Ca22chr2A_C_albicans_SC5314	1694625	1695277
MSTRG.4456.1|320|u|NA|Supercontig_3.3_C_tropicalis_MYA-3404|ctrop	Supercontig_3.3_C_tropicalis_MYA-3404	851105	851424	MSTRG.7109.1|278|u|NA|Ca22chr3A_C_albicans_SC5314|calb	Ca22chr3A_C_albicans_SC5314	1270917	1271194
MSTRG.2300.1|998|u|NA|Supercontig_3.1_C_tropicalis_MYA-3404|ctrop	Supercontig_3.1_C_tropicalis_MYA-3404	2357000	2357997	MSTRG.12744.1|255|u|NA|Ca22chrRA_C_albicans_SC5314|calb	Ca22chrRA_C_albicans_SC5314	114289	114543
MSTRG.7967.1|395|u|NA|Supercontig_3.6_C_tropicalis_MYA-3404|ctrop	Supercontig_3.6_C_tropicalis_MYA-3404	939744	940138	MSTRG.1052.1|831|u|NA|Ca22chr1A_C_albicans_SC5314|calb	Ca22chr1A_C_albicans_SC5314	957861	958691
MSTRG.8068.1|321|u|NA|Supercontig_3.6_C_tropicalis_MYA-3404|ctrop	Supercontig_3.6_C_tropicalis_MYA-3404	1067312	1067632	MSTRG.876.1|1330|u|NA|Ca22chr1A_C_albicans_SC5314|calb	Ca22chr1A_C_albicans_SC5314	800225	801554
MSTRG.7787.1|352|u|NA|Supercontig_3.6_C_tropicalis_MYA-3404|ctrop	Supercontig_3.6_C_tropicalis_MYA-3404	679713	680064	MSTRG.836.1|883|u|NA|Ca22chr1A_C_albicans_SC5314|calb	Ca22chr1A_C_albicans_SC5314	759785	760667
MSTRG.4392.1|1291|u|NA|Supercontig_3.3_C_tropicalis_MYA-3404|ctrop	Supercontig_3.3_C_tropicalis_MYA-3404	765167	766457	MSTRG.6321.1|1507|u|NA|Ca22chr3A_C_albicans_SC5314|calb	Ca22chr3A_C_albicans_SC5314	521848	523354
MSTRG.4392.1|1291|u|NA|Supercontig_3.3_C_tropicalis_MYA-3404|ctrop	Supercontig_3.3_C_tropicalis_MYA-3404	765167	766457	MSTRG.6320.1|1337|u|NA|Ca22chr3A_C_albicans_SC5314|calb	Ca22chr3A_C_albicans_SC5314	520424	521760
MSTRG.6808.1|326|u|NA|Supercontig_3.5_C_tropicalis_MYA-3404|ctrop	Supercontig_3.5_C_tropicalis_MYA-3404	502248	502573	MSTRG.8656.1|1618|u|NA|Ca22chr4A_C_albicans_SC5314|calb	Ca22chr4A_C_albicans_SC5314	959111	960728
MSTRG.6003.1|456|u|NA|Supercontig_3.4_C_tropicalis_MYA-3404|ctrop	Supercontig_3.4_C_tropicalis_MYA-3404	943802	944257	MSTRG.2181.1|2134|u|NA|Ca22chr1A_C_albicans_SC5314|calb	Ca22chr1A_C_albicans_SC5314	2052695	2054828
[truncated: 1,379 more rows]
