# Supplementary material for: The long non-coding RNA landscape of Candida yeast pathogens
Source: Nat Commun. 2021 Dec 16;12:7317. doi: 10.1038/s41467-021-27635-4 (PMC8677757; doi:10.1038/s41467-021-27635-4)
Supplement: Supplementary file 7 — Supplementary Data 5 [file 41467_2021_27635_MOESM7_ESM.xlsx]

## Sheet: Sheet1
Supplementary Data 5: Influence of synteny classification parameters (see Materials and Methods for details) on the obtained number of syntenic families.
Synteny classification parameters	Number of classified syntenic families	Species found in families
Original – 3, 3, 1	1	C. glabrata, C. auris, C. tropicalis
	1	C. glabrata, C. parapsilosis
	1	C. glabrata, C. parapsilosis, C. tropicalis, C. albicans
	1	C. glabrata, C. tropicalis
	6	C. auris, C. tropicalis, C. albicans
	10	C. auris, C. parapsilosis, C. tropicalis
	11	C. tropicalis, C. parapsilosis, C. auris
	12	C. auris, C. tropicalis
	12	C. tropicalis, C. parapsilosis, C. auris, C. albicans
	13	C. tropicalis, C. auris
	16	C. auris, C. parapsilosis, C. tropicalis, C. albicans
	16	C. parapsilosis, C. auris, C. albicans,
	20	C. tropicalis, C. auris, C. albicans
	21	C. auris, C. albicans
	27	C. parapsilosis, C. auris
	44	C. parapsilosis, C. albicans
	44	C. parapsilosis, C. tropicalis
	54	C. parapsilosis, C. tropicalis, C. albicans
	112	C. tropicalis, C. albicans
Relaxed – 4, 2, 1	1	C. glabrata, C. albicans
	1	C. glabrata, C. albicans, C. parapsilosis, C. auris
	2	C. glabrata, C. parapsilosis, C. albicans
	2	C. glabrata, C. parapsilosis, C. auris, C. tropicalis
	3	C. glabrata, C. auris, C. parapsilosis, C. tropicalis
	3	C. glabrata, C. tropicalis
	4	C. glabrata, C. auris, C. tropicalis
	4	C. glabrata, C. parapsilosis
	4	C. glabrata, C. parapsilosis, C. tropicalis, C. albicans
	5	C. auris, C. parapsilosis, C. tropicalis
	5	C. glabrata, C. parapsilosis, C. auris, C. albicans
	6	C. auris, C. tropicalis
	9	C. auris, C. tropicalis, C. albicans
	10	C. tropicalis, C. auris
	10	C. tropicalis, C. parapsilosis, C. auris
	11	C. auris, C. albicans
	14	C. tropicalis, C. auris, C. albicans
	20	C. parapsilosis, C. auris, C. albicans
	22	C. parapsilosis, C. auris
	32	C. auris, C. parapsilosis, C. tropicalis, C. albicans
	35	C. parapsilosis, C. albicans
	35	C. tropicalis, C. parapsilosis, C. auris, C. albicans
	42	C. parapsilosis, C. tropicalis
	83	C. parapsilosis, C. tropicalis, C. albicans
	88	C. tropicalis, C. albicans
Strict – 3, 4, 2	1	C. auris, C. tropicalis, C. albicans
	1	C. tropicalis, C. parapsilosis, C. auris
	1	C. tropicalis, C. parapsilosis, C. auris, C. albicans
	2	C. auris, C. parapsilosis, C. tropicalis, C. albicans
	5	C. auris, C. tropicalis
	5	C. parapsilosis, C. auris, C. albicans
	5	C. tropicalis, C. auris, C. albicans
	7	C. auris, C. parapsilosis, C. tropicalis
	8	C. tropicalis, C. auris
	17	C. auris, C. albicans
	17	C. parapsilosis, C. tropicalis
	18	C. parapsilosis, C. auris
	18	C. parapsilosis, C. tropicalis, C. albicans
	20	C. parapsilosis, C. albicans
	69	C. tropicalis, C. albicans
More strict – 4, 6, 3	1	C. auris, C. parapsilosis, C. tropicalis
	1	C. auris, C. tropicalis
	2	C. auris, C. parapsilosis, C. tropicalis, C. albicans
	2	C. auris, C. tropicalis, C. albicans
	2	C. parapsilosis, C. auris, C. albicans
	2	C. tropicalis, C. auris, C. albicans
	3	C. tropicalis, C. auris
	8	C. auris, C. albicans
	9	C. parapsilosis, C. auris
	9	C. parapsilosis, C. tropicalis
	9	C. parapsilosis, C. tropicalis, C. albicans
	11	C. parapsilosis, C. albicans
	35	C. tropicalis, C. albicans
