# Supplementary material for: The long non-coding RNA landscape of Candida yeast pathogens
Source: Nat Commun. 2021 Dec 16;12:7317. doi: 10.1038/s41467-021-27635-4 (PMC8677757; doi:10.1038/s41467-021-27635-4)
Supplement: Supplementary file 9 — Supplementary Data 7 [file 41467_2021_27635_MOESM9_ESM.xlsx]

## Sheet: Sheet1
Supplementary Data 7: Co-expressed modules of lncRNAs and protein-coding genes, their content and GO term, PFAM and KEGG enrichments. Only 5 enrichments with highest p-values are shown.
Module name	Total number of genes	Number of lncRNAs	% of lncRNAs	Species	GO term enrichment	PFAM domain enrichment	KEGG pathway enrichment	IDs of known features	lncRNA IDs
darkgrey	62	0	0	C. albicans	mitochondrial electron transport, ubiquinol to cytochrome c, aerobic respiration, tricarboxylic acid cycle, mitochondrial electron transport, cytochrome c to oxygen, oxidation-reduction process	Aconitase A/isopropylmalate dehydratase small subunit, swivel, Aconitase/3-isopropylmalate dehydratase large subunit, alpha/beta/alpha, Fumarate reductase, C-terminal, Aconitase/3-isopropylmalate dehydratase, swivel, Aconitase/3-isopropylmalate dehydratase large subunit, alpha/beta/alpha, subdomain 1/3	Oxidative phosphorylation, Citrate cycle (TCA cycle)	C1_00970W_A, C1_01010W_A, C1_02350W_A, C1_02490C_A, C1_02650W_A, C1_03940W_A, C1_05180C_A, C1_05490C_A, C1_08050W_A, C1_09020W_A, C1_12590W_A, C2_00400C_A, C2_00600C_A, C2_01620W_A, C2_01690W_A, C2_02310W_A, C2_03470C_A, C2_04030C_A, C2_04550C_A, C2_04590C_A, C2_04950C_A, C2_06170C_A, C2_07080C_A, C2_07540W_A, C2_07550W_A, C2_08650W_A, C2_10110W_A, C2_10340W_A, C3_00460W_A, C3_01410C_A, C3_01610W…	NA
darkred	96	2	2.08	C. albicans	adhesion of symbiont to host, filamentous growth of a population of unicellular organisms, pathogenesis, cellular nitrogen compound catabolic process, single-species biofilm formation on inanimate substrate	Extracellular membrane protein, CFEM domain, Extracellular membrane protein, CFEM domain, fungi, Domain of unknown function DUF3533, Agglutinin-like protein repeat, Agglutinin-like protein, N-terminal	No enrichment	C1_00680W_A, C1_01510W_A, C1_02630C_A, C1_04450C_A, C1_04620W_A, C1_05920W_A, C1_06280C_A, C1_07120W_A, C1_08900W_A, C1_09180W_A, C1_09400C_A, C1_10300W_A, C1_12010C_A, C1_13450W_A, C2_00680C_A, C2_00690W_A, C2_01300C_A, C2_04970W_A, C2_07720C_A, C2_08050C_A, C2_09810C_A, C2_10130W_A, C3_01020W_A, C3_01360C_A, C3_02330C_A, C3_03460C_A, C3_04530C_A, C3_04840C_A, C3_04880W_A, C3_05810C_A, C3_07470W…	MSTRG.12381.1|808|u|NA|Ca22chr7A_C_albicans_SC5314|calb, MSTRG.13525.1|877|u|NA|Ca22chrRA_C_albicans_SC5314|calb
lightyellow	121	0	0	C. albicans	glycolytic process, induction by symbiont of host defense response, oxidation-reduction process, gluconeogenesis, interaction with host	Histidine phosphatase superfamily, clade-1, Aldolase-type TIM barrel, Cytochrome b5-like heme/steroid binding domain, Fatty acid hydroxylase, Phosphoglycerate mutase 1	Glycolysis / Gluconeogenesis, Carbon metabolism, Pentose phosphate pathway, Biosynthesis of secondary metabolites, Methane metabolism	C1_00220W_A, C1_00420W_A, C1_01750W_A, C1_02780W_A, C1_03220C_A, C1_03510C_A, C1_03750W_A, C1_04320W_A, C1_04400C_A, C1_05000W_A, C1_05030C_A, C1_07230W_A, C1_07250C_A, C1_07840W_A, C1_08060W_A, C1_08240C_A, C1_08320W_A, C1_08430W_A, C1_08460C_A, C1_08500C_A, C1_08590C_A, C1_08790W_A, C1_08880W_A, C1_09190C_A, C1_09600C_A, C1_09610W_A, C1_09720W_A, C1_10490W_A, C1_10820C_A, C1_12780W_A, C1_13860C…	NA
tan	204	0	0	C. albicans	fatty acid beta-oxidation, carbohydrate transport, glucose transmembrane transport, fatty acid catabolic process, acetate catabolic process	General substrate transporter, Sugar/inositol transporter, Crotonase superfamily, Acyl-CoA oxidase/dehydrogenase, central domain, Acyl-CoA dehydrogenase/oxidase, N-terminal	Peroxisome, Fatty acid degradation, beta-Alanine metabolism, Carbon metabolism, Valine, leucine and isoleucine degradation	C1_00350C_A, C1_00390W_A, C1_00410C_A, C1_00580W_A, C1_01240W_A, C1_01490W_A, C1_01620C_A, C1_01740W_A, C1_01780C_A, C1_01840C_A, C1_01980W_A, C1_02110C_A, C1_02270C_A, C1_02530C_A, C1_03320C_A, C1_04460C_A, C1_04500W_A, C1_05910W_A, C1_06230C_A, C1_06570W_A, C1_06810W_A, C1_07170C_A, C1_07220W_A, C1_07640C_A, C1_08230C_A, C1_08850C_A, C1_09110W_A, C1_09120W_A, C1_09440W_A, C1_09690W_A, C1_09770W…	NA
red	268	2	0.75	C. albicans	arginine biosynthetic process, cellular response to oxidative stress, galactose catabolic process, trehalose biosynthetic process, glycogen biosynthetic process	Alcohol dehydrogenase GroES-like, NAD(P)-binding domain, GroES-like, NADP-dependent oxidoreductase domain, Alcohol dehydrogenase, C-terminal	Starch and sucrose metabolism, Galactose metabolism, Alanine, aspartate and glutamate metabolism, Biosynthesis of secondary metabolites, Amino sugar and nucleotide sugar metabolism	C1_00310W_A, C1_00670C_A, C1_00850W_A, C1_01140C_A, C1_01220C_A, C1_01460W_A, C1_01610C_A, C1_01760W_A, C1_01810C_A, C1_01930W_A, C1_02130C_A, C1_02150W_A, C1_02170C_A, C1_02180W_A, C1_02580W_A, C1_02800W_A, C1_03270W_A, C1_03380W_A, C1_03720C_A, C1_04010C_A, C1_04020C_A, C1_04700C_A, C1_04740W_A, C1_05140W_A, C1_05440C_A, C1_05520W_A, C1_05540C_A, C1_05770C_A, C1_06750W_A, C1_06780W_A, C1_06850W…	MSTRG.8390.1|516|u|NA|Ca22chr4A_C_albicans_SC5314|calb, MSTRG.8983.1|478|u|NA|Ca22chr4A_C_albicans_SC5314|calb
brown	305	106	34.75	C. albicans	No enrichment	Protein of unknown function DUF2611	Oxidative phosphorylation, Ribosome	C1_00370W_A, C1_01720C_A, C1_01940C_A, C1_02380C_A, C1_02700C_A, C1_03660W_A, C1_03840W_A, C1_03980W_A, C1_04360C_A, C1_04590W_A, C1_04720W_A, C1_04850C_A, C1_05190C_A, C1_05510C_A, C1_05790W_A, C1_06050C_A, C1_06470W_A, C1_06640C_A, C1_07150W_A, C1_07160C_A, C1_07280C_A, C1_07600W_A, C1_07920W_A, C1_08040W_A, C1_08080C_A, C1_08350C_A, C1_08680C_A, C1_08930C_A, C1_08960W_A, C1_08970W_A, C1_09740C…	MSTRG.400.1|469|u|NA|Ca22chr1A_C_albicans_SC5314|calb, MSTRG.809.1|771|u|NA|Ca22chr1A_C_albicans_SC5314|calb, MSTRG.856.1|431|u|NA|Ca22chr1A_C_albicans_SC5314|calb, MSTRG.1125.1|1515|u|NA|Ca22chr1A_C_albicans_SC5314|calb, MSTRG.1725.1|254|u|NA|Ca22chr1A_C_albicans_SC5314|calb, MSTRG.1804.1|7456|u|NA|Ca22chr1A_C_albicans_SC5314|calb, MSTRG.1807.1|3475|u|NA|Ca22chr1A_C_albicans_SC5314|calb, MSTRG.1…
grey60	628	1	0.16	C. albicans	endonucleolytic cleavage in ITS1 to separate SSU-rRNA from 5.8S rRNA and LSU-rRNA from tricistronic rRNA transcript (SSU-rRNA, 5.8S rRNA, LSU-rRNA), ribosomal large subunit biogenesis, endonucleolytic cleavage to generate mature 5'-end of SSU-rRNA from (SSU-rRNA, 5.8S rRNA, LSU-rRNA), endonucleolytic cleavage in 5'-ETS of tricistronic rRNA transcript (SSU-rRNA, 5.8S rRNA, LSU-rRNA), rRNA processi…	DNA/RNA helicase, DEAD/DEAH box type, N-terminal, WD40 repeat, Helicase, C-terminal, WD40/YVTN repeat-like-containing domain, Helicase, superfamily 1/2, ATP-binding domain	Ribosome biogenesis in eukaryotes, RNA polymerase, RNA degradation, Spliceosome, Purine metabolism	C1_00160C_A, C1_00340W_A, C1_00540C_A, C1_00560W_A, C1_00640C_A, C1_00900W_A, C1_00910W_A, C1_00990C_A, C1_01030W_A, C1_01110C_A, C1_01150C_A, C1_01160C_A, C1_01170C_A, C1_01380C_A, C1_01420C_A, C1_01910W_A, C1_02030C_A, C1_02080W_A, C1_02190W_A, C1_02400C_A, C1_02450C_A, C1_02900C_A, C1_03040W_A, C1_03060C_A, C1_03230C_A, C1_03250C_A, C1_03370W_A, C1_03790C_A, C1_03800W_A, C1_03830C_A, C1_04040C…	MSTRG.13289.1|2073|u|NA|Ca22chrRA_C_albicans_SC5314|calb
black	865	9	1.04	C. albicans	translation, mitochondrial translation, translational elongation, cytoplasmic translation, protein import into mitochondrial inner membrane	Elongation factor, GTP-binding domain, Translation elongation factor EFTu/EF1A, domain 2, Rossmann-like alpha/beta/alpha sandwich fold, GroEL-like equatorial domain, Nucleic acid-binding, OB-fold	Ribosome, Biosynthesis of secondary metabolites, Biosynthesis of amino acids, Aminoacyl-tRNA biosynthesis, Protein processing in endoplasmic reticulum	C1_00070W_A, C1_00110W_A, C1_00140W_A, C1_00180W_A, C1_00210C_A, C1_00230C_A, C1_00270W_A, C1_00290W_A, C1_00330C_A, C1_00360W_A, C1_00450C_A, C1_00460W_A, C1_00470C_A, C1_00480C_A, C1_00510W_A, C1_00520W_A, C1_00590W_A, C1_00740C_A, C1_00800C_A, C1_00940W_A, C1_00980W_A, C1_01050C_A, C1_01090C_A, C1_01250W_A, C1_01330C_A, C1_01350C_A, C1_01370C_A, C1_01480C_A, C1_01530C_A, C1_01570C_A, C1_01580W…	MSTRG.1399.1|355|u|NA|Ca22chr1A_C_albicans_SC5314|calb, MSTRG.1497.1|1577|u|NA|Ca22chr1A_C_albicans_SC5314|calb, MSTRG.4807.1|2626|u|NA|Ca22chr2A_C_albicans_SC5314|calb, MSTRG.5541.1|741|u|NA|Ca22chr2A_C_albicans_SC5314|calb, MSTRG.6626.1|213|u|NA|Ca22chr3A_C_albicans_SC5314|calb, MSTRG.11873.1|2196|u|NA|Ca22chr7A_C_albicans_SC5314|calb, MSTRG.12120.1|727|u|NA|Ca22chr7A_C_albicans_SC5314|calb, MS…
blue	2308	0	0	C. albicans	ubiquitin-dependent protein catabolic process, filamentous growth, protein phosphorylation, filamentous growth of a population of unicellular organisms in response to biotic stimulus, positive regulation of transcription by RNA polymerase II	Zinc finger, RING/FYVE/PHD-type, Zinc finger, RING-type, Serine/threonine- / dual specificity protein kinase, catalytic domain, Protein kinase, catalytic domain, Proteasome, subunit alpha/beta	Cell cycle - yeast, Proteasome, MAPK signaling pathway - yeast, Endocytosis, Autophagy - yeast	C1_00020C_A, C1_00060W_A, C1_00080C_A, C1_00090W_A, C1_00100C_A, C1_00120C_A, C1_00130C_A, C1_00320W_A, C1_00380C_A, C1_00400W_A, C1_00430W_A, C1_00440W_A, C1_00500C_A, C1_00530C_A, C1_00550W_A, C1_00570C_A, C1_00600W_A, C1_00610W_A, C1_00630W_A, C1_00650C_A, C1_00660C_A, C1_00690W_A, C1_00710C_A, C1_00730C_A, C1_00750C_A, C1_00770C_A, C1_00790W_A, C1_00820W_A, C1_00830W_A, C1_00840C_A, C1_00860W…	NA
lavenderblush3	50	9	18	C. tropicalis	cellular protein metabolic process	Transcription factor CBF/NF-Y/archaeal histone, Chaperonin TCP-1, conserved site, Chaperone, tailless complex polypeptide 1, Chaperonin Cpn60/TCP-1, Protein of unknown function DUF3468	Fatty acid metabolism, Biosynthesis of unsaturated fatty acids, Valine, leucine and isoleucine degradation, Fatty acid degradation, NA	CTRG_05796, CTRG_05958, CTRG_05966, CTRG_00177, CTRG_00253, CTRG_00393, CTRG_00580, CTRG_00902, CTRG_00996, CTRG_01044, CTRG_01056, CTRG_01064, CTRG_01068, CTRG_01362, CTRG_01386, CTRG_01457, CTRG_01882, CTRG_01897, CTRG_01946, CTRG_02506, CTRG_02514, CTRG_02530, CTRG_02750, CTRG_02935, CTRG_03151, CTRG_03164, CTRG_03187, CTRG_03228, CTRG_04083, CTRG_04111, CTRG_04116, CTRG_04130, CTRG_04255, CTR…	MSTRG.1405.1|671|u|NA|Supercontig_3.1_C_tropicalis_MYA-3404|ctrop, MSTRG.1428.1|1196|u|NA|Supercontig_3.1_C_tropicalis_MYA-3404|ctrop, MSTRG.1771.1|1120|u|NA|Supercontig_3.1_C_tropicalis_MYA-3404|ctrop, MSTRG.4947.1|653|u|NA|Supercontig_3.3_C_tropicalis_MYA-3404|ctrop, MSTRG.6677.1|737|u|NA|Supercontig_3.5_C_tropicalis_MYA-3404|ctrop, MSTRG.7139.1|596|u|NA|Supercontig_3.5_C_tropicalis_MYA-3404|ct…
thistle1	56	3	5.36	C. tropicalis	No enrichment	FAD-linked oxidase, C-terminal, FAD-linked oxidase-like, C-terminal, FAD-binding, type 2, subdomain 1, Vanillyl-alcohol oxidase, C-terminal subdomain 2, FAD linked oxidase, N-terminal	Oxidative phosphorylation	CTRG_06044, CTRG_06204, CTRG_00269, CTRG_00309, CTRG_00441, CTRG_00502, CTRG_00523, CTRG_00542, CTRG_00579, CTRG_00657, CTRG_00672, CTRG_00940, CTRG_00946, CTRG_00970, CTRG_01219, CTRG_01250, CTRG_01253, CTRG_01296, CTRG_01329, CTRG_01331, CTRG_01352, CTRG_01517, CTRG_01518, CTRG_01731, CTRG_01771, CTRG_02051, CTRG_02433, CTRG_02467, CTRG_02583, CTRG_02639, CTRG_02641, CTRG_02685, CTRG_02756, CTR…	MSTRG.770.1|550|u|NA|Supercontig_3.1_C_tropicalis_MYA-3404|ctrop, MSTRG.2913.1|313|u|NA|Supercontig_3.2_C_tropicalis_MYA-3404|ctrop, MSTRG.5162.1|1115|u|NA|Supercontig_3.3_C_tropicalis_MYA-3404|ctrop
mediumpurple3	66	1	1.52	C. tropicalis	glutamate metabolic process	Glutamate decarboxylase, Six-hairpin glycosidase-like, Pyridoxal phosphate-dependent decarboxylase, Monooxygenase, FAD-binding, Aromatic-ring hydroxylase-like	Starch and sucrose metabolism	CTRG_05809, CTRG_05812, CTRG_06132, CTRG_06171, CTRG_06209, CTRG_00017, CTRG_00169, CTRG_00461, CTRG_00464, CTRG_00576, CTRG_00601, CTRG_00666, CTRG_00686, CTRG_00717, CTRG_01088, CTRG_01141, CTRG_01193, CTRG_01375, CTRG_01695, CTRG_01696, CTRG_01724, CTRG_01883, CTRG_02110, CTRG_02112, CTRG_02346, CTRG_02423, CTRG_02446, CTRG_02739, CTRG_02989, CTRG_02999, CTRG_03132, CTRG_03152, CTRG_03438, CTR…	MSTRG.1398.1|914|u|NA|Supercontig_3.1_C_tropicalis_MYA-3404|ctrop
darkseagreen4	100	8	8	C. tropicalis	No enrichment	No enrichment	No enrichment	CTRG_05842, CTRG_05863, CTRG_05912, CTRG_05926, CTRG_06035, CTRG_06146, CTRG_00002, CTRG_00085, CTRG_00086, CTRG_00230, CTRG_00329, CTRG_00331, CTRG_00355, CTRG_00589, CTRG_00832, CTRG_00843, CTRG_00870, CTRG_00903, CTRG_00926, CTRG_00950, CTRG_01077, CTRG_01083, CTRG_01311, CTRG_01338, CTRG_01414, CTRG_01435, CTRG_01501, CTRG_01535, CTRG_01557, CTRG_01612, CTRG_01656, CTRG_01673, CTRG_01794, CTR…	MSTRG.3362.1|714|u|NA|Supercontig_3.2_C_tropicalis_MYA-3404|ctrop, MSTRG.4187.1|343|u|NA|Supercontig_3.3_C_tropicalis_MYA-3404|ctrop, MSTRG.4483.1|1113|u|NA|Supercontig_3.3_C_tropicalis_MYA-3404|ctrop, MSTRG.6231.1|610|u|NA|Supercontig_3.4_C_tropicalis_MYA-3404|ctrop, MSTRG.6339.1|777|u|NA|Supercontig_3.4_C_tropicalis_MYA-3404|ctrop, MSTRG.8008.1|700|u|NA|Supercontig_3.6_C_tropicalis_MYA-3404|ctr…
lightgreen	120	9	7.5	C. tropicalis	vacuolar acidification, proton transmembrane transport, negative regulation of proteolysis, pathogenesis, NA	No enrichment	No enrichment	CTRG_05910, CTRG_05960, CTRG_06108, CTRG_06166, CTRG_06201, CTRG_06230, CTRG_00053, CTRG_00061, CTRG_00225, CTRG_00453, CTRG_00467, CTRG_00468, CTRG_00469, CTRG_00477, CTRG_00485, CTRG_00497, CTRG_00555, CTRG_00577, CTRG_00610, CTRG_00643, CTRG_00677, CTRG_00748, CTRG_00798, CTRG_01008, CTRG_01298, CTRG_01385, CTRG_01390, CTRG_01428, CTRG_01455, CTRG_01465, CTRG_01500, CTRG_01568, CTRG_01596, CTR…	MSTRG.1666.1|1674|u|NA|Supercontig_3.1_C_tropicalis_MYA-3404|ctrop, MSTRG.2598.1|542|u|NA|Supercontig_3.2_C_tropicalis_MYA-3404|ctrop, MSTRG.2870.1|1490|u|NA|Supercontig_3.2_C_tropicalis_MYA-3404|ctrop, MSTRG.5779.1|1581|u|NA|Supercontig_3.4_C_tropicalis_MYA-3404|ctrop, MSTRG.6346.1|869|u|NA|Supercontig_3.4_C_tropicalis_MYA-3404|ctrop, MSTRG.6431.1|277|u|NA|Supercontig_3.4_C_tropicalis_MYA-3404|c…
salmon4	123	8	6.5	C. tropicalis	proteolysis involved in cellular protein catabolic process	Proteasome, subunit alpha/beta, Proteasome, beta-type subunit, conserved site, Proteasome B-type subunit, FAD-dependent glycerol-3-phosphate dehydrogenase, Peptidase T1A, proteasome beta-subunit	Proteasome	CTRG_05805, CTRG_05818, CTRG_05820, CTRG_05857, CTRG_05876, CTRG_05928, CTRG_05955, CTRG_06007, CTRG_06059, CTRG_06105, CTRG_06216, CTRG_00036, CTRG_00092, CTRG_00139, CTRG_00276, CTRG_00314, CTRG_00332, CTRG_00341, CTRG_00379, CTRG_00404, CTRG_00490, CTRG_00499, CTRG_00519, CTRG_00524, CTRG_00620, CTRG_00670, CTRG_00712, CTRG_00768, CTRG_00769, CTRG_00886, CTRG_00928, CTRG_00929, CTRG_00933, CTR…	MSTRG.446.1|591|u|NA|Supercontig_3.11_C_tropicalis_MYA-3404|ctrop, MSTRG.477.1|741|u|NA|Supercontig_3.11_C_tropicalis_MYA-3404|ctrop, MSTRG.3331.1|1460|u|NA|Supercontig_3.2_C_tropicalis_MYA-3404|ctrop, MSTRG.3332.1|1294|u|NA|Supercontig_3.2_C_tropicalis_MYA-3404|ctrop, MSTRG.4516.1|1491|u|NA|Supercontig_3.3_C_tropicalis_MYA-3404|ctrop, MSTRG.6708.1|607|u|NA|Supercontig_3.5_C_tropicalis_MYA-3404|c…
palevioletred3	185	7	3.78	C. tropicalis	dolichol-linked oligosaccharide biosynthetic process	No enrichment	N-Glycan biosynthesis, Protein processing in endoplasmic reticulum, Steroid biosynthesis, NA, NA	CTRG_05896, CTRG_05927, CTRG_05945, CTRG_05946, CTRG_05985, CTRG_05987, CTRG_06028, CTRG_06045, CTRG_06087, CTRG_06126, CTRG_06133, CTRG_06226, CTRG_00005, CTRG_00016, CTRG_00018, CTRG_00038, CTRG_00039, CTRG_00075, CTRG_00101, CTRG_00119, CTRG_00220, CTRG_00356, CTRG_00392, CTRG_00399, CTRG_00529, CTRG_00557, CTRG_00594, CTRG_00651, CTRG_00665, CTRG_00693, CTRG_00695, CTRG_00759, CTRG_00833, CTR…	MSTRG.3296.1|387|u|NA|Supercontig_3.2_C_tropicalis_MYA-3404|ctrop, MSTRG.5541.1|587|u|NA|Supercontig_3.4_C_tropicalis_MYA-3404|ctrop, MSTRG.6259.1|313|u|NA|Supercontig_3.4_C_tropicalis_MYA-3404|ctrop, MSTRG.6333.1|496|u|NA|Supercontig_3.4_C_tropicalis_MYA-3404|ctrop, MSTRG.6700.1|682|u|NA|Supercontig_3.5_C_tropicalis_MYA-3404|ctrop, MSTRG.9026.1|575|u|NA|Supercontig_3.8_C_tropicalis_MYA-3404|ctro…
lightcyan	186	15	8.06	C. tropicalis	oxidation-reduction process, tricarboxylic acid cycle, mitochondrial respiratory chain complex I assembly, mitochondrial electron transport, ubiquinol to cytochrome c, electron transport chain	Complex 1 LYR protein, 4Fe-4S ferredoxin-type, iron-sulpur binding domain, Peptidase M16, C-terminal, Peptidase M16, core, Metalloenzyme, LuxS/M16 peptidase-like, metal-binding	Oxidative phosphorylation, Citrate cycle (TCA cycle)	CTRG_05824, CTRG_05837, CTRG_05893, CTRG_05898, CTRG_05918, CTRG_05919, CTRG_05920, CTRG_05993, CTRG_06033, CTRG_06117, CTRG_06129, CTRG_06167, CTRG_06168, CTRG_06206, CTRG_00079, CTRG_00088, CTRG_00240, CTRG_00262, CTRG_00359, CTRG_00432, CTRG_00483, CTRG_00532, CTRG_00535, CTRG_00680, CTRG_00684, CTRG_00713, CTRG_00747, CTRG_00766, CTRG_00791, CTRG_00805, CTRG_00836, CTRG_00842, CTRG_00851, CTR…	MSTRG.287.1|1700|u|NA|Supercontig_3.10_C_tropicalis_MYA-3404|ctrop, MSTRG.684.1|857|u|NA|Supercontig_3.13_C_tropicalis_MYA-3404|ctrop, MSTRG.1572.1|1420|u|NA|Supercontig_3.1_C_tropicalis_MYA-3404|ctrop, MSTRG.2382.1|659|u|NA|Supercontig_3.21_C_tropicalis_MYA-3404|ctrop, MSTRG.2909.1|560|u|NA|Supercontig_3.2_C_tropicalis_MYA-3404|ctrop, MSTRG.2954.1|1003|u|NA|Supercontig_3.2_C_tropicalis_MYA-3404|…
red	198	4	2.02	C. tropicalis	DNA replication, DNA replication initiation, DNA repair, septin ring assembly, cell cycle	Mini-chromosome maintenance, DNA-dependent ATPase, Mini-chromosome maintenance, conserved site, Nucleic acid-binding, OB-fold, Nucleic acid-binding, OB-fold-like, Septin	DNA replication, Mismatch repair, Cell cycle - yeast, Nucleotide excision repair, Homologous recombination	CTRG_05801, CTRG_05831, CTRG_05871, CTRG_05954, CTRG_05965, CTRG_05974, CTRG_05980, CTRG_06001, CTRG_06015, CTRG_06032, CTRG_06088, CTRG_06118, CTRG_06141, CTRG_06143, CTRG_06214, CTRG_00028, CTRG_00069, CTRG_00138, CTRG_00185, CTRG_00214, CTRG_00256, CTRG_00274, CTRG_00313, CTRG_00346, CTRG_00376, CTRG_00384, CTRG_00417, CTRG_00418, CTRG_00449, CTRG_00457, CTRG_00533, CTRG_00559, CTRG_00626, CTR…	MSTRG.595.1|713|u|NA|Supercontig_3.12_C_tropicalis_MYA-3404|ctrop, MSTRG.4307.1|1236|u|NA|Supercontig_3.3_C_tropicalis_MYA-3404|ctrop, MSTRG.6898.1|1062|u|NA|Supercontig_3.5_C_tropicalis_MYA-3404|ctrop, MSTRG.9505.1|850|u|NA|Supercontig_3.9_C_tropicalis_MYA-3404|ctrop
cyan	295	45	15.25	C. tropicalis	No enrichment	Zn(2)-C6 fungal-type DNA-binding domain, Agglutinin-like protein repeat	Biosynthesis of secondary metabolites, Lysine biosynthesis, 2-Oxocarboxylic acid metabolism, Biosynthesis of amino acids, Valine, leucine and isoleucine biosynthesis	CTRG_05823, CTRG_05832, CTRG_05834, CTRG_05855, CTRG_05862, CTRG_05944, CTRG_05971, CTRG_06021, CTRG_06042, CTRG_06067, CTRG_06091, CTRG_06093, CTRG_06157, CTRG_06184, CTRG_06220, CTRG_00011, CTRG_00109, CTRG_00122, CTRG_00180, CTRG_00181, CTRG_00187, CTRG_00188, CTRG_00275, CTRG_00292, CTRG_00301, CTRG_00327, CTRG_00367, CTRG_00373, CTRG_00425, CTRG_00459, CTRG_00484, CTRG_00508, CTRG_00515, CTR…	MSTRG.96.1|574|u|NA|Supercontig_3.10_C_tropicalis_MYA-3404|ctrop, MSTRG.301.1|315|u|NA|Supercontig_3.11_C_tropicalis_MYA-3404|ctrop, MSTRG.368.1|984|u|NA|Supercontig_3.11_C_tropicalis_MYA-3404|ctrop, MSTRG.713.1|1985|u|NA|Supercontig_3.16_C_tropicalis_MYA-3404|ctrop, MSTRG.761.1|672|u|NA|Supercontig_3.1_C_tropicalis_MYA-3404|ctrop, MSTRG.945.1|668|u|NA|Supercontig_3.1_C_tropicalis_MYA-3404|ctrop,…
coral1	321	55	17.13	C. tropicalis	filamentous growth, protein deubiquitination	No enrichment	No enrichment	CTRG_05783, CTRG_05836, CTRG_05938, CTRG_05964, CTRG_05976, CTRG_05982, CTRG_05988, CTRG_06020, CTRG_06031, CTRG_06060, CTRG_06099, CTRG_06101, CTRG_06104, CTRG_06148, CTRG_06191, CTRG_06199, CTRG_06227, CTRG_06228, CTRG_06244, CTRG_00021, CTRG_00045, CTRG_00063, CTRG_00072, CTRG_00099, CTRG_00123, CTRG_00135, CTRG_00170, CTRG_00171, CTRG_00189, CTRG_00198, CTRG_00201, CTRG_00207, CTRG_00213, CTR…	MSTRG.689.1|313|u|NA|Supercontig_3.13_C_tropicalis_MYA-3404|ctrop, MSTRG.827.1|1135|u|NA|Supercontig_3.1_C_tropicalis_MYA-3404|ctrop, MSTRG.829.1|960|u|NA|Supercontig_3.1_C_tropicalis_MYA-3404|ctrop, MSTRG.1104.1|901|u|NA|Supercontig_3.1_C_tropicalis_MYA-3404|ctrop, MSTRG.1140.1|290|u|NA|Supercontig_3.1_C_tropicalis_MYA-3404|ctrop, MSTRG.1226.1|963|u|NA|Supercontig_3.1_C_tropicalis_MYA-3404|ctrop…
brown	547	27	4.94	C. tropicalis	translation, tRNA aminoacylation for protein translation, ATP synthesis coupled proton transport, translational elongation, protein import into mitochondrial inner membrane	Aminoacyl-tRNA synthetase, class II, Mitochondrial inner membrane translocase complex, Tim8/9/10/13-zinc finger-like, Elongation factor, GTP-binding domain, Translation elongation/initiation factor/Ribosomal, beta-barrel, Ribosomal protein 60S	Ribosome, Aminoacyl-tRNA biosynthesis	CTRG_05785, CTRG_05795, CTRG_05797, CTRG_05841, CTRG_05856, CTRG_05872, CTRG_05879, CTRG_05916, CTRG_05924, CTRG_05925, CTRG_05961, CTRG_05975, CTRG_05981, CTRG_05984, CTRG_05992, CTRG_06008, CTRG_06027, CTRG_06066, CTRG_06069, CTRG_06073, CTRG_06074, CTRG_06075, CTRG_06083, CTRG_06086, CTRG_06131, CTRG_06135, CTRG_06149, CTRG_06153, CTRG_06154, CTRG_06155, CTRG_06161, CTRG_06170, CTRG_06189, CTR…	MSTRG.678.1|1871|u|NA|Supercontig_3.13_C_tropicalis_MYA-3404|ctrop, MSTRG.1631.1|900|u|NA|Supercontig_3.1_C_tropicalis_MYA-3404|ctrop, MSTRG.1712.1|1361|u|NA|Supercontig_3.1_C_tropicalis_MYA-3404|ctrop, MSTRG.1830.1|814|u|NA|Supercontig_3.1_C_tropicalis_MYA-3404|ctrop, MSTRG.1972.1|480|u|NA|Supercontig_3.1_C_tropicalis_MYA-3404|ctrop, MSTRG.2103.1|712|u|NA|Supercontig_3.1_C_tropicalis_MYA-3404|ct…
blue	617	207	33.55	C. tropicalis	regulation of transcription, DNA-templated	No enrichment	MAPK signaling pathway - yeast	CTRG_05869, CTRG_05881, CTRG_05900, CTRG_05905, CTRG_05931, CTRG_05932, CTRG_05934, CTRG_05949, CTRG_05979, CTRG_05991, CTRG_06002, CTRG_06009, CTRG_06062, CTRG_06072, CTRG_06084, CTRG_06089, CTRG_06090, CTRG_06109, CTRG_06134, CTRG_06152, CTRG_06162, CTRG_06231, CTRG_00012, CTRG_00027, CTRG_00031, CTRG_00050, CTRG_00057, CTRG_00062, CTRG_00074, CTRG_00103, CTRG_00111, CTRG_00117, CTRG_00118, CTR…	MSTRG.94.1|2395|u|NA|Supercontig_3.10_C_tropicalis_MYA-3404|ctrop, MSTRG.97.1|3117|u|NA|Supercontig_3.10_C_tropicalis_MYA-3404|ctrop, MSTRG.98.1|1768|u|NA|Supercontig_3.10_C_tropicalis_MYA-3404|ctrop, MSTRG.148.1|533|u|NA|Supercontig_3.10_C_tropicalis_MYA-3404|ctrop, MSTRG.151.1|319|u|NA|Supercontig_3.10_C_tropicalis_MYA-3404|ctrop, MSTRG.152.1|261|u|NA|Supercontig_3.10_C_tropicalis_MYA-3404|ctro…
darkturquoise	692	29	4.19	C. tropicalis	vesicle-mediated transport, protein catabolic process	ATPase, AAA-type, conserved site, 26S proteasome subunit P45, ATPase, AAA-type, core, Ubiquitin-associated/translation elongation factor EF1B, N-terminal, eukaryote, NA	Proteasome	CTRG_05773, CTRG_05774, CTRG_05775, CTRG_05781, CTRG_05784, CTRG_05786, CTRG_05788, CTRG_05791, CTRG_05798, CTRG_05800, CTRG_05804, CTRG_05811, CTRG_05821, CTRG_05827, CTRG_05829, CTRG_05843, CTRG_05864, CTRG_05870, CTRG_05891, CTRG_05907, CTRG_05911, CTRG_05913, CTRG_05914, CTRG_05937, CTRG_05952, CTRG_05983, CTRG_05995, CTRG_06016, CTRG_06026, CTRG_06036, CTRG_06039, CTRG_06046, CTRG_06058, CTR…	MSTRG.333.1|1112|u|NA|Supercontig_3.11_C_tropicalis_MYA-3404|ctrop, MSTRG.1732.1|871|u|NA|Supercontig_3.1_C_tropicalis_MYA-3404|ctrop, MSTRG.2000.1|1939|u|NA|Supercontig_3.1_C_tropicalis_MYA-3404|ctrop, MSTRG.2169.1|1300|u|NA|Supercontig_3.1_C_tropicalis_MYA-3404|ctrop, MSTRG.3082.1|540|u|NA|Supercontig_3.2_C_tropicalis_MYA-3404|ctrop, MSTRG.3436.1|676|u|NA|Supercontig_3.2_C_tropicalis_MYA-3404|c…
honeydew1	874	18	2.06	C. tropicalis	rRNA processing, ribosome biogenesis, tRNA processing, RNA processing, pseudouridine synthesis	DNA/RNA helicase, DEAD/DEAH box type, N-terminal, RNA helicase, DEAD-box type, Q motif, Helicase, C-terminal, RNA helicase, ATP-dependent, DEAD-box, conserved site, Helicase, superfamily 1/2, ATP-binding domain	Ribosome biogenesis in eukaryotes, RNA polymerase, RNA degradation, NA, NA	CTRG_05772, CTRG_05776, CTRG_05779, CTRG_05780, CTRG_05787, CTRG_05792, CTRG_05793, CTRG_05794, CTRG_05808, CTRG_05810, CTRG_05813, CTRG_05814, CTRG_05815, CTRG_05817, CTRG_05822, CTRG_05835, CTRG_05859, CTRG_05860, CTRG_05866, CTRG_05878, CTRG_05883, CTRG_05884, CTRG_05887, CTRG_05890, CTRG_05915, CTRG_05921, CTRG_05936, CTRG_05942, CTRG_05950, CTRG_05956, CTRG_05973, CTRG_05994, CTRG_06000, CTR…	MSTRG.74.1|478|u|NA|Supercontig_3.10_C_tropicalis_MYA-3404|ctrop, MSTRG.682.1|318|u|NA|Supercontig_3.13_C_tropicalis_MYA-3404|ctrop, MSTRG.716.1|431|u|NA|Supercontig_3.17_C_tropicalis_MYA-3404|ctrop, MSTRG.1307.1|1344|u|NA|Supercontig_3.1_C_tropicalis_MYA-3404|ctrop, MSTRG.1833.1|622|u|NA|Supercontig_3.1_C_tropicalis_MYA-3404|ctrop, MSTRG.2246.1|1192|u|NA|Supercontig_3.1_C_tropicalis_MYA-3404|ctr…
bisque4	1796	190	10.58	C. tropicalis	nucleosome assembly	No enrichment	No enrichment	CTRG_05777, CTRG_05778, CTRG_05782, CTRG_05789, CTRG_05802, CTRG_05803, CTRG_05806, CTRG_05819, CTRG_05825, CTRG_05826, CTRG_05828, CTRG_05830, CTRG_05833, CTRG_05838, CTRG_05839, CTRG_05840, CTRG_05844, CTRG_05853, CTRG_05854, CTRG_05865, CTRG_05867, CTRG_05875, CTRG_05877, CTRG_05880, CTRG_05882, CTRG_05885, CTRG_05886, CTRG_05888, CTRG_05889, CTRG_05892, CTRG_05894, CTRG_05895, CTRG_05897, CTR…	MSTRG.91.1|2416|u|NA|Supercontig_3.10_C_tropicalis_MYA-3404|ctrop, MSTRG.92.1|3183|u|NA|Supercontig_3.10_C_tropicalis_MYA-3404|ctrop, MSTRG.134.1|755|u|NA|Supercontig_3.10_C_tropicalis_MYA-3404|ctrop, MSTRG.225.1|781|u|NA|Supercontig_3.10_C_tropicalis_MYA-3404|ctrop, MSTRG.280.1|472|u|NA|Supercontig_3.10_C_tropicalis_MYA-3404|ctrop, MSTRG.288.1|801|u|NA|Supercontig_3.10_C_tropicalis_MYA-3404|ctro…
thistle1	48	0	0	C. parapsilosis	glycolytic process, fructose 6-phosphate metabolic process, gluconeogenesis, glucose 6-phosphate metabolic process, pyruvate metabolic process	Histidine phosphatase superfamily, clade-1, NAD(P)-binding domain, Phosphofructokinase domain, Phosphoglycerate mutase 1, 6-phosphofructokinase, eukaryotic type	NA	CPAR2_601690, CPAR2_602260, CPAR2_602950, CPAR2_100720, CPAR2_101070, CPAR2_101160, CPAR2_101990, CPAR2_106130, CPAR2_106140, CPAR2_106980, CPAR2_109010, CPAR2_109770, CPAR2_109780, CPAR2_800220, CPAR2_804670, CPAR2_804900, CPAR2_805300, CPAR2_807980, CPAR2_808660, CPAR2_808670, CPAR2_808950, CPAR2_200280, CPAR2_202130, CPAR2_203480, CPAR2_204260, CPAR2_204270, CPAR2_204880, CPAR2_206020, CPAR2_2…	NA
plum2	51	2	3.92	C. parapsilosis	positive regulation of transcription by RNA polymerase II, carbon catabolite activation of transcription from RNA polymerase II promoter, negative regulation of transcription by RNA polymerase II, regulation of transcription, DNA-templated, positive regulation of mating type switching	Zn(2)-C6 fungal-type DNA-binding domain, Zinc finger, NHR/GATA-type, Zinc finger, GATA-type, Mg2+ transporter protein, CorA-like/Zinc transport protein ZntB, Bromodomain, conserved site	NA	CPAR2_601400, CPAR2_601580, CPAR2_101010, CPAR2_101060, CPAR2_101530, CPAR2_101690, CPAR2_101730, CPAR2_101790, CPAR2_102750, CPAR2_104390, CPAR2_106580, CPAR2_108570, CPAR2_109980, CPAR2_300850, CPAR2_302500, CPAR2_304020, CPAR2_304210, CPAR2_800210, CPAR2_801020, CPAR2_801920, CPAR2_804210, CPAR2_804580, CPAR2_805850, CPAR2_807190, CPAR2_808810, CPAR2_201330, CPAR2_202690, CPAR2_205850, CPAR2_2…	MSTRG.5135.1|627|u|NA|Contig005807_C_parapsilosis_CDC317|cpar, MSTRG.6676.1|221|u|NA|Contig005809_C_parapsilosis_CDC317|cpar
lightsteelblue1	68	1	1.47	C. parapsilosis	sulfate assimilation, lysine biosynthetic process, oxidation-reduction process, sulfur amino acid metabolic process, sulfate assimilation, phosphoadenylyl sulfate reduction by phosphoadenylyl-sulfate reductase (thioredoxin)	NAD(P)-binding domain, ATP-citrate lyase/succinyl-CoA ligase, Succinyl-CoA synthetase-like, Aspartate/glutamate/uridylate kinase, ACT domain	NA	CPAR2_600600, CPAR2_602130, CPAR2_102540, CPAR2_103190, CPAR2_103670, CPAR2_104050, CPAR2_104170, CPAR2_104830, CPAR2_107530, CPAR2_107980, CPAR2_108400, CPAR2_109420, CPAR2_109620, CPAR2_300380, CPAR2_302140, CPAR2_303070, CPAR2_304080, CPAR2_800060, CPAR2_802630, CPAR2_802940, CPAR2_804290, CPAR2_805110, CPAR2_805590, CPAR2_805840, CPAR2_805940, CPAR2_806010, CPAR2_806380, CPAR2_807730, CPAR2_2…	MSTRG.3634.1|1681|u|NA|Contig005806_C_parapsilosis_CDC317|cpar
mediumpurple3	69	2	2.9	C. parapsilosis	No enrichment	No enrichment	NA	CPAR2_601790, CPAR2_602620, CPAR2_603320, CPAR2_603440, CPAR2_101350, CPAR2_101630, CPAR2_102870, CPAR2_104440, CPAR2_106800, CPAR2_110150, CPAR2_301290, CPAR2_301630, CPAR2_301960, CPAR2_302000, CPAR2_302450, CPAR2_302460, CPAR2_302555, CPAR2_800080, CPAR2_802600, CPAR2_803760, CPAR2_804040, CPAR2_804590, CPAR2_804860, CPAR2_805430, CPAR2_807090, CPAR2_808800, CPAR2_808840, CPAR2_809010, CPAR2_2…	MSTRG.1127.1|3418|u|NA|Contig005569_C_parapsilosis_CDC317|cpar, MSTRG.8441.1|1086|u|NA|Contig006110_C_parapsilosis_CDC317|cpar
darkolivegreen	86	1	1.16	C. parapsilosis	ER to Golgi vesicle-mediated transport, protein N-linked glycosylation, regulation of endoplasmic reticulum unfolded protein response, protein O-linked mannosylation, protein N-linked glycosylation via asparagine	GOLD, Glycosyl transferase, family 39, MIR motif, Glycosyltransferase 39 like, Cyclophilin-type peptidyl-prolyl cis-trans isomerase	NA	CPAR2_602790, CPAR2_603400, CPAR2_603570, CPAR2_101040, CPAR2_101300, CPAR2_102440, CPAR2_103520, CPAR2_103720, CPAR2_104900, CPAR2_106460, CPAR2_108970, CPAR2_109020, CPAR2_302020, CPAR2_302090, CPAR2_302290, CPAR2_303260, CPAR2_800740, CPAR2_801400, CPAR2_801680, CPAR2_801970, CPAR2_802360, CPAR2_803070, CPAR2_803310, CPAR2_803360, CPAR2_803430, CPAR2_804240, CPAR2_804510, CPAR2_804610, CPAR2_8…	MSTRG.10850.1|851|u|NA|Contig006372_C_parapsilosis_CDC317|cpar
skyblue	95	0	0	C. parapsilosis	translation, mitochondrial translation, protein import into mitochondrial inner membrane, negative regulation of sphingolipid biosynthetic process, NA	Amino acid transporter, transmembrane, Ribosomal protein/NADH dehydrogenase domain, Mitochondrial inner membrane translocase subunit Tim17/Tim22/Tim23/peroxisomal protein PMP24, NA, NA	NA	CPAR2_600530, CPAR2_601000, CPAR2_602170, CPAR2_100110, CPAR2_100260, CPAR2_100440, CPAR2_100710, CPAR2_100790, CPAR2_102090, CPAR2_102580, CPAR2_103780, CPAR2_104030, CPAR2_104290, CPAR2_104730, CPAR2_104970, CPAR2_105600, CPAR2_107510, CPAR2_107830, CPAR2_108560, CPAR2_108920, CPAR2_109030, CPAR2_109350, CPAR2_109370, CPAR2_109430, CPAR2_110140, CPAR2_110160, CPAR2_300290, CPAR2_301230, CPAR2_3…	NA
darkorange	100	9	9	C. parapsilosis	carnitine metabolic process, secondary metabolite biosynthetic process	Protein of unknown function DUF3112, Cytochrome P450, Cytochrome P450, E-class, group II, Cytochrome P450, E-class, CYP52, Cytochrome P450, conserved site	NA	CPAR2_600610, CPAR2_600870, CPAR2_601710, CPAR2_602940, CPAR2_603410, CPAR2_603420, CPAR2_100480, CPAR2_101260, CPAR2_101830, CPAR2_102960, CPAR2_103260, CPAR2_103390, CPAR2_103600, CPAR2_103690, CPAR2_105480, CPAR2_105670, CPAR2_106400, CPAR2_106500, CPAR2_106650, CPAR2_107240, CPAR2_107330, CPAR2_108840, CPAR2_109390, CPAR2_110060, CPAR2_110400, CPAR2_301000, CPAR2_301860, CPAR2_302340, CPAR2_3…	MSTRG.3343.1|1590|u|NA|Contig005806_C_parapsilosis_CDC317|cpar, MSTRG.3968.1|295|u|NA|Contig005807_C_parapsilosis_CDC317|cpar, MSTRG.4667.1|892|u|NA|Contig005807_C_parapsilosis_CDC317|cpar, MSTRG.4991.1|1717|u|NA|Contig005807_C_parapsilosis_CDC317|cpar, MSTRG.5118.1|1245|u|NA|Contig005807_C_parapsilosis_CDC317|cpar, MSTRG.5893.1|310|u|NA|Contig005809_C_parapsilosis_CDC317|cpar, MSTRG.5896.1|259|u…
grey60	122	5	4.1	C. parapsilosis	mitochondrial electron transport, ubiquinol to cytochrome c, aerobic respiration, ergosterol biosynthetic process, mitochondrial electron transport, cytochrome c to oxygen, electron transport chain	2Fe-2S ferredoxin-type domain, 4Fe-4S ferredoxin-type, iron-sulpur binding domain, Aconitase/3-isopropylmalate dehydratase, swivel, Beta-grasp domain, Ergosterol biosynthesis ERG4/ERG24	NA	CPAR2_600310, CPAR2_600370, CPAR2_600790, CPAR2_603280, CPAR2_100130, CPAR2_101410, CPAR2_102040, CPAR2_102470, CPAR2_102640, CPAR2_102830, CPAR2_102890, CPAR2_103030, CPAR2_103040, CPAR2_103180, CPAR2_103420, CPAR2_103790, CPAR2_103800, CPAR2_103910, CPAR2_103940, CPAR2_104840, CPAR2_105870, CPAR2_106600, CPAR2_107590, CPAR2_107730, CPAR2_107920, CPAR2_108460, CPAR2_109260, CPAR2_109970, CPAR2_3…	MSTRG.1037.1|480|u|NA|Contig005569_C_parapsilosis_CDC317|cpar, MSTRG.1938.1|633|u|NA|Contig005569_C_parapsilosis_CDC317|cpar, MSTRG.4107.1|1035|u|NA|Contig005807_C_parapsilosis_CDC317|cpar, MSTRG.4621.1|858|u|NA|Contig005807_C_parapsilosis_CDC317|cpar, MSTRG.9771.1|817|u|NA|Contig006139_C_parapsilosis_CDC317|cpar
cyan	136	15	11.03	C. parapsilosis	cellular amino acid metabolic process, arginine catabolic process to proline via ornithine, proline catabolic process to glutamate, amino acid transport, amino acid transmembrane transport	Ribonucleoprotein LSM domain, Ribonucleoprotein LSM domain, eukaryotic/archaea-type, Amino acid permease domain, Like-Sm (LSM) domain, Amino acid permease, fungi	NA	CPAR2_600420, CPAR2_600920, CPAR2_601210, CPAR2_602480, CPAR2_602700, CPAR2_602880, CPAR2_603375, CPAR2_603530, CPAR2_603650, CPAR2_100560, CPAR2_100580, CPAR2_100780, CPAR2_100820, CPAR2_100850, CPAR2_101230, CPAR2_101480, CPAR2_101760, CPAR2_101820, CPAR2_101870, CPAR2_102490, CPAR2_103590, CPAR2_104350, CPAR2_105180, CPAR2_105220, CPAR2_105720, CPAR2_106300, CPAR2_106450, CPAR2_106560, CPAR2_1…	MSTRG.1543.1|1100|u|NA|Contig005569_C_parapsilosis_CDC317|cpar, MSTRG.1767.1|657|u|NA|Contig005569_C_parapsilosis_CDC317|cpar, MSTRG.1899.1|2019|u|NA|Contig005569_C_parapsilosis_CDC317|cpar, MSTRG.2630.1|962|u|NA|Contig005569_C_parapsilosis_CDC317|cpar, MSTRG.3626.1|626|u|NA|Contig005806_C_parapsilosis_CDC317|cpar, MSTRG.4108.1|976|u|NA|Contig005807_C_parapsilosis_CDC317|cpar, MSTRG.5817.1|1355|u…
purple	161	13	8.07	C. parapsilosis	arginine biosynthetic process, transmembrane transport, amino acid transmembrane transport, arginine biosynthetic process via ornithine, methionine metabolic process	Tetrapeptide transporter, OPT1/isp4, Oligopeptide transporter, OPT superfamily, Amidase, Amidase signature domain, Amino acid/polyamine transporter I	NA	CPAR2_600640, CPAR2_600770, CPAR2_601180, CPAR2_601480, CPAR2_601520, CPAR2_601610, CPAR2_602030, CPAR2_603360, CPAR2_603710, CPAR2_100300, CPAR2_100740, CPAR2_101750, CPAR2_101770, CPAR2_101970, CPAR2_102020, CPAR2_102200, CPAR2_102410, CPAR2_102630, CPAR2_102760, CPAR2_103610, CPAR2_104060, CPAR2_104430, CPAR2_104720, CPAR2_105420, CPAR2_105520, CPAR2_105530, CPAR2_105740, CPAR2_107000, CPAR2_1…	MSTRG.680.1|1377|u|NA|Contig005504_C_parapsilosis_CDC317|cpar, MSTRG.1099.2|1037|u|NA|Contig005569_C_parapsilosis_CDC317|cpar, MSTRG.2678.1|324|u|NA|Contig005569_C_parapsilosis_CDC317|cpar, MSTRG.3187.1|1494|u|NA|Contig005806_C_parapsilosis_CDC317|cpar, MSTRG.3755.1|679|u|NA|Contig005807_C_parapsilosis_CDC317|cpar, MSTRG.4436.1|1374|u|NA|Contig005807_C_parapsilosis_CDC317|cpar, MSTRG.4885.1|901|u…
plum1	166	21	12.65	C. parapsilosis	iron assimilation by reduction and transport, oxidation-reduction process, transmembrane transport, cellular iron ion homeostasis, cellular response to iron ion starvation	Ferric reductase transmembrane component-like domain, FAD-binding 8, Ferric reductase, NAD binding, Extracellular membrane protein, CFEM domain, Ferredoxin reductase-type FAD-binding domain	NA	CPAR2_600020, CPAR2_600270, CPAR2_600450, CPAR2_600590, CPAR2_601160, CPAR2_601420, CPAR2_601770, CPAR2_601950, CPAR2_602820, CPAR2_602990, CPAR2_603600, CPAR2_100290, CPAR2_100510, CPAR2_100840, CPAR2_100940, CPAR2_101860, CPAR2_102430, CPAR2_102460, CPAR2_102780, CPAR2_103350, CPAR2_104080, CPAR2_104550, CPAR2_104590, CPAR2_105060, CPAR2_105370, CPAR2_105690, CPAR2_105700, CPAR2_105710, CPAR2_1…	MSTRG.5.1|257|u|NA|Contig005504_C_parapsilosis_CDC317|cpar, MSTRG.89.1|1478|u|NA|Contig005504_C_parapsilosis_CDC317|cpar, MSTRG.229.1|1504|u|NA|Contig005504_C_parapsilosis_CDC317|cpar, MSTRG.2255.1|535|u|NA|Contig005569_C_parapsilosis_CDC317|cpar, MSTRG.2929.1|2479|u|NA|Contig005806_C_parapsilosis_CDC317|cpar, MSTRG.3336.2|1474|u|NA|Contig005806_C_parapsilosis_CDC317|cpar, MSTRG.4435.1|1468|u|NA|…
darkmagenta	168	1	0.6	C. parapsilosis	protein import into mitochondrial matrix, mitochondrial respiratory chain complex IV assembly, mitochondrial translation, protein insertion into mitochondrial inner membrane from matrix side, translation	Translation elongation/initiation factor/Ribosomal, beta-barrel, Translation elongation factor EFTu/EF1A, domain 2, Elongation factor, GTP-binding domain, Aminoacyl-tRNA synthetase, class I, conserved site, Translation elongation factor EFG, V domain	NA	CPAR2_600630, CPAR2_601140, CPAR2_601200, CPAR2_601250, CPAR2_601460, CPAR2_601990, CPAR2_602110, CPAR2_602135, CPAR2_602300, CPAR2_602570, CPAR2_602660, CPAR2_602920, CPAR2_603160, CPAR2_603200, CPAR2_603520, CPAR2_603540, CPAR2_603670, CPAR2_603760, CPAR2_100900.1, CPAR2_101570, CPAR2_101780, CPAR2_101880, CPAR2_102260, CPAR2_102810, CPAR2_103070, CPAR2_103080, CPAR2_103580, CPAR2_103870, CPAR2…	MSTRG.9406.1|1732|u|NA|Contig006139_C_parapsilosis_CDC317|cpar
darkorange2	174	1	0.57	C. parapsilosis	mitotic sister chromatid cohesion, mitotic spindle assembly, mitotic sister chromatid segregation, DNA replication, mitotic spindle organization	Kinesin, motor domain, Kinesin, motor region, conserved site, Serine/threonine- / dual specificity protein kinase, catalytic domain, Serine/threonine-protein kinase, active site, Protein kinase, catalytic domain	NA	CPAR2_600540, CPAR2_600670, CPAR2_601010, CPAR2_601410, CPAR2_601540, CPAR2_602100, CPAR2_602250, CPAR2_602870, CPAR2_603140, CPAR2_603270, CPAR2_603380, CPAR2_603770, CPAR2_100120, CPAR2_100170, CPAR2_100230, CPAR2_100610, CPAR2_100700, CPAR2_101420, CPAR2_101900, CPAR2_102100, CPAR2_102110, CPAR2_102290, CPAR2_103050, CPAR2_103560, CPAR2_103900, CPAR2_104270, CPAR2_104300, CPAR2_104320, CPAR2_1…	MSTRG.4571.1|220|u|NA|Contig005807_C_parapsilosis_CDC317|cpar
lightyellow	204	11	5.39	C. parapsilosis	oxidation-reduction process, 'de novo' NAD biosynthetic process from tryptophan, ubiquinone biosynthetic process, NA, NA	No enrichment	NA	CPAR2_600180, CPAR2_600190, CPAR2_600400, CPAR2_600930, CPAR2_601040, CPAR2_601130, CPAR2_601630, CPAR2_602340, CPAR2_602440, CPAR2_602590, CPAR2_602730, CPAR2_602810, CPAR2_603060, CPAR2_603450, CPAR2_603610, CPAR2_100040, CPAR2_100060, CPAR2_101120, CPAR2_101170, CPAR2_101680, CPAR2_102360, CPAR2_102770, CPAR2_103020, CPAR2_103090, CPAR2_103450, CPAR2_103510, CPAR2_103930, CPAR2_104450, CPAR2_1…	MSTRG.545.1|1279|u|NA|Contig005504_C_parapsilosis_CDC317|cpar, MSTRG.707.1|2415|u|NA|Contig005504_C_parapsilosis_CDC317|cpar, MSTRG.1115.1|2078|u|NA|Contig005569_C_parapsilosis_CDC317|cpar, MSTRG.2172.1|1499|u|NA|Contig005569_C_parapsilosis_CDC317|cpar, MSTRG.2173.1|1096|u|NA|Contig005569_C_parapsilosis_CDC317|cpar, MSTRG.2919.1|1113|u|NA|Contig005806_C_parapsilosis_CDC317|cpar, MSTRG.4273.1|347|…
blue	211	63	29.86	C. parapsilosis	translational initiation, regulation of translational initiation, translational elongation, ribosomal subunit export from nucleus, RNA metabolic process	Aminoacyl-tRNA synthetase, class II, Rossmann-like alpha/beta/alpha sandwich fold, Aminoacyl-tRNA synthetase, class 1a, anticodon-binding, Translation elongation/initiation factor/Ribosomal, beta-barrel, Aminoacyl-tRNA synthetase, class I, conserved site	NA	CPAR2_600520, CPAR2_600780, CPAR2_601560, CPAR2_601570, CPAR2_602190, CPAR2_602550, CPAR2_602560, CPAR2_602630, CPAR2_100050, CPAR2_100590, CPAR2_100680, CPAR2_101150, CPAR2_101720, CPAR2_102160, CPAR2_102660, CPAR2_102800, CPAR2_102850, CPAR2_102860, CPAR2_103750, CPAR2_103950, CPAR2_104195, CPAR2_104240, CPAR2_104470, CPAR2_104790, CPAR2_104810, CPAR2_104980, CPAR2_105440, CPAR2_105660, CPAR2_1…	MSTRG.127.1|1499|u|NA|Contig005504_C_parapsilosis_CDC317|cpar, MSTRG.132.1|1137|u|NA|Contig005504_C_parapsilosis_CDC317|cpar, MSTRG.140.1|2657|u|NA|Contig005504_C_parapsilosis_CDC317|cpar, MSTRG.144.1|1199|u|NA|Contig005504_C_parapsilosis_CDC317|cpar, MSTRG.366.1|1949|u|NA|Contig005504_C_parapsilosis_CDC317|cpar, MSTRG.999.1|1423|u|NA|Contig005569_C_parapsilosis_CDC317|cpar, MSTRG.1120.1|1189|u|N…
brown4	461	11	2.39	C. parapsilosis	endonucleolytic cleavage to generate mature 5'-end of SSU-rRNA from (SSU-rRNA, 5.8S rRNA, LSU-rRNA), endonucleolytic cleavage in ITS1 to separate SSU-rRNA from 5.8S rRNA and LSU-rRNA from tricistronic rRNA transcript (SSU-rRNA, 5.8S rRNA, LSU-rRNA), ribosomal large subunit biogenesis, endonucleolytic cleavage in 5'-ETS of tricistronic rRNA transcript (SSU-rRNA, 5.8S rRNA, LSU-rRNA), maturation of…	RNA helicase, DEAD-box type, Q motif, DNA/RNA helicase, DEAD/DEAH box type, N-terminal, RNA helicase, ATP-dependent, DEAD-box, conserved site, Helicase, superfamily 1/2, ATP-binding domain, Helicase, C-terminal	NA	CPAR2_600040, CPAR2_600110, CPAR2_600120, CPAR2_600200, CPAR2_600220, CPAR2_600330, CPAR2_600460, CPAR2_600560, CPAR2_600830, CPAR2_601100, CPAR2_601340, CPAR2_601380, CPAR2_601440, CPAR2_601450, CPAR2_601500, CPAR2_601900, CPAR2_602320, CPAR2_602350, CPAR2_602490, CPAR2_602800, CPAR2_603240, CPAR2_603490, CPAR2_603750, CPAR2_100180, CPAR2_100270, CPAR2_100280, CPAR2_100390, CPAR2_100520, CPAR2_1…	MSTRG.80.1|3988|u|NA|Contig005504_C_parapsilosis_CDC317|cpar, MSTRG.618.1|1671|u|NA|Contig005504_C_parapsilosis_CDC317|cpar, MSTRG.809.1|380|u|NA|Contig005569_C_parapsilosis_CDC317|cpar, MSTRG.1048.3|930|u|NA|Contig005569_C_parapsilosis_CDC317|cpar, MSTRG.1829.1|1383|u|NA|Contig005569_C_parapsilosis_CDC317|cpar, MSTRG.2918.1|1429|u|NA|Contig005806_C_parapsilosis_CDC317|cpar, MSTRG.4444.1|3443|u|N…
orange	624	25	4.01	C. parapsilosis	No enrichment	No enrichment	NA	CPAR2_600070, CPAR2_600080, CPAR2_600280, CPAR2_600510, CPAR2_600730, CPAR2_600760, CPAR2_600840, CPAR2_600860, CPAR2_600880, CPAR2_601280, CPAR2_601470, CPAR2_601490, CPAR2_601510, CPAR2_601800, CPAR2_602040, CPAR2_602090, CPAR2_602120, CPAR2_602150, CPAR2_602220, CPAR2_602280, CPAR2_602310, CPAR2_602370, CPAR2_602600, CPAR2_602850, CPAR2_602860, CPAR2_602890, CPAR2_602900, CPAR2_603070, CPAR2_6…	MSTRG.156.1|2213|u|NA|Contig005504_C_parapsilosis_CDC317|cpar, MSTRG.494.1|578|u|NA|Contig005504_C_parapsilosis_CDC317|cpar, MSTRG.782.1|409|u|NA|Contig005569_C_parapsilosis_CDC317|cpar, MSTRG.1240.1|564|u|NA|Contig005569_C_parapsilosis_CDC317|cpar, MSTRG.1252.1|772|u|NA|Contig005569_C_parapsilosis_CDC317|cpar, MSTRG.2058.1|239|u|NA|Contig005569_C_parapsilosis_CDC317|cpar, MSTRG.2246.1|1745|u|NA|…
darkgreen	663	52	7.84	C. parapsilosis	intracellular protein transport, regulation of SNARE complex assembly, vesicle tethering, ER to Golgi vesicle-mediated transport, Golgi to vacuole transport	Clathrin/coatomer adaptor, adaptin-like, N-terminal, Armadillo-type fold, WD40-repeat-containing domain, WD40/YVTN repeat-like-containing domain, Citron-like	NA	CPAR2_600010, CPAR2_600130, CPAR2_600210, CPAR2_600360, CPAR2_600430, CPAR2_600440, CPAR2_600470, CPAR2_600500, CPAR2_600570, CPAR2_600680, CPAR2_600690, CPAR2_600740, CPAR2_600750, CPAR2_600810, CPAR2_600820, CPAR2_600890, CPAR2_600900, CPAR2_600970, CPAR2_600980, CPAR2_601240, CPAR2_601310, CPAR2_601350, CPAR2_601590, CPAR2_601640, CPAR2_601650, CPAR2_601660, CPAR2_601970, CPAR2_601980, CPAR2_6…	MSTRG.271.1|1882|u|NA|Contig005504_C_parapsilosis_CDC317|cpar, MSTRG.364.1|596|u|NA|Contig005504_C_parapsilosis_CDC317|cpar, MSTRG.497.1|287|u|NA|Contig005504_C_parapsilosis_CDC317|cpar, MSTRG.594.1|1132|u|NA|Contig005504_C_parapsilosis_CDC317|cpar, MSTRG.619.1|1439|u|NA|Contig005504_C_parapsilosis_CDC317|cpar, MSTRG.757.1|1195|u|NA|Contig005504_C_parapsilosis_CDC317|cpar, MSTRG.1662.1|517|u|NA|C…
royalblue	866	27	3.12	C. parapsilosis	transcription elongation from RNA polymerase II promoter, proteasomal ubiquitin-independent protein catabolic process, DNA strand renaturation, cellular protein metabolic process, proteasome-mediated ubiquitin-dependent protein catabolic process	Proteasome, subunit alpha/beta, Chaperonin TCP-1, conserved site, Chaperone tailless complex polypeptide 1 (TCP-1), TCP-1-like chaperonin intermediate domain, Chaperonin Cpn60/TCP-1	NA	CPAR2_600050, CPAR2_600100, CPAR2_600140, CPAR2_600170, CPAR2_600250, CPAR2_600300, CPAR2_600320, CPAR2_600340, CPAR2_600380, CPAR2_600580, CPAR2_600620, CPAR2_600660, CPAR2_600800, CPAR2_600850, CPAR2_601170, CPAR2_601190, CPAR2_601220, CPAR2_601230, CPAR2_601260, CPAR2_601370, CPAR2_601530, CPAR2_601600, CPAR2_601620, CPAR2_601670, CPAR2_601750, CPAR2_601810, CPAR2_601820, CPAR2_601840, CPAR2_6…	MSTRG.495.1|1409|u|NA|Contig005504_C_parapsilosis_CDC317|cpar, MSTRG.614.1|1503|u|NA|Contig005504_C_parapsilosis_CDC317|cpar, MSTRG.615.1|2175|u|NA|Contig005504_C_parapsilosis_CDC317|cpar, MSTRG.1388.1|379|u|NA|Contig005569_C_parapsilosis_CDC317|cpar, MSTRG.2301.1|978|u|NA|Contig005569_C_parapsilosis_CDC317|cpar, MSTRG.2506.1|463|u|NA|Contig005569_C_parapsilosis_CDC317|cpar, MSTRG.2537.1|900|u|NA…
magenta	1404	113	8.05	C. parapsilosis	translation, transmembrane transport, cytoplasmic translation, rRNA export from nucleus, ribosomal small subunit assembly	Major facilitator superfamily domain, general substrate transporter, Major facilitator superfamily domain, Major facilitator superfamily, Sugar transporter, conserved site, General substrate transporter	NA	CPAR2_600030, CPAR2_600060, CPAR2_600090, CPAR2_600150, CPAR2_600160, CPAR2_600230, CPAR2_600240, CPAR2_600260, CPAR2_600290, CPAR2_600410, CPAR2_600490, CPAR2_600650, CPAR2_600710, CPAR2_600940, CPAR2_600950, CPAR2_600960, CPAR2_600990, CPAR2_601050, CPAR2_601080, CPAR2_601090, CPAR2_601110, CPAR2_601120, CPAR2_601270, CPAR2_601290, CPAR2_601300, CPAR2_601320, CPAR2_601330, CPAR2_601360, CPAR2_6…	MSTRG.141.1|2095|u|NA|Contig005504_C_parapsilosis_CDC317|cpar, MSTRG.193.1|246|u|NA|Contig005504_C_parapsilosis_CDC317|cpar, MSTRG.832.1|1213|u|NA|Contig005569_C_parapsilosis_CDC317|cpar, MSTRG.938.1|477|u|NA|Contig005569_C_parapsilosis_CDC317|cpar, MSTRG.939.2|929|u|NA|Contig005569_C_parapsilosis_CDC317|cpar, MSTRG.973.1|749|u|NA|Contig005569_C_parapsilosis_CDC317|cpar, MSTRG.1011.1|257|u|NA|Con…
plum2	30	4	13.33	C. auris	snoRNA polyadenylation, nuclear-transcribed mRNA catabolic process, meiosis-specific transcripts, sterol metabolic process, oxygen transport, sterol transport	No enrichment	No enrichment	B9J08_000001, B9J08_000030, B9J08_000656, B9J08_000685, B9J08_001182, B9J08_001336, B9J08_001453, B9J08_001454, B9J08_001455, B9J08_001479, B9J08_001830, B9J08_001831, B9J08_002136, B9J08_002540, B9J08_002583, B9J08_002596, B9J08_002734, B9J08_002735, B9J08_003148, B9J08_003223, B9J08_004098, B9J08_004260, B9J08_004465, B9J08_004974, B9J08_005490, B9J08_005563	MSTRG.6918.1|1192|u|NA|PEKT02000007_C_auris_B8441|caur, MSTRG.9660.1|1996|u|NA|PEKT02000008_C_auris_B8441|caur, MSTRG.9678.1|4316|u|NA|PEKT02000009_C_auris_B8441|caur, MSTRG.10543.1|1209|u|NA|PEKT02000009_C_auris_B8441|caur
orangered4	70	1	1.43	C. auris	acetate catabolic process, fatty acid beta-oxidation, carbon utilization, fatty acid catabolic process, carnitine metabolic process	Aldehyde dehydrogenase domain, Aldehyde dehydrogenase, N-terminal, Aldehyde dehydrogenase, C-terminal, Sugar/inositol transporter, General substrate transporter	beta-Alanine metabolism, Carbon metabolism, Valine, leucine and isoleucine degradation, Fatty acid degradation, Pyruvate metabolism	B9J08_000342, B9J08_000347, B9J08_000446, B9J08_000460, B9J08_000491, B9J08_000579, B9J08_000694, B9J08_000828, B9J08_000829, B9J08_000847, B9J08_000905, B9J08_000940, B9J08_000972, B9J08_000982, B9J08_001103, B9J08_001116, B9J08_001191, B9J08_001291, B9J08_001458, B9J08_001484, B9J08_001514, B9J08_001621, B9J08_001652, B9J08_001682, B9J08_001697, B9J08_001713, B9J08_001724, B9J08_001733, B9J08_0…	MSTRG.11848.1|735|u|NA|PEKT02000010_C_auris_B8441|caur
plum1	71	5	7.04	C. auris	cellular response to oxidative stress, oxidation-reduction process, glutamate metabolic process, arabinose catabolic process, D-xylose catabolic process	No enrichment	Valine, leucine and isoleucine degradation, beta-Alanine metabolism, Histidine metabolism, Butanoate metabolism, NA	B9J08_000195, B9J08_000211, B9J08_000221, B9J08_000389, B9J08_000448, B9J08_000457, B9J08_000502, B9J08_000609, B9J08_000615, B9J08_000618, B9J08_000831, B9J08_000849, B9J08_000901, B9J08_000928, B9J08_000949, B9J08_001153, B9J08_001324, B9J08_001325, B9J08_001364, B9J08_001383, B9J08_001533, B9J08_001591, B9J08_001688, B9J08_001714, B9J08_001896, B9J08_001932, B9J08_001940, B9J08_002032, B9J08_0…	MSTRG.2956.1|2052|u|NA|PEKT02000003_C_auris_B8441|caur, MSTRG.6169.1|253|u|NA|PEKT02000007_C_auris_B8441|caur, MSTRG.7419.1|4600|u|NA|PEKT02000007_C_auris_B8441|caur, MSTRG.8855.1|4066|u|NA|PEKT02000008_C_auris_B8441|caur, MSTRG.9974.1|1996|u|NA|PEKT02000009_C_auris_B8441|caur
orange	104	10	9.62	C. auris	mitochondrial electron transport, ubiquinol to cytochrome c, mitochondrial electron transport, cytochrome c to oxygen, aerobic respiration, tricarboxylic acid cycle, protein maturation by [4Fe-4S] cluster transfer	Peptidase M16, C-terminal domain, Peptidase M16 domain, Peptidase M16, N-terminal, NA, NA	Oxidative phosphorylation, Citrate cycle (TCA cycle), Porphyrin and chlorophyll metabolism, Carbon metabolism, NA	B9J08_000013, B9J08_000015, B9J08_000052, B9J08_000140, B9J08_000143, B9J08_000150, B9J08_000170, B9J08_000173, B9J08_000339, B9J08_000469, B9J08_000507, B9J08_000586, B9J08_000597, B9J08_000625, B9J08_000682, B9J08_000715, B9J08_000757, B9J08_000760, B9J08_000882, B9J08_001010, B9J08_001147, B9J08_001148, B9J08_001178, B9J08_001202, B9J08_001223, B9J08_001322, B9J08_001329, B9J08_001433, B9J08_0…	MSTRG.2767.1|1721|u|NA|PEKT02000003_C_auris_B8441|caur, MSTRG.2976.1|3690|u|NA|PEKT02000003_C_auris_B8441|caur, MSTRG.3025.1|609|u|NA|PEKT02000003_C_auris_B8441|caur, MSTRG.3270.1|862|u|NA|PEKT02000003_C_auris_B8441|caur, MSTRG.3273.1|1888|u|NA|PEKT02000003_C_auris_B8441|caur, MSTRG.4133.1|4454|u|NA|PEKT02000004_C_auris_B8441|caur, MSTRG.4503.1|1453|u|NA|PEKT02000005_C_auris_B8441|caur, MSTRG.759…
lightgreen	110	18	16.36	C. auris	transmembrane transport	Major facilitator superfamily	No enrichment	B9J08_000002, B9J08_000168, B9J08_000369, B9J08_000503, B9J08_000563, B9J08_000607, B9J08_000613, B9J08_000749, B9J08_000824, B9J08_000918, B9J08_000943, B9J08_001064, B9J08_001107, B9J08_001185, B9J08_001196, B9J08_001317, B9J08_001328, B9J08_001369, B9J08_001371, B9J08_001409, B9J08_001450, B9J08_001487, B9J08_001489, B9J08_001499, B9J08_001500, B9J08_001518, B9J08_001519, B9J08_001524, B9J08_0…	MSTRG.1574.1|916|u|NA|PEKT02000002_C_auris_B8441|caur, MSTRG.3150.1|1242|u|NA|PEKT02000003_C_auris_B8441|caur, MSTRG.3538.1|465|u|NA|PEKT02000004_C_auris_B8441|caur, MSTRG.4218.1|1737|u|NA|PEKT02000005_C_auris_B8441|caur, MSTRG.5261.1|1258|u|NA|PEKT02000006_C_auris_B8441|caur, MSTRG.6090.1|1793|u|NA|PEKT02000007_C_auris_B8441|caur, MSTRG.6300.1|626|u|NA|PEKT02000007_C_auris_B8441|caur, MSTRG.7819…
floralwhite	115	1	0.87	C. auris	rRNA processing, exonucleolytic trimming to generate mature 3'-end of 5.8S rRNA from tricistronic rRNA transcript (SSU-rRNA, 5.8S rRNA, LSU-rRNA), mitochondrial RNA catabolic process, positive regulation of ribosomal protein gene transcription by RNA polymerase II, nuclear polyadenylation-dependent rRNA catabolic process	FAD-binding 8, Ferric reductase, NAD binding, Ferric reductase transmembrane component-like domain, SANT/Myb domain, NA	Ribosome biogenesis in eukaryotes, Spliceosome	B9J08_000008, B9J08_000045, B9J08_000062, B9J08_000159, B9J08_000194, B9J08_000201, B9J08_000234, B9J08_000245, B9J08_000270, B9J08_000312, B9J08_000380, B9J08_000433, B9J08_000516, B9J08_000536, B9J08_000661, B9J08_000710, B9J08_000714, B9J08_000786, B9J08_000862, B9J08_000881, B9J08_000887, B9J08_000911, B9J08_000986, B9J08_000992, B9J08_000995, B9J08_001077, B9J08_001121, B9J08_001210, B9J08_0…	MSTRG.8905.1|652|u|NA|PEKT02000008_C_auris_B8441|caur
lightyellow	249	9	3.61	C. auris	vesicle fusion	No enrichment	SNARE interactions in vesicular transport	B9J08_000007, B9J08_000010, B9J08_000022, B9J08_000035, B9J08_000041, B9J08_000042, B9J08_000065, B9J08_000104, B9J08_000108, B9J08_000114, B9J08_000135, B9J08_000147, B9J08_000176, B9J08_000177, B9J08_000225, B9J08_000247, B9J08_000256, B9J08_000280, B9J08_000294, B9J08_000349, B9J08_000427, B9J08_000496, B9J08_000497, B9J08_000509, B9J08_000525, B9J08_000527, B9J08_000532, B9J08_000535, B9J08_0…	MSTRG.1096.1|308|u|NA|PEKT02000002_C_auris_B8441|caur, MSTRG.1097.1|1530|u|NA|PEKT02000002_C_auris_B8441|caur, MSTRG.5310.1|2153|u|NA|PEKT02000006_C_auris_B8441|caur, MSTRG.10051.1|1361|u|NA|PEKT02000009_C_auris_B8441|caur, MSTRG.10164.1|1137|u|NA|PEKT02000009_C_auris_B8441|caur, MSTRG.10224.1|261|u|NA|PEKT02000009_C_auris_B8441|caur, MSTRG.10464.1|1829|u|NA|PEKT02000009_C_auris_B8441|caur, MSTRG…
darkorange	318	26	8.18	C. auris	No enrichment	Cytochrome P450, E-class, group II, Cytochrome P450, E-class, CYP52, Cytochrome P450, Amino acid permease domain, NA	Peroxisome, Phagosome	B9J08_000003, B9J08_000004, B9J08_000005, B9J08_000024, B9J08_000033, B9J08_000036, B9J08_000059, B9J08_000066, B9J08_000067, B9J08_000069, B9J08_000089, B9J08_000098, B9J08_000178, B9J08_000186, B9J08_000205, B9J08_000239, B9J08_000244, B9J08_000258, B9J08_000279, B9J08_000298, B9J08_000313, B9J08_000319, B9J08_000321, B9J08_000334, B9J08_000343, B9J08_000352, B9J08_000365, B9J08_000368, B9J08_0…	MSTRG.929.1|1822|u|NA|PEKT02000001_C_auris_B8441|caur, MSTRG.1106.1|1454|u|NA|PEKT02000002_C_auris_B8441|caur, MSTRG.1513.1|2298|u|NA|PEKT02000002_C_auris_B8441|caur, MSTRG.2285.1|657|u|NA|PEKT02000002_C_auris_B8441|caur, MSTRG.2625.1|1228|u|NA|PEKT02000003_C_auris_B8441|caur, MSTRG.2699.1|611|u|NA|PEKT02000003_C_auris_B8441|caur, MSTRG.2893.1|2856|u|NA|PEKT02000003_C_auris_B8441|caur, MSTRG.3171…
skyblue3	614	50	8.14	C. auris	ER to Golgi vesicle-mediated transport, mRNA splicing, via spliceosome, proteasomal ubiquitin-independent protein catabolic process, NA, NA	No enrichment	Purine metabolism	B9J08_000012, B9J08_000025, B9J08_000027, B9J08_000034, B9J08_000038, B9J08_000039, B9J08_000048, B9J08_000051, B9J08_000053, B9J08_000055, B9J08_000057, B9J08_000076, B9J08_000084, B9J08_000100, B9J08_000110, B9J08_000113, B9J08_000119, B9J08_000129, B9J08_000134, B9J08_000156, B9J08_000165, B9J08_000171, B9J08_000174, B9J08_000187, B9J08_000193, B9J08_000202, B9J08_000208, B9J08_000216, B9J08_0…	MSTRG.372.1|2326|u|NA|PEKT02000001_C_auris_B8441|caur, MSTRG.513.1|1170|u|NA|PEKT02000001_C_auris_B8441|caur, MSTRG.544.1|554|u|NA|PEKT02000001_C_auris_B8441|caur, MSTRG.771.1|3136|u|NA|PEKT02000001_C_auris_B8441|caur, MSTRG.790.1|622|u|NA|PEKT02000001_C_auris_B8441|caur, MSTRG.1030.1|475|u|NA|PEKT02000001_C_auris_B8441|caur, MSTRG.1274.1|3105|u|NA|PEKT02000002_C_auris_B8441|caur, MSTRG.1754.1|14…
greenyellow	692	18	2.6	C. auris	maturation of SSU-rRNA from tricistronic rRNA transcript (SSU-rRNA, 5.8S rRNA, LSU-rRNA), translation, ribosomal large subunit biogenesis, endonucleolytic cleavage in ITS1 to separate SSU-rRNA from 5.8S rRNA and LSU-rRNA from tricistronic rRNA transcript (SSU-rRNA, 5.8S rRNA, LSU-rRNA), endonucleolytic cleavage in 5'-ETS of tricistronic rRNA transcript (SSU-rRNA, 5.8S rRNA, LSU-rRNA)	Ribosomal protein L1, DNA/RNA helicase, DEAD/DEAH box type, N-terminal, Helicase, superfamily 1/2, ATP-binding domain, Ribosomal protein L1, 3-layer alpha/beta-sandwich, NA	Ribosome, Ribosome biogenesis in eukaryotes, RNA polymerase, NA, NA	B9J08_000009, B9J08_000029, B9J08_000054, B9J08_000058, B9J08_000061, B9J08_000064, B9J08_000072, B9J08_000073, B9J08_000075, B9J08_000077, B9J08_000078, B9J08_000090, B9J08_000091, B9J08_000102, B9J08_000103, B9J08_000107, B9J08_000111, B9J08_000117, B9J08_000118, B9J08_000120, B9J08_000132, B9J08_000136, B9J08_000142, B9J08_000144, B9J08_000164, B9J08_000169, B9J08_000179, B9J08_000185, B9J08_0…	MSTRG.352.1|224|u|NA|PEKT02000001_C_auris_B8441|caur, MSTRG.609.1|991|u|NA|PEKT02000001_C_auris_B8441|caur, MSTRG.875.1|2281|u|NA|PEKT02000001_C_auris_B8441|caur, MSTRG.1020.1|860|u|NA|PEKT02000001_C_auris_B8441|caur, MSTRG.1489.1|1216|u|NA|PEKT02000002_C_auris_B8441|caur, MSTRG.2211.1|2172|u|NA|PEKT02000002_C_auris_B8441|caur, MSTRG.3438.1|865|u|NA|PEKT02000004_C_auris_B8441|caur, MSTRG.4149.1|1…
grey60	925	13	1.41	C. auris	positive regulation of transcription by RNA polymerase II, protein localization to kinetochore, pre-mRNA cleavage required for polyadenylation, transcription elongation from RNA polymerase II promoter, protein import into nucleus	No enrichment	Basal transcription factors, Cell cycle - yeast, Nucleocytoplasmic transport, mRNA surveillance pathway, Meiosis - yeast	B9J08_000006, B9J08_000018, B9J08_000021, B9J08_000023, B9J08_000028, B9J08_000037, B9J08_000040, B9J08_000044, B9J08_000060, B9J08_000070, B9J08_000074, B9J08_000081, B9J08_000085, B9J08_000093, B9J08_000096, B9J08_000101, B9J08_000109, B9J08_000115, B9J08_000123, B9J08_000131, B9J08_000133, B9J08_000137, B9J08_000139, B9J08_000141, B9J08_000145, B9J08_000146, B9J08_000151, B9J08_000155, B9J08_0…	MSTRG.2181.1|2776|u|NA|PEKT02000002_C_auris_B8441|caur, MSTRG.2580.1|957|u|NA|PEKT02000003_C_auris_B8441|caur, MSTRG.3125.1|303|u|NA|PEKT02000003_C_auris_B8441|caur, MSTRG.4823.1|2039|u|NA|PEKT02000006_C_auris_B8441|caur, MSTRG.5291.1|1496|u|NA|PEKT02000006_C_auris_B8441|caur, MSTRG.5713.1|897|u|NA|PEKT02000007_C_auris_B8441|caur, MSTRG.6185.1|337|u|NA|PEKT02000007_C_auris_B8441|caur, MSTRG.7251.…
lightcyan1	1048	26	2.48	C. auris	double-strand break repair via break-induced replication, protein N-linked glycosylation, protein O-linked mannosylation, DNA replication initiation, conidiophore development	No enrichment	Various types of N-glycan biosynthesis, DNA replication, Protein export, Aminoacyl-tRNA biosynthesis, Base excision repair	B9J08_000019, B9J08_000020, B9J08_000031, B9J08_000046, B9J08_000047, B9J08_000049, B9J08_000050, B9J08_000063, B9J08_000068, B9J08_000080, B9J08_000087, B9J08_000088, B9J08_000094, B9J08_000097, B9J08_000099, B9J08_000105, B9J08_000106, B9J08_000112, B9J08_000116, B9J08_000127, B9J08_000128, B9J08_000130, B9J08_000148, B9J08_000154, B9J08_000161, B9J08_000197, B9J08_000198, B9J08_000200, B9J08_0…	MSTRG.545.1|444|u|NA|PEKT02000001_C_auris_B8441|caur, MSTRG.1115.1|1883|u|NA|PEKT02000002_C_auris_B8441|caur, MSTRG.1740.1|812|u|NA|PEKT02000002_C_auris_B8441|caur, MSTRG.1933.1|1533|u|NA|PEKT02000002_C_auris_B8441|caur, MSTRG.2224.1|1773|u|NA|PEKT02000002_C_auris_B8441|caur, MSTRG.2394.1|2120|u|NA|PEKT02000003_C_auris_B8441|caur, MSTRG.2768.1|1473|u|NA|PEKT02000003_C_auris_B8441|caur, MSTRG.3355…
blue	1137	100	8.8	C. auris	positive regulation of transcription by RNA polymerase II, negative regulation of transcription by RNA polymerase II, SCF-dependent proteasomal ubiquitin-dependent protein catabolic process, piecemeal microautophagy of the nucleus, protein polyubiquitination	No enrichment	Autophagy - other, ABC transporters, Autophagy - yeast, Glycolysis / Gluconeogenesis, Starch and sucrose metabolism	B9J08_000011, B9J08_000014, B9J08_000016, B9J08_000017, B9J08_000026, B9J08_000032, B9J08_000043, B9J08_000056, B9J08_000071, B9J08_000079, B9J08_000082, B9J08_000092, B9J08_000095, B9J08_000121, B9J08_000122, B9J08_000124, B9J08_000138, B9J08_000149, B9J08_000152, B9J08_000153, B9J08_000157, B9J08_000158, B9J08_000162, B9J08_000172, B9J08_000181, B9J08_000182, B9J08_000183, B9J08_000190, B9J08_0…	MSTRG.373.1|1655|u|NA|PEKT02000001_C_auris_B8441|caur, MSTRG.384.1|637|u|NA|PEKT02000001_C_auris_B8441|caur, MSTRG.385.1|480|u|NA|PEKT02000001_C_auris_B8441|caur, MSTRG.428.1|507|u|NA|PEKT02000001_C_auris_B8441|caur, MSTRG.534.1|776|u|NA|PEKT02000001_C_auris_B8441|caur, MSTRG.819.1|3420|u|NA|PEKT02000001_C_auris_B8441|caur, MSTRG.1083.1|1542|u|NA|PEKT02000001_C_auris_B8441|caur, MSTRG.1232.1|691|…
mediumpurple3	63	1	1.59	C. glabrata	aerobic respiration, mitochondrial electron transport, ubiquinol to cytochrome c, mitochondrial electron transport, cytochrome c to oxygen, NA, NA	Peptidase M16, C-terminal domain, Peptidase M16 domain, Peptidase M16, N-terminal, NA, NA	Oxidative phosphorylation	CAGL0A00363g, CAGL0A01694g, CAGL0A03542g, CAGL0A04103g, CAGL0A04455g, CAGL0C01325g, CAGL0D01265g, CAGL0D01958g, CAGL0D02200g, CAGL0D04774g, CAGL0D06468g, CAGL0E01969g, CAGL0E02519g, CAGL0F01485g, CAGL0F04565g, CAGL0F04697g, CAGL0F05863g, CAGL0F05995g, CAGL0F06347g, CAGL0F07865g, CAGL0F09163g, CAGL0G04345g, CAGL0G04499g, CAGL0G06402g, CAGL0G06600g, CAGL0G07557g, CAGL0G07755g, CAGL0G10131g, CAGL0G1…	MSTRG.846.1|813|u|NA|ChrC_C_glabrata_CBS138|cglab
royalblue	103	2	1.94	C. glabrata	No enrichment	NADPH-dependent FMN reductase, Flavoprotein WrbA, Tim10/DDP family zinc finger, 26S proteasome subunit P45, NA	Proteasome	CAGL0A00319g, CAGL0A03102g, CAGL0A04081g, CAGL0B00814g, CAGL0B02013g, CAGL0B03685g, CAGL0B04719g, CAGL0B04961g, CAGL0C01353g, CAGL0C01485g, CAGL0C01991g, CAGL0C02013g, CAGL0C03608g, CAGL0C04477g, CAGL0D01518g, CAGL0D01936g, CAGL0D02772g, CAGL0D03828g, CAGL0D04070g, CAGL0D05764g, CAGL0D06292g, CAGL0E00385g, CAGL0E00913g, CAGL0E02761g, CAGL0E02827g, CAGL0E03608g, CAGL0E03718g, CAGL0E04928g, CAGL0F0…	MSTRG.4823.1|568|u|NA|ChrK_C_glabrata_CBS138|cglab, MSTRG.6384.1|385|u|NA|ChrM_C_glabrata_CBS138|cglab
cyan	113	5	4.42	C. glabrata	ascospore wall assembly, reciprocal meiotic recombination, thiamine biosynthetic process, synaptonemal complex assembly, synapsis	No enrichment	Meiosis - yeast, MAPK signaling pathway - yeast, Amino sugar and nucleotide sugar metabolism, Starch and sucrose metabolism, Galactose metabolism	CAGL0A00649g, CAGL0A01650g, CAGL0A03300g, CAGL0B00462g, CAGL0B00726g, CAGL0B02651g, CAGL0B03223g, CAGL0B04455g, CAGL0C02629g, CAGL0C02783g, CAGL0C04213g, CAGL0C05071g, CAGL0C05423g, CAGL0D01694g, CAGL0D03608g, CAGL0D03784g, CAGL0D04444g, CAGL0D04488g, CAGL0D05654g, CAGL0D06380g, CAGL0E03003g, CAGL0E03630g, CAGL0E03674g, CAGL0E03740g, CAGL0E04466g, CAGL0E05808g, CAGL0F00231g, CAGL0F00341g, CAGL0F0…	MSTRG.87.1|632|u|NA|ChrA_C_glabrata_CBS138|cglab, MSTRG.583.1|861|u|NA|ChrB_C_glabrata_CBS138|cglab, MSTRG.1702.1|670|u|NA|ChrF_C_glabrata_CBS138|cglab, MSTRG.3131.1|1429|u|NA|ChrH_C_glabrata_CBS138|cglab, MSTRG.4745.1|1324|u|NA|ChrJ_C_glabrata_CBS138|cglab
brown4	118	4	3.39	C. glabrata	septum digestion after cytokinesis, positive regulation of mitotic spindle pole body separation, protein localization to eisosome filament, actin filament bundle convergence involved in mitotic contractile ring assembly, mitochondrial proton-transporting ATP synthase complex assembly	No enrichment	No enrichment	CAGL0A00231g, CAGL0A01474g, CAGL0A03355r, CAGL0A04169g, CAGL0A04532r, CAGL0B02607g, CAGL0B02755g, CAGL0B04851g, CAGL0C01749g, CAGL0C02057g, CAGL0C02651g, CAGL0C02827g, CAGL0C04785g, CAGL0C04807g, CAGL0D00462g, CAGL0D02530g, CAGL0D03036g, CAGL0D04620g, CAGL0D05412g, CAGL0E02145g, CAGL0E02915g, CAGL0E04664g, CAGL0E05104g, CAGL0E05830g, CAGL0F01529g, CAGL0F05467g, CAGL0F05533g, CAGL0F05885g, CAGL0F0…	MSTRG.2998.1|1075|u|NA|ChrH_C_glabrata_CBS138|cglab, MSTRG.3267.1|314|u|NA|ChrH_C_glabrata_CBS138|cglab, MSTRG.5609.1|557|u|NA|ChrL_C_glabrata_CBS138|cglab, MSTRG.6146.1|1801|u|NA|ChrL_C_glabrata_CBS138|cglab
darkgrey	180	23	12.78	C. glabrata	arginine biosynthetic process	Alcohol dehydrogenase GroES-like, GroES-like, Polyketide synthase, enoylreductase, NA, NA	Arginine biosynthesis	CAGL0A00539g, CAGL0A01089g, CAGL0A01804g, CAGL0A02728g, CAGL0B00836g, CAGL0B00990g, CAGL0B01507g, CAGL0B01969g, CAGL0B02343g, CAGL0B02981g, CAGL0B03014g, CAGL0B03421g, CAGL0B04015g, CAGL0B04565g, CAGL0B04675g, CAGL0B04939g, CAGL0C00363g, CAGL0C01056g, CAGL0C02321g, CAGL0C02541g, CAGL0C02717g, CAGL0C03872g, CAGL0C03982g, CAGL0C04092g, CAGL0C04257g, CAGL0C04543g, CAGL0C04917g, CAGL0C05115g, CAGL0C0…	MSTRG.102.1|617|u|NA|ChrA_C_glabrata_CBS138|cglab, MSTRG.1266.1|878|u|NA|ChrD_C_glabrata_CBS138|cglab, MSTRG.1300.1|879|u|NA|ChrE_C_glabrata_CBS138|cglab, MSTRG.1438.1|1646|u|NA|ChrE_C_glabrata_CBS138|cglab, MSTRG.1521.1|710|u|NA|ChrE_C_glabrata_CBS138|cglab, MSTRG.1606.1|654|u|NA|ChrE_C_glabrata_CBS138|cglab, MSTRG.1701.1|2726|u|NA|ChrF_C_glabrata_CBS138|cglab, MSTRG.2032.1|1531|u|NA|ChrF_C_glab…
orange	182	2	1.1	C. glabrata	No enrichment	No enrichment	No enrichment	CAGL0A00253g, CAGL0A01284g, CAGL0A01366g, CAGL0A03051g, CAGL0A03058g, CAGL0A03971g, CAGL0A03993g, CAGL0B00682g, CAGL0B01203g, CAGL0B02167g, CAGL0B02233g, CAGL0B02387g, CAGL0B02772g, CAGL0B03619g, CAGL0B03817g, CAGL0B04411g, CAGL0B04499g, CAGL0C00341g, CAGL0C00968g, CAGL0C01507g, CAGL0C02475g, CAGL0C02695g, CAGL0C02849g, CAGL0C03333g, CAGL0C03894g, CAGL0C04741g, CAGL0D00418g, CAGL0D01100g, CAGL0D0…	MSTRG.3961.1|1549|u|NA|ChrI_C_glabrata_CBS138|cglab, MSTRG.5470.1|400|u|NA|ChrK_C_glabrata_CBS138|cglab
tan	266	7	2.63	C. glabrata	translation, rRNA export from nucleus, ribosomal small subunit assembly, cytoplasmic translation, maturation of SSU-rRNA from tricistronic rRNA transcript (SSU-rRNA, 5.8S rRNA, LSU-rRNA)	No enrichment	Ribosome, Propanoate metabolism	CAGL0A00385g, CAGL0A00583g, CAGL0A00957g, CAGL0A00979g, CAGL0A01111g, CAGL0A01540g, CAGL0A01562g, CAGL0A03168g, CAGL0A03388g, CAGL0A03432g, CAGL0A03872g, CAGL0A04521g, CAGL0B00550g, CAGL0B00792g, CAGL0B01122g, CAGL0B01144g, CAGL0B02101g, CAGL0B02519g, CAGL0B02717g, CAGL0B03773g, CAGL0B03795g, CAGL0B04323g, CAGL0C00539g, CAGL0C00693g, CAGL0C01441g, CAGL0C02189g, CAGL0C02607g, CAGL0C03443g, CAGL0C0…	MSTRG.1950.1|522|u|NA|ChrF_C_glabrata_CBS138|cglab, MSTRG.2010.1|339|u|NA|ChrF_C_glabrata_CBS138|cglab, MSTRG.2252.1|3168|u|NA|ChrG_C_glabrata_CBS138|cglab, MSTRG.2948.1|273|u|NA|ChrH_C_glabrata_CBS138|cglab, MSTRG.4052.1|578|u|NA|ChrI_C_glabrata_CBS138|cglab, MSTRG.4702.1|873|u|NA|ChrJ_C_glabrata_CBS138|cglab, MSTRG.6264.1|959|u|NA|ChrL_C_glabrata_CBS138|cglab
darkslateblue	278	7	2.52	C. glabrata	mRNA splicing, via spliceosome, nuclear-transcribed mRNA catabolic process, endonucleolytic cleavage-dependent decay, spliceosomal complex assembly, tRNA wobble uridine modification, tRNA-type intron splice site recognition and cleavage	No enrichment	Spliceosome	CAGL0A00847g, CAGL0A01001g, CAGL0A01221g, CAGL0A02321g, CAGL0A02772g, CAGL0A02992g, CAGL0A03256g, CAGL0A03784g, CAGL0A04499g, CAGL0B00374g, CAGL0B00880g, CAGL0B01078g, CAGL0B01573g, CAGL0B01727g, CAGL0B03861g, CAGL0B04477g, CAGL0C01155g, CAGL0C01331g, CAGL0C02035g, CAGL0C02299g, CAGL0C03784g, CAGL0C03850g, CAGL0C04763g, CAGL0D00242g, CAGL0D00627r, CAGL0D00726g, CAGL0D01166g, CAGL0D01386g, CAGL0D0…	MSTRG.2840.1|344|u|NA|ChrH_C_glabrata_CBS138|cglab, MSTRG.3261.1|421|u|NA|ChrH_C_glabrata_CBS138|cglab, MSTRG.3314.1|491|u|NA|ChrH_C_glabrata_CBS138|cglab, MSTRG.3321.1|439|u|NA|ChrH_C_glabrata_CBS138|cglab, MSTRG.4730.1|597|u|NA|ChrJ_C_glabrata_CBS138|cglab, MSTRG.5080.1|1618|u|NA|ChrK_C_glabrata_CBS138|cglab, MSTRG.5935.1|1132|u|NA|ChrL_C_glabrata_CBS138|cglab
darkred	295	12	4.07	C. glabrata	No enrichment	No enrichment	Biosynthesis of secondary metabolites, Glycerophospholipid metabolism	CAGL0A00627g, CAGL0A00737g, CAGL0A01606g, CAGL0A01760g, CAGL0A02299g, CAGL0A02794g, CAGL0A03117g, CAGL0A03498g, CAGL0A04411g, CAGL0A04653g, CAGL0B00704g, CAGL0B01771g, CAGL0B01837g, CAGL0B01947g, CAGL0B02137r, CAGL0B02794g, CAGL0B02926g, CAGL0B03520r, CAGL0B03531g, CAGL0B03553g, CAGL0B03663g, CAGL0B03883g, CAGL0B03927g, CAGL0B04587g, CAGL0C00110g, CAGL0C00209g, CAGL0C00231g, CAGL0C00253g, CAGL0C0…	MSTRG.569.1|803|u|NA|ChrB_C_glabrata_CBS138|cglab, MSTRG.938.1|1739|u|NA|ChrD_C_glabrata_CBS138|cglab, MSTRG.1301.1|2299|u|NA|ChrE_C_glabrata_CBS138|cglab, MSTRG.1306.1|2230|u|NA|ChrE_C_glabrata_CBS138|cglab, MSTRG.1951.1|381|u|NA|ChrF_C_glabrata_CBS138|cglab, MSTRG.3045.1|1415|u|NA|ChrH_C_glabrata_CBS138|cglab, MSTRG.3822.1|689|u|NA|ChrI_C_glabrata_CBS138|cglab, MSTRG.5571.1|3242|u|NA|ChrK_C_gla…
grey60	308	15	4.87	C. glabrata	glycolytic process, mRNA splicing, via spliceosome	No enrichment	Glycolysis / Gluconeogenesis, Methane metabolism, Carbon metabolism, RNA degradation, Fructose and mannose metabolism	CAGL0A00561g, CAGL0A01584g, CAGL0A02618g, CAGL0A02882g, CAGL0A02981g, CAGL0A03014g, CAGL0A03080g, CAGL0A03146g, CAGL0A03190g, CAGL0A04301g, CAGL0A04367g, CAGL0A04389g, CAGL0B00286g, CAGL0B00308g, CAGL0B00440g, CAGL0B00638g, CAGL0B00902g, CAGL0B01331g, CAGL0B01589g, CAGL0B01793g, CAGL0B01991g, CAGL0B02123g, CAGL0B02255g, CAGL0B02673g, CAGL0B02970g, CAGL0B03608g, CAGL0B03899g, CAGL0B04609g, CAGL0C0…	MSTRG.205.1|1268|u|NA|ChrA_C_glabrata_CBS138|cglab, MSTRG.635.1|1764|u|NA|ChrC_C_glabrata_CBS138|cglab, MSTRG.1305.1|289|u|NA|ChrE_C_glabrata_CBS138|cglab, MSTRG.2229.3|2833|u|NA|ChrF_C_glabrata_CBS138|cglab, MSTRG.3683.1|2688|u|NA|ChrI_C_glabrata_CBS138|cglab, MSTRG.4203.1|2225|u|NA|ChrJ_C_glabrata_CBS138|cglab, MSTRG.4407.1|1135|u|NA|ChrJ_C_glabrata_CBS138|cglab, MSTRG.5042.1|428|u|NA|ChrK_C_gl…
skyblue3	339	15	4.42	C. glabrata	proteasome-mediated ubiquitin-dependent protein catabolic process, ubiquitin-dependent protein catabolic process, proteasomal ubiquitin-independent protein catabolic process, protein deubiquitination, actin cortical patch organization	Proteasome, subunit alpha/beta, Proteasome, alpha-subunit, N-terminal domain	Proteasome, Endocytosis	CAGL0A00407g, CAGL0A01133g, CAGL0A01716g, CAGL0A01848g, CAGL0A02046g, CAGL0A02134g, CAGL0A02233g, CAGL0A02629g, CAGL0A03718g, CAGL0A04345g, CAGL0A04477g, CAGL0A04719g, CAGL0A04807g, CAGL0B00418g, CAGL0B00594g, CAGL0B00715g, CAGL0B00968g, CAGL0B01529g, CAGL0B01639g, CAGL0B02838g, CAGL0B03069g, CAGL0B03201g, CAGL0B03289g, CAGL0B03443g, CAGL0B03993g, CAGL0B04191g, CAGL0B04521g, CAGL0C00407g, CAGL0C0…	MSTRG.56.1|407|u|NA|ChrA_C_glabrata_CBS138|cglab, MSTRG.331.1|751|u|NA|ChrB_C_glabrata_CBS138|cglab, MSTRG.1286.1|367|u|NA|ChrD_C_glabrata_CBS138|cglab, MSTRG.1287.1|589|u|NA|ChrD_C_glabrata_CBS138|cglab, MSTRG.1672.1|1447|u|NA|ChrE_C_glabrata_CBS138|cglab, MSTRG.2333.1|683|u|NA|ChrG_C_glabrata_CBS138|cglab, MSTRG.2468.1|538|u|NA|ChrG_C_glabrata_CBS138|cglab, MSTRG.2984.1|492|u|NA|ChrH_C_glabrata…
darkorange	349	8	2.29	C. glabrata	tricarboxylic acid cycle, negative regulation of gluconeogenesis, protein localization by the Cvt pathway, fatty acid metabolic process, cristae formation	No enrichment	Peroxisome, Citrate cycle (TCA cycle), Ribosome, Carbon metabolism, Endocytosis	CAGL0A00187g, CAGL0A01045g, CAGL0A02948g, CAGL0A03036g, CAGL0A03278g, CAGL0A03344g, CAGL0A03564g, CAGL0A03740g, CAGL0A04147g, CAGL0A04433g, CAGL0A04697g, CAGL0B00396g, CAGL0B00748g, CAGL0B02035g, CAGL0B02431g, CAGL0B02695g, CAGL0B02739g, CAGL0B04543g, CAGL0C00451g, CAGL0C00627g, CAGL0C01617g, CAGL0C02959g, CAGL0C03223g, CAGL0C03509g, CAGL0C03630g, CAGL0C05269g, CAGL0D00792g, CAGL0D01452g, CAGL0D0…	MSTRG.2071.1|265|u|NA|ChrF_C_glabrata_CBS138|cglab, MSTRG.2796.1|862|u|NA|ChrG_C_glabrata_CBS138|cglab, MSTRG.3043.1|2341|u|NA|ChrH_C_glabrata_CBS138|cglab, MSTRG.3682.1|365|u|NA|ChrI_C_glabrata_CBS138|cglab, MSTRG.3767.1|786|u|NA|ChrI_C_glabrata_CBS138|cglab, MSTRG.4118.1|465|u|NA|ChrJ_C_glabrata_CBS138|cglab, MSTRG.5604.1|1996|u|NA|ChrL_C_glabrata_CBS138|cglab, MSTRG.6848.1|762|u|NA|ChrM_C_glab…
sienna3	419	16	3.82	C. glabrata	mitotic sister chromatid cohesion, mitotic DNA replication initiation, premeiotic DNA replication, DNA-dependent DNA replication, DNA strand elongation involved in DNA replication	No enrichment	DNA replication, Cell cycle - yeast, Mismatch repair, Nucleotide excision repair, Base excision repair	CAGL0A00429g, CAGL0A00825g, CAGL0A01023g, CAGL0A01155g, CAGL0A01738g, CAGL0A02145g, CAGL0A02211g, CAGL0A02365g, CAGL0A02530g, CAGL0A02596g, CAGL0A02816g, CAGL0A03454g, CAGL0A03586g, CAGL0A03828g, CAGL0B00330g, CAGL0B00858g, CAGL0B01188g, CAGL0B01287g, CAGL0B01683g, CAGL0B01903g, CAGL0B02057g, CAGL0B02145g, CAGL0B02321g, CAGL0B02761g, CAGL0B03355g, CAGL0B03399g, CAGL0B03575g, CAGL0B03641g, CAGL0B0…	MSTRG.354.1|2218|u|NA|ChrB_C_glabrata_CBS138|cglab, MSTRG.801.1|346|u|NA|ChrC_C_glabrata_CBS138|cglab, MSTRG.1412.1|459|u|NA|ChrE_C_glabrata_CBS138|cglab, MSTRG.1913.1|3217|u|NA|ChrF_C_glabrata_CBS138|cglab, MSTRG.2248.1|2205|u|NA|ChrG_C_glabrata_CBS138|cglab, MSTRG.4157.1|709|u|NA|ChrJ_C_glabrata_CBS138|cglab, MSTRG.5078.1|1109|u|NA|ChrK_C_glabrata_CBS138|cglab, MSTRG.5081.1|886|u|NA|ChrK_C_glab…
darkgreen	523	11	2.1	C. glabrata	transmembrane transport	No enrichment	beta-Alanine metabolism	CAGL0A00165g, CAGL0A00341g, CAGL0A00495g, CAGL0A00869g, CAGL0A00913g, CAGL0A01067g, CAGL0A01199g, CAGL0A01243g, CAGL0A01782g, CAGL0A01870g, CAGL0A02002g, CAGL0A02112g, CAGL0A02508g, CAGL0A02838g, CAGL0A02904g, CAGL0A03608g, CAGL0A04675g, CAGL0B00770g, CAGL0B00946g, CAGL0B01100g, CAGL0B01595g, CAGL0B01859g, CAGL0B01875g, CAGL0B01925g, CAGL0B02453g, CAGL0B02475g, CAGL0B02563g, CAGL0B02860g, CAGL0B0…	MSTRG.918.1|3776|u|NA|ChrD_C_glabrata_CBS138|cglab, MSTRG.1322.1|919|u|NA|ChrE_C_glabrata_CBS138|cglab, MSTRG.2168.1|1322|u|NA|ChrF_C_glabrata_CBS138|cglab, MSTRG.3527.1|503|u|NA|ChrI_C_glabrata_CBS138|cglab, MSTRG.4024.1|801|u|NA|ChrI_C_glabrata_CBS138|cglab, MSTRG.4973.1|1641|u|NA|ChrK_C_glabrata_CBS138|cglab, MSTRG.5069.1|1379|u|NA|ChrK_C_glabrata_CBS138|cglab, MSTRG.5540.1|800|u|NA|ChrK_C_gla…
blue	533	5	0.94	C. glabrata	ribosomal large subunit biogenesis, endonucleolytic cleavage in ITS1 to separate SSU-rRNA from 5.8S rRNA and LSU-rRNA from tricistronic rRNA transcript (SSU-rRNA, 5.8S rRNA, LSU-rRNA), maturation of LSU-rRNA from tricistronic rRNA transcript (SSU-rRNA, 5.8S rRNA, LSU-rRNA), endonucleolytic cleavage in 5'-ETS of tricistronic rRNA transcript (SSU-rRNA, 5.8S rRNA, LSU-rRNA), endonucleolytic cleavage…	No enrichment	Ribosome biogenesis in eukaryotes, RNA polymerase, RNA degradation, Starch and sucrose metabolism, Purine metabolism	CAGL0A00275g, CAGL0A00935g, CAGL0A01430g, CAGL0A01628g, CAGL0A01958g, CAGL0A02024g, CAGL0A02673g, CAGL0A03212g, CAGL0A03410g, CAGL0A03476g, CAGL0A03652g, CAGL0A03949g, CAGL0A04015g, CAGL0A04257g, CAGL0A04323g, CAGL0A04631g, CAGL0A04829g, CAGL0B00352g, CAGL0B00484g, CAGL0B01397g, CAGL0B01463g, CAGL0B01485g, CAGL0B01881g, CAGL0B03047g, CAGL0B04125g, CAGL0B04169g, CAGL0B04279g, CAGL0B04301g, CAGL0B0…	MSTRG.1165.1|672|u|NA|ChrD_C_glabrata_CBS138|cglab, MSTRG.2033.1|1668|u|NA|ChrF_C_glabrata_CBS138|cglab, MSTRG.2327.1|315|u|NA|ChrG_C_glabrata_CBS138|cglab, MSTRG.3965.1|549|u|NA|ChrI_C_glabrata_CBS138|cglab, MSTRG.4337.1|613|u|NA|ChrJ_C_glabrata_CBS138|cglab
midnightblue	562	5	0.89	C. glabrata	No enrichment	No enrichment	No enrichment	CAGL0A00297g, CAGL0A00451g, CAGL0A00473g, CAGL0A00517g, CAGL0A00605g, CAGL0A01177g, CAGL0A01325g, CAGL0A01408g, CAGL0A01672g, CAGL0A02090g, CAGL0A02189g, CAGL0A02387g, CAGL0A02409g, CAGL0A02431g, CAGL0A02475g, CAGL0A02486g, CAGL0A02552g, CAGL0A02574g, CAGL0A02651g, CAGL0A02695g, CAGL0A02706g, CAGL0A03234g, CAGL0A03322g, CAGL0A03674g, CAGL0A03883g, CAGL0A03905g, CAGL0A03927g, CAGL0A04037g, CAGL0A0…	MSTRG.939.1|637|u|NA|ChrD_C_glabrata_CBS138|cglab, MSTRG.2737.1|640|u|NA|ChrG_C_glabrata_CBS138|cglab, MSTRG.4899.1|590|u|NA|ChrK_C_glabrata_CBS138|cglab, MSTRG.6643.1|2622|u|NA|ChrM_C_glabrata_CBS138|cglab, MSTRG.6691.1|1194|u|NA|ChrM_C_glabrata_CBS138|cglab
plum2	629	25	3.97	C. glabrata	transcription elongation from RNA polymerase II promoter, ER to Golgi vesicle-mediated transport, retrograde vesicle-mediated transport, Golgi to ER, telomere tethering at nuclear periphery, mRNA export from nucleus	No enrichment	Nucleocytoplasmic transport, N-Glycan biosynthesis, Glycosylphosphatidylinositol (GPI)-anchor biosynthesis, Protein processing in endoplasmic reticulum, NA	CAGL0A00209g, CAGL0A00781g, CAGL0A00803g, CAGL0A00891g, CAGL0A01452g, CAGL0A01826g, CAGL0A01914g, CAGL0A01980g, CAGL0A02750g, CAGL0A02860g, CAGL0A02926g, CAGL0A03630g, CAGL0A03696g, CAGL0A04235g, CAGL0A04565g, CAGL0A04587g, CAGL0A04741g, CAGL0A04785g, CAGL0B00506g, CAGL0B00528g, CAGL0B00660g, CAGL0B01166g, CAGL0B01353g, CAGL0B01375g, CAGL0B01419g, CAGL0B01551g, CAGL0B01617g, CAGL0B01705g, CAGL0B0…	MSTRG.295.1|1898|u|NA|ChrA_C_glabrata_CBS138|cglab, MSTRG.876.1|654|u|NA|ChrC_C_glabrata_CBS138|cglab, MSTRG.1282.1|897|u|NA|ChrD_C_glabrata_CBS138|cglab, MSTRG.1413.1|440|u|NA|ChrE_C_glabrata_CBS138|cglab, MSTRG.1457.1|351|u|NA|ChrE_C_glabrata_CBS138|cglab, MSTRG.1937.1|680|u|NA|ChrF_C_glabrata_CBS138|cglab, MSTRG.1953.1|1114|u|NA|ChrF_C_glabrata_CBS138|cglab, MSTRG.2051.1|1229|u|NA|ChrF_C_glabr…
