# Supplementary material for: The long non-coding RNA landscape of Candida yeast pathogens
Source: Nat Commun. 2021 Dec 16;12:7317. doi: 10.1038/s41467-021-27635-4 (PMC8677757; doi:10.1038/s41467-021-27635-4)
Supplement: Supplementary file 10 — Supplementary Data 8 [file 41467_2021_27635_MOESM10_ESM.xlsx]

## Sheet: Sheets_and_descriptions
Supplementary Data 8: Results of differential expression analysis of C. albicans lncRNAs during the course of epithelial cell infection.
Data_sheets	Description
res_calb_0_1.5	C. albicans at 1.5 hpi compared to 0 h control
res_calb_0_3	C. albicans at 3 hpi compared to 0 h control
res_calb_0_3c	C. albicans at 3 h control compared to 0 h control
res_calb_0_12	C. albicans at 12 hpi compared to 0 h control
res_calb_0_24	C. albicans at 24 hpi compared to 0 h control
res_calb_0_24c	C. albicans at 24 h control compared to 0 h control
res_calb_lrt	LRT test for C. albicans samples (differential expression at any time point)
infection_specific_lncRNAs	Infection-specific DE lncRNAs in C. albicans (DE exclusively during infection)

## Sheet: res_calb_0_1.5
genes	baseMean	log2FoldChange	lfcSE	stat	pvalue	padj
MSTRG.1.1|3728|u|NA|Ca22chr1A_C_albicans_SC5314|calb	1823	-1.16676	0.326733	-3.57098	0.000355652	0.00172979
MSTRG.3.1|1309|x|C1_00010W_A-T|Ca22chr1A_C_albicans_SC5314|calb	683.217	-3.19261	0.301158	-10.6011	2.94462e-26	2.17057e-24
C1_00010W_A|339	0.0532683	-2.63215	5.4419	-0.483683	0.628611	#N/A
C1_00020C_A|312	1801.64	-2.73863	0.351496	-7.79135	6.62944e-15	1.85643e-13
MSTRG.6.1|797|x|C1_00020C_A-T|Ca22chr1A_C_albicans_SC5314|calb	25.8843	-3.11837	0.687367	-4.53668	5.71466e-06	4.23425e-05
MSTRG.9.1|765|u|NA|Ca22chr1A_C_albicans_SC5314|calb	0.599741	-2.39244	3.5237	-0.678958	0.497164	#N/A
C1_00030C_A|312	41.3377	-2.44306	0.480967	-5.07948	3.78461e-07	3.53265e-06
MSTRG.11.1|345|x|C1_00030C_A-T|Ca22chr1A_C_albicans_SC5314|calb	0.406481	-4.20169	3.65876	-1.14839	0.250807	#N/A
MSTRG.12.1|233|u|NA|Ca22chr1A_C_albicans_SC5314|calb	12.9992	-3.20632	0.701659	-4.56962	4.88601e-06	3.66633e-05
MSTRG.13.1|1562|x|C1_00040W_A-T|Ca22chr1A_C_albicans_SC5314|calb	131.511	0.186368	0.317764	0.5865	0.55754	0.696404
C1_00040W_A|768	610.595	-0.0431682	0.314784	-0.137136	0.890923	0.941176
MSTRG.15.1|331|x|C1_00040W_A-T|Ca22chr1A_C_albicans_SC5314|calb	0.731397	-1.02358	2.06043	-0.496781	0.619344	#N/A
C1_00050C_A|348	9.06036	2.1464	0.790878	2.71395	0.00664861	0.0217534
C1_00060W_A|1539	6484.85	-1.25777	0.340622	-3.69256	0.000222004	0.00113204
MSTRG.18.1|214|x|C1_00060W_A-T|Ca22chr1A_C_albicans_SC5314|calb	0.261291	-2.01854	4.79935	-0.420586	0.674058	#N/A
C1_00070W_A|1140	3518.17	-0.360799	0.291219	-1.23892	0.215374	0.35287
C1_00080C_A|852	602.189	-0.151562	0.28905	-0.524347	0.600037	0.733045
C1_00090W_A|522	87.8416	-0.828472	0.41676	-1.98789	0.0468239	0.109984
MSTRG.21.1|619|x|C1_00100C_A-T|Ca22chr1A_C_albicans_SC5314|calb	135.977	-0.443771	0.362633	-1.22375	0.221047	0.359546
C1_00100C_A|729	228.041	-1.67176	0.390456	-4.28157	1.85583e-05	0.000123701
C1_00110W_A|1623	4472.44	-0.764797	0.290025	-2.637	0.00836426	0.0264183
C1_00120C_A|681	1083.32	-0.290315	0.243176	-1.19385	0.232537	0.374397
C1_00130C_A|2100	1211.48	-1.30825	0.263446	-4.9659	6.83823e-07	6.10448e-06
MSTRG.26.1|646|x|C1_00140W_A-T|Ca22chr1A_C_albicans_SC5314|calb	19.3142	-0.608102	0.569582	-1.06763	0.285688	0.435791
MSTRG.27.1|416|u|NA|Ca22chr1A_C_albicans_SC5314|calb	1.00653	-2.5598	2.31776	-1.10443	0.269407	#N/A
C1_00140W_A|3057	3529.2	-0.707569	0.213777	-3.30984	0.000933481	0.00403542
C1_00150C_A|1869	474.216	0.827824	0.268659	3.08132	0.00206084	0.00802233
MSTRG.30.1|1191|x|C1_00150C_A-T|Ca22chr1A_C_albicans_SC5314|calb	0.457391	-2.73511	3.00975	-0.90875	0.363482	#N/A
C1_00160C_A|1203	4972.69	-0.247476	0.249836	-0.990554	0.321903	0.474403
MSTRG.33.1|339|x|C1_00170W_A-T|Ca22chr1A_C_albicans_SC5314|calb	0.102995	-1.91874	5.43954	-0.352738	0.724285	#N/A
C1_00170W_A|1740	434.775	-0.762551	0.317749	-2.39985	0.0164018	0.0463309
C1_00180W_A|603	37092.6	-0.142434	0.140366	-1.01473	0.310232	0.462053
MSTRG.36.1|366|x|C1_00180W_A-T|Ca22chr1A_C_albicans_SC5314|calb	3.1348	-0.244498	1.12962	-0.216442	0.828643	0.900797
C1_00190C_A|639	459.592	-0.688359	0.674624	-1.02036	0.307558	0.459298
MSTRG.38.1|978|x|C1_00190C_A-T|Ca22chr1A_C_albicans_SC5314|calb	3.92262	-3.86652	1.39154	-2.7786	0.00545943	0.0184093
C1_00200C_A|348	155.158	-0.576389	0.307627	-1.87366	0.0609775	0.134381
MSTRG.41.1|319|x|C1_00210C_A-T|Ca22chr1A_C_albicans_SC5314|calb	1.46616	-0.569008	1.61175	-0.353037	0.72406	#N/A
C1_00210C_A|1155	4343.05	-0.70927	0.147943	-4.79419	1.63331e-06	1.35037e-05
MSTRG.43.1|1100|x|C1_00210C_A-T|Ca22chr1A_C_albicans_SC5314|calb	1.34092	-1.62996	1.81641	-0.897355	0.36953	#N/A
MSTRG.44.1|1545|u|NA|Ca22chr1A_C_albicans_SC5314|calb	0.943878	0.427651	2.01385	0.212356	0.83183	#N/A
MSTRG.45.1|729|u|NA|Ca22chr1A_C_albicans_SC5314|calb	0.283092	-3.71633	5.3966	-0.688642	0.491049	#N/A
C1_00220W_A|1635	697.796	0.486639	0.214454	2.2692	0.023256	0.0620221
MSTRG.47.1|1097|x|C1_00220W_A-T|Ca22chr1A_C_albicans_SC5314|calb	22.2833	-1.69925	0.475878	-3.57076	0.000355951	0.00172979
MSTRG.48.1|958|x|C1_00230C_A-T|Ca22chr1A_C_albicans_SC5314|calb	0.0726169	-2.6611	5.45107	-0.488179	0.625423	#N/A
C1_00230C_A|1287	593.632	-1.29814	0.252221	-5.14684	2.64917e-07	2.5561e-06
C1_00240C_A|73	0.286639	-1.50554	4.72087	-0.318912	0.749794	#N/A
MSTRG.53.1|518|x|C1_00270W_A-T|Ca22chr1A_C_albicans_SC5314|calb	0.320257	-1.3911	4.05376	-0.343162	0.731477	#N/A
C1_00270W_A|900	2907.41	3.32311	0.327504	10.1468	3.4245e-24	2.25859e-22
C1_00280C_A|131	0	#N/A	#N/A	#N/A	#N/A	#N/A
C1_00290W_A|1962	9010.15	3.99078	0.196618	20.2971	1.36426e-91	1.51963e-88
MSTRG.56.1|1241|x|C1_00290W_A-T|Ca22chr1A_C_albicans_SC5314|calb	4.76089	-1.39171	0.905967	-1.53616	0.1245	0.233685
C1_00310W_A|1557	1927.37	1.07649	0.204187	5.27207	1.34892e-07	1.36596e-06
MSTRG.59.1|347|x|C1_00310W_A-T|Ca22chr1A_C_albicans_SC5314|calb	2.73903	0.0789645	1.2727	0.0620447	0.950527	0.978671
C1_00320W_A|786	646.988	0.321262	0.17718	1.81319	0.0698023	0.149619
C1_00330C_A|549	1067.89	0.0565966	0.165434	0.342111	0.732267	0.834392
C1_00340W_A|747	1419.63	0.722803	0.192753	3.7499	0.000176905	0.000923491
C1_00350C_A|876	6767.9	2.25914	0.21609	10.4546	1.3956e-25	9.85275e-24
MSTRG.64.1|1513|x|C1_00350C_A-T|Ca22chr1A_C_albicans_SC5314|calb	11.0008	0.432403	0.6293	0.687118	0.492008	0.637177
MSTRG.65.1|682|u|NA|Ca22chr1A_C_albicans_SC5314|calb	11.2135	1.23802	0.841725	1.47081	0.141343	0.256788
MSTRG.66.1|216|u|NA|Ca22chr1A_C_albicans_SC5314|calb	0.0742905	0	5.46817	0	1	#N/A
C1_00360W_A|1344	745.36	-1.32623	0.153947	-8.61486	7.00258e-18	2.70003e-16
MSTRG.68.1|295|x|C1_00360W_A-T|Ca22chr1A_C_albicans_SC5314|calb	1.56022	-0.649752	1.97152	-0.329569	0.741726	0.840963
C1_00370W_A|285	273.362	1.17901	0.347571	3.39214	0.0006935	0.00311206
C1_00380C_A|2238	988.689	0.625268	0.206775	3.02391	0.00249529	0.00945756
MSTRG.71.1|2350|x|C1_00380C_A-T|Ca22chr1A_C_albicans_SC5314|calb	60.4042	-2.56734	0.382036	-6.72017	1.81516e-11	3.27284e-10
MSTRG.72.1|301|u|NA|Ca22chr1A_C_albicans_SC5314|calb	0.723764	-0.106899	2.14657	-0.0497999	0.960282	#N/A
MSTRG.73.1|1553|x|C1_00390W_A-T|Ca22chr1A_C_albicans_SC5314|calb	2.10375	-3.40888	1.68841	-2.01899	0.0434883	0.103679
C1_00390W_A|3204	8301.16	-2.41321	0.169117	-14.2694	3.39415e-46	8.9543e-44
MSTRG.75.1|897|x|C1_00390W_A-T|Ca22chr1A_C_albicans_SC5314|calb	1.84304	-2.45579	1.88262	-1.30445	0.192079	0.324216
C1_00400W_A|1149	2494.92	0.561162	0.150745	3.72259	0.000197191	0.00101376
MSTRG.78.1|385|x|C1_00400W_A-T|Ca22chr1A_C_albicans_SC5314|calb	0.467372	-1.69819	3.36235	-0.505058	0.613518	#N/A
MSTRG.79.1|466|x|C1_00410C_A-T|Ca22chr1A_C_albicans_SC5314|calb	16.1415	0.239567	0.477671	0.501533	0.615996	0.746705
C1_00410C_A|1629	1746.33	0.294808	0.156208	1.88727	0.0591235	0.131451
MSTRG.81.1|1360|x|C1_00420W_A-T|Ca22chr1A_C_albicans_SC5314|calb	11.3138	-2.73296	0.894589	-3.05499	0.00225066	0.00864146
MSTRG.82.1|1034|u|NA|Ca22chr1A_C_albicans_SC5314|calb	24.0439	-4.08437	0.795158	-5.13655	2.7983e-07	2.68339e-06
C1_00420W_A|972	1711.51	0.214035	0.201783	1.06072	0.288817	0.439429
MSTRG.84.1|237|x|C1_00420W_A-T|Ca22chr1A_C_albicans_SC5314|calb	2.60724	-0.942534	1.601	-0.588717	0.556051	0.69515
C1_00430W_A|1677	864.772	0.00515081	0.177465	0.0290243	0.976845	0.99289
MSTRG.87.1|228|x|C1_00440W_A-T|Ca22chr1A_C_albicans_SC5314|calb	0.236204	-2.28765	5.43762	-0.420708	0.673968	#N/A
C1_00440W_A|1514	3422.98	-0.572755	0.112964	-5.07023	3.97329e-07	3.69159e-06
C1_00450C_A|543	2163.5	0.384053	0.187399	2.04939	0.040424	0.0976273
MSTRG.89.1|437|x|C1_00450C_A-T|Ca22chr1A_C_albicans_SC5314|calb	0.113739	-2.13096	5.44275	-0.391524	0.69541	#N/A
C1_00460W_A|321	4142.38	0.40492	0.238864	1.69519	0.0900395	0.183093
MSTRG.91.1|214|x|C1_00460W_A-T|Ca22chr1A_C_albicans_SC5314|calb	4.38914	-1.21157	1.02673	-1.18003	0.237988	0.380515
C1_00470C_A|1326	686.273	0.751861	0.194566	3.8643	0.000111407	0.000611305
MSTRG.93.1|412|x|C1_00480C_A-T|Ca22chr1A_C_albicans_SC5314|calb	0.243048	0	5.46817	0	1	#N/A
C1_00480C_A|2256	2024.66	-0.395231	0.210507	-1.87752	0.0604465	0.133563
MSTRG.95.1|311|x|C1_00490C_A-T|Ca22chr1A_C_albicans_SC5314|calb	3.46721	1.39803	1.14499	1.22099	0.222088	0.360569
C1_00490C_A|360	4435.52	-0.683452	0.277803	-2.4602	0.0138858	0.0402675
MSTRG.97.1|514|x|C1_00500C_A-T|Ca22chr1A_C_albicans_SC5314|calb	1.15585	1.0985	1.71289	0.641312	0.52132	#N/A
C1_00500C_A|1029	2300.73	0.0623145	0.184303	0.338108	0.735282	0.836117
C1_00510W_A|930	661.202	0.901412	0.189011	4.7691	1.85052e-06	1.51564e-05
C1_00520W_A|669	673.014	-0.12527	0.167679	-0.747081	0.455014	0.604655
MSTRG.101.1|201|x|C1_00520W_A-T|Ca22chr1A_C_albicans_SC5314|calb	0.322902	-2.27853	3.68072	-0.619045	0.535887	#N/A
MSTRG.102.1|280|x|C1_00530C_A-T|Ca22chr1A_C_albicans_SC5314|calb	0.218079	-2.38564	4.51689	-0.52816	0.597388	#N/A
C1_00530C_A|2442	801.259	-1.0456	0.175854	-5.94587	2.7499e-09	3.69046e-08
MSTRG.104.1|730|x|C1_00530C_A-T|Ca22chr1A_C_albicans_SC5314|calb	0.459614	0	4.23023	0	1	#N/A
C1_00540C_A|2169	1090.99	-0.406023	0.162946	-2.49177	0.0127109	0.0374015
MSTRG.106.1|672|x|C1_00550W_A-T|Ca22chr1A_C_albicans_SC5314|calb	27.6971	1.79734	0.424629	4.23273	2.30869e-05	0.00015029
C1_00550W_A|1911	347.005	-2.3906	0.198644	-12.0346	2.33838e-33	2.85881e-31
MSTRG.108.1|458|x|C1_00550W_A-T|Ca22chr1A_C_albicans_SC5314|calb	24.5084	1.73386	0.48986	3.5395	0.000400888	0.00192292
C1_00560W_A|1173	527.86	0.853231	0.176605	4.83131	1.35639e-06	1.13694e-05
C1_00570C_A|2385	796.866	-0.354427	0.252309	-1.40474	0.1601	0.283315
C1_00580W_A|930	1011.56	-0.208629	0.190296	-1.09634	0.272929	0.42211
MSTRG.112.1|205|x|C1_00580W_A-T|Ca22chr1A_C_albicans_SC5314|calb	0.599462	0.501647	2.57015	0.195182	0.84525	#N/A
MSTRG.113.1|298|x|C1_00590W_A-T|Ca22chr1A_C_albicans_SC5314|calb	0.215884	-1.27511	4.43422	-0.28756	0.773683	#N/A
C1_00590W_A|1281	13038.8	-0.277802	0.203619	-1.36432	0.172466	0.298717
MSTRG.115.1|355|x|C1_00590W_A-T|Ca22chr1A_C_albicans_SC5314|calb	0.94389	-1.30909	2.29943	-0.56931	0.569146	#N/A
C1_00600W_A|4608	905.755	-0.113343	0.241311	-0.469698	0.638571	0.763467
MSTRG.117.1|360|x|C1_00610W_A-T|Ca22chr1A_C_albicans_SC5314|calb	0.234769	-2.11614	4.94996	-0.427506	0.669011	#N/A
C1_00610W_A|1773	2670.07	-0.549562	0.184946	-2.97147	0.00296378	0.0109155
MSTRG.119.1|429|x|C1_00610W_A-T|Ca22chr1A_C_albicans_SC5314|calb	0.121673	-3.89638	5.46608	-0.712829	0.475952	#N/A
C1_00620W_A|942	1919.36	-0.885346	0.131873	-6.71361	1.89866e-11	3.40502e-10
MSTRG.121.1|602|x|C1_00630W_A-T|Ca22chr1A_C_albicans_SC5314|calb	14.4951	0.444697	0.691342	0.643237	0.52007	0.664589
C1_00630W_A|1746	396.864	-1.73745	0.229979	-7.55482	4.19425e-14	1.03821e-12
MSTRG.123.1|262|x|C1_00640C_A-T|Ca22chr1A_C_albicans_SC5314|calb	1.54171	-1.75032	1.49498	-1.1708	0.241677	#N/A
C1_00640C_A|3903	2398.57	0.101022	0.227774	0.443517	0.657392	0.77689
MSTRG.125.1|833|x|C1_00640C_A-T|Ca22chr1A_C_albicans_SC5314|calb	2.05648	-1.84906	1.2871	-1.43661	0.150828	0.270638
C1_00650C_A|681	2158	-0.772399	0.201626	-3.83084	0.000127705	0.000689785
MSTRG.127.1|736|x|C1_00660C_A-T|Ca22chr1A_C_albicans_SC5314|calb	2.43363	-3.0866	1.60811	-1.9194	0.0549337	0.124454
C1_00660C_A|1014	1381.46	-0.988579	0.141902	-6.96664	3.24589e-12	6.50801e-11
MSTRG.129.1|492|x|C1_00670C_A-T|Ca22chr1A_C_albicans_SC5314|calb	2.15925	0.657038	1.19706	0.548878	0.583089	0.717676
C1_00670C_A|1752	918.824	-0.784699	0.151806	-5.16911	2.35212e-07	2.27826e-06
MSTRG.132.1|293|x|C1_00670C_A-T|Ca22chr1A_C_albicans_SC5314|calb	1.37357	-1.07514	1.75551	-0.612436	0.540249	#N/A
MSTRG.133.1|383|u|NA|Ca22chr1A_C_albicans_SC5314|calb	0.916555	-0.314487	1.87474	-0.16775	0.86678	#N/A
MSTRG.134.1|258|u|NA|Ca22chr1A_C_albicans_SC5314|calb	1.15358	-2.20756	2.1408	-1.03118	0.302454	#N/A
MSTRG.135.1|426|u|NA|Ca22chr1A_C_albicans_SC5314|calb	11.4891	0.0149297	0.672353	0.0222051	0.982284	0.995126
MSTRG.136.1|430|x|C1_00680W_A-T|Ca22chr1A_C_albicans_SC5314|calb	0.861687	-0.816781	2.61069	-0.31286	0.754387	#N/A
C1_00680W_A|2124	3331.68	-1.42754	0.359625	-3.96953	7.2015e-05	0.000415631
MSTRG.138.1|436|x|C1_00690W_A-T|Ca22chr1A_C_albicans_SC5314|calb	1.48669	-2.96039	1.86346	-1.58866	0.112138	#N/A
C1_00690W_A|3042	474.427	-0.760063	0.18354	-4.14112	3.45613e-05	0.000216955
MSTRG.140.1|475|x|C1_00690W_A-T|Ca22chr1A_C_albicans_SC5314|calb	1.83565	0.102783	1.6525	0.0621982	0.950405	0.978671
C1_00700W_A|366	1015.53	0.747323	0.300625	2.4859	0.0129224	0.0379347
MSTRG.143.1|373|x|C1_00710C_A-T|Ca22chr1A_C_albicans_SC5314|calb	2.43246	-2.49409	1.34516	-1.85412	0.0637218	0.139084
C1_00710C_A|1729	13876	0.510831	0.214482	2.38169	0.0172332	0.0482443
MSTRG.144.1|333|x|C1_00710C_A-T|Ca22chr1A_C_albicans_SC5314|calb	0.351827	-3.77269	3.45618	-1.09158	0.275019	#N/A
C1_00720W_A|92	16.3911	-1.08784	0.717386	-1.51639	0.12942	0.240889
C1_00730C_A|1830	2692.33	-0.68016	0.144554	-4.70523	2.53577e-06	2.01755e-05
MSTRG.147.1|887|x|C1_00730C_A-T|Ca22chr1A_C_albicans_SC5314|calb	1.62221	-1.60016	1.56519	-1.02234	0.306619	0.458511
C1_00740C_A|1422	3787.14	0.181125	0.115914	1.56258	0.118151	0.224572
MSTRG.150.1|876|x|C1_00750C_A-T|Ca22chr1A_C_albicans_SC5314|calb	3.16893	-2.62201	1.35009	-1.9421	0.0521253	0.119688
C1_00750C_A|2526	1321.64	-0.684507	0.181207	-3.77749	0.000158414	0.000836282
MSTRG.152.1|209|x|C1_00750C_A-T|Ca22chr1A_C_albicans_SC5314|calb	0	#N/A	#N/A	#N/A	#N/A	#N/A
C1_00760W_A|660	1258.48	-0.514176	0.150854	-3.40845	0.00065334	0.00294752
MSTRG.154.1|823|x|C1_00760W_A-T|Ca22chr1A_C_albicans_SC5314|calb	4.19711	-3.43651	1.04729	-3.28134	0.00103315	0.00439614
MSTRG.155.1|790|x|C1_00770C_A-T|Ca22chr1A_C_albicans_SC5314|calb	5.53408	-0.615101	0.873016	-0.70457	0.481078	0.627643
C1_00770C_A|783	371.504	-0.154747	0.282456	-0.547862	0.583787	0.718225
MSTRG.157.1|462|x|C1_00770C_A-T|Ca22chr1A_C_albicans_SC5314|calb	2.19892	-4.07321	3.99058	-1.02071	0.307394	0.459258
MSTRG.159.1|1441|x|C1_00780C_A-T|Ca22chr1A_C_albicans_SC5314|calb	22.3941	-2.37041	0.422843	-5.60589	2.07191e-08	2.41804e-07
C1_00780C_A|2358	3419.12	-0.0103291	0.201703	-0.0512097	0.959158	0.983891
MSTRG.162.1|941|x|C1_00780C_A-T|Ca22chr1A_C_albicans_SC5314|calb	2.13658	-0.240611	1.19872	-0.200723	0.840915	0.908376
MSTRG.163.1|831|u|NA|Ca22chr1A_C_albicans_SC5314|calb	1.03958	0	2.94792	0	1	#N/A
MSTRG.164.1|1490|u|NA|Ca22chr1A_C_albicans_SC5314|calb	7.35811	-0.981733	0.848066	-1.15761	0.247022	0.391524
MSTRG.165.1|297|u|NA|Ca22chr1A_C_albicans_SC5314|calb	1.42405	-1.02173	2.0112	-0.508021	0.611439	#N/A
MSTRG.166.1|3892|u|NA|Ca22chr1A_C_albicans_SC5314|calb	74.1517	-0.927776	0.434097	-2.13726	0.0325771	0.0822634
MSTRG.167.1|531|u|NA|Ca22chr1A_C_albicans_SC5314|calb	5.74216	-1.13143	0.812099	-1.39322	0.163553	0.287855
MSTRG.168.1|407|u|NA|Ca22chr1A_C_albicans_SC5314|calb	1.70858	-1.99024	1.56285	-1.27347	0.202851	0.337748
MSTRG.169.1|401|u|NA|Ca22chr1A_C_albicans_SC5314|calb	0.401715	0	4.73091	0	1	#N/A
MSTRG.170.1|2091|u|NA|Ca22chr1A_C_albicans_SC5314|calb	7.67716	-0.583334	0.712508	-0.818706	0.412954	0.565032
MSTRG.171.1|330|u|NA|Ca22chr1A_C_albicans_SC5314|calb	2.16894	-2.55736	1.65102	-1.54896	0.121393	0.229389
C1_00790W_A|1101	265.368	0.83628	0.307595	2.71877	0.00655249	0.0214669
MSTRG.173.1|3062|x|C1_00790W_A-T|Ca22chr1A_C_albicans_SC5314|calb	176.305	1.223	0.311865	3.92155	8.79808e-05	0.000496346
MSTRG.175.1|2069|x|C1_00800C_A-T|Ca22chr1A_C_albicans_SC5314|calb	22.9208	-1.50378	0.557852	-2.69567	0.00702479	0.0228203
C1_00800C_A|654	1248.81	1.23043	0.207907	5.91816	3.25563e-09	4.30009e-08
C1_00810W_A|882	232.726	1.98307	0.258243	7.67909	1.60216e-14	4.27173e-13
MSTRG.178.1|504|x|C1_00820W_A-T|Ca22chr1A_C_albicans_SC5314|calb	0.354205	-0.868759	2.72394	-0.318935	0.749776	#N/A
C1_00820W_A|1047	284.979	-0.51711	0.28568	-1.8101	0.0702796	0.150449
MSTRG.180.1|1274|x|C1_00830W_A-T|Ca22chr1A_C_albicans_SC5314|calb	25.81	0.816805	0.598375	1.36504	0.172241	0.298472
C1_00830W_A|1800	462.909	0.638374	0.288321	2.21411	0.0268212	0.0698034
MSTRG.184.1|452|x|C1_00840C_A-T|Ca22chr1A_C_albicans_SC5314|calb	14.7713	1.26367	0.673701	1.87571	0.0606947	0.133964
C1_00840C_A|1731	918.606	0.143823	0.201703	0.713044	0.475819	0.623703
MSTRG.185.1|679|x|C1_00840C_A-T|Ca22chr1A_C_albicans_SC5314|calb	0.389146	-1.33172	2.84474	-0.468132	0.63969	#N/A
MSTRG.186.1|204|u|NA|Ca22chr1A_C_albicans_SC5314|calb	1.27388	0	2.02798	0	1	#N/A
MSTRG.187.1|220|u|NA|Ca22chr1A_C_albicans_SC5314|calb	0.0922099	0	5.46817	0	1	#N/A
MSTRG.188.1|282|u|NA|Ca22chr1A_C_albicans_SC5314|calb	1.8633	0	1.7954	0	1	1
MSTRG.189.1|982|u|NA|Ca22chr1A_C_albicans_SC5314|calb	12.9346	1.29872	0.917155	1.41604	0.156765	0.278696
MSTRG.190.1|671|x|C1_00850W_A-T|Ca22chr1A_C_albicans_SC5314|calb	2.15039	-0.744099	1.43256	-0.519418	0.603469	0.736162
C1_00850W_A|747	3426	1.95353	0.283777	6.88401	5.81899e-12	1.13053e-10
MSTRG.192.1|794|x|C1_00860W_A-T|Ca22chr1A_C_albicans_SC5314|calb	3.01635	1.09092	1.18937	0.917224	0.359025	0.512857
C1_00860W_A|1002	462.099	-0.172881	0.24002	-0.720278	0.471354	0.619711
MSTRG.194.1|872|x|C1_00870W_A-T|Ca22chr1A_C_albicans_SC5314|calb	8.71415	2.06062	0.722623	2.85158	0.00435025	0.015185
C1_00870W_A|2097	1593.04	-0.684253	0.148784	-4.59896	4.24608e-06	3.23949e-05
MSTRG.196.1|645|x|C1_00870W_A-T|Ca22chr1A_C_albicans_SC5314|calb	2.9516	-1.364	1.23084	-1.10818	0.267782	0.416075
MSTRG.198.1|259|u|NA|Ca22chr1A_C_albicans_SC5314|calb	0.304137	-2.88818	5.34009	-0.540849	0.588612	#N/A
MSTRG.199.1|349|u|NA|Ca22chr1A_C_albicans_SC5314|calb	0.927448	-3.81285	2.46754	-1.5452	0.122298	#N/A
MSTRG.200.1|521|x|C1_00880W_A-T|Ca22chr1A_C_albicans_SC5314|calb	1.28492	0	2.21225	0	1	#N/A
C1_00880W_A|1626	92.9792	-0.270738	0.28764	-0.941238	0.346583	0.499424
MSTRG.202.1|289|x|C1_00890W_A-T|Ca22chr1A_C_albicans_SC5314|calb	0.507175	-3.78066	3.32893	-1.1357	0.256082	#N/A
C1_00890W_A|2151	547.988	0.615962	0.235178	2.61913	0.00881531	0.0275909
MSTRG.204.1|333|x|C1_00890W_A-T|Ca22chr1A_C_albicans_SC5314|calb	0.306423	-1.90538	5.18463	-0.367507	0.713241	#N/A
C1_00900W_A|618	1232.77	1.43778	0.281983	5.09881	3.4179e-07	3.22034e-06
MSTRG.206.1|287|x|C1_00900W_A-T|Ca22chr1A_C_albicans_SC5314|calb	3.89746	-0.335389	1.11519	-0.300746	0.763608	0.856939
C1_00910W_A|1007	408.973	0.210189	0.185987	1.13013	0.258423	0.404859
MSTRG.208.1|261|x|C1_00910W_A-T|Ca22chr1A_C_albicans_SC5314|calb	0.146725	-2.66109	5.45107	-0.488177	0.625425	#N/A
MSTRG.209.1|492|x|C1_00910W_A-T|Ca22chr1A_C_albicans_SC5314|calb	1.79588	-1.24514	1.8479	-0.67381	0.500432	0.645085
C1_00920W_A|3837	1211.57	-0.27547	0.187025	-1.4729	0.140778	0.256273
MSTRG.211.1|227|x|C1_00930C_A-T|Ca22chr1A_C_albicans_SC5314|calb	0.736151	-2.36567	2.46443	-0.959929	0.337091	#N/A
C1_00930C_A|4639	3650.38	-0.0291497	0.182979	-0.159306	0.873428	0.929966
MSTRG.213.1|456|x|C1_00930C_A-T|Ca22chr1A_C_albicans_SC5314|calb	0.319062	-2.06911	3.61535	-0.572312	0.567111	#N/A
MSTRG.214.1|278|x|C1_00940W_A-T|Ca22chr1A_C_albicans_SC5314|calb	0.372772	-3.05506	4.35588	-0.701364	0.483076	#N/A
C1_00940W_A|459	1252.26	0.99819	0.318453	3.1345	0.00172148	0.00686197
C1_00950C_A|1962	2972.96	-0.0528457	0.165899	-0.318542	0.750074	0.847553
MSTRG.217.1|537|x|C1_00950C_A-T|Ca22chr1A_C_albicans_SC5314|calb	1.13462	1.73974	1.76097	0.987941	0.323181	#N/A
MSTRG.219.1|807|x|C1_00960C_A-T|Ca22chr1A_C_albicans_SC5314|calb	3.09775	-0.298709	1.16341	-0.256753	0.797369	0.878517
C1_00960C_A|3123	780.303	-0.00128305	0.243803	-0.00526265	0.995801	1
MSTRG.221.1|238|x|C1_00960C_A-T|Ca22chr1A_C_albicans_SC5314|calb	0.252375	-2.80965	4.23161	-0.663968	0.506711	#N/A
MSTRG.222.1|553|x|C1_00970W_A-T|Ca22chr1A_C_albicans_SC5314|calb	10.2647	0.0846267	0.659221	0.128374	0.897853	0.945779
C1_00970W_A|526	233.292	-0.309167	0.254532	-1.21465	0.224499	0.36394
MSTRG.224.1|631|x|C1_00970W_A-T|Ca22chr1A_C_albicans_SC5314|calb	0.28264	-1.51727	4.67848	-0.324309	0.745704	#N/A
C1_00980W_A|270	1712.19	0.329633	0.300833	1.09574	0.273195	0.42226
C1_00990C_A|2934	1709.05	0.318781	0.224038	1.42289	0.154768	0.276027
MSTRG.227.1|456|x|C1_00990C_A-T|Ca22chr1A_C_albicans_SC5314|calb	0.778375	-1.26435	2.0926	-0.604203	0.545709	#N/A
C1_01000C_A|1092	401.679	-0.249731	0.21858	-1.14252	0.25324	0.398381
C1_01010W_A|471	2385.94	0.251503	0.167003	1.50598	0.132073	0.244466
MSTRG.230.1|610|x|C1_01010W_A-T|Ca22chr1A_C_albicans_SC5314|calb	3.13264	-2.1209	1.15906	-1.82985	0.0672725	0.14519
C1_01020W_A|73	0.123346	0	5.46817	0	1	#N/A
MSTRG.232.1|278|x|C1_01030W_A-T|Ca22chr1A_C_albicans_SC5314|calb	0	#N/A	#N/A	#N/A	#N/A	#N/A
C1_01030W_A|1020	2157.59	0.572525	0.218505	2.62019	0.00878804	0.0275141
MSTRG.234.1|425|x|C1_01030W_A-T|Ca22chr1A_C_albicans_SC5314|calb	3.12839	-0.0889187	1.31756	-0.0674876	0.946194	0.976587
C1_01040W_A|444	1113	-1.08702	0.21069	-5.15933	2.47841e-07	2.39596e-06
C1_01050C_A|939	2532.56	0.27461	0.236945	1.15896	0.246472	0.390962
MSTRG.237.1|378|x|C1_01050C_A-T|Ca22chr1A_C_albicans_SC5314|calb	1.19763	-0.919846	1.71731	-0.535633	0.592212	#N/A
MSTRG.238.1|323|x|C1_01060W_A-T|Ca22chr1A_C_albicans_SC5314|calb	2.4407	-0.776501	1.36626	-0.568339	0.569804	0.706442
C1_01060W_A|456	11370.6	-0.762474	0.226943	-3.35976	0.000780104	0.00345736
C1_01070C_A|1425	329.099	-0.368957	0.205082	-1.79907	0.0720079	0.1534
C1_01080W_A|1506	307.782	-0.100406	0.18318	-0.548126	0.583605	0.718134
C1_01090C_A|309	1404.47	0.294955	0.283363	1.04091	0.297917	0.448778
MSTRG.243.1|504|x|C1_01090C_A-T|Ca22chr1A_C_albicans_SC5314|calb	3.49276	-1.86403	1.23583	-1.50833	0.13147	0.243711
MSTRG.244.1|226|u|NA|Ca22chr1A_C_albicans_SC5314|calb	42.5258	1.20458	0.553377	2.17677	0.0294975	0.0756491
MSTRG.246.1|434|x|C1_01100W_A-T|Ca22chr1A_C_albicans_SC5314|calb	0.331325	0	3.99023	0	1	#N/A
C1_01100W_A|6765	1170.92	0.164505	0.219885	0.748139	0.454377	0.604048
MSTRG.248.1|214|x|C1_01100W_A-T|Ca22chr1A_C_albicans_SC5314|calb	0.0213794	0	5.46817	0	1	#N/A
MSTRG.249.1|243|x|C1_01110C_A-T|Ca22chr1A_C_albicans_SC5314|calb	0.110604	-2.03055	5.42334	-0.37441	0.708099	#N/A
C1_01110C_A|1530	1661.34	0.330976	0.185473	1.78449	0.0743438	0.157627
MSTRG.251.1|1600|x|C1_01110C_A-T|Ca22chr1A_C_albicans_SC5314|calb	0.176925	-1.70561	4.7791	-0.356889	0.721175	#N/A
MSTRG.252.1|2003|u|NA|Ca22chr1A_C_albicans_SC5314|calb	12.2094	0.83904	0.592449	1.41622	0.15671	0.278696
MSTRG.253.1|205|u|NA|Ca22chr1A_C_albicans_SC5314|calb	0.00933162	-2.66101	5.45107	-0.488164	0.625434	#N/A
MSTRG.254.1|361|x|C1_01130W_A-T|Ca22chr1A_C_albicans_SC5314|calb	0.497519	-1.48481	2.94344	-0.504446	0.613948	#N/A
C1_01130W_A|2208	1255.06	0.0122999	0.188458	0.0652659	0.947962	0.977306
MSTRG.257.1|673|x|C1_01140C_A-T|Ca22chr1A_C_albicans_SC5314|calb	0.970117	-1.23317	1.96389	-0.62792	0.530056	#N/A
C1_01140C_A|2103	1192.43	0.829414	0.189842	4.36898	1.24828e-05	8.59477e-05
MSTRG.258.1|3378|x|C1_01140C_A-T|Ca22chr1A_C_albicans_SC5314|calb	13.025	0.699666	0.606687	1.15326	0.248805	0.393666
C1_01150C_A|2070	454.551	1.42716	0.171769	8.3086	9.68395e-17	3.31337e-15
MSTRG.260.1|213|x|C1_01150C_A-T|Ca22chr1A_C_albicans_SC5314|calb	0.574353	-3.21725	3.35213	-0.959765	0.337174	#N/A
C1_01160C_A|813	651.977	1.43164	0.214887	6.66232	2.69534e-11	4.69927e-10
MSTRG.262.1|338|x|C1_01170C_A-T|Ca22chr1A_C_albicans_SC5314|calb	0.119387	0	5.46817	0	1	#N/A
C1_01170C_A|2217	634.565	0.621222	0.165564	3.75215	0.000175323	0.000916378
MSTRG.264.1|251|x|C1_01170C_A-T|Ca22chr1A_C_albicans_SC5314|calb	3.75097	-1.54836	1.67923	-0.922071	0.356492	0.509746
MSTRG.266.1|674|x|C1_01180C_A-T|Ca22chr1A_C_albicans_SC5314|calb	26.8528	1.78908	0.442647	4.04177	5.30492e-05	0.000318264
C1_01180C_A|1824	6.49093	-0.74594	0.802466	-0.929559	0.352599	0.505436
MSTRG.268.1|446|x|C1_01180C_A-T|Ca22chr1A_C_albicans_SC5314|calb	0.831647	-0.662744	2.58859	-0.256025	0.797932	#N/A
C1_01190C_A|1392	941.359	-0.154312	0.155977	-0.989324	0.322505	0.475108
C1_01200W_A|1923	760.141	0.107017	0.169992	0.629538	0.528997	0.671971
MSTRG.271.1|716|x|C1_01200W_A-T|Ca22chr1A_C_albicans_SC5314|calb	55.0762	0.157471	0.588069	0.267776	0.788872	0.873148
C1_01210W_A|1248	1891.62	-0.637534	0.185578	-3.43539	0.000591702	0.00270242
MSTRG.273.1|345|x|C1_01210W_A-T|Ca22chr1A_C_albicans_SC5314|calb	0.391094	0	3.53372	0	1	#N/A
C1_01220C_A|753	353.503	1.84083	0.409403	4.49638	6.91205e-06	5.02125e-05
MSTRG.275.1|1462|x|C1_01220C_A-T|Ca22chr1A_C_albicans_SC5314|calb	309.106	1.67938	0.460373	3.64786	0.000264437	0.00132815
MSTRG.276.1|1319|x|C1_01240W_A-T|Ca22chr1A_C_albicans_SC5314|calb	9.15467	-1.13908	1.13454	-1.004	0.315377	0.467296
C1_01240W_A|1050	442.123	0.183164	0.173765	1.05409	0.291842	0.442366
MSTRG.278.1|425|x|C1_01250W_A-T|Ca22chr1A_C_albicans_SC5314|calb	0.797602	-1.37224	2.27317	-0.603669	0.546064	#N/A
C1_01250W_A|1875	1710.39	0.415097	0.142091	2.92135	0.00348521	0.0125447
C1_01260C_A|453	658.31	0.247976	0.168327	1.47319	0.140701	0.256227
MSTRG.281.1|252|x|C1_01260C_A-T|Ca22chr1A_C_albicans_SC5314|calb	0.699562	-2.54906	2.5712	-0.991387	0.321496	#N/A
MSTRG.282.1|583|x|C1_01270W_A-T|Ca22chr1A_C_albicans_SC5314|calb	0.262929	-1.08057	4.14202	-0.26088	0.794185	#N/A
C1_01270W_A|1284	1323.68	0.728343	0.163025	4.46768	7.90707e-06	5.66607e-05
MSTRG.284.1|286|x|C1_01270W_A-T|Ca22chr1A_C_albicans_SC5314|calb	96.0431	-0.880129	0.332216	-2.64926	0.00806673	0.0256483
C1_01280C_A|348	131.998	0.143148	0.290827	0.49221	0.622571	0.75099
MSTRG.286.1|372|x|C1_01290C_A-T|Ca22chr1A_C_albicans_SC5314|calb	0.127092	-2.66108	5.45107	-0.488176	0.625426	#N/A
C1_01290C_A|2274	664.866	-0.160224	0.20469	-0.782761	0.433768	0.584478
MSTRG.288.1|368|x|C1_01290C_A-T|Ca22chr1A_C_albicans_SC5314|calb	0.254897	0	5.46817	0	1	#N/A
C1_01300W_A|984	2736.33	0.341218	0.156335	2.18262	0.0290641	0.0746523
MSTRG.290.1|289|x|C1_01300W_A-T|Ca22chr1A_C_albicans_SC5314|calb	2.03812	0.0613702	1.21604	0.0504675	0.95975	0.984296
C1_01310W_A|354	3.62457	-0.742299	1.37599	-0.539467	0.589565	0.723337
MSTRG.292.1|444|x|C1_01320W_A-T|Ca22chr1A_C_albicans_SC5314|calb	0.791757	-1.80877	2.495	-0.72496	0.468476	#N/A
C1_01320W_A|1527	3194.72	-0.40679	0.143827	-2.82832	0.00467923	0.0161812
MSTRG.294.1|276|x|C1_01320W_A-T|Ca22chr1A_C_albicans_SC5314|calb	1.11627	-1.36323	1.72726	-0.789243	0.42997	#N/A
MSTRG.295.1|204|x|C1_01330C_A-T|Ca22chr1A_C_albicans_SC5314|calb	7.42522	-1.67493	0.860089	-1.94739	0.0514874	0.118413
C1_01330C_A|480	1620.67	0.961726	0.320816	2.99775	0.00271978	0.010136
MSTRG.297.1|396|x|C1_01340C_A-T|Ca22chr1A_C_albicans_SC5314|calb	0.390337	-1.41332	3.358	-0.420881	0.673842	#N/A
C1_01340C_A|867	487.09	-0.651377	0.200576	-3.24754	0.00116407	0.00487664
MSTRG.299.1|385|x|C1_01350C_A-T|Ca22chr1A_C_albicans_SC5314|calb	0.648849	-1.22456	2.25766	-0.542404	0.587541	#N/A
C1_01350C_A|1194	17898.6	0.0590467	0.137894	0.428204	0.668503	0.785759
MSTRG.302.1|687|x|C1_01360C_A-T|Ca22chr1A_C_albicans_SC5314|calb	20.8965	-2.62535	1.17501	-2.23433	0.0254613	0.066942
C1_01360C_A|1983	2750.37	0.0312634	0.145587	0.21474	0.82997	0.901653
MSTRG.303.1|780|x|C1_01360C_A-T|Ca22chr1A_C_albicans_SC5314|calb	2.00436	-1.48858	1.63071	-0.91284	0.361327	0.515263
MSTRG.305.1|1441|x|C1_01370C_A-T|Ca22chr1A_C_albicans_SC5314|calb	6.02146	0.299366	0.821151	0.364568	0.715434	0.822217
C1_01370C_A|641	20873.7	0.377588	0.268488	1.40635	0.15962	0.282691
C1_01380C_A|1656	768.841	1.03673	0.198389	5.22574	1.73457e-07	1.71828e-06
MSTRG.308.1|586|x|C1_01390C_A-T|Ca22chr1A_C_albicans_SC5314|calb	0.320149	-2.63875	3.26982	-0.807002	0.419665	#N/A
C1_01390C_A|1824	1512.85	-0.165416	0.221934	-0.745336	0.456068	0.605414
MSTRG.311.1|1507|x|C1_01390C_A-T|Ca22chr1A_C_albicans_SC5314|calb	27.9036	-0.0717931	0.596017	-0.120455	0.904123	0.94959
C1_01400C_A|1476	1682.19	-0.00417499	0.126957	-0.0328851	0.973766	0.991575
MSTRG.314.1|666|x|C1_01400C_A-T|Ca22chr1A_C_albicans_SC5314|calb	1.87581	-0.292606	1.69167	-0.172968	0.862676	0.922193
MSTRG.316.1|382|u|NA|Ca22chr1A_C_albicans_SC5314|calb	0.455178	-0.16338	3.63227	-0.0449801	0.964123	#N/A
C1_01420C_A|1041	868.425	0.000615246	0.197443	0.00311607	0.997514	1
MSTRG.319.1|1093|x|C1_01420C_A-T|Ca22chr1A_C_albicans_SC5314|calb	3.49766	1.4721	0.948331	1.5523	0.12059	0.228226
C1_01440C_A|399	43.3041	-0.520643	0.548349	-0.949473	0.34238	0.49529
MSTRG.322.1|279|x|C1_01440C_A-T|Ca22chr1A_C_albicans_SC5314|calb	1.71677	-1.87028	1.77155	-1.05573	0.291093	0.441517
MSTRG.323.1|1711|x|C1_01450W_A-T|Ca22chr1A_C_albicans_SC5314|calb	27.5833	1.56311	0.468442	3.33682	0.000847416	0.00371989
MSTRG.324.1|996|u|NA|Ca22chr1A_C_albicans_SC5314|calb	1.91322	-1.13877	1.75473	-0.648972	0.516356	0.661192
C1_01450W_A|1701	3205.63	-0.803846	0.16183	-4.96722	6.79186e-07	6.06848e-06
MSTRG.326.1|400|x|C1_01450W_A-T|Ca22chr1A_C_albicans_SC5314|calb	0.167331	-3.10364	5.43856	-0.570673	0.568221	#N/A
C1_01460W_A|2979	1619.64	0.206783	0.194637	1.0624	0.288052	0.43873
MSTRG.329.1|267|x|C1_01460W_A-T|Ca22chr1A_C_albicans_SC5314|calb	0.0742905	0	5.46817	0	1	#N/A
MSTRG.330.1|290|x|C1_01470W_A-T|Ca22chr1A_C_albicans_SC5314|calb	0.0328698	0	5.46817	0	1	#N/A
C1_01470W_A|1296	1764.62	-0.327203	0.157724	-2.07453	0.0380302	0.0927589
MSTRG.332.1|359|x|C1_01470W_A-T|Ca22chr1A_C_albicans_SC5314|calb	0.707996	-0.206711	2.15134	-0.0960847	0.923453	#N/A
MSTRG.333.1|434|x|C1_01480C_A-T|Ca22chr1A_C_albicans_SC5314|calb	11.6626	0.280306	0.504613	0.555488	0.578561	0.713504
C1_01480C_A|750	40129.4	-0.177109	0.182534	-0.970283	0.331905	0.48476
MSTRG.335.1|1390|x|C1_01480C_A-T|Ca22chr1A_C_albicans_SC5314|calb	30.3347	-1.53722	0.622678	-2.46872	0.0135597	0.0395162
MSTRG.336.1|1293|x|C1_01490W_A-T|Ca22chr1A_C_albicans_SC5314|calb	5.02905	1.11638	1.01701	1.09771	0.272331	0.421315
C1_01490W_A|603	5857.12	0.047771	0.147142	0.324659	0.745439	0.843552
MSTRG.338.1|1345|x|C1_01490W_A-T|Ca22chr1A_C_albicans_SC5314|calb	0.469651	0.273894	2.5719	0.106495	0.91519	#N/A
MSTRG.340.1|284|u|NA|Ca22chr1A_C_albicans_SC5314|calb	0	#N/A	#N/A	#N/A	#N/A	#N/A
MSTRG.341.1|211|u|NA|Ca22chr1A_C_albicans_SC5314|calb	0.0317897	0	5.46817	0	1	#N/A
C1_01500W_A|459	0.23159	-3.71845	5.46692	-0.680173	0.496395	#N/A
MSTRG.344.1|1218|u|NA|Ca22chr1A_C_albicans_SC5314|calb	0.957252	-0.516222	1.83465	-0.281374	0.778424	#N/A
MSTRG.345.1|221|u|NA|Ca22chr1A_C_albicans_SC5314|calb	0.269358	0	5.46817	0	1	#N/A
MSTRG.346.1|651|x|C1_01510W_A-T|Ca22chr1A_C_albicans_SC5314|calb	1.1332	-1.8343	2.49914	-0.733975	0.462964	#N/A
C1_01510W_A|2154	294.014	0.419346	0.253032	1.65728	0.097462	0.194483
MSTRG.348.1|660|x|C1_01510W_A-T|Ca22chr1A_C_albicans_SC5314|calb	1.82032	-3.56361	1.85487	-1.92122	0.0547042	0.124159
MSTRG.352.1|267|u|NA|Ca22chr1A_C_albicans_SC5314|calb	1.2479	0	2.23536	0	1	#N/A
MSTRG.354.1|431|x|C1_01520C_A-T|Ca22chr1A_C_albicans_SC5314|calb	7.70378	-2.80994	1.39584	-2.01308	0.0441059	0.104753
C1_01520C_A|705	4706.61	-0.150309	0.154663	-0.971854	0.331123	0.484176
MSTRG.356.1|721|x|C1_01530C_A-T|Ca22chr1A_C_albicans_SC5314|calb	8.73809	-1.12368	1.22525	-0.917102	0.359089	0.512875
C1_01530C_A|1869	4523.54	0.115831	0.151806	0.763018	0.445452	0.59566
MSTRG.358.1|212|x|C1_01530C_A-T|Ca22chr1A_C_albicans_SC5314|calb	0.128779	0	5.46817	0	1	#N/A
MSTRG.359.1|460|x|C1_01540W_A-T|Ca22chr1A_C_albicans_SC5314|calb	1.80444	-0.378895	1.78237	-0.21258	0.831655	0.902494
MSTRG.360.1|312|u|NA|Ca22chr1A_C_albicans_SC5314|calb	3.99624	-0.334262	1.08983	-0.306711	0.759063	0.853706
C1_01540W_A|1851	1126.03	-0.729917	0.133746	-5.4575	4.82898e-08	5.26774e-07
MSTRG.362.1|416|x|C1_01540W_A-T|Ca22chr1A_C_albicans_SC5314|calb	0.857667	-0.415297	2.07352	-0.200287	0.841257	#N/A
C1_01550W_A|1560	1307.33	-1.16776	0.152892	-7.63778	2.20999e-14	5.73967e-13
MSTRG.364.1|313|x|C1_01550W_A-T|Ca22chr1A_C_albicans_SC5314|calb	0.934243	-4.76852	2.41844	-1.97173	0.0486401	#N/A
C1_01560W_A|4638	1881.24	-0.405844	0.241428	-1.68101	0.0927605	0.187108
C1_01570C_A|522	811.732	0.0612177	0.16653	0.367608	0.713166	0.820742
MSTRG.367.1|338|x|C1_01570C_A-T|Ca22chr1A_C_albicans_SC5314|calb	8.26461	-1.35677	0.923266	-1.46953	0.141688	0.257183
C1_01580W_A|531	2138.26	0.42673	0.179158	2.38187	0.0172251	0.0482352
MSTRG.369.1|319|x|C1_01580W_A-T|Ca22chr1A_C_albicans_SC5314|calb	11.8258	-0.829814	0.686271	-1.20916	0.2266	0.366657
MSTRG.370.1|263|x|C1_01590C_A-T|Ca22chr1A_C_albicans_SC5314|calb	1.33933	0.559922	1.55608	0.359829	0.718975	#N/A
C1_01590C_A|3705	3091.08	-0.281017	0.23094	-1.21684	0.223667	0.362766
C1_01600W_A|882	2538.67	0.353756	0.206925	1.70958	0.0873434	0.1789
C1_01610C_A|1054	625.732	0.582156	0.300028	1.94034	0.0523384	0.120039
MSTRG.374.1|364|x|C1_01610C_A-T|Ca22chr1A_C_albicans_SC5314|calb	0.800723	0	3.20663	0	1	#N/A
C1_01620C_A|999	632.91	-1.21853	0.265315	-4.59276	4.37424e-06	3.32851e-05
MSTRG.376.1|3781|x|C1_01620C_A-T|Ca22chr1A_C_albicans_SC5314|calb	149.04	0.0808827	0.311626	0.25955	0.795211	0.876813
MSTRG.377.1|4014|x|C1_01630W_A-T|Ca22chr1A_C_albicans_SC5314|calb	91.7321	0.245987	0.312019	0.78837	0.43048	0.581743
C1_01630W_A|684	4683.5	1.1998	0.192369	6.23696	4.46166e-10	6.77698e-09
MSTRG.379.1|1498|x|C1_01640W_A-T|Ca22chr1A_C_albicans_SC5314|calb	20.8686	1.1163	0.504868	2.21108	0.0270306	0.0702389
C1_01640W_A|1357	4521.08	-0.546097	0.204721	-2.66752	0.00764135	0.0245213
MSTRG.382.1|771|x|C1_01640W_A-T|Ca22chr1A_C_albicans_SC5314|calb	1.50148	-2.09543	1.29644	-1.6163	0.10603	#N/A
C1_01650W_A|1383	2052.27	-1.43265	0.152351	-9.40364	5.27058e-21	2.72661e-19
C1_01660C_A|82	0.0586363	-2.66105	5.45107	-0.488171	0.625429	#N/A
C1_01670C_A|4797	601.298	1.06933	0.238925	4.47556	7.62112e-06	5.47683e-05
MSTRG.387.1|403|x|C1_01680C_A-T|Ca22chr1A_C_albicans_SC5314|calb	0.936155	0.505557	1.7548	0.288099	0.773271	#N/A
C1_01680C_A|513	1354.77	0.66824	0.231522	2.88629	0.00389818	0.013832
MSTRG.389.1|705|x|C1_01690C_A-T|Ca22chr1A_C_albicans_SC5314|calb	0.922934	-2.161	2.53764	-0.85158	0.394447	#N/A
C1_01690C_A|972	15878.2	-0.143616	0.139759	-1.0276	0.304136	0.455818
MSTRG.392.1|680|u|NA|Ca22chr1A_C_albicans_SC5314|calb	4.46073	0.455933	0.951386	0.47923	0.631775	0.757984
MSTRG.393.1|521|u|NA|Ca22chr1A_C_albicans_SC5314|calb	0.0186632	-2.22362	5.444	-0.408453	0.682941	#N/A
C1_01700W_A|3201	1238.89	-0.742785	0.194298	-3.82291	0.000131886	0.000708171
MSTRG.394.1|1879|x|C1_01700W_A-T|Ca22chr1A_C_albicans_SC5314|calb	21.1352	-3.12227	0.516953	-6.03976	1.54341e-09	2.17618e-08
MSTRG.395.1|553|x|C1_01710W_A-T|Ca22chr1A_C_albicans_SC5314|calb	0.649021	0	2.73249	0	1	#N/A
C1_01710W_A|2004	755.918	-1.16356	0.212238	-5.48233	4.19758e-08	4.67882e-07
MSTRG.397.1|456|x|C1_01710W_A-T|Ca22chr1A_C_albicans_SC5314|calb	0.306763	-0.549252	4.47854	-0.122641	0.902392	#N/A
MSTRG.398.1|1048|x|C1_01720C_A-T|Ca22chr1A_C_albicans_SC5314|calb	30.284	-1.25614	0.411753	-3.05071	0.00228304	0.00874234
C1_01720C_A|87	54.0673	-0.15795	0.496351	-0.318223	0.750316	0.847731
MSTRG.400.1|469|u|NA|Ca22chr1A_C_albicans_SC5314|calb	375.402	1.08523	0.451034	2.40609	0.0161243	0.0456498
C1_01730W_A|73	0.0653033	0	5.46817	0	1	#N/A
MSTRG.403.1|1834|u|NA|Ca22chr1A_C_albicans_SC5314|calb	5.26674	-2.59689	1.53612	-1.69055	0.090923	0.184403
MSTRG.404.1|279|x|C1_01740W_A-T|Ca22chr1A_C_albicans_SC5314|calb	0.123595	0	5.46817	0	1	#N/A
C1_01740W_A|2388	1458.66	1.13	0.318237	3.55081	0.000384046	0.0018501
MSTRG.406.1|1774|x|C1_01740W_A-T|Ca22chr1A_C_albicans_SC5314|calb	3.51685	0.37568	0.931377	0.40336	0.686683	0.801024
C1_01750W_A|1902	144.872	1.24409	0.283637	4.38621	1.15342e-05	8.00763e-05
MSTRG.410.1|494|x|C1_01750W_A-T|Ca22chr1A_C_albicans_SC5314|calb	0.236027	-4.04255	5.46546	-0.739654	0.45951	#N/A
MSTRG.413.1|608|x|C1_01760W_A-T|Ca22chr1A_C_albicans_SC5314|calb	0.282998	-2.54735	3.78807	-0.672466	0.501287	#N/A
C1_01760W_A|2136	850.892	-0.497437	0.152605	-3.25964	0.00111554	0.00470282
MSTRG.415.1|628|x|C1_01760W_A-T|Ca22chr1A_C_albicans_SC5314|calb	0.567716	-1.94723	2.36398	-0.823708	0.410105	#N/A
C1_01770W_A|1131	322.278	0.149958	0.175358	0.85515	0.392468	0.546685
C1_01780C_A|1875	5305.33	1.30055	0.205654	6.32398	2.54903e-10	4.01793e-09
MSTRG.418.1|2199|x|C1_01780C_A-T|Ca22chr1A_C_albicans_SC5314|calb	15.743	-0.387492	1.30897	-0.296029	0.767208	0.859497
MSTRG.419.1|1315|u|NA|Ca22chr1A_C_albicans_SC5314|calb	2.07686	-1.13459	1.33643	-0.848965	0.395901	0.550243
C1_01790W_A|3216	880.211	0.486074	0.228084	2.13112	0.0330795	0.0833056
MSTRG.421.1|640|x|C1_01790W_A-T|Ca22chr1A_C_albicans_SC5314|calb	18.4815	1.73849	0.513541	3.3853	0.000711008	0.00318066
C1_01800W_A|720	673.709	-0.262894	0.205811	-1.27736	0.201476	0.335906
C1_01810C_A|1530	1486.23	-0.298919	0.174017	-1.71775	0.0858415	0.176598
MSTRG.424.1|340|x|C1_01810C_A-T|Ca22chr1A_C_albicans_SC5314|calb	0.0836221	-2.66105	5.45107	-0.48817	0.62543	#N/A
C1_01820C_A|1188	565.213	0.27156	0.159619	1.7013	0.0888864	0.181299
MSTRG.426.1|697|x|C1_01820C_A-T|Ca22chr1A_C_albicans_SC5314|calb	0.397312	-1.61298	3.02771	-0.532739	0.594214	#N/A
C1_01830C_A|573	2187.34	-0.105197	0.186436	-0.564253	0.572582	0.708396
MSTRG.428.1|1033|x|C1_01830C_A-T|Ca22chr1A_C_albicans_SC5314|calb	14.7906	-0.344805	0.768225	-0.448834	0.653552	0.773719
C1_01840C_A|555	664.354	-0.0952384	0.233501	-0.407873	0.683367	0.798363
MSTRG.430.1|919|x|C1_01850C_A-T|Ca22chr1A_C_albicans_SC5314|calb	1.34353	-0.301079	1.63597	-0.184036	0.853985	#N/A
C1_01850C_A|831	821.121	-0.0913362	0.181448	-0.503373	0.614702	0.745777
C1_01860W_A|918	1899.02	-0.26059	0.16708	-1.55968	0.118836	0.22546
C1_01870C_A|1491	3905.27	0.36238	0.179908	2.01425	0.0439836	0.104611
MSTRG.435.1|514|x|C1_01880C_A-T|Ca22chr1A_C_albicans_SC5314|calb	2.85876	0.659528	1.34979	0.488615	0.625114	0.752674
C1_01880C_A|2328	408.696	0.714594	0.178945	3.99338	6.51391e-05	0.000381214
MSTRG.437.1|591|x|C1_01880C_A-T|Ca22chr1A_C_albicans_SC5314|calb	3.98699	1.83868	1.19259	1.54175	0.123133	0.231641
C1_01890C_A|1530	1727.01	-0.0160717	0.154123	-0.104279	0.916948	0.957941
MSTRG.439.1|692|x|C1_01890C_A-T|Ca22chr1A_C_albicans_SC5314|calb	16.2642	0.772642	0.731891	1.05568	0.291115	0.441517
C1_01900C_A|1518	641.3	0.106962	0.118673	0.901317	0.36742	0.521652
MSTRG.442.1|542|x|C1_01910W_A-T|Ca22chr1A_C_albicans_SC5314|calb	0.438149	-2.32246	2.95385	-0.786251	0.431721	#N/A
C1_01910W_A|1065	1307.77	0.670249	0.242187	2.76749	0.00564906	0.0189088
MSTRG.444.1|1508|x|C1_01920W_A-T|Ca22chr1A_C_albicans_SC5314|calb	9.97216	0.490941	0.648162	0.757436	0.448789	0.598816
C1_01920W_A|3825	554.717	-1.20671	0.257728	-4.6821	2.83949e-06	2.22738e-05
MSTRG.447.1|1754|x|C1_01930W_A-T|Ca22chr1A_C_albicans_SC5314|calb	54.4888	4.54079	0.913192	4.97244	6.61161e-07	5.91798e-06
C1_01930W_A|1387	5438.91	0.925838	0.188946	4.90002	9.58253e-07	8.2886e-06
MSTRG.450.1|371|x|C1_01930W_A-T|Ca22chr1A_C_albicans_SC5314|calb	0.990953	-0.811674	1.54947	-0.523839	0.60039	#N/A
C1_01940C_A|507	738.414	1.14213	0.346377	3.29736	0.000975971	0.0041902
MSTRG.452.1|282|x|C1_01950C_A-T|Ca22chr1A_C_albicans_SC5314|calb	0.797263	-0.680792	1.99837	-0.340675	0.733349	#N/A
C1_01950C_A|546	712.948	0.729146	0.242605	3.00549	0.00265154	0.00992597
MSTRG.455.1|1872|u|NA|Ca22chr1A_C_albicans_SC5314|calb	13.8374	2.79854	0.675914	4.14038	3.46726e-05	0.000217421
C1_01970W_A|279	0.0985553	-1.34461	5.42064	-0.248054	0.804093	#N/A
MSTRG.457.1|823|x|C1_01980W_A-T|Ca22chr1A_C_albicans_SC5314|calb	10.1155	1.3327	0.916377	1.45432	0.145858	0.263323
C1_01980W_A|1638	15610	0.108164	0.196009	0.551835	0.581062	0.715795
MSTRG.459.1|3226|x|C1_01980W_A-T|Ca22chr1A_C_albicans_SC5314|calb	71.7314	0.00478201	0.386645	0.012368	0.990132	0.997998
C1_01990W_A|1029	247.833	0.283906	0.96283	0.294866	0.768096	0.86019
MSTRG.462.1|560|x|C1_01990W_A-T|Ca22chr1A_C_albicans_SC5314|calb	0.468287	-0.189391	2.84023	-0.0666815	0.946835	#N/A
C1_02000W_A|1002	1734.57	0.35863	0.251482	1.42607	0.153849	0.274744
C1_02010C_A|2184	484.835	-0.662222	0.161991	-4.08803	4.35052e-05	0.000265131
C1_02020W_A|624	387.929	0.423643	0.271919	1.55797	0.11924	0.226055
C1_02030C_A|444	220.997	-0.0253288	0.205365	-0.123336	0.901841	0.948117
MSTRG.467.1|521|x|C1_02030C_A-T|Ca22chr1A_C_albicans_SC5314|calb	16.9136	-0.801251	0.463971	-1.72694	0.0841781	0.173773
C1_02040C_A|2475	807.381	-0.7314	0.182554	-4.00648	6.16309e-05	0.000363655
MSTRG.470.1|362|x|C1_02050C_A-T|Ca22chr1A_C_albicans_SC5314|calb	0.639226	-3.36038	2.62849	-1.27845	0.201092	#N/A
C1_02050C_A|2583	2345.39	-1.12239	0.136415	-8.22775	1.90757e-16	6.2906e-15
MSTRG.472.1|377|x|C1_02050C_A-T|Ca22chr1A_C_albicans_SC5314|calb	0	#N/A	#N/A	#N/A	#N/A	#N/A
MSTRG.473.1|274|u|NA|Ca22chr1A_C_albicans_SC5314|calb	0.303737	-4.04079	5.37527	-0.751738	0.452209	#N/A
MSTRG.474.1|2764|x|C1_02060W_A-T|Ca22chr1A_C_albicans_SC5314|calb	15.0663	-3.22179	0.973256	-3.31031	0.000931911	0.00403212
C1_02060W_A|631	1089.71	0.276324	0.241768	1.14293	0.253068	0.398212
C1_02070W_A|996	66.4173	-1.03116	0.412702	-2.49856	0.0124698	0.0367568
MSTRG.477.1|662|x|C1_02080W_A-T|Ca22chr1A_C_albicans_SC5314|calb	0.470757	-2.17063	2.37898	-0.912423	0.361546	#N/A
C1_02080W_A|1140	333.309	-0.176689	0.219682	-0.804294	0.421227	0.573083
C1_02090C_A|1488	384.88	0.560969	0.166568	3.36781	0.000757689	0.00336994
MSTRG.480.1|210|x|C1_02100W_A-T|Ca22chr1A_C_albicans_SC5314|calb	0.143085	0	5.46817	0	1	#N/A
C1_02100W_A|1617	343.975	-1.40225	0.156215	-8.97638	2.79829e-19	1.18366e-17
MSTRG.482.1|596|x|C1_02100W_A-T|Ca22chr1A_C_albicans_SC5314|calb	3.19653	2.67058	1.2802	2.08606	0.0369731	0.0906878
MSTRG.483.1|288|x|C1_02110C_A-T|Ca22chr1A_C_albicans_SC5314|calb	0.924844	0.580806	2.14895	0.270275	0.786949	#N/A
C1_02110C_A|1638	295.634	0.089772	0.287458	0.312296	0.754815	0.85061
MSTRG.485.1|424|x|C1_02110C_A-T|Ca22chr1A_C_albicans_SC5314|calb	1.13878	-1.33453	2.11339	-0.631464	0.527737	#N/A
MSTRG.486.1|402|u|NA|Ca22chr1A_C_albicans_SC5314|calb	0.0750461	0	5.46817	0	1	#N/A
MSTRG.487.1|1298|u|NA|Ca22chr1A_C_albicans_SC5314|calb	0.423002	-1.51091	4.87362	-0.310018	0.756547	#N/A
MSTRG.488.1|467|u|NA|Ca22chr1A_C_albicans_SC5314|calb	0.341967	0	4.99581	0	1	#N/A
MSTRG.489.1|210|u|NA|Ca22chr1A_C_albicans_SC5314|calb	0.136615	0	5.46817	0	1	#N/A
MSTRG.490.1|267|u|NA|Ca22chr1A_C_albicans_SC5314|calb	0.0704981	0	5.46817	0	1	#N/A
MSTRG.492.1|1881|u|NA|Ca22chr1A_C_albicans_SC5314|calb	0.24857	0	5.46817	0	1	#N/A
MSTRG.493.1|344|u|NA|Ca22chr1A_C_albicans_SC5314|calb	0	#N/A	#N/A	#N/A	#N/A	#N/A
MSTRG.494.1|480|x|C1_02120C_A-T|Ca22chr1A_C_albicans_SC5314|calb	3.09193	-4.78255	1.82927	-2.61446	0.00893678	0.0278927
C1_02120C_A|1788	4929.59	-0.494201	0.220364	-2.24266	0.0249189	0.0657573
MSTRG.496.1|5329|x|C1_02120C_A-T|Ca22chr1A_C_albicans_SC5314|calb	35.7591	0.61003	0.416022	1.46634	0.142555	0.258476
C1_02130C_A|1548	2293.93	1.58668	0.233987	6.78105	1.19304e-11	2.23138e-10
MSTRG.499.1|410|x|C1_02130C_A-T|Ca22chr1A_C_albicans_SC5314|calb	0.0422014	-2.66105	5.45107	-0.488169	0.62543	#N/A
C1_02140C_A|345	2.52381	-0.507455	1.25725	-0.403623	0.68649	0.800891
MSTRG.501.1|582|x|C1_02150W_A-T|Ca22chr1A_C_albicans_SC5314|calb	6.27392	2.40652	0.881814	2.72906	0.00635149	0.0209109
C1_02150W_A|2028	1443.53	2.47823	0.233849	10.5976	3.05802e-26	2.23771e-24
MSTRG.503.1|394|x|C1_02150W_A-T|Ca22chr1A_C_albicans_SC5314|calb	2.20169	1.49284	1.26379	1.18124	0.237508	0.380061
C1_02160W_A|507	601.485	-0.232901	0.177711	-1.31056	0.190006	0.321433
C1_02170C_A|963	112.638	4.07264	0.714521	5.69983	1.1993e-08	1.44681e-07
MSTRG.507.1|249|u|NA|Ca22chr1A_C_albicans_SC5314|calb	0.0794144	-2.66109	5.45107	-0.488178	0.625424	#N/A
MSTRG.508.1|395|x|C1_02180W_A-T|Ca22chr1A_C_albicans_SC5314|calb	0.184713	-1.96377	5.37196	-0.365559	0.714694	#N/A
C1_02180W_A|1161	858.807	1.97563	0.282471	6.99411	2.66943e-12	5.41721e-11
MSTRG.510.1|688|x|C1_02180W_A-T|Ca22chr1A_C_albicans_SC5314|calb	1.93666	-0.17935	1.4164	-0.126624	0.899238	0.946243
C1_02190W_A|939	426.432	1.47903	0.200681	7.37007	1.70545e-13	3.95766e-12
C1_02200C_A|837	358.467	0.597298	0.25847	2.3109	0.0208382	0.0564756
MSTRG.514.1|683|x|C1_02210W_A-T|Ca22chr1A_C_albicans_SC5314|calb	8.50932	1.68594	1.11689	1.5095	0.131172	0.243338
C1_02210W_A|1713	1100.2	-0.0900632	0.180878	-0.497922	0.618539	0.748337
MSTRG.515.1|211|x|C1_02210W_A-T|Ca22chr1A_C_albicans_SC5314|calb	210.778	0.809324	0.247888	3.26488	0.0010951	0.00462637
C1_02220C_A|1011	1199.34	1.26454	0.177302	7.13213	9.88284e-13	2.10799e-11
MSTRG.517.1|1254|x|C1_02220C_A-T|Ca22chr1A_C_albicans_SC5314|calb	3.5671	1.12715	1.01959	1.1055	0.268943	0.417168
MSTRG.518.1|1858|x|C1_02230W_A-T|Ca22chr1A_C_albicans_SC5314|calb	60.7559	0.685617	0.295041	2.32381	0.0201359	0.0549137
C1_02230W_A|2013	2057.28	-0.499352	0.127212	-3.92535	8.66022e-05	0.000489395
MSTRG.520.1|1474|x|C1_02230W_A-T|Ca22chr1A_C_albicans_SC5314|calb	8.8128	-1.00317	0.745187	-1.3462	0.178238	0.306174
C1_02240W_A|2628	2534.23	0.214298	0.284357	0.753623	0.451076	0.600855
MSTRG.522.1|3374|x|C1_02240W_A-T|Ca22chr1A_C_albicans_SC5314|calb	50.3276	-0.441773	0.459005	-0.962457	0.33582	0.488905
C1_02250W_A|726	907.534	-0.324297	0.310668	-1.04387	0.296547	0.447319
MSTRG.524.1|266|x|C1_02250W_A-T|Ca22chr1A_C_albicans_SC5314|calb	1.89017	-2.21479	1.60119	-1.38322	0.166598	0.291524
MSTRG.525.1|214|x|C1_02260C_A-T|Ca22chr1A_C_albicans_SC5314|calb	3.78747	-3.97751	1.581	-2.51582	0.0118757	0.0353275
C1_02260C_A|1140	2081.26	-0.123556	0.166757	-0.740931	0.458735	0.607556
MSTRG.527.1|212|x|C1_02260C_A-T|Ca22chr1A_C_albicans_SC5314|calb	0.198766	-3.01612	5.43883	-0.554554	0.5792	#N/A
C1_02270C_A|879	447.528	-1.89102	0.302324	-6.25495	3.97645e-10	6.0861e-09
MSTRG.529.1|624|x|C1_02280C_A-T|Ca22chr1A_C_albicans_SC5314|calb	62.9261	2.09329	0.564035	3.71128	0.000206213	0.00105744
C1_02280C_A|2943	382.95	-0.738917	0.193369	-3.82127	0.000132764	0.000712503
MSTRG.532.1|999|x|C1_02280C_A-T|Ca22chr1A_C_albicans_SC5314|calb	6.83225	-1.46153	1.05337	-1.38748	0.165296	0.289955
C1_02290C_A|1212	779.963	0.29091	0.125277	2.32213	0.0202258	0.0551287
C1_02300W_A|366	212.102	-0.894969	0.371895	-2.40651	0.0161058	0.0456104
C1_02310C_A|366	307.67	0.801309	0.272487	2.94073	0.00327444	0.0119238
MSTRG.536.1|367|x|C1_02320C_A-T|Ca22chr1A_C_albicans_SC5314|calb	0.201561	-2.21325	5.2203	-0.423969	0.671588	#N/A
C1_02320C_A|1632	2058.15	0.314041	0.187809	1.67213	0.0944995	0.189927
MSTRG.538.1|290|x|C1_02320C_A-T|Ca22chr1A_C_albicans_SC5314|calb	0.188868	-3.34038	5.44787	-0.613154	0.539775	#N/A
MSTRG.540.1|1487|x|C1_02330C_A-T|Ca22chr1A_C_albicans_SC5314|calb	5.05886	-1.37562	0.986585	-1.39432	0.16322	0.28742
C1_02330C_A|847	9753.32	0.94129	0.459452	2.04872	0.0404895	0.0977382
MSTRG.541.1|715|x|C1_02340C_A-T|Ca22chr1A_C_albicans_SC5314|calb	1.37322	0.749147	2.09153	0.358182	0.720207	#N/A
C1_02340C_A|105	22.7841	1.61147	0.508564	3.16866	0.00153141	0.00619797
C1_02350W_A|807	532.887	0.28095	0.201533	1.39407	0.163297	0.287505
C1_02360C_A|1926	5.50479	1.66083	0.842298	1.97179	0.0486338	0.113385
C1_02370C_A|3630	1126.12	1.65988	0.298266	5.56512	2.61968e-08	3.0014e-07
MSTRG.546.1|357|x|C1_02370C_A-T|Ca22chr1A_C_albicans_SC5314|calb	0.143594	0	5.46817	0	1	#N/A
MSTRG.548.1|1537|x|C1_02380C_A-T|Ca22chr1A_C_albicans_SC5314|calb	3.54519	0.383993	1.13935	0.337027	0.736097	0.836568
C1_02380C_A|603	236.156	1.36636	0.254897	5.36045	8.30146e-08	8.76946e-07
C1_02390W_A|2493	433.123	0.601055	0.20023	3.00182	0.0026837	0.0100314
MSTRG.551.1|309|x|C1_02390W_A-T|Ca22chr1A_C_albicans_SC5314|calb	0.684905	-2.63236	2.84585	-0.92498	0.354976	#N/A
C1_02400C_A|1335	366.196	0.0741653	0.200831	0.369293	0.71191	0.819767
MSTRG.553.1|942|x|C1_02400C_A-T|Ca22chr1A_C_albicans_SC5314|calb	2.33802	-1.52758	3.4577	-0.44179	0.658642	0.777999
C1_02410C_A|1074	718.677	0.0122686	0.165273	0.0742326	0.940825	0.973452
MSTRG.555.1|289|x|C1_02410C_A-T|Ca22chr1A_C_albicans_SC5314|calb	0.12731	-2.63211	5.4419	-0.483675	0.628617	#N/A
MSTRG.557.1|524|x|C1_02420C_A-T|Ca22chr1A_C_albicans_SC5314|calb	6.27837	-3.32751	1.38271	-2.40651	0.0161057	0.0456104
C1_02420C_A|5694	5121.45	-0.747276	0.268124	-2.78705	0.00531901	0.0180085
MSTRG.560.1|1995|x|C1_02420C_A-T|Ca22chr1A_C_albicans_SC5314|calb	4.29495	1.29337	1.04207	1.24115	0.21455	0.351908
MSTRG.561.1|2009|x|C1_02430C_A-T|Ca22chr1A_C_albicans_SC5314|calb	31.37	-1.5495	0.438047	-3.53728	0.000404269	0.00193636
C1_02430C_A|1932	2202.35	-0.182435	0.181179	-1.00693	0.313967	0.465885
MSTRG.563.1|311|x|C1_02430C_A-T|Ca22chr1A_C_albicans_SC5314|calb	0.835492	-4.98733	2.5769	-1.9354	0.0529417	#N/A
MSTRG.564.1|475|x|C1_02440C_A-T|Ca22chr1A_C_albicans_SC5314|calb	0.273002	-0.196395	4.6604	-0.0421412	0.966386	#N/A
C1_02440C_A|1002	273.015	0.755361	0.182515	4.13862	3.49401e-05	0.000218785
MSTRG.566.1|739|x|C1_02450C_A-T|Ca22chr1A_C_albicans_SC5314|calb	5.03881	1.41748	0.799299	1.77341	0.0761615	0.160775
C1_02450C_A|531	440.979	2.05398	0.278555	7.3737	1.65951e-13	3.86001e-12
MSTRG.570.1|414|x|C1_02460W_A-T|Ca22chr1A_C_albicans_SC5314|calb	2.94496	0.483878	1.1431	0.423302	0.672075	0.788663
C1_02460W_A|663	28202.7	-0.0954883	0.14967	-0.637991	0.523479	0.667669
MSTRG.571.1|460|x|C1_02460W_A-T|Ca22chr1A_C_albicans_SC5314|calb	0.637371	0.73897	2.05136	0.360234	0.718672	#N/A
MSTRG.572.1|354|x|C1_02470W_A-T|Ca22chr1A_C_albicans_SC5314|calb	0.156767	-2.33702	5.44161	-0.429472	0.66758	#N/A
C1_02470W_A|471	375.796	-0.0835004	0.224927	-0.371234	0.710463	0.818508
MSTRG.574.1|1105|x|C1_02480W_A-T|Ca22chr1A_C_albicans_SC5314|calb	6.1014	0.0390016	0.974588	0.0400186	0.968078	0.988388
C1_02480W_A|759	5156.86	-0.908302	0.282405	-3.21631	0.00129849	0.00535692
MSTRG.576.1|210|x|C1_02480W_A-T|Ca22chr1A_C_albicans_SC5314|calb	1.89977	-4.07685	1.59391	-2.55777	0.0105345	0.0320705
C1_02490C_A|2022	603.107	0.000548841	0.195466	0.00280786	0.99776	1
MSTRG.578.1|231|x|C1_02500W_A-T|Ca22chr1A_C_albicans_SC5314|calb	0.959038	-3.29401	2.86576	-1.14944	0.250376	#N/A
C1_02500W_A|627	414.94	-0.167579	0.284168	-0.589717	0.55538	0.694658
MSTRG.580.1|421|x|C1_02510W_A-T|Ca22chr1A_C_albicans_SC5314|calb	0.205581	-2.76208	4.56158	-0.605509	0.544841	#N/A
C1_02510W_A|732	764.651	-1.21153	0.231426	-5.23507	1.6492e-07	1.64183e-06
MSTRG.582.1|1522|x|C1_02520W_A-T|Ca22chr1A_C_albicans_SC5314|calb	0.781647	-1.04113	2.30919	-0.450863	0.652088	#N/A
C1_02520W_A|1737	2.9061	-3.69717	1.5231	-2.4274	0.0152076	0.0434349
MSTRG.585.1|470|x|C1_02520W_A-T|Ca22chr1A_C_albicans_SC5314|calb	1.3314	-1.36787	1.61008	-0.849567	0.395566	#N/A
MSTRG.586.1|439|x|C1_02530C_A-T|Ca22chr1A_C_albicans_SC5314|calb	0.216163	-2.51626	4.08431	-0.616079	0.537842	#N/A
C1_02530C_A|1761	10799.5	0.498497	0.166307	2.99745	0.00272249	0.0101423
MSTRG.588.1|246|x|C1_02530C_A-T|Ca22chr1A_C_albicans_SC5314|calb	0.0381709	-2.1309	5.44275	-0.391511	0.69542	#N/A
MSTRG.589.1|727|u|NA|Ca22chr1A_C_albicans_SC5314|calb	2.39676	-1.33742	1.6235	-0.823787	0.410061	0.562746
MSTRG.590.1|1633|x|C1_02540C_A-T|Ca22chr1A_C_albicans_SC5314|calb	11.4579	0.980472	1.14424	0.856877	0.391513	0.545961
C1_02540C_A|73	556.181	7.6298	0.854207	8.93204	4.1824e-19	1.75433e-17
MSTRG.592.1|414|x|C1_02560W_A-T|Ca22chr1A_C_albicans_SC5314|calb	2961.95	5.86975	0.747972	7.84755	4.24242e-15	1.21515e-13
C1_02560W_A|300	4.54324	-0.180603	1.50541	-0.119969	0.904507	0.949894
MSTRG.594.1|239|x|C1_02560W_A-T|Ca22chr1A_C_albicans_SC5314|calb	67.5912	0.873916	0.461372	1.89417	0.0582029	0.129721
C1_02570C_A|1695	85.7305	1.78392	0.496365	3.59397	0.000325676	0.00159575
MSTRG.596.1|1000|x|C1_02570C_A-T|Ca22chr1A_C_albicans_SC5314|calb	44.0418	2.46387	0.459385	5.3634	8.1672e-08	8.65499e-07
MSTRG.597.1|997|x|C1_02580W_A-T|Ca22chr1A_C_albicans_SC5314|calb	5.34144	-1.17853	0.801431	-1.47053	0.141419	0.256788
C1_02580W_A|1512	133.371	1.12139	0.502669	2.23087	0.0256901	0.0673491
MSTRG.599.1|309|x|C1_02590C_A-T|Ca22chr1A_C_albicans_SC5314|calb	2.8287	-1.5272	1.15515	-1.32208	0.186142	0.316391
C1_02590C_A|879	12703.5	0.318189	0.12159	2.6169	0.00887316	0.0277205
MSTRG.601.1|1274|x|C1_02590C_A-T|Ca22chr1A_C_albicans_SC5314|calb	2.04998	0.447779	1.26939	0.352751	0.724275	0.829433
MSTRG.602.1|1243|x|C1_02600W_A-T|Ca22chr1A_C_albicans_SC5314|calb	9.14304	1.27993	0.798718	1.60248	0.109049	0.211249
C1_02600W_A|750	1459.47	2.13118	0.173911	12.2544	1.59066e-34	2.01852e-32
MSTRG.604.1|588|x|C1_02600W_A-T|Ca22chr1A_C_albicans_SC5314|calb	5.20256	0.616698	0.931932	0.661742	0.508137	0.653086
C1_02610W_A|4374	935.376	0.260597	0.198843	1.31057	0.190003	0.321433
MSTRG.606.1|201|x|C1_02620C_A-T|Ca22chr1A_C_albicans_SC5314|calb	0.670234	0.211083	2.37897	0.0887287	0.929298	#N/A
C1_02620C_A|1080	5187.52	-0.033437	0.186604	-0.179187	0.857791	0.919177
MSTRG.608.1|528|x|C1_02630C_A-T|Ca22chr1A_C_albicans_SC5314|calb	0.671771	-3.22887	2.16383	-1.4922	0.135646	#N/A
C1_02630C_A|1440	2023.46	0.723535	0.188512	3.83813	0.000123974	0.000671792
MSTRG.610.1|458|x|C1_02640C_A-T|Ca22chr1A_C_albicans_SC5314|calb	0.482765	-0.793168	3.26003	-0.243301	0.807773	#N/A
C1_02640C_A|516	3964.64	0.241007	0.271811	0.88667	0.375257	0.530001
C1_02650W_A|603	3338.16	0.178713	0.205576	0.869328	0.384668	0.539795
MSTRG.614.1|504|x|C1_02650W_A-T|Ca22chr1A_C_albicans_SC5314|calb	1.60271	-2.24917	1.49387	-1.50559	0.132171	0.244603
MSTRG.615.1|226|x|C1_02660C_A-T|Ca22chr1A_C_albicans_SC5314|calb	3.13653	0.220627	1.14313	0.193002	0.846958	0.912672
C1_02660C_A|828	919.449	-0.402884	0.149088	-2.70232	0.00688581	0.0224235
MSTRG.617.1|439|x|C1_02670C_A-T|Ca22chr1A_C_albicans_SC5314|calb	2.07929	0.862977	1.39877	0.616953	0.537266	0.679804
C1_02670C_A|2427	13.2907	-0.118098	0.612884	-0.192692	0.8472	0.912672
MSTRG.620.1|233|x|C1_02680C_A-T|Ca22chr1A_C_albicans_SC5314|calb	0.0476846	0	5.46817	0	1	#N/A
C1_02680C_A|2529	529.859	-0.586618	0.240577	-2.43838	0.0147532	0.0423422
MSTRG.623.1|218|u|NA|Ca22chr1A_C_albicans_SC5314|calb	0.274601	-2.2237	5.444	-0.408468	0.68293	#N/A
C1_02690C_A|303	6.6152	-3.25168	0.993424	-3.2732	0.00106336	0.00451512
MSTRG.626.1|2228|x|C1_02700C_A-T|Ca22chr1A_C_albicans_SC5314|calb	21.1419	0.366999	0.581431	0.631199	0.52791	0.670925
C1_02700C_A|174	8108.48	2.84447	0.495873	5.73629	9.67711e-09	1.17734e-07
MSTRG.627.3|947|u|NA|Ca22chr1A_C_albicans_SC5314|calb	16.5151	-0.644572	0.511955	-1.25904	0.208016	0.343892
C1_02710W_A|1491	6369.21	0.0112853	0.117338	0.0961779	0.923379	0.962654
MSTRG.629.1|285|x|C1_02710W_A-T|Ca22chr1A_C_albicans_SC5314|calb	0.77799	-0.923577	1.8223	-0.506819	0.612282	#N/A
C1_02720W_A|1194	801.319	-0.160628	0.14033	-1.14464	0.252357	0.397287
MSTRG.631.1|939|x|C1_02720W_A-T|Ca22chr1A_C_albicans_SC5314|calb	3.13085	-0.0155817	1.23032	-0.0126648	0.989895	0.997998
MSTRG.633.1|337|u|NA|Ca22chr1A_C_albicans_SC5314|calb	0.127159	0	5.46817	0	1	#N/A
MSTRG.634.1|450|u|NA|Ca22chr1A_C_albicans_SC5314|calb	3.47155	-2.60377	1.57209	-1.65625	0.097671	0.194834
MSTRG.635.1|234|u|NA|Ca22chr1A_C_albicans_SC5314|calb	0.240394	0	5.46817	0	1	#N/A
C1_02730W_A|888	287.1	1.01483	0.325081	3.12177	0.00179768	0.0071204
MSTRG.637.1|512|x|C1_02730W_A-T|Ca22chr1A_C_albicans_SC5314|calb	90.1189	0.482329	0.277151	1.74031	0.0818042	0.170037
MSTRG.638.1|379|x|C1_02740C_A-T|Ca22chr1A_C_albicans_SC5314|calb	10.1362	-0.851263	0.95365	-0.892637	0.372052	0.526438
C1_02740C_A|921	376.147	0.0215718	0.1906	0.113178	0.909889	0.953309
MSTRG.640.1|202|x|C1_02740C_A-T|Ca22chr1A_C_albicans_SC5314|calb	0.382716	0	3.99099	0	1	#N/A
MSTRG.641.1|241|x|C1_02750C_A-T|Ca22chr1A_C_albicans_SC5314|calb	0.153521	-2.63222	5.4419	-0.483695	0.628602	#N/A
C1_02750C_A|2388	1645.97	-0.476836	0.192035	-2.48307	0.0130255	0.0381544
MSTRG.643.1|214|u|NA|Ca22chr1A_C_albicans_SC5314|calb	0.936413	-0.280314	2.45631	-0.11412	0.909143	#N/A
C1_02760W_A|1053	5235.94	-0.842059	0.151696	-5.55098	2.84071e-08	3.25093e-07
MSTRG.645.1|1274|x|C1_02770W_A-T|Ca22chr1A_C_albicans_SC5314|calb	2.24127	0.0333616	1.34062	0.0248852	0.980147	0.994431
C1_02770W_A|297	1212.23	0.783648	0.234152	3.34675	0.000817638	0.00360617
C1_02780W_A|759	2338.34	0.547335	0.138098	3.96338	7.38969e-05	0.000426001
MSTRG.646.1|532|x|C1_02790W_A-T|Ca22chr1A_C_albicans_SC5314|calb	1.72652	-2.87371	1.6039	-1.7917	0.0731811	0.155498
C1_02790W_A|1053	4355.97	-0.392561	0.175346	-2.23877	0.0251707	0.0662996
MSTRG.647.1|592|x|C1_02790W_A-T|Ca22chr1A_C_albicans_SC5314|calb	1.45785	-3.22889	1.87088	-1.72587	0.0843715	#N/A
C1_02800W_A|603	31.9233	1.06317	0.544836	1.95135	0.0510157	0.117625
MSTRG.649.1|664|x|C1_02800W_A-T|Ca22chr1A_C_albicans_SC5314|calb	0.123403	0	5.46817	0	1	#N/A
C1_02810W_A|2559	836.409	-0.573645	0.207043	-2.77065	0.00559439	0.0187571
MSTRG.652.1|223|x|C1_02810W_A-T|Ca22chr1A_C_albicans_SC5314|calb	0.427361	1.25445	3.96965	0.316011	0.751994	#N/A
C1_02820W_A|4215	3653.07	-1.89578	0.18648	-10.1661	2.80932e-24	1.86513e-22
MSTRG.654.1|644|x|C1_02820W_A-T|Ca22chr1A_C_albicans_SC5314|calb	4.53563	-1.43667	1.16183	-1.23656	0.216251	0.353772
C1_02830W_A|1770	746.782	-0.411182	0.147894	-2.78024	0.00543188	0.0183287
MSTRG.656.1|2741|x|C1_02830W_A-T|Ca22chr1A_C_albicans_SC5314|calb	31.2037	-0.28482	0.625126	-0.45562	0.648663	0.771027
C1_02840W_A|1716	522.422	0.614737	0.202461	3.03632	0.00239484	0.00911475
MSTRG.660.1|1142|x|C1_02850W_A-T|Ca22chr1A_C_albicans_SC5314|calb	4.98512	-0.478901	0.819811	-0.58416	0.559112	0.697831
C1_02850W_A|2040	925.649	0.56768	0.227775	2.49228	0.0126926	0.0373587
MSTRG.663.1|452|x|C1_02850W_A-T|Ca22chr1A_C_albicans_SC5314|calb	27.3132	-2.19859	0.458601	-4.79412	1.63392e-06	1.35037e-05
MSTRG.664.1|375|x|C1_02860C_A-T|Ca22chr1A_C_albicans_SC5314|calb	3.05751	-2.82944	1.172	-2.41421	0.0157694	0.0448604
C1_02860C_A|603	2673.39	-0.844495	0.172944	-4.88305	1.04458e-06	8.93511e-06
MSTRG.666.1|919|x|C1_02860C_A-T|Ca22chr1A_C_albicans_SC5314|calb	8.96072	0.170709	0.686496	0.248668	0.803618	0.882497
MSTRG.667.1|239|x|C1_02870W_A-T|Ca22chr1A_C_albicans_SC5314|calb	0.32083	-2.79806	4.07424	-0.68677	0.492228	#N/A
C1_02870W_A|867	1019.78	0.27007	0.196571	1.37391	0.169471	0.294802
C1_02880C_A|759	2845.15	-0.140176	0.171632	-0.816727	0.414084	0.566252
MSTRG.670.1|863|x|C1_02880C_A-T|Ca22chr1A_C_albicans_SC5314|calb	2.2216	-0.590666	1.41059	-0.418738	0.675408	0.791278
C1_02890C_A|375	773.985	-0.263227	0.241713	-1.08901	0.276151	0.425255
MSTRG.672.1|342|x|C1_02900C_A-T|Ca22chr1A_C_albicans_SC5314|calb	30.2865	0.781469	0.607064	1.28729	0.197992	0.331641
C1_02900C_A|2178	516.71	0.436014	0.162854	2.67732	0.00742127	0.0239064
MSTRG.674.1|205|x|C1_02910C_A-T|Ca22chr1A_C_albicans_SC5314|calb	0.0951992	-3.69388	5.46704	-0.675664	0.499254	#N/A
C1_02910C_A|1431	326.808	-0.532931	0.199671	-2.66904	0.00760684	0.0244262
C1_02920W_A|1113	1287.22	-0.745186	0.152119	-4.8987	9.64718e-07	8.33015e-06
C1_02930C_A|1368	964.424	-0.347599	0.191876	-1.81158	0.0700504	0.150027
MSTRG.678.1|356|x|C1_02940C_A-T|Ca22chr1A_C_albicans_SC5314|calb	37.267	-0.594731	0.402745	-1.47669	0.139758	0.254925
C1_02940C_A|519	1030.55	-0.931243	0.235023	-3.96236	7.42134e-05	0.00042758
MSTRG.680.1|369|x|C1_02940C_A-T|Ca22chr1A_C_albicans_SC5314|calb	22.3666	-0.576376	0.42923	-1.34281	0.179332	0.307685
C1_02950W_A|378	242.662	-0.260584	0.204693	-1.27305	0.203002	0.337943
MSTRG.682.1|218|x|C1_02960C_A-T|Ca22chr1A_C_albicans_SC5314|calb	136.993	-0.889718	0.297658	-2.98906	0.00279833	0.0103824
C1_02960C_A|1788	1379.59	0.482675	0.166879	2.89237	0.00382353	0.0135888
MSTRG.684.1|665|x|C1_02960C_A-T|Ca22chr1A_C_albicans_SC5314|calb	11.8067	-0.168516	0.792329	-0.212684	0.831573	0.902494
MSTRG.685.1|580|x|C1_02970W_A-T|Ca22chr1A_C_albicans_SC5314|calb	2.08505	-0.750862	1.61849	-0.463929	0.642699	0.766713
C1_02970W_A|1266	3801.23	-0.72802	0.176359	-4.12805	3.65851e-05	0.000227522
MSTRG.687.1|327|x|C1_02970W_A-T|Ca22chr1A_C_albicans_SC5314|calb	0.846312	-1.77448	2.13441	-0.831367	0.405766	#N/A
C1_02980W_A|1029	726.299	-2.47021	0.207952	-11.8788	1.52631e-32	1.80014e-30
MSTRG.689.1|346|x|C1_02980W_A-T|Ca22chr1A_C_albicans_SC5314|calb	0.207991	-4.80636	5.46307	-0.87979	0.378973	#N/A
MSTRG.691.1|855|x|C1_02990C_A-T|Ca22chr1A_C_albicans_SC5314|calb	0.306107	-2.76837	3.68935	-0.750367	0.453034	#N/A
C1_02990C_A|1317	905.443	-2.65015	0.236498	-11.2058	3.81983e-29	3.57886e-27
MSTRG.693.1|631|x|C1_02990C_A-T|Ca22chr1A_C_albicans_SC5314|calb	0.048169	0	5.46817	0	1	#N/A
MSTRG.694.1|551|u|NA|Ca22chr1A_C_albicans_SC5314|calb	47.8527	-3.26948	0.376789	-8.67722	4.05569e-18	1.59444e-16
MSTRG.695.1|450|u|NA|Ca22chr1A_C_albicans_SC5314|calb	0	#N/A	#N/A	#N/A	#N/A	#N/A
MSTRG.696.1|1436|u|NA|Ca22chr1A_C_albicans_SC5314|calb	2.45196	-0.22385	1.24967	-0.179128	0.857838	0.919177
MSTRG.697.1|279|u|NA|Ca22chr1A_C_albicans_SC5314|calb	0.62583	-2.1998	2.72345	-0.807725	0.419249	#N/A
MSTRG.698.1|225|u|NA|Ca22chr1A_C_albicans_SC5314|calb	0.163447	-4.04252	5.46546	-0.739648	0.459514	#N/A
MSTRG.699.1|1308|x|C1_03000W_A-T|Ca22chr1A_C_albicans_SC5314|calb	2.37959	1.44583	1.24909	1.15751	0.247066	0.391533
MSTRG.700.1|364|u|NA|Ca22chr1A_C_albicans_SC5314|calb	5.15406	0.585507	0.990035	0.5914	0.554252	0.693854
C1_03000W_A|1761	300.926	1.4308	0.244201	5.85913	4.65307e-09	5.98039e-08
MSTRG.702.1|579|x|C1_03000W_A-T|Ca22chr1A_C_albicans_SC5314|calb	0.952894	1.75651	2.31801	0.757763	0.448593	#N/A
C1_03010W_A|321	13413.3	-0.0658204	0.147454	-0.44638	0.655323	0.774993
MSTRG.705.1|1130|x|C1_03020C_A-T|Ca22chr1A_C_albicans_SC5314|calb	28.4058	-1.10889	0.610011	-1.81782	0.0690918	0.148413
C1_03020C_A|609	40394.5	-0.385327	0.216911	-1.77643	0.0756623	0.159822
C1_03030W_A|756	25122.9	-0.130837	0.192586	-0.679369	0.496904	0.641858
MSTRG.707.1|419|x|C1_03030W_A-T|Ca22chr1A_C_albicans_SC5314|calb	2.97805	-0.305786	1.15247	-0.265332	0.790754	0.8744
MSTRG.708.1|451|x|C1_03030W_A-T|Ca22chr1A_C_albicans_SC5314|calb	3.65894	-0.959595	0.968306	-0.991004	0.321684	0.474177
MSTRG.709.1|656|x|C1_03040W_A-T|Ca22chr1A_C_albicans_SC5314|calb	21.0274	1.16847	0.611391	1.91117	0.0559827	0.126147
C1_03040W_A|759	746.532	-0.989982	0.187156	-5.2896	1.22582e-07	1.25653e-06
MSTRG.711.1|828|x|C1_03050W_A-T|Ca22chr1A_C_albicans_SC5314|calb	56.9409	0.656538	0.383703	1.71106	0.0870708	0.178504
C1_03050W_A|3156	995.822	-0.551482	0.137	-4.02541	5.6877e-05	0.000338781
MSTRG.714.1|211|x|C1_03060C_A-T|Ca22chr1A_C_albicans_SC5314|calb	3.49261	-1.90083	1.04884	-1.81231	0.0699388	0.149879
C1_03060C_A|630	674.261	0.877529	0.243829	3.59895	0.0003195	0.00157009
MSTRG.716.1|404|x|C1_03070C_A-T|Ca22chr1A_C_albicans_SC5314|calb	0.525811	-2.75937	3.20593	-0.860709	0.389399	#N/A
C1_03070C_A|2418	1112.01	-0.726185	0.213058	-3.4084	0.000653451	0.00294752
MSTRG.718.1|299|x|C1_03070C_A-T|Ca22chr1A_C_albicans_SC5314|calb	0.0213794	0	5.46817	0	1	#N/A
C1_03080C_A|681	992.688	-0.252757	0.213448	-1.18416	0.23635	0.378682
MSTRG.720.1|259|x|C1_03090W_A-T|Ca22chr1A_C_albicans_SC5314|calb	4.00118	1.07051	1.42995	0.748633	0.454078	0.603879
C1_03090W_A|771	47493.6	0.12685	0.178131	0.712118	0.476392	0.624162
MSTRG.722.1|1128|x|C1_03090W_A-T|Ca22chr1A_C_albicans_SC5314|calb	6.39578	-0.180663	0.986931	-0.183056	0.854754	0.917206
C1_03100W_A|4447	5641.65	-0.211254	0.14859	-1.42173	0.155105	0.276481
MSTRG.724.1|373|x|C1_03100W_A-T|Ca22chr1A_C_albicans_SC5314|calb	0.623647	-3.14704	3.11347	-1.01078	0.312121	#N/A
MSTRG.725.1|571|x|C1_03110W_A-T|Ca22chr1A_C_albicans_SC5314|calb	3.85174	0.283601	1.14051	0.248662	0.803623	0.882497
C1_03110W_A|893	28826.8	-0.0701749	0.162295	-0.432391	0.665458	0.78319
MSTRG.726.1|1135|x|C1_03110W_A-T|Ca22chr1A_C_albicans_SC5314|calb	20.436	-1.16305	0.548612	-2.11999	0.0340068	0.085003
C1_03120W_A|1233	1915.07	-0.796858	0.150364	-5.29953	1.16102e-07	1.19746e-06
MSTRG.728.1|285|x|C1_03130C_A-T|Ca22chr1A_C_albicans_SC5314|calb	0.798214	-1.5588	1.85948	-0.838298	0.401863	#N/A
C1_03130C_A|1755	2683.75	-0.37748	0.10112	-3.733	0.000189215	0.000976318
MSTRG.730.1|366|x|C1_03130C_A-T|Ca22chr1A_C_albicans_SC5314|calb	0.210672	-3.06279	5.19267	-0.58983	0.555305	#N/A
MSTRG.731.1|310|x|C1_03140W_A-T|Ca22chr1A_C_albicans_SC5314|calb	0.420728	-2.28224	3.27499	-0.696871	0.485883	#N/A
C1_03140W_A|477	336.29	-0.546838	0.303374	-1.80252	0.0714635	0.152527
MSTRG.734.1|242|x|C1_03150C_A-T|Ca22chr1A_C_albicans_SC5314|calb	3.30741	-2.31386	1.10805	-2.08822	0.0367779	0.0904102
C1_03150C_A|756	521.174	0.857873	0.25201	3.40412	0.000663786	0.00298942
MSTRG.735.1|680|x|C1_03150C_A-T|Ca22chr1A_C_albicans_SC5314|calb	0.586899	-1.75158	2.41429	-0.725503	0.468144	#N/A
C1_03160C_A|972	1730.36	0.502696	0.159605	3.14963	0.00163476	0.00655802
C1_03170C_A|1968	368.888	-0.0273894	0.18274	-0.149882	0.880858	0.935742
C1_03180W_A|864	462.853	0.0537504	0.191706	0.28038	0.779186	0.867031
C1_03190C_A|2160	38086.4	0.370049	0.27803	1.33097	0.1832	0.312609
MSTRG.740.1|5525|x|C1_03190C_A-T|Ca22chr1A_C_albicans_SC5314|calb	34.7846	1.04591	0.543032	1.92606	0.054097	0.123031
C1_03200C_A|3198	526.085	0.0683294	0.239914	0.284807	0.775792	0.864626
MSTRG.743.1|736|x|C1_03210C_A-T|Ca22chr1A_C_albicans_SC5314|calb	9.81417	-2.3564	0.802289	-2.9371	0.00331302	0.0120381
C1_03210C_A|1356	8064.96	-1.00382	0.20283	-4.94906	7.45715e-07	6.59241e-06
MSTRG.745.1|436|x|C1_03210C_A-T|Ca22chr1A_C_albicans_SC5314|calb	0.273907	-2.62868	4.79067	-0.548708	0.583206	#N/A
MSTRG.746.1|1021|x|C1_03220C_A-T|Ca22chr1A_C_albicans_SC5314|calb	4.87347	0.577825	1.01799	0.567613	0.570298	0.706704
C1_03220C_A|795	21363.3	-0.360112	0.0991993	-3.63019	0.000283215	0.00141325
MSTRG.747.1|1795|x|C1_03230C_A-T|Ca22chr1A_C_albicans_SC5314|calb	9.17374	-0.0187508	0.791935	-0.0236771	0.98111	0.994594
C1_03230C_A|1695	1895.43	1.13167	0.225196	5.02526	5.02758e-07	4.5778e-06
MSTRG.749.1|585|x|C1_03230C_A-T|Ca22chr1A_C_albicans_SC5314|calb	0.406687	0.134792	3.31671	0.0406401	0.967583	#N/A
MSTRG.750.1|788|x|C1_03240W_A-T|Ca22chr1A_C_albicans_SC5314|calb	7.58936	-0.418468	0.671919	-0.622796	0.533419	0.675875
C1_03240W_A|426	963.748	0.502234	0.252298	1.99064	0.0465203	0.10943
C1_03250C_A|1221	585.802	-0.603902	0.199933	-3.02052	0.00252342	0.00952815
C1_03260W_A|2037	657.416	-0.32366	0.198012	-1.63454	0.102145	0.201496
MSTRG.754.1|609|x|C1_03270W_A-T|Ca22chr1A_C_albicans_SC5314|calb	12.5684	-0.277685	0.9072	-0.30609	0.759536	0.854106
C1_03270W_A|1205	972.958	-0.703429	0.243389	-2.89014	0.00385065	0.0136773
MSTRG.756.1|523|x|C1_03270W_A-T|Ca22chr1A_C_albicans_SC5314|calb	3.72836	1.91017	0.911215	2.09629	0.0360562	0.0890305
C1_03280W_A|933	3697.12	-0.270195	0.140496	-1.92315	0.0544615	0.123748
MSTRG.758.1|477|x|C1_03290W_A-T|Ca22chr1A_C_albicans_SC5314|calb	0.31901	-1.44782	3.63969	-0.397786	0.690788	#N/A
C1_03290W_A|1884	723.577	-0.884328	0.224927	-3.93162	8.43737e-05	0.000478962
MSTRG.760.1|206|x|C1_03300C_A-T|Ca22chr1A_C_albicans_SC5314|calb	0.81678	-1.63494	1.94791	-0.839327	0.401286	#N/A
C1_03300C_A|1404	1620.48	-0.22828	0.145244	-1.5717	0.116019	0.221626
MSTRG.762.1|213|x|C1_03300C_A-T|Ca22chr1A_C_albicans_SC5314|calb	0.134306	-2.66109	5.45107	-0.488177	0.625424	#N/A
MSTRG.763.1|270|x|C1_03310W_A-T|Ca22chr1A_C_albicans_SC5314|calb	0.377568	-2.08776	3.89474	-0.536045	0.591928	#N/A
C1_03310W_A|1137	1634.42	0.150526	0.141192	1.06611	0.286375	0.436706
MSTRG.765.1|216|x|C1_03310W_A-T|Ca22chr1A_C_albicans_SC5314|calb	1.36329	-0.315694	1.56325	-0.201948	0.839958	#N/A
C1_03320C_A|1509	892.047	-0.141778	0.192259	-0.73743	0.460861	0.609436
MSTRG.767.1|1005|x|C1_03330C_A-T|Ca22chr1A_C_albicans_SC5314|calb	2.70113	1.01329	1.16065	0.873038	0.382642	0.537715
C1_03330C_A|1590	779.989	-0.486633	0.158435	-3.07149	0.00212992	0.0082442
C1_03340C_A|882	5181.42	-1.73784	0.180308	-9.6382	5.51476e-22	3.10593e-20
MSTRG.772.1|835|x|C1_03350C_A-T|Ca22chr1A_C_albicans_SC5314|calb	5.43134	-2.36486	0.938137	-2.52081	0.0117086	0.0349236
C1_03350C_A|1869	5712.1	-0.193629	0.164341	-1.17822	0.23871	0.381427
MSTRG.774.1|2305|x|C1_03360W_A-T|Ca22chr1A_C_albicans_SC5314|calb	7.28067	0.302507	0.966609	0.312957	0.754314	0.850342
C1_03360W_A|4233	1266.81	-0.0755116	0.291892	-0.258697	0.795869	0.877249
MSTRG.776.1|751|x|C1_03360W_A-T|Ca22chr1A_C_albicans_SC5314|calb	2.10533	-1.59684	1.18131	-1.35175	0.176457	0.304
C1_03370W_A|1890	18987.7	-0.474096	0.146705	-3.23162	0.00123089	0.00511596
MSTRG.778.1|1344|x|C1_03380W_A-T|Ca22chr1A_C_albicans_SC5314|calb	45.4755	-0.422989	0.612505	-0.690589	0.489824	0.635004
C1_03380W_A|2667	12890.9	0.00667698	0.187165	0.0356743	0.971542	0.99011
MSTRG.780.1|644|x|C1_03380W_A-T|Ca22chr1A_C_albicans_SC5314|calb	0.587862	-3.21626	2.90492	-1.10718	0.268218	#N/A
MSTRG.781.1|320|x|C1_03390W_A-T|Ca22chr1A_C_albicans_SC5314|calb	0.15351	-2.66112	5.45107	-0.488183	0.625421	#N/A
C1_03390W_A|1278	1416.71	0.975326	0.230446	4.23235	2.31262e-05	0.000150448
MSTRG.782.1|1590|x|C1_03400W_A-T|Ca22chr1A_C_albicans_SC5314|calb	23.5506	1.75661	0.539648	3.25511	0.00113349	0.00476837
C1_03400W_A|1950	598.776	1.12193	0.188463	5.95304	2.63206e-09	3.54657e-08
C1_03410W_A|825	241.918	0.596057	0.231577	2.5739	0.0100558	0.0307816
MSTRG.786.1|351|x|C1_03410W_A-T|Ca22chr1A_C_albicans_SC5314|calb	0.182794	-2.94657	5.39805	-0.545859	0.585163	#N/A
C1_03420W_A|105	1.13736	-0.747033	1.74687	-0.42764	0.668913	#N/A
C1_03430W_A|1056	368.785	-0.343857	0.227526	-1.51129	0.130715	0.242535
MSTRG.790.1|575|x|C1_03440C_A-T|Ca22chr1A_C_albicans_SC5314|calb	25.6007	-0.185524	0.403454	-0.459841	0.645631	0.768517
C1_03440C_A|1437	1802.66	-0.117933	0.145594	-0.81001	0.417935	0.569962
MSTRG.791.1|607|x|C1_03450C_A-T|Ca22chr1A_C_albicans_SC5314|calb	2.29136	1.96136	1.43358	1.36815	0.171264	0.2972
C1_03450C_A|3630	1973.59	0.475425	0.15829	3.00351	0.00266881	0.00998272
MSTRG.794.1|375|x|C1_03460C_A-T|Ca22chr1A_C_albicans_SC5314|calb	4.03729	-1.38638	1.4715	-0.942149	0.346116	0.498895
C1_03460C_A|2973	72.2829	0.827	0.321509	2.57224	0.0101042	0.0308993
MSTRG.796.1|264|x|C1_03460C_A-T|Ca22chr1A_C_albicans_SC5314|calb	0.244271	0	5.46817	0	1	#N/A
MSTRG.798.1|214|u|NA|Ca22chr1A_C_albicans_SC5314|calb	0.0493047	0	5.46817	0	1	#N/A
C1_03470C_A|1410	4.20491	-0.884017	0.896739	-0.985812	0.324225	0.476565
C1_03480C_A|2877	1621.64	0.166052	0.116168	1.42941	0.152885	0.273692
MSTRG.801.1|857|u|NA|Ca22chr1A_C_albicans_SC5314|calb	32.802	-0.409178	0.542503	-0.754241	0.450704	0.60052
MSTRG.802.1|204|u|NA|Ca22chr1A_C_albicans_SC5314|calb	2.42673	0.993345	1.43065	0.694329	0.487476	0.632942
C1_03490W_A|882	2195.37	0.495504	0.208479	2.37675	0.0174658	0.0487864
MSTRG.804.1|792|x|C1_03490W_A-T|Ca22chr1A_C_albicans_SC5314|calb	2.11397	-2.95911	1.48795	-1.98871	0.0467335	0.109868
C1_03500W_A|624	7868.93	-0.548696	0.179013	-3.06512	0.00217583	0.00839594
MSTRG.806.1|327|x|C1_03500W_A-T|Ca22chr1A_C_albicans_SC5314|calb	22.4937	0.121862	0.476201	0.255905	0.798024	0.878949
C1_03510C_A|546	4174.4	0.665655	0.165568	4.02043	5.80913e-05	0.000345208
MSTRG.808.1|903|x|C1_03510C_A-T|Ca22chr1A_C_albicans_SC5314|calb	3.44707	0.025508	1.06483	0.0239551	0.980888	0.994594
MSTRG.809.1|771|u|NA|Ca22chr1A_C_albicans_SC5314|calb	63.2468	-0.0644375	0.397902	-0.161943	0.871351	0.928595
C1_03520W_A|1446	4371.38	-0.571039	0.146733	-3.89168	9.95539e-05	0.000555385
MSTRG.811.1|472|x|C1_03530W_A-T|Ca22chr1A_C_albicans_SC5314|calb	2.07466	-0.0748337	1.29147	-0.0579446	0.953793	0.980493
C1_03530W_A|1765	888.401	0.0503617	0.138396	0.363895	0.715936	0.822609
C1_03540C_A|408	836.175	0.806335	0.297686	2.70868	0.00675518	0.0220373
MSTRG.814.1|631|x|C1_03550C_A-T|Ca22chr1A_C_albicans_SC5314|calb	5.03251	-0.922629	1.1169	-0.826061	0.40877	0.561885
C1_03550C_A|1443	2444.65	0.64432	0.171113	3.76548	0.000166231	0.00087204
MSTRG.816.1|538|x|C1_03550C_A-T|Ca22chr1A_C_albicans_SC5314|calb	0.519022	-0.544845	2.43825	-0.223457	0.82318	#N/A
C1_03560C_A|1035	3491.89	-0.283247	0.17887	-1.58354	0.113299	0.217757
MSTRG.818.1|360|x|C1_03560C_A-T|Ca22chr1A_C_albicans_SC5314|calb	0.438856	-4.18582	4.2904	-0.975624	0.329251	#N/A
MSTRG.820.1|214|x|C1_03570C_A-T|Ca22chr1A_C_albicans_SC5314|calb	0.298843	0	4.55529	0	1	#N/A
C1_03570C_A|116	0.078382	0	5.46817	0	1	#N/A
MSTRG.821.1|919|x|C1_03600W_A-T|Ca22chr1A_C_albicans_SC5314|calb	2.85945	1.00738	1.41412	0.712372	0.476234	0.624085
C1_03580W_A|99	0.148538	0	5.46817	0	1	#N/A
C1_03600W_A|828	2732.4	-0.841017	0.165646	-5.0772	3.83041e-07	3.56544e-06
C1_03610C_A|552	569.125	0.0828525	0.246242	0.336468	0.736518	0.836825
MSTRG.825.1|1480|x|C1_03620C_A-T|Ca22chr1A_C_albicans_SC5314|calb	10.1207	-0.325036	0.880872	-0.368993	0.712133	0.819885
C1_03620C_A|722	3551.01	0.890503	0.336579	2.64575	0.0081511	0.0258428
C1_03630W_A|3540	560.982	0.90463	0.16878	5.3598	8.33128e-08	8.7917e-07
C1_03640C_A|714	691.288	-0.614053	0.25334	-2.42383	0.0153579	0.0437892
MSTRG.829.1|469|x|C1_03640C_A-T|Ca22chr1A_C_albicans_SC5314|calb	1.91765	1.063	1.23763	0.8589	0.390396	0.544707
C1_03650C_A|507	2552.24	0.379564	0.220401	1.72215	0.0850415	0.175204
MSTRG.831.1|416|x|C1_03650C_A-T|Ca22chr1A_C_albicans_SC5314|calb	35.9486	0.254441	0.558681	0.455432	0.648798	0.771097
MSTRG.832.1|493|x|C1_03660W_A-T|Ca22chr1A_C_albicans_SC5314|calb	8.15961	-0.917015	0.818875	-1.11985	0.262779	0.410097
C1_03660W_A|240	333.741	-0.210737	0.44572	-0.472801	0.636355	0.761545
C1_03670C_A|1086	1194.13	-0.257204	0.136632	-1.88247	0.0597727	0.1326
MSTRG.836.1|883|u|NA|Ca22chr1A_C_albicans_SC5314|calb	0.633204	-1.8955	2.71523	-0.6981	0.485115	#N/A
C1_03680W_A|3438	2054.06	-0.421368	0.214708	-1.96251	0.0497026	0.1151
MSTRG.838.1|810|x|C1_03680W_A-T|Ca22chr1A_C_albicans_SC5314|calb	4.58839	1.56562	1.14013	1.37319	0.169692	0.295085
C1_03690W_A|1053	1171.34	-0.172211	0.147399	-1.16833	0.242672	0.386157
C1_03700C_A|88	0.647367	-2.12874	2.45398	-0.867462	0.385689	#N/A
MSTRG.842.1|304|x|C1_03710C_A-T|Ca22chr1A_C_albicans_SC5314|calb	0.190591	-3.89638	5.46608	-0.712829	0.475952	#N/A
C1_03710C_A|3864	2234.74	-0.880268	0.249371	-3.52996	0.000415629	0.00198319
MSTRG.844.1|374|x|C1_03710C_A-T|Ca22chr1A_C_albicans_SC5314|calb	0.151627	-2.13093	5.44275	-0.391518	0.695415	#N/A
MSTRG.845.1|1339|u|NA|Ca22chr1A_C_albicans_SC5314|calb	62.9699	-0.353253	0.547596	-0.645099	0.518863	0.663737
MSTRG.848.1|692|x|C1_03720C_A-T|Ca22chr1A_C_albicans_SC5314|calb	0.733122	-3.52803	2.3445	-1.50481	0.132374	#N/A
C1_03720C_A|1773	1284.28	-1.77894	0.224379	-7.92828	2.222e-15	6.55163e-14
MSTRG.851.1|376|x|C1_03720C_A-T|Ca22chr1A_C_albicans_SC5314|calb	0.541789	-3.35667	2.60192	-1.29007	0.197025	#N/A
MSTRG.853.1|316|x|C1_03730C_A-T|Ca22chr1A_C_albicans_SC5314|calb	0.429688	-3.40015	3.16471	-1.0744	0.282645	#N/A
C1_03730C_A|1848	2860.23	-0.97943	0.117399	-8.34274	7.25889e-17	2.55334e-15
MSTRG.855.1|550|x|C1_03730C_A-T|Ca22chr1A_C_albicans_SC5314|calb	0.0497899	-4.02606	5.46553	-0.736627	0.461349	#N/A
MSTRG.856.1|431|u|NA|Ca22chr1A_C_albicans_SC5314|calb	281.966	-1.13811	0.189029	-6.02081	1.73544e-09	2.42647e-08
MSTRG.858.1|606|u|NA|Ca22chr1A_C_albicans_SC5314|calb	2.27385	-0.353678	1.56884	-0.225438	0.821638	0.895512
MSTRG.859.1|582|x|C1_03740W_A-T|Ca22chr1A_C_albicans_SC5314|calb	1.14395	-2.18577	2.44241	-0.894923	0.370828	#N/A
C1_03740W_A|2844	550.216	1.25834	0.23766	5.29469	1.19221e-07	1.22584e-06
MSTRG.860.1|716|x|C1_03740W_A-T|Ca22chr1A_C_albicans_SC5314|calb	7.39661	-0.298492	0.861619	-0.346432	0.729018	0.832273
C1_03750W_A|552	863.408	1.11612	0.261558	4.2672	1.97945e-05	0.00013107
C1_03760C_A|1788	1272.25	0.18648	0.185527	1.00513	0.314833	0.466824
MSTRG.865.1|1464|x|C1_03770W_A-T|Ca22chr1A_C_albicans_SC5314|calb	0.668085	-2.53498	2.56783	-0.987209	0.32354	#N/A
C1_03770W_A|1847	746.222	0.0633257	0.239288	0.264642	0.791285	0.874601
C1_03780C_A|3222	3797.71	1.07531	0.199947	5.37798	7.53261e-08	8.00789e-07
MSTRG.868.1|2170|x|C1_03780C_A-T|Ca22chr1A_C_albicans_SC5314|calb	20.6059	0.16761	0.557491	0.300651	0.76368	0.856939
C1_03790C_A|1281	3238.95	0.189141	0.235206	0.804152	0.421309	0.573083
MSTRG.871.1|268|x|C1_03800W_A-T|Ca22chr1A_C_albicans_SC5314|calb	0.283143	-4.10668	5.33979	-0.769071	0.441851	#N/A
C1_03800W_A|933	300.039	0.650673	0.244274	2.6637	0.00772866	0.0247302
C1_03810C_A|1179	305.298	-0.153416	0.20784	-0.738145	0.460426	0.609182
MSTRG.874.1|215|x|C1_03810C_A-T|Ca22chr1A_C_albicans_SC5314|calb	0.194329	-4.04251	5.46546	-0.739646	0.459515	#N/A
MSTRG.876.1|1330|u|NA|Ca22chr1A_C_albicans_SC5314|calb	3.2897	-0.630647	1.27824	-0.493373	0.621749	0.750607
MSTRG.877.1|708|x|C1_03820W_A-T|Ca22chr1A_C_albicans_SC5314|calb	0.197517	-2.57526	4.15186	-0.620267	0.535082	#N/A
C1_03820W_A|1110	567.443	0.591712	0.205014	2.88621	0.00389917	0.013832
MSTRG.879.1|235|x|C1_03820W_A-T|Ca22chr1A_C_albicans_SC5314|calb	1.09987	-0.960351	1.66701	-0.576092	0.564553	#N/A
MSTRG.880.1|202|x|C1_03830C_A-T|Ca22chr1A_C_albicans_SC5314|calb	1.18798	-2.85258	2.07978	-1.37158	0.170195	#N/A
C1_03830C_A|993	577.272	1.3028	0.157139	8.29078	1.12507e-16	3.82333e-15
C1_03840W_A|270	82.3757	1.56134	0.397401	3.92888	8.53433e-05	0.000483644
MSTRG.883.1|1953|x|C1_03840W_A-T|Ca22chr1A_C_albicans_SC5314|calb	77.5652	-0.742281	0.34968	-2.12274	0.0337754	0.0846495
MSTRG.884.1|2011|x|C1_03860C_A-T|Ca22chr1A_C_albicans_SC5314|calb	3408.84	0.29504	0.356063	0.828616	0.407322	0.560675
C1_03860C_A|4968	1543.69	-0.228798	0.225329	-1.01539	0.309918	0.461659
MSTRG.886.1|2351|x|C1_03860C_A-T|Ca22chr1A_C_albicans_SC5314|calb	22.4973	1.05686	0.545337	1.93799	0.0526243	0.12053
C1_03870C_A|1692	941.572	5.86019	0.35501	16.5071	3.26013e-61	1.63414e-58
MSTRG.890.1|284|x|C1_03870C_A-T|Ca22chr1A_C_albicans_SC5314|calb	0.1943	-1.69728	4.63372	-0.366289	0.71415	#N/A
MSTRG.892.1|810|u|NA|Ca22chr1A_C_albicans_SC5314|calb	0.17749	0	5.46817	0	1	#N/A
MSTRG.893.1|2810|u|NA|Ca22chr1A_C_albicans_SC5314|calb	13.809	2.23754	0.906979	2.46702	0.0136243	0.0396698
C1_03880C_A|363	0	#N/A	#N/A	#N/A	#N/A	#N/A
MSTRG.896.1|552|x|C1_03880C_A-T|Ca22chr1A_C_albicans_SC5314|calb	0.414218	0	3.72532	0	1	#N/A
MSTRG.897.1|895|x|C1_03890W_A-T|Ca22chr1A_C_albicans_SC5314|calb	0.335721	-0.973014	3.14966	-0.308927	0.757377	#N/A
MSTRG.898.1|734|u|NA|Ca22chr1A_C_albicans_SC5314|calb	0.0493047	0	5.46817	0	1	#N/A
C1_03890W_A|1071	4.84866	-2.5436	1.56882	-1.62135	0.104943	0.2056
MSTRG.900.1|773|x|C1_03890W_A-T|Ca22chr1A_C_albicans_SC5314|calb	6.01569	0.799536	0.813885	0.982371	0.325917	0.478168
C1_03900W_A|516	170.259	0.705872	0.342291	2.0622	0.0391891	0.0951952
C1_03910C_A|2052	412.416	-0.217446	0.195482	-1.11236	0.265984	0.413986
C1_03920C_A|1545	385.335	1.02073	0.256982	3.97199	7.12748e-05	0.000412217
C1_03930W_A|1509	678.24	0.447778	0.172276	2.5992	0.00934418	0.0289479
MSTRG.907.1|247|x|C1_03930W_A-T|Ca22chr1A_C_albicans_SC5314|calb	0.347522	-1.7846	3.95664	-0.451039	0.651962	#N/A
C1_03940W_A|510	4170.97	1.28783	0.33623	3.8302	0.000128037	0.000691207
MSTRG.909.1|705|x|C1_03940W_A-T|Ca22chr1A_C_albicans_SC5314|calb	80.5398	-0.442057	0.337682	-1.30909	0.190503	0.322164
MSTRG.910.1|625|x|C1_03950C_A-T|Ca22chr1A_C_albicans_SC5314|calb	241.264	1.18567	0.432441	2.7418	0.00611038	0.0202836
C1_03950C_A|540	144.002	0.278855	0.277749	1.00398	0.315388	0.467296
MSTRG.912.1|211|x|C1_03950C_A-T|Ca22chr1A_C_albicans_SC5314|calb	0.965156	-0.885948	1.84312	-0.480679	0.630744	#N/A
C1_03960C_A|2610	670.897	-0.349275	0.186007	-1.87776	0.0604144	0.133522
MSTRG.914.1|702|x|C1_03960C_A-T|Ca22chr1A_C_albicans_SC5314|calb	31.0477	-0.0862901	0.590511	-0.146128	0.883821	0.937102
C1_03970W_A|318	22.2758	-0.799715	0.622985	-1.28368	0.199253	0.333029
MSTRG.917.1|231|x|C1_03980W_A-T|Ca22chr1A_C_albicans_SC5314|calb	0.369285	0	4.86469	0	1	#N/A
C1_03980W_A|528	193.281	-0.676667	0.395366	-1.7115	0.0869893	0.178446
MSTRG.919.1|656|x|C1_03990W_A-T|Ca22chr1A_C_albicans_SC5314|calb	0.288818	-1.91298	5.32441	-0.359284	0.719382	#N/A
C1_03990W_A|927	613.951	-1.15285	0.217999	-5.28831	1.23451e-07	1.26285e-06
C1_04000C_A|1443	357.832	-0.121471	0.173268	-0.701056	0.483268	0.629108
MSTRG.923.1|1112|x|C1_04000C_A-T|Ca22chr1A_C_albicans_SC5314|calb	0.914472	-2.3035	2.04498	-1.12642	0.259989	#N/A
C1_04010C_A|1035	1977.1	1.08147	0.241051	4.48649	7.24057e-06	5.23336e-05
MSTRG.926.1|1125|x|C1_04010C_A-T|Ca22chr1A_C_albicans_SC5314|calb	4.42791	0.00977697	0.960043	0.0101839	0.991875	0.998839
C1_04020C_A|1014	30544.8	1.79853	0.202136	8.89762	5.70579e-19	2.34428e-17
MSTRG.929.1|334|x|C1_04020C_A-T|Ca22chr1A_C_albicans_SC5314|calb	0.981854	-1.84966	2.54813	-0.725887	0.467908	#N/A
MSTRG.930.1|618|u|NA|Ca22chr1A_C_albicans_SC5314|calb	9.24177	-0.0850591	0.614987	-0.138311	0.889995	0.940856
MSTRG.931.1|454|u|NA|Ca22chr1A_C_albicans_SC5314|calb	15.0773	1.69642	0.739562	2.29382	0.0218007	0.0586717
C1_04030W_A|2097	837.278	0.0265982	0.181547	0.146509	0.88352	0.937102
C1_04040C_A|2163	970.024	1.34683	0.224918	5.98811	2.12293e-09	2.91939e-08
C1_04050C_A|432	2.34537	-0.0123938	1.68159	-0.00737025	0.994119	1
MSTRG.935.1|204|u|NA|Ca22chr1A_C_albicans_SC5314|calb	0.189987	-1.39842	5.42212	-0.25791	0.796477	#N/A
C1_04060W_A|1767	218.551	-0.666164	0.210044	-3.17155	0.00151629	0.00614461
C1_04070C_A|1191	296.394	0.0355026	0.374013	0.0949234	0.924376	0.963392
MSTRG.938.1|220|x|C1_04070C_A-T|Ca22chr1A_C_albicans_SC5314|calb	0.137713	-2.66109	5.45107	-0.488177	0.625424	#N/A
C1_04080W_A|645	362.303	0.453146	0.365415	1.24008	0.214944	0.352324
C1_04090C_A|1488	393.83	-0.568241	0.267662	-2.12298	0.0337552	0.08462
MSTRG.941.1|461|x|C1_04090C_A-T|Ca22chr1A_C_albicans_SC5314|calb	0.8452	-1.53727	2.34276	-0.656178	0.51171	#N/A
C1_04100C_A|849	29354	-0.0911315	0.25679	-0.354887	0.722674	0.828167
MSTRG.943.1|1647|x|C1_04100C_A-T|Ca22chr1A_C_albicans_SC5314|calb	239.797	-0.111698	0.308095	-0.362543	0.716946	0.823297
MSTRG.944.1|1511|x|C1_04110W_A-T|Ca22chr1A_C_albicans_SC5314|calb	87.67	-0.942151	0.334996	-2.81242	0.00491695	0.0168521
C1_04110W_A|918	542.093	-0.761666	0.31827	-2.39314	0.0167046	0.0470934
C1_04120C_A|1062	432.536	1.33312	0.261534	5.0973	3.44532e-07	3.24009e-06
C1_04130W_A|2550	1202.86	1.27404	0.167468	7.60767	2.79071e-14	7.11879e-13
C1_04140W_A|1035	1675.23	1.79753	0.2125	8.45895	2.69799e-17	9.76438e-16
C1_04150C_A|585	292.491	-0.379657	0.281537	-1.34851	0.177493	0.30521
MSTRG.951.1|464|x|C1_04160C_A-T|Ca22chr1A_C_albicans_SC5314|calb	18.5723	-1.40178	0.727942	-1.92568	0.0541445	0.123111
C1_04160C_A|903	220.355	0.881586	0.316697	2.78369	0.00537441	0.0181715
MSTRG.954.1|529|x|C1_04160C_A-T|Ca22chr1A_C_albicans_SC5314|calb	3.16296	-2.49103	1.41875	-1.75579	0.0791241	0.165841
C1_04170C_A|396	10668.8	0.574823	0.241531	2.37991	0.0173169	0.0484243
MSTRG.956.1|230|x|C1_04170C_A-T|Ca22chr1A_C_albicans_SC5314|calb	0.333933	0.170281	5.10776	0.0333377	0.973405	#N/A
MSTRG.957.1|799|x|C1_04180W_A-T|Ca22chr1A_C_albicans_SC5314|calb	2.30637	0.791135	1.1066	0.714924	0.474656	0.622994
MSTRG.958.1|263|u|NA|Ca22chr1A_C_albicans_SC5314|calb	3.46044	-0.904027	1.07989	-0.837147	0.40251	0.556365
C1_04180W_A|393	7889.66	0.940406	0.245564	3.82958	0.000128364	0.000692599
MSTRG.960.1|359|x|C1_04180W_A-T|Ca22chr1A_C_albicans_SC5314|calb	0.938742	-0.922445	1.66748	-0.553198	0.580128	#N/A
MSTRG.961.1|363|x|C1_04190C_A-T|Ca22chr1A_C_albicans_SC5314|calb	33.583	1.08078	0.615239	1.75668	0.078972	0.165592
C1_04190C_A|1173	844.89	0.298654	0.179198	1.66661	0.0955915	0.191454
MSTRG.963.1|934|x|C1_04200C_A-T|Ca22chr1A_C_albicans_SC5314|calb	14.8877	-0.358656	0.580726	-0.617599	0.53684	0.679437
C1_04200C_A|810	1815.97	-0.373416	0.211103	-1.76888	0.0769137	0.162021
MSTRG.967.1|886|x|C1_04210C_A-T|Ca22chr1A_C_albicans_SC5314|calb	2.94367	-1.20691	0.96046	-1.2566	0.208898	0.344982
C1_04210C_A|1400	6212.38	-0.501532	0.165557	-3.02936	0.0024507	0.00929913
MSTRG.968.1|1136|x|C1_04210C_A-T|Ca22chr1A_C_albicans_SC5314|calb	6.13733	0.773903	0.779494	0.992828	0.320794	0.473283
C1_04220C_A|570	780.56	0.131995	0.184728	0.714536	0.474896	0.623146
MSTRG.970.1|262|x|C1_04220C_A-T|Ca22chr1A_C_albicans_SC5314|calb	4.01331	-0.183527	1.30069	-0.1411	0.887791	0.939623
MSTRG.971.1|276|x|C1_04230W_A-T|Ca22chr1A_C_albicans_SC5314|calb	0.173514	-1.34465	5.42064	-0.248062	0.804086	#N/A
C1_04230W_A|981	2157.7	-0.222341	0.188111	-1.18197	0.237219	0.379804
MSTRG.973.1|322|x|C1_04230W_A-T|Ca22chr1A_C_albicans_SC5314|calb	0.944784	-2.85867	2.017	-1.41729	0.156399	#N/A
C1_04240C_A|318	10927	0.244672	0.307216	0.796416	0.42579	0.576908
C1_04250C_A|510	11.73	-0.945964	0.859607	-1.10046	0.271131	0.419718
MSTRG.976.1|845|x|C1_04260W_A-T|Ca22chr1A_C_albicans_SC5314|calb	3.71977	-0.594642	1.27504	-0.46637	0.640951	0.765309
C1_04260W_A|411	8870.18	0.216557	0.313486	0.690802	0.48969	0.634994
MSTRG.978.1|319|x|C1_04270C_A-T|Ca22chr1A_C_albicans_SC5314|calb	3.32053	0.0561198	1.00086	0.0560714	0.955285	0.981523
C1_04270C_A|1236	1.10587	-1.68531	2.13504	-0.789358	0.429903	#N/A
MSTRG.980.1|593|x|C1_04270C_A-T|Ca22chr1A_C_albicans_SC5314|calb	1.94003	-0.176125	1.32658	-0.132766	0.894378	0.943805
C1_04280C_A|1185	302.367	0.0659993	0.235286	0.280507	0.779089	0.867031
MSTRG.983.1|510|x|C1_04290C_A-T|Ca22chr1A_C_albicans_SC5314|calb	0.89072	-1.05209	2.1645	-0.486067	0.62692	#N/A
C1_04290C_A|3108	24606.9	-0.405499	0.163437	-2.48107	0.0130989	0.0383293
MSTRG.985.1|2581|x|C1_04290C_A-T|Ca22chr1A_C_albicans_SC5314|calb	154.122	0.488051	0.307756	1.58584	0.112775	0.216918
C1_04300C_A|1938	30831.5	-0.41752	0.284116	-1.46954	0.141685	0.257183
MSTRG.987.1|746|x|C1_04300C_A-T|Ca22chr1A_C_albicans_SC5314|calb	6.46811	-1.31112	0.888398	-1.47582	0.139992	0.255307
MSTRG.988.1|475|x|C1_04310C_A-T|Ca22chr1A_C_albicans_SC5314|calb	32.8451	0.927245	0.511686	1.81214	0.0699649	0.149904
C1_04310C_A|765	116.731	-0.447345	0.298419	-1.49905	0.13386	0.247044
MSTRG.990.1|1425|x|C1_04310C_A-T|Ca22chr1A_C_albicans_SC5314|calb	20.053	-1.10678	0.49714	-2.2263	0.0259944	0.0680225
MSTRG.991.1|1514|x|C1_04320W_A-T|Ca22chr1A_C_albicans_SC5314|calb	2.22435	-2.79158	1.32577	-2.10563	0.0352365	0.0873723
C1_04320W_A|786	661.927	0.890426	0.24692	3.60614	0.00031079	0.00153104
MSTRG.993.1|2275|x|C1_04330W_A-T|Ca22chr1A_C_albicans_SC5314|calb	6.53977	-1.82185	1.2234	-1.48916	0.136444	0.250936
C1_04330W_A|1611	2318.3	-1.40725	0.139872	-10.061	8.2167e-24	5.28028e-22
C1_04340C_A|954	256.365	0.247338	0.206683	1.1967	0.231422	0.372932
MSTRG.996.1|663|x|C1_04340C_A-T|Ca22chr1A_C_albicans_SC5314|calb	4.73439	0.51582	1.29732	0.397605	0.690922	0.804284
C1_04350C_A|2370	200.057	-0.476213	0.246734	-1.93007	0.0535981	0.122091
MSTRG.998.1|1543|x|C1_04350C_A-T|Ca22chr1A_C_albicans_SC5314|calb	13.0666	0.727091	0.788429	0.922201	0.356424	0.509721
C1_04360C_A|252	17897.2	0.163337	0.327776	0.498319	0.61826	0.748337
MSTRG.1001.1|345|x|C1_04370C_A-T|Ca22chr1A_C_albicans_SC5314|calb	3.8272	-2.12015	1.57007	-1.35035	0.176904	0.304543
C1_04370C_A|603	2180.69	0.971378	0.228676	4.24783	2.15847e-05	0.000141986
MSTRG.1003.1|220|u|NA|Ca22chr1A_C_albicans_SC5314|calb	2.92515	-1.64976	1.38588	-1.19041	0.233885	0.376114
MSTRG.1004.1|480|x|C1_04380W_A-T|Ca22chr1A_C_albicans_SC5314|calb	0.604597	-1.34074	2.81033	-0.477077	0.633307	#N/A
C1_04380W_A|945	1322.55	-0.761415	0.136581	-5.57481	2.47798e-08	2.84557e-07
MSTRG.1007.1|537|x|C1_04390C_A-T|Ca22chr1A_C_albicans_SC5314|calb	77.2121	-1.73492	0.361506	-4.79914	1.59345e-06	1.3202e-05
C1_04390C_A|2226	1406.99	0.45534	0.255541	1.78187	0.0747708	0.158473
MSTRG.1008.1|222|x|C1_04400C_A-T|Ca22chr1A_C_albicans_SC5314|calb	0.0858277	-1.52615	5.42587	-0.281274	0.7785	#N/A
C1_04400C_A|3220	8167.14	0.238855	0.153298	1.55811	0.119207	0.226036
MSTRG.1010.1|1073|x|C1_04400C_A-T|Ca22chr1A_C_albicans_SC5314|calb	2.22407	-1.06183	1.32975	-0.798517	0.424571	0.575723
C1_04410C_A|534	1626.08	-0.572337	0.227443	-2.5164	0.0118561	0.0352838
MSTRG.1012.1|471|x|C1_04420C_A-T|Ca22chr1A_C_albicans_SC5314|calb	0.267066	-1.53499	4.73524	-0.324162	0.745816	#N/A
C1_04420C_A|840	3533.85	-0.0228149	0.119082	-0.191589	0.848064	0.9129
MSTRG.1015.1|300|x|C1_04430C_A-T|Ca22chr1A_C_albicans_SC5314|calb	0.821514	-1.26494	2.272	-0.556755	0.577695	#N/A
C1_04430C_A|827	1353.48	0.263985	0.192801	1.36921	0.170934	0.29688
C1_04440W_A|369	0.493152	-0.876061	2.93707	-0.298277	0.765492	#N/A
C1_04450C_A|833	83.0248	-0.874789	0.342904	-2.55112	0.0107378	0.0325509
MSTRG.1017.1|684|x|C1_04450C_A-T|Ca22chr1A_C_albicans_SC5314|calb	1.87628	-2.83771	1.91788	-1.47961	0.138977	0.253694
C1_04460C_A|810	337.202	-0.860277	0.235589	-3.6516	0.000260615	0.00131027
MSTRG.1018.1|770|x|C1_04460C_A-T|Ca22chr1A_C_albicans_SC5314|calb	3.14615	-0.634359	1.42305	-0.445773	0.655761	0.775328
C1_04470C_A|522	348.082	-2.9445	0.270755	-10.8752	1.51358e-27	1.26413e-25
MSTRG.1019.1|205|x|C1_04470C_A-T|Ca22chr1A_C_albicans_SC5314|calb	0.459969	-4.1435	3.60117	-1.1506	0.249897	#N/A
MSTRG.1021.1|810|x|C1_04480C_A-T|Ca22chr1A_C_albicans_SC5314|calb	6.70801	-2.37234	0.851075	-2.78746	0.00531224	0.0179916
C1_04480C_A|4194	2023.43	-0.267102	0.227044	-1.17643	0.239422	0.38226
MSTRG.1023.1|258|x|C1_04480C_A-T|Ca22chr1A_C_albicans_SC5314|calb	0.148332	0	5.46817	0	1	#N/A
MSTRG.1024.1|595|x|C1_04490W_A-T|Ca22chr1A_C_albicans_SC5314|calb	1.21691	-0.7725	1.90295	-0.405949	0.68478	#N/A
MSTRG.1025.1|211|u|NA|Ca22chr1A_C_albicans_SC5314|calb	1.45469	-1.11466	1.97751	-0.563667	0.572981	#N/A
C1_04490W_A|1122	2361.42	0.251563	0.205895	1.2218	0.221782	0.360351
MSTRG.1027.1|694|x|C1_04490W_A-T|Ca22chr1A_C_albicans_SC5314|calb	4.68601	-1.19651	1.37579	-0.869688	0.384471	0.539612
C1_04500W_A|1653	17386.3	-0.601408	0.262512	-2.29097	0.0219649	0.0590343
MSTRG.1029.1|616|x|C1_04500W_A-T|Ca22chr1A_C_albicans_SC5314|calb	1.20522	0.165453	1.96741	0.0840966	0.93298	#N/A
C1_04510W_A|1440	450.217	1.24168	0.174273	7.12489	1.04166e-12	2.21243e-11
C1_04520C_A|1078	2936.64	-0.667787	0.135857	-4.91539	8.86072e-07	7.75797e-06
MSTRG.1032.1|555|x|C1_04520C_A-T|Ca22chr1A_C_albicans_SC5314|calb	1.38713	0	2.22089	0	1	#N/A
C1_04530C_A|1560	863.04	0.0425849	0.170088	0.25037	0.802301	0.881722
MSTRG.1034.1|433|x|C1_04540C_A-T|Ca22chr1A_C_albicans_SC5314|calb	1.40789	0.803455	1.63213	0.492275	0.622525	#N/A
C1_04540C_A|2841	827.338	0.268625	0.156426	1.71727	0.0859305	0.176745
C1_04550W_A|303	713.731	0.407836	0.257737	1.58237	0.113564	0.218183
MSTRG.1037.1|576|x|C1_04550W_A-T|Ca22chr1A_C_albicans_SC5314|calb	4.73374	-1.63337	1.15625	-1.41264	0.157761	0.280168
C1_04560W_A|1734	581.679	0.122354	0.168668	0.725411	0.4682	0.616538
C1_04570C_A|1398	168.701	0.0476874	0.217353	0.2194	0.826338	0.899169
C1_04580C_A|828	763.114	1.3794	0.231459	5.9596	2.52863e-09	3.42099e-08
MSTRG.1042.1|1374|x|C1_04580C_A-T|Ca22chr1A_C_albicans_SC5314|calb	2.65323	-0.539045	1.30135	-0.41422	0.678713	0.794356
MSTRG.1044.1|1328|x|C1_04590W_A-T|Ca22chr1A_C_albicans_SC5314|calb	9.291	-0.18829	0.908612	-0.207229	0.835831	0.90498
C1_04590W_A|189	14889.2	3.12762	0.537155	5.82256	5.79524e-09	7.3634e-08
C1_04600C_A|1038	2128.6	-0.320664	0.157248	-2.03922	0.0414277	0.0996672
MSTRG.1047.1|702|x|C1_04600C_A-T|Ca22chr1A_C_albicans_SC5314|calb	0.826283	-0.297925	2.54346	-0.117134	0.906754	#N/A
MSTRG.1048.1|2985|x|C1_04610W_A-T|Ca22chr1A_C_albicans_SC5314|calb	7.50068	-0.915411	0.848655	-1.07866	0.280739	0.430206
C1_04610W_A|2143	42056.9	-0.307056	0.228158	-1.34581	0.178365	0.306287
C1_04620W_A|1731	3199.73	-0.0463862	0.133455	-0.347579	0.728157	0.832072
C1_04630C_A|3492	1155.42	-1.02196	0.199505	-5.1225	3.01519e-07	2.86786e-06
MSTRG.1052.1|831|u|NA|Ca22chr1A_C_albicans_SC5314|calb	16.6732	-1.34568	0.549467	-2.44907	0.0143227	0.0413433
MSTRG.1053.1|854|x|C1_04640W_A-T|Ca22chr1A_C_albicans_SC5314|calb	2.65899	-2.24169	1.27317	-1.76071	0.0782871	0.164396
C1_04640W_A|1962	1029.38	-0.430997	0.14682	-2.93555	0.00332953	0.0120849
MSTRG.1055.1|241|x|C1_04640W_A-T|Ca22chr1A_C_albicans_SC5314|calb	0.235294	-4.37304	5.46427	-0.800297	0.423539	#N/A
C1_04650W_A|2178	79.2954	0.530556	0.3111	1.70542	0.0881155	0.18024
MSTRG.1057.1|875|x|C1_04650W_A-T|Ca22chr1A_C_albicans_SC5314|calb	1.14457	2.57604	1.79785	1.43284	0.151903	#N/A
C1_04660W_A|5442	321.258	0.681763	0.238494	2.85862	0.00425492	0.0148833
MSTRG.1060.1|279|x|C1_04660W_A-T|Ca22chr1A_C_albicans_SC5314|calb	18.6895	-0.212038	0.647055	-0.327696	0.743141	0.841905
C1_04670W_A|1242	1104.51	-0.553176	0.128537	-4.30362	1.68028e-05	0.000112976
MSTRG.1062.1|1302|x|C1_04670W_A-T|Ca22chr1A_C_albicans_SC5314|calb	7.03759	-0.190422	0.921734	-0.206591	0.836329	0.905312
C1_04680W_A|927	16124.7	-1.03412	0.144182	-7.17229	7.37553e-13	1.59697e-11
MSTRG.1065.1|665|x|C1_04680W_A-T|Ca22chr1A_C_albicans_SC5314|calb	0.874735	-1.91163	2.2577	-0.846719	0.397152	#N/A
MSTRG.1066.1|445|x|C1_04690C_A-T|Ca22chr1A_C_albicans_SC5314|calb	94.1285	-2.22745	0.508192	-4.38308	1.17013e-05	8.118e-05
C1_04690C_A|1908	13.0411	-1.37376	0.979543	-1.40245	0.16078	0.284322
MSTRG.1068.1|384|x|C1_04700C_A-T|Ca22chr1A_C_albicans_SC5314|calb	0.235133	0	5.46817	0	1	#N/A
C1_04700C_A|2736	586.516	0.331495	0.204937	1.61755	0.10576	0.206836
MSTRG.1070.1|901|x|C1_04700C_A-T|Ca22chr1A_C_albicans_SC5314|calb	37.8306	1.2185	0.72318	1.68492	0.0920038	0.186068
C1_04710C_A|588	465.565	1.02573	0.249302	4.11443	3.88141e-05	0.000238643
MSTRG.1073.1|491|x|C1_04710C_A-T|Ca22chr1A_C_albicans_SC5314|calb	1.67182	-0.13959	1.76562	-0.0790598	0.936985	0.971785
MSTRG.1075.1|391|x|C1_04720W_A-T|Ca22chr1A_C_albicans_SC5314|calb	3.47024	0.121482	1.25778	0.0965846	0.923056	0.962417
C1_04720W_A|222	722.326	1.00075	0.364372	2.7465	0.00602358	0.0200286
C1_04730C_A|1287	2537.5	0.160673	0.158836	1.01156	0.311747	0.463826
MSTRG.1078.1|457|u|NA|Ca22chr1A_C_albicans_SC5314|calb	0.237104	0	5.46817	0	1	#N/A
MSTRG.1080.1|231|u|NA|Ca22chr1A_C_albicans_SC5314|calb	0	#N/A	#N/A	#N/A	#N/A	#N/A
C1_04740W_A|1047	769.893	0.403123	0.239189	1.68538	0.0919156	0.185936
MSTRG.1082.1|743|x|C1_04750W_A-T|Ca22chr1A_C_albicans_SC5314|calb	5.92535	0.137245	1.30613	0.105078	0.916314	0.957579
C1_04750W_A|1185	36.9188	-3.61839	0.515214	-7.02308	2.17029e-12	4.45844e-11
C1_04760C_A|2964	513.822	1.73681	0.243328	7.13773	9.48876e-13	2.03693e-11
MSTRG.1086.1|1048|x|C1_04770C_A-T|Ca22chr1A_C_albicans_SC5314|calb	29.1702	0.814322	0.87403	0.931686	0.351499	0.504189
C1_04770C_A|1161	1504.46	1.72294	0.209487	8.22459	1.95865e-16	6.43784e-15
MSTRG.1087.1|1794|x|C1_04780C_A-T|Ca22chr1A_C_albicans_SC5314|calb	7.42355	-1.13707	0.991172	-1.1472	0.251301	0.396489
C1_04780C_A|2658	900.218	-0.579006	0.168129	-3.44382	0.000573553	0.00262671
C1_04790W_A|675	692.756	-0.508517	0.187078	-2.71821	0.00656358	0.0214962
MSTRG.1091.1|220|x|C1_04790W_A-T|Ca22chr1A_C_albicans_SC5314|calb	0.132467	0	5.46817	0	1	#N/A
C1_04800C_A|2112	7.07052	-1.89961	0.711688	-2.66916	0.00760421	0.0244256
MSTRG.1093.1|574|x|C1_04800C_A-T|Ca22chr1A_C_albicans_SC5314|calb	3.03764	1.25627	1.09306	1.14932	0.250425	0.395481
MSTRG.1094.1|202|u|NA|Ca22chr1A_C_albicans_SC5314|calb	0.0382066	0	5.46817	0	1	#N/A
C1_04810W_A|2127	1168.1	-0.76747	0.190909	-4.02009	5.81757e-05	0.000345504
C1_04820C_A|372	1224.5	1.26375	0.373068	3.38745	0.000705444	0.00316
C1_04830W_A|2811	6204.93	-0.975249	0.211101	-4.61982	3.84075e-06	2.95499e-05
MSTRG.1098.1|229|x|C1_04830W_A-T|Ca22chr1A_C_albicans_SC5314|calb	8.97226	-0.273086	0.716082	-0.381361	0.702935	0.813827
C1_04840C_A|372	375.307	0.0525293	0.363956	0.144329	0.885241	0.937914
MSTRG.1100.1|628|x|C1_04840C_A-T|Ca22chr1A_C_albicans_SC5314|calb	0.72047	-1.5565	2.27191	-0.68511	0.493275	#N/A
C1_04850C_A|173	335.523	-0.0853237	0.178803	-0.477195	0.633223	0.758786
C1_04860W_A|2571	1556.14	-0.394988	0.141321	-2.79497	0.00519039	0.0176385
MSTRG.1105.1|231|x|C1_04860W_A-T|Ca22chr1A_C_albicans_SC5314|calb	0.0854108	0	5.46817	0	1	#N/A
MSTRG.1107.1|379|x|C1_04870W_A-T|Ca22chr1A_C_albicans_SC5314|calb	1.61541	0.40707	1.72407	0.23611	0.813347	0.890057
C1_04870W_A|1767	27.5395	-2.68808	0.609535	-4.41005	1.03348e-05	7.23509e-05
MSTRG.1110.1|292|x|C1_04880C_A-T|Ca22chr1A_C_albicans_SC5314|calb	0.453402	-0.935395	2.90414	-0.32209	0.747384	#N/A
C1_04880C_A|363	1205.01	0.417886	0.246659	1.69418	0.0902308	0.183444
C1_04890W_A|1191	7758.79	-0.10912	0.107467	-1.01539	0.309922	0.461659
MSTRG.1113.1|406|x|C1_04890W_A-T|Ca22chr1A_C_albicans_SC5314|calb	2.63994	-1.65035	1.15539	-1.4284	0.153177	0.274067
MSTRG.1114.1|953|x|C1_04900W_A-T|Ca22chr1A_C_albicans_SC5314|calb	0.663835	-1.68162	2.4678	-0.681423	0.495604	#N/A
C1_04900W_A|2292	1072.31	-0.796203	0.17594	-4.52541	6.02773e-06	4.43997e-05
MSTRG.1116.1|219|x|C1_04910C_A-T|Ca22chr1A_C_albicans_SC5314|calb	10.7126	-0.419986	0.704838	-0.595862	0.551267	0.691326
C1_04910C_A|960	1030.35	0.282349	0.248841	1.13466	0.256518	0.402504
MSTRG.1118.1|829|x|C1_04910C_A-T|Ca22chr1A_C_albicans_SC5314|calb	57.6617	-0.362097	0.545929	-0.663268	0.507159	0.652163
C1_04930C_A|702	236.633	-1.9992	0.252192	-7.92731	2.23938e-15	6.58352e-14
MSTRG.1121.1|963|x|C1_04930C_A-T|Ca22chr1A_C_albicans_SC5314|calb	4.41296	0.589576	1.27363	0.462909	0.64343	0.76701
C1_04940C_A|537	55.2035	-1.29866	0.395385	-3.28455	0.00102146	0.00435682
MSTRG.1124.1|2683|x|C1_04940C_A-T|Ca22chr1A_C_albicans_SC5314|calb	1.17505	-4.18484	2.168	-1.93027	0.0535733	#N/A
MSTRG.1125.1|1515|u|NA|Ca22chr1A_C_albicans_SC5314|calb	61.2899	-1.30975	0.417361	-3.13818	0.00170003	0.00678726
MSTRG.1126.1|247|u|NA|Ca22chr1A_C_albicans_SC5314|calb	0.073287	-4.04251	5.46546	-0.739647	0.459514	#N/A
MSTRG.1129.1|413|u|NA|Ca22chr1A_C_albicans_SC5314|calb	0	#N/A	#N/A	#N/A	#N/A	#N/A
MSTRG.1130.1|450|x|C1_04950C_A-T|Ca22chr1A_C_albicans_SC5314|calb	0.125169	-2.66107	5.45107	-0.488174	0.625426	#N/A
C1_04950C_A|4188	689.781	-0.120009	0.265304	-0.452345	0.65102	0.772547
MSTRG.1131.1|1551|x|C1_04950C_A-T|Ca22chr1A_C_albicans_SC5314|calb	2.4031	-1.83111	1.43022	-1.2803	0.200439	0.334523
C1_04960C_A|1986	572.121	-0.727349	0.198077	-3.67205	0.000240613	0.00121949
MSTRG.1133.1|933|x|C1_04960C_A-T|Ca22chr1A_C_albicans_SC5314|calb	2.46634	-0.783754	1.44889	-0.540933	0.588553	0.722361
MSTRG.1134.1|355|u|NA|Ca22chr1A_C_albicans_SC5314|calb	0.065316	-3.06958	5.44897	-0.563332	0.573209	#N/A
C1_04970W_A|4092	2089.85	-0.0454839	0.165546	-0.27475	0.783508	0.869842
MSTRG.1136.1|1148|x|C1_04970W_A-T|Ca22chr1A_C_albicans_SC5314|calb	2.66293	-1.12035	1.28123	-0.874434	0.381882	0.536938
MSTRG.1137.1|864|x|C1_04980C_A-T|Ca22chr1A_C_albicans_SC5314|calb	1.46941	-0.852183	1.60905	-0.529618	0.596377	#N/A
C1_04980C_A|1560	1502.23	0.398393	0.229084	1.73907	0.082023	0.170385
MSTRG.1139.1|573|x|C1_04980C_A-T|Ca22chr1A_C_albicans_SC5314|calb	10.1344	-2.39118	1.14111	-2.09548	0.0361283	0.0891426
MSTRG.1141.1|384|x|C1_04990C_A-T|Ca22chr1A_C_albicans_SC5314|calb	0.0997258	-2.13091	5.44275	-0.391514	0.695417	#N/A
C1_04990C_A|1134	544.758	0.571287	0.182197	3.13554	0.0017154	0.00684338
MSTRG.1143.1|259|x|C1_04990C_A-T|Ca22chr1A_C_albicans_SC5314|calb	0.0968629	-2.13093	5.44275	-0.391517	0.695415	#N/A
MSTRG.1144.1|2727|x|C1_05000W_A-T|Ca22chr1A_C_albicans_SC5314|calb	1.30385	-0.0155444	1.66686	-0.00932555	0.992559	#N/A
MSTRG.1145.1|450|u|NA|Ca22chr1A_C_albicans_SC5314|calb	0	#N/A	#N/A	#N/A	#N/A	#N/A
MSTRG.1146.1|1504|u|NA|Ca22chr1A_C_albicans_SC5314|calb	1.50282	-0.49488	1.78932	-0.276575	0.782106	#N/A
C1_05000W_A|1965	290.888	1.87358	0.258957	7.23513	4.65094e-13	1.027e-11
MSTRG.1148.1|202|x|C1_05000W_A-T|Ca22chr1A_C_albicans_SC5314|calb	1.40142	0.498676	1.41648	0.352052	0.724799	#N/A
C1_05010C_A|975	782.096	0.811689	0.286882	2.82935	0.00466431	0.0161407
MSTRG.1150.1|754|x|C1_05020C_A-T|Ca22chr1A_C_albicans_SC5314|calb	4.5964	1.22183	0.991157	1.23273	0.217676	0.355234
C1_05020C_A|1743	416.8	0.793104	0.182305	4.35043	1.3587e-05	9.28493e-05
MSTRG.1153.1|369|x|C1_05030C_A-T|Ca22chr1A_C_albicans_SC5314|calb	1.99548	-3.48439	1.38603	-2.51393	0.0119393	0.0354745
C1_05030C_A|696	362.591	0.0176538	0.229671	0.0768658	0.93873	0.972488
MSTRG.1155.1|646|x|C1_05050C_A-T|Ca22chr1A_C_albicans_SC5314|calb	46.371	1.96831	0.596919	3.29746	0.000975641	0.0041902
C1_05050C_A|2361	1414.63	0.898528	0.197623	4.54667	5.45012e-06	4.05925e-05
MSTRG.1157.1|206|x|C1_05050C_A-T|Ca22chr1A_C_albicans_SC5314|calb	0	#N/A	#N/A	#N/A	#N/A	#N/A
MSTRG.1158.1|206|x|C1_05060W_A-T|Ca22chr1A_C_albicans_SC5314|calb	0.150158	0	5.46817	0	1	#N/A
C1_05060W_A|1149	693.942	0.942523	0.223034	4.22592	2.37965e-05	0.000154208
C1_05070C_A|2658	851.715	0.156919	0.173305	0.905452	0.365226	0.519568
MSTRG.1161.1|2226|x|C1_05080W_A-T|Ca22chr1A_C_albicans_SC5314|calb	35.1841	-0.240755	0.418584	-0.575165	0.565179	0.703056
MSTRG.1162.1|558|u|NA|Ca22chr1A_C_albicans_SC5314|calb	3.46548	-2.30171	1.39698	-1.64763	0.0994287	0.197264
MSTRG.1163.1|508|u|NA|Ca22chr1A_C_albicans_SC5314|calb	0.192416	-2.65449	5.29237	-0.501568	0.615971	#N/A
C1_05080W_A|1728	5.89522	0.565641	0.878092	0.644171	0.519465	0.664082
MSTRG.1165.1|601|x|C1_05080W_A-T|Ca22chr1A_C_albicans_SC5314|calb	19.1486	-0.140624	0.584133	-0.240739	0.809757	0.887387
C1_05090W_A|1116	594.354	0.00400119	0.150468	0.0265917	0.978785	0.993653
MSTRG.1167.1|442|x|C1_05090W_A-T|Ca22chr1A_C_albicans_SC5314|calb	1.11903	1.34591	1.96476	0.685025	0.493328	#N/A
C1_05100W_A|804	237.554	-0.0341254	0.156594	-0.217923	0.827489	0.900001
C1_05110C_A|1113	9511.58	-0.972287	0.156004	-6.23244	4.5922e-10	6.93326e-09
MSTRG.1170.1|834|x|C1_05120W_A-T|Ca22chr1A_C_albicans_SC5314|calb	0.822525	-0.829518	1.78508	-0.464694	0.642151	#N/A
C1_05120W_A|1281	921.384	-0.0566551	0.145669	-0.38893	0.697328	0.80986
MSTRG.1171.1|468|x|C1_05120W_A-T|Ca22chr1A_C_albicans_SC5314|calb	1.18704	-2.36539	1.89016	-1.25142	0.210779	#N/A
C1_05130W_A|441	0.170215	-2.86716	5.44994	-0.52609	0.598826	#N/A
MSTRG.1174.1|3359|u|NA|Ca22chr1A_C_albicans_SC5314|calb	13.2043	-3.568	0.702509	-5.07894	3.79548e-07	3.53622e-06
MSTRG.1176.1|207|u|NA|Ca22chr1A_C_albicans_SC5314|calb	0.0406558	-3.69386	5.46704	-0.67566	0.499256	#N/A
MSTRG.1177.1|2623|u|NA|Ca22chr1A_C_albicans_SC5314|calb	22.4692	-1.86477	0.640535	-2.91127	0.0035996	0.0128924
MSTRG.1178.1|342|u|NA|Ca22chr1A_C_albicans_SC5314|calb	0.351415	0	4.9868	0	1	#N/A
MSTRG.1179.1|1685|u|NA|Ca22chr1A_C_albicans_SC5314|calb	6.45184	-0.284495	1.16684	-0.243816	0.807373	0.886033
MSTRG.1180.1|613|u|NA|Ca22chr1A_C_albicans_SC5314|calb	1.42883	-1.86187	1.79119	-1.03946	0.29859	#N/A
MSTRG.1181.1|222|u|NA|Ca22chr1A_C_albicans_SC5314|calb	13.8287	-0.892968	0.803937	-1.11074	0.266679	0.414799
C1_05140W_A|1269	4711.27	-0.261993	0.164776	-1.59	0.111835	0.215563
MSTRG.1183.1|1120|x|C1_05140W_A-T|Ca22chr1A_C_albicans_SC5314|calb	18.0314	1.2151	0.705879	1.7214	0.0851791	0.175451
C1_05150C_A|234	1.5132	-0.00182177	1.55607	-0.00117075	0.999066	#N/A
MSTRG.1185.1|5179|u|NA|Ca22chr1A_C_albicans_SC5314|calb	154.863	0.624899	0.38459	1.62484	0.104196	0.204535
C1_05160C_A|1197	5747.81	2.87981	0.311486	9.24539	2.34386e-20	1.1462e-18
MSTRG.1188.1|940|x|C1_05170C_A-T|Ca22chr1A_C_albicans_SC5314|calb	149.835	-1.01667	1.0882	-0.934268	0.350166	0.502708
C1_05170C_A|1281	2809.73	-0.412105	0.174695	-2.359	0.0183242	0.0507738
MSTRG.1191.1|3471|x|C1_05180C_A-T|Ca22chr1A_C_albicans_SC5314|calb	57.1229	0.324511	0.440952	0.735932	0.461772	0.610318
C1_05180C_A|387	1000.67	1.09682	0.31321	3.50186	0.000462017	0.00218066
C1_05190C_A|333	1562.31	1.08993	0.282126	3.86329	0.000111871	0.000613515
C1_05200C_A|894	856.528	0.0879028	0.147796	0.594757	0.552006	0.691905
MSTRG.1193.1|1222|x|C1_05210C_A-T|Ca22chr1A_C_albicans_SC5314|calb	9.51359	-0.0157941	0.76696	-0.0205931	0.98357	0.995185
C1_05210C_A|1158	1752.25	0.433808	0.13382	3.24173	0.00118807	0.0049668
MSTRG.1196.1|412|x|C1_05210C_A-T|Ca22chr1A_C_albicans_SC5314|calb	4.89928	0.211591	1.03015	0.205399	0.837261	0.905524
C1_05220C_A|438	141.313	0.0748335	0.254725	0.293781	0.768925	0.860897
MSTRG.1198.1|222|x|C1_05220C_A-T|Ca22chr1A_C_albicans_SC5314|calb	2.14439	-1.01238	1.73475	-0.583586	0.559499	0.698068
C1_05230W_A|588	477.171	1.24517	0.252904	4.92349	8.50141e-07	7.46293e-06
C1_05240C_A|1335	4372.38	-1.21544	0.194907	-6.23601	4.48882e-10	6.79765e-09
C1_05250W_A|615	8.5032	-2.04941	0.806465	-2.54122	0.0110466	0.0332959
MSTRG.1202.1|416|x|C1_05260C_A-T|Ca22chr1A_C_albicans_SC5314|calb	1.0763	-0.532234	1.57261	-0.338441	0.735031	#N/A
C1_05260C_A|1917	664.212	-0.350908	0.249463	-1.40665	0.159531	0.282673
MSTRG.1204.1|863|x|C1_05260C_A-T|Ca22chr1A_C_albicans_SC5314|calb	23.0149	-0.448454	0.424093	-1.05744	0.29031	0.440963
C1_05270C_A|720	1627.87	-0.108446	0.150218	-0.721924	0.470341	0.618545
C1_05280W_A|1749	556.714	0.726953	0.176682	4.11447	3.88067e-05	0.000238643
C1_05290W_A|1959	6525.55	-0.551815	0.14581	-3.78449	0.000154025	0.000816552
MSTRG.1209.1|309|x|C1_05290W_A-T|Ca22chr1A_C_albicans_SC5314|calb	11.0906	0.0172718	0.73623	0.0234598	0.981284	0.994594
C1_05300C_A|2109	3881.07	-0.59479	0.129874	-4.57976	4.65517e-06	3.50888e-05
C1_05310W_A|93	0.645123	-2.49146	2.19321	-1.13599	0.255961	#N/A
C1_05320C_A|1743	839.026	-1.57003	0.14629	-10.7323	7.1794e-27	5.57934e-25
C1_05330C_A|1377	491.387	0.404062	0.162413	2.48786	0.0128513	0.0377482
MSTRG.1214.1|207|x|C1_05330C_A-T|Ca22chr1A_C_albicans_SC5314|calb	2.98362	-2.47765	1.25249	-1.97818	0.0479088	0.112138
MSTRG.1215.1|223|x|C1_05340C_A-T|Ca22chr1A_C_albicans_SC5314|calb	0.145718	0	5.46817	0	1	#N/A
C1_05340C_A|2328	1064.61	-1.28774	0.191385	-6.72855	1.71364e-11	3.10094e-10
MSTRG.1217.1|326|x|C1_05340C_A-T|Ca22chr1A_C_albicans_SC5314|calb	0.676037	-2.03312	3.57351	-0.568941	0.569396	#N/A
MSTRG.1218.1|948|x|C1_05350W_A-T|Ca22chr1A_C_albicans_SC5314|calb	41.3213	-1.80207	0.481476	-3.7428	0.000181979	0.000945742
C1_05350W_A|660	381.711	-1.36643	0.202746	-6.73963	1.58789e-11	2.89957e-10
C1_05360C_A|1812	1043.4	0.458473	0.167376	2.73918	0.00615923	0.0204171
MSTRG.1222.1|208|x|C1_05370C_A-T|Ca22chr1A_C_albicans_SC5314|calb	2.32915	0.628357	1.39864	0.449264	0.653241	0.773511
C1_05370C_A|2184	498.157	0.719932	0.195745	3.67791	0.000235153	0.00119362
MSTRG.1223.1|210|x|C1_05380C_A-T|Ca22chr1A_C_albicans_SC5314|calb	0.20313	0	5.46817	0	1	#N/A
C1_05380C_A|4998	738.28	0.970474	0.20686	4.69146	2.71268e-06	2.13863e-05
MSTRG.1225.1|275|x|C1_05380C_A-T|Ca22chr1A_C_albicans_SC5314|calb	0.0151848	-3.69384	5.46704	-0.675656	0.499259	#N/A
C1_05390C_A|2055	1090.28	-0.428714	0.105736	-4.05457	5.02266e-05	0.000302961
C1_05400C_A|594	315.143	0.0373113	0.256611	0.1454	0.884395	0.937414
MSTRG.1228.1|415|x|C1_05400C_A-T|Ca22chr1A_C_albicans_SC5314|calb	1.00287	-1.22732	1.80304	-0.680697	0.496063	#N/A
C1_05410C_A|555	2100.71	-0.478767	0.244472	-1.95837	0.0501864	0.115979
C1_05420W_A|558	842.66	0.199282	0.253119	0.787305	0.431103	0.582219
MSTRG.1231.1|420|x|C1_05430W_A-T|Ca22chr1A_C_albicans_SC5314|calb	0.70856	-4.75347	3.0866	-1.54003	0.123553	#N/A
C1_05430W_A|2256	571.71	-0.150854	0.264508	-0.570321	0.56846	0.705522
MSTRG.1234.1|601|x|C1_05430W_A-T|Ca22chr1A_C_albicans_SC5314|calb	19.2526	-1.16201	0.765848	-1.51729	0.129194	0.240754
C1_05440C_A|1758	1697.23	0.309398	0.224409	1.37872	0.16798	0.293183
C1_05450W_A|495	1.0167	-0.490277	1.74434	-0.281067	0.778659	#N/A
MSTRG.1237.1|274|x|C1_05440C_A-T|Ca22chr1A_C_albicans_SC5314|calb	0.0303696	-3.85665	5.46626	-0.705538	0.480475	#N/A
MSTRG.1238.1|1156|x|C1_05460W_A-T|Ca22chr1A_C_albicans_SC5314|calb	4.56375	-3.09172	1.49488	-2.0682	0.038621	0.0940204
C1_05460W_A|4299	1327.26	-0.612809	0.221108	-2.77154	0.00557926	0.0187252
MSTRG.1241.1|717|x|C1_05460W_A-T|Ca22chr1A_C_albicans_SC5314|calb	10.1282	-1.83211	1.04549	-1.75239	0.0797067	0.16661
MSTRG.1243.1|241|x|C1_05470W_A-T|Ca22chr1A_C_albicans_SC5314|calb	0.372508	-2.66399	2.67965	-0.994157	0.320147	#N/A
C1_05470W_A|1050	1019.14	0.358321	0.157427	2.27611	0.0228397	0.0610734
C1_05480C_A|1122	47.5601	-0.794672	0.341235	-2.32882	0.0198688	0.0543924
MSTRG.1246.1|456|x|C1_05480C_A-T|Ca22chr1A_C_albicans_SC5314|calb	0.958771	-1.36027	1.87044	-0.727246	0.467075	#N/A
C1_05490C_A|747	2428.9	-0.149888	0.152506	-0.982837	0.325688	0.478041
MSTRG.1247.1|247|x|C1_05490C_A-T|Ca22chr1A_C_albicans_SC5314|calb	0.12236	0	5.46817	0	1	#N/A
C1_05500W_A|2274	585.912	0.402733	0.195777	2.0571	0.0396766	0.0961145
MSTRG.1250.1|561|x|C1_05510C_A-T|Ca22chr1A_C_albicans_SC5314|calb	29.6071	-1.42091	0.72261	-1.96635	0.0492579	0.11444
C1_05510C_A|249	1150.95	-0.449148	0.264588	-1.69754	0.089595	0.182511
MSTRG.1252.1|761|x|C1_05510C_A-T|Ca22chr1A_C_albicans_SC5314|calb	3.69363	-1.28372	1.04736	-1.22567	0.220322	0.358717
MSTRG.1253.1|2782|x|C1_05520W_A-T|Ca22chr1A_C_albicans_SC5314|calb	7.63935	-0.481305	0.813091	-0.591945	0.553887	0.693483
C1_05520W_A|2076	597.765	0.104036	0.244298	0.425858	0.670211	0.787214
MSTRG.1257.1|354|x|C1_05530C_A-T|Ca22chr1A_C_albicans_SC5314|calb	4.94334	-1.67716	1.34959	-1.24272	0.213972	0.351133
C1_05530C_A|1610	2251.43	0.266827	0.205084	1.30106	0.193237	0.32558
MSTRG.1258.1|1017|x|C1_05530C_A-T|Ca22chr1A_C_albicans_SC5314|calb	42.0939	2.65362	0.460748	5.75939	8.44195e-09	1.04284e-07
C1_05540C_A|1020	1115.8	0.737999	0.261312	2.82421	0.00473976	0.0163286
MSTRG.1259.1|2229|x|C1_05540C_A-T|Ca22chr1A_C_albicans_SC5314|calb	29.5007	-0.478973	0.743841	-0.643919	0.519628	0.664113
C1_05550C_A|98	1.00645	-3.33816	2.42682	-1.37553	0.168968	#N/A
C1_05560W_A|704	3136.07	-0.0234553	0.208371	-0.112565	0.910375	0.953359
C1_05570W_A|106	0.335921	-2.75633	3.63118	-0.759071	0.44781	#N/A
MSTRG.1263.1|225|x|C1_05570W_A-T|Ca22chr1A_C_albicans_SC5314|calb	0	#N/A	#N/A	#N/A	#N/A	#N/A
C1_05580W_A|103	0.550679	-4.42476	3.34341	-1.32343	0.185694	#N/A
C1_05590W_A|73	0.0987223	0	5.46817	0	1	#N/A
MSTRG.1265.1|408|x|C1_05600W_A-T|Ca22chr1A_C_albicans_SC5314|calb	74.5591	0.262066	0.272044	0.963323	0.335386	0.488414
C1_05600W_A|4716	742.258	0.304641	0.174595	1.74484	0.0810124	0.168846
MSTRG.1267.1|378|x|C1_05600W_A-T|Ca22chr1A_C_albicans_SC5314|calb	7.23645	0.229553	0.672842	0.341169	0.732976	0.83482
C1_05610W_A|1467	684.125	0.181536	0.123912	1.46504	0.14291	0.258885
C1_05620C_A|1254	2.82996	0.694175	1.25318	0.553931	0.579626	0.714642
MSTRG.1270.1|707|x|C1_05630C_A-T|Ca22chr1A_C_albicans_SC5314|calb	23.4597	0.58336	0.382376	1.52562	0.127105	0.237818
C1_05630C_A|3330	7543.76	0.946672	0.282466	3.35145	0.000803886	0.0035502
MSTRG.1272.1|453|x|C1_05630C_A-T|Ca22chr1A_C_albicans_SC5314|calb	2.71648	-0.19836	1.25712	-0.157789	0.874623	0.930796
C1_05640C_A|1200	832.37	0.368126	0.162883	2.26007	0.023817	0.0632325
C1_05650W_A|759	648.882	1.3279	0.230595	5.75857	8.48281e-09	1.046e-07
C1_05660C_A|4281	2685.23	0.414631	0.210676	1.9681	0.0490564	0.114104
MSTRG.1276.1|213|x|C1_05670W_A-T|Ca22chr1A_C_albicans_SC5314|calb	0.0400426	-2.22366	5.444	-0.40846	0.682936	#N/A
C1_05670W_A|1254	2463.1	0.684543	0.167719	4.08149	4.47472e-05	0.000272038
C1_05680C_A|432	4628.29	0.360581	0.270838	1.33135	0.183073	0.312446
MSTRG.1279.1|319|x|C1_05690C_A-T|Ca22chr1A_C_albicans_SC5314|calb	1.18477	-1.72997	2.00121	-0.864461	0.387335	#N/A
C1_05690C_A|747	17.0199	-1.71577	0.880118	-1.94948	0.0512381	0.118056
MSTRG.1282.1|483|x|C1_05700W_A-T|Ca22chr1A_C_albicans_SC5314|calb	0.81397	-0.854761	1.95208	-0.437873	0.661478	#N/A
C1_05700W_A|492	5337.8	0.357729	0.218414	1.63785	0.101453	0.200458
MSTRG.1283.1|532|x|C1_05700W_A-T|Ca22chr1A_C_albicans_SC5314|calb	0.657171	-2.56969	2.18826	-1.17431	0.240272	#N/A
C1_05710C_A|1674	63.4394	1.19718	0.396197	3.02168	0.00251372	0.00950947
MSTRG.1285.1|322|u|NA|Ca22chr1A_C_albicans_SC5314|calb	1.20458	-0.00374184	1.56948	-0.00238413	0.998098	#N/A
MSTRG.1287.1|1062|x|C1_05720W_A-T|Ca22chr1A_C_albicans_SC5314|calb	3.13923	0.622166	1.06818	0.582453	0.560262	0.698672
C1_05720W_A|1538	31553.9	-0.399157	0.160376	-2.48889	0.0128143	0.0376614
C1_05730W_A|82	0	#N/A	#N/A	#N/A	#N/A	#N/A
MSTRG.1288.1|403|x|C1_05720W_A-T|Ca22chr1A_C_albicans_SC5314|calb	2.00844	-1.35094	1.35709	-0.995468	0.319509	0.471734
C1_05740C_A|1143	393.445	1.44536	0.245493	5.88756	3.91938e-09	5.10283e-08
MSTRG.1290.1|389|x|C1_05750C_A-T|Ca22chr1A_C_albicans_SC5314|calb	0.546716	-0.690277	3.1511	-0.219059	0.826604	#N/A
C1_05750C_A|5055	1017.21	-0.0116615	0.203024	-0.0574387	0.954196	0.980707
MSTRG.1292.1|751|x|C1_05760C_A-T|Ca22chr1A_C_albicans_SC5314|calb	3.43654	-1.34486	1.08024	-1.24496	0.213147	0.350065
C1_05760C_A|396	247.462	2.50221	0.310255	8.06501	7.32324e-16	2.27999e-14
MSTRG.1295.1|422|u|NA|Ca22chr1A_C_albicans_SC5314|calb	0.617357	-0.643413	2.39808	-0.268304	0.788466	#N/A
MSTRG.1297.1|237|x|C1_05770C_A-T|Ca22chr1A_C_albicans_SC5314|calb	0.113041	-2.13096	5.44275	-0.391523	0.695411	#N/A
C1_05770C_A|1653	2073.55	0.325778	0.210449	1.54801	0.12162	0.229699
MSTRG.1299.1|586|x|C1_05770C_A-T|Ca22chr1A_C_albicans_SC5314|calb	1.24896	-0.941232	1.89452	-0.496818	0.619317	#N/A
MSTRG.1300.1|590|x|C1_05780W_A-T|Ca22chr1A_C_albicans_SC5314|calb	1.16762	-0.246462	1.99417	-0.123591	0.901639	#N/A
C1_05780W_A|1905	1554.64	-0.458702	0.148474	-3.08944	0.00200531	0.00783142
MSTRG.1302.1|366|x|C1_05780W_A-T|Ca22chr1A_C_albicans_SC5314|calb	0.357641	-1.70238	3.38209	-0.503352	0.614717	#N/A
C1_05790W_A|210	1934.31	0.441031	0.343544	1.28377	0.199222	0.333029
C1_05800C_A|693	306.699	0.915901	0.219771	4.16752	3.07935e-05	0.000194766
C1_05810W_A|477	933.345	0.6132	0.221777	2.76495	0.00569324	0.0190439
C1_05820C_A|1017	228.294	0.664563	0.229555	2.89501	0.00379146	0.0135121
MSTRG.1307.1|338|x|C1_05820C_A-T|Ca22chr1A_C_albicans_SC5314|calb	0.162561	0	5.46817	0	1	#N/A
C1_05830W_A|921	1.53984	1.38624	1.46184	0.948286	0.342984	#N/A
C1_05840W_A|1038	160.307	0.617966	0.292297	2.11417	0.0345006	0.0858709
C1_05850W_A|1212	746.426	0.966422	0.217723	4.43878	9.04723e-06	6.39623e-05
MSTRG.1311.1|226|x|C1_05860W_A-T|Ca22chr1A_C_albicans_SC5314|calb	0.210735	0	5.46817	0	1	#N/A
C1_05860W_A|1002	418.63	0.731576	0.184959	3.95534	7.64247e-05	0.000439059
MSTRG.1313.1|284|x|C1_05860W_A-T|Ca22chr1A_C_albicans_SC5314|calb	0.896524	-1.7672	2.54874	-0.693363	0.488082	#N/A
MSTRG.1315.1|285|x|C1_05870W_A-T|Ca22chr1A_C_albicans_SC5314|calb	0.0158949	0	5.46817	0	1	#N/A
C1_05870W_A|981	464.179	0.694343	0.19574	3.54727	0.000389239	0.00187242
MSTRG.1317.1|409|x|C1_05880W_A-T|Ca22chr1A_C_albicans_SC5314|calb	0.571419	-0.246221	2.50058	-0.0984655	0.921563	#N/A
C1_05880W_A|987	2337.12	0.757017	0.204392	3.70375	0.000212437	0.00108547
MSTRG.1319.1|1016|x|C1_05880W_A-T|Ca22chr1A_C_albicans_SC5314|calb	3.12084	0.246345	0.895266	0.275165	0.78319	0.869842
C1_05890W_A|1056	18.6765	0.823236	0.44149	1.86467	0.0622271	0.136535
MSTRG.1323.1|371|u|NA|Ca22chr1A_C_albicans_SC5314|calb	1.53107	2.45989	1.4276	1.72309	0.0848718	#N/A
MSTRG.1326.1|414|x|C1_05900W_A-T|Ca22chr1A_C_albicans_SC5314|calb	0.887242	-1.50075	2.71003	-0.553777	0.579731	#N/A
C1_05900W_A|2919	2142.36	0.0338489	0.231548	0.146185	0.883775	0.937102
MSTRG.1327.1|1586|x|C1_05900W_A-T|Ca22chr1A_C_albicans_SC5314|calb	31.6262	1.45846	1.03831	1.40465	0.160126	0.283315
MSTRG.1329.1|265|x|C1_05910W_A-T|Ca22chr1A_C_albicans_SC5314|calb	0.468617	-1.60871	3.01348	-0.533837	0.593455	#N/A
C1_05910W_A|1545	1195.65	-0.197042	0.220924	-0.891899	0.372447	0.526923
MSTRG.1331.1|2913|x|C1_05910W_A-T|Ca22chr1A_C_albicans_SC5314|calb	603.038	2.09357	0.35384	5.91672	3.28434e-09	4.33231e-08
MSTRG.1334.1|282|x|C1_05920W_A-T|Ca22chr1A_C_albicans_SC5314|calb	0.23944	-2.22375	5.444	-0.408478	0.682923	#N/A
C1_05920W_A|2076	1781.92	-0.190384	0.203167	-0.937084	0.348716	0.501344
MSTRG.1336.1|201|x|C1_05930C_A-T|Ca22chr1A_C_albicans_SC5314|calb	1.93503	-0.20078	1.37535	-0.145984	0.883934	0.937123
C1_05930C_A|3396	548.702	1.10801	0.184758	5.99706	2.00927e-09	2.77451e-08
MSTRG.1338.1|2594|x|C1_05930C_A-T|Ca22chr1A_C_albicans_SC5314|calb	8.07952	2.8627	0.853338	3.35471	0.000794494	0.00351647
MSTRG.1339.1|2771|x|C1_05940W_A-T|Ca22chr1A_C_albicans_SC5314|calb	10.0106	1.76571	0.857601	2.05889	0.0395044	0.0957291
C1_05940W_A|3021	157.117	4.1648	0.355877	11.7029	1.23146e-31	1.40288e-29
MSTRG.1341.1|621|x|C1_05940W_A-T|Ca22chr1A_C_albicans_SC5314|calb	56.2628	0.986549	0.538606	1.83167	0.0670005	0.144793
MSTRG.1342.1|308|x|C1_05950C_A-T|Ca22chr1A_C_albicans_SC5314|calb	0.304335	-1.38782	5.21824	-0.265956	0.790273	#N/A
C1_05950C_A|1248	1640.84	1.95016	0.28947	6.73698	1.61709e-11	2.9409e-10
MSTRG.1344.1|256|x|C1_05950C_A-T|Ca22chr1A_C_albicans_SC5314|calb	0.19971	-1.5262	5.42587	-0.281282	0.778494	#N/A
MSTRG.1345.1|1832|u|NA|Ca22chr1A_C_albicans_SC5314|calb	19.1069	2.18105	0.53864	4.04918	5.13971e-05	0.000309835
MSTRG.1346.1|406|u|NA|Ca22chr1A_C_albicans_SC5314|calb	0.38004	-0.891884	4.26176	-0.209276	0.834233	#N/A
MSTRG.1347.1|928|x|C1_05960W_A-T|Ca22chr1A_C_albicans_SC5314|calb	1.66954	-0.759358	1.56118	-0.4864	0.626683	0.753659
C1_05960W_A|1392	634.761	2.82248	0.533845	5.28708	1.24281e-07	1.26867e-06
MSTRG.1349.1|676|x|C1_05960W_A-T|Ca22chr1A_C_albicans_SC5314|calb	22.1605	-0.470305	1.31525	-0.357579	0.720658	0.826141
C1_05970W_A|1773	8.69962	0.53586	0.85233	0.6287	0.529545	0.672354
MSTRG.1352.1|290|x|C1_05970W_A-T|Ca22chr1A_C_albicans_SC5314|calb	0.787657	-3.45643	2.86663	-1.20575	0.227915	#N/A
C1_05980W_A|2091	1745.93	0.485456	0.152923	3.17451	0.00150091	0.00609174
C1_05990C_A|1071	588.002	1.00566	0.211593	4.75283	2.00593e-06	1.63093e-05
MSTRG.1356.1|1309|x|C1_06000W_A-T|Ca22chr1A_C_albicans_SC5314|calb	4.53107	1.18022	0.912054	1.29402	0.195659	0.328997
C1_06000W_A|1647	3.44748	-1.00571	1.30944	-0.768044	0.442461	0.592862
C1_06010W_A|933	1749.19	0.099344	0.240474	0.413117	0.679521	0.79505
MSTRG.1359.1|928|x|C1_06020W_A-T|Ca22chr1A_C_albicans_SC5314|calb	4.42258	-1.57577	1.06434	-1.48051	0.138736	0.253478
C1_06020W_A|2034	868.786	-0.189624	0.195035	-0.972252	0.330925	0.484028
C1_06030C_A|705	274.623	-0.36613	0.386163	-0.948122	0.343067	0.495978
MSTRG.1362.1|224|x|C1_06040W_A-T|Ca22chr1A_C_albicans_SC5314|calb	1.19138	-1.50173	1.99681	-0.752065	0.452012	#N/A
C1_06040W_A|2550	454.566	-0.165624	0.174642	-0.948358	0.342947	0.495896
C1_06050C_A|342	2211.5	0.399895	0.310761	1.28682	0.198155	0.331804
MSTRG.1365.1|528|x|C1_06060C_A-T|Ca22chr1A_C_albicans_SC5314|calb	1.35182	-1.11607	2.38296	-0.468355	0.639531	#N/A
C1_06060C_A|435	1709.07	0.587683	0.248839	2.3617	0.0181915	0.0504899
MSTRG.1366.1|219|x|C1_06060C_A-T|Ca22chr1A_C_albicans_SC5314|calb	5.87739	-2.6065	1.13763	-2.29116	0.0219543	0.0590216
C1_06070W_A|543	2057.96	0.8297	0.243843	3.4026	0.000667468	0.00300285
MSTRG.1368.1|222|x|C1_06070W_A-T|Ca22chr1A_C_albicans_SC5314|calb	1.63291	-1.31873	1.35667	-0.972036	0.331033	0.484114
C1_06080C_A|1041	1211.14	0.214824	0.27281	0.787449	0.431019	0.582195
MSTRG.1370.1|249|x|C1_06080C_A-T|Ca22chr1A_C_albicans_SC5314|calb	0.161344	-3.71844	5.46692	-0.68017	0.496397	#N/A
MSTRG.1371.1|208|x|C1_06090C_A-T|Ca22chr1A_C_albicans_SC5314|calb	0	#N/A	#N/A	#N/A	#N/A	#N/A
C1_06090C_A|2649	995.011	0.706123	0.151178	4.67081	3.00013e-06	2.34239e-05
MSTRG.1373.1|255|x|C1_06090C_A-T|Ca22chr1A_C_albicans_SC5314|calb	0.323462	-2.1012	4.57424	-0.459356	0.645979	#N/A
MSTRG.1374.1|950|x|C1_06100C_A-T|Ca22chr1A_C_albicans_SC5314|calb	43.9073	-0.701008	0.472695	-1.483	0.138073	0.252542
C1_06100C_A|2106	9847.91	-0.05656	0.218964	-0.258307	0.79617	0.877479
MSTRG.1376.1|210|u|NA|Ca22chr1A_C_albicans_SC5314|calb	0.299592	-0.883105	3.70805	-0.238159	0.811758	#N/A
C1_06110C_A|1797	726.222	-0.184226	0.163263	-1.1284	0.25915	0.405618
MSTRG.1378.1|291|x|C1_06110C_A-T|Ca22chr1A_C_albicans_SC5314|calb	0.748804	-2.11476	2.59252	-0.815716	0.414663	#N/A
C1_06120C_A|630	62.1644	-0.41307	0.383944	-1.07586	0.28199	0.431817
MSTRG.1379.1|890|x|C1_06130C_A-T|Ca22chr1A_C_albicans_SC5314|calb	3.7826	-1.62186	0.908056	-1.78607	0.0740872	0.15719
C1_06130C_A|1123	5930.79	-1.40125	0.110745	-12.6529	1.07768e-36	1.52166e-34
MSTRG.1380.1|871|x|C1_06130C_A-T|Ca22chr1A_C_albicans_SC5314|calb	4.88964	-3.27821	0.931221	-3.52034	0.000430996	0.00204871
C1_06140C_A|342	365.692	-1.88644	0.268537	-7.02487	2.14265e-12	4.41069e-11
MSTRG.1382.1|2498|x|C1_06140C_A-T|Ca22chr1A_C_albicans_SC5314|calb	20.6874	-0.874972	0.526174	-1.6629	0.0963334	0.192763
MSTRG.1383.1|698|u|NA|Ca22chr1A_C_albicans_SC5314|calb	27.427	-0.771553	0.715572	-1.07823	0.28093	0.430434
MSTRG.1384.1|1242|x|C1_06150W_A-T|Ca22chr1A_C_albicans_SC5314|calb	0.268308	0	4.7954	0	1	#N/A
C1_06150W_A|726	2.35481	-5.70163	1.61316	-3.53445	0.000408621	0.00195347
C1_06160W_A|1356	12.0942	-3.14886	0.700447	-4.4955	6.94068e-06	5.0384e-05
MSTRG.1387.1|1978|x|C1_06160W_A-T|Ca22chr1A_C_albicans_SC5314|calb	40945.1	0.715215	0.344873	2.07385	0.0380931	0.0928705
C1_06180W_A|996	1697.52	-0.148984	0.277815	-0.536271	0.591771	0.725286
C1_06190C_A|606	505.105	-0.103596	0.323337	-0.320396	0.748668	0.8466
C1_06200W_A|1755	911.392	0.107756	0.146748	0.734291	0.462771	0.611236
MSTRG.1390.1|868|x|C1_06200W_A-T|Ca22chr1A_C_albicans_SC5314|calb	9.40228	1.42459	0.698545	2.03936	0.0414137	0.0996572
C1_06210W_A|1050	350.298	1.0277	0.228799	4.49172	7.06496e-06	5.11664e-05
MSTRG.1393.1|275|x|C1_06220C_A-T|Ca22chr1A_C_albicans_SC5314|calb	13.0138	1.67731	0.640955	2.6169	0.00887334	0.0277205
C1_06220C_A|1359	3.70131	1.07533	1.00818	1.06661	0.28615	0.43643
MSTRG.1395.1|569|x|C1_06230C_A-T|Ca22chr1A_C_albicans_SC5314|calb	0.593681	-1.44439	2.79255	-0.517231	0.604995	#N/A
C1_06230C_A|1872	2298.67	1.3975	0.287436	4.86193	1.16248e-06	9.86781e-06
MSTRG.1398.1|2339|x|C1_06230C_A-T|Ca22chr1A_C_albicans_SC5314|calb	81.9685	2.32904	0.490383	4.74943	2.03995e-06	1.65091e-05
MSTRG.1399.1|355|u|NA|Ca22chr1A_C_albicans_SC5314|calb	124.659	1.766	0.405244	4.35787	1.31333e-05	9.02409e-05
MSTRG.1400.1|1104|u|NA|Ca22chr1A_C_albicans_SC5314|calb	9.29272	-1.25507	1.10783	-1.13291	0.257251	0.403338
MSTRG.1401.1|346|u|NA|Ca22chr1A_C_albicans_SC5314|calb	0.592527	-1.63605	2.53927	-0.6443	0.519381	#N/A
MSTRG.1402.1|517|u|NA|Ca22chr1A_C_albicans_SC5314|calb	53.4601	3.57811	0.459678	7.78394	7.02985e-15	1.95219e-13
MSTRG.1403.1|493|x|C1_06250W_A-T|Ca22chr1A_C_albicans_SC5314|calb	0	#N/A	#N/A	#N/A	#N/A	#N/A
C1_06250W_A|2226	285.188	2.68176	0.23299	11.5102	1.17219e-30	1.22408e-28
MSTRG.1405.1|581|x|C1_06250W_A-T|Ca22chr1A_C_albicans_SC5314|calb	3.12494	-1.22769	1.832	-0.670134	0.502772	0.647363
C1_06260W_A|930	0.237331	-4.04256	5.46546	-0.739656	0.459509	#N/A
C1_06270W_A|2742	786.027	-0.520719	0.177935	-2.92645	0.00342849	0.0123724
MSTRG.1410.1|872|x|C1_06280C_A-T|Ca22chr1A_C_albicans_SC5314|calb	3.51335	0.809792	1.38668	0.583979	0.559235	0.697831
C1_06280C_A|2532	808.311	-1.06964	0.177597	-6.02284	1.71388e-09	2.40303e-08
MSTRG.1412.1|734|x|C1_06280C_A-T|Ca22chr1A_C_albicans_SC5314|calb	0.0493611	0	5.46817	0	1	#N/A
MSTRG.1413.1|4779|u|NA|Ca22chr1A_C_albicans_SC5314|calb	117.818	-1.6872	0.336848	-5.00877	5.47783e-07	4.95178e-06
MSTRG.1414.1|1125|u|NA|Ca22chr1A_C_albicans_SC5314|calb	0.0455544	-3.99222	5.46567	-0.730418	0.465135	#N/A
MSTRG.1415.1|1431|u|NA|Ca22chr1A_C_albicans_SC5314|calb	0.433696	-3.1512	3.51648	-0.896125	0.370186	#N/A
MSTRG.1417.1|2389|u|NA|Ca22chr1A_C_albicans_SC5314|calb	6.99243	-0.346339	1.09334	-0.31677	0.751418	0.848307
C1_06290C_A|312	0.0509326	0	5.46817	0	1	#N/A
MSTRG.1420.1|462|u|NA|Ca22chr1A_C_albicans_SC5314|calb	1.78877	-5.34489	1.97236	-2.7099	0.00673037	0.021985
MSTRG.1421.1|1462|u|NA|Ca22chr1A_C_albicans_SC5314|calb	10.2288	-2.20741	0.7158	-3.08384	0.00204345	0.00796795
MSTRG.1422.1|2124|u|NA|Ca22chr1A_C_albicans_SC5314|calb	36.1266	-2.57478	0.408225	-6.30725	2.84029e-10	4.43519e-09
MSTRG.1423.1|211|u|NA|Ca22chr1A_C_albicans_SC5314|calb	0	#N/A	#N/A	#N/A	#N/A	#N/A
MSTRG.1424.1|469|u|NA|Ca22chr1A_C_albicans_SC5314|calb	0.952748	0.894304	1.80032	0.496746	0.619368	#N/A
MSTRG.1425.1|588|u|NA|Ca22chr1A_C_albicans_SC5314|calb	0.334555	-4.11196	3.98099	-1.0329	0.301651	#N/A
MSTRG.1426.1|896|u|NA|Ca22chr1A_C_albicans_SC5314|calb	0.629491	-1.23891	2.5999	-0.476522	0.633702	#N/A
MSTRG.1427.1|301|u|NA|Ca22chr1A_C_albicans_SC5314|calb	0.0328698	0	5.46817	0	1	#N/A
MSTRG.1428.1|2124|u|NA|Ca22chr1A_C_albicans_SC5314|calb	1.2299	-1.11081	1.45267	-0.764669	0.444469	#N/A
MSTRG.1429.1|1441|u|NA|Ca22chr1A_C_albicans_SC5314|calb	4.08542	-4.67942	1.43219	-3.26732	0.00108572	0.0045906
MSTRG.1430.1|2773|x|C1_06300W_A-T|Ca22chr1A_C_albicans_SC5314|calb	7.51973	-0.0301493	0.647842	-0.0465381	0.962881	0.986095
C1_06300W_A|91	2.42392	0.188347	1.06473	0.176897	0.85959	0.920071
C1_06310W_A|69	0.727381	-2.18945	2.39582	-0.913863	0.360789	#N/A
MSTRG.1434.1|459|x|C1_06320W_A-T|Ca22chr1A_C_albicans_SC5314|calb	0.0794744	0	5.46817	0	1	#N/A
C1_06320W_A|2397	397.595	-1.2199	0.266213	-4.58243	4.59607e-06	3.46955e-05
MSTRG.1436.1|380|x|C1_06320W_A-T|Ca22chr1A_C_albicans_SC5314|calb	2.34786	-0.104167	1.60955	-0.0647181	0.948398	0.977555
C1_06330W_A|354	0.448529	-3.40304	3.73291	-0.91163	0.361963	#N/A
MSTRG.1440.1|640|u|NA|Ca22chr1A_C_albicans_SC5314|calb	2.46681	-0.0167709	1.32998	-0.0126099	0.989939	0.997998
MSTRG.1441.1|1007|u|NA|Ca22chr1A_C_albicans_SC5314|calb	19.6232	-1.38961	0.541063	-2.5683	0.0102199	0.0312266
MSTRG.1444.1|617|u|NA|Ca22chr1A_C_albicans_SC5314|calb	2.78567	0.197314	1.33566	0.147728	0.882557	0.937016
MSTRG.1445.1|704|u|NA|Ca22chr1A_C_albicans_SC5314|calb	1.10534	-4.3414	2.42181	-1.79263	0.0730326	#N/A
C1_06340W_A|3351	690.371	-0.832848	0.214914	-3.87527	0.000106508	0.000587642
MSTRG.1447.1|1342|u|NA|Ca22chr1A_C_albicans_SC5314|calb	0.926292	-3.58659	2.54018	-1.41194	0.157967	#N/A
MSTRG.1449.1|1055|x|C1_06350W_A-T|Ca22chr1A_C_albicans_SC5314|calb	0.125569	-3.99226	5.46567	-0.730425	0.46513	#N/A
C1_06350W_A|2622	191.698	-0.563863	0.294183	-1.91671	0.0552751	0.124833
MSTRG.1452.1|279|x|C1_06350W_A-T|Ca22chr1A_C_albicans_SC5314|calb	0.966763	-4.76456	2.10239	-2.26626	0.0234353	#N/A
C1_06360W_A|1698	363.157	-1.0744	0.219557	-4.89348	9.90688e-07	8.52502e-06
MSTRG.1455.1|217|x|C1_06360W_A-T|Ca22chr1A_C_albicans_SC5314|calb	0	#N/A	#N/A	#N/A	#N/A	#N/A
MSTRG.1456.1|1034|x|C1_06370C_A-T|Ca22chr1A_C_albicans_SC5314|calb	9.33553	0.38839	0.710247	0.546838	0.58449	0.718747
C1_06370C_A|528	98.9556	-7.26571	0.575047	-12.635	1.35436e-36	1.88576e-34
MSTRG.1461.1|203|u|NA|Ca22chr1A_C_albicans_SC5314|calb	0	#N/A	#N/A	#N/A	#N/A	#N/A
MSTRG.1463.1|1041|x|C1_06380C_A-T|Ca22chr1A_C_albicans_SC5314|calb	0.840439	-1.73703	2.06202	-0.842392	0.399569	#N/A
C1_06380C_A|324	391.47	0.168259	0.214274	0.785251	0.432307	0.583294
C1_06390W_A|777	361.502	-1.50205	0.297043	-5.05669	4.26591e-07	3.94155e-06
MSTRG.1466.1|274|x|C1_06390W_A-T|Ca22chr1A_C_albicans_SC5314|calb	13.7933	-1.07439	0.532176	-2.01885	0.0435024	0.103688
MSTRG.1467.1|410|x|C1_06400C_A-T|Ca22chr1A_C_albicans_SC5314|calb	13.1509	-2.04518	0.619496	-3.30136	0.000962171	0.00413981
C1_06400C_A|2133	1337.47	-0.595227	0.254427	-2.33948	0.0193106	0.0530817
MSTRG.1469.1|840|u|NA|Ca22chr1A_C_albicans_SC5314|calb	15.6798	0.746244	0.708862	1.05274	0.292462	0.443024
MSTRG.1470.1|1026|u|NA|Ca22chr1A_C_albicans_SC5314|calb	4.40763	-1.68673	1.15397	-1.46167	0.143831	0.260318
C1_06410W_A|2586	412.211	-0.248283	0.192379	-1.29059	0.196845	0.330216
C1_06420C_A|2175	587.429	0.0774082	0.231745	0.334024	0.738362	0.838287
MSTRG.1473.1|317|x|C1_06420C_A-T|Ca22chr1A_C_albicans_SC5314|calb	0.474692	-4.10815	3.61703	-1.13578	0.256049	#N/A
MSTRG.1475.1|205|u|NA|Ca22chr1A_C_albicans_SC5314|calb	0.0794744	0	5.46817	0	1	#N/A
MSTRG.1477.1|635|x|C1_06430C_A-T|Ca22chr1A_C_albicans_SC5314|calb	3.33728	1.06637	1.1687	0.912443	0.361536	0.515488
C1_06430C_A|1368	1.92765	-1.77029	1.8786	-0.942349	0.346014	0.498891
MSTRG.1479.1|281|x|C1_06440C_A-T|Ca22chr1A_C_albicans_SC5314|calb	0.129582	0	5.46817	0	1	#N/A
C1_06440C_A|2616	659.63	0.80796	0.151418	5.33596	9.50426e-08	9.90439e-07
MSTRG.1481.1|463|x|C1_06450C_A-T|Ca22chr1A_C_albicans_SC5314|calb	13.2915	-2.23187	0.81948	-2.72351	0.00645913	0.0212026
C1_06450C_A|829	23451.8	-0.0238983	0.198084	-0.120647	0.903971	0.949537
MSTRG.1483.1|1277|x|C1_06450C_A-T|Ca22chr1A_C_albicans_SC5314|calb	3.59419	1.4906	1.11274	1.33958	0.180382	0.309113
C1_06460C_A|393	21464.5	1.0351	0.442902	2.33708	0.0194353	0.0533708
C1_06470W_A|387	18308.4	0.125588	0.346818	0.362116	0.717266	0.823441
C1_06480C_A|609	2601.51	-0.999065	0.222621	-4.48773	7.19863e-06	5.2068e-05
MSTRG.1485.1|1170|x|C1_06480C_A-T|Ca22chr1A_C_albicans_SC5314|calb	3.32424	0.370567	1.09782	0.337547	0.735705	0.836312
C1_06490C_A|73	2.70824	1.2943	1.19455	1.08351	0.278584	0.427936
C1_06500W_A|717	704.517	0.439359	0.168875	2.60168	0.00927678	0.0287747
C1_06510C_A|1398	1492.11	1.34068	0.177576	7.5499	4.35607e-14	1.07033e-12
MSTRG.1488.1|452|x|C1_06520C_A-T|Ca22chr1A_C_albicans_SC5314|calb	2.83947	-0.733982	1.02772	-0.714183	0.475114	0.62335
C1_06520C_A|6822	750.921	0.59689	0.223939	2.66541	0.00768936	0.0246438
MSTRG.1491.1|294|x|C1_06530C_A-T|Ca22chr1A_C_albicans_SC5314|calb	0.0519076	-4.04248	5.46546	-0.739642	0.459518	#N/A
C1_06530C_A|4119	1459.67	0.0873569	0.173551	0.503348	0.614719	0.745777
MSTRG.1493.1|571|x|C1_06540C_A-T|Ca22chr1A_C_albicans_SC5314|calb	8.45845	0.202502	0.887781	0.2281	0.819569	0.894132
C1_06540C_A|1125	642.587	0.617717	0.192716	3.20533	0.00134907	0.00555079
MSTRG.1496.1|278|u|NA|Ca22chr1A_C_albicans_SC5314|calb	1.20838	-1.18979	1.93908	-0.613584	0.53949	#N/A
MSTRG.1497.1|1577|u|NA|Ca22chr1A_C_albicans_SC5314|calb	16.2901	-2.46751	0.749105	-3.29394	0.000987924	0.00422991
MSTRG.1498.1|677|u|NA|Ca22chr1A_C_albicans_SC5314|calb	3.79431	0.242566	1.28813	0.188309	0.850635	0.914587
MSTRG.1499.1|573|x|C1_06550W_A-T|Ca22chr1A_C_albicans_SC5314|calb	0.349215	-2.05465	3.20932	-0.640214	0.522034	#N/A
C1_06550W_A|6381	4138.31	-0.868881	0.239967	-3.62083	0.000293662	0.00145885
MSTRG.1501.1|244|x|C1_06550W_A-T|Ca22chr1A_C_albicans_SC5314|calb	0.308515	-4.66764	4.60922	-1.01267	0.311215	#N/A
C1_06560W_A|1314	471.045	0.497285	0.178807	2.78113	0.00541701	0.0182908
MSTRG.1503.1|1376|x|C1_06560W_A-T|Ca22chr1A_C_albicans_SC5314|calb	18.0895	-0.0897052	0.487891	-0.183863	0.854121	0.916763
C1_06570W_A|1038	230.386	1.6598	0.278086	5.96864	2.39244e-09	3.2616e-08
MSTRG.1506.1|429|x|C1_06570W_A-T|Ca22chr1A_C_albicans_SC5314|calb	0.805368	1.27983	2.25256	0.568166	0.569922	#N/A
MSTRG.1507.1|214|x|C1_06580W_A-T|Ca22chr1A_C_albicans_SC5314|calb	0.682929	0.59455	2.10153	0.282913	0.777243	#N/A
C1_06580W_A|438	37434.3	-0.0977327	0.194205	-0.503244	0.614793	0.745777
MSTRG.1509.1|405|x|C1_06580W_A-T|Ca22chr1A_C_albicans_SC5314|calb	95.2204	-1.80025	0.816021	-2.20613	0.0273748	0.0710596
MSTRG.1510.1|305|x|C1_06590C_A-T|Ca22chr1A_C_albicans_SC5314|calb	4.81341	-1.31875	0.873959	-1.50893	0.131316	0.243515
C1_06590C_A|1203	1564.93	-0.43894	0.12526	-3.50423	0.000457925	0.0021644
MSTRG.1512.1|529|x|C1_06590C_A-T|Ca22chr1A_C_albicans_SC5314|calb	0.545493	0.446328	2.83747	0.157298	0.87501	#N/A
MSTRG.1513.1|772|x|C1_06600W_A-T|Ca22chr1A_C_albicans_SC5314|calb	13.0023	1.13418	0.67267	1.68608	0.0917797	0.185788
C1_06600W_A|1044	6523.41	-0.948079	0.17929	-5.28795	1.23694e-07	1.26405e-06
MSTRG.1515.1|400|x|C1_06600W_A-T|Ca22chr1A_C_albicans_SC5314|calb	6.47477	-2.54472	0.91081	-2.79391	0.00520752	0.0176848
C1_06610C_A|2427	4.40826	1.1737	0.865165	1.35662	0.174903	0.301894
MSTRG.1517.1|303|x|C1_06610C_A-T|Ca22chr1A_C_albicans_SC5314|calb	0.359238	-0.926594	2.76009	-0.335712	0.737088	#N/A
MSTRG.1519.1|1318|x|C1_06620C_A-T|Ca22chr1A_C_albicans_SC5314|calb	0.689025	1.36003	1.93469	0.702973	0.482073	#N/A
C1_06620C_A|702	6.5878	1.77036	1.16737	1.51654	0.129383	0.240889
MSTRG.1521.1|615|x|C1_06630W_A-T|Ca22chr1A_C_albicans_SC5314|calb	1.46682	-1.6584	2.08393	-0.795802	0.426147	#N/A
C1_06630W_A|2616	634.034	1.49772	0.260227	5.75545	8.64102e-09	1.0642e-07
MSTRG.1523.1|494|x|C1_06640C_A-T|Ca22chr1A_C_albicans_SC5314|calb	3.39298	-0.746339	1.25701	-0.593742	0.552684	0.692496
C1_06640C_A|144	2229.79	0.94761	0.312082	3.03641	0.00239415	0.00911475
MSTRG.1525.1|404|x|C1_06650W_A-T|Ca22chr1A_C_albicans_SC5314|calb	43.5677	-0.728707	0.450428	-1.61781	0.105703	0.206806
C1_06650W_A|567	1127.81	0.185173	0.227716	0.813176	0.416117	0.568257
MSTRG.1527.1|734|x|C1_06660W_A-T|Ca22chr1A_C_albicans_SC5314|calb	30.7999	-0.317024	0.537817	-0.589464	0.55555	0.694784
C1_06660W_A|1701	1499.29	-0.831172	0.1534	-5.41831	6.01636e-08	6.43693e-07
MSTRG.1529.1|313|x|C1_06660W_A-T|Ca22chr1A_C_albicans_SC5314|calb	0.23525	-1.63638	4.34008	-0.377039	0.706145	#N/A
MSTRG.1531.1|413|x|C1_06670W_A-T|Ca22chr1A_C_albicans_SC5314|calb	1.24013	-1.00299	2.10011	-0.477591	0.632941	#N/A
C1_06670W_A|2322	732.833	-0.66042	0.195811	-3.37274	0.000744234	0.00331893
C1_06680W_A|3063	520.487	0.359412	0.168047	2.13876	0.0324551	0.082038
MSTRG.1535.1|511|x|C1_06690W_A-T|Ca22chr1A_C_albicans_SC5314|calb	0.624995	-3.90648	3.28467	-1.18931	0.234319	#N/A
C1_06690W_A|926	429.692	-0.77142	0.219518	-3.51415	0.000441165	0.00209308
MSTRG.1537.1|751|x|C1_06700W_A-T|Ca22chr1A_C_albicans_SC5314|calb	0.488196	-4.34794	4.09138	-1.06271	0.287915	#N/A
C1_06700W_A|1584	692.184	-0.76029	0.191213	-3.97615	7.00398e-05	0.000406101
MSTRG.1540.1|330|x|C1_06700W_A-T|Ca22chr1A_C_albicans_SC5314|calb	1.44367	0.182383	1.50593	0.12111	0.903604	#N/A
C1_06710W_A|1032	710.11	0.0658097	0.188397	0.349314	0.726854	0.831057
C1_06720C_A|1203	397.059	0.34968	0.167355	2.08945	0.0366673	0.090184
MSTRG.1543.1|435|x|C1_06720C_A-T|Ca22chr1A_C_albicans_SC5314|calb	0.11748	-4.21158	5.46482	-0.770671	0.440902	#N/A
MSTRG.1546.1|315|x|C1_06730W_A-T|Ca22chr1A_C_albicans_SC5314|calb	0.827186	-4.32085	2.30291	-1.87626	0.0606202	#N/A
C1_06730W_A|711	3445.59	-1.12762	0.194139	-5.80829	6.31141e-09	7.96875e-08
MSTRG.1548.1|629|x|C1_06730W_A-T|Ca22chr1A_C_albicans_SC5314|calb	9.97001	-1.09966	0.723099	-1.52077	0.128318	0.2395
MSTRG.1549.1|763|x|C1_06740C_A-T|Ca22chr1A_C_albicans_SC5314|calb	227.118	-1.36004	0.324768	-4.18773	2.81764e-05	0.000179573
C1_06740C_A|630	539.696	0.497425	0.305091	1.63041	0.103014	0.202852
C1_06750W_A|387	383.427	0.559864	0.241761	2.31577	0.0205706	0.0558863
C1_06760C_A|1607	998.87	0.836514	0.220105	3.80052	0.000144393	0.00077038
C1_06770W_A|1524	1131.84	-0.258372	0.154953	-1.66742	0.095431	0.191224
MSTRG.1554.1|757|x|C1_06770W_A-T|Ca22chr1A_C_albicans_SC5314|calb	9.30259	-1.73977	0.886862	-1.96172	0.0497953	0.115235
MSTRG.1555.1|371|x|C1_06780W_A-T|Ca22chr1A_C_albicans_SC5314|calb	0.15444	-2.13094	5.44275	-0.391518	0.695414	#N/A
C1_06780W_A|2502	1174.79	0.0494339	0.189204	0.261273	0.793882	0.876385
MSTRG.1557.1|296|x|C1_06780W_A-T|Ca22chr1A_C_albicans_SC5314|calb	1.69952	-0.358677	1.12321	-0.319331	0.749475	0.847163
MSTRG.1558.1|236|x|C1_06790C_A-T|Ca22chr1A_C_albicans_SC5314|calb	2.9012	-3.65009	1.66812	-2.18815	0.0286588	0.0737625
C1_06790C_A|432	1829.83	0.348105	0.199697	1.74317	0.0813043	0.169314
MSTRG.1560.1|208|x|C1_06790C_A-T|Ca22chr1A_C_albicans_SC5314|calb	0.119116	-2.13093	5.44275	-0.391517	0.695415	#N/A
C1_06800W_A|1176	554.245	0.526725	0.183173	2.87555	0.00403322	0.014212
MSTRG.1563.1|600|u|NA|Ca22chr1A_C_albicans_SC5314|calb	0.47091	0	4.46086	0	1	#N/A
C1_06810W_A|1458	4931.06	0.233528	0.178419	1.30887	0.190578	0.322183
MSTRG.1565.1|930|x|C1_06810W_A-T|Ca22chr1A_C_albicans_SC5314|calb	0.625451	-2.16915	2.56437	-0.845879	0.39762	#N/A
C1_06820W_A|993	1267.3	-0.346473	0.174055	-1.99059	0.0465259	0.10943
MSTRG.1567.1|717|x|C1_06820W_A-T|Ca22chr1A_C_albicans_SC5314|calb	10.0875	1.15538	0.728455	1.58607	0.112724	0.21686
C1_06830W_A|64	7.81619	1.10799	0.896872	1.23539	0.216686	0.354137
C1_06840C_A|294	808.025	0.904248	0.301924	2.99495	0.00274491	0.0102145
MSTRG.1570.1|1834|x|C1_06840C_A-T|Ca22chr1A_C_albicans_SC5314|calb	134.955	0.584503	0.263857	2.21523	0.0267444	0.0696396
MSTRG.1571.1|1659|x|C1_06850W_A-T|Ca22chr1A_C_albicans_SC5314|calb	30.9044	0.539673	0.485901	1.11066	0.266713	0.414799
C1_06850W_A|2055	1060.18	-0.16323	0.150021	-1.08805	0.276575	0.425712
MSTRG.1573.1|1519|x|C1_06850W_A-T|Ca22chr1A_C_albicans_SC5314|calb	2.08644	0.471237	1.52424	0.309162	0.757198	0.852624
C1_06860W_A|1494	4.44775	-0.579803	1.28584	-0.450914	0.652052	0.773053
MSTRG.1576.1|248|x|C1_06870C_A-T|Ca22chr1A_C_albicans_SC5314|calb	0.0493611	0	5.46817	0	1	#N/A
C1_06870C_A|204	10.8658	-0.448588	0.628645	-0.71358	0.475487	0.623513
MSTRG.1579.1|543|x|C1_06880C_A-T|Ca22chr1A_C_albicans_SC5314|calb	0	#N/A	#N/A	#N/A	#N/A	#N/A
C1_06880C_A|3051	10.7444	-0.496662	0.648056	-0.766388	0.443445	0.593609
MSTRG.1581.1|1087|x|C1_06890C_A-T|Ca22chr1A_C_albicans_SC5314|calb	4.48134	2.08692	1.02648	2.03309	0.0420435	0.100955
C1_06890C_A|811	23565.1	-0.161939	0.283487	-0.571239	0.567838	0.704948
MSTRG.1583.1|1105|x|C1_06900C_A-T|Ca22chr1A_C_albicans_SC5314|calb	3.80159	0.748464	0.845231	0.885514	0.375879	0.530731
C1_06900C_A|638	6440.49	0.457312	0.174876	2.61507	0.00892093	0.0278519
C1_06910C_A|2697	1216.62	-0.247675	0.150087	-1.65021	0.0989007	0.196679
MSTRG.1584.1|282|x|C1_06920C_A-T|Ca22chr1A_C_albicans_SC5314|calb	0.418916	-0.491556	3.8094	-0.129038	0.897328	#N/A
C1_06920C_A|1356	698.689	-1.00918	0.195674	-5.15747	2.50314e-07	2.41753e-06
MSTRG.1586.1|230|x|C1_06920C_A-T|Ca22chr1A_C_albicans_SC5314|calb	0.111702	-2.53944	5.44064	-0.466753	0.640677	#N/A
MSTRG.1587.1|311|u|NA|Ca22chr1A_C_albicans_SC5314|calb	2.71255	-2.34465	1.11985	-2.09372	0.0362853	0.0894378
MSTRG.1588.1|288|x|C1_06930W_A-T|Ca22chr1A_C_albicans_SC5314|calb	0.128922	-1.56569	5.41374	-0.289206	0.772424	#N/A
C1_06930W_A|3798	8034.91	-1.53238	0.303473	-5.04949	4.42997e-07	4.07062e-06
MSTRG.1590.1|267|x|C1_06930W_A-T|Ca22chr1A_C_albicans_SC5314|calb	1.00025	-0.336865	1.66991	-0.201727	0.84013	#N/A
MSTRG.1591.1|257|x|C1_06940C_A-T|Ca22chr1A_C_albicans_SC5314|calb	3.52546	-0.935843	1.05726	-0.885157	0.376072	0.530928
C1_06940C_A|3237	1097.33	0.731294	0.208791	3.50251	0.000460893	0.00217638
MSTRG.1593.1|1198|x|C1_06950C_A-T|Ca22chr1A_C_albicans_SC5314|calb	0.105001	-2.66108	5.45107	-0.488176	0.625425	#N/A
C1_06950C_A|111	5.16556	-1.15188	1.19048	-0.967576	0.333256	0.486373
C1_06960W_A|903	4497.48	-0.284176	0.159591	-1.78066	0.0749684	0.158739
MSTRG.1596.1|288|x|C1_06960W_A-T|Ca22chr1A_C_albicans_SC5314|calb	0.999546	-0.749343	2.00701	-0.373362	0.708879	#N/A
MSTRG.1597.1|243|x|C1_06970C_A-T|Ca22chr1A_C_albicans_SC5314|calb	3.08333	0.598301	1.19164	0.502081	0.615611	0.746522
C1_06970C_A|1656	947.649	0.985967	0.171368	5.75349	8.7418e-09	1.0753e-07
MSTRG.1599.1|379|x|C1_06970C_A-T|Ca22chr1A_C_albicans_SC5314|calb	1.05264	-1.70868	2.43368	-0.702095	0.48262	#N/A
C1_06980C_A|1434	99.9158	3.27605	0.330418	9.91486	3.58776e-23	2.17984e-21
MSTRG.1601.1|1236|x|C1_06990C_A-T|Ca22chr1A_C_albicans_SC5314|calb	82.7985	1.4329	0.465401	3.07886	0.00207794	0.0080718
C1_06990C_A|116	0.0865159	-2.10369	5.43077	-0.387364	0.698487	#N/A
C1_07000W_A|2280	805.515	-0.0199949	0.257527	-0.0776418	0.938113	0.972452
MSTRG.1604.1|290|x|C1_07000W_A-T|Ca22chr1A_C_albicans_SC5314|calb	0.541139	-2.22796	2.52965	-0.880737	0.37846	#N/A
C1_07010W_A|957	359.888	0.39584	0.239246	1.65453	0.0980192	0.195356
C1_07020C_A|2937	1170.25	0.116148	0.180088	0.644954	0.518957	0.663737
MSTRG.1607.1|1031|x|C1_07020C_A-T|Ca22chr1A_C_albicans_SC5314|calb	2.03777	1.19432	1.38957	0.859488	0.390071	0.544405
C1_07030C_A|1077	6950.91	-0.498493	0.334963	-1.4882	0.136697	0.25109
MSTRG.1609.1|201|x|C1_07030C_A-T|Ca22chr1A_C_albicans_SC5314|calb	0.0378143	0	5.46817	0	1	#N/A
MSTRG.1610.1|341|x|C1_07030C_A-T|Ca22chr1A_C_albicans_SC5314|calb	0.245388	0	5.46817	0	1	#N/A
MSTRG.1611.1|1725|u|NA|Ca22chr1A_C_albicans_SC5314|calb	2.8445	1.21118	1.21976	0.992968	0.320725	0.473252
MSTRG.1613.1|759|x|C1_07040C_A-T|Ca22chr1A_C_albicans_SC5314|calb	1.83023	0.432771	1.61805	0.267464	0.789112	0.873189
C1_07040C_A|954	75.1737	3.47128	0.407253	8.52365	1.54601e-17	5.7831e-16
MSTRG.1615.1|989|x|C1_07040C_A-T|Ca22chr1A_C_albicans_SC5314|calb	2.00533	0.11719	1.73026	0.0677296	0.946001	0.976489
MSTRG.1618.1|724|x|C1_07050C_A-T|Ca22chr1A_C_albicans_SC5314|calb	1.13834	-1.09158	2.13612	-0.511011	0.609343	#N/A
C1_07050C_A|2160	402.02	0.00514293	0.198957	0.0258494	0.979377	0.994053
MSTRG.1619.1|1003|x|C1_07060C_A-T|Ca22chr1A_C_albicans_SC5314|calb	1.80716	-1.32792	1.64048	-0.809472	0.418243	0.570151
C1_07060C_A|519	1674.97	0.818864	0.308079	2.65797	0.00786135	0.0250987
MSTRG.1620.1|2013|x|C1_07060C_A-T|Ca22chr1A_C_albicans_SC5314|calb	4.62783	-0.568519	1.0122	-0.561665	0.574344	0.7099
C1_07070C_A|1650	434.599	-0.00749551	0.227343	-0.0329701	0.973698	0.991575
MSTRG.1621.1|1640|x|C1_07070C_A-T|Ca22chr1A_C_albicans_SC5314|calb	8.32862	-0.553836	0.734125	-0.754417	0.450599	0.600459
MSTRG.1622.1|321|u|NA|Ca22chr1A_C_albicans_SC5314|calb	8.64558	-2.77928	0.95025	-2.92479	0.00344692	0.0124255
MSTRG.1624.1|390|x|C1_07080W_A-T|Ca22chr1A_C_albicans_SC5314|calb	0.0821745	0	5.46817	0	1	#N/A
C1_07080W_A|567	941.027	0.336432	0.223928	1.50241	0.132991	0.245758
MSTRG.1626.1|271|x|C1_07080W_A-T|Ca22chr1A_C_albicans_SC5314|calb	0.392124	0	4.36748	0	1	#N/A
MSTRG.1627.1|245|x|C1_07090C_A-T|Ca22chr1A_C_albicans_SC5314|calb	91.7898	0.401451	0.302307	1.32796	0.184192	0.313714
C1_07090C_A|2235	1161.44	-0.241532	0.193605	-1.24755	0.212195	0.349017
MSTRG.1629.1|746|x|C1_07090C_A-T|Ca22chr1A_C_albicans_SC5314|calb	38.6483	-0.688364	0.401929	-1.71265	0.086777	0.178205
C1_07100C_A|942	216.538	0.0774373	0.235503	0.328817	0.742294	0.841323
MSTRG.1632.1|347|x|C1_07100C_A-T|Ca22chr1A_C_albicans_SC5314|calb	13.0494	-0.412796	0.647527	-0.637495	0.523802	0.667996
C1_07110W_A|3783	1287.12	-0.180938	0.283009	-0.639337	0.522604	0.666977
MSTRG.1634.1|3537|x|C1_07110W_A-T|Ca22chr1A_C_albicans_SC5314|calb	86.3069	2.66353	0.542717	4.90777	9.21193e-07	7.99184e-06
MSTRG.1636.1|228|u|NA|Ca22chr1A_C_albicans_SC5314|calb	0.150571	-2.22374	5.444	-0.408475	0.682925	#N/A
MSTRG.1637.1|1537|x|C1_07120W_A-T|Ca22chr1A_C_albicans_SC5314|calb	2.20081	0.937721	1.32621	0.707066	0.479525	0.626596
MSTRG.1638.1|228|u|NA|Ca22chr1A_C_albicans_SC5314|calb	0.050453	-2.22365	5.444	-0.408459	0.682937	#N/A
MSTRG.1639.1|226|u|NA|Ca22chr1A_C_albicans_SC5314|calb	0.101865	0	5.46817	0	1	#N/A
C1_07120W_A|1824	36757.6	2.07805	0.155922	13.3275	1.60219e-40	2.86821e-38
MSTRG.1641.1|290|x|C1_07120W_A-T|Ca22chr1A_C_albicans_SC5314|calb	5.06679	-0.503737	0.986956	-0.510394	0.609775	0.742135
C1_07130C_A|1806	713.753	-0.316982	0.19819	-1.59938	0.109736	0.212171
MSTRG.1643.1|879|x|C1_07140C_A-T|Ca22chr1A_C_albicans_SC5314|calb	2.56888	-1.19293	1.4088	-0.846771	0.397123	0.551254
C1_07140C_A|3135	1398.75	0.221799	0.235751	0.940816	0.346799	0.499664
MSTRG.1645.1|340|x|C1_07150W_A-T|Ca22chr1A_C_albicans_SC5314|calb	32.1625	1.70738	0.734398	2.32487	0.0200788	0.0548324
C1_07150W_A|243	132.901	1.88707	0.509277	3.7054	0.00021106	0.00107898
MSTRG.1647.1|1725|x|C1_07170C_A-T|Ca22chr1A_C_albicans_SC5314|calb	107.424	1.41351	0.602995	2.34414	0.0190709	0.0525235
C1_07160C_A|207	44049.5	5.00546	0.518554	9.65272	4.78683e-22	2.72659e-20
C1_07170C_A|1701	750.194	-1.37325	0.256577	-5.35219	8.68958e-08	9.13911e-07
MSTRG.1651.1|2298|x|C1_07170C_A-T|Ca22chr1A_C_albicans_SC5314|calb	16.2153	-1.17161	0.711185	-1.6474	0.0994758	0.197302
MSTRG.1652.1|2336|x|C1_07180W_A-T|Ca22chr1A_C_albicans_SC5314|calb	56.9125	-0.170164	0.334034	-0.509421	0.610457	0.742698
C1_07180W_A|747	3982.43	-0.0918091	0.149383	-0.614588	0.538827	0.681006
MSTRG.1654.1|1031|x|C1_07190W_A-T|Ca22chr1A_C_albicans_SC5314|calb	16.1044	0.208618	0.744392	0.280254	0.779283	0.867031
C1_07190W_A|2466	2062.51	0.096887	0.196069	0.494146	0.621203	0.75034
MSTRG.1657.1|506|x|C1_07190W_A-T|Ca22chr1A_C_albicans_SC5314|calb	0.202965	-0.926753	4.53065	-0.204552	0.837922	#N/A
C1_07200W_A|900	1362.08	-0.124367	0.181222	-0.68627	0.492543	0.637704
MSTRG.1660.1|204|x|C1_07200W_A-T|Ca22chr1A_C_albicans_SC5314|calb	1.63219	-1.62544	1.53195	-1.06102	0.288679	0.439285
C1_07210C_A|1743	899.871	-0.12828	0.187524	-0.684074	0.493929	0.639086
MSTRG.1662.1|492|x|C1_07210C_A-T|Ca22chr1A_C_albicans_SC5314|calb	0.28398	-2.66111	5.45107	-0.488181	0.625422	#N/A
MSTRG.1663.1|1584|x|C1_07220W_A-T|Ca22chr1A_C_albicans_SC5314|calb	6.01725	-1.67029	0.987148	-1.69204	0.0906383	0.184049
MSTRG.1664.1|627|u|NA|Ca22chr1A_C_albicans_SC5314|calb	0.532486	-3.48076	3.22599	-1.07898	0.280598	#N/A
C1_07220W_A|1629	3901.01	-2.66051	0.202236	-13.1555	1.58292e-39	2.736e-37
MSTRG.1666.1|445|x|C1_07220W_A-T|Ca22chr1A_C_albicans_SC5314|calb	0.186621	-2.33575	5.36971	-0.434987	0.663572	#N/A
C1_07230W_A|927	1684.24	0.391198	0.23384	1.67293	0.0943416	0.189686
MSTRG.1668.1|1071|x|C1_07230W_A-T|Ca22chr1A_C_albicans_SC5314|calb	8.17583	-1.21515	0.752677	-1.61444	0.106432	0.207827
C1_07240W_A|555	1019.03	-0.226833	0.223213	-1.01622	0.309525	0.461411
C1_07250C_A|1683	1351.83	0.926055	0.135122	6.85347	7.20782e-12	1.38426e-10
MSTRG.1672.1|427|x|C1_07260C_A-T|Ca22chr1A_C_albicans_SC5314|calb	2.80963	1.5636	1.17234	1.33375	0.182287	0.311635
C1_07260C_A|1797	535.048	-1.48379	0.222621	-6.66508	2.64516e-11	4.62788e-10
C1_07270W_A|2520	1407.26	-0.78811	0.151054	-5.21739	1.81458e-07	1.78871e-06
C1_07280C_A|210	474.483	1.33768	0.300225	4.45558	8.36663e-06	5.95706e-05
C1_07290W_A|444	13.3109	2.71099	0.823771	3.29095	0.000998508	0.00426685
MSTRG.1677.1|2090|x|C1_07290W_A-T|Ca22chr1A_C_albicans_SC5314|calb	6.95774	2.07222	0.881818	2.34994	0.0187762	0.0518687
MSTRG.1680.1|663|u|NA|Ca22chr1A_C_albicans_SC5314|calb	0.236591	-2.22373	5.444	-0.408474	0.682926	#N/A
MSTRG.1681.1|568|u|NA|Ca22chr1A_C_albicans_SC5314|calb	6.3663	-0.979413	1.16246	-0.842532	0.39949	0.553575
MSTRG.1682.1|2635|u|NA|Ca22chr1A_C_albicans_SC5314|calb	14.3442	-0.672767	0.495181	-1.35863	0.174264	0.301051
MSTRG.1684.1|267|u|NA|Ca22chr1A_C_albicans_SC5314|calb	0.544472	-5.27088	4.94993	-1.06484	0.286949	#N/A
MSTRG.1686.1|578|x|C1_07310C_A-T|Ca22chr1A_C_albicans_SC5314|calb	0	#N/A	#N/A	#N/A	#N/A	#N/A
C1_07310C_A|121	0.893991	-2.24077	2.42035	-0.925805	0.354547	#N/A
MSTRG.1687.1|362|u|NA|Ca22chr1A_C_albicans_SC5314|calb	0.140186	-1.12035	5.41499	-0.206898	0.83609	#N/A
C1_07320W_A|64	14.0906	0.286303	0.693164	0.413037	0.679579	0.79505
MSTRG.1689.1|995|x|C1_07320W_A-T|Ca22chr1A_C_albicans_SC5314|calb	3.02761	1.35738	1.18249	1.1479	0.25101	0.396217
MSTRG.1692.1|1866|u|NA|Ca22chr1A_C_albicans_SC5314|calb	2.45906	-1.82269	1.64591	-1.10741	0.268117	0.416272
MSTRG.1693.1|210|u|NA|Ca22chr1A_C_albicans_SC5314|calb	0.0254711	0	5.46817	0	1	#N/A
MSTRG.1694.1|3467|u|NA|Ca22chr1A_C_albicans_SC5314|calb	18.4357	2.16041	1.0026	2.1548	0.0311773	0.0793281
MSTRG.1695.1|1234|u|NA|Ca22chr1A_C_albicans_SC5314|calb	1.54273	0.0685789	1.80913	0.037907	0.969762	#N/A
MSTRG.1696.1|370|u|NA|Ca22chr1A_C_albicans_SC5314|calb	0.0579185	0	5.46817	0	1	#N/A
MSTRG.1697.1|1115|u|NA|Ca22chr1A_C_albicans_SC5314|calb	20.6169	1.39397	0.734416	1.89806	0.0576878	0.129089
MSTRG.1698.1|895|x|C1_07330W_A-T|Ca22chr1A_C_albicans_SC5314|calb	1.13161	-1.36234	1.75221	-0.7775	0.436864	#N/A
C1_07330W_A|1524	113.937	1.75196	0.88099	1.98863	0.046742	0.109868
MSTRG.1700.1|879|x|C1_07330W_A-T|Ca22chr1A_C_albicans_SC5314|calb	25.2331	0.58581	0.562665	1.04113	0.297813	0.448689
C1_07340W_A|3124	1477.74	0.212363	0.222411	0.954823	0.339667	0.492218
C1_07350C_A|516	240.117	1.17997	0.278109	4.24282	2.20727e-05	0.000144848
MSTRG.1703.1|1052|x|C1_07350C_A-T|Ca22chr1A_C_albicans_SC5314|calb	1.27527	-1.68521	1.84828	-0.911773	0.361888	#N/A
MSTRG.1704.1|656|u|NA|Ca22chr1A_C_albicans_SC5314|calb	2.56218	-0.366585	1.2564	-0.291775	0.770459	0.862036
C1_07360W_A|3912	949.357	0.727886	0.277362	2.62432	0.00868233	0.0272473
MSTRG.1706.1|723|x|C1_07360W_A-T|Ca22chr1A_C_albicans_SC5314|calb	14.4242	-1.15415	0.573452	-2.01264	0.0441526	0.104839
MSTRG.1707.1|772|x|C1_07370C_A-T|Ca22chr1A_C_albicans_SC5314|calb	5.91136	0.613553	0.88178	0.695812	0.486547	0.632227
C1_07370C_A|1971	593.477	-0.712261	0.24787	-2.87353	0.00405914	0.0142882
MSTRG.1709.1|696|x|C1_07370C_A-T|Ca22chr1A_C_albicans_SC5314|calb	1.33429	-1.70131	1.69904	-1.00133	0.316666	#N/A
MSTRG.1711.1|1468|u|NA|Ca22chr1A_C_albicans_SC5314|calb	9.92385	0.182811	0.879876	0.207769	0.835409	0.904816
MSTRG.1713.1|506|x|C1_07380C_A-T|Ca22chr1A_C_albicans_SC5314|calb	3.73367	-0.683791	0.885839	-0.771913	0.440166	0.590876
C1_07380C_A|2853	1306.26	0.526338	0.251452	2.09319	0.0363322	0.0894916
MSTRG.1715.1|2310|x|C1_07380C_A-T|Ca22chr1A_C_albicans_SC5314|calb	134.169	0.505812	0.312961	1.61622	0.106047	0.207264
C1_07390W_A|1641	1938.24	-0.963845	0.13758	-7.00569	2.45775e-12	5.00791e-11
C1_07400C_A|1440	1027.05	0.150789	0.201807	0.747192	0.454947	0.604646
MSTRG.1719.1|993|x|C1_07400C_A-T|Ca22chr1A_C_albicans_SC5314|calb	2.67627	-2.29912	1.34528	-1.70902	0.0874465	0.179018
C1_07410C_A|495	8135.47	0.389422	0.255589	1.52362	0.127603	0.238526
MSTRG.1722.1|319|x|C1_07420C_A-T|Ca22chr1A_C_albicans_SC5314|calb	0.91333	-2.10292	2.61058	-0.805539	0.420509	#N/A
C1_07420C_A|1392	671.017	-0.113394	0.15609	-0.72647	0.467551	0.615926
MSTRG.1724.1|885|x|C1_07420C_A-T|Ca22chr1A_C_albicans_SC5314|calb	2.6177	-1.03954	1.45122	-0.716322	0.473792	0.622063
MSTRG.1725.1|254|u|NA|Ca22chr1A_C_albicans_SC5314|calb	13.5859	-1.26095	0.594582	-2.12073	0.0339443	0.084912
MSTRG.1726.1|937|u|NA|Ca22chr1A_C_albicans_SC5314|calb	3.58585	-4.52939	1.4001	-3.23504	0.00121626	0.00506442
C1_07430W_A|972	68.8183	-6.95166	0.501554	-13.8602	1.10292e-43	2.40364e-41
MSTRG.1728.1|1178|x|C1_07440W_A-T|Ca22chr1A_C_albicans_SC5314|calb	51.1816	1.52025	0.388215	3.916	9.00292e-05	0.000507331
C1_07440W_A|3222	1665.49	-0.127315	0.150189	-0.847696	0.396607	0.550843
MSTRG.1731.1|1528|x|C1_07440W_A-T|Ca22chr1A_C_albicans_SC5314|calb	8.9727	-2.22676	1.29268	-1.72259	0.0849628	0.175087
C1_07450W_A|98	3.3485	-1.59742	1.24272	-1.28542	0.198646	0.332428
C1_07460C_A|1152	1254.38	-0.160967	0.151914	-1.05959	0.28933	0.440008
MSTRG.1734.1|491|x|C1_07470C_A-T|Ca22chr1A_C_albicans_SC5314|calb	5.45323	-0.122428	1.09866	-0.111434	0.911272	0.954
C1_07470C_A|1968	332.817	0.211337	0.185105	1.14171	0.253575	0.398696
C1_07480C_A|1872	17.5841	-0.312024	0.446567	-0.698716	0.48473	0.630519
C1_07490C_A|1995	525.185	1.68731	0.220583	7.64933	2.02034e-14	5.31599e-13
MSTRG.1738.1|365|x|C1_07500C_A-T|Ca22chr1A_C_albicans_SC5314|calb	1.11369	-0.712101	1.75068	-0.406758	0.684186	#N/A
C1_07500C_A|975	1357	0.0372156	0.199669	0.186387	0.852141	0.91552
MSTRG.1740.1|225|x|C1_07510W_A-T|Ca22chr1A_C_albicans_SC5314|calb	1.19032	-0.430484	1.95347	-0.220369	0.825584	#N/A
C1_07510W_A|834	956.593	0.768153	0.236332	3.25031	0.00115279	0.00483743
C1_07520C_A|2862	1257.38	0.652913	0.183156	3.56478	0.000364155	0.00176275
MSTRG.1743.1|632|x|C1_07520C_A-T|Ca22chr1A_C_albicans_SC5314|calb	1.3235	-3.86789	2.13173	-1.81444	0.0696099	#N/A
MSTRG.1745.1|1390|x|C1_07530W_A-T|Ca22chr1A_C_albicans_SC5314|calb	231.345	1.55166	0.293894	5.27965	1.29434e-07	1.31755e-06
C1_07530W_A|96	0.0792979	0	5.46817	0	1	#N/A
MSTRG.1747.1|1150|x|C1_07540C_A-T|Ca22chr1A_C_albicans_SC5314|calb	19.0068	-1.16843	1.42207	-0.821642	0.41128	0.563426
C1_07540C_A|2865	1893.2	-0.96953	0.259714	-3.73307	0.00018916	0.000976318
MSTRG.1749.1|222|x|C1_07540C_A-T|Ca22chr1A_C_albicans_SC5314|calb	0.0373265	-1.62895	5.42912	-0.30004	0.764147	#N/A
C1_07550W_A|1095	950.65	0.455618	0.161255	2.82545	0.00472148	0.0162768
MSTRG.1751.1|792|x|C1_07550W_A-T|Ca22chr1A_C_albicans_SC5314|calb	153.886	0.776463	0.535653	1.44956	0.14718	0.265136
C1_07560W_A|960	373.743	0.530939	0.181818	2.92017	0.00349838	0.0125794
C1_07570C_A|1209	315.111	0.444264	0.20248	2.19411	0.0282276	0.072877
MSTRG.1755.1|679|x|C1_07580C_A-T|Ca22chr1A_C_albicans_SC5314|calb	5.08463	-0.281321	0.826555	-0.340354	0.73359	0.835329
C1_07580C_A|1233	1.45772	-2.0705	2.24326	-0.922985	0.356015	#N/A
MSTRG.1757.1|524|x|C1_07580C_A-T|Ca22chr1A_C_albicans_SC5314|calb	1.1514	0.686935	1.91656	0.35842	0.720029	#N/A
MSTRG.1759.1|551|x|C1_07590C_A-T|Ca22chr1A_C_albicans_SC5314|calb	0.284835	0	5.3237	0	1	#N/A
C1_07590C_A|3126	668.862	-0.618094	0.220092	-2.80834	0.00497979	0.0170326
C1_07600W_A|525	4312.64	0.329154	0.278656	1.18122	0.237515	0.380061
MSTRG.1762.1|245|x|C1_07600W_A-T|Ca22chr1A_C_albicans_SC5314|calb	0.632826	-2.22321	3.42664	-0.648802	0.516467	#N/A
C1_07610C_A|945	127.756	-0.598999	0.303612	-1.97291	0.0485059	0.113139
MSTRG.1764.1|553|x|C1_07620C_A-T|Ca22chr1A_C_albicans_SC5314|calb	12.0523	0.24602	0.615746	0.399548	0.689489	0.803269
C1_07620C_A|1269	0.984516	-1.42947	2.1438	-0.666794	0.504904	#N/A
MSTRG.1766.1|271|x|C1_07630W_A-T|Ca22chr1A_C_albicans_SC5314|calb	0.449536	-2.61153	3.01345	-0.866623	0.386149	#N/A
C1_07630W_A|528	1625.07	0.807852	0.322509	2.5049	0.0122487	0.0362543
MSTRG.1768.1|949|x|C1_07630W_A-T|Ca22chr1A_C_albicans_SC5314|calb	3.82611	-0.023611	1.31349	-0.0179757	0.985658	0.996253
MSTRG.1769.1|1009|x|C1_07640C_A-T|Ca22chr1A_C_albicans_SC5314|calb	11.286	0.233703	0.663966	0.351981	0.724853	0.829658
C1_07640C_A|2517	264.77	-0.969094	0.38531	-2.5151	0.0118998	0.0353888
MSTRG.1771.1|449|x|C1_07640C_A-T|Ca22chr1A_C_albicans_SC5314|calb	0.187448	0	5.46817	0	1	#N/A
MSTRG.1772.1|1097|u|NA|Ca22chr1A_C_albicans_SC5314|calb	18.7313	-2.05431	0.866695	-2.37029	0.0177743	0.0495241
MSTRG.1773.1|403|u|NA|Ca22chr1A_C_albicans_SC5314|calb	0.333312	0	4.4499	0	1	#N/A
MSTRG.1774.1|277|u|NA|Ca22chr1A_C_albicans_SC5314|calb	0.0636776	0	5.46817	0	1	#N/A
MSTRG.1775.1|1362|u|NA|Ca22chr1A_C_albicans_SC5314|calb	4.75623	-2.62466	1.08809	-2.41218	0.0158573	0.0450467
MSTRG.1776.1|223|u|NA|Ca22chr1A_C_albicans_SC5314|calb	0.404908	0	4.08213	0	1	#N/A
MSTRG.1777.1|409|u|NA|Ca22chr1A_C_albicans_SC5314|calb	0.651501	-1.89894	2.29858	-0.826138	0.408726	#N/A
MSTRG.1778.1|2255|x|C1_07650W_A-T|Ca22chr1A_C_albicans_SC5314|calb	566.885	0.49722	0.207658	2.39442	0.0166469	0.0469437
MSTRG.1779.1|2085|u|NA|Ca22chr1A_C_albicans_SC5314|calb	4.2598	-2.61436	1.10202	-2.37234	0.0176758	0.0492907
C1_07650W_A|513	0.271085	-4.87541	5.46291	-0.892456	0.372148	#N/A
MSTRG.1781.1|778|x|C1_07650W_A-T|Ca22chr1A_C_albicans_SC5314|calb	79.8822	0.290242	0.343419	0.845153	0.398026	0.552125
C1_07660W_A|2229	111.161	0.650206	0.278254	2.33674	0.0194528	0.0533993
MSTRG.1784.1|3583|x|C1_07660W_A-T|Ca22chr1A_C_albicans_SC5314|calb	1.16291	-2.64532	1.78718	-1.48016	0.138831	#N/A
C1_07670W_A|594	26.701	-1.88214	0.493503	-3.81384	0.000136826	0.000733517
MSTRG.1787.1|949|x|C1_07670W_A-T|Ca22chr1A_C_albicans_SC5314|calb	133.854	-1.16477	0.377195	-3.08798	0.0020152	0.00786389
MSTRG.1789.1|278|x|C1_07680W_A-T|Ca22chr1A_C_albicans_SC5314|calb	0.895306	-1.70302	2.05862	-0.827262	0.408088	#N/A
C1_07680W_A|1095	1201.1	0.0216771	0.219519	0.0987479	0.921338	0.961484
MSTRG.1791.1|371|x|C1_07680W_A-T|Ca22chr1A_C_albicans_SC5314|calb	0.0644895	-3.69388	5.46704	-0.675662	0.499255	#N/A
C1_07690C_A|3138	807.835	0.16804	0.208799	0.804792	0.42094	0.572814
MSTRG.1794.1|319|x|C1_07690C_A-T|Ca22chr1A_C_albicans_SC5314|calb	0.402228	-2.19052	3.10211	-0.706138	0.480102	#N/A
MSTRG.1796.1|1078|x|C1_07700C_A-T|Ca22chr1A_C_albicans_SC5314|calb	232.714	1.32376	0.340683	3.8856	0.000102078	0.000567241
C1_07700C_A|1116	3572.77	-0.0222081	0.239192	-0.0928463	0.926026	0.96431
MSTRG.1800.1|1240|x|C1_07710C_A-T|Ca22chr1A_C_albicans_SC5314|calb	3.04669	-0.643767	1.01764	-0.632609	0.526989	0.670404
C1_07710C_A|1626	2889.63	0.867735	0.154151	5.62912	1.81135e-08	2.12881e-07
MSTRG.1802.1|395|x|C1_07710C_A-T|Ca22chr1A_C_albicans_SC5314|calb	1.42629	-1.59962	1.54545	-1.03505	0.300645	#N/A
MSTRG.1803.1|4937|u|NA|Ca22chr1A_C_albicans_SC5314|calb	2.26309	1.22047	1.3061	0.934438	0.350078	0.502677
MSTRG.1804.1|7456|u|NA|Ca22chr1A_C_albicans_SC5314|calb	458.366	0.0639568	0.265457	0.240931	0.809609	0.887321
MSTRG.1805.1|3642|u|NA|Ca22chr1A_C_albicans_SC5314|calb	0	#N/A	#N/A	#N/A	#N/A	#N/A
MSTRG.1806.1|2415|u|NA|Ca22chr1A_C_albicans_SC5314|calb	0.628325	-0.958445	2.32068	-0.413001	0.679606	#N/A
MSTRG.1807.1|3475|u|NA|Ca22chr1A_C_albicans_SC5314|calb	321.916	-1.23027	0.323925	-3.79802	0.000145858	0.000777781
MSTRG.1808.1|3320|u|NA|Ca22chr1A_C_albicans_SC5314|calb	416.646	-0.510281	0.37419	-1.36369	0.172664	0.298957
C1_07770W_A|1528	89.4933	0.843597	0.372937	2.26204	0.0236952	0.0629589
MSTRG.1810.1|1663|x|C1_07770W_A-T|Ca22chr1A_C_albicans_SC5314|calb	0.424765	0	3.30981	0	1	#N/A
MSTRG.1812.1|207|u|NA|Ca22chr1A_C_albicans_SC5314|calb	0.29593	-0.652304	3.98859	-0.163543	0.870091	#N/A
MSTRG.1813.1|463|x|C1_07780W_A-T|Ca22chr1A_C_albicans_SC5314|calb	0.0747965	-2.13092	5.44275	-0.391515	0.695417	#N/A
C1_07780W_A|2577	1058.25	-0.46834	0.116923	-4.00556	6.18713e-05	0.000364644
C1_07790C_A|930	438.185	0.725173	0.247493	2.93008	0.00338878	0.01226
MSTRG.1816.1|208|x|C1_07790C_A-T|Ca22chr1A_C_albicans_SC5314|calb	0.123396	-1.47994	5.42447	-0.272826	0.784987	#N/A
C1_07800W_A|2088	454.997	-0.122308	0.197046	-0.62071	0.53479	0.677356
C1_07810C_A|2271	288.365	-0.279778	0.206422	-1.35537	0.175299	0.302422
C1_07820W_A|1161	376.828	0.213712	0.266886	0.800763	0.423269	0.574891
C1_07830C_A|783	178.935	0.403865	0.219768	1.83769	0.0661083	0.143263
MSTRG.1821.1|291|x|C1_07830C_A-T|Ca22chr1A_C_albicans_SC5314|calb	1.41074	-1.13371	1.44917	-0.782314	0.43403	#N/A
C1_07840W_A|903	1580.43	0.524244	0.211006	2.4845	0.0129734	0.0380623
C1_07850C_A|1440	219.089	0.819883	0.198478	4.13085	3.61417e-05	0.000225184
C1_07860W_A|1254	80.588	1.03606	0.31859	3.25202	0.00114589	0.00481456
MSTRG.1825.1|334|x|C1_07870C_A-T|Ca22chr1A_C_albicans_SC5314|calb	9.44628	0.844417	0.753628	1.12047	0.262514	0.409922
C1_07870C_A|1863	5601.83	0.353223	0.122616	2.88073	0.0039675	0.0140495
MSTRG.1827.1|1239|x|C1_07880C_A-T|Ca22chr1A_C_albicans_SC5314|calb	96.5175	0.471765	0.459036	1.02773	0.304078	0.455798
C1_07880C_A|2319	778.418	0.644476	0.188786	3.4138	0.000640642	0.00289894
MSTRG.1830.1|285|x|C1_07880C_A-T|Ca22chr1A_C_albicans_SC5314|calb	1.00989	-0.209313	1.91616	-0.109236	0.913016	#N/A
MSTRG.1832.1|877|x|C1_07890C_A-T|Ca22chr1A_C_albicans_SC5314|calb	1.0067	-1.30827	2.25753	-0.579515	0.562242	#N/A
C1_07890C_A|2409	3547.87	1.32509	0.208075	6.36832	1.91109e-10	3.05075e-09
MSTRG.1835.1|275|u|NA|Ca22chr1A_C_albicans_SC5314|calb	0.130487	-1.34463	5.42064	-0.248057	0.80409	#N/A
MSTRG.1836.1|867|u|NA|Ca22chr1A_C_albicans_SC5314|calb	3.78685	1.06283	1.05321	1.00914	0.312909	0.465072
C1_07900W_A|576	3783.77	1.33876	0.360849	3.71003	0.000207237	0.0010616
MSTRG.1838.1|463|x|C1_07900W_A-T|Ca22chr1A_C_albicans_SC5314|calb	14.0439	-0.201045	0.53345	-0.376877	0.706265	0.815703
MSTRG.1839.1|387|x|C1_07910C_A-T|Ca22chr1A_C_albicans_SC5314|calb	4.30199	-2.67905	1.17931	-2.2717	0.0231044	0.0616836
C1_07910C_A|1215	1858.36	0.363978	0.152561	2.38579	0.0170427	0.0478535
MSTRG.1841.1|201|x|C1_07910C_A-T|Ca22chr1A_C_albicans_SC5314|calb	10.5866	-1.8454	0.71337	-2.58687	0.00968519	0.0298292
MSTRG.1842.1|305|x|C1_07920W_A-T|Ca22chr1A_C_albicans_SC5314|calb	0.090485	-0.71903	5.40437	-0.133046	0.894157	#N/A
C1_07920W_A|192	513.808	0.99563	0.529171	1.88149	0.0599052	0.132751
MSTRG.1844.1|367|x|C1_07920W_A-T|Ca22chr1A_C_albicans_SC5314|calb	2.27603	-2.67869	1.316	-2.03548	0.041803	0.100449
MSTRG.1845.1|365|x|C1_07930C_A-T|Ca22chr1A_C_albicans_SC5314|calb	302.636	-0.0783899	0.355203	-0.220691	0.825333	0.898549
C1_07930C_A|1404	326.384	-0.243177	0.246452	-0.986711	0.323785	0.476014
MSTRG.1846.3|1568|x|C1_07940W_A-T|Ca22chr1A_C_albicans_SC5314|calb	26.3213	-0.698638	0.579003	-1.20662	0.227577	0.367939
MSTRG.1848.1|1037|u|NA|Ca22chr1A_C_albicans_SC5314|calb	11156.9	0.558768	0.307747	1.81567	0.0694205	0.148992
C1_07940W_A|92	0.106489	0	5.46817	0	1	#N/A
MSTRG.1850.1|393|x|C1_07950C_A-T|Ca22chr1A_C_albicans_SC5314|calb	1.15075	-1.10455	2.07603	-0.532051	0.594691	#N/A
C1_07950C_A|801	395.629	0.467651	0.237427	1.96966	0.0488777	0.113847
MSTRG.1852.1|248|x|C1_07960W_A-T|Ca22chr1A_C_albicans_SC5314|calb	0.812724	-3.66234	2.50299	-1.46318	0.143417	#N/A
C1_07960W_A|699	321.368	0.651417	0.306516	2.12523	0.0335678	0.0842345
MSTRG.1854.1|209|x|C1_07960W_A-T|Ca22chr1A_C_albicans_SC5314|calb	7.23964	-0.151462	0.811394	-0.186669	0.85192	0.915433
MSTRG.1855.1|239|x|C1_07970C_A-T|Ca22chr1A_C_albicans_SC5314|calb	0.14411	0	5.46817	0	1	#N/A
C1_07970C_A|3672	1195.73	0.320238	0.183704	1.74323	0.0812933	0.169314
MSTRG.1857.1|1107|x|C1_07970C_A-T|Ca22chr1A_C_albicans_SC5314|calb	4.54586	-0.997369	0.824525	-1.20963	0.226422	0.366464
MSTRG.1859.1|794|x|C1_07980C_A-T|Ca22chr1A_C_albicans_SC5314|calb	1.99873	-2.48154	1.46326	-1.6959	0.0899054	0.182902
C1_07980C_A|732	587.33	-2.20808	0.271281	-8.13947	3.97026e-16	1.2757e-14
MSTRG.1860.1|4186|x|C1_07990C_A-T|Ca22chr1A_C_albicans_SC5314|calb	72.4293	-0.417773	0.356219	-1.1728	0.240878	0.383767
C1_07990C_A|1296	364.545	1.15185	0.229146	5.02672	4.98927e-07	4.55118e-06
MSTRG.1862.1|2598|u|NA|Ca22chr1A_C_albicans_SC5314|calb	2.50195	2.3244	1.38906	1.67336	0.0942555	0.189589
MSTRG.1863.1|1098|u|NA|Ca22chr1A_C_albicans_SC5314|calb	11.4143	1.21213	0.720626	1.68205	0.0925585	0.186799
MSTRG.1864.1|488|u|NA|Ca22chr1A_C_albicans_SC5314|calb	0	#N/A	#N/A	#N/A	#N/A	#N/A
MSTRG.1865.1|919|u|NA|Ca22chr1A_C_albicans_SC5314|calb	1.49111	1.32176	1.71656	0.770006	0.441296	#N/A
MSTRG.1866.1|232|u|NA|Ca22chr1A_C_albicans_SC5314|calb	0.118966	-2.66108	5.45107	-0.488176	0.625425	#N/A
MSTRG.1868.1|488|x|C1_08000W_A-T|Ca22chr1A_C_albicans_SC5314|calb	0	#N/A	#N/A	#N/A	#N/A	#N/A
C1_08000W_A|2292	344.148	-0.601037	0.215509	-2.78892	0.00528834	0.0179349
MSTRG.1869.1|843|x|C1_08000W_A-T|Ca22chr1A_C_albicans_SC5314|calb	0.793876	-1.77457	1.98846	-0.892436	0.372159	#N/A
C1_08010W_A|720	9279.19	-1.2429	0.191958	-6.47483	9.4916e-11	1.57019e-09
MSTRG.1871.1|353|x|C1_08010W_A-T|Ca22chr1A_C_albicans_SC5314|calb	4.11607	-3.3795	1.19615	-2.82532	0.00472331	0.0162775
C1_08020W_A|1875	1242.43	-0.711859	0.155151	-4.58817	4.47139e-06	3.39331e-05
MSTRG.1873.1|706|x|C1_08020W_A-T|Ca22chr1A_C_albicans_SC5314|calb	10.4334	-1.46636	0.906316	-1.61794	0.105676	0.206793
C1_08030W_A|381	10178.7	-0.60249	0.261295	-2.30579	0.0211226	0.0571691
MSTRG.1875.1|1607|x|C1_08050W_A-T|Ca22chr1A_C_albicans_SC5314|calb	23.78	0.890254	0.463985	1.91871	0.0550206	0.124534
C1_08040W_A|225	362.607	0.516387	0.23976	2.15377	0.0312584	0.0794739
C1_08050W_A|501	3119.41	0.574851	0.173952	3.30466	0.000950926	0.00409847
MSTRG.1879.1|1753|x|C1_08050W_A-T|Ca22chr1A_C_albicans_SC5314|calb	67.5694	0.324625	0.680418	0.477097	0.633293	0.758786
C1_08060W_A|408	2935.19	2.26161	0.324437	6.97087	3.14995e-12	6.34102e-11
C1_08070W_A|4473	3841.21	2.96055	0.264149	11.2079	3.73072e-29	3.52834e-27
MSTRG.1883.1|374|x|C1_08070W_A-T|Ca22chr1A_C_albicans_SC5314|calb	2.28416	0.256349	1.45062	0.176717	0.859731	0.920078
MSTRG.1884.1|457|x|C1_08080C_A-T|Ca22chr1A_C_albicans_SC5314|calb	1.42118	-0.330334	1.78034	-0.185546	0.852801	#N/A
C1_08080C_A|387	2838.07	0.36635	0.265185	1.38149	0.16713	0.291997
MSTRG.1886.1|567|x|C1_08090C_A-T|Ca22chr1A_C_albicans_SC5314|calb	0.255707	-3.41377	5.43771	-0.627795	0.530138	#N/A
C1_08090C_A|3054	6009.42	-0.920935	0.244834	-3.76146	0.000168924	0.000884778
MSTRG.1888.1|268|x|C1_08090C_A-T|Ca22chr1A_C_albicans_SC5314|calb	0.226075	-1.72041	4.91423	-0.350087	0.726273	#N/A
MSTRG.1889.1|578|x|C1_08100W_A-T|Ca22chr1A_C_albicans_SC5314|calb	6.92527	-0.0682433	0.986372	-0.0691862	0.944841	0.975995
C1_08100W_A|1107	3092.7	0.0124606	0.152055	0.081948	0.934688	0.970206
MSTRG.1891.1|353|x|C1_08100W_A-T|Ca22chr1A_C_albicans_SC5314|calb	24.1822	-1.64986	1.04708	-1.57568	0.115099	0.220355
MSTRG.1893.1|377|x|C1_08110W_A-T|Ca22chr1A_C_albicans_SC5314|calb	1.01894	-2.32097	2.00758	-1.1561	0.24764	#N/A
C1_08110W_A|3276	5081.56	-0.317998	0.193235	-1.64565	0.0998349	0.197913
MSTRG.1895.1|235|u|NA|Ca22chr1A_C_albicans_SC5314|calb	0.479821	0	3.98386	0	1	#N/A
C1_08120W_A|2112	781.538	-0.694675	0.244598	-2.84007	0.00451042	0.0156786
C1_08130C_A|2604	555.736	0.274212	0.17121	1.60162	0.109241	0.211457
C1_08140W_A|981	425.838	0.628047	0.290247	2.16384	0.0304768	0.0778421
C1_08150C_A|639	145.848	-0.132418	0.26916	-0.49197	0.622741	0.75099
C1_08160W_A|1059	1235.34	-0.169893	0.144087	-1.1791	0.238357	0.380923
MSTRG.1901.1|312|x|C1_08160W_A-T|Ca22chr1A_C_albicans_SC5314|calb	2.00573	-1.19411	1.29477	-0.922259	0.356393	0.509721
MSTRG.1902.1|240|x|C1_08170C_A-T|Ca22chr1A_C_albicans_SC5314|calb	3.47645	0.481354	0.948968	0.50724	0.611987	0.743992
C1_08170C_A|2226	705.19	-0.289242	0.172867	-1.6732	0.0942876	0.189615
MSTRG.1904.1|2120|x|C1_08180C_A-T|Ca22chr1A_C_albicans_SC5314|calb	86.1449	-0.242344	0.426184	-0.568637	0.569602	0.706366
C1_08180C_A|3957	3105.79	-0.279057	0.201985	-1.38158	0.167101	0.291997
MSTRG.1907.1|1056|x|C1_08190C_A-T|Ca22chr1A_C_albicans_SC5314|calb	20.3139	0.70915	0.588174	1.20568	0.227941	0.368387
C1_08190C_A|3171	230.517	0.0698541	0.301591	0.231619	0.816834	0.892119
C1_08200W_A|963	571.51	0.250191	0.241651	1.03534	0.30051	0.451463
MSTRG.1911.1|228|x|C1_08200W_A-T|Ca22chr1A_C_albicans_SC5314|calb	0.060922	0	5.46817	0	1	#N/A
C1_08210C_A|4821	4101.11	0.805868	0.173544	4.64359	3.42408e-06	2.6651e-05
MSTRG.1913.1|1338|u|NA|Ca22chr1A_C_albicans_SC5314|calb	31.3796	-0.568108	0.412294	-1.37792	0.168229	0.293507
MSTRG.1914.1|1564|x|C1_08220W_A-T|Ca22chr1A_C_albicans_SC5314|calb	10.4506	-0.632604	0.722162	-0.875986	0.381038	0.535976
C1_08220W_A|2364	1834.72	-0.527958	0.159022	-3.32004	0.000900048	0.00391622
C1_08230C_A|2265	6376.57	-0.813143	0.192023	-4.23462	2.28934e-05	0.000149224
MSTRG.1917.1|688|x|C1_08230C_A-T|Ca22chr1A_C_albicans_SC5314|calb	2.03187	0.470917	1.39186	0.338335	0.735111	0.836111
C1_08240C_A|993	127.363	0.910222	0.265377	3.42992	0.000603752	0.00275119
MSTRG.1918.1|1389|x|C1_08260C_A-T|Ca22chr1A_C_albicans_SC5314|calb	52.1898	-1.2613	0.474914	-2.65585	0.00791082	0.0252245
C1_08260C_A|669	1739.09	0.99311	0.242001	4.10374	4.0653e-05	0.000248959
MSTRG.1920.1|900|x|C1_08260C_A-T|Ca22chr1A_C_albicans_SC5314|calb	3.29533	-0.471477	1.39607	-0.337718	0.735576	0.83626
C1_08270C_A|3438	1744.58	-0.436796	0.294582	-1.48276	0.138137	0.252567
MSTRG.1922.1|435|x|C1_08270C_A-T|Ca22chr1A_C_albicans_SC5314|calb	0.0346051	-3.89631	5.46608	-0.712816	0.475959	#N/A
MSTRG.1924.1|2435|x|C1_08290C_A-T|Ca22chr1A_C_albicans_SC5314|calb	388.733	-0.157725	0.368292	-0.428261	0.668461	0.785759
C1_08290C_A|2946	1185.65	0.760163	0.228907	3.32084	0.000897465	0.00390668
C1_08300W_A|1989	1276.43	-0.710487	0.234197	-3.03372	0.00241561	0.00918682
MSTRG.1927.1|344|x|C1_08300W_A-T|Ca22chr1A_C_albicans_SC5314|calb	0.156425	-3.65608	5.44682	-0.671232	0.502073	#N/A
MSTRG.1929.1|292|u|NA|Ca22chr1A_C_albicans_SC5314|calb	0.180953	0	5.46817	0	1	#N/A
MSTRG.1931.1|430|x|C1_08310W_A-T|Ca22chr1A_C_albicans_SC5314|calb	0.500098	-2.41344	3.07589	-0.784633	0.432669	#N/A
C1_08310W_A|1584	1379.5	-0.430689	0.172237	-2.50057	0.0123994	0.0366138
MSTRG.1932.1|1460|x|C1_08320W_A-T|Ca22chr1A_C_albicans_SC5314|calb	17.2354	1.70082	0.677316	2.51112	0.0120348	0.0357161
C1_08320W_A|2034	22369.9	0.382135	0.179641	2.12721	0.0334025	0.0839037
MSTRG.1934.1|472|x|C1_08320W_A-T|Ca22chr1A_C_albicans_SC5314|calb	0.268209	-2.66119	5.45107	-0.488196	0.625411	#N/A
MSTRG.1935.1|570|x|C1_08330C_A-T|Ca22chr1A_C_albicans_SC5314|calb	0.418437	-2.33356	2.79873	-0.833795	0.404397	#N/A
C1_08330C_A|1047	8468.31	2.4587	0.254865	9.64704	5.05946e-22	2.8656e-20
MSTRG.1937.1|220|x|C1_08330C_A-T|Ca22chr1A_C_albicans_SC5314|calb	0.210743	-2.85385	4.53112	-0.629832	0.528804	#N/A
MSTRG.1938.1|1339|x|C1_08340C_A-T|Ca22chr1A_C_albicans_SC5314|calb	50.1073	2.17955	0.529281	4.11795	3.82261e-05	0.000236116
C1_08340C_A|474	1088.1	-0.165887	0.201232	-0.824359	0.409736	0.562622
MSTRG.1940.1|2150|x|C1_08360C_A-T|Ca22chr1A_C_albicans_SC5314|calb	97.0663	0.771557	0.487744	1.58189	0.113675	0.218312
C1_08350C_A|192	32611.5	4.18805	0.35199	11.8982	1.20935e-32	1.4433e-30
C1_08360C_A|1461	46082.6	0.444777	0.165723	2.68385	0.00727793	0.0235131
MSTRG.1943.1|478|x|C1_08360C_A-T|Ca22chr1A_C_albicans_SC5314|calb	93.3655	0.292559	0.530448	0.551532	0.581269	0.715875
MSTRG.1944.1|3305|x|C1_08370W_A-T|Ca22chr1A_C_albicans_SC5314|calb	51.3199	0.999669	0.707612	1.41274	0.157733	0.280168
C1_08370W_A|1887	5398.5	-0.384443	0.213059	-1.80439	0.0711695	0.151965
MSTRG.1946.1|454|x|C1_08370W_A-T|Ca22chr1A_C_albicans_SC5314|calb	0.611314	-4.76784	4.83347	-0.98642	0.323927	#N/A
MSTRG.1948.1|1809|x|C1_08380W_A-T|Ca22chr1A_C_albicans_SC5314|calb	66.7679	-2.34782	1.04907	-2.23801	0.0252206	0.0663963
C1_08380W_A|1377	16030.8	-0.60777	0.305293	-1.99078	0.0465055	0.10943
MSTRG.1950.1|226|x|C1_08390C_A-T|Ca22chr1A_C_albicans_SC5314|calb	2.29504	0.0236069	1.16401	0.0202806	0.98382	0.995337
C1_08390C_A|1677	1106.83	0.268654	0.154726	1.73632	0.0825065	0.171106
MSTRG.1952.1|812|x|C1_08400C_A-T|Ca22chr1A_C_albicans_SC5314|calb	0.703836	-1.0555	2.11002	-0.500234	0.61691	#N/A
C1_08400C_A|3000	6230.9	5.46297	0.222511	24.5515	4.16918e-133	1.0449e-129
MSTRG.1954.1|1225|x|C1_08400C_A-T|Ca22chr1A_C_albicans_SC5314|calb	4.63919	1.70134	1.02033	1.66744	0.0954275	0.191224
C1_08410C_A|936	8393.87	-0.285114	0.154796	-1.84187	0.0654942	0.142209
MSTRG.1957.1|318|x|C1_08410C_A-T|Ca22chr1A_C_albicans_SC5314|calb	1.63708	-0.966915	1.31337	-0.736208	0.461604	0.610183
MSTRG.1959.1|212|x|C1_08420W_A-T|Ca22chr1A_C_albicans_SC5314|calb	0.0815173	-4.1089	5.4652	-0.75183	0.452154	#N/A
C1_08420W_A|2661	1929.18	0.589885	0.202173	2.91772	0.00352599	0.012665
MSTRG.1960.1|352|x|C1_08420W_A-T|Ca22chr1A_C_albicans_SC5314|calb	0.595966	0.538335	2.29476	0.234593	0.814525	#N/A
C1_08430W_A|963	868.308	-0.166692	0.208339	-0.800099	0.423653	0.575198
C1_08440C_A|372	537.633	-0.0406581	0.248166	-0.163834	0.869862	0.927994
MSTRG.1963.1|714|x|C1_08450C_A-T|Ca22chr1A_C_albicans_SC5314|calb	0.637789	-1.86165	2.4619	-0.756185	0.449538	#N/A
C1_08450C_A|576	4337.43	-0.200584	0.156745	-1.27969	0.200656	0.334704
MSTRG.1966.1|991|x|C1_08460C_A-T|Ca22chr1A_C_albicans_SC5314|calb	11.8278	0.348218	0.773493	0.450189	0.652575	0.773293
C1_08460C_A|2139	815.056	2.04286	0.225649	9.05323	1.38805e-19	6.21213e-18
MSTRG.1969.1|957|x|C1_08460C_A-T|Ca22chr1A_C_albicans_SC5314|calb	10.5359	0.189126	0.662021	0.285681	0.775123	0.864457
C1_08470W_A|435	788.721	-0.0437556	0.334423	-0.130839	0.895903	0.944518
C1_08480C_A|596	698.936	-0.271065	0.231476	-1.17102	0.241589	0.384677
C1_08490W_A|1386	1543.04	0.230918	0.124986	1.84755	0.064668	0.14075
MSTRG.1973.1|202|x|C1_08490W_A-T|Ca22chr1A_C_albicans_SC5314|calb	0.608108	-2.49404	2.51876	-0.990184	0.322084	#N/A
MSTRG.1974.1|2397|x|C1_08500C_A-T|Ca22chr1A_C_albicans_SC5314|calb	15.3037	1.02504	0.681899	1.50322	0.132783	0.245465
C1_08500C_A|1323	125124	0.126121	0.226596	0.556591	0.577807	0.712956
C1_08510W_A|636	446.629	-0.376259	0.219546	-1.7138	0.0865655	0.177868
C1_08520C_A|444	1550.25	0.339105	0.242769	1.39682	0.162466	0.286546
C1_08530W_A|474	250.921	-0.866293	0.26063	-3.32384	0.000887861	0.0038716
C1_08540C_A|2139	2496.55	-0.144932	0.158313	-0.915475	0.359942	0.513655
MSTRG.1981.1|809|x|C1_08550C_A-T|Ca22chr1A_C_albicans_SC5314|calb	19.4565	-0.117107	0.719045	-0.162865	0.870625	0.928368
C1_08550C_A|738	3027.5	-0.137068	0.156457	-0.876078	0.380987	0.535976
MSTRG.1984.1|604|x|C1_08550C_A-T|Ca22chr1A_C_albicans_SC5314|calb	1.49155	-0.694622	1.50987	-0.460053	0.645478	#N/A
MSTRG.1985.1|622|u|NA|Ca22chr1A_C_albicans_SC5314|calb	31.9922	-0.288172	0.375596	-0.76724	0.442939	0.593124
C1_08560W_A|1665	3552.18	-0.23473	0.169105	-1.38807	0.165117	0.289789
MSTRG.1987.1|300|x|C1_08560W_A-T|Ca22chr1A_C_albicans_SC5314|calb	0.0186632	-2.22362	5.444	-0.408453	0.682941	#N/A
C1_08570C_A|765	492.241	1.50981	0.282131	5.35146	8.72453e-08	9.15848e-07
MSTRG.1989.1|298|x|C1_08570C_A-T|Ca22chr1A_C_albicans_SC5314|calb	0.344688	-4.16719	5.46498	-0.762525	0.445747	#N/A
MSTRG.1992.1|1379|x|C1_08580C_A-T|Ca22chr1A_C_albicans_SC5314|calb	63.096	0.61382	0.326634	1.87923	0.0602135	0.133195
C1_08580C_A|1251	4662.8	0.81232	0.141559	5.73837	9.55895e-09	1.1658e-07
MSTRG.1995.1|821|x|C1_08580C_A-T|Ca22chr1A_C_albicans_SC5314|calb	4.80058	-2.06521	1.67048	-1.2363	0.216348	0.353874
MSTRG.1997.1|355|x|C1_08590C_A-T|Ca22chr1A_C_albicans_SC5314|calb	1.23063	-2.0747	2.17282	-0.954844	0.339656	#N/A
C1_08590C_A|1491	3844.3	0.984954	0.181709	5.42051	5.94302e-08	6.37809e-07
MSTRG.1999.1|365|x|C1_08590C_A-T|Ca22chr1A_C_albicans_SC5314|calb	0.624379	-2.85435	2.99768	-0.952186	0.341003	#N/A
MSTRG.2000.1|502|x|C1_08600C_A-T|Ca22chr1A_C_albicans_SC5314|calb	5.9853	-0.650706	0.914953	-0.711191	0.476966	0.624255
C1_08600C_A|2199	2625.81	-0.216296	0.179262	-1.20659	0.22759	0.367939
MSTRG.2002.1|737|x|C1_08600C_A-T|Ca22chr1A_C_albicans_SC5314|calb	311.528	0.566763	0.30177	1.87813	0.0603637	0.133439
C1_08610C_A|642	6834.44	-0.286674	0.200844	-1.42735	0.153479	0.27451
MSTRG.2004.1|549|x|C1_08610C_A-T|Ca22chr1A_C_albicans_SC5314|calb	1.09937	-1.97405	1.68259	-1.17322	0.240708	#N/A
MSTRG.2005.1|429|x|C1_08620W_A-T|Ca22chr1A_C_albicans_SC5314|calb	0.514579	-1.46167	2.76919	-0.527832	0.597616	#N/A
C1_08620W_A|489	1767.91	-0.922	0.227731	-4.04863	5.15173e-05	0.000310187
MSTRG.2007.1|494|x|C1_08630W_A-T|Ca22chr1A_C_albicans_SC5314|calb	1.96418	-2.67029	1.67926	-1.59016	0.111798	0.215534
C1_08630W_A|1338	843.33	0.499596	0.168238	2.96959	0.00298198	0.0109664
MSTRG.2009.1|592|x|C1_08630W_A-T|Ca22chr1A_C_albicans_SC5314|calb	0.556247	-1.08925	3.03373	-0.359047	0.71956	#N/A
C1_08640W_A|825	895.119	-0.128225	0.18787	-0.682521	0.49491	0.639859
C1_08650C_A|937	896.648	-0.849865	0.29477	-2.88315	0.00393721	0.0139472
MSTRG.2012.1|305|x|C1_08660C_A-T|Ca22chr1A_C_albicans_SC5314|calb	2.41924	-0.990776	1.12486	-0.880799	0.378427	0.533426
C1_08660C_A|771	531.964	0.217541	0.198618	1.09527	0.273396	0.422507
C1_08670W_A|2190	1091.62	-0.0372156	0.179352	-0.2075	0.835619	0.904848
C1_08680C_A|576	1181.65	-0.434536	0.17918	-2.42513	0.0153029	0.0436697
C1_08690W_A|468	1468.61	-0.259957	0.233803	-1.11186	0.266196	0.414189
MSTRG.2016.1|240|x|C1_08690W_A-T|Ca22chr1A_C_albicans_SC5314|calb	0.133164	-1.96538	5.43144	-0.361853	0.717462	#N/A
MSTRG.2017.1|305|x|C1_08700W_A-T|Ca22chr1A_C_albicans_SC5314|calb	0.0602642	-2.66104	5.45107	-0.488168	0.625431	#N/A
C1_08700W_A|4146	1714.23	-0.474483	0.253211	-1.87387	0.060949	0.134354
MSTRG.2019.1|562|x|C1_08710W_A-T|Ca22chr1A_C_albicans_SC5314|calb	8.4782	-2.00704	0.83363	-2.4076	0.0160579	0.0455134
C1_08710W_A|785	395.902	-0.149528	0.235487	-0.634973	0.525446	0.669241
MSTRG.2020.1|868|x|C1_08710W_A-T|Ca22chr1A_C_albicans_SC5314|calb	6.80388	-2.25871	1.39026	-1.62467	0.104234	0.20457
C1_08730W_A|1176	906.589	0.558707	0.173092	3.2278	0.00124748	0.00517631
C1_08740C_A|2787	13186.1	-1.63329	0.189281	-8.62891	6.19369e-18	2.40665e-16
C1_08750W_A|909	528.293	-0.509361	0.224859	-2.26525	0.0234973	0.0625326
MSTRG.2023.1|664|x|C1_08760W_A-T|Ca22chr1A_C_albicans_SC5314|calb	21.2726	0.236984	0.702955	0.337126	0.736022	0.836568
C1_08760W_A|1050	333.539	0.882757	0.275408	3.20527	0.00134935	0.00555079
C1_08770W_A|1053	647.563	1.79307	0.172891	10.3711	3.35596e-25	2.32024e-23
MSTRG.2026.1|971|x|C1_08780W_A-T|Ca22chr1A_C_albicans_SC5314|calb	8.8765	0.920475	0.865764	1.06319	0.287694	0.438251
C1_08780W_A|1656	1816.73	-0.261701	0.173531	-1.5081	0.131529	0.24373
MSTRG.2029.1|899|x|C1_08780W_A-T|Ca22chr1A_C_albicans_SC5314|calb	5.73137	0.349527	0.99315	0.351938	0.724885	0.829658
MSTRG.2031.1|320|x|C1_08790W_A-T|Ca22chr1A_C_albicans_SC5314|calb	0.0742905	0	5.46817	0	1	#N/A
C1_08790W_A|1758	188.54	1.22837	0.274915	4.46818	7.8889e-06	5.6571e-05
MSTRG.2033.1|213|x|C1_08790W_A-T|Ca22chr1A_C_albicans_SC5314|calb	0.238206	-2.63735	4.94269	-0.533586	0.593628	#N/A
C1_08800W_A|1677	942.596	0.0796561	0.135651	0.587212	0.557061	0.69598
MSTRG.2035.1|205|x|C1_08800W_A-T|Ca22chr1A_C_albicans_SC5314|calb	1.08523	-0.39165	1.74962	-0.223848	0.822875	#N/A
MSTRG.2036.1|230|x|C1_08810C_A-T|Ca22chr1A_C_albicans_SC5314|calb	1.50473	-1.68449	1.60015	-1.05271	0.292475	#N/A
C1_08810C_A|2007	1985.62	0.236447	0.199742	1.18376	0.236507	0.378872
MSTRG.2038.1|253|x|C1_08820C_A-T|Ca22chr1A_C_albicans_SC5314|calb	0.975397	1.34425	1.65377	0.81284	0.41631	#N/A
C1_08820C_A|633	182.65	0.483717	0.256981	1.88231	0.0597945	0.132619
MSTRG.2040.1|1121|x|C1_08830C_A-T|Ca22chr1A_C_albicans_SC5314|calb	52.2344	1.12182	0.297948	3.76516	0.000166445	0.000872706
C1_08830C_A|584	6.80253	0.137272	1.10098	0.124681	0.900776	0.947464
C1_08840W_A|1065	91.0751	0.739495	0.244919	3.01934	0.00253323	0.0095616
MSTRG.2043.1|208|x|C1_08840W_A-T|Ca22chr1A_C_albicans_SC5314|calb	0.0543587	-2.66104	5.45107	-0.488168	0.625431	#N/A
C1_08850C_A|2067	641.898	-0.291459	0.209401	-1.39187	0.163962	0.288371
MSTRG.2045.1|437|x|C1_08860C_A-T|Ca22chr1A_C_albicans_SC5314|calb	3.55657	-0.537328	1.56541	-0.34325	0.73141	0.833794
C1_08860C_A|2208	726.288	-0.174984	0.15682	-1.11583	0.264496	0.412054
MSTRG.2047.1|674|x|C1_08860C_A-T|Ca22chr1A_C_albicans_SC5314|calb	41.2235	0.938134	0.528546	1.77493	0.0759092	0.16031
C1_08870C_A|1629	626.865	1.02846	0.216547	4.74938	2.04038e-06	1.65091e-05
MSTRG.2050.1|320|x|C1_08870C_A-T|Ca22chr1A_C_albicans_SC5314|calb	1.32373	0.114706	1.96106	0.0584917	0.953357	#N/A
MSTRG.2051.1|673|x|C1_08880W_A-T|Ca22chr1A_C_albicans_SC5314|calb	2.41139	0.802575	1.17429	0.683456	0.494319	0.639508
C1_08880W_A|1596	420.32	0.156043	0.175612	0.888565	0.374237	0.529008
C1_08890C_A|396	97.4851	0.996487	0.285386	3.49172	0.000479922	0.00225034
MSTRG.2054.1|243|x|C1_08900W_A-T|Ca22chr1A_C_albicans_SC5314|calb	0.212279	-3.16555	5.44856	-0.580989	0.561248	#N/A
C1_08900W_A|1677	2729.07	3.48623	0.150792	23.1195	2.94981e-118	5.91436e-115
C1_08910C_A|2103	289.828	-0.154021	0.202229	-0.76162	0.446287	0.596378
C1_08920W_A|888	1409.28	0.410926	0.164989	2.49063	0.0127518	0.0374888
C1_08930C_A|225	1465.67	0.476681	0.355803	1.33974	0.180331	0.309082
MSTRG.2061.1|820|x|C1_08940C_A-T|Ca22chr1A_C_albicans_SC5314|calb	0.899246	1.53947	1.79707	0.856655	0.391636	#N/A
C1_08940C_A|2274	869.866	0.0899999	0.238066	0.378046	0.705397	0.815129
MSTRG.2064.1|1302|x|C1_08940C_A-T|Ca22chr1A_C_albicans_SC5314|calb	8.83261	-0.840883	0.797822	-1.05397	0.291895	0.442366
MSTRG.2065.1|1054|u|NA|Ca22chr1A_C_albicans_SC5314|calb	35.3053	-0.408614	0.408267	-1.00085	0.316899	0.469023
MSTRG.2066.1|1002|u|NA|Ca22chr1A_C_albicans_SC5314|calb	9.76336	-0.332762	1.07241	-0.310294	0.756338	0.851942
MSTRG.2067.1|2585|u|NA|Ca22chr1A_C_albicans_SC5314|calb	78.1377	1.87968	0.569589	3.30006	0.000966641	0.00415548
MSTRG.2068.1|633|u|NA|Ca22chr1A_C_albicans_SC5314|calb	2.512	-4.09697	1.73409	-2.36261	0.0181469	0.0503802
MSTRG.2069.1|1774|u|NA|Ca22chr1A_C_albicans_SC5314|calb	20.4728	-1.10125	0.583634	-1.88688	0.0591764	0.13151
MSTRG.2070.1|892|u|NA|Ca22chr1A_C_albicans_SC5314|calb	28.2285	-0.604273	0.499118	-1.21068	0.226017	0.365986
MSTRG.2071.1|291|x|C1_08950W_A-T|Ca22chr1A_C_albicans_SC5314|calb	0.142495	-2.76193	5.44135	-0.507583	0.611746	#N/A
C1_08950W_A|3444	1989.92	-0.551439	0.194562	-2.83425	0.00459334	0.0159061
MSTRG.2073.1|379|x|C1_08950W_A-T|Ca22chr1A_C_albicans_SC5314|calb	0.362891	-0.432473	3.77388	-0.114596	0.908765	#N/A
MSTRG.2075.1|1149|x|C1_08960W_A-T|Ca22chr1A_C_albicans_SC5314|calb	0.393853	-2.34868	3.40765	-0.689237	0.490674	#N/A
C1_08960W_A|177	115.134	0.486819	0.414777	1.17369	0.24052	0.383401
C1_08970W_A|116	601.213	-0.148853	0.393148	-0.378619	0.704971	0.814866
MSTRG.2078.1|241|x|C1_08980C_A-T|Ca22chr1A_C_albicans_SC5314|calb	0.478182	-0.461836	2.3764	-0.194343	0.845907	#N/A
C1_08980C_A|1524	5367.26	0.281914	0.230473	1.2232	0.221255	0.359787
MSTRG.2080.1|1860|x|C1_08990C_A-T|Ca22chr1A_C_albicans_SC5314|calb	35.7725	0.241747	0.534169	0.452566	0.650861	0.77245
C1_08990C_A|2811	4232.86	-1.57009	0.106103	-14.7978	1.51415e-49	4.89656e-47
MSTRG.2083.1|393|u|NA|Ca22chr1A_C_albicans_SC5314|calb	4.70923	-2.84071	1.41708	-2.00463	0.045003	0.106606
MSTRG.2084.1|326|u|NA|Ca22chr1A_C_albicans_SC5314|calb	0.479532	0	3.98087	0	1	#N/A
C1_09000W_A|1656	242.22	-0.389424	0.265957	-1.46424	0.14313	0.25919
MSTRG.2086.1|485|x|C1_09000W_A-T|Ca22chr1A_C_albicans_SC5314|calb	0.211081	-0.569391	5.39813	-0.105479	0.915996	#N/A
C1_09010W_A|1824	418.008	-0.0635705	0.171775	-0.37008	0.711323	0.819186
MSTRG.2089.1|480|x|C1_09010W_A-T|Ca22chr1A_C_albicans_SC5314|calb	0.296915	-3.94551	4.06403	-0.970837	0.33163	#N/A
MSTRG.2091.1|368|x|C1_09020W_A-T|Ca22chr1A_C_albicans_SC5314|calb	0.517143	-0.249282	2.31367	-0.107743	0.914199	#N/A
C1_09020W_A|744	1302.32	0.626221	0.20074	3.11956	0.00181122	0.00716553
MSTRG.2093.1|529|x|C1_09030C_A-T|Ca22chr1A_C_albicans_SC5314|calb	0.871306	-0.055926	1.72266	-0.0324649	0.974101	#N/A
C1_09030C_A|498	6541.34	0.790417	0.289501	2.73028	0.00632807	0.0208543
MSTRG.2095.1|479|x|C1_09030C_A-T|Ca22chr1A_C_albicans_SC5314|calb	3.60307	-2.1389	1.07989	-1.98066	0.0476291	0.111587
MSTRG.2097.1|587|x|C1_09040C_A-T|Ca22chr1A_C_albicans_SC5314|calb	12.4435	1.12695	1.01151	1.11413	0.265222	0.412929
C1_09040C_A|1465	338.773	0.98384	0.217871	4.51571	6.3105e-06	4.62447e-05
MSTRG.2098.1|550|x|C1_09040C_A-T|Ca22chr1A_C_albicans_SC5314|calb	0.343897	-3.70108	4.96533	-0.745385	0.456039	#N/A
MSTRG.2099.1|279|x|C1_09050W_A-T|Ca22chr1A_C_albicans_SC5314|calb	0	#N/A	#N/A	#N/A	#N/A	#N/A
C1_09050W_A|1968	506.95	-0.593687	0.182113	-3.25999	0.00111414	0.00469891
MSTRG.2101.1|538|x|C1_09050W_A-T|Ca22chr1A_C_albicans_SC5314|calb	16.0084	0.140305	0.753384	0.186233	0.852262	0.915551
C1_09060C_A|681	282.775	1.60881	0.335978	4.78844	1.68084e-06	1.38686e-05
MSTRG.2104.1|884|x|C1_09060C_A-T|Ca22chr1A_C_albicans_SC5314|calb	30.01	-0.423999	0.574652	-0.737836	0.460614	0.609288
MSTRG.2105.1|596|u|NA|Ca22chr1A_C_albicans_SC5314|calb	62.8172	-0.712697	0.392426	-1.81613	0.0693499	0.148872
C1_09070W_A|3573	529.732	-0.249874	0.258857	-0.965298	0.334396	0.487468
MSTRG.2108.1|868|x|C1_09080C_A-T|Ca22chr1A_C_albicans_SC5314|calb	1.53392	-1.09173	1.44892	-0.753481	0.451161	#N/A
C1_09080C_A|660	2442.87	0.320514	0.367756	0.87154	0.383459	0.538476
MSTRG.2109.1|655|x|C1_09080C_A-T|Ca22chr1A_C_albicans_SC5314|calb	0.98788	-1.77301	2.32251	-0.763401	0.445224	#N/A
MSTRG.2110.1|769|u|NA|Ca22chr1A_C_albicans_SC5314|calb	8.42631	-0.0046482	1.02843	-0.00451971	0.996394	1
MSTRG.2112.1|492|x|C1_09090C_A-T|Ca22chr1A_C_albicans_SC5314|calb	0.717487	-1.81811	2.59534	-0.700527	0.483598	#N/A
C1_09090C_A|3300	563.914	0.183217	0.210091	0.872084	0.383162	0.53821
MSTRG.2114.1|214|x|C1_09090C_A-T|Ca22chr1A_C_albicans_SC5314|calb	0.0246806	0	5.46817	0	1	#N/A
MSTRG.2115.1|1347|x|C1_09100W_A-T|Ca22chr1A_C_albicans_SC5314|calb	26.3773	1.51845	0.580352	2.61643	0.00888556	0.0277501
MSTRG.2116.1|849|u|NA|Ca22chr1A_C_albicans_SC5314|calb	9.74507	0.0933284	1.22056	0.0764633	0.93905	0.972619
C1_09100W_A|741	232.477	0.460275	0.200653	2.29389	0.021797	0.0586717
MSTRG.2118.1|563|x|C1_09110W_A-T|Ca22chr1A_C_albicans_SC5314|calb	0.570144	-2.99895	2.72416	-1.10087	0.270952	#N/A
C1_09110W_A|1596	279.835	-0.0429139	0.238512	-0.179924	0.857213	0.918802
MSTRG.2121.1|3315|x|C1_09110W_A-T|Ca22chr1A_C_albicans_SC5314|calb	53.4725	-1.65661	0.739574	-2.23995	0.0250941	0.0661326
C1_09120W_A|1545	3271.03	0.18502	0.255752	0.723436	0.469412	0.617708
MSTRG.2124.1|719|x|C1_09120W_A-T|Ca22chr1A_C_albicans_SC5314|calb	1.62974	-3.18381	2.16469	-1.47079	0.141347	0.256788
MSTRG.2125.1|2205|u|NA|Ca22chr1A_C_albicans_SC5314|calb	98.664	-0.303463	0.409745	-0.740615	0.458927	0.60768
MSTRG.2127.1|603|x|C1_09130W_A-T|Ca22chr1A_C_albicans_SC5314|calb	0.433497	-1.694	3.45945	-0.489672	0.624366	#N/A
MSTRG.2128.1|251|u|NA|Ca22chr1A_C_albicans_SC5314|calb	50.0937	-0.698768	0.43763	-1.59671	0.11033	0.213129
C1_09130W_A|2121	796.744	-0.134255	0.161034	-0.833704	0.404448	0.558105
MSTRG.2130.1|603|x|C1_09140C_A-T|Ca22chr1A_C_albicans_SC5314|calb	0.237611	-4.46286	5.464	-0.816775	0.414057	#N/A
C1_09140C_A|1167	436.623	-0.203927	0.234695	-0.868906	0.384899	0.539817
MSTRG.2132.1|715|x|C1_09140C_A-T|Ca22chr1A_C_albicans_SC5314|calb	0.382267	-2.55249	3.88701	-0.656673	0.511391	#N/A
MSTRG.2133.1|1679|u|NA|Ca22chr1A_C_albicans_SC5314|calb	19.6146	-0.505761	0.645244	-0.783829	0.433141	0.584105
MSTRG.2134.1|1114|u|NA|Ca22chr1A_C_albicans_SC5314|calb	1.20502	0.673498	1.81168	0.371753	0.710076	#N/A
C1_09150W_A|1098	1614.51	1.56974	0.327612	4.79145	1.65577e-06	1.3673e-05
MSTRG.2136.1|1438|x|C1_09160W_A-T|Ca22chr1A_C_albicans_SC5314|calb	2.28551	0.123224	1.54267	0.0798772	0.936335	0.971312
C1_09160W_A|1140	322.689	0.152416	0.176082	0.865599	0.38671	0.541827
MSTRG.2140.1|1530|x|C1_09160W_A-T|Ca22chr1A_C_albicans_SC5314|calb	69.1565	0.78077	0.297117	2.62782	0.00859347	0.0270073
MSTRG.2141.1|489|x|C1_09170W_A-T|Ca22chr1A_C_albicans_SC5314|calb	0.115071	0	5.46817	0	1	#N/A
C1_09170W_A|2283	1056.83	0.5606	0.215129	2.60589	0.00916371	0.0284857
MSTRG.2144.1|849|x|C1_09180W_A-T|Ca22chr1A_C_albicans_SC5314|calb	0.099658	-2.6611	5.45107	-0.48818	0.625423	#N/A
C1_09180W_A|2631	621.361	2.96457	0.27852	10.644	1.85944e-26	1.40157e-24
MSTRG.2146.1|216|x|C1_09190C_A-T|Ca22chr1A_C_albicans_SC5314|calb	0.292407	-1.34277	3.64657	-0.368227	0.712704	#N/A
C1_09190C_A|1788	2569.79	1.86394	0.135211	13.7854	3.1215e-43	6.38634e-41
MSTRG.2148.1|657|x|C1_09190C_A-T|Ca22chr1A_C_albicans_SC5314|calb	3.62777	2.4714	1.05951	2.33259	0.0196695	0.0539055
MSTRG.2149.1|751|x|C1_09200W_A-T|Ca22chr1A_C_albicans_SC5314|calb	5.85882	-0.378749	1.0392	-0.364462	0.715513	0.822217
C1_09200W_A|2070	476.689	0.433685	0.159815	2.71367	0.00665418	0.0217645
MSTRG.2151.1|241|x|C1_09200W_A-T|Ca22chr1A_C_albicans_SC5314|calb	0.291802	-0.787992	3.62089	-0.217624	0.827722	#N/A
C1_09210C_A|1863	901.691	0.739972	0.304045	2.43376	0.014943	0.0428377
MSTRG.2153.1|1249|u|NA|Ca22chr1A_C_albicans_SC5314|calb	16.7629	2.22375	0.907679	2.44993	0.0142885	0.0412565
MSTRG.2154.1|1501|x|C1_09220W_A-T|Ca22chr1A_C_albicans_SC5314|calb	47.7006	1.46041	0.510745	2.85936	0.00424493	0.0148535
C1_09220W_A|1374	1715.41	0.582959	0.146048	3.99155	6.56424e-05	0.000383241
C1_09230C_A|1014	546.722	0.424431	0.145039	2.92632	0.00343	0.0123734
MSTRG.2157.1|351|x|C1_09240C_A-T|Ca22chr1A_C_albicans_SC5314|calb	0.234501	0	5.46817	0	1	#N/A
C1_09240C_A|1425	48.2408	0.75854	0.320698	2.36528	0.0180165	0.0500735
MSTRG.2159.1|793|u|NA|Ca22chr1A_C_albicans_SC5314|calb	5.19668	0.143262	0.88278	0.162285	0.871081	0.928505
MSTRG.2160.1|235|u|NA|Ca22chr1A_C_albicans_SC5314|calb	0	#N/A	#N/A	#N/A	#N/A	#N/A
MSTRG.2161.1|646|u|NA|Ca22chr1A_C_albicans_SC5314|calb	4.16903	-0.272928	0.949255	-0.287518	0.773716	0.863579
C1_09250W_A|3594	1084.72	2.74375	0.243268	11.2787	1.67108e-29	1.62647e-27
C1_09260C_A|1128	928.379	-0.854119	0.161782	-5.27943	1.29587e-07	1.31755e-06
MSTRG.2164.1|1018|x|C1_09260C_A-T|Ca22chr1A_C_albicans_SC5314|calb	57.2925	0.707709	0.31186	2.26932	0.0232491	0.0620202
MSTRG.2165.1|551|x|C1_09270W_A-T|Ca22chr1A_C_albicans_SC5314|calb	0.489469	-1.30662	2.52212	-0.518062	0.604415	#N/A
C1_09270W_A|1665	357.171	0.892826	0.255526	3.49407	0.000475711	0.00223477
MSTRG.2167.1|469|x|C1_09270W_A-T|Ca22chr1A_C_albicans_SC5314|calb	5.34388	0.982291	0.816882	1.20249	0.229174	0.370082
C1_09280W_A|2193	658.115	-0.534359	0.193753	-2.75794	0.00581665	0.0194114
MSTRG.2169.1|267|x|C1_09290C_A-T|Ca22chr1A_C_albicans_SC5314|calb	0.4319	-4.50546	3.11105	-1.44821	0.147557	#N/A
C1_09290C_A|2574	3474.54	-2.17033	0.216085	-10.0439	9.77743e-24	6.20372e-22
MSTRG.2171.1|665|x|C1_09300C_A-T|Ca22chr1A_C_albicans_SC5314|calb	4.75649	-1.41119	1.13435	-1.24406	0.213479	0.35054
C1_09300C_A|894	2.1482	-3.27237	1.63747	-1.99843	0.0456696	0.107853
MSTRG.2173.1|614|x|C1_09310C_A-T|Ca22chr1A_C_albicans_SC5314|calb	10.2027	-0.841414	0.679916	-1.23753	0.215892	0.353415
C1_09310C_A|2931	932.915	0.553064	0.243895	2.26763	0.0233517	0.0622117
MSTRG.2175.1|1377|x|C1_09310C_A-T|Ca22chr1A_C_albicans_SC5314|calb	11.6766	-3.26223	1.33123	-2.45054	0.0142643	0.0412103
C1_09320C_A|1674	789.585	0.0895456	0.235247	0.380644	0.703467	0.814036
MSTRG.2179.1|231|x|C1_09320C_A-T|Ca22chr1A_C_albicans_SC5314|calb	0.125016	-2.45424	5.44275	-0.450919	0.652048	#N/A
MSTRG.2180.1|772|u|NA|Ca22chr1A_C_albicans_SC5314|calb	3.21381	-2.55021	1.49143	-1.70992	0.0872811	0.178825
MSTRG.2181.1|2134|u|NA|Ca22chr1A_C_albicans_SC5314|calb	363.248	0.0330653	0.359523	0.0919699	0.926722	0.964672
MSTRG.2182.1|235|u|NA|Ca22chr1A_C_albicans_SC5314|calb	0	#N/A	#N/A	#N/A	#N/A	#N/A
C1_09330W_A|600	337.206	1.05093	0.273186	3.84693	0.000119608	0.000650963
MSTRG.2185.1|550|x|C1_09330W_A-T|Ca22chr1A_C_albicans_SC5314|calb	3.47421	0.23474	1.14156	0.205631	0.837079	0.905524
MSTRG.2186.1|293|x|C1_09340C_A-T|Ca22chr1A_C_albicans_SC5314|calb	0.877979	-0.58578	1.89606	-0.308946	0.757362	#N/A
C1_09340C_A|3501	1363.9	0.820238	0.241067	3.40252	0.000667666	0.00300285
MSTRG.2188.1|735|x|C1_09350W_A-T|Ca22chr1A_C_albicans_SC5314|calb	2.39005	1.43919	1.43815	1.00073	0.316959	0.469023
C1_09350W_A|531	3255.32	0.00528538	0.214565	0.024633	0.980348	0.994534
MSTRG.2191.1|318|x|C1_09360C_A-T|Ca22chr1A_C_albicans_SC5314|calb	10.2059	0.0444679	0.80549	0.055206	0.955974	0.98183
C1_09360C_A|2877	3856.82	0.235086	0.124985	1.88091	0.0599835	0.132804
MSTRG.2192.1|316|x|C1_09360C_A-T|Ca22chr1A_C_albicans_SC5314|calb	0.397455	-2.54968	3.86305	-0.660017	0.509243	#N/A
MSTRG.2193.1|607|u|NA|Ca22chr1A_C_albicans_SC5314|calb	6.24904	-0.652614	1.14172	-0.571604	0.56759	0.704917
C1_09370W_A|1833	707.899	0.291912	0.149519	1.95233	0.0508987	0.117409
MSTRG.2195.1|247|x|C1_09370W_A-T|Ca22chr1A_C_albicans_SC5314|calb	0.148167	0	5.46817	0	1	#N/A
C1_09380W_A|2358	1046.55	-0.158918	0.18374	-0.864909	0.387089	0.54211
C1_09390W_A|1398	299.457	0.905096	0.145534	6.21913	4.99932e-10	7.50271e-09
MSTRG.2198.1|339|x|C1_09400C_A-T|Ca22chr1A_C_albicans_SC5314|calb	5.83234	0.243826	0.790186	0.308568	0.75765	0.853037
C1_09400C_A|1275	1515.15	-0.701823	0.206144	-3.40454	0.000662767	0.00298617
MSTRG.2200.1|1319|x|C1_09400C_A-T|Ca22chr1A_C_albicans_SC5314|calb	3.61411	1.14016	1.15391	0.988086	0.32311	0.475651
C1_09410W_A|378	0.315032	0	4.50264	0	1	#N/A
C1_09420W_A|1401	3.2421	-3.4202	1.62205	-2.10856	0.0349823	0.0868204
MSTRG.2203.1|702|x|C1_09420W_A-T|Ca22chr1A_C_albicans_SC5314|calb	3.98129	-0.815772	1.78161	-0.457885	0.647035	0.769698
C1_09430W_A|2601	2749.1	-0.232947	0.185816	-1.25364	0.209973	0.346213
MSTRG.2205.1|492|x|C1_09430W_A-T|Ca22chr1A_C_albicans_SC5314|calb	1.2511	-1.69972	2.16374	-0.785546	0.432133	#N/A
[truncated: 11,683 more rows]

## Sheet: res_calb_0_3
genes	baseMean	log2FoldChange	lfcSE	stat	pvalue	padj
MSTRG.1.1|3728|u|NA|Ca22chr1A_C_albicans_SC5314|calb	1823	-1.48673	0.327174	-4.54417	5.51533e-06	3.22585e-05
MSTRG.3.1|1309|x|C1_00010W_A-T|Ca22chr1A_C_albicans_SC5314|calb	683.217	-2.59163	0.30148	-8.59637	8.22801e-18	1.75129e-16
C1_00010W_A|339	0.0532683	-2.83282	5.46608	-0.518255	0.604281	#N/A
C1_00020C_A|312	1801.64	-1.43852	0.350994	-4.09842	4.15971e-05	0.000208819
MSTRG.6.1|797|x|C1_00020C_A-T|Ca22chr1A_C_albicans_SC5314|calb	25.8843	-1.3319	0.665533	-2.00125	0.045365	0.101787
MSTRG.9.1|765|u|NA|Ca22chr1A_C_albicans_SC5314|calb	0.599741	-4.43803	3.64198	-1.21858	0.223005	#N/A
C1_00030C_A|312	41.3377	-1.28839	0.475282	-2.71078	0.00671244	0.0201052
MSTRG.11.1|345|x|C1_00030C_A-T|Ca22chr1A_C_albicans_SC5314|calb	0.406481	-3.13816	3.65876	-0.857713	0.391051	#N/A
MSTRG.12.1|233|u|NA|Ca22chr1A_C_albicans_SC5314|calb	12.9992	-1.91427	0.685646	-2.79192	0.00523968	0.0162215
MSTRG.13.1|1562|x|C1_00040W_A-T|Ca22chr1A_C_albicans_SC5314|calb	131.511	-0.0776171	0.321245	-0.241613	0.80908	0.881693
C1_00040W_A|768	610.595	0.417464	0.315012	1.32523	0.185094	0.310348
MSTRG.15.1|331|x|C1_00040W_A-T|Ca22chr1A_C_albicans_SC5314|calb	0.731397	-0.73909	2.11151	-0.350028	0.726317	#N/A
C1_00050C_A|348	9.06036	1.33382	0.886922	1.50387	0.132615	0.240235
C1_00060W_A|1539	6484.85	-0.0895	0.340579	-0.262788	0.792714	0.87131
MSTRG.18.1|214|x|C1_00060W_A-T|Ca22chr1A_C_albicans_SC5314|calb	0.261291	-0.55692	4.77887	-0.116538	0.907226	#N/A
C1_00070W_A|1140	3518.17	-0.256221	0.291333	-0.879479	0.379141	0.525629
C1_00080C_A|852	602.189	0.209946	0.289679	0.724753	0.468604	0.610891
C1_00090W_A|522	87.8416	-0.289552	0.419021	-0.69102	0.489553	0.631386
MSTRG.21.1|619|x|C1_00100C_A-T|Ca22chr1A_C_albicans_SC5314|calb	135.977	0.357144	0.362462	0.985329	0.324463	0.469642
C1_00100C_A|729	228.041	-1.47221	0.391933	-3.75628	0.000172455	0.000773542
C1_00110W_A|1623	4472.44	-0.705948	0.290124	-2.43326	0.0149633	0.0400982
C1_00120C_A|681	1083.32	-0.0174302	0.243515	-0.0715777	0.942938	0.969592
C1_00130C_A|2100	1211.48	-0.554672	0.263422	-2.10564	0.0352359	0.0823403
MSTRG.26.1|646|x|C1_00140W_A-T|Ca22chr1A_C_albicans_SC5314|calb	19.3142	-0.853728	0.605932	-1.40895	0.15885	0.275892
MSTRG.27.1|416|u|NA|Ca22chr1A_C_albicans_SC5314|calb	1.00653	-1.70977	2.36333	-0.72346	0.469398	#N/A
C1_00140W_A|3057	3529.2	-0.615448	0.213978	-2.87623	0.00402461	0.0128588
C1_00150C_A|1869	474.216	1.31435	0.269219	4.88209	1.04966e-06	6.8553e-06
MSTRG.30.1|1191|x|C1_00150C_A-T|Ca22chr1A_C_albicans_SC5314|calb	0.457391	-2.9679	3.05706	-0.970832	0.331632	#N/A
C1_00160C_A|1203	4972.69	-1.07557	0.250048	-4.30147	1.6967e-05	9.19928e-05
MSTRG.33.1|339|x|C1_00170W_A-T|Ca22chr1A_C_albicans_SC5314|calb	0.102995	-1.46258	5.46817	-0.267471	0.789106	#N/A
C1_00170W_A|1740	434.775	-2.03705	0.3207	-6.35189	2.12679e-10	2.25859e-09
C1_00180W_A|603	37092.6	-1.37149	0.140432	-9.76617	1.57289e-22	4.86672e-21
MSTRG.36.1|366|x|C1_00180W_A-T|Ca22chr1A_C_albicans_SC5314|calb	3.1348	-1.23267	1.22224	-1.00853	0.313198	0.458709
C1_00190C_A|639	459.592	3.14113	0.517342	6.07168	1.26578e-09	1.23319e-08
MSTRG.38.1|978|x|C1_00190C_A-T|Ca22chr1A_C_albicans_SC5314|calb	3.92262	-3.77603	1.48803	-2.53761	0.0111614	0.031255
C1_00200C_A|348	155.158	-0.445207	0.315078	-1.413	0.157655	0.274772
MSTRG.41.1|319|x|C1_00210C_A-T|Ca22chr1A_C_albicans_SC5314|calb	1.46616	-2.3563	1.91705	-1.22913	0.219023	#N/A
C1_00210C_A|1155	4343.05	-0.910444	0.148213	-6.1428	8.10818e-10	8.12845e-09
MSTRG.43.1|1100|x|C1_00210C_A-T|Ca22chr1A_C_albicans_SC5314|calb	1.34092	-1.47323	1.89129	-0.778957	0.436005	#N/A
MSTRG.44.1|1545|u|NA|Ca22chr1A_C_albicans_SC5314|calb	0.943878	0.621251	2.07574	0.299291	0.764718	#N/A
MSTRG.45.1|729|u|NA|Ca22chr1A_C_albicans_SC5314|calb	0.283092	-2.65281	5.3966	-0.491571	0.623023	#N/A
C1_00220W_A|1635	697.796	0.205779	0.217593	0.945703	0.3443	0.490355
MSTRG.47.1|1097|x|C1_00220W_A-T|Ca22chr1A_C_albicans_SC5314|calb	22.2833	-1.37399	0.489682	-2.80588	0.00501792	0.0156129
MSTRG.48.1|958|x|C1_00230C_A-T|Ca22chr1A_C_albicans_SC5314|calb	0.0726169	0	5.46817	0	1	#N/A
C1_00230C_A|1287	593.632	-0.747511	0.252552	-2.95983	0.00307807	0.0101396
C1_00240C_A|73	0.286639	0	4.76932	0	1	#N/A
MSTRG.53.1|518|x|C1_00270W_A-T|Ca22chr1A_C_albicans_SC5314|calb	0.320257	-0.55357	4.07751	-0.135762	0.89201	#N/A
C1_00270W_A|900	2907.41	4.61916	0.327429	14.1073	3.42226e-45	3.29886e-43
C1_00280C_A|131	0	#N/A	#N/A	#N/A	#N/A	#N/A
C1_00290W_A|1962	9010.15	5.33495	0.196562	27.1413	3.20388e-162	5.07507e-159
MSTRG.56.1|1241|x|C1_00290W_A-T|Ca22chr1A_C_albicans_SC5314|calb	4.76089	-0.986602	0.951198	-1.03722	0.299633	0.443499
C1_00310W_A|1557	1927.37	2.1055	0.204062	10.3179	5.84665e-25	2.09331e-23
MSTRG.59.1|347|x|C1_00310W_A-T|Ca22chr1A_C_albicans_SC5314|calb	2.73903	0.519208	1.29041	0.40236	0.687419	0.79467
C1_00320W_A|786	646.988	0.253084	0.178533	1.41757	0.156315	0.273102
C1_00330C_A|549	1067.89	-0.538655	0.166996	-3.22556	0.00125727	0.00460843
C1_00340W_A|747	1419.63	0.0121314	0.19373	0.0626198	0.950069	0.973569
C1_00350C_A|876	6767.9	3.66228	0.215905	16.9625	1.55642e-64	2.6446e-62
MSTRG.64.1|1513|x|C1_00350C_A-T|Ca22chr1A_C_albicans_SC5314|calb	11.0008	0.829116	0.654956	1.26591	0.205545	0.335001
MSTRG.65.1|682|u|NA|Ca22chr1A_C_albicans_SC5314|calb	11.2135	2.26677	0.840083	2.69827	0.00697018	0.0207409
MSTRG.66.1|216|u|NA|Ca22chr1A_C_albicans_SC5314|calb	0.0742905	0	5.46817	0	1	#N/A
C1_00360W_A|1344	745.36	-1.31878	0.156045	-8.45129	2.88101e-17	5.81129e-16
MSTRG.68.1|295|x|C1_00360W_A-T|Ca22chr1A_C_albicans_SC5314|calb	1.56022	-0.269719	2.00631	-0.134435	0.893059	0.939544
C1_00370W_A|285	273.362	0.623493	0.350316	1.7798	0.0751083	0.153948
C1_00380C_A|2238	988.689	0.448918	0.207505	2.16341	0.0305099	0.0729633
MSTRG.71.1|2350|x|C1_00380C_A-T|Ca22chr1A_C_albicans_SC5314|calb	60.4042	-2.3304	0.393789	-5.91789	3.26108e-09	2.9938e-08
MSTRG.72.1|301|u|NA|Ca22chr1A_C_albicans_SC5314|calb	0.723764	-0.0490351	2.25075	-0.0217861	0.982619	#N/A
MSTRG.73.1|1553|x|C1_00390W_A-T|Ca22chr1A_C_albicans_SC5314|calb	2.10375	-0.941505	1.55837	-0.604161	0.545737	0.680052
C1_00390W_A|3204	8301.16	-2.39277	0.169333	-14.1305	2.46365e-45	2.39787e-43
MSTRG.75.1|897|x|C1_00390W_A-T|Ca22chr1A_C_albicans_SC5314|calb	1.84304	0.365937	1.71221	0.213722	0.830764	0.898135
C1_00400W_A|1149	2494.92	0.646734	0.151136	4.27914	1.87616e-05	0.000100796
MSTRG.78.1|385|x|C1_00400W_A-T|Ca22chr1A_C_albicans_SC5314|calb	0.467372	-0.28998	3.35226	-0.0865028	0.931067	#N/A
MSTRG.79.1|466|x|C1_00410C_A-T|Ca22chr1A_C_albicans_SC5314|calb	16.1415	0.498297	0.496324	1.00398	0.315391	0.461037
C1_00410C_A|1629	1746.33	1.45579	0.155862	9.34031	9.60542e-21	2.65274e-19
MSTRG.81.1|1360|x|C1_00420W_A-T|Ca22chr1A_C_albicans_SC5314|calb	11.3138	-1.04863	0.834156	-1.25712	0.208711	0.339058
MSTRG.82.1|1034|u|NA|Ca22chr1A_C_albicans_SC5314|calb	24.0439	-2.16585	0.696789	-3.10833	0.00188147	0.00660658
C1_00420W_A|972	1711.51	0.363762	0.202161	1.79937	0.0719607	0.148836
MSTRG.84.1|237|x|C1_00420W_A-T|Ca22chr1A_C_albicans_SC5314|calb	2.60724	-0.343826	1.71851	-0.200073	0.841424	0.904834
C1_00430W_A|1677	864.772	0.100862	0.178962	0.563598	0.573028	0.704232
MSTRG.87.1|228|x|C1_00440W_A-T|Ca22chr1A_C_albicans_SC5314|calb	0.236204	-2.79327	5.46626	-0.511003	0.609349	#N/A
C1_00440W_A|1514	3422.98	-0.240532	0.113148	-2.12581	0.0335189	0.0789484
C1_00450C_A|543	2163.5	-0.414527	0.188073	-2.20407	0.0275193	0.0669126
MSTRG.89.1|437|x|C1_00450C_A-T|Ca22chr1A_C_albicans_SC5314|calb	0.113739	-1.4626	5.46817	-0.267475	0.789104	#N/A
C1_00460W_A|321	4142.38	-0.554057	0.239478	-2.3136	0.0206895	0.0526028
MSTRG.91.1|214|x|C1_00460W_A-T|Ca22chr1A_C_albicans_SC5314|calb	4.38914	-0.982456	1.06708	-0.920698	0.357208	0.503163
C1_00470C_A|1326	686.273	1.02447	0.195103	5.25093	1.51331e-07	1.12045e-06
MSTRG.93.1|412|x|C1_00480C_A-T|Ca22chr1A_C_albicans_SC5314|calb	0.243048	0	5.46817	0	1	#N/A
C1_00480C_A|2256	2024.66	-0.758362	0.210963	-3.59477	0.000324677	0.00137337
MSTRG.95.1|311|x|C1_00490C_A-T|Ca22chr1A_C_albicans_SC5314|calb	3.46721	1.40483	1.20361	1.16718	0.243137	0.380153
C1_00490C_A|360	4435.52	-0.405193	0.277896	-1.45808	0.14482	0.256777
MSTRG.97.1|514|x|C1_00500C_A-T|Ca22chr1A_C_albicans_SC5314|calb	1.15585	0.790882	1.82356	0.433701	0.664505	#N/A
C1_00500C_A|1029	2300.73	0.0187892	0.184573	0.101798	0.918917	0.955121
C1_00510W_A|930	661.202	0.0269828	0.191121	0.141182	0.887726	0.936095
C1_00520W_A|669	673.014	-0.0917762	0.169043	-0.542916	0.587188	0.716562
MSTRG.101.1|201|x|C1_00520W_A-T|Ca22chr1A_C_albicans_SC5314|calb	0.322902	-0.722788	3.67702	-0.196569	0.844165	#N/A
MSTRG.102.1|280|x|C1_00530C_A-T|Ca22chr1A_C_albicans_SC5314|calb	0.218079	-1.94173	4.55241	-0.426528	0.669723	#N/A
C1_00530C_A|2442	801.259	-0.828743	0.176557	-4.6939	2.68048e-06	1.64454e-05
MSTRG.104.1|730|x|C1_00530C_A-T|Ca22chr1A_C_albicans_SC5314|calb	0.459614	0	4.23023	0	1	#N/A
C1_00540C_A|2169	1090.99	-0.701059	0.164257	-4.26806	1.97177e-05	0.000105762
MSTRG.106.1|672|x|C1_00550W_A-T|Ca22chr1A_C_albicans_SC5314|calb	27.6971	2.15603	0.433562	4.97283	6.59811e-07	4.4633e-06
C1_00550W_A|1911	347.005	-2.46697	0.205479	-12.006	3.30569e-33	1.83091e-31
MSTRG.108.1|458|x|C1_00550W_A-T|Ca22chr1A_C_albicans_SC5314|calb	24.5084	2.29859	0.493771	4.65518	3.23701e-06	1.96197e-05
C1_00560W_A|1173	527.86	0.0718137	0.179127	0.40091	0.688487	0.795537
C1_00570C_A|2385	796.866	0.189855	0.252557	0.751733	0.452212	0.595094
C1_00580W_A|930	1011.56	0.616225	0.190165	3.24047	0.00119333	0.00439659
MSTRG.112.1|205|x|C1_00580W_A-T|Ca22chr1A_C_albicans_SC5314|calb	0.599462	-0.266555	2.70394	-0.0985803	0.921471	#N/A
MSTRG.113.1|298|x|C1_00590W_A-T|Ca22chr1A_C_albicans_SC5314|calb	0.215884	-1.94008	4.50825	-0.43034	0.666949	#N/A
C1_00590W_A|1281	13038.8	-1.18158	0.203741	-5.79942	6.65428e-09	5.85168e-08
MSTRG.115.1|355|x|C1_00590W_A-T|Ca22chr1A_C_albicans_SC5314|calb	0.94389	0.00177132	2.26744	0.000781198	0.999377	#N/A
C1_00600W_A|4608	905.755	0.05484	0.241953	0.226655	0.820692	0.890801
MSTRG.117.1|360|x|C1_00610W_A-T|Ca22chr1A_C_albicans_SC5314|calb	0.234769	0	4.97798	0	1	#N/A
C1_00610W_A|1773	2670.07	0.0494593	0.185001	0.267346	0.789203	0.868798
MSTRG.119.1|429|x|C1_00610W_A-T|Ca22chr1A_C_albicans_SC5314|calb	0.121673	-2.83286	5.46608	-0.518262	0.604275	#N/A
C1_00620W_A|942	1919.36	-0.738791	0.132425	-5.57894	2.4199e-08	1.97875e-07
MSTRG.121.1|602|x|C1_00630W_A-T|Ca22chr1A_C_albicans_SC5314|calb	14.4951	0.0875966	0.725654	0.120714	0.903917	0.945511
C1_00630W_A|1746	396.864	-0.422313	0.228585	-1.84751	0.0646727	0.136609
MSTRG.123.1|262|x|C1_00640C_A-T|Ca22chr1A_C_albicans_SC5314|calb	1.54171	0.0792909	1.43242	0.0553544	0.955856	#N/A
C1_00640C_A|3903	2398.57	-0.723465	0.22842	-3.16726	0.00153882	0.00551149
MSTRG.125.1|833|x|C1_00640C_A-T|Ca22chr1A_C_albicans_SC5314|calb	2.05648	-1.03262	1.30481	-0.791395	0.428713	0.574349
C1_00650C_A|681	2158	-0.574441	0.201941	-2.8446	0.00444677	0.0140494
MSTRG.127.1|736|x|C1_00660C_A-T|Ca22chr1A_C_albicans_SC5314|calb	2.43363	-0.999902	1.49537	-0.668667	0.503708	0.644173
C1_00660C_A|1014	1381.46	-1.1141	0.142942	-7.79404	6.48998e-15	1.0701e-13
MSTRG.129.1|492|x|C1_00670C_A-T|Ca22chr1A_C_albicans_SC5314|calb	2.15925	-0.418467	1.39566	-0.299835	0.764303	0.850593
C1_00670C_A|1752	918.824	-0.0606598	0.151845	-0.399486	0.689535	0.796267
MSTRG.132.1|293|x|C1_00670C_A-T|Ca22chr1A_C_albicans_SC5314|calb	1.37357	0.407729	1.71507	0.237733	0.812088	#N/A
MSTRG.133.1|383|u|NA|Ca22chr1A_C_albicans_SC5314|calb	0.916555	-2.00232	2.09488	-0.955817	0.339165	#N/A
MSTRG.134.1|258|u|NA|Ca22chr1A_C_albicans_SC5314|calb	1.15358	-3.84506	2.36912	-1.62299	0.104591	#N/A
MSTRG.135.1|426|u|NA|Ca22chr1A_C_albicans_SC5314|calb	11.4891	0.113758	0.687754	0.165404	0.868626	0.923825
MSTRG.136.1|430|x|C1_00680W_A-T|Ca22chr1A_C_albicans_SC5314|calb	0.861687	-1.28679	2.72903	-0.471519	0.63727	#N/A
C1_00680W_A|2124	3331.68	0.743588	0.359366	2.06917	0.0385302	0.0888375
MSTRG.138.1|436|x|C1_00690W_A-T|Ca22chr1A_C_albicans_SC5314|calb	1.48669	-0.030799	1.76619	-0.0174381	0.986087	#N/A
C1_00690W_A|3042	474.427	-0.576177	0.184694	-3.11963	0.0018108	0.0063763
MSTRG.140.1|475|x|C1_00690W_A-T|Ca22chr1A_C_albicans_SC5314|calb	1.83565	-0.570413	1.72026	-0.331586	0.740202	0.834611
C1_00700W_A|366	1015.53	-0.333173	0.301997	-1.10323	0.269926	0.411018
MSTRG.143.1|373|x|C1_00710C_A-T|Ca22chr1A_C_albicans_SC5314|calb	2.43246	-1.97209	1.39474	-1.41395	0.157375	0.274476
C1_00710C_A|1729	13876	0.528923	0.214549	2.46528	0.0136906	0.0372249
MSTRG.144.1|333|x|C1_00710C_A-T|Ca22chr1A_C_albicans_SC5314|calb	0.351827	-2.70917	3.45618	-0.783861	0.433122	#N/A
C1_00720W_A|92	16.3911	-0.581101	0.752089	-0.772649	0.43973	0.583958
C1_00730C_A|1830	2692.33	-0.599764	0.144882	-4.13967	3.478e-05	0.000177983
MSTRG.147.1|887|x|C1_00730C_A-T|Ca22chr1A_C_albicans_SC5314|calb	1.62221	-0.772074	1.57779	-0.489338	0.624603	0.745761
C1_00740C_A|1422	3787.14	-0.402206	0.116434	-3.45437	0.000551587	0.00220833
MSTRG.150.1|876|x|C1_00750C_A-T|Ca22chr1A_C_albicans_SC5314|calb	3.16893	-2.07788	1.42049	-1.46279	0.143524	0.255305
C1_00750C_A|2526	1321.64	0.364723	0.180846	2.01676	0.0437204	0.0986711
MSTRG.152.1|209|x|C1_00750C_A-T|Ca22chr1A_C_albicans_SC5314|calb	0	#N/A	#N/A	#N/A	#N/A	#N/A
C1_00760W_A|660	1258.48	-0.234162	0.151599	-1.54461	0.122441	0.226053
MSTRG.154.1|823|x|C1_00760W_A-T|Ca22chr1A_C_albicans_SC5314|calb	4.19711	-4.29513	1.36484	-3.147	0.00164957	0.00586
MSTRG.155.1|790|x|C1_00770C_A-T|Ca22chr1A_C_albicans_SC5314|calb	5.53408	-1.20972	0.974357	-1.24156	0.2144	0.345945
C1_00770C_A|783	371.504	-0.619389	0.284783	-2.17495	0.0296337	0.0712413
MSTRG.157.1|462|x|C1_00770C_A-T|Ca22chr1A_C_albicans_SC5314|calb	2.19892	-3.83912	4.0144	-0.956336	0.338903	0.485218
MSTRG.159.1|1441|x|C1_00780C_A-T|Ca22chr1A_C_albicans_SC5314|calb	22.3941	-2.54614	0.471181	-5.40373	6.52704e-08	5.07122e-07
C1_00780C_A|2358	3419.12	0.344398	0.201836	1.70633	0.0879471	0.174519
MSTRG.162.1|941|x|C1_00780C_A-T|Ca22chr1A_C_albicans_SC5314|calb	2.13658	0.583823	1.20413	0.484849	0.627783	0.748161
MSTRG.163.1|831|u|NA|Ca22chr1A_C_albicans_SC5314|calb	1.03958	0	2.94792	0	1	#N/A
MSTRG.164.1|1490|u|NA|Ca22chr1A_C_albicans_SC5314|calb	7.35811	-2.41506	1.25646	-1.92211	0.0545916	0.119
MSTRG.165.1|297|u|NA|Ca22chr1A_C_albicans_SC5314|calb	1.42405	-0.764767	2.12215	-0.360374	0.718567	#N/A
MSTRG.166.1|3892|u|NA|Ca22chr1A_C_albicans_SC5314|calb	74.1517	-1.27555	0.452552	-2.81858	0.00482371	0.0150808
MSTRG.167.1|531|u|NA|Ca22chr1A_C_albicans_SC5314|calb	5.74216	-3.85551	1.13832	-3.38703	0.000706549	0.00275609
MSTRG.168.1|407|u|NA|Ca22chr1A_C_albicans_SC5314|calb	1.70858	-1.65451	1.70715	-0.969162	0.332465	0.478461
MSTRG.169.1|401|u|NA|Ca22chr1A_C_albicans_SC5314|calb	0.401715	0	4.73091	0	1	#N/A
MSTRG.170.1|2091|u|NA|Ca22chr1A_C_albicans_SC5314|calb	7.67716	-1.67417	0.83813	-1.99751	0.0457701	0.102558
MSTRG.171.1|330|u|NA|Ca22chr1A_C_albicans_SC5314|calb	2.16894	-4.03857	1.85836	-2.17319	0.0297662	0.0715224
C1_00790W_A|1101	265.368	0.850607	0.312132	2.72516	0.00642712	0.0193373
MSTRG.173.1|3062|x|C1_00790W_A-T|Ca22chr1A_C_albicans_SC5314|calb	176.305	0.373827	0.318775	1.1727	0.240916	0.37755
MSTRG.175.1|2069|x|C1_00800C_A-T|Ca22chr1A_C_albicans_SC5314|calb	22.9208	-1.47106	0.648447	-2.26859	0.0232931	0.0580734
C1_00800C_A|654	1248.81	0.536037	0.208802	2.5672	0.0102523	0.0291159
C1_00810W_A|882	232.726	1.09437	0.263608	4.15151	3.3029e-05	0.000169737
MSTRG.178.1|504|x|C1_00820W_A-T|Ca22chr1A_C_albicans_SC5314|calb	0.354205	-2.29221	2.89576	-0.791577	0.428607	#N/A
C1_00820W_A|1047	284.979	-0.0161155	0.286474	-0.0562546	0.955139	0.97638
MSTRG.180.1|1274|x|C1_00830W_A-T|Ca22chr1A_C_albicans_SC5314|calb	25.81	0.474635	0.659741	0.719426	0.471879	0.614043
C1_00830W_A|1800	462.909	2.29105	0.286723	7.99045	1.34442e-15	2.39818e-14
MSTRG.184.1|452|x|C1_00840C_A-T|Ca22chr1A_C_albicans_SC5314|calb	14.7713	2.54989	0.665138	3.83363	0.000126265	0.000577467
C1_00840C_A|1731	918.606	-0.0784002	0.202999	-0.38621	0.699341	0.803357
MSTRG.185.1|679|x|C1_00840C_A-T|Ca22chr1A_C_albicans_SC5314|calb	0.389146	-1.1718	2.92368	-0.400798	0.688569	#N/A
MSTRG.186.1|204|u|NA|Ca22chr1A_C_albicans_SC5314|calb	1.27388	0	2.02798	0	1	#N/A
MSTRG.187.1|220|u|NA|Ca22chr1A_C_albicans_SC5314|calb	0.0922099	0	5.46817	0	1	#N/A
MSTRG.188.1|282|u|NA|Ca22chr1A_C_albicans_SC5314|calb	1.8633	1.00915	1.59557	0.632469	0.527081	0.663289
MSTRG.189.1|982|u|NA|Ca22chr1A_C_albicans_SC5314|calb	12.9346	0.999439	0.960699	1.04032	0.298189	0.442335
MSTRG.190.1|671|x|C1_00850W_A-T|Ca22chr1A_C_albicans_SC5314|calb	2.15039	0.493353	1.40805	0.350379	0.726054	0.824127
C1_00850W_A|747	3426	4.1306	0.283303	14.5801	3.75729e-48	4.0502e-46
MSTRG.192.1|794|x|C1_00860W_A-T|Ca22chr1A_C_albicans_SC5314|calb	3.01635	-1.79346	1.63004	-1.10025	0.271221	0.412469
C1_00860W_A|1002	462.099	0.861085	0.239265	3.59887	0.0003196	0.00135361
MSTRG.194.1|872|x|C1_00870W_A-T|Ca22chr1A_C_albicans_SC5314|calb	8.71415	0.366483	0.790037	0.46388	0.642734	0.759656
C1_00870W_A|2097	1593.04	-0.227648	0.149062	-1.5272	0.12671	0.231886
MSTRG.196.1|645|x|C1_00870W_A-T|Ca22chr1A_C_albicans_SC5314|calb	2.9516	-1.75386	1.4742	-1.1897	0.234164	0.369451
MSTRG.198.1|259|u|NA|Ca22chr1A_C_albicans_SC5314|calb	0.304137	-2.65157	5.35756	-0.494921	0.620656	#N/A
MSTRG.199.1|349|u|NA|Ca22chr1A_C_albicans_SC5314|calb	0.927448	-2.74932	2.46754	-1.11419	0.265196	#N/A
MSTRG.200.1|521|x|C1_00880W_A-T|Ca22chr1A_C_albicans_SC5314|calb	1.28492	0	2.21225	0	1	#N/A
C1_00880W_A|1626	92.9792	-0.226068	0.292936	-0.771732	0.440273	0.584446
MSTRG.202.1|289|x|C1_00890W_A-T|Ca22chr1A_C_albicans_SC5314|calb	0.507175	-2.71714	3.32893	-0.81622	0.414374	#N/A
C1_00890W_A|2151	547.988	0.739574	0.236049	3.13314	0.00172947	0.00612217
MSTRG.204.1|333|x|C1_00890W_A-T|Ca22chr1A_C_albicans_SC5314|calb	0.306423	-1.45199	5.21487	-0.278434	0.78068	#N/A
C1_00900W_A|618	1232.77	0.692479	0.282695	2.44956	0.014303	0.0386386
MSTRG.206.1|287|x|C1_00900W_A-T|Ca22chr1A_C_albicans_SC5314|calb	3.89746	-0.756688	1.17535	-0.6438	0.519705	0.657268
C1_00910W_A|1007	408.973	0.358847	0.187628	1.91254	0.0558065	0.121121
MSTRG.208.1|261|x|C1_00910W_A-T|Ca22chr1A_C_albicans_SC5314|calb	0.146725	0	5.46817	0	1	#N/A
MSTRG.209.1|492|x|C1_00910W_A-T|Ca22chr1A_C_albicans_SC5314|calb	1.79588	0	1.94051	0	1	1
C1_00920W_A|3837	1211.57	0.368124	0.1871	1.96752	0.0491229	0.108862
MSTRG.211.1|227|x|C1_00930C_A-T|Ca22chr1A_C_albicans_SC5314|calb	0.736151	-0.681009	2.40654	-0.282982	0.777191	#N/A
C1_00930C_A|4639	3650.38	-0.221215	0.183291	-1.20691	0.227468	0.361332
MSTRG.213.1|456|x|C1_00930C_A-T|Ca22chr1A_C_albicans_SC5314|calb	0.319062	-1.78903	3.66977	-0.487504	0.625902	#N/A
MSTRG.214.1|278|x|C1_00940W_A-T|Ca22chr1A_C_albicans_SC5314|calb	0.372772	-3.32874	4.38783	-0.758631	0.448073	#N/A
C1_00940W_A|459	1252.26	0.151723	0.31926	0.475234	0.63462	0.753086
C1_00950C_A|1962	2972.96	-0.0559273	0.166327	-0.336249	0.736683	0.832092
MSTRG.217.1|537|x|C1_00950C_A-T|Ca22chr1A_C_albicans_SC5314|calb	1.13462	-1.14114	2.08201	-0.548094	0.583627	#N/A
MSTRG.219.1|807|x|C1_00960C_A-T|Ca22chr1A_C_albicans_SC5314|calb	3.09775	0.0775518	1.24383	0.062349	0.950285	0.973593
C1_00960C_A|3123	780.303	0.291354	0.244366	1.19229	0.233149	0.368197
MSTRG.221.1|238|x|C1_00960C_A-T|Ca22chr1A_C_albicans_SC5314|calb	0.252375	-2.57494	4.25397	-0.605304	0.544977	#N/A
MSTRG.222.1|553|x|C1_00970W_A-T|Ca22chr1A_C_albicans_SC5314|calb	10.2647	0.336101	0.676363	0.496925	0.619242	0.741921
C1_00970W_A|526	233.292	-0.4064	0.258354	-1.57303	0.115711	0.216297
MSTRG.224.1|631|x|C1_00970W_A-T|Ca22chr1A_C_albicans_SC5314|calb	0.28264	-1.94828	4.74268	-0.410799	0.68122	#N/A
C1_00980W_A|270	1712.19	-0.955058	0.302204	-3.16031	0.00157604	0.00563473
C1_00990C_A|2934	1709.05	-0.08343	0.224641	-0.371393	0.710345	0.81283
MSTRG.227.1|456|x|C1_00990C_A-T|Ca22chr1A_C_albicans_SC5314|calb	0.778375	-3.68891	2.31674	-1.59229	0.11132	#N/A
C1_01000C_A|1092	401.679	-0.494569	0.22074	-2.24051	0.025058	0.0617821
C1_01010W_A|471	2385.94	-0.815935	0.168024	-4.85605	1.19751e-06	7.77027e-06
MSTRG.230.1|610|x|C1_01010W_A-T|Ca22chr1A_C_albicans_SC5314|calb	3.13264	-2.36577	1.25186	-1.88979	0.0587855	0.126383
C1_01020W_A|73	0.123346	0	5.46817	0	1	#N/A
MSTRG.232.1|278|x|C1_01030W_A-T|Ca22chr1A_C_albicans_SC5314|calb	0	#N/A	#N/A	#N/A	#N/A	#N/A
C1_01030W_A|1020	2157.59	-0.29766	0.219057	-1.35883	0.174202	0.295695
MSTRG.234.1|425|x|C1_01030W_A-T|Ca22chr1A_C_albicans_SC5314|calb	3.12839	1.53948	1.27432	1.20808	0.227017	0.36073
C1_01040W_A|444	1113	-0.387602	0.210732	-1.83931	0.0658696	0.138506
C1_01050C_A|939	2532.56	-0.150906	0.237258	-0.636043	0.524749	0.661545
MSTRG.237.1|378|x|C1_01050C_A-T|Ca22chr1A_C_albicans_SC5314|calb	1.19763	-0.0883061	1.71883	-0.0513758	0.959026	#N/A
MSTRG.238.1|323|x|C1_01060W_A-T|Ca22chr1A_C_albicans_SC5314|calb	2.4407	-0.220123	1.37817	-0.159721	0.873101	0.926979
C1_01060W_A|456	11370.6	-1.1203	0.22705	-4.93417	8.04916e-07	5.35098e-06
C1_01070C_A|1425	329.099	-0.347479	0.207872	-1.6716	0.094603	0.184513
C1_01080W_A|1506	307.782	0.0072367	0.186969	0.0387053	0.969125	0.985653
C1_01090C_A|309	1404.47	-0.501793	0.284566	-1.76336	0.0778398	0.15851
MSTRG.243.1|504|x|C1_01090C_A-T|Ca22chr1A_C_albicans_SC5314|calb	3.49276	-2.57689	1.49505	-1.72361	0.0847784	0.169574
MSTRG.244.1|226|u|NA|Ca22chr1A_C_albicans_SC5314|calb	42.5258	1.84845	0.556092	3.324	0.000887347	0.00337468
MSTRG.246.1|434|x|C1_01100W_A-T|Ca22chr1A_C_albicans_SC5314|calb	0.331325	-1.36567	3.99023	-0.342254	0.73216	#N/A
C1_01100W_A|6765	1170.92	0.58711	0.220087	2.66762	0.00763895	0.0224247
MSTRG.248.1|214|x|C1_01100W_A-T|Ca22chr1A_C_albicans_SC5314|calb	0.0213794	0	5.46817	0	1	#N/A
MSTRG.249.1|243|x|C1_01110C_A-T|Ca22chr1A_C_albicans_SC5314|calb	0.110604	-2.92875	5.46567	-0.535844	0.592066	#N/A
C1_01110C_A|1530	1661.34	-0.593781	0.186277	-3.18762	0.00143448	0.00517475
MSTRG.251.1|1600|x|C1_01110C_A-T|Ca22chr1A_C_albicans_SC5314|calb	0.176925	0	4.81963	0	1	#N/A
MSTRG.252.1|2003|u|NA|Ca22chr1A_C_albicans_SC5314|calb	12.2094	-0.486009	0.656857	-0.7399	0.459361	0.602445
MSTRG.253.1|205|u|NA|Ca22chr1A_C_albicans_SC5314|calb	0.00933162	0	5.46817	0	1	#N/A
MSTRG.254.1|361|x|C1_01130W_A-T|Ca22chr1A_C_albicans_SC5314|calb	0.497519	-0.267526	2.94952	-0.0907015	0.92773	#N/A
C1_01130W_A|2208	1255.06	0.351676	0.189033	1.8604	0.0628292	0.133361
MSTRG.257.1|673|x|C1_01140C_A-T|Ca22chr1A_C_albicans_SC5314|calb	0.970117	-1.23514	2.08046	-0.593687	0.552721	#N/A
C1_01140C_A|2103	1192.43	1.82558	0.189637	9.62671	6.16746e-22	1.81849e-20
MSTRG.258.1|3378|x|C1_01140C_A-T|Ca22chr1A_C_albicans_SC5314|calb	13.025	0.46939	0.668601	0.702048	0.482649	0.624249
C1_01150C_A|2070	454.551	0.486145	0.175107	2.77628	0.00549849	0.0168776
MSTRG.260.1|213|x|C1_01150C_A-T|Ca22chr1A_C_albicans_SC5314|calb	0.574353	-1.66265	3.35008	-0.496302	0.619682	#N/A
C1_01160C_A|813	651.977	0.76967	0.216603	3.55336	0.000380344	0.00158083
MSTRG.262.1|338|x|C1_01170C_A-T|Ca22chr1A_C_albicans_SC5314|calb	0.119387	0	5.46817	0	1	#N/A
C1_01170C_A|2217	634.565	0.230948	0.167692	1.37722	0.168444	0.28861
MSTRG.264.1|251|x|C1_01170C_A-T|Ca22chr1A_C_albicans_SC5314|calb	3.75097	1.10095	1.53577	0.71687	0.473454	0.615534
MSTRG.266.1|674|x|C1_01180C_A-T|Ca22chr1A_C_albicans_SC5314|calb	26.8528	0.812999	0.47276	1.71969	0.0854894	0.170706
C1_01180C_A|1824	6.49093	-0.190697	0.819968	-0.232566	0.816098	0.88716
MSTRG.268.1|446|x|C1_01180C_A-T|Ca22chr1A_C_albicans_SC5314|calb	0.831647	-3.46472	2.78748	-1.24296	0.213884	#N/A
C1_01190C_A|1392	941.359	0.00900743	0.156667	0.0574941	0.954152	0.976158
C1_01200W_A|1923	760.141	-0.00935276	0.17148	-0.0545414	0.956504	0.977264
MSTRG.271.1|716|x|C1_01200W_A-T|Ca22chr1A_C_albicans_SC5314|calb	55.0762	0.806645	0.589726	1.36783	0.171365	0.292365
C1_01210W_A|1248	1891.62	0.244506	0.185501	1.31808	0.187476	0.313346
MSTRG.273.1|345|x|C1_01210W_A-T|Ca22chr1A_C_albicans_SC5314|calb	0.391094	-0.39173	3.48261	-0.112482	0.910441	#N/A
C1_01220C_A|753	353.503	3.69039	0.404569	9.12179	7.38957e-20	1.8995e-18
MSTRG.275.1|1462|x|C1_01220C_A-T|Ca22chr1A_C_albicans_SC5314|calb	309.106	1.58445	0.467532	3.38897	0.000701551	0.00274193
MSTRG.276.1|1319|x|C1_01240W_A-T|Ca22chr1A_C_albicans_SC5314|calb	9.15467	1.32752	0.98021	1.35432	0.175635	0.297523
C1_01240W_A|1050	442.123	0.565785	0.174445	3.24334	0.00118137	0.00436699
MSTRG.278.1|425|x|C1_01250W_A-T|Ca22chr1A_C_albicans_SC5314|calb	0.797602	-0.0967056	2.25177	-0.0429466	0.965744	#N/A
C1_01250W_A|1875	1710.39	-0.275373	0.143063	-1.92484	0.0542491	0.118434
C1_01260C_A|453	658.31	0.661229	0.168988	3.91287	9.12047e-05	0.000428859
MSTRG.281.1|252|x|C1_01260C_A-T|Ca22chr1A_C_albicans_SC5314|calb	0.699562	-3.14482	2.64507	-1.18894	0.234465	#N/A
MSTRG.282.1|583|x|C1_01270W_A-T|Ca22chr1A_C_albicans_SC5314|calb	0.262929	0	4.21123	0	1	#N/A
C1_01270W_A|1284	1323.68	0.995642	0.163828	6.07734	1.22189e-09	1.19158e-08
MSTRG.284.1|286|x|C1_01270W_A-T|Ca22chr1A_C_albicans_SC5314|calb	96.0431	-1.18693	0.343406	-3.45635	0.000547552	0.00219393
C1_01280C_A|348	131.998	-0.138082	0.296467	-0.465758	0.641388	0.758961
MSTRG.286.1|372|x|C1_01290C_A-T|Ca22chr1A_C_albicans_SC5314|calb	0.127092	0	5.46817	0	1	#N/A
C1_01290C_A|2274	664.866	0.727532	0.20438	3.5597	0.000371284	0.00154638
MSTRG.288.1|368|x|C1_01290C_A-T|Ca22chr1A_C_albicans_SC5314|calb	0.254897	0	5.46817	0	1	#N/A
C1_01300W_A|984	2736.33	0.295278	0.156641	1.88506	0.0594214	0.127477
MSTRG.290.1|289|x|C1_01300W_A-T|Ca22chr1A_C_albicans_SC5314|calb	2.03812	-0.399181	1.46613	-0.272269	0.785415	0.865917
C1_01310W_A|354	3.62457	-1.11989	1.48108	-0.756128	0.449572	0.593021
MSTRG.292.1|444|x|C1_01320W_A-T|Ca22chr1A_C_albicans_SC5314|calb	0.791757	-1.05146	2.53584	-0.414638	0.678407	#N/A
C1_01320W_A|1527	3194.72	-0.853213	0.144312	-5.9123	3.37359e-09	3.07457e-08
MSTRG.294.1|276|x|C1_01320W_A-T|Ca22chr1A_C_albicans_SC5314|calb	1.11627	-1.7769	1.83608	-0.96777	0.333159	#N/A
MSTRG.295.1|204|x|C1_01330C_A-T|Ca22chr1A_C_albicans_SC5314|calb	7.42522	-2.16822	0.909387	-2.38427	0.0171131	0.0449233
C1_01330C_A|480	1620.67	0.68526	0.321363	2.13235	0.0329779	0.078046
MSTRG.297.1|396|x|C1_01340C_A-T|Ca22chr1A_C_albicans_SC5314|calb	0.390337	0	3.42531	0	1	#N/A
C1_01340C_A|867	487.09	-0.103157	0.201334	-0.512366	0.608395	0.73316
MSTRG.299.1|385|x|C1_01350C_A-T|Ca22chr1A_C_albicans_SC5314|calb	0.648849	-2.39596	2.44893	-0.97837	0.327891	#N/A
C1_01350C_A|1194	17898.6	-0.88307	0.138018	-6.39825	1.57172e-10	1.68519e-09
MSTRG.302.1|687|x|C1_01360C_A-T|Ca22chr1A_C_albicans_SC5314|calb	20.8965	-1.31523	1.24037	-1.06035	0.288983	0.431688
C1_01360C_A|1983	2750.37	1.34539	0.145287	9.26021	2.04025e-20	5.42533e-19
MSTRG.303.1|780|x|C1_01360C_A-T|Ca22chr1A_C_albicans_SC5314|calb	2.00436	0	1.7015	0	1	1
MSTRG.305.1|1441|x|C1_01370C_A-T|Ca22chr1A_C_albicans_SC5314|calb	6.02146	-1.35387	0.911887	-1.48469	0.137625	0.247345
C1_01370C_A|641	20873.7	-1.11674	0.268564	-4.15819	3.2078e-05	0.000165253
C1_01380C_A|1656	768.841	0.0932979	0.200125	0.466197	0.641074	0.758745
MSTRG.308.1|586|x|C1_01390C_A-T|Ca22chr1A_C_albicans_SC5314|calb	0.320149	-0.432179	3.20714	-0.134755	0.892805	#N/A
C1_01390C_A|1824	1512.85	-0.3101	0.222738	-1.39222	0.163857	0.282411
MSTRG.311.1|1507|x|C1_01390C_A-T|Ca22chr1A_C_albicans_SC5314|calb	27.9036	0.336249	0.631059	0.532833	0.594149	0.722089
C1_01400C_A|1476	1682.19	0.461933	0.127213	3.63119	0.000282115	0.0012076
MSTRG.314.1|666|x|C1_01400C_A-T|Ca22chr1A_C_albicans_SC5314|calb	1.87581	-1.97212	1.90943	-1.03283	0.301684	0.445782
MSTRG.316.1|382|u|NA|Ca22chr1A_C_albicans_SC5314|calb	0.455178	-1.33732	3.75126	-0.356499	0.721467	#N/A
C1_01420C_A|1041	868.425	0.525474	0.197713	2.65776	0.00786616	0.0230243
MSTRG.319.1|1093|x|C1_01420C_A-T|Ca22chr1A_C_albicans_SC5314|calb	3.49766	0.111648	1.14547	0.0974695	0.922354	0.957119
C1_01440C_A|399	43.3041	0.0348771	0.565167	0.0617112	0.950793	0.974014
MSTRG.322.1|279|x|C1_01440C_A-T|Ca22chr1A_C_albicans_SC5314|calb	1.71677	-1.88484	1.8503	-1.01867	0.30836	0.453871
MSTRG.323.1|1711|x|C1_01450W_A-T|Ca22chr1A_C_albicans_SC5314|calb	27.5833	1.19742	0.495459	2.41678	0.0156583	0.041682
MSTRG.324.1|996|u|NA|Ca22chr1A_C_albicans_SC5314|calb	1.91322	0.352236	1.76679	0.199366	0.841977	0.90489
C1_01450W_A|1701	3205.63	-1.10663	0.162755	-6.79935	1.05092e-11	1.28169e-10
MSTRG.326.1|400|x|C1_01450W_A-T|Ca22chr1A_C_albicans_SC5314|calb	0.167331	-3.39705	5.464	-0.621715	0.534129	#N/A
C1_01460W_A|2979	1619.64	1.00519	0.194587	5.16578	2.3944e-07	1.72288e-06
MSTRG.329.1|267|x|C1_01460W_A-T|Ca22chr1A_C_albicans_SC5314|calb	0.0742905	0	5.46817	0	1	#N/A
MSTRG.330.1|290|x|C1_01470W_A-T|Ca22chr1A_C_albicans_SC5314|calb	0.0328698	0	5.46817	0	1	#N/A
C1_01470W_A|1296	1764.62	-0.689851	0.158528	-4.35159	1.35153e-05	7.44044e-05
MSTRG.332.1|359|x|C1_01470W_A-T|Ca22chr1A_C_albicans_SC5314|calb	0.707996	-2.65127	2.40963	-1.10028	0.271209	#N/A
MSTRG.333.1|434|x|C1_01480C_A-T|Ca22chr1A_C_albicans_SC5314|calb	11.6626	0.433795	0.52243	0.830342	0.406346	0.552804
C1_01480C_A|750	40129.4	-1.42636	0.182581	-7.81218	5.62078e-15	9.34466e-14
MSTRG.335.1|1390|x|C1_01480C_A-T|Ca22chr1A_C_albicans_SC5314|calb	30.3347	-2.66478	0.646395	-4.12253	3.7474e-05	0.000190216
MSTRG.336.1|1293|x|C1_01490W_A-T|Ca22chr1A_C_albicans_SC5314|calb	5.02905	0.545834	1.08002	0.505394	0.613282	0.7368
C1_01490W_A|603	5857.12	0.0244221	0.147327	0.165768	0.868339	0.923733
MSTRG.338.1|1345|x|C1_01490W_A-T|Ca22chr1A_C_albicans_SC5314|calb	0.469651	-0.568029	2.70733	-0.209811	0.833815	#N/A
MSTRG.340.1|284|u|NA|Ca22chr1A_C_albicans_SC5314|calb	0	#N/A	#N/A	#N/A	#N/A	#N/A
MSTRG.341.1|211|u|NA|Ca22chr1A_C_albicans_SC5314|calb	0.0317897	0	5.46817	0	1	#N/A
C1_01500W_A|459	0.23159	-2.65494	5.46692	-0.485637	0.627225	#N/A
MSTRG.344.1|1218|u|NA|Ca22chr1A_C_albicans_SC5314|calb	0.957252	-1.25026	2.01818	-0.619497	0.535589	#N/A
MSTRG.345.1|221|u|NA|Ca22chr1A_C_albicans_SC5314|calb	0.269358	0	5.46817	0	1	#N/A
MSTRG.346.1|651|x|C1_01510W_A-T|Ca22chr1A_C_albicans_SC5314|calb	1.1332	0	2.55575	0	1	#N/A
C1_01510W_A|2154	294.014	0.986974	0.25575	3.85913	0.00011379	0.00052666
MSTRG.348.1|660|x|C1_01510W_A-T|Ca22chr1A_C_albicans_SC5314|calb	1.82032	-2.50008	1.85487	-1.34785	0.177708	0.300172
MSTRG.352.1|267|u|NA|Ca22chr1A_C_albicans_SC5314|calb	1.2479	0	2.23536	0	1	#N/A
MSTRG.354.1|431|x|C1_01520C_A-T|Ca22chr1A_C_albicans_SC5314|calb	7.70378	-2.6124	1.4818	-1.763	0.0779005	0.158601
C1_01520C_A|705	4706.61	-0.691476	0.154997	-4.46123	8.1492e-06	4.64444e-05
MSTRG.356.1|721|x|C1_01530C_A-T|Ca22chr1A_C_albicans_SC5314|calb	8.73809	-2.16803	1.47829	-1.46658	0.142491	0.253904
C1_01530C_A|1869	4523.54	-0.552183	0.152124	-3.62982	0.000283616	0.00121299
MSTRG.358.1|212|x|C1_01530C_A-T|Ca22chr1A_C_albicans_SC5314|calb	0.128779	0	5.46817	0	1	#N/A
MSTRG.359.1|460|x|C1_01540W_A-T|Ca22chr1A_C_albicans_SC5314|calb	1.80444	-0.278609	1.84198	-0.151255	0.879774	0.931593
MSTRG.360.1|312|u|NA|Ca22chr1A_C_albicans_SC5314|calb	3.99624	-1.8509	1.50083	-1.23325	0.217483	0.349682
C1_01540W_A|1851	1126.03	-0.106811	0.133927	-0.797531	0.425143	0.571024
MSTRG.362.1|416|x|C1_01540W_A-T|Ca22chr1A_C_albicans_SC5314|calb	0.857667	0.283889	2.09257	0.135665	0.892086	#N/A
C1_01550W_A|1560	1307.33	-0.909658	0.153477	-5.92699	3.0854e-09	2.84817e-08
MSTRG.364.1|313|x|C1_01550W_A-T|Ca22chr1A_C_albicans_SC5314|calb	0.934243	-4.54391	2.46045	-1.84678	0.0647789	#N/A
C1_01560W_A|4638	1881.24	-0.467872	0.241871	-1.93438	0.0530659	0.116205
C1_01570C_A|522	811.732	-0.765217	0.169088	-4.52557	6.02343e-06	3.49854e-05
MSTRG.367.1|338|x|C1_01570C_A-T|Ca22chr1A_C_albicans_SC5314|calb	8.26461	-2.70728	1.03852	-2.60687	0.00913734	0.0263451
C1_01580W_A|531	2138.26	-0.792052	0.18032	-4.39247	1.12068e-05	6.25197e-05
MSTRG.369.1|319|x|C1_01580W_A-T|Ca22chr1A_C_albicans_SC5314|calb	11.8258	-0.752762	0.705881	-1.06641	0.286236	0.428548
MSTRG.370.1|263|x|C1_01590C_A-T|Ca22chr1A_C_albicans_SC5314|calb	1.33933	-3.40837	1.91544	-1.77942	0.0751711	#N/A
C1_01590C_A|3705	3091.08	-0.419039	0.231202	-1.81244	0.0699185	0.145343
C1_01600W_A|882	2538.67	-0.715714	0.207566	-3.44812	0.000564494	0.0022537
C1_01610C_A|1054	625.732	2.78712	0.294358	9.46849	2.8391e-21	8.04012e-20
MSTRG.374.1|364|x|C1_01610C_A-T|Ca22chr1A_C_albicans_SC5314|calb	0.800723	0	3.20663	0	1	#N/A
C1_01620C_A|999	632.91	-0.729792	0.265686	-2.74683	0.00601752	0.0182473
MSTRG.376.1|3781|x|C1_01620C_A-T|Ca22chr1A_C_albicans_SC5314|calb	149.04	0.00679511	0.322051	0.0210995	0.983166	0.996385
MSTRG.377.1|4014|x|C1_01630W_A-T|Ca22chr1A_C_albicans_SC5314|calb	91.7321	-0.776448	0.350739	-2.21375	0.0268463	0.0654676
C1_01630W_A|684	4683.5	2.5352	0.192179	13.1918	9.77593e-40	7.53874e-38
MSTRG.379.1|1498|x|C1_01640W_A-T|Ca22chr1A_C_albicans_SC5314|calb	20.8686	-0.87991	0.54245	-1.6221	0.104782	0.200235
C1_01640W_A|1357	4521.08	-1.81547	0.205242	-8.84548	9.11332e-19	2.14462e-17
MSTRG.382.1|771|x|C1_01640W_A-T|Ca22chr1A_C_albicans_SC5314|calb	1.50148	-3.5972	1.64803	-2.18273	0.0290558	#N/A
C1_01650W_A|1383	2052.27	-1.05626	0.152589	-6.92226	4.44483e-12	5.62619e-11
C1_01660C_A|82	0.0586363	0	5.46817	0	1	#N/A
C1_01670C_A|4797	601.298	0.886742	0.240773	3.68289	0.000230604	0.00100498
MSTRG.387.1|403|x|C1_01680C_A-T|Ca22chr1A_C_albicans_SC5314|calb	0.936155	-2.17592	2.07151	-1.0504	0.293532	#N/A
C1_01680C_A|513	1354.77	-0.530422	0.232877	-2.27769	0.0227452	0.05696
MSTRG.389.1|705|x|C1_01690C_A-T|Ca22chr1A_C_albicans_SC5314|calb	0.922934	-3.05974	2.68996	-1.13746	0.255344	#N/A
C1_01690C_A|972	15878.2	-0.452367	0.13983	-3.23513	0.00121587	0.0044643
MSTRG.392.1|680|u|NA|Ca22chr1A_C_albicans_SC5314|calb	4.46073	-0.827452	1.02305	-0.808812	0.418623	0.564983
MSTRG.393.1|521|u|NA|Ca22chr1A_C_albicans_SC5314|calb	0.0186632	0	5.46817	0	1	#N/A
C1_01700W_A|3201	1238.89	-0.535869	0.194742	-2.75169	0.00592879	0.0180109
MSTRG.394.1|1879|x|C1_01700W_A-T|Ca22chr1A_C_albicans_SC5314|calb	21.1352	-4.127	0.766718	-5.38269	7.33828e-08	5.65459e-07
MSTRG.395.1|553|x|C1_01710W_A-T|Ca22chr1A_C_albicans_SC5314|calb	0.649021	-1.10792	2.73249	-0.405462	0.685138	#N/A
C1_01710W_A|2004	755.918	-1.17434	0.214172	-5.48315	4.1782e-08	3.33226e-07
MSTRG.397.1|456|x|C1_01710W_A-T|Ca22chr1A_C_albicans_SC5314|calb	0.306763	-2.76398	4.57796	-0.603758	0.546004	#N/A
MSTRG.398.1|1048|x|C1_01720C_A-T|Ca22chr1A_C_albicans_SC5314|calb	30.284	-1.35423	0.443086	-3.05635	0.00224047	0.00769185
C1_01720C_A|87	54.0673	-0.320328	0.504525	-0.634911	0.525487	0.662142
MSTRG.400.1|469|u|NA|Ca22chr1A_C_albicans_SC5314|calb	375.402	0.839335	0.45356	1.85055	0.0642345	0.135769
C1_01730W_A|73	0.0653033	0	5.46817	0	1	#N/A
MSTRG.403.1|1834|u|NA|Ca22chr1A_C_albicans_SC5314|calb	5.26674	-1.53335	1.53612	-0.998199	0.318183	0.463901
MSTRG.404.1|279|x|C1_01740W_A-T|Ca22chr1A_C_albicans_SC5314|calb	0.123595	0	5.46817	0	1	#N/A
C1_01740W_A|2388	1458.66	2.55191	0.312341	8.17025	3.07757e-16	5.74537e-15
MSTRG.406.1|1774|x|C1_01740W_A-T|Ca22chr1A_C_albicans_SC5314|calb	3.51685	-3.82334	1.48144	-2.58083	0.00985645	0.0281352
C1_01750W_A|1902	144.872	0.669058	0.2896	2.31028	0.0208725	0.0529604
MSTRG.410.1|494|x|C1_01750W_A-T|Ca22chr1A_C_albicans_SC5314|calb	0.236027	-1.15605	5.43612	-0.212661	0.831591	#N/A
MSTRG.413.1|608|x|C1_01760W_A-T|Ca22chr1A_C_albicans_SC5314|calb	0.282998	-1.80121	3.82413	-0.471012	0.637632	#N/A
C1_01760W_A|2136	850.892	-0.469813	0.153815	-3.05441	0.00225505	0.00773413
MSTRG.415.1|628|x|C1_01760W_A-T|Ca22chr1A_C_albicans_SC5314|calb	0.567716	-0.0712517	2.29243	-0.0310812	0.975205	#N/A
C1_01770W_A|1131	322.278	0.412685	0.176864	2.33335	0.01963	0.0504027
C1_01780C_A|1875	5305.33	1.99315	0.205672	9.69088	3.29666e-22	9.95451e-21
MSTRG.418.1|2199|x|C1_01780C_A-T|Ca22chr1A_C_albicans_SC5314|calb	15.743	-0.0490577	1.50136	-0.0326755	0.973933	0.989128
MSTRG.419.1|1315|u|NA|Ca22chr1A_C_albicans_SC5314|calb	2.07686	-2.69016	1.60715	-1.67387	0.0941555	0.183931
C1_01790W_A|3216	880.211	0.135778	0.229419	0.591832	0.553963	0.686292
MSTRG.421.1|640|x|C1_01790W_A-T|Ca22chr1A_C_albicans_SC5314|calb	18.4815	0.57633	0.546589	1.05441	0.291694	0.434895
C1_01800W_A|720	673.709	-0.608076	0.207798	-2.92629	0.00343036	0.0111365
C1_01810C_A|1530	1486.23	1.12123	0.173556	6.46035	1.04458e-10	1.14073e-09
MSTRG.424.1|340|x|C1_01810C_A-T|Ca22chr1A_C_albicans_SC5314|calb	0.0836221	0	5.46817	0	1	#N/A
C1_01820C_A|1188	565.213	0.382735	0.160968	2.37771	0.0174205	0.0456338
MSTRG.426.1|697|x|C1_01820C_A-T|Ca22chr1A_C_albicans_SC5314|calb	0.397312	-1.21631	3.08664	-0.394057	0.693539	#N/A
C1_01830C_A|573	2187.34	0.869651	0.186213	4.6702	3.00904e-06	1.83044e-05
MSTRG.428.1|1033|x|C1_01830C_A-T|Ca22chr1A_C_albicans_SC5314|calb	14.7906	-0.316825	0.903066	-0.350833	0.725714	0.823954
C1_01840C_A|555	664.354	0.296738	0.23446	1.26562	0.205648	0.335114
MSTRG.430.1|919|x|C1_01850C_A-T|Ca22chr1A_C_albicans_SC5314|calb	1.34353	-2.53133	1.90649	-1.32775	0.184261	#N/A
C1_01850C_A|831	821.121	-0.214393	0.182769	-1.17303	0.240785	0.377404
C1_01860W_A|918	1899.02	-0.908943	0.168136	-5.40601	6.44441e-08	5.01698e-07
C1_01870C_A|1491	3905.27	0.218728	0.180104	1.21446	0.224573	0.357697
MSTRG.435.1|514|x|C1_01880C_A-T|Ca22chr1A_C_albicans_SC5314|calb	2.85876	1.19426	1.4308	0.834678	0.403899	0.551046
C1_01880C_A|2328	408.696	1.00853	0.180225	5.59593	2.19443e-08	1.80765e-07
MSTRG.437.1|591|x|C1_01880C_A-T|Ca22chr1A_C_albicans_SC5314|calb	3.98699	3.48268	1.16265	2.99548	0.00274015	0.00913535
C1_01890C_A|1530	1727.01	0.390939	0.154511	2.53017	0.0114008	0.031815
MSTRG.439.1|692|x|C1_01890C_A-T|Ca22chr1A_C_albicans_SC5314|calb	16.2642	0.946383	0.767711	1.23273	0.217675	0.349934
C1_01900C_A|1518	641.3	-0.108302	0.120589	-0.898108	0.369128	0.515236
MSTRG.442.1|542|x|C1_01910W_A-T|Ca22chr1A_C_albicans_SC5314|calb	0.438149	-2.03476	3.02163	-0.673399	0.500694	#N/A
C1_01910W_A|1065	1307.77	-0.256487	0.242955	-1.0557	0.291105	0.434211
MSTRG.444.1|1508|x|C1_01920W_A-T|Ca22chr1A_C_albicans_SC5314|calb	9.97216	2.36693	0.619136	3.82295	0.000131866	0.000600616
C1_01920W_A|3825	554.717	-1.87377	0.261574	-7.16343	7.86821e-13	1.08798e-11
MSTRG.447.1|1754|x|C1_01930W_A-T|Ca22chr1A_C_albicans_SC5314|calb	54.4888	6.02549	0.905919	6.65124	2.90627e-11	3.37214e-10
C1_01930W_A|1387	5438.91	3.97591	0.188159	21.1305	4.16681e-99	1.60663e-96
MSTRG.450.1|371|x|C1_01930W_A-T|Ca22chr1A_C_albicans_SC5314|calb	0.990953	-0.402164	1.61781	-0.248585	0.803682	#N/A
C1_01940C_A|507	738.414	0.163909	0.34758	0.471571	0.637233	0.755292
MSTRG.452.1|282|x|C1_01950C_A-T|Ca22chr1A_C_albicans_SC5314|calb	0.797263	-1.9748	2.2225	-0.888549	0.374245	#N/A
C1_01950C_A|546	712.948	0.239333	0.24403	0.980751	0.326715	0.472424
MSTRG.455.1|1872|u|NA|Ca22chr1A_C_albicans_SC5314|calb	13.8374	2.89855	0.688828	4.20795	2.57702e-05	0.000135331
C1_01970W_A|279	0.0985553	0	5.46817	0	1	#N/A
MSTRG.457.1|823|x|C1_01980W_A-T|Ca22chr1A_C_albicans_SC5314|calb	10.1155	1.2204	0.927318	1.31605	0.188156	0.314168
C1_01980W_A|1638	15610	0.506823	0.196054	2.58511	0.00973469	0.0278193
MSTRG.459.1|3226|x|C1_01980W_A-T|Ca22chr1A_C_albicans_SC5314|calb	71.7314	0.825653	0.393855	2.09634	0.0360523	0.083935
C1_01990W_A|1029	247.833	2.93865	0.83982	3.49914	0.000466753	0.00190521
MSTRG.462.1|560|x|C1_01990W_A-T|Ca22chr1A_C_albicans_SC5314|calb	0.468287	0	2.98224	0	1	#N/A
C1_02000W_A|1002	1734.57	0.278066	0.251898	1.10388	0.269644	0.410693
C1_02010C_A|2184	484.835	-0.448021	0.163785	-2.73542	0.00623001	0.018812
C1_02020W_A|624	387.929	0.321719	0.273385	1.1768	0.239276	0.375507
C1_02030C_A|444	220.997	-0.0188886	0.208732	-0.0904924	0.927896	0.959952
MSTRG.467.1|521|x|C1_02030C_A-T|Ca22chr1A_C_albicans_SC5314|calb	16.9136	-1.07157	0.484869	-2.21002	0.0271038	0.0660304
C1_02040C_A|2475	807.381	-0.918497	0.184371	-4.9818	6.2997e-07	4.27876e-06
MSTRG.470.1|362|x|C1_02050C_A-T|Ca22chr1A_C_albicans_SC5314|calb	0.639226	-3.1337	2.6666	-1.17516	0.239929	#N/A
C1_02050C_A|2583	2345.39	-0.764039	0.136691	-5.58953	2.27691e-08	1.86792e-07
MSTRG.472.1|377|x|C1_02050C_A-T|Ca22chr1A_C_albicans_SC5314|calb	0	#N/A	#N/A	#N/A	#N/A	#N/A
MSTRG.473.1|274|u|NA|Ca22chr1A_C_albicans_SC5314|calb	0.303737	-2.97728	5.37527	-0.553885	0.579658	#N/A
MSTRG.474.1|2764|x|C1_02060W_A-T|Ca22chr1A_C_albicans_SC5314|calb	15.0663	-2.45689	1.03412	-2.37582	0.0175099	0.0458322
C1_02060W_A|631	1089.71	0.488162	0.242296	2.01473	0.0439329	0.0990024
C1_02070W_A|996	66.4173	-1.78645	0.501198	-3.56437	0.000364738	0.00152267
MSTRG.477.1|662|x|C1_02080W_A-T|Ca22chr1A_C_albicans_SC5314|calb	0.470757	-2.17521	2.4873	-0.874526	0.381832	#N/A
C1_02080W_A|1140	333.309	-0.70413	0.221943	-3.17258	0.00151092	0.00542709
C1_02090C_A|1488	384.88	0.2786	0.169516	1.6435	0.100279	0.193178
MSTRG.480.1|210|x|C1_02100W_A-T|Ca22chr1A_C_albicans_SC5314|calb	0.143085	-0.0308213	5.4067	-0.00570058	0.995452	#N/A
C1_02100W_A|1617	343.975	-0.468976	0.155726	-3.01154	0.0025993	0.00874722
MSTRG.482.1|596|x|C1_02100W_A-T|Ca22chr1A_C_albicans_SC5314|calb	3.19653	2.29565	1.30321	1.76153	0.0781484	0.158977
MSTRG.483.1|288|x|C1_02110C_A-T|Ca22chr1A_C_albicans_SC5314|calb	0.924844	0.435547	2.19436	0.198485	0.842666	#N/A
C1_02110C_A|1638	295.634	0.87892	0.287637	3.05566	0.00224567	0.0077046
MSTRG.485.1|424|x|C1_02110C_A-T|Ca22chr1A_C_albicans_SC5314|calb	1.13878	1.31092	2.01166	0.651658	0.514622	#N/A
MSTRG.486.1|402|u|NA|Ca22chr1A_C_albicans_SC5314|calb	0.0750461	0	5.46817	0	1	#N/A
MSTRG.487.1|1298|u|NA|Ca22chr1A_C_albicans_SC5314|calb	0.423002	0	4.92059	0	1	#N/A
MSTRG.488.1|467|u|NA|Ca22chr1A_C_albicans_SC5314|calb	0.341967	0	4.99581	0	1	#N/A
MSTRG.489.1|210|u|NA|Ca22chr1A_C_albicans_SC5314|calb	0.136615	0	5.46817	0	1	#N/A
MSTRG.490.1|267|u|NA|Ca22chr1A_C_albicans_SC5314|calb	0.0704981	0	5.46817	0	1	#N/A
MSTRG.492.1|1881|u|NA|Ca22chr1A_C_albicans_SC5314|calb	0.24857	0	5.46817	0	1	#N/A
MSTRG.493.1|344|u|NA|Ca22chr1A_C_albicans_SC5314|calb	0	#N/A	#N/A	#N/A	#N/A	#N/A
MSTRG.494.1|480|x|C1_02120C_A-T|Ca22chr1A_C_albicans_SC5314|calb	3.09193	-1.28415	1.62983	-0.787902	0.430754	0.576258
C1_02120C_A|1788	4929.59	-0.29153	0.220585	-1.32162	0.186293	0.311903
MSTRG.496.1|5329|x|C1_02120C_A-T|Ca22chr1A_C_albicans_SC5314|calb	35.7591	-0.426899	0.489848	-0.871492	0.383485	0.529902
C1_02130C_A|1548	2293.93	2.85836	0.233571	12.2376	1.95649e-34	1.15375e-32
MSTRG.499.1|410|x|C1_02130C_A-T|Ca22chr1A_C_albicans_SC5314|calb	0.0422014	0	5.46817	0	1	#N/A
C1_02140C_A|345	2.52381	0.589442	1.24528	0.473339	0.635971	0.754242
MSTRG.501.1|582|x|C1_02150W_A-T|Ca22chr1A_C_albicans_SC5314|calb	6.27392	2.71988	0.902255	3.01454	0.00257371	0.00867277
C1_02150W_A|2028	1443.53	3.55409	0.233567	15.2166	2.7442e-52	3.57281e-50
MSTRG.503.1|394|x|C1_02150W_A-T|Ca22chr1A_C_albicans_SC5314|calb	2.20169	1.09099	1.35825	0.803237	0.421838	0.567915
C1_02160W_A|507	601.485	-0.413571	0.179774	-2.3005	0.0214199	0.0541849
C1_02170C_A|963	112.638	6.67059	0.702877	9.4904	2.30145e-21	6.57322e-20
MSTRG.507.1|249|u|NA|Ca22chr1A_C_albicans_SC5314|calb	0.0794144	0	5.46817	0	1	#N/A
MSTRG.508.1|395|x|C1_02180W_A-T|Ca22chr1A_C_albicans_SC5314|calb	0.184713	-2.65315	5.40785	-0.490611	0.623701	#N/A
C1_02180W_A|1161	858.807	2.48595	0.282667	8.79461	1.43551e-18	3.30068e-17
MSTRG.510.1|688|x|C1_02180W_A-T|Ca22chr1A_C_albicans_SC5314|calb	1.93666	-0.946067	1.53503	-0.616317	0.537685	0.672106
C1_02190W_A|939	426.432	0.425332	0.204068	2.08427	0.0371358	0.0860379
C1_02200C_A|837	358.467	0.720082	0.260554	2.76366	0.00571574	0.0174324
MSTRG.514.1|683|x|C1_02210W_A-T|Ca22chr1A_C_albicans_SC5314|calb	8.50932	2.79818	1.11655	2.50609	0.0122075	0.0337693
C1_02210W_A|1713	1100.2	-0.647959	0.183217	-3.53656	0.000405368	0.00167718
MSTRG.515.1|211|x|C1_02210W_A-T|Ca22chr1A_C_albicans_SC5314|calb	210.778	1.92977	0.246279	7.83568	4.66299e-15	7.80409e-14
C1_02220C_A|1011	1199.34	2.52347	0.176753	14.2768	3.05357e-46	3.06121e-44
MSTRG.517.1|1254|x|C1_02220C_A-T|Ca22chr1A_C_albicans_SC5314|calb	3.5671	-0.421309	1.20975	-0.348261	0.727644	0.825278
MSTRG.518.1|1858|x|C1_02230W_A-T|Ca22chr1A_C_albicans_SC5314|calb	60.7559	0.112202	0.311507	0.360191	0.718704	0.81847
C1_02230W_A|2013	2057.28	-0.288469	0.127702	-2.25892	0.0238883	0.0593361
MSTRG.520.1|1474|x|C1_02230W_A-T|Ca22chr1A_C_albicans_SC5314|calb	8.8128	-1.83741	0.925042	-1.98629	0.0470007	0.104814
C1_02240W_A|2628	2534.23	0.188288	0.284598	0.661593	0.508232	0.647892
MSTRG.522.1|3374|x|C1_02240W_A-T|Ca22chr1A_C_albicans_SC5314|calb	50.3276	-1.01631	0.530965	-1.91408	0.0556105	0.120801
C1_02250W_A|726	907.534	-1.05625	0.317104	-3.33091	0.000865617	0.00330332
MSTRG.524.1|266|x|C1_02250W_A-T|Ca22chr1A_C_albicans_SC5314|calb	1.89017	-1.29733	1.61928	-0.801176	0.42303	0.569016
MSTRG.525.1|214|x|C1_02260C_A-T|Ca22chr1A_C_albicans_SC5314|calb	3.78747	-2.80929	1.6531	-1.69941	0.0892422	0.176565
C1_02260C_A|1140	2081.26	-0.291519	0.167266	-1.74285	0.0813601	0.164112
MSTRG.527.1|212|x|C1_02260C_A-T|Ca22chr1A_C_albicans_SC5314|calb	0.198766	-2.34776	5.46427	-0.429656	0.667446	#N/A
C1_02270C_A|879	447.528	0.636627	0.264625	2.40577	0.0161383	0.0427781
MSTRG.529.1|624|x|C1_02280C_A-T|Ca22chr1A_C_albicans_SC5314|calb	62.9261	2.6271	0.565676	4.64418	3.4143e-06	2.05823e-05
C1_02280C_A|2943	382.95	-0.566332	0.195643	-2.89472	0.00379498	0.0122055
MSTRG.532.1|999|x|C1_02280C_A-T|Ca22chr1A_C_albicans_SC5314|calb	6.83225	-0.924209	1.11055	-0.832204	0.405294	0.552032
C1_02290C_A|1212	779.963	-0.358946	0.127586	-2.81336	0.00490261	0.0152968
C1_02300W_A|366	212.102	-1.22126	0.375822	-3.24957	0.00115581	0.00428197
C1_02310C_A|366	307.67	0.718692	0.274335	2.61976	0.00879913	0.0254725
MSTRG.536.1|367|x|C1_02320C_A-T|Ca22chr1A_C_albicans_SC5314|calb	0.201561	-1.45336	5.24559	-0.277064	0.781731	#N/A
C1_02320C_A|1632	2058.15	0.586801	0.188161	3.11861	0.00181706	0.00639607
MSTRG.538.1|290|x|C1_02320C_A-T|Ca22chr1A_C_albicans_SC5314|calb	0.188868	-2.14186	5.46498	-0.391925	0.695114	#N/A
MSTRG.540.1|1487|x|C1_02330C_A-T|Ca22chr1A_C_albicans_SC5314|calb	5.05886	-1.80169	1.06191	-1.69665	0.0897624	0.177366
C1_02330C_A|847	9753.32	-0.486885	0.459517	-1.05956	0.289345	0.4321
MSTRG.541.1|715|x|C1_02340C_A-T|Ca22chr1A_C_albicans_SC5314|calb	1.37322	0.657943	2.16273	0.304218	0.760962	#N/A
C1_02340C_A|105	22.7841	0.359074	0.544863	0.659018	0.509884	0.649091
C1_02350W_A|807	532.887	-0.0848497	0.203047	-0.417881	0.676034	0.786862
C1_02360C_A|1926	5.50479	0.376348	0.906877	0.414993	0.678147	0.788497
C1_02370C_A|3630	1126.12	1.57252	0.299498	5.25051	1.51675e-07	1.12217e-06
MSTRG.546.1|357|x|C1_02370C_A-T|Ca22chr1A_C_albicans_SC5314|calb	0.143594	0	5.46817	0	1	#N/A
MSTRG.548.1|1537|x|C1_02380C_A-T|Ca22chr1A_C_albicans_SC5314|calb	3.54519	0.244155	1.21364	0.201176	0.840561	0.904368
C1_02380C_A|603	236.156	1.45669	0.258131	5.64325	1.66873e-08	1.39524e-07
C1_02390W_A|2493	433.123	1.04685	0.201155	5.20423	1.94807e-07	1.42342e-06
MSTRG.551.1|309|x|C1_02390W_A-T|Ca22chr1A_C_albicans_SC5314|calb	0.684905	-2.83268	2.89542	-0.978333	0.327909	#N/A
C1_02400C_A|1335	366.196	-0.26474	0.203834	-1.2988	0.194013	0.320425
MSTRG.553.1|942|x|C1_02400C_A-T|Ca22chr1A_C_albicans_SC5314|calb	2.33802	-2.71527	3.58334	-0.757746	0.448603	0.592094
C1_02410C_A|1074	718.677	-0.165116	0.166882	-0.989417	0.322459	0.46789
MSTRG.555.1|289|x|C1_02410C_A-T|Ca22chr1A_C_albicans_SC5314|calb	0.12731	-2.83278	5.46608	-0.518247	0.604286	#N/A
MSTRG.557.1|524|x|C1_02420C_A-T|Ca22chr1A_C_albicans_SC5314|calb	6.27837	-3.71762	1.52477	-2.43816	0.0147623	0.0396654
C1_02420C_A|5694	5121.45	-0.628535	0.268218	-2.34338	0.01911	0.0492235
MSTRG.560.1|1995|x|C1_02420C_A-T|Ca22chr1A_C_albicans_SC5314|calb	4.29495	-0.575174	1.40883	-0.408264	0.68308	0.791845
MSTRG.561.1|2009|x|C1_02430C_A-T|Ca22chr1A_C_albicans_SC5314|calb	31.37	-2.10067	0.463687	-4.53035	5.88852e-06	3.42614e-05
C1_02430C_A|1932	2202.35	-0.812524	0.181737	-4.47088	7.78969e-06	4.44713e-05
MSTRG.563.1|311|x|C1_02430C_A-T|Ca22chr1A_C_albicans_SC5314|calb	0.835492	-4.76092	2.61585	-1.82003	0.0687544	#N/A
MSTRG.564.1|475|x|C1_02440C_A-T|Ca22chr1A_C_albicans_SC5314|calb	0.273002	0	4.75519	0	1	#N/A
C1_02440C_A|1002	273.015	0.687956	0.185443	3.7098	0.000207427	0.000914449
MSTRG.566.1|739|x|C1_02450C_A-T|Ca22chr1A_C_albicans_SC5314|calb	5.03881	0.916621	0.841367	1.08944	0.275959	0.418341
C1_02450C_A|531	440.979	1.21293	0.280312	4.32705	1.51117e-05	8.27782e-05
MSTRG.570.1|414|x|C1_02460W_A-T|Ca22chr1A_C_albicans_SC5314|calb	2.94496	-0.364771	1.1896	-0.306634	0.759122	0.846657
C1_02460W_A|663	28202.7	-1.35819	0.149754	-9.06944	1.19633e-19	3.02858e-18
MSTRG.571.1|460|x|C1_02460W_A-T|Ca22chr1A_C_albicans_SC5314|calb	0.637371	-0.991318	2.2487	-0.440841	0.659328	#N/A
MSTRG.572.1|354|x|C1_02470W_A-T|Ca22chr1A_C_albicans_SC5314|calb	0.156767	-2.63044	5.46704	-0.481144	0.630414	#N/A
C1_02470W_A|471	375.796	-0.276352	0.22831	-1.21042	0.226117	0.359756
MSTRG.574.1|1105|x|C1_02480W_A-T|Ca22chr1A_C_albicans_SC5314|calb	6.1014	-0.402025	1.07607	-0.373605	0.708699	0.811606
C1_02480W_A|759	5156.86	-1.11894	0.282518	-3.96059	7.47644e-05	0.000357081
MSTRG.576.1|210|x|C1_02480W_A-T|Ca22chr1A_C_albicans_SC5314|calb	1.89977	-3.64125	1.70431	-2.1365	0.0326389	0.0773535
C1_02490C_A|2022	603.107	-0.762746	0.198236	-3.84766	0.000119251	0.000550155
MSTRG.578.1|231|x|C1_02500W_A-T|Ca22chr1A_C_albicans_SC5314|calb	0.959038	-3.49655	2.91497	-1.19952	0.230328	#N/A
C1_02500W_A|627	414.94	-0.368306	0.285915	-1.28817	0.197688	0.325156
MSTRG.580.1|421|x|C1_02510W_A-T|Ca22chr1A_C_albicans_SC5314|calb	0.205581	-3.04058	4.59205	-0.662141	0.507881	#N/A
C1_02510W_A|732	764.651	-1.39916	0.232769	-6.01095	1.84439e-09	1.74929e-08
MSTRG.582.1|1522|x|C1_02520W_A-T|Ca22chr1A_C_albicans_SC5314|calb	0.781647	-3.28807	2.50317	-1.31356	0.188994	#N/A
C1_02520W_A|1737	2.9061	-0.448976	1.27436	-0.352314	0.724603	0.822946
MSTRG.585.1|470|x|C1_02520W_A-T|Ca22chr1A_C_albicans_SC5314|calb	1.3314	-3.87249	1.90205	-2.03596	0.0417544	#N/A
MSTRG.586.1|439|x|C1_02530C_A-T|Ca22chr1A_C_albicans_SC5314|calb	0.216163	-1.82051	4.11844	-0.442038	0.658462	#N/A
C1_02530C_A|1761	10799.5	0.787291	0.166462	4.72954	2.25031e-06	1.40033e-05
MSTRG.588.1|246|x|C1_02530C_A-T|Ca22chr1A_C_albicans_SC5314|calb	0.0381709	0	5.46817	0	1	#N/A
MSTRG.589.1|727|u|NA|Ca22chr1A_C_albicans_SC5314|calb	2.39676	0.545062	1.60771	0.339029	0.734588	0.830428
MSTRG.590.1|1633|x|C1_02540C_A-T|Ca22chr1A_C_albicans_SC5314|calb	11.4579	1.81749	1.19756	1.51766	0.1291	0.235144
C1_02540C_A|73	556.181	9.68054	0.852271	11.3585	6.72749e-30	3.07959e-28
MSTRG.592.1|414|x|C1_02560W_A-T|Ca22chr1A_C_albicans_SC5314|calb	2961.95	6.95802	0.74788	9.30366	1.35694e-20	3.70662e-19
C1_02560W_A|300	4.54324	0	1.71086	0	1	1
MSTRG.594.1|239|x|C1_02560W_A-T|Ca22chr1A_C_albicans_SC5314|calb	67.5912	1.0442	0.469343	2.22482	0.0260935	0.0640048
C1_02570C_A|1695	85.7305	2.08788	0.501566	4.16273	3.14463e-05	0.000162165
MSTRG.596.1|1000|x|C1_02570C_A-T|Ca22chr1A_C_albicans_SC5314|calb	44.0418	2.94075	0.464275	6.33406	2.38785e-10	2.51452e-09
MSTRG.597.1|997|x|C1_02580W_A-T|Ca22chr1A_C_albicans_SC5314|calb	5.34144	-0.99729	0.880195	-1.13303	0.2572	0.396987
C1_02580W_A|1512	133.371	4.21094	0.465563	9.04484	1.49888e-19	3.75658e-18
MSTRG.599.1|309|x|C1_02590C_A-T|Ca22chr1A_C_albicans_SC5314|calb	2.8287	-2.07156	1.33406	-1.55283	0.120465	0.223351
C1_02590C_A|879	12703.5	-0.584742	0.121804	-4.80067	1.58136e-06	1.01104e-05
MSTRG.601.1|1274|x|C1_02590C_A-T|Ca22chr1A_C_albicans_SC5314|calb	2.04998	0.407441	1.33202	0.305882	0.759694	0.846874
MSTRG.602.1|1243|x|C1_02600W_A-T|Ca22chr1A_C_albicans_SC5314|calb	9.14304	0.135781	0.851203	0.159516	0.873262	0.926979
C1_02600W_A|750	1459.47	0.968522	0.175143	5.5299	3.20404e-08	2.60085e-07
MSTRG.604.1|588|x|C1_02600W_A-T|Ca22chr1A_C_albicans_SC5314|calb	5.20256	0.133502	1.09739	0.121655	0.903172	0.945126
C1_02610W_A|4374	935.376	0.0822831	0.199992	0.411431	0.680757	0.79034
MSTRG.606.1|201|x|C1_02620C_A-T|Ca22chr1A_C_albicans_SC5314|calb	0.670234	-0.184538	2.50311	-0.0737234	0.941231	#N/A
C1_02620C_A|1080	5187.52	-0.902489	0.186863	-4.82968	1.36753e-06	8.81071e-06
MSTRG.608.1|528|x|C1_02630C_A-T|Ca22chr1A_C_albicans_SC5314|calb	0.671771	-1.63445	2.15555	-0.758251	0.448301	#N/A
C1_02630C_A|1440	2023.46	0.899447	0.188813	4.7637	1.90077e-06	1.19684e-05
MSTRG.610.1|458|x|C1_02640C_A-T|Ca22chr1A_C_albicans_SC5314|calb	0.482765	-1.27491	3.35592	-0.379897	0.704022	#N/A
C1_02640C_A|516	3964.64	-0.752903	0.272125	-2.76675	0.00566181	0.0173153
C1_02650W_A|603	3338.16	-0.854849	0.206094	-4.14787	3.35584e-05	0.000172171
MSTRG.614.1|504|x|C1_02650W_A-T|Ca22chr1A_C_albicans_SC5314|calb	1.60271	-1.90451	1.54874	-1.22972	0.218804	0.351411
MSTRG.615.1|226|x|C1_02660C_A-T|Ca22chr1A_C_albicans_SC5314|calb	3.13653	-0.101778	1.19771	-0.084977	0.93228	0.962863
C1_02660C_A|828	919.449	-0.553331	0.150442	-3.67803	0.000235041	0.00102225
MSTRG.617.1|439|x|C1_02670C_A-T|Ca22chr1A_C_albicans_SC5314|calb	2.07929	0.501734	1.46344	0.342846	0.731714	0.828301
C1_02670C_A|2427	13.2907	-0.203109	0.630993	-0.321888	0.747537	0.838957
MSTRG.620.1|233|x|C1_02680C_A-T|Ca22chr1A_C_albicans_SC5314|calb	0.0476846	0	5.46817	0	1	#N/A
C1_02680C_A|2529	529.859	-0.206816	0.241487	-0.856429	0.391761	0.538147
MSTRG.623.1|218|u|NA|Ca22chr1A_C_albicans_SC5314|calb	0.274601	0	5.46817	0	1	#N/A
C1_02690C_A|303	6.6152	-4.19921	1.39002	-3.02096	0.00251971	0.00852231
MSTRG.626.1|2228|x|C1_02700C_A-T|Ca22chr1A_C_albicans_SC5314|calb	21.1419	0.36678	0.626132	0.585787	0.558018	0.68997
C1_02700C_A|174	8108.48	3.52764	0.495876	7.11396	1.12762e-12	1.52145e-11
MSTRG.627.3|947|u|NA|Ca22chr1A_C_albicans_SC5314|calb	16.5151	-1.5719	0.564705	-2.78357	0.00537642	0.0165582
C1_02710W_A|1491	6369.21	-0.646485	0.11763	-5.49592	3.88687e-08	3.11229e-07
MSTRG.629.1|285|x|C1_02710W_A-T|Ca22chr1A_C_albicans_SC5314|calb	0.77799	-1.70721	2.00249	-0.852545	0.393911	#N/A
C1_02720W_A|1194	801.319	-0.234121	0.141697	-1.65227	0.0984803	0.190592
MSTRG.631.1|939|x|C1_02720W_A-T|Ca22chr1A_C_albicans_SC5314|calb	3.13085	-0.505797	1.39928	-0.361469	0.717749	0.817756
MSTRG.633.1|337|u|NA|Ca22chr1A_C_albicans_SC5314|calb	0.127159	0	5.46817	0	1	#N/A
MSTRG.634.1|450|u|NA|Ca22chr1A_C_albicans_SC5314|calb	3.47155	-1.60159	1.65936	-0.965181	0.334454	0.480703
MSTRG.635.1|234|u|NA|Ca22chr1A_C_albicans_SC5314|calb	0.240394	0	5.46817	0	1	#N/A
C1_02730W_A|888	287.1	1.70416	0.327429	5.20469	1.94322e-07	1.42092e-06
MSTRG.637.1|512|x|C1_02730W_A-T|Ca22chr1A_C_albicans_SC5314|calb	90.1189	0.966363	0.280126	3.44974	0.000561131	0.00224207
MSTRG.638.1|379|x|C1_02740C_A-T|Ca22chr1A_C_albicans_SC5314|calb	10.1362	1.41307	0.844465	1.67333	0.0942626	0.184004
C1_02740C_A|921	376.147	0.488804	0.191679	2.55012	0.0107687	0.0303503
MSTRG.640.1|202|x|C1_02740C_A-T|Ca22chr1A_C_albicans_SC5314|calb	0.382716	-0.521401	3.95226	-0.131924	0.895044	#N/A
MSTRG.641.1|241|x|C1_02750C_A-T|Ca22chr1A_C_albicans_SC5314|calb	0.153521	-2.83289	5.46608	-0.518267	0.604272	#N/A
C1_02750C_A|2388	1645.97	-0.689401	0.192686	-3.57784	0.000346447	0.00145319
MSTRG.643.1|214|u|NA|Ca22chr1A_C_albicans_SC5314|calb	0.936413	-2.93347	2.69026	-1.0904	0.275535	#N/A
C1_02760W_A|1053	5235.94	-1.25113	0.151978	-8.23233	1.83611e-16	3.49943e-15
MSTRG.645.1|1274|x|C1_02770W_A-T|Ca22chr1A_C_albicans_SC5314|calb	2.24127	-0.174107	1.3966	-0.124665	0.900789	0.944101
C1_02770W_A|297	1212.23	0.478395	0.234806	2.0374	0.0416096	0.0947821
C1_02780W_A|759	2338.34	1.37706	0.138057	9.97463	1.96826e-23	6.40642e-22
MSTRG.646.1|532|x|C1_02790W_A-T|Ca22chr1A_C_albicans_SC5314|calb	1.72652	-4.28997	1.88855	-2.27157	0.0231127	0.0577055
C1_02790W_A|1053	4355.97	-1.00926	0.175661	-5.74551	9.16452e-09	7.9202e-08
MSTRG.647.1|592|x|C1_02790W_A-T|Ca22chr1A_C_albicans_SC5314|calb	1.45785	-2.17462	1.8546	-1.17256	0.240973	#N/A
C1_02800W_A|603	31.9233	2.21177	0.541859	4.08183	4.46831e-05	0.000223082
MSTRG.649.1|664|x|C1_02800W_A-T|Ca22chr1A_C_albicans_SC5314|calb	0.123403	0	5.46817	0	1	#N/A
C1_02810W_A|2559	836.409	-0.27221	0.207702	-1.31058	0.19	0.316351
MSTRG.652.1|223|x|C1_02810W_A-T|Ca22chr1A_C_albicans_SC5314|calb	0.427361	0	4.11787	0	1	#N/A
C1_02820W_A|4215	3653.07	-2.37643	0.187061	-12.704	5.61647e-37	3.65618e-35
MSTRG.654.1|644|x|C1_02820W_A-T|Ca22chr1A_C_albicans_SC5314|calb	4.53563	-1.67603	1.40632	-1.19179	0.233345	0.368392
C1_02830W_A|1770	746.782	-0.339716	0.149448	-2.27313	0.0230182	0.0575311
MSTRG.656.1|2741|x|C1_02830W_A-T|Ca22chr1A_C_albicans_SC5314|calb	31.2037	-0.240089	0.685016	-0.350487	0.725973	0.824127
C1_02840W_A|1716	522.422	0.161929	0.205048	0.789714	0.429695	0.575202
MSTRG.660.1|1142|x|C1_02850W_A-T|Ca22chr1A_C_albicans_SC5314|calb	4.98512	-1.64341	0.949021	-1.73169	0.0833294	0.167366
C1_02850W_A|2040	925.649	0.279127	0.228474	1.2217	0.22182	0.354325
MSTRG.663.1|452|x|C1_02850W_A-T|Ca22chr1A_C_albicans_SC5314|calb	27.3132	-1.8613	0.474359	-3.92382	8.71556e-05	0.00041059
MSTRG.664.1|375|x|C1_02860C_A-T|Ca22chr1A_C_albicans_SC5314|calb	3.05751	-4.0879	1.48258	-2.75728	0.00582842	0.0177222
C1_02860C_A|603	2673.39	-0.891471	0.173379	-5.14174	2.72204e-07	1.94362e-06
MSTRG.666.1|919|x|C1_02860C_A-T|Ca22chr1A_C_albicans_SC5314|calb	8.96072	0.194525	0.726734	0.26767	0.788953	0.868672
MSTRG.667.1|239|x|C1_02870W_A-T|Ca22chr1A_C_albicans_SC5314|calb	0.32083	-1.60197	4.09753	-0.39096	0.695827	#N/A
C1_02870W_A|867	1019.78	0.122788	0.197519	0.62165	0.534172	0.668632
C1_02880C_A|759	2845.15	-1.10805	0.17238	-6.42794	1.29347e-10	1.3958e-09
MSTRG.670.1|863|x|C1_02880C_A-T|Ca22chr1A_C_albicans_SC5314|calb	2.2216	-1.54291	1.65944	-0.929778	0.352486	0.498613
C1_02890C_A|375	773.985	-0.604693	0.244993	-2.4682	0.0135793	0.0369324
MSTRG.672.1|342|x|C1_02900C_A-T|Ca22chr1A_C_albicans_SC5314|calb	30.2865	-0.0939532	0.630731	-0.148959	0.881586	0.932268
C1_02900C_A|2178	516.71	0.308182	0.164978	1.86802	0.0617595	0.131452
MSTRG.674.1|205|x|C1_02910C_A-T|Ca22chr1A_C_albicans_SC5314|calb	0.0951992	-2.63037	5.46704	-0.481132	0.630423	#N/A
C1_02910C_A|1431	326.808	-0.00898697	0.200379	-0.0448498	0.964227	0.982056
C1_02920W_A|1113	1287.22	-1.0978	0.153348	-7.1589	8.13299e-13	1.11689e-11
C1_02930C_A|1368	964.424	-0.983561	0.193463	-5.08397	3.69632e-07	2.59493e-06
MSTRG.678.1|356|x|C1_02940C_A-T|Ca22chr1A_C_albicans_SC5314|calb	37.267	-0.992923	0.431317	-2.30207	0.0213311	0.054001
C1_02940C_A|519	1030.55	-0.677643	0.235557	-2.87678	0.00401761	0.0128433
MSTRG.680.1|369|x|C1_02940C_A-T|Ca22chr1A_C_albicans_SC5314|calb	22.3666	-0.214134	0.444928	-0.481277	0.630319	0.749757
C1_02950W_A|378	242.662	0.138553	0.207145	0.66887	0.503578	0.644144
MSTRG.682.1|218|x|C1_02960C_A-T|Ca22chr1A_C_albicans_SC5314|calb	136.993	-0.325547	0.30002	-1.08508	0.277884	0.420814
C1_02960C_A|1788	1379.59	0.537801	0.167537	3.21005	0.0013271	0.00484142
MSTRG.684.1|665|x|C1_02960C_A-T|Ca22chr1A_C_albicans_SC5314|calb	11.8067	1.17029	0.775094	1.50987	0.131076	0.237921
MSTRG.685.1|580|x|C1_02970W_A-T|Ca22chr1A_C_albicans_SC5314|calb	2.08505	1.09038	1.54551	0.705515	0.48049	0.622391
C1_02970W_A|1266	3801.23	-0.772584	0.176571	-4.3755	1.21156e-05	6.72158e-05
MSTRG.687.1|327|x|C1_02970W_A-T|Ca22chr1A_C_albicans_SC5314|calb	0.846312	-2.62193	2.31288	-1.13362	0.256953	#N/A
C1_02980W_A|1029	726.299	-2.45852	0.209528	-11.7336	8.57371e-32	4.34098e-30
MSTRG.689.1|346|x|C1_02980W_A-T|Ca22chr1A_C_albicans_SC5314|calb	0.207991	-3.74284	5.46307	-0.685117	0.49327	#N/A
MSTRG.691.1|855|x|C1_02990C_A-T|Ca22chr1A_C_albicans_SC5314|calb	0.306107	-3.02035	3.72726	-0.810341	0.417744	#N/A
C1_02990C_A|1317	905.443	-2.36092	0.237202	-9.95322	2.44146e-23	7.89536e-22
MSTRG.693.1|631|x|C1_02990C_A-T|Ca22chr1A_C_albicans_SC5314|calb	0.048169	-1.4625	5.46817	-0.267457	0.789117	#N/A
MSTRG.694.1|551|u|NA|Ca22chr1A_C_albicans_SC5314|calb	47.8527	-2.4511	0.377931	-6.48559	8.83867e-11	9.74781e-10
MSTRG.695.1|450|u|NA|Ca22chr1A_C_albicans_SC5314|calb	0	#N/A	#N/A	#N/A	#N/A	#N/A
MSTRG.696.1|1436|u|NA|Ca22chr1A_C_albicans_SC5314|calb	2.45196	-0.0523156	1.36576	-0.038305	0.969444	0.985867
MSTRG.697.1|279|u|NA|Ca22chr1A_C_albicans_SC5314|calb	0.62583	-0.83567	2.698	-0.309737	0.756761	#N/A
MSTRG.698.1|225|u|NA|Ca22chr1A_C_albicans_SC5314|calb	0.163447	-2.01722	5.46546	-0.369085	0.712064	#N/A
MSTRG.699.1|1308|x|C1_03000W_A-T|Ca22chr1A_C_albicans_SC5314|calb	2.37959	-0.888282	1.47441	-0.602466	0.546864	0.680948
MSTRG.700.1|364|u|NA|Ca22chr1A_C_albicans_SC5314|calb	5.15406	-0.118902	1.04957	-0.113286	0.909803	0.949191
C1_03000W_A|1761	300.926	1.45191	0.245583	5.91209	3.37789e-09	3.07569e-08
MSTRG.702.1|579|x|C1_03000W_A-T|Ca22chr1A_C_albicans_SC5314|calb	0.952894	-1.75233	2.5804	-0.679093	0.497079	#N/A
C1_03010W_A|321	13413.3	-1.54765	0.147655	-10.4815	1.05026e-25	3.97314e-24
MSTRG.705.1|1130|x|C1_03020C_A-T|Ca22chr1A_C_albicans_SC5314|calb	28.4058	-2.34605	0.636162	-3.68781	0.000226189	0.000987605
C1_03020C_A|609	40394.5	-1.71017	0.216956	-7.88255	3.20762e-15	5.47809e-14
C1_03030W_A|756	25122.9	-1.51857	0.192669	-7.88175	3.22833e-15	5.50409e-14
MSTRG.707.1|419|x|C1_03030W_A-T|Ca22chr1A_C_albicans_SC5314|calb	2.97805	-0.787416	1.20409	-0.653951	0.513143	0.651172
MSTRG.708.1|451|x|C1_03030W_A-T|Ca22chr1A_C_albicans_SC5314|calb	3.65894	-1.56572	1.0275	-1.52382	0.127555	0.233048
MSTRG.709.1|656|x|C1_03040W_A-T|Ca22chr1A_C_albicans_SC5314|calb	21.0274	0.691035	0.627241	1.10171	0.27059	0.41182
C1_03040W_A|759	746.532	-1.51637	0.189779	-7.99021	1.34707e-15	2.39865e-14
MSTRG.711.1|828|x|C1_03050W_A-T|Ca22chr1A_C_albicans_SC5314|calb	56.9409	0.842568	0.388617	2.16812	0.0301497	0.0722052
C1_03050W_A|3156	995.822	-0.402499	0.137877	-2.91926	0.00350864	0.0113648
MSTRG.714.1|211|x|C1_03060C_A-T|Ca22chr1A_C_albicans_SC5314|calb	3.49261	-1.88678	1.1029	-1.71074	0.0871293	0.17317
C1_03060C_A|630	674.261	0.16383	0.245243	0.668031	0.504114	0.6446
MSTRG.716.1|404|x|C1_03070C_A-T|Ca22chr1A_C_albicans_SC5314|calb	0.525811	-0.201271	3.1179	-0.0645534	0.94853	#N/A
C1_03070C_A|2418	1112.01	-0.702818	0.213679	-3.28912	0.001005	0.00377204
MSTRG.718.1|299|x|C1_03070C_A-T|Ca22chr1A_C_albicans_SC5314|calb	0.0213794	0	5.46817	0	1	#N/A
C1_03080C_A|681	992.688	-0.38189	0.215099	-1.77541	0.0758298	0.155078
MSTRG.720.1|259|x|C1_03090W_A-T|Ca22chr1A_C_albicans_SC5314|calb	4.00118	0.212354	1.46041	0.145407	0.88439	0.933854
C1_03090W_A|771	47493.6	-1.16258	0.178172	-6.52507	6.7968e-11	7.5962e-10
MSTRG.722.1|1128|x|C1_03090W_A-T|Ca22chr1A_C_albicans_SC5314|calb	6.39578	-0.687329	1.11293	-0.617583	0.53685	0.67123
C1_03100W_A|4447	5641.65	0.350502	0.14863	2.35822	0.0183628	0.0476334
MSTRG.724.1|373|x|C1_03100W_A-T|Ca22chr1A_C_albicans_SC5314|calb	0.623647	-3.00758	3.18586	-0.94404	0.345149	#N/A
MSTRG.725.1|571|x|C1_03110W_A-T|Ca22chr1A_C_albicans_SC5314|calb	3.85174	-0.340716	1.17403	-0.290211	0.771655	0.855734
C1_03110W_A|893	28826.8	-1.37869	0.162373	-8.49093	2.04983e-17	4.19379e-16
MSTRG.726.1|1135|x|C1_03110W_A-T|Ca22chr1A_C_albicans_SC5314|calb	20.436	-2.80764	0.634429	-4.42545	9.6241e-06	5.42953e-05
C1_03120W_A|1233	1915.07	-0.174215	0.150571	-1.15703	0.247261	0.384965
MSTRG.728.1|285|x|C1_03130C_A-T|Ca22chr1A_C_albicans_SC5314|calb	0.798214	-1.57768	2.00587	-0.786533	0.431555	#N/A
C1_03130C_A|1755	2683.75	-0.259573	0.101523	-2.55678	0.0105645	0.0298587
MSTRG.730.1|366|x|C1_03130C_A-T|Ca22chr1A_C_albicans_SC5314|calb	0.210672	-1.86458	5.21066	-0.35784	0.720463	#N/A
MSTRG.731.1|310|x|C1_03140W_A-T|Ca22chr1A_C_albicans_SC5314|calb	0.420728	0.352569	3.18432	0.11072	0.911838	#N/A
C1_03140W_A|477	336.29	-0.474389	0.305586	-1.55239	0.120568	0.22346
MSTRG.734.1|242|x|C1_03150C_A-T|Ca22chr1A_C_albicans_SC5314|calb	3.30741	-0.468042	1.04414	-0.448256	0.653968	0.768221
C1_03150C_A|756	521.174	0.589548	0.253432	2.32626	0.0200049	0.0511997
MSTRG.735.1|680|x|C1_03150C_A-T|Ca22chr1A_C_albicans_SC5314|calb	0.586899	-1.55136	2.50681	-0.61886	0.536009	#N/A
C1_03160C_A|972	1730.36	0.295299	0.160557	1.83921	0.0658838	0.138506
C1_03170C_A|1968	368.888	0.550361	0.183421	3.00053	0.00269511	0.00901518
C1_03180W_A|864	462.853	-0.308307	0.19415	-1.58799	0.11229	0.21144
C1_03190C_A|2160	38086.4	0.153449	0.27805	0.551874	0.581035	0.711044
MSTRG.740.1|5525|x|C1_03190C_A-T|Ca22chr1A_C_albicans_SC5314|calb	34.7846	0.308487	0.631059	0.48884	0.624955	0.746031
C1_03200C_A|3198	526.085	-0.261193	0.241589	-1.08115	0.279632	0.422434
MSTRG.743.1|736|x|C1_03210C_A-T|Ca22chr1A_C_albicans_SC5314|calb	9.81417	-2.02542	0.823107	-2.4607	0.0138666	0.037632
C1_03210C_A|1356	8064.96	-0.751918	0.202907	-3.70572	0.000210792	0.000927246
MSTRG.745.1|436|x|C1_03210C_A-T|Ca22chr1A_C_albicans_SC5314|calb	0.273907	0	4.81026	0	1	#N/A
MSTRG.746.1|1021|x|C1_03220C_A-T|Ca22chr1A_C_albicans_SC5314|calb	4.87347	0.177369	1.13491	0.156284	0.875809	0.928902
C1_03220C_A|795	21363.3	-0.563427	0.0992831	-5.67496	1.38723e-08	1.17457e-07
MSTRG.747.1|1795|x|C1_03230C_A-T|Ca22chr1A_C_albicans_SC5314|calb	9.17374	0.14302	0.863488	0.165631	0.868447	0.923733
C1_03230C_A|1695	1895.43	0.341806	0.225678	1.51458	0.12988	0.236092
MSTRG.749.1|585|x|C1_03230C_A-T|Ca22chr1A_C_albicans_SC5314|calb	0.406687	0	3.45855	0	1	#N/A
MSTRG.750.1|788|x|C1_03240W_A-T|Ca22chr1A_C_albicans_SC5314|calb	7.58936	-1.5981	0.847991	-1.88458	0.0594871	0.127563
C1_03240W_A|426	963.748	0.489895	0.252746	1.93829	0.0525875	0.115308
C1_03250C_A|1221	585.802	-0.152415	0.200533	-0.760051	0.447224	0.590701
C1_03260W_A|2037	657.416	0.448983	0.197969	2.26795	0.0233325	0.0581573
MSTRG.754.1|609|x|C1_03270W_A-T|Ca22chr1A_C_albicans_SC5314|calb	12.5684	-1.45417	1.0222	-1.42259	0.154856	0.27101
C1_03270W_A|1205	972.958	1.1281	0.240063	4.69917	2.61216e-06	1.60459e-05
MSTRG.756.1|523|x|C1_03270W_A-T|Ca22chr1A_C_albicans_SC5314|calb	3.72836	1.38773	0.958867	1.44726	0.147824	0.261134
C1_03280W_A|933	3697.12	-1.16071	0.141217	-8.21932	2.04656e-16	3.87841e-15
MSTRG.758.1|477|x|C1_03290W_A-T|Ca22chr1A_C_albicans_SC5314|calb	0.31901	-1.74997	3.71889	-0.470562	0.637954	#N/A
C1_03290W_A|1884	723.577	-0.542679	0.225542	-2.40611	0.0161234	0.0427498
MSTRG.760.1|206|x|C1_03300C_A-T|Ca22chr1A_C_albicans_SC5314|calb	0.81678	-2.64767	2.15788	-1.22698	0.219831	#N/A
C1_03300C_A|1404	1620.48	-0.598275	0.146202	-4.09211	4.27471e-05	0.000214056
MSTRG.762.1|213|x|C1_03300C_A-T|Ca22chr1A_C_albicans_SC5314|calb	0.134306	0	5.46817	0	1	#N/A
MSTRG.763.1|270|x|C1_03310W_A-T|Ca22chr1A_C_albicans_SC5314|calb	0.377568	-2.77148	3.94501	-0.702529	0.482349	#N/A
C1_03310W_A|1137	1634.42	-0.191859	0.142154	-1.34965	0.177128	0.299444
MSTRG.765.1|216|x|C1_03310W_A-T|Ca22chr1A_C_albicans_SC5314|calb	1.36329	-0.863501	1.78825	-0.482876	0.629184	#N/A
C1_03320C_A|1509	892.047	1.20908	0.190631	6.34252	2.26044e-10	2.38936e-09
MSTRG.767.1|1005|x|C1_03330C_A-T|Ca22chr1A_C_albicans_SC5314|calb	2.70113	1.21098	1.2192	0.993255	0.320586	0.466251
C1_03330C_A|1590	779.989	0.279687	0.158435	1.76531	0.0775113	0.157937
C1_03340C_A|882	5181.42	-2.01317	0.180629	-11.1454	7.54237e-29	3.25915e-27
MSTRG.772.1|835|x|C1_03350C_A-T|Ca22chr1A_C_albicans_SC5314|calb	5.43134	-0.797212	0.896446	-0.889303	0.37384	0.52016
C1_03350C_A|1869	5712.1	-1.42083	0.164769	-8.62316	6.51331e-18	1.39521e-16
MSTRG.774.1|2305|x|C1_03360W_A-T|Ca22chr1A_C_albicans_SC5314|calb	7.28067	-0.72851	1.31853	-0.552516	0.580595	0.71068
C1_03360W_A|4233	1266.81	-0.474863	0.292509	-1.62341	0.104502	0.199853
MSTRG.776.1|751|x|C1_03360W_A-T|Ca22chr1A_C_albicans_SC5314|calb	2.10533	-1.58438	1.28053	-1.23728	0.215983	0.347716
C1_03370W_A|1890	18987.7	-1.50832	0.146832	-10.2725	9.37731e-25	3.31012e-23
MSTRG.778.1|1344|x|C1_03380W_A-T|Ca22chr1A_C_albicans_SC5314|calb	45.4755	-0.418871	0.656018	-0.638505	0.523145	0.660297
C1_03380W_A|2667	12890.9	1.20485	0.187079	6.44029	1.19248e-10	1.29392e-09
MSTRG.780.1|644|x|C1_03380W_A-T|Ca22chr1A_C_albicans_SC5314|calb	0.587862	-0.0924456	2.78516	-0.0331922	0.973521	#N/A
MSTRG.781.1|320|x|C1_03390W_A-T|Ca22chr1A_C_albicans_SC5314|calb	0.15351	0	5.46817	0	1	#N/A
C1_03390W_A|1278	1416.71	1.56883	0.230553	6.80466	1.01286e-11	1.2398e-10
MSTRG.782.1|1590|x|C1_03400W_A-T|Ca22chr1A_C_albicans_SC5314|calb	23.5506	1.53985	0.570955	2.69697	0.00699736	0.0208094
C1_03400W_A|1950	598.776	1.28764	0.189413	6.79803	1.06061e-11	1.29194e-10
C1_03410W_A|825	241.918	0.323129	0.237315	1.36161	0.173322	0.2948
MSTRG.786.1|351|x|C1_03410W_A-T|Ca22chr1A_C_albicans_SC5314|calb	0.182794	-3.14746	5.42243	-0.580451	0.56161	#N/A
C1_03420W_A|105	1.13736	-1.46743	1.9369	-0.757619	0.448679	#N/A
C1_03430W_A|1056	368.785	-0.394776	0.229298	-1.72167	0.0851287	0.170139
MSTRG.790.1|575|x|C1_03440C_A-T|Ca22chr1A_C_albicans_SC5314|calb	25.6007	-0.0439608	0.415967	-0.105683	0.915834	0.952706
C1_03440C_A|1437	1802.66	-0.111878	0.14611	-0.765711	0.443848	0.588196
MSTRG.791.1|607|x|C1_03450C_A-T|Ca22chr1A_C_albicans_SC5314|calb	2.29136	-0.444011	1.80007	-0.246663	0.805169	0.87911
C1_03450C_A|3630	1973.59	0.65234	0.158747	4.10931	3.96844e-05	0.000200119
MSTRG.794.1|375|x|C1_03460C_A-T|Ca22chr1A_C_albicans_SC5314|calb	4.03729	-1.91098	1.70917	-1.11807	0.263535	0.403596
C1_03460C_A|2973	72.2829	0.19794	0.333166	0.59412	0.552432	0.685044
MSTRG.796.1|264|x|C1_03460C_A-T|Ca22chr1A_C_albicans_SC5314|calb	0.244271	0	5.46817	0	1	#N/A
MSTRG.798.1|214|u|NA|Ca22chr1A_C_albicans_SC5314|calb	0.0493047	0	5.46817	0	1	#N/A
C1_03470C_A|1410	4.20491	-1.06064	0.969914	-1.09354	0.274157	0.415924
C1_03480C_A|2877	1621.64	0.011471	0.117591	0.0975495	0.92229	0.957119
MSTRG.801.1|857|u|NA|Ca22chr1A_C_albicans_SC5314|calb	32.802	-0.749545	0.700086	-1.07065	0.284328	0.426578
MSTRG.802.1|204|u|NA|Ca22chr1A_C_albicans_SC5314|calb	2.42673	-0.379951	1.74726	-0.217456	0.827853	0.896051
C1_03490W_A|882	2195.37	0.475961	0.208776	2.27977	0.0226213	0.0566946
MSTRG.804.1|792|x|C1_03490W_A-T|Ca22chr1A_C_albicans_SC5314|calb	2.11397	-1.41158	1.44952	-0.973829	0.330141	0.476211
C1_03500W_A|624	7868.93	-0.559126	0.179159	-3.12083	0.0018034	0.00636141
MSTRG.806.1|327|x|C1_03500W_A-T|Ca22chr1A_C_albicans_SC5314|calb	22.4937	0.495873	0.483824	1.0249	0.305409	0.450254
C1_03510C_A|546	4174.4	1.2892	0.165594	7.78529	6.95516e-15	1.1379e-13
MSTRG.808.1|903|x|C1_03510C_A-T|Ca22chr1A_C_albicans_SC5314|calb	3.44707	0.484705	1.0944	0.442895	0.657842	0.77169
MSTRG.809.1|771|u|NA|Ca22chr1A_C_albicans_SC5314|calb	63.2468	-0.45279	0.414339	-1.0928	0.274481	0.416352
C1_03520W_A|1446	4371.38	-0.335294	0.146871	-2.28291	0.0224355	0.0563276
MSTRG.811.1|472|x|C1_03530W_A-T|Ca22chr1A_C_albicans_SC5314|calb	2.07466	0.0916113	1.35562	0.0675788	0.946121	0.971312
C1_03530W_A|1765	888.401	-0.377599	0.140365	-2.69012	0.00714253	0.0211783
C1_03540C_A|408	836.175	0.33529	0.29889	1.12178	0.261954	0.401735
MSTRG.814.1|631|x|C1_03550C_A-T|Ca22chr1A_C_albicans_SC5314|calb	5.03251	-1.93384	1.27782	-1.51339	0.13018	0.236466
C1_03550C_A|1443	2444.65	1.17948	0.171178	6.89037	5.56481e-12	6.98213e-11
MSTRG.816.1|538|x|C1_03550C_A-T|Ca22chr1A_C_albicans_SC5314|calb	0.519022	-2.92638	2.62949	-1.11291	0.265749	#N/A
C1_03560C_A|1035	3491.89	-0.594537	0.179453	-3.31306	0.000922828	0.00349371
MSTRG.818.1|360|x|C1_03560C_A-T|Ca22chr1A_C_albicans_SC5314|calb	0.438856	-2.16051	4.2904	-0.503569	0.614564	#N/A
MSTRG.820.1|214|x|C1_03570C_A-T|Ca22chr1A_C_albicans_SC5314|calb	0.298843	0	4.55529	0	1	#N/A
C1_03570C_A|116	0.078382	0	5.46817	0	1	#N/A
MSTRG.821.1|919|x|C1_03600W_A-T|Ca22chr1A_C_albicans_SC5314|calb	2.85945	1.0937	1.52471	0.717314	0.47318	0.615359
C1_03580W_A|99	0.148538	0	5.46817	0	1	#N/A
C1_03600W_A|828	2732.4	-0.785617	0.165922	-4.73485	2.19219e-06	1.36671e-05
C1_03610C_A|552	569.125	-0.314481	0.248196	-1.26706	0.205132	0.334437
MSTRG.825.1|1480|x|C1_03620C_A-T|Ca22chr1A_C_albicans_SC5314|calb	10.1207	0.240978	0.906859	0.265728	0.790448	0.86976
C1_03620C_A|722	3551.01	-0.273156	0.336829	-0.810964	0.417386	0.563769
C1_03630W_A|3540	560.982	0.593164	0.170801	3.47284	0.000514975	0.00207329
C1_03640C_A|714	691.288	-0.951085	0.255247	-3.72614	0.000194433	0.000861416
MSTRG.829.1|469|x|C1_03640C_A-T|Ca22chr1A_C_albicans_SC5314|calb	1.91765	-0.665479	1.54129	-0.431767	0.665911	0.778514
C1_03650C_A|507	2552.24	-0.658424	0.221275	-2.97558	0.00292431	0.0096913
MSTRG.831.1|416|x|C1_03650C_A-T|Ca22chr1A_C_albicans_SC5314|calb	35.9486	0.502678	0.565655	0.888666	0.374183	0.520419
MSTRG.832.1|493|x|C1_03660W_A-T|Ca22chr1A_C_albicans_SC5314|calb	8.15961	-0.812663	0.889435	-0.913684	0.360883	0.507128
C1_03660W_A|240	333.741	-0.311178	0.448561	-0.693726	0.487854	0.629681
C1_03670C_A|1086	1194.13	-0.107142	0.13749	-0.779272	0.435819	0.580351
MSTRG.836.1|883|u|NA|Ca22chr1A_C_albicans_SC5314|calb	0.633204	0	2.76725	0	1	#N/A
C1_03680W_A|3438	2054.06	-1.99707	0.216377	-9.22961	2.71613e-20	7.12805e-19
MSTRG.838.1|810|x|C1_03680W_A-T|Ca22chr1A_C_albicans_SC5314|calb	4.58839	0.898638	1.28204	0.700945	0.483337	0.624912
C1_03690W_A|1053	1171.34	0.0266027	0.147939	0.179822	0.857292	0.91634
C1_03700C_A|88	0.647367	-2.28534	2.51164	-0.9099	0.362875	#N/A
MSTRG.842.1|304|x|C1_03710C_A-T|Ca22chr1A_C_albicans_SC5314|calb	0.190591	-2.83287	5.46608	-0.518263	0.604275	#N/A
C1_03710C_A|3864	2234.74	-1.06115	0.250194	-4.24133	2.22203e-05	0.000118237
MSTRG.844.1|374|x|C1_03710C_A-T|Ca22chr1A_C_albicans_SC5314|calb	0.151627	0	5.46817	0	1	#N/A
MSTRG.845.1|1339|u|NA|Ca22chr1A_C_albicans_SC5314|calb	62.9699	-1.23861	0.671229	-1.84529	0.064995	0.137064
MSTRG.848.1|692|x|C1_03720C_A-T|Ca22chr1A_C_albicans_SC5314|calb	0.733122	-2.3428	2.38819	-0.980995	0.326595	#N/A
C1_03720C_A|1773	1284.28	-0.738533	0.223865	-3.29901	0.000970275	0.00365814
MSTRG.851.1|376|x|C1_03720C_A-T|Ca22chr1A_C_albicans_SC5314|calb	0.541789	-1.65945	2.58092	-0.642968	0.520245	#N/A
MSTRG.853.1|316|x|C1_03730C_A-T|Ca22chr1A_C_albicans_SC5314|calb	0.429688	-2.20764	3.19548	-0.690864	0.489651	#N/A
C1_03730C_A|1848	2860.23	-1.00251	0.117878	-8.50463	1.82182e-17	3.76573e-16
MSTRG.855.1|550|x|C1_03730C_A-T|Ca22chr1A_C_albicans_SC5314|calb	0.0497899	-2.96254	5.46553	-0.542041	0.58779	#N/A
MSTRG.856.1|431|u|NA|Ca22chr1A_C_albicans_SC5314|calb	281.966	-0.946086	0.191134	-4.94985	7.42694e-07	4.95376e-06
MSTRG.858.1|606|u|NA|Ca22chr1A_C_albicans_SC5314|calb	2.27385	-0.387043	1.75298	-0.220791	0.825255	0.894302
MSTRG.859.1|582|x|C1_03740W_A-T|Ca22chr1A_C_albicans_SC5314|calb	1.14395	0	2.48407	0	1	#N/A
C1_03740W_A|2844	550.216	0.922424	0.239891	3.84518	0.000120462	0.000554634
MSTRG.860.1|716|x|C1_03740W_A-T|Ca22chr1A_C_albicans_SC5314|calb	7.39661	0.918221	0.848789	1.0818	0.279341	0.422255
C1_03750W_A|552	863.408	1.42948	0.262175	5.45238	4.96996e-08	3.93242e-07
C1_03760C_A|1788	1272.25	0.0471163	0.186078	0.253207	0.800108	0.876554
MSTRG.865.1|1464|x|C1_03770W_A-T|Ca22chr1A_C_albicans_SC5314|calb	0.668085	-0.986048	2.56727	-0.384084	0.700916	#N/A
C1_03770W_A|1847	746.222	-0.441487	0.240931	-1.83242	0.066889	0.140226
C1_03780C_A|3222	3797.71	0.474031	0.20024	2.36732	0.0179177	0.0466661
MSTRG.868.1|2170|x|C1_03780C_A-T|Ca22chr1A_C_albicans_SC5314|calb	20.6059	-0.92552	0.633955	-1.45992	0.144313	0.256061
C1_03790C_A|1281	3238.95	-0.598613	0.235504	-2.54184	0.011027	0.0309416
MSTRG.871.1|268|x|C1_03800W_A-T|Ca22chr1A_C_albicans_SC5314|calb	0.283143	-3.04316	5.33979	-0.569903	0.568744	#N/A
C1_03800W_A|933	300.039	0.531143	0.246611	2.15376	0.0312587	0.0744697
C1_03810C_A|1179	305.298	-0.0764599	0.210222	-0.363711	0.716074	0.816776
MSTRG.874.1|215|x|C1_03810C_A-T|Ca22chr1A_C_albicans_SC5314|calb	0.194329	-2.97899	5.46546	-0.545057	0.585714	#N/A
MSTRG.876.1|1330|u|NA|Ca22chr1A_C_albicans_SC5314|calb	3.2897	-1.86391	1.61722	-1.15254	0.249101	0.387168
MSTRG.877.1|708|x|C1_03820W_A-T|Ca22chr1A_C_albicans_SC5314|calb	0.197517	-2.78602	4.18437	-0.665816	0.505528	#N/A
C1_03820W_A|1110	567.443	1.11041	0.206002	5.39028	7.03486e-08	5.43751e-07
MSTRG.879.1|235|x|C1_03820W_A-T|Ca22chr1A_C_albicans_SC5314|calb	1.09987	0.588112	1.62138	0.362722	0.716812	#N/A
MSTRG.880.1|202|x|C1_03830C_A-T|Ca22chr1A_C_albicans_SC5314|calb	1.18798	-1.98756	2.14769	-0.925439	0.354738	#N/A
C1_03830C_A|993	577.272	0.719799	0.159366	4.51664	6.28286e-06	3.64079e-05
C1_03840W_A|270	82.3757	1.4073	0.401258	3.50723	0.000452802	0.00185506
MSTRG.883.1|1953|x|C1_03840W_A-T|Ca22chr1A_C_albicans_SC5314|calb	77.5652	-0.69761	0.361973	-1.92724	0.0539491	0.117881
MSTRG.884.1|2011|x|C1_03860C_A-T|Ca22chr1A_C_albicans_SC5314|calb	3408.84	0.342461	0.356456	0.96074	0.336683	0.482799
C1_03860C_A|4968	1543.69	-0.114661	0.225823	-0.507747	0.61163	0.736076
MSTRG.886.1|2351|x|C1_03860C_A-T|Ca22chr1A_C_albicans_SC5314|calb	22.4973	0.802797	0.567997	1.41338	0.157543	0.274625
C1_03870C_A|1692	941.572	4.6167	0.360036	12.8229	1.22095e-37	8.16004e-36
MSTRG.890.1|284|x|C1_03870C_A-T|Ca22chr1A_C_albicans_SC5314|calb	0.1943	0	4.67557	0	1	#N/A
MSTRG.892.1|810|u|NA|Ca22chr1A_C_albicans_SC5314|calb	0.17749	0	5.46817	0	1	#N/A
MSTRG.893.1|2810|u|NA|Ca22chr1A_C_albicans_SC5314|calb	13.809	1.38876	1.06042	1.30963	0.19032	0.316778
C1_03880C_A|363	0	#N/A	#N/A	#N/A	#N/A	#N/A
MSTRG.896.1|552|x|C1_03880C_A-T|Ca22chr1A_C_albicans_SC5314|calb	0.414218	0	3.72532	0	1	#N/A
MSTRG.897.1|895|x|C1_03890W_A-T|Ca22chr1A_C_albicans_SC5314|calb	0.335721	-3.07269	3.28502	-0.935363	0.349601	#N/A
MSTRG.898.1|734|u|NA|Ca22chr1A_C_albicans_SC5314|calb	0.0493047	0	5.46817	0	1	#N/A
C1_03890W_A|1071	4.84866	-1.37728	1.64237	-0.838593	0.401697	0.548715
MSTRG.900.1|773|x|C1_03890W_A-T|Ca22chr1A_C_albicans_SC5314|calb	6.01569	-1.61545	1.01799	-1.5869	0.112536	0.211749
C1_03900W_A|516	170.259	0.138202	0.346468	0.398888	0.689976	0.796479
C1_03910C_A|2052	412.416	-0.105258	0.197282	-0.533541	0.593659	0.721823
C1_03920C_A|1545	385.335	0.840983	0.259504	3.24073	0.00119226	0.00439426
C1_03930W_A|1509	678.24	-0.109634	0.174734	-0.627436	0.530373	0.665456
MSTRG.907.1|247|x|C1_03930W_A-T|Ca22chr1A_C_albicans_SC5314|calb	0.347522	-2.734	4.0177	-0.68049	0.496194	#N/A
C1_03940W_A|510	4170.97	0.0253605	0.336502	0.0753651	0.939924	0.967725
MSTRG.909.1|705|x|C1_03940W_A-T|Ca22chr1A_C_albicans_SC5314|calb	80.5398	-0.0682374	0.341855	-0.199609	0.841786	0.90489
MSTRG.910.1|625|x|C1_03950C_A-T|Ca22chr1A_C_albicans_SC5314|calb	241.264	-0.00817759	0.436049	-0.0187538	0.985037	0.997636
C1_03950C_A|540	144.002	0.462696	0.281392	1.64431	0.100112	0.19293
MSTRG.912.1|211|x|C1_03950C_A-T|Ca22chr1A_C_albicans_SC5314|calb	0.965156	-2.01185	2.00285	-1.0045	0.31514	#N/A
C1_03960C_A|2610	670.897	0.0857571	0.186674	0.459395	0.645951	0.76238
MSTRG.914.1|702|x|C1_03960C_A-T|Ca22chr1A_C_albicans_SC5314|calb	31.0477	-0.332374	0.614603	-0.540794	0.588649	0.717821
C1_03970W_A|318	22.2758	-0.401851	0.644488	-0.62352	0.532943	0.667678
MSTRG.917.1|231|x|C1_03980W_A-T|Ca22chr1A_C_albicans_SC5314|calb	0.369285	0	4.86469	0	1	#N/A
C1_03980W_A|528	193.281	-0.472239	0.398583	-1.18479	0.236099	0.371477
MSTRG.919.1|656|x|C1_03990W_A-T|Ca22chr1A_C_albicans_SC5314|calb	0.288818	0	5.35375	0	1	#N/A
C1_03990W_A|927	613.951	-0.609642	0.218417	-2.79119	0.0052515	0.0162388
C1_04000C_A|1443	357.832	-0.735543	0.178829	-4.1131	3.90377e-05	0.000197354
MSTRG.923.1|1112|x|C1_04000C_A-T|Ca22chr1A_C_albicans_SC5314|calb	0.914472	-2.77004	2.20462	-1.25647	0.208945	#N/A
C1_04010C_A|1035	1977.1	3.90658	0.240222	16.2624	1.82497e-59	2.77202e-57
MSTRG.926.1|1125|x|C1_04010C_A-T|Ca22chr1A_C_albicans_SC5314|calb	4.42791	1.13785	0.95022	1.19746	0.231127	0.365812
C1_04020C_A|1014	30544.8	4.34996	0.202091	21.5248	9.13069e-103	3.81397e-100
MSTRG.929.1|334|x|C1_04020C_A-T|Ca22chr1A_C_albicans_SC5314|calb	0.981854	2.5283	2.3565	1.07291	0.283313	#N/A
MSTRG.930.1|618|u|NA|Ca22chr1A_C_albicans_SC5314|calb	9.24177	0.341265	0.627773	0.543613	0.586708	0.716064
MSTRG.931.1|454|u|NA|Ca22chr1A_C_albicans_SC5314|calb	15.0773	3.63194	0.725796	5.00408	5.61284e-07	3.85402e-06
C1_04030W_A|2097	837.278	0.0396637	0.182273	0.217606	0.827736	0.896021
C1_04040C_A|2163	970.024	0.581399	0.225916	2.57351	0.0100671	0.0286713
C1_04050C_A|432	2.34537	2.3147	1.56302	1.48091	0.13863	0.248616
MSTRG.935.1|204|u|NA|Ca22chr1A_C_albicans_SC5314|calb	0.189987	-1.46261	5.46817	-0.267477	0.789102	#N/A
C1_04060W_A|1767	218.551	0.301333	0.209192	1.44046	0.149736	0.263769
C1_04070C_A|1191	296.394	0.714799	0.37416	1.91041	0.0560808	0.121559
MSTRG.938.1|220|x|C1_04070C_A-T|Ca22chr1A_C_albicans_SC5314|calb	0.137713	-1.46257	5.46817	-0.26747	0.789107	#N/A
C1_04080W_A|645	362.303	0.585913	0.367985	1.59222	0.111335	0.209918
C1_04090C_A|1488	393.83	-1.04048	0.270706	-3.84359	0.000121247	0.000557569
MSTRG.941.1|461|x|C1_04090C_A-T|Ca22chr1A_C_albicans_SC5314|calb	0.8452	0.206512	2.27925	0.0906056	0.927806	#N/A
C1_04100C_A|849	29354	-0.607876	0.256821	-2.36692	0.0179368	0.0466936
MSTRG.943.1|1647|x|C1_04100C_A-T|Ca22chr1A_C_albicans_SC5314|calb	239.797	-1.30229	0.327921	-3.97135	7.14669e-05	0.000343459
MSTRG.944.1|1511|x|C1_04110W_A-T|Ca22chr1A_C_albicans_SC5314|calb	87.67	-1.25225	0.349533	-3.58263	0.000340157	0.0014298
C1_04110W_A|918	542.093	-1.13995	0.321572	-3.54494	0.000392704	0.0016268
C1_04120C_A|1062	432.536	1.57233	0.262983	5.97881	2.2477e-09	2.1059e-08
C1_04130W_A|2550	1202.86	0.764229	0.168322	4.54028	5.61793e-06	3.28204e-05
C1_04140W_A|1035	1675.23	5.56774	0.210478	26.4528	3.38667e-154	4.24392e-151
C1_04150C_A|585	292.491	-0.792732	0.286901	-2.76309	0.00572569	0.0174574
MSTRG.951.1|464|x|C1_04160C_A-T|Ca22chr1A_C_albicans_SC5314|calb	18.5723	-0.637193	0.737732	-0.863719	0.387742	0.534238
C1_04160C_A|903	220.355	1.33726	0.317682	4.20944	2.56002e-05	0.000134579
MSTRG.954.1|529|x|C1_04160C_A-T|Ca22chr1A_C_albicans_SC5314|calb	3.16296	-0.626345	1.32477	-0.472795	0.636359	0.754437
C1_04170C_A|396	10668.8	0.0287287	0.241689	0.118866	0.905381	0.946252
MSTRG.956.1|230|x|C1_04170C_A-T|Ca22chr1A_C_albicans_SC5314|calb	0.333933	0	5.20546	0	1	#N/A
MSTRG.957.1|799|x|C1_04180W_A-T|Ca22chr1A_C_albicans_SC5314|calb	2.30637	-0.0949873	1.23485	-0.0769223	0.938685	0.966832
MSTRG.958.1|263|u|NA|Ca22chr1A_C_albicans_SC5314|calb	3.46044	-1.69573	1.20358	-1.40891	0.158863	0.275892
C1_04180W_A|393	7889.66	0.0886665	0.245867	0.360628	0.718377	0.818203
MSTRG.960.1|359|x|C1_04180W_A-T|Ca22chr1A_C_albicans_SC5314|calb	0.938742	-1.09601	1.77364	-0.617943	0.536613	#N/A
MSTRG.961.1|363|x|C1_04190C_A-T|Ca22chr1A_C_albicans_SC5314|calb	33.583	0.426252	0.638358	0.667732	0.504305	0.644607
C1_04190C_A|1173	844.89	-0.043153	0.180599	-0.238944	0.811149	0.883504
MSTRG.963.1|934|x|C1_04200C_A-T|Ca22chr1A_C_albicans_SC5314|calb	14.8877	-0.637877	0.619069	-1.03038	0.302831	0.446912
C1_04200C_A|810	1815.97	0.030094	0.211277	0.142439	0.886734	0.935245
MSTRG.967.1|886|x|C1_04210C_A-T|Ca22chr1A_C_albicans_SC5314|calb	2.94367	-1.30356	1.06914	-1.21926	0.222747	0.355552
C1_04210C_A|1400	6212.38	-0.139725	0.165645	-0.843524	0.398936	0.54576
MSTRG.968.1|1136|x|C1_04210C_A-T|Ca22chr1A_C_albicans_SC5314|calb	6.13733	1.2696	0.806723	1.57377	0.11554	0.216023
C1_04220C_A|570	780.56	0.121569	0.186303	0.652533	0.514057	0.652002
MSTRG.970.1|262|x|C1_04220C_A-T|Ca22chr1A_C_albicans_SC5314|calb	4.01331	-1.00426	1.60252	-0.626673	0.530873	0.665762
MSTRG.971.1|276|x|C1_04230W_A-T|Ca22chr1A_C_albicans_SC5314|calb	0.173514	0	5.46817	0	1	#N/A
C1_04230W_A|981	2157.7	-0.238317	0.188497	-1.2643	0.206123	0.335724
MSTRG.973.1|322|x|C1_04230W_A-T|Ca22chr1A_C_albicans_SC5314|calb	0.944784	-1.11131	1.95714	-0.567823	0.570155	#N/A
C1_04240C_A|318	10927	-0.287343	0.307354	-0.934895	0.349842	0.495713
C1_04250C_A|510	11.73	-4.52271	1.4026	-3.22452	0.00126183	0.00461844
MSTRG.976.1|845|x|C1_04260W_A-T|Ca22chr1A_C_albicans_SC5314|calb	3.71977	-1.7255	1.39286	-1.23882	0.215413	0.346965
C1_04260W_A|411	8870.18	-0.438185	0.313663	-1.39699	0.162415	0.280534
MSTRG.978.1|319|x|C1_04270C_A-T|Ca22chr1A_C_albicans_SC5314|calb	3.32053	-0.903922	1.14059	-0.792502	0.428068	0.573637
C1_04270C_A|1236	1.10587	0	2.20125	0	1	#N/A
MSTRG.980.1|593|x|C1_04270C_A-T|Ca22chr1A_C_albicans_SC5314|calb	1.94003	-0.441491	1.46717	-0.300913	0.763481	0.850055
C1_04280C_A|1185	302.367	0.189279	0.236844	0.799171	0.424191	0.570042
MSTRG.983.1|510|x|C1_04290C_A-T|Ca22chr1A_C_albicans_SC5314|calb	0.89072	-2.83608	2.3974	-1.18298	0.236816	#N/A
C1_04290C_A|3108	24606.9	-0.667426	0.163474	-4.08277	4.45019e-05	0.000222398
MSTRG.985.1|2581|x|C1_04290C_A-T|Ca22chr1A_C_albicans_SC5314|calb	154.122	-0.476777	0.315553	-1.51092	0.130808	0.237521
C1_04300C_A|1938	30831.5	-2.41609	0.284184	-8.50185	1.86589e-17	3.84098e-16
MSTRG.987.1|746|x|C1_04300C_A-T|Ca22chr1A_C_albicans_SC5314|calb	6.46811	-3.35221	1.00859	-3.32365	0.000888478	0.0033777
MSTRG.988.1|475|x|C1_04310C_A-T|Ca22chr1A_C_albicans_SC5314|calb	32.8451	0.594411	0.525479	1.13118	0.25798	0.397823
C1_04310C_A|765	116.731	-0.523846	0.302461	-1.73195	0.0832827	0.167316
MSTRG.990.1|1425|x|C1_04310C_A-T|Ca22chr1A_C_albicans_SC5314|calb	20.053	-1.51209	0.541169	-2.79411	0.0052043	0.0161427
MSTRG.991.1|1514|x|C1_04320W_A-T|Ca22chr1A_C_albicans_SC5314|calb	2.22435	-1.53864	1.30151	-1.1822	0.237126	0.372776
C1_04320W_A|786	661.927	1.27838	0.247412	5.167	2.37876e-07	1.71315e-06
MSTRG.993.1|2275|x|C1_04330W_A-T|Ca22chr1A_C_albicans_SC5314|calb	6.53977	-1.91778	1.32961	-1.44237	0.149199	0.263192
C1_04330W_A|1611	2318.3	-0.888853	0.1401	-6.3444	2.23299e-10	2.36386e-09
C1_04340C_A|954	256.365	0.168616	0.209242	0.805842	0.420334	0.566454
MSTRG.996.1|663|x|C1_04340C_A-T|Ca22chr1A_C_albicans_SC5314|calb	4.73439	2.22345	1.25172	1.77631	0.0756819	0.154825
C1_04350C_A|2370	200.057	-0.12305	0.248457	-0.495255	0.62042	0.742598
MSTRG.998.1|1543|x|C1_04350C_A-T|Ca22chr1A_C_albicans_SC5314|calb	13.0666	0.988049	0.820725	1.20387	0.228639	0.362789
C1_04360C_A|252	17897.2	-0.136822	0.327846	-0.417336	0.676433	0.787052
MSTRG.1001.1|345|x|C1_04370C_A-T|Ca22chr1A_C_albicans_SC5314|calb	3.8272	-1.11023	1.65729	-0.669909	0.502916	0.643653
C1_04370C_A|603	2180.69	-0.0578923	0.229422	-0.25234	0.800778	0.876876
MSTRG.1003.1|220|u|NA|Ca22chr1A_C_albicans_SC5314|calb	2.92515	-1.68889	1.5979	-1.05695	0.290536	0.43349
MSTRG.1004.1|480|x|C1_04380W_A-T|Ca22chr1A_C_albicans_SC5314|calb	0.604597	-0.067852	2.78569	-0.0243573	0.980568	#N/A
C1_04380W_A|945	1322.55	-1.02093	0.137921	-7.40226	1.33888e-13	1.97386e-12
MSTRG.1007.1|537|x|C1_04390C_A-T|Ca22chr1A_C_albicans_SC5314|calb	77.2121	-1.1449	0.363554	-3.14919	0.00163725	0.00582451
C1_04390C_A|2226	1406.99	-0.087294	0.256092	-0.340869	0.733202	0.829237
MSTRG.1008.1|222|x|C1_04400C_A-T|Ca22chr1A_C_albicans_SC5314|calb	0.0858277	0	5.46817	0	1	#N/A
C1_04400C_A|3220	8167.14	0.097729	0.153416	0.63702	0.524112	0.661074
MSTRG.1010.1|1073|x|C1_04400C_A-T|Ca22chr1A_C_albicans_SC5314|calb	2.22407	-1.5643	1.5621	-1.00141	0.316629	0.462241
C1_04410C_A|534	1626.08	-0.787669	0.22808	-3.45348	0.000553401	0.00221471
MSTRG.1012.1|471|x|C1_04420C_A-T|Ca22chr1A_C_albicans_SC5314|calb	0.267066	-1.39763	4.77449	-0.292729	0.769729	#N/A
C1_04420C_A|840	3533.85	-0.484883	0.119641	-4.05282	5.06029e-05	0.000249653
MSTRG.1015.1|300|x|C1_04430C_A-T|Ca22chr1A_C_albicans_SC5314|calb	0.821514	-0.931786	2.36099	-0.394659	0.693094	#N/A
C1_04430C_A|827	1353.48	0.57966	0.193085	3.00209	0.00268135	0.00898112
C1_04440W_A|369	0.493152	-1.20388	3.03806	-0.396268	0.691908	#N/A
C1_04450C_A|833	83.0248	-2.2278	0.357869	-6.22519	4.80969e-10	4.92012e-09
MSTRG.1017.1|684|x|C1_04450C_A-T|Ca22chr1A_C_albicans_SC5314|calb	1.87628	-2.55273	2.03233	-1.25606	0.209094	0.339515
C1_04460C_A|810	337.202	-0.210037	0.239443	-0.877189	0.380384	0.526997
MSTRG.1018.1|770|x|C1_04460C_A-T|Ca22chr1A_C_albicans_SC5314|calb	3.14615	-2.01806	1.73982	-1.15993	0.246079	0.383721
C1_04470C_A|522	348.082	-2.7275	0.273138	-9.98581	1.75861e-23	5.76146e-22
MSTRG.1019.1|205|x|C1_04470C_A-T|Ca22chr1A_C_albicans_SC5314|calb	0.459969	-3.91071	3.62782	-1.07798	0.281044	#N/A
MSTRG.1021.1|810|x|C1_04480C_A-T|Ca22chr1A_C_albicans_SC5314|calb	6.70801	-1.39663	0.862896	-1.61854	0.105547	0.201352
C1_04480C_A|4194	2023.43	0.185845	0.227266	0.817741	0.413505	0.560188
MSTRG.1023.1|258|x|C1_04480C_A-T|Ca22chr1A_C_albicans_SC5314|calb	0.148332	0	5.46817	0	1	#N/A
MSTRG.1024.1|595|x|C1_04490W_A-T|Ca22chr1A_C_albicans_SC5314|calb	1.21691	-2.39739	2.08841	-1.14795	0.250989	#N/A
MSTRG.1025.1|211|u|NA|Ca22chr1A_C_albicans_SC5314|calb	1.45469	-0.638509	2.0205	-0.316015	0.751991	#N/A
C1_04490W_A|1122	2361.42	0.515385	0.206364	2.49746	0.0125088	0.0344245
MSTRG.1027.1|694|x|C1_04490W_A-T|Ca22chr1A_C_albicans_SC5314|calb	4.68601	0.923159	1.25621	0.734876	0.462415	0.605367
C1_04500W_A|1653	17386.3	1.07088	0.259443	4.12761	3.66548e-05	0.000186436
MSTRG.1029.1|616|x|C1_04500W_A-T|Ca22chr1A_C_albicans_SC5314|calb	1.20522	-2.35907	2.24969	-1.04862	0.294353	#N/A
C1_04510W_A|1440	450.217	0.966789	0.176337	5.48261	4.19103e-08	3.33983e-07
C1_04520C_A|1078	2936.64	-0.655291	0.136246	-4.80961	1.51226e-06	9.68097e-06
MSTRG.1032.1|555|x|C1_04520C_A-T|Ca22chr1A_C_albicans_SC5314|calb	1.38713	-0.840183	2.22089	-0.37831	0.705201	#N/A
C1_04530C_A|1560	863.04	-0.0825079	0.171192	-0.481962	0.629833	0.74949
MSTRG.1034.1|433|x|C1_04540C_A-T|Ca22chr1A_C_albicans_SC5314|calb	1.40789	0	1.91088	0	1	#N/A
C1_04540C_A|2841	827.338	0.303688	0.15751	1.92806	0.0538481	0.117712
C1_04550W_A|303	713.731	0.222226	0.258948	0.858188	0.390789	0.537181
MSTRG.1037.1|576|x|C1_04550W_A-T|Ca22chr1A_C_albicans_SC5314|calb	4.73374	-1.23503	1.2669	-0.974842	0.329639	0.475555
C1_04560W_A|1734	581.679	1.01811	0.168365	6.04704	1.47532e-09	1.41532e-08
C1_04570C_A|1398	168.701	0.086576	0.223356	0.387614	0.698302	0.802899
C1_04580C_A|828	763.114	1.84773	0.231847	7.96959	1.59202e-15	2.80492e-14
MSTRG.1042.1|1374|x|C1_04580C_A-T|Ca22chr1A_C_albicans_SC5314|calb	2.65323	0.869877	1.2696	0.68516	0.493243	0.634997
MSTRG.1044.1|1328|x|C1_04590W_A-T|Ca22chr1A_C_albicans_SC5314|calb	9.291	-1.32908	1.16589	-1.13997	0.254298	0.393355
C1_04590W_A|189	14889.2	4.71827	0.537019	8.78604	1.54921e-18	3.53777e-17
C1_04600C_A|1038	2128.6	-1.06537	0.15812	-6.73772	1.6089e-11	1.92703e-10
MSTRG.1047.1|702|x|C1_04600C_A-T|Ca22chr1A_C_albicans_SC5314|calb	0.826283	-3.12933	2.74683	-1.13925	0.254599	#N/A
MSTRG.1048.1|2985|x|C1_04610W_A-T|Ca22chr1A_C_albicans_SC5314|calb	7.50068	-1.56726	0.912052	-1.71839	0.0857255	0.170991
C1_04610W_A|2143	42056.9	-0.451003	0.228172	-1.97659	0.0480877	0.106891
C1_04620W_A|1731	3199.73	0.0583792	0.133771	0.436411	0.662538	0.775294
C1_04630C_A|3492	1155.42	-0.645525	0.199874	-3.22965	0.0012394	0.00454627
MSTRG.1052.1|831|u|NA|Ca22chr1A_C_albicans_SC5314|calb	16.6732	-2.18022	0.671583	-3.24639	0.00116879	0.00432525
MSTRG.1053.1|854|x|C1_04640W_A-T|Ca22chr1A_C_albicans_SC5314|calb	2.65899	-0.479858	1.19097	-0.402914	0.687011	0.794465
C1_04640W_A|1962	1029.38	-0.17169	0.147445	-1.16443	0.24425	0.381641
MSTRG.1055.1|241|x|C1_04640W_A-T|Ca22chr1A_C_albicans_SC5314|calb	0.235294	-3.30953	5.46427	-0.605666	0.544736	#N/A
C1_04650W_A|2178	79.2954	0.921307	0.315533	2.91984	0.0035021	0.0113473
MSTRG.1057.1|875|x|C1_04650W_A-T|Ca22chr1A_C_albicans_SC5314|calb	1.14457	1.08775	1.91196	0.56892	0.569411	#N/A
C1_04660W_A|5442	321.258	0.934202	0.240505	3.88433	0.000102611	0.00047801
MSTRG.1060.1|279|x|C1_04660W_A-T|Ca22chr1A_C_albicans_SC5314|calb	18.6895	-0.704973	0.682788	-1.03249	0.301842	0.445782
C1_04670W_A|1242	1104.51	-0.764298	0.129873	-5.88497	3.98117e-09	3.60861e-08
MSTRG.1062.1|1302|x|C1_04670W_A-T|Ca22chr1A_C_albicans_SC5314|calb	7.03759	-0.329704	1.00345	-0.32857	0.742481	0.835988
C1_04680W_A|927	16124.7	-0.817536	0.144237	-5.66802	1.44453e-08	1.22e-07
MSTRG.1065.1|665|x|C1_04680W_A-T|Ca22chr1A_C_albicans_SC5314|calb	0.874735	-2.65487	2.35649	-1.12662	0.259902	#N/A
MSTRG.1066.1|445|x|C1_04690C_A-T|Ca22chr1A_C_albicans_SC5314|calb	94.1285	-2.11933	0.514877	-4.11619	3.8519e-05	0.000194952
C1_04690C_A|1908	13.0411	-0.727543	1.09603	-0.663799	0.506819	0.646584
MSTRG.1068.1|384|x|C1_04700C_A-T|Ca22chr1A_C_albicans_SC5314|calb	0.235133	0	5.46817	0	1	#N/A
C1_04700C_A|2736	586.516	1.55614	0.204139	7.62295	2.47949e-14	3.93618e-13
MSTRG.1070.1|901|x|C1_04700C_A-T|Ca22chr1A_C_albicans_SC5314|calb	37.8306	3.20933	0.694491	4.62113	3.81649e-06	2.28148e-05
C1_04710C_A|588	465.565	0.41444	0.250995	1.65119	0.0986998	0.190869
MSTRG.1073.1|491|x|C1_04710C_A-T|Ca22chr1A_C_albicans_SC5314|calb	1.67182	1.57467	1.69274	0.930252	0.352241	0.498407
MSTRG.1075.1|391|x|C1_04720W_A-T|Ca22chr1A_C_albicans_SC5314|calb	3.47024	-1.38811	1.56227	-0.888524	0.374259	0.520453
C1_04720W_A|222	722.326	0.425267	0.365639	1.16308	0.244798	0.382318
C1_04730C_A|1287	2537.5	-0.387797	0.159392	-2.43298	0.014975	0.0401186
MSTRG.1078.1|457|u|NA|Ca22chr1A_C_albicans_SC5314|calb	0.237104	-1.46258	5.46817	-0.267472	0.789106	#N/A
MSTRG.1080.1|231|u|NA|Ca22chr1A_C_albicans_SC5314|calb	0	#N/A	#N/A	#N/A	#N/A	#N/A
C1_04740W_A|1047	769.893	1.49186	0.238748	6.24869	4.13912e-10	4.27277e-09
MSTRG.1082.1|743|x|C1_04750W_A-T|Ca22chr1A_C_albicans_SC5314|calb	5.92535	0.210038	1.4956	0.140438	0.888314	0.936153
C1_04750W_A|1185	36.9188	-4.03701	0.567278	-7.11646	1.10735e-12	1.49611e-11
C1_04760C_A|2964	513.822	2.3375	0.243612	9.59517	8.37803e-22	2.44156e-20
MSTRG.1086.1|1048|x|C1_04770C_A-T|Ca22chr1A_C_albicans_SC5314|calb	29.1702	1.1151	0.981072	1.13661	0.255701	0.394977
C1_04770C_A|1161	1504.46	2.19468	0.209701	10.4658	1.24058e-25	4.67551e-24
MSTRG.1087.1|1794|x|C1_04780C_A-T|Ca22chr1A_C_albicans_SC5314|calb	7.42355	0.460317	0.948955	0.485078	0.627621	0.748145
C1_04780C_A|2658	900.218	-0.533086	0.169052	-3.15338	0.00161394	0.00575176
C1_04790W_A|675	692.756	-0.450981	0.18824	-2.39578	0.0165849	0.0437767
MSTRG.1091.1|220|x|C1_04790W_A-T|Ca22chr1A_C_albicans_SC5314|calb	0.132467	0	5.46817	0	1	#N/A
C1_04800C_A|2112	7.07052	-0.40745	0.686852	-0.593213	0.553038	0.685563
MSTRG.1093.1|574|x|C1_04800C_A-T|Ca22chr1A_C_albicans_SC5314|calb	3.03764	2.90779	1.06062	2.74158	0.00611445	0.0184965
MSTRG.1094.1|202|u|NA|Ca22chr1A_C_albicans_SC5314|calb	0.0382066	0	5.46817	0	1	#N/A
C1_04810W_A|2127	1168.1	-0.588111	0.191596	-3.06954	0.0021439	0.00739847
C1_04820C_A|372	1224.5	-0.0361745	0.374567	-0.0965768	0.923062	0.957246
C1_04830W_A|2811	6204.93	-0.992846	0.211205	-4.70087	2.59052e-06	1.59227e-05
MSTRG.1098.1|229|x|C1_04830W_A-T|Ca22chr1A_C_albicans_SC5314|calb	8.97226	-0.0339735	0.746081	-0.045536	0.96368	0.981698
C1_04840C_A|372	375.307	-0.0494253	0.365743	-0.135137	0.892504	0.939256
MSTRG.1100.1|628|x|C1_04840C_A-T|Ca22chr1A_C_albicans_SC5314|calb	0.72047	-0.654004	2.31063	-0.283041	0.777146	#N/A
C1_04850C_A|173	335.523	-0.159726	0.183077	-0.872455	0.38296	0.529396
C1_04860W_A|2571	1556.14	-0.211465	0.141793	-1.49137	0.135865	0.244928
MSTRG.1105.1|231|x|C1_04860W_A-T|Ca22chr1A_C_albicans_SC5314|calb	0.0854108	-1.46253	5.46817	-0.267463	0.789113	#N/A
MSTRG.1107.1|379|x|C1_04870W_A-T|Ca22chr1A_C_albicans_SC5314|calb	1.61541	0.348412	1.75729	0.198267	0.842836	0.905374
C1_04870W_A|1767	27.5395	-4.51644	0.702539	-6.42874	1.28665e-10	1.38995e-09
MSTRG.1110.1|292|x|C1_04880C_A-T|Ca22chr1A_C_albicans_SC5314|calb	0.453402	-3.27835	3.06353	-1.07012	0.284565	#N/A
C1_04880C_A|363	1205.01	-0.908236	0.248342	-3.65721	0.00025498	0.00110085
C1_04890W_A|1191	7758.79	-0.859837	0.107767	-7.97868	1.47905e-15	2.61508e-14
MSTRG.1113.1|406|x|C1_04890W_A-T|Ca22chr1A_C_albicans_SC5314|calb	2.63994	-3.19507	1.379	-2.31694	0.0205067	0.0522042
MSTRG.1114.1|953|x|C1_04900W_A-T|Ca22chr1A_C_albicans_SC5314|calb	0.663835	-0.749466	2.5029	-0.299439	0.764605	#N/A
C1_04900W_A|2292	1072.31	0.316797	0.175233	1.80787	0.0706272	0.146501
MSTRG.1116.1|219|x|C1_04910C_A-T|Ca22chr1A_C_albicans_SC5314|calb	10.7126	0.338683	0.712591	0.475283	0.634585	0.753086
C1_04910C_A|960	1030.35	0.133716	0.249428	0.536091	0.591896	0.720378
MSTRG.1118.1|829|x|C1_04910C_A-T|Ca22chr1A_C_albicans_SC5314|calb	57.6617	0.0792478	0.558097	0.141997	0.887083	0.935515
C1_04930C_A|702	236.633	-2.30529	0.256958	-8.97145	2.92648e-19	7.20834e-18
MSTRG.1121.1|963|x|C1_04930C_A-T|Ca22chr1A_C_albicans_SC5314|calb	4.41296	1.73126	1.27806	1.3546	0.175546	0.297472
C1_04940C_A|537	55.2035	-1.41606	0.441361	-3.20839	0.00133479	0.00486062
MSTRG.1124.1|2683|x|C1_04940C_A-T|Ca22chr1A_C_albicans_SC5314|calb	1.17505	-1.47284	2.04811	-0.719121	0.472066	#N/A
MSTRG.1125.1|1515|u|NA|Ca22chr1A_C_albicans_SC5314|calb	61.2899	-1.08882	0.437773	-2.48718	0.0128761	0.0352492
MSTRG.1126.1|247|u|NA|Ca22chr1A_C_albicans_SC5314|calb	0.073287	-2.97899	5.46546	-0.545058	0.585713	#N/A
MSTRG.1129.1|413|u|NA|Ca22chr1A_C_albicans_SC5314|calb	0	#N/A	#N/A	#N/A	#N/A	#N/A
MSTRG.1130.1|450|x|C1_04950C_A-T|Ca22chr1A_C_albicans_SC5314|calb	0.125169	0	5.46817	0	1	#N/A
C1_04950C_A|4188	689.781	0.174663	0.265913	0.656844	0.511282	0.650044
MSTRG.1131.1|1551|x|C1_04950C_A-T|Ca22chr1A_C_albicans_SC5314|calb	2.4031	-0.799216	1.44495	-0.553111	0.580187	0.710354
C1_04960C_A|1986	572.121	-0.139868	0.198473	-0.70472	0.480985	0.622746
MSTRG.1133.1|933|x|C1_04960C_A-T|Ca22chr1A_C_albicans_SC5314|calb	2.46634	0.123153	1.45186	0.0848242	0.932401	0.962863
MSTRG.1134.1|355|u|NA|Ca22chr1A_C_albicans_SC5314|calb	0.065316	-2.83284	5.46608	-0.518259	0.604278	#N/A
C1_04970W_A|4092	2089.85	-0.92611	0.166411	-5.56518	2.61882e-08	2.13618e-07
MSTRG.1136.1|1148|x|C1_04970W_A-T|Ca22chr1A_C_albicans_SC5314|calb	2.66293	-0.726686	1.34594	-0.539911	0.589258	0.718215
MSTRG.1137.1|864|x|C1_04980C_A-T|Ca22chr1A_C_albicans_SC5314|calb	1.46941	-0.0894504	1.61432	-0.0554105	0.955811	#N/A
C1_04980C_A|1560	1502.23	0.368885	0.229447	1.60771	0.107898	0.204554
MSTRG.1139.1|573|x|C1_04980C_A-T|Ca22chr1A_C_albicans_SC5314|calb	10.1344	-2.47163	1.41064	-1.75213	0.0797515	0.16155
MSTRG.1141.1|384|x|C1_04990C_A-T|Ca22chr1A_C_albicans_SC5314|calb	0.0997258	0	5.46817	0	1	#N/A
C1_04990C_A|1134	544.758	0.315289	0.184173	1.71192	0.086911	0.172908
MSTRG.1143.1|259|x|C1_04990C_A-T|Ca22chr1A_C_albicans_SC5314|calb	0.0968629	-1.46256	5.46817	-0.267467	0.789109	#N/A
MSTRG.1144.1|2727|x|C1_05000W_A-T|Ca22chr1A_C_albicans_SC5314|calb	1.30385	-1.49107	1.82036	-0.81911	0.412724	#N/A
MSTRG.1145.1|450|u|NA|Ca22chr1A_C_albicans_SC5314|calb	0	#N/A	#N/A	#N/A	#N/A	#N/A
MSTRG.1146.1|1504|u|NA|Ca22chr1A_C_albicans_SC5314|calb	1.50282	-0.264766	1.81511	-0.145868	0.884026	#N/A
C1_05000W_A|1965	290.888	0.91875	0.261395	3.51479	0.000440101	0.00180798
MSTRG.1148.1|202|x|C1_05000W_A-T|Ca22chr1A_C_albicans_SC5314|calb	1.40142	1.21647	1.42792	0.85192	0.394259	#N/A
C1_05010C_A|975	782.096	1.30228	0.287082	4.53627	5.72567e-06	3.33526e-05
MSTRG.1150.1|754|x|C1_05020C_A-T|Ca22chr1A_C_albicans_SC5314|calb	4.5964	0.758204	1.06876	0.709424	0.478062	0.620237
C1_05020C_A|1743	416.8	0.765527	0.183809	4.16479	3.11638e-05	0.000160791
MSTRG.1153.1|369|x|C1_05030C_A-T|Ca22chr1A_C_albicans_SC5314|calb	1.99548	-4.69629	1.61538	-2.90723	0.00364639	0.0117768
C1_05030C_A|696	362.591	-0.130194	0.231634	-0.562067	0.574071	0.70519
MSTRG.1155.1|646|x|C1_05050C_A-T|Ca22chr1A_C_albicans_SC5314|calb	46.371	1.02289	0.609618	1.67791	0.0933639	0.182771
C1_05050C_A|2361	1414.63	0.342266	0.198375	1.72535	0.0844645	0.169182
MSTRG.1157.1|206|x|C1_05050C_A-T|Ca22chr1A_C_albicans_SC5314|calb	0	#N/A	#N/A	#N/A	#N/A	#N/A
MSTRG.1158.1|206|x|C1_05060W_A-T|Ca22chr1A_C_albicans_SC5314|calb	0.150158	0	5.46817	0	1	#N/A
C1_05060W_A|1149	693.942	0.560694	0.22412	2.50175	0.012358	0.0340916
C1_05070C_A|2658	851.715	-0.131609	0.174715	-0.75328	0.451281	0.594416
MSTRG.1161.1|2226|x|C1_05080W_A-T|Ca22chr1A_C_albicans_SC5314|calb	35.1841	0.266273	0.428712	0.6211	0.534534	0.668835
MSTRG.1162.1|558|u|NA|Ca22chr1A_C_albicans_SC5314|calb	3.46548	-1.01217	1.43993	-0.702933	0.482098	0.623697
MSTRG.1163.1|508|u|NA|Ca22chr1A_C_albicans_SC5314|calb	0.192416	0	5.31001	0	1	#N/A
C1_05080W_A|1728	5.89522	1.81172	0.865021	2.09442	0.0362222	0.0841937
MSTRG.1165.1|601|x|C1_05080W_A-T|Ca22chr1A_C_albicans_SC5314|calb	19.1486	0.172971	0.60759	0.284684	0.775886	0.858717
C1_05090W_A|1116	594.354	-0.15429	0.152703	-1.01039	0.312307	0.458267
MSTRG.1167.1|442|x|C1_05090W_A-T|Ca22chr1A_C_albicans_SC5314|calb	1.11903	0.118484	2.1459	0.0552143	0.955968	#N/A
C1_05100W_A|804	237.554	0.301156	0.159569	1.88731	0.0591187	0.126991
C1_05110C_A|1113	9511.58	-2.18029	0.156309	-13.9486	3.20733e-44	2.97717e-42
MSTRG.1170.1|834|x|C1_05120W_A-T|Ca22chr1A_C_albicans_SC5314|calb	0.822525	-2.40522	2.05239	-1.17191	0.241232	#N/A
C1_05120W_A|1281	921.384	0.626834	0.145809	4.29902	1.71556e-05	9.29144e-05
MSTRG.1171.1|468|x|C1_05120W_A-T|Ca22chr1A_C_albicans_SC5314|calb	1.18704	-0.351924	1.79528	-0.196027	0.844589	#N/A
C1_05130W_A|441	0.170215	-0.807438	5.43771	-0.148489	0.881957	#N/A
MSTRG.1174.1|3359|u|NA|Ca22chr1A_C_albicans_SC5314|calb	13.2043	-4.16004	0.922955	-4.5073	6.56569e-06	3.79591e-05
MSTRG.1176.1|207|u|NA|Ca22chr1A_C_albicans_SC5314|calb	0.0406558	-2.63035	5.46704	-0.481128	0.630425	#N/A
MSTRG.1177.1|2623|u|NA|Ca22chr1A_C_albicans_SC5314|calb	22.4692	-3.24441	0.988921	-3.28076	0.00103529	0.00387268
MSTRG.1178.1|342|u|NA|Ca22chr1A_C_albicans_SC5314|calb	0.351415	0	4.9868	0	1	#N/A
MSTRG.1179.1|1685|u|NA|Ca22chr1A_C_albicans_SC5314|calb	6.45184	-1.51821	1.53638	-0.988178	0.323065	0.46818
MSTRG.1180.1|613|u|NA|Ca22chr1A_C_albicans_SC5314|calb	1.42883	-2.48868	1.91159	-1.30189	0.192954	#N/A
MSTRG.1181.1|222|u|NA|Ca22chr1A_C_albicans_SC5314|calb	13.8287	-0.0975837	0.804898	-0.121237	0.903503	0.945247
C1_05140W_A|1269	4711.27	0.145248	0.164939	0.880615	0.378526	0.52508
MSTRG.1183.1|1120|x|C1_05140W_A-T|Ca22chr1A_C_albicans_SC5314|calb	18.0314	2.18636	0.704668	3.10268	0.00191775	0.00670577
C1_05150C_A|234	1.5132	-0.357996	1.74707	-0.204912	0.837641	#N/A
MSTRG.1185.1|5179|u|NA|Ca22chr1A_C_albicans_SC5314|calb	154.863	-0.0112859	0.452448	-0.0249441	0.9801	0.99378
C1_05160C_A|1197	5747.81	4.6216	0.310323	14.8929	3.66663e-50	4.53803e-48
MSTRG.1188.1|940|x|C1_05170C_A-T|Ca22chr1A_C_albicans_SC5314|calb	149.835	-1.07352	1.37771	-0.779209	0.435857	0.580351
C1_05170C_A|1281	2809.73	0.17945	0.174754	1.02688	0.304479	0.44908
MSTRG.1191.1|3471|x|C1_05180C_A-T|Ca22chr1A_C_albicans_SC5314|calb	57.1229	-0.528334	0.4737	-1.11533	0.264707	0.404958
C1_05180C_A|387	1000.67	-0.139026	0.314426	-0.442159	0.658374	0.771875
C1_05190C_A|333	1562.31	0.0350258	0.282969	0.12378	0.90149	0.944388
C1_05200C_A|894	856.528	0.429655	0.148908	2.88537	0.00390954	0.0125418
MSTRG.1193.1|1222|x|C1_05210C_A-T|Ca22chr1A_C_albicans_SC5314|calb	9.51359	-0.958108	0.945478	-1.01336	0.310889	0.456587
C1_05210C_A|1158	1752.25	-0.570937	0.135346	-4.21834	2.46104e-05	0.000130058
MSTRG.1196.1|412|x|C1_05210C_A-T|Ca22chr1A_C_albicans_SC5314|calb	4.89928	0.192505	1.15644	0.166463	0.867792	0.923428
C1_05220C_A|438	141.313	-0.0147402	0.259275	-0.0568515	0.954663	0.97638
MSTRG.1198.1|222|x|C1_05220C_A-T|Ca22chr1A_C_albicans_SC5314|calb	2.14439	-0.214889	1.75526	-0.122426	0.902562	0.944766
C1_05230W_A|588	477.171	0.511259	0.255494	2.00106	0.0453859	0.101811
C1_05240C_A|1335	4372.38	-0.717058	0.194965	-3.67789	0.000235171	0.00102237
C1_05250W_A|615	8.5032	-1.0277	0.801247	-1.28263	0.199622	0.327398
MSTRG.1202.1|416|x|C1_05260C_A-T|Ca22chr1A_C_albicans_SC5314|calb	1.0763	-0.157825	1.62208	-0.0972977	0.92249	#N/A
C1_05260C_A|1917	664.212	-0.234321	0.250073	-0.937011	0.348753	0.494449
MSTRG.1204.1|863|x|C1_05260C_A-T|Ca22chr1A_C_albicans_SC5314|calb	23.0149	-1.18554	0.47108	-2.51664	0.011848	0.0328746
C1_05270C_A|720	1627.87	-1.07653	0.151775	-7.09293	1.31303e-12	1.75508e-11
C1_05280W_A|1749	556.714	0.607231	0.178289	3.40588	0.000659522	0.00259668
C1_05290W_A|1959	6525.55	-1.11266	0.14607	-7.61734	2.58948e-14	4.09457e-13
MSTRG.1209.1|309|x|C1_05290W_A-T|Ca22chr1A_C_albicans_SC5314|calb	11.0906	1.02171	0.732895	1.39408	0.163295	0.281761
C1_05300C_A|2109	3881.07	-0.0160735	0.129923	-0.123715	0.901541	0.944388
C1_05310W_A|93	0.645123	-2.18302	2.28804	-0.9541	0.340033	#N/A
C1_05320C_A|1743	839.026	-1.29922	0.147336	-8.81806	1.16463e-18	2.70265e-17
C1_05330C_A|1377	491.387	0.499569	0.16392	3.04764	0.00230649	0.00788091
MSTRG.1214.1|207|x|C1_05330C_A-T|Ca22chr1A_C_albicans_SC5314|calb	2.98362	-3.44282	1.52949	-2.25096	0.0243881	0.0603978
MSTRG.1215.1|223|x|C1_05340C_A-T|Ca22chr1A_C_albicans_SC5314|calb	0.145718	-1.46256	5.46817	-0.267467	0.78911	#N/A
C1_05340C_A|2328	1064.61	-1.19474	0.192443	-6.20826	5.35739e-10	5.45258e-09
MSTRG.1217.1|326|x|C1_05340C_A-T|Ca22chr1A_C_albicans_SC5314|calb	0.676037	0.129651	3.51781	0.0368558	0.9706	#N/A
MSTRG.1218.1|948|x|C1_05350W_A-T|Ca22chr1A_C_albicans_SC5314|calb	41.3213	-1.63603	0.492326	-3.32307	0.000890318	0.00338341
C1_05350W_A|660	381.711	-1.01641	0.204904	-4.9604	7.03492e-07	4.7174e-06
C1_05360C_A|1812	1043.4	0.24956	0.16844	1.4816	0.138448	0.248379
MSTRG.1222.1|208|x|C1_05370C_A-T|Ca22chr1A_C_albicans_SC5314|calb	2.32915	-2.00317	1.61135	-1.24316	0.213809	0.345158
C1_05370C_A|2184	498.157	1.71718	0.195246	8.79494	1.43128e-18	3.29851e-17
MSTRG.1223.1|210|x|C1_05380C_A-T|Ca22chr1A_C_albicans_SC5314|calb	0.20313	0	5.46817	0	1	#N/A
C1_05380C_A|4998	738.28	0.995911	0.207924	4.78978	1.66966e-06	1.06207e-05
MSTRG.1225.1|275|x|C1_05380C_A-T|Ca22chr1A_C_albicans_SC5314|calb	0.0151848	-2.63033	5.46704	-0.481124	0.630428	#N/A
C1_05390C_A|2055	1090.28	-0.462267	0.107224	-4.31123	1.62348e-05	8.85974e-05
C1_05400C_A|594	315.143	-0.802981	0.263348	-3.04913	0.00229508	0.00784728
MSTRG.1228.1|415|x|C1_05400C_A-T|Ca22chr1A_C_albicans_SC5314|calb	1.00287	-2.67331	2.06028	-1.29755	0.194443	#N/A
C1_05410C_A|555	2100.71	-0.388281	0.244719	-1.58664	0.112594	0.211814
C1_05420W_A|558	842.66	-0.367246	0.254771	-1.44147	0.149451	0.263544
MSTRG.1231.1|420|x|C1_05430W_A-T|Ca22chr1A_C_albicans_SC5314|calb	0.70856	-2.72815	3.0866	-0.883867	0.376768	#N/A
C1_05430W_A|2256	571.71	-0.0829959	0.265548	-0.312546	0.754626	0.844039
MSTRG.1234.1|601|x|C1_05430W_A-T|Ca22chr1A_C_albicans_SC5314|calb	19.2526	1.63433	0.671496	2.43386	0.0149387	0.040043
C1_05440C_A|1758	1697.23	3.18564	0.220802	14.4276	3.46947e-47	3.54913e-45
C1_05450W_A|495	1.0167	0.307045	1.75462	0.174992	0.861086	#N/A
MSTRG.1237.1|274|x|C1_05440C_A-T|Ca22chr1A_C_albicans_SC5314|calb	0.0303696	-2.79314	5.46626	-0.510978	0.609366	#N/A
MSTRG.1238.1|1156|x|C1_05460W_A-T|Ca22chr1A_C_albicans_SC5314|calb	4.56375	-2.88934	1.57298	-1.83686	0.066231	0.139167
C1_05460W_A|4299	1327.26	-0.369043	0.221455	-1.66644	0.0956248	0.186107
MSTRG.1241.1|717|x|C1_05460W_A-T|Ca22chr1A_C_albicans_SC5314|calb	10.1282	0.683869	0.909167	0.752193	0.451935	0.594807
MSTRG.1243.1|241|x|C1_05470W_A-T|Ca22chr1A_C_albicans_SC5314|calb	0.372508	-0.464748	2.6044	-0.178447	0.858372	#N/A
C1_05470W_A|1050	1019.14	0.125722	0.158489	0.793252	0.427631	0.573359
C1_05480C_A|1122	47.5601	-0.715971	0.350674	-2.0417	0.0411811	0.0939817
MSTRG.1246.1|456|x|C1_05480C_A-T|Ca22chr1A_C_albicans_SC5314|calb	0.958771	-3.18645	2.13905	-1.48966	0.136314	#N/A
C1_05490C_A|747	2428.9	-0.749168	0.153248	-4.88861	1.01553e-06	6.64534e-06
MSTRG.1247.1|247|x|C1_05490C_A-T|Ca22chr1A_C_albicans_SC5314|calb	0.12236	-1.46255	5.46817	-0.267466	0.789111	#N/A
C1_05500W_A|2274	585.912	-0.26	0.198384	-1.31059	0.189996	0.316351
MSTRG.1250.1|561|x|C1_05510C_A-T|Ca22chr1A_C_albicans_SC5314|calb	29.6071	-1.12751	0.732035	-1.54024	0.123503	0.227637
C1_05510C_A|249	1150.95	-0.27589	0.265232	-1.04018	0.298256	0.442335
MSTRG.1252.1|761|x|C1_05510C_A-T|Ca22chr1A_C_albicans_SC5314|calb	3.69363	-1.07066	1.19129	-0.898737	0.368793	0.514851
MSTRG.1253.1|2782|x|C1_05520W_A-T|Ca22chr1A_C_albicans_SC5314|calb	7.63935	-3.71781	1.39313	-2.66867	0.00761515	0.022368
C1_05520W_A|2076	597.765	0.341652	0.247536	1.38021	0.167522	0.287414
MSTRG.1257.1|354|x|C1_05530C_A-T|Ca22chr1A_C_albicans_SC5314|calb	4.94334	0.0910654	1.27354	0.0715059	0.942995	0.969592
C1_05530C_A|1610	2251.43	-0.355512	0.205566	-1.72943	0.0837325	0.167951
MSTRG.1258.1|1017|x|C1_05530C_A-T|Ca22chr1A_C_albicans_SC5314|calb	42.0939	2.28556	0.471864	4.84368	1.27454e-06	8.23808e-06
C1_05540C_A|1020	1115.8	1.83658	0.260612	7.04718	1.82583e-12	2.40841e-11
MSTRG.1259.1|2229|x|C1_05540C_A-T|Ca22chr1A_C_albicans_SC5314|calb	29.5007	-0.0712939	0.778854	-0.0915368	0.927066	0.959413
C1_05550C_A|98	1.00645	-3.59577	2.489	-1.44467	0.148552	#N/A
C1_05560W_A|704	3136.07	-0.134261	0.208623	-0.643559	0.519861	0.657285
C1_05570W_A|106	0.335921	-2.52345	3.65759	-0.689921	0.490244	#N/A
MSTRG.1263.1|225|x|C1_05570W_A-T|Ca22chr1A_C_albicans_SC5314|calb	0	#N/A	#N/A	#N/A	#N/A	#N/A
C1_05580W_A|103	0.550679	-3.23127	3.37234	-0.958169	0.337977	#N/A
C1_05590W_A|73	0.0987223	0	5.46817	0	1	#N/A
MSTRG.1265.1|408|x|C1_05600W_A-T|Ca22chr1A_C_albicans_SC5314|calb	74.5591	0.787254	0.276149	2.85083	0.00436047	0.0137898
C1_05600W_A|4716	742.258	0.829713	0.175183	4.73627	2.17688e-06	1.35801e-05
MSTRG.1267.1|378|x|C1_05600W_A-T|Ca22chr1A_C_albicans_SC5314|calb	7.23645	-0.109488	0.706418	-0.15499	0.876829	0.929608
C1_05610W_A|1467	684.125	0.0312725	0.125887	0.248418	0.803811	0.87841
C1_05620C_A|1254	2.82996	1.70826	1.24617	1.37081	0.170434	0.291124
MSTRG.1270.1|707|x|C1_05630C_A-T|Ca22chr1A_C_albicans_SC5314|calb	23.4597	0.318977	0.398255	0.800936	0.423168	0.569026
C1_05630C_A|3330	7543.76	0.140541	0.282577	0.497355	0.618939	0.741853
MSTRG.1272.1|453|x|C1_05630C_A-T|Ca22chr1A_C_albicans_SC5314|calb	2.71648	-0.568312	1.37579	-0.413082	0.679547	0.789758
C1_05640C_A|1200	832.37	0.0150823	0.164653	0.0916003	0.927016	0.959413
C1_05650W_A|759	648.882	1.22673	0.231848	5.29107	1.21605e-07	9.1045e-07
C1_05660C_A|4281	2685.23	-0.13332	0.211061	-0.631667	0.527604	0.66356
MSTRG.1276.1|213|x|C1_05670W_A-T|Ca22chr1A_C_albicans_SC5314|calb	0.0400426	0	5.46817	0	1	#N/A
C1_05670W_A|1254	2463.1	1.03546	0.167883	6.16777	6.92612e-10	6.95735e-09
C1_05680C_A|432	4628.29	0.024509	0.271118	0.0903997	0.92797	0.959952
MSTRG.1279.1|319|x|C1_05690C_A-T|Ca22chr1A_C_albicans_SC5314|calb	1.18477	-1.1493	2.07912	-0.552784	0.580411	#N/A
C1_05690C_A|747	17.0199	0.782911	0.76823	1.01911	0.308151	0.45364
MSTRG.1282.1|483|x|C1_05700W_A-T|Ca22chr1A_C_albicans_SC5314|calb	0.81397	0.452394	1.91481	0.236261	0.81323	#N/A
C1_05700W_A|492	5337.8	2.48789	0.217888	11.4182	3.39206e-30	1.57433e-28
MSTRG.1283.1|532|x|C1_05700W_A-T|Ca22chr1A_C_albicans_SC5314|calb	0.657171	0.00732385	2.05977	0.00355566	0.997163	#N/A
C1_05710C_A|1674	63.4394	0.823355	0.400699	2.05479	0.0398988	0.0916558
MSTRG.1285.1|322|u|NA|Ca22chr1A_C_albicans_SC5314|calb	1.20458	-0.0860899	1.62987	-0.0528201	0.957875	#N/A
MSTRG.1287.1|1062|x|C1_05720W_A-T|Ca22chr1A_C_albicans_SC5314|calb	3.13923	-0.780366	1.15187	-0.677477	0.498103	0.639698
C1_05720W_A|1538	31553.9	-1.48477	0.160448	-9.25386	2.16526e-20	5.74253e-19
C1_05730W_A|82	0	#N/A	#N/A	#N/A	#N/A	#N/A
MSTRG.1288.1|403|x|C1_05720W_A-T|Ca22chr1A_C_albicans_SC5314|calb	2.00844	-1.86004	1.44839	-1.28422	0.199067	0.32694
C1_05740C_A|1143	393.445	1.36442	0.249883	5.46025	4.75465e-08	3.76504e-07
MSTRG.1290.1|389|x|C1_05750C_A-T|Ca22chr1A_C_albicans_SC5314|calb	0.546716	0	3.25352	0	1	#N/A
C1_05750C_A|5055	1017.21	0.0335979	0.20362	0.165002	0.868942	0.924027
MSTRG.1292.1|751|x|C1_05760C_A-T|Ca22chr1A_C_albicans_SC5314|calb	3.43654	0.274949	1.0336	0.26601	0.790232	0.869697
C1_05760C_A|396	247.462	1.5448	0.312827	4.93818	7.88535e-07	5.24557e-06
MSTRG.1295.1|422|u|NA|Ca22chr1A_C_albicans_SC5314|calb	0.617357	-1.61842	2.56525	-0.6309	0.528106	#N/A
MSTRG.1297.1|237|x|C1_05770C_A-T|Ca22chr1A_C_albicans_SC5314|calb	0.113041	0	5.46817	0	1	#N/A
C1_05770C_A|1653	2073.55	1.73828	0.210174	8.27067	1.33208e-16	2.57305e-15
MSTRG.1299.1|586|x|C1_05770C_A-T|Ca22chr1A_C_albicans_SC5314|calb	1.24896	0.760955	1.83944	0.413689	0.679102	#N/A
MSTRG.1300.1|590|x|C1_05780W_A-T|Ca22chr1A_C_albicans_SC5314|calb	1.16762	0.075955	2.08625	0.0364075	0.970957	#N/A
C1_05780W_A|1905	1554.64	-0.619977	0.149339	-4.15148	3.3033e-05	0.000169737
MSTRG.1302.1|366|x|C1_05780W_A-T|Ca22chr1A_C_albicans_SC5314|calb	0.357641	0	3.43296	0	1	#N/A
C1_05790W_A|210	1934.31	-0.50694	0.344925	-1.46971	0.14164	0.252659
C1_05800C_A|693	306.699	0.407352	0.224584	1.8138	0.069708	0.145044
C1_05810W_A|477	933.345	-0.125286	0.223269	-0.561146	0.574698	0.705788
C1_05820C_A|1017	228.294	0.491131	0.233622	2.10225	0.0355317	0.0829348
MSTRG.1307.1|338|x|C1_05820C_A-T|Ca22chr1A_C_albicans_SC5314|calb	0.162561	0	5.46817	0	1	#N/A
C1_05830W_A|921	1.53984	0.551416	1.55587	0.35441	0.723032	#N/A
C1_05840W_A|1038	160.307	-0.0840795	0.301501	-0.27887	0.780345	0.862196
C1_05850W_A|1212	746.426	0.753484	0.219534	3.43219	0.000598721	0.00237804
MSTRG.1311.1|226|x|C1_05860W_A-T|Ca22chr1A_C_albicans_SC5314|calb	0.210735	0	5.46817	0	1	#N/A
C1_05860W_A|1002	418.63	1.07819	0.186288	5.78775	7.13352e-09	6.25118e-08
MSTRG.1313.1|284|x|C1_05860W_A-T|Ca22chr1A_C_albicans_SC5314|calb	0.896524	-1.05742	2.60719	-0.405577	0.685053	#N/A
MSTRG.1315.1|285|x|C1_05870W_A-T|Ca22chr1A_C_albicans_SC5314|calb	0.0158949	0	5.46817	0	1	#N/A
C1_05870W_A|981	464.179	0.606059	0.198264	3.05682	0.00223697	0.00768526
MSTRG.1317.1|409|x|C1_05880W_A-T|Ca22chr1A_C_albicans_SC5314|calb	0.571419	-2.32471	2.71474	-0.856329	0.391816	#N/A
C1_05880W_A|987	2337.12	1.81504	0.204304	8.88401	6.44898e-19	1.54298e-17
MSTRG.1319.1|1016|x|C1_05880W_A-T|Ca22chr1A_C_albicans_SC5314|calb	3.12084	-1.45852	1.0445	-1.39639	0.162598	0.280801
C1_05890W_A|1056	18.6765	-0.423346	0.492947	-0.858805	0.390448	0.536933
MSTRG.1323.1|371|u|NA|Ca22chr1A_C_albicans_SC5314|calb	1.53107	1.74099	1.52137	1.14436	0.252473	#N/A
MSTRG.1326.1|414|x|C1_05900W_A-T|Ca22chr1A_C_albicans_SC5314|calb	0.887242	-1.12473	2.77874	-0.404761	0.685653	#N/A
C1_05900W_A|2919	2142.36	0.058889	0.232242	0.253568	0.79983	0.876412
MSTRG.1327.1|1586|x|C1_05900W_A-T|Ca22chr1A_C_albicans_SC5314|calb	31.6262	2.68779	1.04329	2.57627	0.00998729	0.0284601
MSTRG.1329.1|265|x|C1_05910W_A-T|Ca22chr1A_C_albicans_SC5314|calb	0.468617	-0.363672	3.02169	-0.120354	0.904203	#N/A
C1_05910W_A|1545	1195.65	1.02068	0.220311	4.63289	3.606e-06	2.16598e-05
MSTRG.1331.1|2913|x|C1_05910W_A-T|Ca22chr1A_C_albicans_SC5314|calb	603.038	2.69215	0.35418	7.60107	2.93692e-14	4.59324e-13
MSTRG.1334.1|282|x|C1_05920W_A-T|Ca22chr1A_C_albicans_SC5314|calb	0.23944	0	5.46817	0	1	#N/A
C1_05920W_A|2076	1781.92	-0.480331	0.203803	-2.35685	0.0184309	0.0477688
MSTRG.1336.1|201|x|C1_05930C_A-T|Ca22chr1A_C_albicans_SC5314|calb	1.93503	0.238779	1.40889	0.16948	0.865419	0.922021
C1_05930C_A|3396	548.702	1.44415	0.185498	7.78524	6.95792e-15	1.1379e-13
MSTRG.1338.1|2594|x|C1_05930C_A-T|Ca22chr1A_C_albicans_SC5314|calb	8.07952	2.33334	0.875588	2.66489	0.00770138	0.0225816
MSTRG.1339.1|2771|x|C1_05940W_A-T|Ca22chr1A_C_albicans_SC5314|calb	10.0106	1.47948	0.87457	1.69167	0.0907089	0.178972
C1_05940W_A|3021	157.117	2.71934	0.35934	7.5676	3.80182e-14	5.88167e-13
MSTRG.1341.1|621|x|C1_05940W_A-T|Ca22chr1A_C_albicans_SC5314|calb	56.2628	0.51513	0.546026	0.943416	0.345468	0.49142
MSTRG.1342.1|308|x|C1_05950C_A-T|Ca22chr1A_C_albicans_SC5314|calb	0.304335	0	5.26622	0	1	#N/A
C1_05950C_A|1248	1640.84	1.47939	0.289801	5.10483	3.31086e-07	2.3325e-06
MSTRG.1344.1|256|x|C1_05950C_A-T|Ca22chr1A_C_albicans_SC5314|calb	0.19971	0	5.46817	0	1	#N/A
MSTRG.1345.1|1832|u|NA|Ca22chr1A_C_albicans_SC5314|calb	19.1069	0.886824	0.563506	1.57376	0.115543	0.216023
MSTRG.1346.1|406|u|NA|Ca22chr1A_C_albicans_SC5314|calb	0.38004	0	4.33456	0	1	#N/A
MSTRG.1347.1|928|x|C1_05960W_A-T|Ca22chr1A_C_albicans_SC5314|calb	1.66954	0.793775	1.51375	0.524375	0.600017	0.726558
C1_05960W_A|1392	634.761	2.35661	0.53411	4.41222	1.02315e-05	5.74625e-05
MSTRG.1349.1|676|x|C1_05960W_A-T|Ca22chr1A_C_albicans_SC5314|calb	22.1605	0	1.49394	0	1	1
C1_05970W_A|1773	8.69962	1.14578	0.857824	1.33568	0.181655	0.305552
MSTRG.1352.1|290|x|C1_05970W_A-T|Ca22chr1A_C_albicans_SC5314|calb	0.787657	-1.43111	2.86663	-0.499232	0.617616	#N/A
C1_05980W_A|2091	1745.93	0.772787	0.153391	5.03801	4.70395e-07	3.25872e-06
C1_05990C_A|1071	588.002	0.872862	0.212478	4.10801	3.9908e-05	0.000201145
MSTRG.1356.1|1309|x|C1_06000W_A-T|Ca22chr1A_C_albicans_SC5314|calb	4.53107	0.360882	0.98606	0.365984	0.714377	0.815861
C1_06000W_A|1647	3.44748	-0.984327	1.34213	-0.733405	0.463311	0.605962
C1_06010W_A|933	1749.19	0.727747	0.240519	3.02574	0.00248024	0.00839729
MSTRG.1359.1|928|x|C1_06020W_A-T|Ca22chr1A_C_albicans_SC5314|calb	4.42258	-0.433868	1.05322	-0.411945	0.68038	0.790086
C1_06020W_A|2034	868.786	0.323632	0.195335	1.6568	0.0975594	0.189248
C1_06030C_A|705	274.623	-0.184935	0.387935	-0.476717	0.633564	0.752456
MSTRG.1362.1|224|x|C1_06040W_A-T|Ca22chr1A_C_albicans_SC5314|calb	1.19138	-3.24994	2.18324	-1.48859	0.136596	#N/A
C1_06040W_A|2550	454.566	0.158009	0.176017	0.897694	0.369349	0.515313
C1_06050C_A|342	2211.5	-0.697631	0.311405	-2.24027	0.0250735	0.0618051
MSTRG.1365.1|528|x|C1_06060C_A-T|Ca22chr1A_C_albicans_SC5314|calb	1.35182	-2.51595	2.51604	-0.999964	0.317328	#N/A
C1_06060C_A|435	1709.07	-0.22053	0.249412	-0.884202	0.376587	0.52282
MSTRG.1366.1|219|x|C1_06060C_A-T|Ca22chr1A_C_albicans_SC5314|calb	5.87739	-2.45206	1.17559	-2.08581	0.036996	0.0857536
C1_06070W_A|543	2057.96	-0.323753	0.244694	-1.32309	0.185804	0.311329
MSTRG.1368.1|222|x|C1_06070W_A-T|Ca22chr1A_C_albicans_SC5314|calb	1.63291	-0.770012	1.38406	-0.556344	0.577976	0.708425
C1_06080C_A|1041	1211.14	0.761828	0.272886	2.79174	0.00524252	0.0162215
MSTRG.1370.1|249|x|C1_06080C_A-T|Ca22chr1A_C_albicans_SC5314|calb	0.161344	-2.65492	5.46692	-0.485634	0.627227	#N/A
MSTRG.1371.1|208|x|C1_06090C_A-T|Ca22chr1A_C_albicans_SC5314|calb	0	#N/A	#N/A	#N/A	#N/A	#N/A
C1_06090C_A|2649	995.011	0.415864	0.152601	2.72518	0.00642673	0.0193373
MSTRG.1373.1|255|x|C1_06090C_A-T|Ca22chr1A_C_albicans_SC5314|calb	0.323462	-1.41811	4.60462	-0.307976	0.758101	#N/A
MSTRG.1374.1|950|x|C1_06100C_A-T|Ca22chr1A_C_albicans_SC5314|calb	43.9073	-0.730156	0.511327	-1.42796	0.153303	0.269059
C1_06100C_A|2106	9847.91	-0.802346	0.219068	-3.66254	0.000249722	0.00107955
MSTRG.1376.1|210|u|NA|Ca22chr1A_C_albicans_SC5314|calb	0.299592	-2.71912	3.80968	-0.713739	0.475389	#N/A
C1_06110C_A|1797	726.222	0.028996	0.163957	0.176852	0.859625	0.917895
MSTRG.1378.1|291|x|C1_06110C_A-T|Ca22chr1A_C_albicans_SC5314|calb	0.748804	-2.36422	2.64965	-0.892275	0.372245	#N/A
C1_06120C_A|630	62.1644	-0.0588092	0.389156	-0.15112	0.879881	0.931593
MSTRG.1379.1|890|x|C1_06130C_A-T|Ca22chr1A_C_albicans_SC5314|calb	3.7826	-2.15281	1.04263	-2.06479	0.0389433	0.0896663
C1_06130C_A|1123	5930.79	-0.992615	0.110889	-8.95145	3.50843e-19	8.59952e-18
MSTRG.1380.1|871|x|C1_06130C_A-T|Ca22chr1A_C_albicans_SC5314|calb	4.88964	-3.84047	1.09868	-3.49553	0.000473113	0.00192533
C1_06140C_A|342	365.692	-1.75829	0.269786	-6.51735	7.15589e-11	7.97087e-10
MSTRG.1382.1|2498|x|C1_06140C_A-T|Ca22chr1A_C_albicans_SC5314|calb	20.6874	-0.727475	0.564025	-1.28979	0.197123	0.324386
MSTRG.1383.1|698|u|NA|Ca22chr1A_C_albicans_SC5314|calb	27.427	0.118425	0.726731	0.162955	0.870554	0.924965
MSTRG.1384.1|1242|x|C1_06150W_A-T|Ca22chr1A_C_albicans_SC5314|calb	0.268308	0	4.7954	0	1	#N/A
C1_06150W_A|726	2.35481	-4.53112	1.68281	-2.69259	0.00708984	0.0210532
C1_06160W_A|1356	12.0942	-4.11707	0.864279	-4.76359	1.9018e-06	1.19684e-05
MSTRG.1387.1|1978|x|C1_06160W_A-T|Ca22chr1A_C_albicans_SC5314|calb	40945.1	0.177762	0.344971	0.515296	0.606346	0.731571
C1_06180W_A|996	1697.52	0.0522995	0.278105	0.188057	0.850832	0.911087
C1_06190C_A|606	505.105	-0.150962	0.324459	-0.465275	0.641735	0.759079
C1_06200W_A|1755	911.392	-0.00600028	0.148306	-0.0404587	0.967727	0.984721
MSTRG.1390.1|868|x|C1_06200W_A-T|Ca22chr1A_C_albicans_SC5314|calb	9.40228	0.881418	0.737609	1.19497	0.2321	0.367004
C1_06210W_A|1050	350.298	0.49383	0.232249	2.1263	0.0334784	0.0788845
MSTRG.1393.1|275|x|C1_06220C_A-T|Ca22chr1A_C_albicans_SC5314|calb	13.0138	1.40917	0.661872	2.12907	0.0332481	0.0784817
C1_06220C_A|1359	3.70131	1.5761	1.03555	1.522	0.128009	0.233603
MSTRG.1395.1|569|x|C1_06230C_A-T|Ca22chr1A_C_albicans_SC5314|calb	0.593681	0	2.86472	0	1	#N/A
C1_06230C_A|1872	2298.67	2.16738	0.287385	7.54171	4.63855e-14	7.13212e-13
MSTRG.1398.1|2339|x|C1_06230C_A-T|Ca22chr1A_C_albicans_SC5314|calb	81.9685	3.47537	0.489626	7.098	1.26572e-12	1.70092e-11
MSTRG.1399.1|355|u|NA|Ca22chr1A_C_albicans_SC5314|calb	124.659	2.10737	0.411489	5.12133	3.0339e-07	2.14643e-06
MSTRG.1400.1|1104|u|NA|Ca22chr1A_C_albicans_SC5314|calb	9.29272	0.0824612	1.08374	0.0760897	0.939348	0.967289
MSTRG.1401.1|346|u|NA|Ca22chr1A_C_albicans_SC5314|calb	0.592527	-2.59951	2.63965	-0.984794	0.324725	#N/A
MSTRG.1402.1|517|u|NA|Ca22chr1A_C_albicans_SC5314|calb	53.4601	3.14322	0.476867	6.5914	4.35707e-11	4.96925e-10
MSTRG.1403.1|493|x|C1_06250W_A-T|Ca22chr1A_C_albicans_SC5314|calb	0	#N/A	#N/A	#N/A	#N/A	#N/A
C1_06250W_A|2226	285.188	2.7948	0.236175	11.8336	2.61622e-32	1.35894e-30
MSTRG.1405.1|581|x|C1_06250W_A-T|Ca22chr1A_C_albicans_SC5314|calb	3.12494	0.875538	1.73953	0.503319	0.61474	0.737879
C1_06260W_A|930	0.237331	-2.97905	5.46546	-0.545068	0.585707	#N/A
C1_06270W_A|2742	786.027	0.0869196	0.178269	0.487575	0.625851	0.746656
MSTRG.1410.1|872|x|C1_06280C_A-T|Ca22chr1A_C_albicans_SC5314|calb	3.51335	-1.15273	1.58895	-0.725467	0.468165	0.610637
C1_06280C_A|2532	808.311	-0.68236	0.178126	-3.83077	0.000127743	0.000583649
MSTRG.1412.1|734|x|C1_06280C_A-T|Ca22chr1A_C_albicans_SC5314|calb	0.0493611	0	5.46817	0	1	#N/A
MSTRG.1413.1|4779|u|NA|Ca22chr1A_C_albicans_SC5314|calb	117.818	-1.08048	0.3379	-3.19764	0.00138559	0.00502553
MSTRG.1414.1|1125|u|NA|Ca22chr1A_C_albicans_SC5314|calb	0.0455544	-2.92871	5.46567	-0.535837	0.592071	#N/A
MSTRG.1415.1|1431|u|NA|Ca22chr1A_C_albicans_SC5314|calb	0.433696	-3.83212	3.57254	-1.07266	0.283424	#N/A
MSTRG.1417.1|2389|u|NA|Ca22chr1A_C_albicans_SC5314|calb	6.99243	-0.430899	1.18839	-0.362589	0.716912	0.817369
C1_06290C_A|312	0.0509326	0	5.46817	0	1	#N/A
MSTRG.1420.1|462|u|NA|Ca22chr1A_C_albicans_SC5314|calb	1.78877	-5.63449	2.0544	-2.74265	0.00609464	0.0184498
MSTRG.1421.1|1462|u|NA|Ca22chr1A_C_albicans_SC5314|calb	10.2288	-3.12273	0.796541	-3.92037	8.84149e-05	0.000416327
MSTRG.1422.1|2124|u|NA|Ca22chr1A_C_albicans_SC5314|calb	36.1266	-2.94707	0.446696	-6.59749	4.18171e-11	4.77467e-10
MSTRG.1423.1|211|u|NA|Ca22chr1A_C_albicans_SC5314|calb	0	#N/A	#N/A	#N/A	#N/A	#N/A
MSTRG.1424.1|469|u|NA|Ca22chr1A_C_albicans_SC5314|calb	0.952748	1.16341	1.84787	0.629599	0.528957	#N/A
MSTRG.1425.1|588|u|NA|Ca22chr1A_C_albicans_SC5314|calb	0.334555	-3.04844	3.98099	-0.765749	0.443826	#N/A
MSTRG.1426.1|896|u|NA|Ca22chr1A_C_albicans_SC5314|calb	0.629491	-2.45072	2.76836	-0.885259	0.376017	#N/A
MSTRG.1427.1|301|u|NA|Ca22chr1A_C_albicans_SC5314|calb	0.0328698	0	5.46817	0	1	#N/A
MSTRG.1428.1|2124|u|NA|Ca22chr1A_C_albicans_SC5314|calb	1.2299	-3.28689	1.80545	-1.82054	0.0686774	#N/A
MSTRG.1429.1|1441|u|NA|Ca22chr1A_C_albicans_SC5314|calb	4.08542	-4.73087	1.61124	-2.93616	0.00332302	0.010835
MSTRG.1430.1|2773|x|C1_06300W_A-T|Ca22chr1A_C_albicans_SC5314|calb	7.51973	-0.756531	0.724987	-1.04351	0.296712	0.440608
C1_06300W_A|91	2.42392	-0.570275	1.18769	-0.480153	0.631119	0.750351
C1_06310W_A|69	0.727381	-2.79192	2.53576	-1.10102	0.270887	#N/A
MSTRG.1434.1|459|x|C1_06320W_A-T|Ca22chr1A_C_albicans_SC5314|calb	0.0794744	0	5.46817	0	1	#N/A
C1_06320W_A|2397	397.595	-1.07842	0.268802	-4.01194	6.0221e-05	0.000294208
MSTRG.1436.1|380|x|C1_06320W_A-T|Ca22chr1A_C_albicans_SC5314|calb	2.34786	-2.67233	1.9056	-1.40235	0.160809	0.278431
C1_06330W_A|354	0.448529	-3.16977	3.75853	-0.843353	0.399031	#N/A
MSTRG.1440.1|640|u|NA|Ca22chr1A_C_albicans_SC5314|calb	2.46681	-4.36143	1.76061	-2.47722	0.0132409	0.0361393
MSTRG.1441.1|1007|u|NA|Ca22chr1A_C_albicans_SC5314|calb	19.6232	-2.03385	0.586285	-3.46904	0.000522325	0.00209872
MSTRG.1444.1|617|u|NA|Ca22chr1A_C_albicans_SC5314|calb	2.78567	-2.07917	1.4687	-1.41565	0.156877	0.27394
MSTRG.1445.1|704|u|NA|Ca22chr1A_C_albicans_SC5314|calb	1.10534	-2.31608	2.42181	-0.956342	0.338899	#N/A
C1_06340W_A|3351	690.371	-1.79782	0.217074	-8.28205	1.21071e-16	2.34766e-15
MSTRG.1447.1|1342|u|NA|Ca22chr1A_C_albicans_SC5314|calb	0.926292	-2.52306	2.54018	-0.99326	0.320583	#N/A
MSTRG.1449.1|1055|x|C1_06350W_A-T|Ca22chr1A_C_albicans_SC5314|calb	0.125569	-2.92875	5.46567	-0.535844	0.592066	#N/A
C1_06350W_A|2622	191.698	-1.9689	0.325352	-6.0516	1.43418e-09	1.38114e-08
MSTRG.1452.1|279|x|C1_06350W_A-T|Ca22chr1A_C_albicans_SC5314|calb	0.966763	-2.73924	2.10239	-1.30292	0.192603	#N/A
C1_06360W_A|1698	363.157	-0.709897	0.220853	-3.21434	0.00130743	0.00477485
MSTRG.1455.1|217|x|C1_06360W_A-T|Ca22chr1A_C_albicans_SC5314|calb	0	#N/A	#N/A	#N/A	#N/A	#N/A
MSTRG.1456.1|1034|x|C1_06370C_A-T|Ca22chr1A_C_albicans_SC5314|calb	9.33553	0.907285	0.718607	1.26256	0.206747	0.336467
C1_06370C_A|528	98.9556	-8.0335	0.794128	-10.1161	4.68605e-24	1.58174e-22
MSTRG.1461.1|203|u|NA|Ca22chr1A_C_albicans_SC5314|calb	0	#N/A	#N/A	#N/A	#N/A	#N/A
MSTRG.1463.1|1041|x|C1_06380C_A-T|Ca22chr1A_C_albicans_SC5314|calb	0.840439	-1.11436	2.1312	-0.522877	0.60106	#N/A
C1_06380C_A|324	391.47	-0.0945291	0.21705	-0.435517	0.663187	0.775782
C1_06390W_A|777	361.502	-0.508381	0.296406	-1.71515	0.0863171	0.171897
MSTRG.1466.1|274|x|C1_06390W_A-T|Ca22chr1A_C_albicans_SC5314|calb	13.7933	-1.22098	0.571008	-2.1383	0.0324926	0.0770797
MSTRG.1467.1|410|x|C1_06400C_A-T|Ca22chr1A_C_albicans_SC5314|calb	13.1509	-1.11179	0.621844	-1.7879	0.0737922	0.151903
C1_06400C_A|2133	1337.47	-0.189912	0.254676	-0.745699	0.455849	0.598623
MSTRG.1469.1|840|u|NA|Ca22chr1A_C_albicans_SC5314|calb	15.6798	0.709171	0.774402	0.915767	0.359789	0.505946
MSTRG.1470.1|1026|u|NA|Ca22chr1A_C_albicans_SC5314|calb	4.40763	-0.820955	1.17497	-0.698702	0.484738	0.626144
C1_06410W_A|2586	412.211	0.359896	0.192932	1.8654	0.0621251	0.132062
C1_06420C_A|2175	587.429	0.454689	0.232314	1.95721	0.0503223	0.111217
MSTRG.1473.1|317|x|C1_06420C_A-T|Ca22chr1A_C_albicans_SC5314|calb	0.474692	-2.08284	3.61703	-0.575842	0.564722	#N/A
MSTRG.1475.1|205|u|NA|Ca22chr1A_C_albicans_SC5314|calb	0.0794744	0	5.46817	0	1	#N/A
MSTRG.1477.1|635|x|C1_06430C_A-T|Ca22chr1A_C_albicans_SC5314|calb	3.33728	1.27423	1.26335	1.00861	0.31316	0.458709
C1_06430C_A|1368	1.92765	0	1.93674	0	1	1
MSTRG.1479.1|281|x|C1_06440C_A-T|Ca22chr1A_C_albicans_SC5314|calb	0.129582	0	5.46817	0	1	#N/A
C1_06440C_A|2616	659.63	0.184954	0.15369	1.20342	0.228814	0.362991
MSTRG.1481.1|463|x|C1_06450C_A-T|Ca22chr1A_C_albicans_SC5314|calb	13.2915	-3.66601	0.899321	-4.07642	4.57345e-05	0.000227877
C1_06450C_A|829	23451.8	-1.40787	0.198169	-7.1044	1.20849e-12	1.62837e-11
MSTRG.1483.1|1277|x|C1_06450C_A-T|Ca22chr1A_C_albicans_SC5314|calb	3.59419	0.605026	1.14846	0.526817	0.59832	0.725292
C1_06460C_A|393	21464.5	-0.509923	0.442941	-1.15122	0.249642	0.387871
C1_06470W_A|387	18308.4	-1.38679	0.346894	-3.99772	6.39543e-05	0.000311083
C1_06480C_A|609	2601.51	-1.39441	0.223077	-6.25082	4.08305e-10	4.21985e-09
MSTRG.1485.1|1170|x|C1_06480C_A-T|Ca22chr1A_C_albicans_SC5314|calb	3.32424	-1.56973	1.34369	-1.16822	0.242719	0.379662
C1_06490C_A|73	2.70824	0.542074	1.27502	0.425149	0.670728	0.782776
C1_06500W_A|717	704.517	0.0695152	0.170436	0.407866	0.683372	0.792092
C1_06510C_A|1398	1492.11	1.26987	0.178356	7.11989	1.08015e-12	1.46134e-11
MSTRG.1488.1|452|x|C1_06520C_A-T|Ca22chr1A_C_albicans_SC5314|calb	2.83947	-2.72888	1.40053	-1.94846	0.0513605	0.113038
C1_06520C_A|6822	750.921	1.36802	0.22389	6.11022	9.94964e-10	9.86599e-09
MSTRG.1491.1|294|x|C1_06530C_A-T|Ca22chr1A_C_albicans_SC5314|calb	0.0519076	-2.97897	5.46546	-0.545053	0.585717	#N/A
C1_06530C_A|4119	1459.67	0.0767285	0.174136	0.440625	0.659485	0.772892
MSTRG.1493.1|571|x|C1_06540C_A-T|Ca22chr1A_C_albicans_SC5314|calb	8.45845	-0.413706	0.979415	-0.422401	0.672732	0.784385
C1_06540C_A|1125	642.587	-0.0332738	0.194606	-0.17098	0.86424	0.921293
MSTRG.1496.1|278|u|NA|Ca22chr1A_C_albicans_SC5314|calb	1.20838	-2.63211	2.10985	-1.24754	0.2122	#N/A
MSTRG.1497.1|1577|u|NA|Ca22chr1A_C_albicans_SC5314|calb	16.2901	-1.77606	0.755378	-2.35122	0.0187121	0.0483726
MSTRG.1498.1|677|u|NA|Ca22chr1A_C_albicans_SC5314|calb	3.79431	1.24532	1.301	0.957205	0.338464	0.484867
MSTRG.1499.1|573|x|C1_06550W_A-T|Ca22chr1A_C_albicans_SC5314|calb	0.349215	-3.11625	3.29122	-0.946836	0.343722	#N/A
C1_06550W_A|6381	4138.31	-0.877419	0.240132	-3.65391	0.000258281	0.00111366
MSTRG.1501.1|244|x|C1_06550W_A-T|Ca22chr1A_C_albicans_SC5314|calb	0.308515	-2.64233	4.60922	-0.573272	0.566461	#N/A
C1_06560W_A|1314	471.045	0.737794	0.179863	4.10199	4.09613e-05	0.000206071
MSTRG.1503.1|1376|x|C1_06560W_A-T|Ca22chr1A_C_albicans_SC5314|calb	18.0895	-0.360051	0.533703	-0.674629	0.499911	0.640953
C1_06570W_A|1038	230.386	1.35725	0.284286	4.77425	1.80376e-06	1.14087e-05
MSTRG.1506.1|429|x|C1_06570W_A-T|Ca22chr1A_C_albicans_SC5314|calb	0.805368	-0.478846	2.37596	-0.201538	0.840278	#N/A
MSTRG.1507.1|214|x|C1_06580W_A-T|Ca22chr1A_C_albicans_SC5314|calb	0.682929	-1.15433	2.29995	-0.501894	0.615742	#N/A
C1_06580W_A|438	37434.3	-1.35776	0.194257	-6.98948	2.75916e-12	3.58762e-11
MSTRG.1509.1|405|x|C1_06580W_A-T|Ca22chr1A_C_albicans_SC5314|calb	95.2204	-3.17007	0.826105	-3.83737	0.000124358	0.000569525
MSTRG.1510.1|305|x|C1_06590C_A-T|Ca22chr1A_C_albicans_SC5314|calb	4.81341	-1.39739	0.91358	-1.52957	0.126123	0.231275
C1_06590C_A|1203	1564.93	-0.579404	0.126165	-4.59243	4.38112e-06	2.60348e-05
MSTRG.1512.1|529|x|C1_06590C_A-T|Ca22chr1A_C_albicans_SC5314|calb	0.545493	-2.4573	3.0232	-0.812816	0.416324	#N/A
MSTRG.1513.1|772|x|C1_06600W_A-T|Ca22chr1A_C_albicans_SC5314|calb	13.0023	0.571328	0.700865	0.815176	0.414972	0.561298
C1_06600W_A|1044	6523.41	-0.988239	0.179449	-5.50707	3.64847e-08	2.92842e-07
MSTRG.1515.1|400|x|C1_06600W_A-T|Ca22chr1A_C_albicans_SC5314|calb	6.47477	-1.68807	0.911605	-1.85175	0.0640612	0.135488
C1_06610C_A|2427	4.40826	0.0151703	0.950205	0.0159652	0.987262	0.999324
MSTRG.1517.1|303|x|C1_06610C_A-T|Ca22chr1A_C_albicans_SC5314|calb	0.359238	-0.241096	2.80026	-0.0860978	0.931389	#N/A
MSTRG.1519.1|1318|x|C1_06620C_A-T|Ca22chr1A_C_albicans_SC5314|calb	0.689025	0	2.21038	0	1	#N/A
C1_06620C_A|702	6.5878	-0.162199	1.58205	-0.102525	0.91834	0.954719
MSTRG.1521.1|615|x|C1_06630W_A-T|Ca22chr1A_C_albicans_SC5314|calb	1.46682	0	2.15171	0	1	#N/A
C1_06630W_A|2616	634.034	1.27005	0.261393	4.85878	1.1811e-06	7.67869e-06
MSTRG.1523.1|494|x|C1_06640C_A-T|Ca22chr1A_C_albicans_SC5314|calb	3.39298	-1.45335	1.38689	-1.04792	0.294676	0.438233
C1_06640C_A|144	2229.79	0.336446	0.312549	1.07646	0.281723	0.423844
MSTRG.1525.1|404|x|C1_06650W_A-T|Ca22chr1A_C_albicans_SC5314|calb	43.5677	-0.519343	0.4979	-1.04307	0.296918	0.440782
C1_06650W_A|567	1127.81	-0.310679	0.228743	-1.3582	0.174399	0.295879
MSTRG.1527.1|734|x|C1_06660W_A-T|Ca22chr1A_C_albicans_SC5314|calb	30.7999	-1.1266	0.62067	-1.81513	0.0695038	0.144739
C1_06660W_A|1701	1499.29	-1.20806	0.154687	-7.80971	5.73216e-15	9.51406e-14
MSTRG.1529.1|313|x|C1_06660W_A-T|Ca22chr1A_C_albicans_SC5314|calb	0.23525	-2.58401	4.39537	-0.587894	0.556603	#N/A
MSTRG.1531.1|413|x|C1_06670W_A-T|Ca22chr1A_C_albicans_SC5314|calb	1.24013	-2.86971	2.28639	-1.25513	0.209432	#N/A
C1_06670W_A|2322	732.833	-0.600584	0.19675	-3.05252	0.00226929	0.00777766
C1_06680W_A|3063	520.487	0.783415	0.168807	4.6409	3.46898e-06	2.08868e-05
MSTRG.1535.1|511|x|C1_06690W_A-T|Ca22chr1A_C_albicans_SC5314|calb	0.624995	-2.84295	3.28467	-0.865521	0.386753	#N/A
C1_06690W_A|926	429.692	-0.613895	0.220866	-2.77949	0.00544435	0.0167315
MSTRG.1537.1|751|x|C1_06700W_A-T|Ca22chr1A_C_albicans_SC5314|calb	0.488196	-3.28441	4.09138	-0.802765	0.422111	#N/A
C1_06700W_A|1584	692.184	-0.550307	0.192076	-2.86505	0.00416938	0.0132608
MSTRG.1540.1|330|x|C1_06700W_A-T|Ca22chr1A_C_albicans_SC5314|calb	1.44367	-1.44805	1.82197	-0.794774	0.426745	#N/A
C1_06710W_A|1032	710.11	0.113413	0.189477	0.598557	0.549469	0.682955
C1_06720C_A|1203	397.059	0.39716	0.168953	2.35071	0.0187376	0.0484186
MSTRG.1543.1|435|x|C1_06720C_A-T|Ca22chr1A_C_albicans_SC5314|calb	0.11748	-3.14806	5.46482	-0.57606	0.564575	#N/A
MSTRG.1546.1|315|x|C1_06730W_A-T|Ca22chr1A_C_albicans_SC5314|calb	0.827186	-3.62338	2.36942	-1.52922	0.126209	#N/A
C1_06730W_A|711	3445.59	-1.41565	0.194557	-7.27626	3.43203e-13	4.95052e-12
MSTRG.1548.1|629|x|C1_06730W_A-T|Ca22chr1A_C_albicans_SC5314|calb	9.97001	-0.626874	0.732902	-0.855332	0.392367	0.538612
MSTRG.1549.1|763|x|C1_06740C_A-T|Ca22chr1A_C_albicans_SC5314|calb	227.118	-1.70051	0.329195	-5.16568	2.39571e-07	1.72288e-06
C1_06740C_A|630	539.696	0.491192	0.305887	1.60579	0.108319	0.205237
C1_06750W_A|387	383.427	1.60917	0.240832	6.68171	2.36172e-11	2.76915e-10
C1_06760C_A|1607	998.87	0.174058	0.221076	0.787324	0.431092	0.576304
C1_06770W_A|1524	1131.84	-0.482474	0.156049	-3.09181	0.00198938	0.00691284
MSTRG.1554.1|757|x|C1_06770W_A-T|Ca22chr1A_C_albicans_SC5314|calb	9.30259	0.58842	0.784173	0.750371	0.453031	0.595703
MSTRG.1555.1|371|x|C1_06780W_A-T|Ca22chr1A_C_albicans_SC5314|calb	0.15444	0	5.46817	0	1	#N/A
C1_06780W_A|2502	1174.79	0.344772	0.189652	1.81791	0.0690772	0.144061
MSTRG.1557.1|296|x|C1_06780W_A-T|Ca22chr1A_C_albicans_SC5314|calb	1.69952	-1.66615	1.34318	-1.24045	0.214807	0.346213
MSTRG.1558.1|236|x|C1_06790C_A-T|Ca22chr1A_C_albicans_SC5314|calb	2.9012	-4.6363	1.8344	-2.52742	0.0114905	0.0320245
C1_06790C_A|432	1829.83	-0.47386	0.200704	-2.361	0.0182259	0.0473538
MSTRG.1560.1|208|x|C1_06790C_A-T|Ca22chr1A_C_albicans_SC5314|calb	0.119116	-1.46256	5.46817	-0.267468	0.789109	#N/A
C1_06800W_A|1176	554.245	0.113771	0.184898	0.615318	0.538345	0.672679
MSTRG.1563.1|600|u|NA|Ca22chr1A_C_albicans_SC5314|calb	0.47091	0	4.46086	0	1	#N/A
C1_06810W_A|1458	4931.06	1.28093	0.178316	7.1835	6.79512e-13	9.43505e-12
MSTRG.1565.1|930|x|C1_06810W_A-T|Ca22chr1A_C_albicans_SC5314|calb	0.625451	-2.94708	2.65162	-1.11142	0.266385	#N/A
C1_06820W_A|993	1267.3	-1.026	0.175968	-5.83058	5.52335e-09	4.92192e-08
MSTRG.1567.1|717|x|C1_06820W_A-T|Ca22chr1A_C_albicans_SC5314|calb	10.0875	0.7672	0.763508	1.00484	0.314976	0.460646
C1_06830W_A|64	7.81619	0.36595	0.950565	0.384982	0.700251	0.803941
C1_06840C_A|294	808.025	0.168306	0.303951	0.553729	0.579765	0.71001
MSTRG.1570.1|1834|x|C1_06840C_A-T|Ca22chr1A_C_albicans_SC5314|calb	134.955	0.473216	0.268024	1.76557	0.0774673	0.15788
MSTRG.1571.1|1659|x|C1_06850W_A-T|Ca22chr1A_C_albicans_SC5314|calb	30.9044	0.426428	0.495498	0.860606	0.389455	0.536009
C1_06850W_A|2055	1060.18	0.0171963	0.150693	0.114115	0.909147	0.948704
MSTRG.1573.1|1519|x|C1_06850W_A-T|Ca22chr1A_C_albicans_SC5314|calb	2.08644	1.07832	1.57696	0.683801	0.494101	0.635862
C1_06860W_A|1494	4.44775	2.41628	1.10106	2.1945	0.0281995	0.068252
MSTRG.1576.1|248|x|C1_06870C_A-T|Ca22chr1A_C_albicans_SC5314|calb	0.0493611	0	5.46817	0	1	#N/A
C1_06870C_A|204	10.8658	-0.860048	0.681142	-1.26266	0.206713	0.336466
MSTRG.1579.1|543|x|C1_06880C_A-T|Ca22chr1A_C_albicans_SC5314|calb	0	#N/A	#N/A	#N/A	#N/A	#N/A
C1_06880C_A|3051	10.7444	-1.92366	0.727512	-2.64417	0.00818927	0.0238933
MSTRG.1581.1|1087|x|C1_06890C_A-T|Ca22chr1A_C_albicans_SC5314|calb	4.48134	0.821307	1.06884	0.768413	0.442242	0.586594
C1_06890C_A|811	23565.1	-1.55999	0.283553	-5.50157	3.76417e-08	3.01886e-07
MSTRG.1583.1|1105|x|C1_06900C_A-T|Ca22chr1A_C_albicans_SC5314|calb	3.80159	-1.16538	1.03164	-1.12964	0.258627	0.398638
C1_06900C_A|638	6440.49	0.11578	0.175029	0.661492	0.508297	0.647892
C1_06910C_A|2697	1216.62	-0.283464	0.150939	-1.878	0.060381	0.129062
MSTRG.1584.1|282|x|C1_06920C_A-T|Ca22chr1A_C_albicans_SC5314|calb	0.418916	-1.35654	3.90777	-0.34714	0.728486	#N/A
C1_06920C_A|1356	698.689	-0.756103	0.196641	-3.8451	0.000120502	0.000554634
MSTRG.1586.1|230|x|C1_06920C_A-T|Ca22chr1A_C_albicans_SC5314|calb	0.111702	-2.83285	5.46608	-0.518261	0.604277	#N/A
MSTRG.1587.1|311|u|NA|Ca22chr1A_C_albicans_SC5314|calb	2.71255	-3.63147	1.43599	-2.52891	0.0114419	0.0319067
MSTRG.1588.1|288|x|C1_06930W_A-T|Ca22chr1A_C_albicans_SC5314|calb	0.128922	-2.83288	5.46608	-0.518266	0.604272	#N/A
C1_06930W_A|3798	8034.91	-1.23491	0.303512	-4.06875	4.72665e-05	0.000234114
MSTRG.1590.1|267|x|C1_06930W_A-T|Ca22chr1A_C_albicans_SC5314|calb	1.00025	-1.76882	1.94576	-0.909067	0.363315	#N/A
MSTRG.1591.1|257|x|C1_06940C_A-T|Ca22chr1A_C_albicans_SC5314|calb	3.52546	-1.01859	1.1027	-0.92372	0.355632	0.50186
C1_06940C_A|3237	1097.33	1.27341	0.209003	6.09278	1.10966e-09	1.08636e-08
MSTRG.1593.1|1198|x|C1_06950C_A-T|Ca22chr1A_C_albicans_SC5314|calb	0.105001	0	5.46817	0	1	#N/A
C1_06950C_A|111	5.16556	-3.29965	1.51597	-2.17659	0.0295108	0.0710144
C1_06960W_A|903	4497.48	-0.91038	0.159948	-5.69174	1.25752e-08	1.07108e-07
MSTRG.1596.1|288|x|C1_06960W_A-T|Ca22chr1A_C_albicans_SC5314|calb	0.999546	-0.455023	2.06347	-0.220513	0.825471	#N/A
MSTRG.1597.1|243|x|C1_06970C_A-T|Ca22chr1A_C_albicans_SC5314|calb	3.08333	0.158326	1.2299	0.128731	0.89757	0.942395
C1_06970C_A|1656	947.649	1.37454	0.172005	7.99132	1.33505e-15	2.38572e-14
MSTRG.1599.1|379|x|C1_06970C_A-T|Ca22chr1A_C_albicans_SC5314|calb	1.05264	0	2.49584	0	1	#N/A
C1_06980C_A|1434	99.9158	2.65902	0.338833	7.84759	4.24106e-15	7.13367e-14
MSTRG.1601.1|1236|x|C1_06990C_A-T|Ca22chr1A_C_albicans_SC5314|calb	82.7985	3.14745	0.4508	6.98192	2.91173e-12	3.76162e-11
C1_06990C_A|116	0.0865159	-2.7932	5.46626	-0.51099	0.609358	#N/A
C1_07000W_A|2280	805.515	-0.54016	0.258706	-2.08793	0.0368043	0.0853883
MSTRG.1604.1|290|x|C1_07000W_A-T|Ca22chr1A_C_albicans_SC5314|calb	0.541139	-1.04069	2.56959	-0.405004	0.685475	#N/A
C1_07010W_A|957	359.888	0.237336	0.241509	0.982724	0.325743	0.471223
C1_07020C_A|2937	1170.25	-0.00216504	0.180915	-0.0119672	0.990452	1
MSTRG.1607.1|1031|x|C1_07020C_A-T|Ca22chr1A_C_albicans_SC5314|calb	2.03777	0.361157	1.44867	0.249303	0.803127	0.878097
C1_07030C_A|1077	6950.91	-0.704336	0.335537	-2.09913	0.0358057	0.0834578
MSTRG.1609.1|201|x|C1_07030C_A-T|Ca22chr1A_C_albicans_SC5314|calb	0.0378143	0	5.46817	0	1	#N/A
MSTRG.1610.1|341|x|C1_07030C_A-T|Ca22chr1A_C_albicans_SC5314|calb	0.245388	-1.46258	5.46817	-0.267472	0.789106	#N/A
MSTRG.1611.1|1725|u|NA|Ca22chr1A_C_albicans_SC5314|calb	2.8445	0.178401	1.5095	0.118185	0.905921	0.946619
MSTRG.1613.1|759|x|C1_07040C_A-T|Ca22chr1A_C_albicans_SC5314|calb	1.83023	1.87735	1.58508	1.18438	0.236262	0.37165
C1_07040C_A|954	75.1737	3.51351	0.410151	8.56637	1.06797e-17	2.24454e-16
MSTRG.1615.1|989|x|C1_07040C_A-T|Ca22chr1A_C_albicans_SC5314|calb	2.00533	0	1.94318	0	1	1
MSTRG.1618.1|724|x|C1_07050C_A-T|Ca22chr1A_C_albicans_SC5314|calb	1.13834	0.0542919	2.15976	0.0251379	0.979945	#N/A
C1_07050C_A|2160	402.02	0.212431	0.200169	1.06126	0.288574	0.431269
MSTRG.1619.1|1003|x|C1_07060C_A-T|Ca22chr1A_C_albicans_SC5314|calb	1.80716	-1.63144	1.8167	-0.898027	0.369171	0.515236
C1_07060C_A|519	1674.97	0.738626	0.308544	2.39391	0.0166699	0.0439662
MSTRG.1620.1|2013|x|C1_07060C_A-T|Ca22chr1A_C_albicans_SC5314|calb	4.62783	-0.668153	1.06091	-0.629793	0.52883	0.664248
C1_07070C_A|1650	434.599	-0.124455	0.228849	-0.543828	0.58656	0.71597
MSTRG.1621.1|1640|x|C1_07070C_A-T|Ca22chr1A_C_albicans_SC5314|calb	8.32862	0.67746	0.722384	0.937811	0.348341	0.494075
MSTRG.1622.1|321|u|NA|Ca22chr1A_C_albicans_SC5314|calb	8.64558	-1.85483	0.948169	-1.95622	0.0504387	0.11145
MSTRG.1624.1|390|x|C1_07080W_A-T|Ca22chr1A_C_albicans_SC5314|calb	0.0821745	0	5.46817	0	1	#N/A
C1_07080W_A|567	941.027	1.60438	0.22315	7.18971	6.49288e-13	9.04044e-12
MSTRG.1626.1|271|x|C1_07080W_A-T|Ca22chr1A_C_albicans_SC5314|calb	0.392124	-1.40067	4.36748	-0.320703	0.748435	#N/A
MSTRG.1627.1|245|x|C1_07090C_A-T|Ca22chr1A_C_albicans_SC5314|calb	91.7898	1.83138	0.296436	6.178	6.49184e-10	6.55395e-09
C1_07090C_A|2235	1161.44	-0.155499	0.194086	-0.801185	0.423025	0.569016
MSTRG.1629.1|746|x|C1_07090C_A-T|Ca22chr1A_C_albicans_SC5314|calb	38.6483	-0.870752	0.411739	-2.11481	0.0344457	0.0808329
C1_07100C_A|942	216.538	0.614268	0.23651	2.59722	0.00939811	0.026996
MSTRG.1632.1|347|x|C1_07100C_A-T|Ca22chr1A_C_albicans_SC5314|calb	13.0494	-0.778157	0.66706	-1.16655	0.243393	0.380421
C1_07110W_A|3783	1287.12	0.254879	0.283226	0.899913	0.368166	0.514407
MSTRG.1634.1|3537|x|C1_07110W_A-T|Ca22chr1A_C_albicans_SC5314|calb	86.3069	3.5152	0.542283	6.48222	9.03815e-11	9.94593e-10
MSTRG.1636.1|228|u|NA|Ca22chr1A_C_albicans_SC5314|calb	0.150571	0	5.46817	0	1	#N/A
MSTRG.1637.1|1537|x|C1_07120W_A-T|Ca22chr1A_C_albicans_SC5314|calb	2.20081	1.52805	1.33942	1.14083	0.253942	0.392866
MSTRG.1638.1|228|u|NA|Ca22chr1A_C_albicans_SC5314|calb	0.050453	0	5.46817	0	1	#N/A
MSTRG.1639.1|226|u|NA|Ca22chr1A_C_albicans_SC5314|calb	0.101865	0	5.46817	0	1	#N/A
C1_07120W_A|1824	36757.6	2.35522	0.155933	15.104	1.52395e-51	1.93388e-49
MSTRG.1641.1|290|x|C1_07120W_A-T|Ca22chr1A_C_albicans_SC5314|calb	5.06679	-0.848784	1.04586	-0.811563	0.417042	0.563533
C1_07130C_A|1806	713.753	-0.600276	0.199899	-3.0029	0.00267418	0.00896312
MSTRG.1643.1|879|x|C1_07140C_A-T|Ca22chr1A_C_albicans_SC5314|calb	2.56888	-2.49529	1.6446	-1.51727	0.1292	0.235196
C1_07140C_A|3135	1398.75	-0.133195	0.236361	-0.563522	0.573079	0.704232
MSTRG.1645.1|340|x|C1_07150W_A-T|Ca22chr1A_C_albicans_SC5314|calb	32.1625	1.92505	0.786724	2.44692	0.0144084	0.0388812
C1_07150W_A|243	132.901	0.852959	0.514332	1.65838	0.0972405	0.188739
MSTRG.1647.1|1725|x|C1_07170C_A-T|Ca22chr1A_C_albicans_SC5314|calb	107.424	1.14175	0.634428	1.79965	0.0719153	0.148772
C1_07160C_A|207	44049.5	4.99675	0.518624	9.63463	5.70955e-22	1.68844e-20
C1_07170C_A|1701	750.194	-1.42124	0.258506	-5.49789	3.84362e-08	3.08012e-07
MSTRG.1651.1|2298|x|C1_07170C_A-T|Ca22chr1A_C_albicans_SC5314|calb	16.2153	0.379852	0.681177	0.557641	0.57709	0.707945
MSTRG.1652.1|2336|x|C1_07180W_A-T|Ca22chr1A_C_albicans_SC5314|calb	56.9125	0.474157	0.335964	1.41133	0.158146	0.275293
C1_07180W_A|747	3982.43	0.725307	0.149358	4.85616	1.19685e-06	7.77027e-06
MSTRG.1654.1|1031|x|C1_07190W_A-T|Ca22chr1A_C_albicans_SC5314|calb	16.1044	-0.237337	0.861312	-0.275553	0.782892	0.864375
C1_07190W_A|2466	2062.51	0.312332	0.196373	1.5905	0.111722	0.210489
MSTRG.1657.1|506|x|C1_07190W_A-T|Ca22chr1A_C_albicans_SC5314|calb	0.202965	-1.65954	4.60657	-0.360254	0.718657	#N/A
C1_07200W_A|900	1362.08	-0.904937	0.182267	-4.96491	6.87332e-07	4.6245e-06
MSTRG.1660.1|204|x|C1_07200W_A-T|Ca22chr1A_C_albicans_SC5314|calb	1.63219	-2.46263	1.68362	-1.4627	0.14355	0.255305
C1_07210C_A|1743	899.871	-0.229711	0.188425	-1.21911	0.222801	0.355552
MSTRG.1662.1|492|x|C1_07210C_A-T|Ca22chr1A_C_albicans_SC5314|calb	0.28398	0	5.46817	0	1	#N/A
MSTRG.1663.1|1584|x|C1_07220W_A-T|Ca22chr1A_C_albicans_SC5314|calb	6.01725	-4.27246	1.43776	-2.97161	0.00296244	0.00979823
MSTRG.1664.1|627|u|NA|Ca22chr1A_C_albicans_SC5314|calb	0.532486	-3.2497	3.2561	-0.998034	0.318263	#N/A
C1_07220W_A|1629	3901.01	-1.22338	0.200014	-6.11649	9.5658e-10	9.49477e-09
MSTRG.1666.1|445|x|C1_07220W_A-T|Ca22chr1A_C_albicans_SC5314|calb	0.186621	-2.62821	5.39549	-0.487113	0.626178	#N/A
C1_07230W_A|927	1684.24	0.793361	0.233944	3.39124	0.000695766	0.00272357
MSTRG.1668.1|1071|x|C1_07230W_A-T|Ca22chr1A_C_albicans_SC5314|calb	8.17583	-0.361893	0.752843	-0.480702	0.630728	0.750065
C1_07240W_A|555	1019.03	-0.477659	0.224148	-2.131	0.0330894	0.0782177
C1_07250C_A|1683	1351.83	1.1706	0.135671	8.62825	6.22976e-18	1.33733e-16
MSTRG.1672.1|427|x|C1_07260C_A-T|Ca22chr1A_C_albicans_SC5314|calb	2.80963	-0.679701	1.51794	-0.447778	0.654314	0.768361
C1_07260C_A|1797	535.048	-0.984881	0.223144	-4.41366	1.01636e-05	5.71776e-05
C1_07270W_A|2520	1407.26	-0.893231	0.151873	-5.88144	4.06701e-09	3.67976e-08
C1_07280C_A|210	474.483	0.313466	0.303112	1.03416	0.301062	0.445351
C1_07290W_A|444	13.3109	1.83252	0.889317	2.0606	0.0393414	0.0904581
MSTRG.1677.1|2090|x|C1_07290W_A-T|Ca22chr1A_C_albicans_SC5314|calb	6.95774	1.5803	0.943012	1.67579	0.0937784	0.183261
MSTRG.1680.1|663|u|NA|Ca22chr1A_C_albicans_SC5314|calb	0.236591	0	5.46817	0	1	#N/A
MSTRG.1681.1|568|u|NA|Ca22chr1A_C_albicans_SC5314|calb	6.3663	-0.447343	1.25855	-0.355444	0.722257	0.821212
MSTRG.1682.1|2635|u|NA|Ca22chr1A_C_albicans_SC5314|calb	14.3442	0.0991959	0.499495	0.198592	0.842582	0.905346
MSTRG.1684.1|267|u|NA|Ca22chr1A_C_albicans_SC5314|calb	0.544472	-4.20736	4.94993	-0.849984	0.395334	#N/A
MSTRG.1686.1|578|x|C1_07310C_A-T|Ca22chr1A_C_albicans_SC5314|calb	0	#N/A	#N/A	#N/A	#N/A	#N/A
C1_07310C_A|121	0.893991	-1.91535	2.45779	-0.779296	0.435805	#N/A
MSTRG.1687.1|362|u|NA|Ca22chr1A_C_albicans_SC5314|calb	0.140186	0	5.46817	0	1	#N/A
C1_07320W_A|64	14.0906	-1.60327	0.809912	-1.97956	0.0477527	0.106288
MSTRG.1689.1|995|x|C1_07320W_A-T|Ca22chr1A_C_albicans_SC5314|calb	3.02761	2.40419	1.17819	2.04058	0.0412923	0.094145
MSTRG.1692.1|1866|u|NA|Ca22chr1A_C_albicans_SC5314|calb	2.45906	-2.16699	1.75597	-1.23407	0.217178	0.34936
MSTRG.1693.1|210|u|NA|Ca22chr1A_C_albicans_SC5314|calb	0.0254711	0	5.46817	0	1	#N/A
MSTRG.1694.1|3467|u|NA|Ca22chr1A_C_albicans_SC5314|calb	18.4357	0.862986	1.36468	0.632371	0.527144	0.663289
MSTRG.1695.1|1234|u|NA|Ca22chr1A_C_albicans_SC5314|calb	1.54273	0.820774	1.83175	0.448082	0.654094	#N/A
MSTRG.1696.1|370|u|NA|Ca22chr1A_C_albicans_SC5314|calb	0.0579185	0	5.46817	0	1	#N/A
MSTRG.1697.1|1115|u|NA|Ca22chr1A_C_albicans_SC5314|calb	20.6169	1.10369	0.768086	1.43693	0.150738	0.265161
MSTRG.1698.1|895|x|C1_07330W_A-T|Ca22chr1A_C_albicans_SC5314|calb	1.13161	0.0219103	1.70897	0.0128208	0.989771	#N/A
C1_07330W_A|1524	113.937	1.10153	0.88799	1.24048	0.214799	0.346213
MSTRG.1700.1|879|x|C1_07330W_A-T|Ca22chr1A_C_albicans_SC5314|calb	25.2331	0.867004	0.574742	1.50851	0.131424	0.23851
C1_07340W_A|3124	1477.74	-0.174299	0.223068	-0.781369	0.434586	0.579582
C1_07350C_A|516	240.117	0.667948	0.28329	2.35783	0.0183823	0.0476552
MSTRG.1703.1|1052|x|C1_07350C_A-T|Ca22chr1A_C_albicans_SC5314|calb	1.27527	-1.99801	1.94034	-1.02972	0.30314	#N/A
MSTRG.1704.1|656|u|NA|Ca22chr1A_C_albicans_SC5314|calb	2.56218	-0.963919	1.50656	-0.639816	0.522292	0.659543
C1_07360W_A|3912	949.357	0.184915	0.278877	0.663068	0.507287	0.646997
MSTRG.1706.1|723|x|C1_07360W_A-T|Ca22chr1A_C_albicans_SC5314|calb	14.4242	-0.789338	0.591021	-1.33555	0.181697	0.305571
MSTRG.1707.1|772|x|C1_07370C_A-T|Ca22chr1A_C_albicans_SC5314|calb	5.91136	0.215711	0.948699	0.227376	0.820132	0.890526
C1_07370C_A|1971	593.477	-0.37113	0.24858	-1.493	0.135436	0.244419
MSTRG.1709.1|696|x|C1_07370C_A-T|Ca22chr1A_C_albicans_SC5314|calb	1.33429	-1.32792	1.76125	-0.753966	0.450869	#N/A
MSTRG.1711.1|1468|u|NA|Ca22chr1A_C_albicans_SC5314|calb	9.92385	-0.124835	0.94553	-0.132027	0.894963	0.940363
MSTRG.1713.1|506|x|C1_07380C_A-T|Ca22chr1A_C_albicans_SC5314|calb	3.73367	-1.64312	1.14006	-1.44126	0.14951	0.263567
C1_07380C_A|2853	1306.26	0.677454	0.253251	2.67503	0.00747228	0.0220258
MSTRG.1715.1|2310|x|C1_07380C_A-T|Ca22chr1A_C_albicans_SC5314|calb	134.169	-0.588863	0.328113	-1.7947	0.0727018	0.149997
C1_07390W_A|1641	1938.24	-0.579036	0.137868	-4.19991	2.67017e-05	0.00013971
C1_07400C_A|1440	1027.05	0.485615	0.202184	2.40185	0.0163123	0.0431594
MSTRG.1719.1|993|x|C1_07400C_A-T|Ca22chr1A_C_albicans_SC5314|calb	2.67627	-0.200815	1.25214	-0.160377	0.872584	0.926757
C1_07410C_A|495	8135.47	0.513148	0.255658	2.00716	0.0447324	0.10057
MSTRG.1722.1|319|x|C1_07420C_A-T|Ca22chr1A_C_albicans_SC5314|calb	0.91333	-2.88525	2.69633	-1.07006	0.28459	#N/A
C1_07420C_A|1392	671.017	-0.467718	0.158362	-2.95348	0.00314217	0.0103347
MSTRG.1724.1|885|x|C1_07420C_A-T|Ca22chr1A_C_albicans_SC5314|calb	2.6177	-2.37344	1.68178	-1.41127	0.158164	0.275293
MSTRG.1725.1|254|u|NA|Ca22chr1A_C_albicans_SC5314|calb	13.5859	-1.13845	0.613475	-1.85574	0.063491	0.134538
MSTRG.1726.1|937|u|NA|Ca22chr1A_C_albicans_SC5314|calb	3.58585	-2.04646	1.26131	-1.62248	0.104701	0.200123
C1_07430W_A|972	68.8183	-6.14529	0.541269	-11.3535	7.12599e-30	3.24718e-28
MSTRG.1728.1|1178|x|C1_07440W_A-T|Ca22chr1A_C_albicans_SC5314|calb	51.1816	0.870203	0.399631	2.17751	0.0294422	0.0708833
C1_07440W_A|3222	1665.49	0.427386	0.150319	2.84318	0.00446653	0.014103
MSTRG.1731.1|1528|x|C1_07440W_A-T|Ca22chr1A_C_albicans_SC5314|calb	8.9727	-1.82291	1.46929	-1.24067	0.214726	0.346213
C1_07450W_A|98	3.3485	-0.0429291	1.18967	-0.0360848	0.971215	0.987167
C1_07460C_A|1152	1254.38	-0.22203	0.152899	-1.45214	0.146464	0.259188
MSTRG.1734.1|491|x|C1_07470C_A-T|Ca22chr1A_C_albicans_SC5314|calb	5.45323	-1.26461	1.32039	-0.957749	0.338189	0.484543
C1_07470C_A|1968	332.817	-0.0318367	0.188687	-0.168728	0.866011	0.922259
C1_07480C_A|1872	17.5841	-0.172872	0.46703	-0.370152	0.711269	0.81361
C1_07490C_A|1995	525.185	1.24758	0.222846	5.59838	2.16362e-08	1.78521e-07
MSTRG.1738.1|365|x|C1_07500C_A-T|Ca22chr1A_C_albicans_SC5314|calb	1.11369	0.104125	1.75524	0.0593223	0.952695	#N/A
C1_07500C_A|975	1357	-0.495609	0.200408	-2.473	0.0133985	0.0365198
MSTRG.1740.1|225|x|C1_07510W_A-T|Ca22chr1A_C_albicans_SC5314|calb	1.19032	-2.03406	2.20069	-0.924285	0.355338	#N/A
C1_07510W_A|834	956.593	0.226037	0.237427	0.952027	0.341083	0.487297
C1_07520C_A|2862	1257.38	1.44745	0.183096	7.9054	2.67065e-15	4.57663e-14
MSTRG.1743.1|632|x|C1_07520C_A-T|Ca22chr1A_C_albicans_SC5314|calb	1.3235	-1.84257	2.13173	-0.864354	0.387394	#N/A
MSTRG.1745.1|1390|x|C1_07530W_A-T|Ca22chr1A_C_albicans_SC5314|calb	231.345	2.05276	0.294988	6.95878	3.43235e-12	4.42278e-11
C1_07530W_A|96	0.0792979	0	5.46817	0	1	#N/A
MSTRG.1747.1|1150|x|C1_07540C_A-T|Ca22chr1A_C_albicans_SC5314|calb	19.0068	1.40211	1.26708	1.10657	0.268481	0.409278
C1_07540C_A|2865	1893.2	0.308477	0.259426	1.18907	0.234411	0.369783
MSTRG.1749.1|222|x|C1_07540C_A-T|Ca22chr1A_C_albicans_SC5314|calb	0.0373265	0	5.46817	0	1	#N/A
C1_07550W_A|1095	950.65	0.444559	0.162151	2.74163	0.00611343	0.0184965
MSTRG.1751.1|792|x|C1_07550W_A-T|Ca22chr1A_C_albicans_SC5314|calb	153.886	1.24732	0.537206	2.32187	0.0202401	0.0516565
C1_07560W_A|960	373.743	0.24389	0.186795	1.30566	0.191669	0.318025
C1_07570C_A|1209	315.111	0.203531	0.205439	0.990712	0.321826	0.467242
MSTRG.1755.1|679|x|C1_07580C_A-T|Ca22chr1A_C_albicans_SC5314|calb	5.08463	-0.791612	0.933582	-0.847929	0.396477	0.542842
C1_07580C_A|1233	1.45772	-0.887152	2.28951	-0.387486	0.698397	#N/A
MSTRG.1757.1|524|x|C1_07580C_A-T|Ca22chr1A_C_albicans_SC5314|calb	1.1514	-0.796248	2.16182	-0.368323	0.712633	#N/A
MSTRG.1759.1|551|x|C1_07590C_A-T|Ca22chr1A_C_albicans_SC5314|calb	0.284835	0	5.3237	0	1	#N/A
C1_07590C_A|3126	668.862	0.25934	0.219917	1.17926	0.238294	0.374318
C1_07600W_A|525	4312.64	-0.0954854	0.27882	-0.342463	0.732003	0.828441
MSTRG.1762.1|245|x|C1_07600W_A-T|Ca22chr1A_C_albicans_SC5314|calb	0.632826	-1.87469	3.47519	-0.539449	0.589577	#N/A
C1_07610C_A|945	127.756	-0.662901	0.309591	-2.14122	0.0322566	0.0765604
MSTRG.1764.1|553|x|C1_07620C_A-T|Ca22chr1A_C_albicans_SC5314|calb	12.0523	-0.77749	0.670801	-1.15905	0.246437	0.383921
C1_07620C_A|1269	0.984516	-3.75484	2.35716	-1.59295	0.111172	#N/A
MSTRG.1766.1|271|x|C1_07630W_A-T|Ca22chr1A_C_albicans_SC5314|calb	0.449536	-0.982487	2.97369	-0.330393	0.741103	#N/A
C1_07630W_A|528	1625.07	-0.186551	0.323081	-0.577413	0.56366	0.695299
MSTRG.1768.1|949|x|C1_07630W_A-T|Ca22chr1A_C_albicans_SC5314|calb	3.82611	-2.58915	1.66867	-1.55162	0.120753	0.223689
MSTRG.1769.1|1009|x|C1_07640C_A-T|Ca22chr1A_C_albicans_SC5314|calb	11.286	0.0980709	0.678624	0.144514	0.885094	0.934394
C1_07640C_A|2517	264.77	-0.84716	0.400477	-2.11538	0.0343979	0.0807584
MSTRG.1771.1|449|x|C1_07640C_A-T|Ca22chr1A_C_albicans_SC5314|calb	0.187448	0	5.46817	0	1	#N/A
MSTRG.1772.1|1097|u|NA|Ca22chr1A_C_albicans_SC5314|calb	18.7313	-4.38153	1.34603	-3.25515	0.00113331	0.0042095
MSTRG.1773.1|403|u|NA|Ca22chr1A_C_albicans_SC5314|calb	0.333312	0	4.4499	0	1	#N/A
MSTRG.1774.1|277|u|NA|Ca22chr1A_C_albicans_SC5314|calb	0.0636776	0	5.46817	0	1	#N/A
MSTRG.1775.1|1362|u|NA|Ca22chr1A_C_albicans_SC5314|calb	4.75623	-0.728569	1.01462	-0.71807	0.472714	0.61505
MSTRG.1776.1|223|u|NA|Ca22chr1A_C_albicans_SC5314|calb	0.404908	0	4.08213	0	1	#N/A
MSTRG.1777.1|409|u|NA|Ca22chr1A_C_albicans_SC5314|calb	0.651501	-2.87753	2.47338	-1.1634	0.244667	#N/A
MSTRG.1778.1|2255|x|C1_07650W_A-T|Ca22chr1A_C_albicans_SC5314|calb	566.885	0.614879	0.208796	2.94488	0.00323085	0.0105916
MSTRG.1779.1|2085|u|NA|Ca22chr1A_C_albicans_SC5314|calb	4.2598	-3.33255	1.44266	-2.31001	0.0208877	0.0529857
C1_07650W_A|513	0.271085	-3.8119	5.46291	-0.697777	0.485316	#N/A
MSTRG.1781.1|778|x|C1_07650W_A-T|Ca22chr1A_C_albicans_SC5314|calb	79.8822	0.576811	0.347099	1.66181	0.0965517	0.187547
C1_07660W_A|2229	111.161	-0.0268526	0.2895	-0.0927551	0.926098	0.958808
MSTRG.1784.1|3583|x|C1_07660W_A-T|Ca22chr1A_C_albicans_SC5314|calb	1.16291	-1.70998	1.8654	-0.916683	0.359309	#N/A
C1_07670W_A|594	26.701	1.26285	0.429501	2.94028	0.0032792	0.0107116
MSTRG.1787.1|949|x|C1_07670W_A-T|Ca22chr1A_C_albicans_SC5314|calb	133.854	0.756439	0.347242	2.17842	0.0293747	0.0707379
MSTRG.1789.1|278|x|C1_07680W_A-T|Ca22chr1A_C_albicans_SC5314|calb	0.895306	-3.13065	2.21713	-1.41203	0.157942	#N/A
C1_07680W_A|1095	1201.1	0.334825	0.220329	1.51966	0.128596	0.234395
MSTRG.1791.1|371|x|C1_07680W_A-T|Ca22chr1A_C_albicans_SC5314|calb	0.0644895	-2.63036	5.46704	-0.48113	0.630424	#N/A
C1_07690C_A|3138	807.835	0.0460563	0.209804	0.21952	0.826245	0.895084
MSTRG.1794.1|319|x|C1_07690C_A-T|Ca22chr1A_C_albicans_SC5314|calb	0.402228	-2.04996	3.17475	-0.645706	0.51847	#N/A
MSTRG.1796.1|1078|x|C1_07700C_A-T|Ca22chr1A_C_albicans_SC5314|calb	232.714	1.93544	0.34118	5.67279	1.40491e-08	1.18854e-07
C1_07700C_A|1116	3572.77	-0.511138	0.239452	-2.13462	0.0327924	0.0776622
MSTRG.1800.1|1240|x|C1_07710C_A-T|Ca22chr1A_C_albicans_SC5314|calb	3.04669	-3.1954	1.49989	-2.13042	0.0331367	0.0782926
C1_07710C_A|1626	2889.63	-0.276535	0.154733	-1.78717	0.0739096	0.15202
MSTRG.1802.1|395|x|C1_07710C_A-T|Ca22chr1A_C_albicans_SC5314|calb	1.42629	-3.89712	1.88492	-2.06753	0.0386845	#N/A
MSTRG.1803.1|4937|u|NA|Ca22chr1A_C_albicans_SC5314|calb	2.26309	-0.288099	1.50477	-0.191457	0.848167	0.90934
MSTRG.1804.1|7456|u|NA|Ca22chr1A_C_albicans_SC5314|calb	458.366	0.501734	0.266191	1.88486	0.0594481	0.127507
MSTRG.1805.1|3642|u|NA|Ca22chr1A_C_albicans_SC5314|calb	0	#N/A	#N/A	#N/A	#N/A	#N/A
MSTRG.1806.1|2415|u|NA|Ca22chr1A_C_albicans_SC5314|calb	0.628325	-0.520464	2.35742	-0.220776	0.825267	#N/A
MSTRG.1807.1|3475|u|NA|Ca22chr1A_C_albicans_SC5314|calb	321.916	-0.731408	0.325108	-2.24974	0.0244656	0.0605749
MSTRG.1808.1|3320|u|NA|Ca22chr1A_C_albicans_SC5314|calb	416.646	-0.629194	0.376523	-1.67106	0.0947095	0.184684
C1_07770W_A|1528	89.4933	0.886106	0.382281	2.31795	0.0204522	0.0520917
MSTRG.1810.1|1663|x|C1_07770W_A-T|Ca22chr1A_C_albicans_SC5314|calb	0.424765	0	3.30981	0	1	#N/A
MSTRG.1812.1|207|u|NA|Ca22chr1A_C_albicans_SC5314|calb	0.29593	0	4.07463	0	1	#N/A
MSTRG.1813.1|463|x|C1_07780W_A-T|Ca22chr1A_C_albicans_SC5314|calb	0.0747965	0	5.46817	0	1	#N/A
C1_07780W_A|2577	1058.25	-0.494874	0.118236	-4.18546	2.84583e-05	0.000148128
C1_07790C_A|930	438.185	0.0360549	0.24995	0.144248	0.885304	0.934426
MSTRG.1816.1|208|x|C1_07790C_A-T|Ca22chr1A_C_albicans_SC5314|calb	0.123396	0	5.46817	0	1	#N/A
C1_07800W_A|2088	454.997	-0.742299	0.200576	-3.70083	0.000214892	0.000943212
C1_07810C_A|2271	288.365	-0.0507386	0.209506	-0.242182	0.808639	0.88144
C1_07820W_A|1161	376.828	0.0404256	0.268357	0.150641	0.880259	0.93181
C1_07830C_A|783	178.935	0.552166	0.225265	2.45118	0.0142388	0.0384963
MSTRG.1821.1|291|x|C1_07830C_A-T|Ca22chr1A_C_albicans_SC5314|calb	1.41074	-1.89252	1.6754	-1.12959	0.25865	#N/A
C1_07840W_A|903	1580.43	0.527222	0.211429	2.49361	0.0126452	0.0346644
C1_07850C_A|1440	219.089	0.755622	0.203387	3.71519	0.000203047	0.000896718
C1_07860W_A|1254	80.588	1.46214	0.321723	4.54472	5.50072e-06	3.21919e-05
MSTRG.1825.1|334|x|C1_07870C_A-T|Ca22chr1A_C_albicans_SC5314|calb	9.44628	0.947433	0.774599	1.22313	0.221282	0.353748
C1_07870C_A|1863	5601.83	0.424202	0.122883	3.45207	0.000556299	0.00222364
MSTRG.1827.1|1239|x|C1_07880C_A-T|Ca22chr1A_C_albicans_SC5314|calb	96.5175	0.0883615	0.513369	0.172121	0.863343	0.920648
C1_07880C_A|2319	778.418	0.650673	0.189486	3.43388	0.000594999	0.00236513
MSTRG.1830.1|285|x|C1_07880C_A-T|Ca22chr1A_C_albicans_SC5314|calb	1.00989	0.109853	2.01664	0.0544735	0.956558	#N/A
MSTRG.1832.1|877|x|C1_07890C_A-T|Ca22chr1A_C_albicans_SC5314|calb	1.0067	0.447001	2.19637	0.203518	0.83873	#N/A
C1_07890C_A|2409	3547.87	0.478493	0.208342	2.29667	0.0216375	0.0546389
MSTRG.1835.1|275|u|NA|Ca22chr1A_C_albicans_SC5314|calb	0.130487	-1.46259	5.46817	-0.267473	0.789105	#N/A
MSTRG.1836.1|867|u|NA|Ca22chr1A_C_albicans_SC5314|calb	3.78685	0.0906203	1.21822	0.0743877	0.940702	0.968128
C1_07900W_A|576	3783.77	1.31343	0.361021	3.63811	0.000274643	0.00117961
MSTRG.1838.1|463|x|C1_07900W_A-T|Ca22chr1A_C_albicans_SC5314|calb	14.0439	-0.797378	0.564054	-1.41366	0.157463	0.274581
MSTRG.1839.1|387|x|C1_07910C_A-T|Ca22chr1A_C_albicans_SC5314|calb	4.30199	-2.42085	1.23012	-1.96798	0.0490708	0.108811
C1_07910C_A|1215	1858.36	-0.732863	0.153822	-4.76437	1.89449e-06	1.19448e-05
MSTRG.1841.1|201|x|C1_07910C_A-T|Ca22chr1A_C_albicans_SC5314|calb	10.5866	-2.99904	0.800284	-3.74747	0.000178628	0.000797305
MSTRG.1842.1|305|x|C1_07920W_A-T|Ca22chr1A_C_albicans_SC5314|calb	0.090485	0	5.46817	0	1	#N/A
C1_07920W_A|192	513.808	-0.0147296	0.530418	-0.0277699	0.977846	0.991996
MSTRG.1844.1|367|x|C1_07920W_A-T|Ca22chr1A_C_albicans_SC5314|calb	2.27603	-2.11861	1.38847	-1.52586	0.127044	0.232327
MSTRG.1845.1|365|x|C1_07930C_A-T|Ca22chr1A_C_albicans_SC5314|calb	302.636	-0.649689	0.357994	-1.81481	0.0695538	0.144783
C1_07930C_A|1404	326.384	-0.393625	0.248315	-1.58518	0.112925	0.212237
MSTRG.1846.3|1568|x|C1_07940W_A-T|Ca22chr1A_C_albicans_SC5314|calb	26.3213	-1.76034	0.625288	-2.81524	0.00487406	0.0152172
MSTRG.1848.1|1037|u|NA|Ca22chr1A_C_albicans_SC5314|calb	11156.9	1.59743	0.307572	5.19368	2.06176e-07	1.50103e-06
C1_07940W_A|92	0.106489	0	5.46817	0	1	#N/A
MSTRG.1850.1|393|x|C1_07950C_A-T|Ca22chr1A_C_albicans_SC5314|calb	1.15075	-1.89942	2.25557	-0.842104	0.39973	#N/A
C1_07950C_A|801	395.629	-0.323857	0.240698	-1.34549	0.178467	0.30111
MSTRG.1852.1|248|x|C1_07960W_A-T|Ca22chr1A_C_albicans_SC5314|calb	0.812724	-3.82755	2.5595	-1.49543	0.134802	#N/A
C1_07960W_A|699	321.368	0.269677	0.308826	0.873233	0.382536	0.528982
MSTRG.1854.1|209|x|C1_07960W_A-T|Ca22chr1A_C_albicans_SC5314|calb	7.23964	-0.858949	0.900646	-0.953703	0.340234	0.486499
MSTRG.1855.1|239|x|C1_07970C_A-T|Ca22chr1A_C_albicans_SC5314|calb	0.14411	0	5.46817	0	1	#N/A
C1_07970C_A|3672	1195.73	0.851094	0.183874	4.62868	3.68012e-06	2.20917e-05
MSTRG.1857.1|1107|x|C1_07970C_A-T|Ca22chr1A_C_albicans_SC5314|calb	4.54586	-1.30317	0.923235	-1.41153	0.158089	0.27529
MSTRG.1859.1|794|x|C1_07980C_A-T|Ca22chr1A_C_albicans_SC5314|calb	1.99873	-2.85838	1.59462	-1.79251	0.0730515	0.150657
C1_07980C_A|732	587.33	-0.983869	0.267694	-3.67535	0.000237523	0.00103126
MSTRG.1860.1|4186|x|C1_07990C_A-T|Ca22chr1A_C_albicans_SC5314|calb	72.4293	0.212828	0.358828	0.59312	0.553101	0.685563
C1_07990C_A|1296	364.545	0.882795	0.231651	3.81089	0.000138468	0.000628971
MSTRG.1862.1|2598|u|NA|Ca22chr1A_C_albicans_SC5314|calb	2.50195	0	1.77613	0	1	1
MSTRG.1863.1|1098|u|NA|Ca22chr1A_C_albicans_SC5314|calb	11.4143	-0.23076	0.798086	-0.289142	0.772473	0.856263
MSTRG.1864.1|488|u|NA|Ca22chr1A_C_albicans_SC5314|calb	0	#N/A	#N/A	#N/A	#N/A	#N/A
MSTRG.1865.1|919|u|NA|Ca22chr1A_C_albicans_SC5314|calb	1.49111	-1.0703	2.03039	-0.527139	0.598097	#N/A
MSTRG.1866.1|232|u|NA|Ca22chr1A_C_albicans_SC5314|calb	0.118966	-1.46257	5.46817	-0.267469	0.789108	#N/A
MSTRG.1868.1|488|x|C1_08000W_A-T|Ca22chr1A_C_albicans_SC5314|calb	0	#N/A	#N/A	#N/A	#N/A	#N/A
C1_08000W_A|2292	344.148	-1.44491	0.220941	-6.5398	6.16009e-11	6.89999e-10
MSTRG.1869.1|843|x|C1_08000W_A-T|Ca22chr1A_C_albicans_SC5314|calb	0.793876	-3.29455	2.15858	-1.52626	0.126946	#N/A
C1_08010W_A|720	9279.19	-1.37575	0.192072	-7.16266	7.9127e-13	1.09113e-11
MSTRG.1871.1|353|x|C1_08010W_A-T|Ca22chr1A_C_albicans_SC5314|calb	4.11607	-2.4845	1.19783	-2.07417	0.0380639	0.0878495
C1_08020W_A|1875	1242.43	-1.33449	0.156763	-8.51283	1.6974e-17	3.51579e-16
MSTRG.1873.1|706|x|C1_08020W_A-T|Ca22chr1A_C_albicans_SC5314|calb	10.4334	0.219675	0.866108	0.253634	0.799778	0.876412
C1_08030W_A|381	10178.7	-0.570604	0.261358	-2.18323	0.029019	0.0699484
MSTRG.1875.1|1607|x|C1_08050W_A-T|Ca22chr1A_C_albicans_SC5314|calb	23.78	-0.777653	0.519566	-1.49674	0.134462	0.242966
C1_08040W_A|225	362.607	0.261761	0.24279	1.07814	0.280973	0.423127
C1_08050W_A|501	3119.41	-0.489512	0.174619	-2.80332	0.00505795	0.0157228
MSTRG.1879.1|1753|x|C1_08050W_A-T|Ca22chr1A_C_albicans_SC5314|calb	67.5694	-0.219599	0.784549	-0.279904	0.779551	0.861631
C1_08060W_A|408	2935.19	2.38265	0.324578	7.34075	2.12392e-13	3.09932e-12
C1_08070W_A|4473	3841.21	4.46458	0.263247	16.9596	1.63372e-64	2.72967e-62
MSTRG.1883.1|374|x|C1_08070W_A-T|Ca22chr1A_C_albicans_SC5314|calb	2.28416	-0.845097	1.55358	-0.543965	0.586465	0.715942
MSTRG.1884.1|457|x|C1_08080C_A-T|Ca22chr1A_C_albicans_SC5314|calb	1.42118	-1.5172	1.92514	-0.788097	0.43064	#N/A
C1_08080C_A|387	2838.07	-0.797566	0.265783	-3.00082	0.00269256	0.00900967
MSTRG.1886.1|567|x|C1_08090C_A-T|Ca22chr1A_C_albicans_SC5314|calb	0.255707	-3.70719	5.46316	-0.67858	0.497404	#N/A
C1_08090C_A|3054	6009.42	-1.41497	0.245009	-5.77518	7.68717e-09	6.71288e-08
MSTRG.1888.1|268|x|C1_08090C_A-T|Ca22chr1A_C_albicans_SC5314|calb	0.226075	-3.29175	4.97928	-0.66109	0.508554	#N/A
MSTRG.1889.1|578|x|C1_08100W_A-T|Ca22chr1A_C_albicans_SC5314|calb	6.92527	2.30637	0.885671	2.60409	0.00921172	0.0265443
C1_08100W_A|1107	3092.7	-0.699634	0.152594	-4.58495	4.54095e-06	2.6889e-05
MSTRG.1891.1|353|x|C1_08100W_A-T|Ca22chr1A_C_albicans_SC5314|calb	24.1822	2.56813	0.723067	3.55172	0.000382721	0.00159004
MSTRG.1893.1|377|x|C1_08110W_A-T|Ca22chr1A_C_albicans_SC5314|calb	1.01894	-2.3329	2.12722	-1.09669	0.272777	#N/A
C1_08110W_A|3276	5081.56	-0.668569	0.193439	-3.45622	0.000547801	0.00219405
MSTRG.1895.1|235|u|NA|Ca22chr1A_C_albicans_SC5314|calb	0.479821	0	3.98386	0	1	#N/A
C1_08120W_A|2112	781.538	-0.316106	0.245006	-1.2902	0.196983	0.324208
C1_08130C_A|2604	555.736	0.795582	0.172051	4.62411	3.76208e-06	2.25163e-05
C1_08140W_A|981	425.838	0.294345	0.292934	1.00482	0.314985	0.460646
C1_08150C_A|639	145.848	-0.124462	0.274964	-0.45265	0.650801	0.76594
C1_08160W_A|1059	1235.34	-0.460665	0.145402	-3.16822	0.00153377	0.00550323
MSTRG.1901.1|312|x|C1_08160W_A-T|Ca22chr1A_C_albicans_SC5314|calb	2.00573	-1.29706	1.42643	-0.909309	0.363187	0.50958
MSTRG.1902.1|240|x|C1_08170C_A-T|Ca22chr1A_C_albicans_SC5314|calb	3.47645	0.478306	0.980667	0.487735	0.625737	0.74661
C1_08170C_A|2226	705.19	0.128846	0.173651	0.741983	0.458098	0.601182
MSTRG.1904.1|2120|x|C1_08180C_A-T|Ca22chr1A_C_albicans_SC5314|calb	86.1449	-1.87346	0.46993	-3.98669	6.70027e-05	0.000323868
C1_08180C_A|3957	3105.79	0.0831261	0.2021	0.411313	0.680843	0.790349
MSTRG.1907.1|1056|x|C1_08190C_A-T|Ca22chr1A_C_albicans_SC5314|calb	20.3139	0.542736	0.609463	0.890516	0.373189	0.519397
C1_08190C_A|3171	230.517	-0.491148	0.306572	-1.60206	0.109142	0.20652
C1_08200W_A|963	571.51	-0.345262	0.246439	-1.401	0.161214	0.279034
MSTRG.1911.1|228|x|C1_08200W_A-T|Ca22chr1A_C_albicans_SC5314|calb	0.060922	0	5.46817	0	1	#N/A
C1_08210C_A|4821	4101.11	0.787041	0.173747	4.5298	5.90401e-06	3.43316e-05
MSTRG.1913.1|1338|u|NA|Ca22chr1A_C_albicans_SC5314|calb	31.3796	-1.11627	0.441311	-2.52944	0.0114245	0.031867
MSTRG.1914.1|1564|x|C1_08220W_A-T|Ca22chr1A_C_albicans_SC5314|calb	10.4506	-0.777576	0.788774	-0.985804	0.324229	0.46944
C1_08220W_A|2364	1834.72	-0.670388	0.159596	-4.20054	2.66282e-05	0.000139398
C1_08230C_A|2265	6376.57	0.370671	0.191784	1.93275	0.0532669	0.116569
MSTRG.1917.1|688|x|C1_08230C_A-T|Ca22chr1A_C_albicans_SC5314|calb	2.03187	0.849555	1.40413	0.605038	0.545154	0.679663
C1_08240C_A|993	127.363	0.818794	0.268288	3.05192	0.00227384	0.00778793
MSTRG.1918.1|1389|x|C1_08260C_A-T|Ca22chr1A_C_albicans_SC5314|calb	52.1898	-0.687751	0.489537	-1.4049	0.160051	0.277453
C1_08260C_A|669	1739.09	0.9259	0.242308	3.82117	0.000132819	0.000604685
MSTRG.1920.1|900|x|C1_08260C_A-T|Ca22chr1A_C_albicans_SC5314|calb	3.29533	1.60307	1.28752	1.24508	0.213103	0.344185
C1_08270C_A|3438	1744.58	0.155612	0.294637	0.528148	0.597396	0.724499
MSTRG.1922.1|435|x|C1_08270C_A-T|Ca22chr1A_C_albicans_SC5314|calb	0.0346051	-2.8328	5.46608	-0.51825	0.604284	#N/A
MSTRG.1924.1|2435|x|C1_08290C_A-T|Ca22chr1A_C_albicans_SC5314|calb	388.733	1.8014	0.35757	5.03789	4.70686e-07	3.25872e-06
C1_08290C_A|2946	1185.65	0.00158431	0.229736	0.00689623	0.994498	1
C1_08300W_A|1989	1276.43	-0.63934	0.234687	-2.72422	0.00644531	0.0193831
MSTRG.1927.1|344|x|C1_08300W_A-T|Ca22chr1A_C_albicans_SC5314|calb	0.156425	-3.41934	5.46394	-0.625802	0.531445	#N/A
MSTRG.1929.1|292|u|NA|Ca22chr1A_C_albicans_SC5314|calb	0.180953	0	5.46817	0	1	#N/A
MSTRG.1931.1|430|x|C1_08310W_A-T|Ca22chr1A_C_albicans_SC5314|calb	0.500098	0.27323	2.99302	0.0912891	0.927263	#N/A
C1_08310W_A|1584	1379.5	-0.10006	0.172658	-0.579525	0.562235	0.693968
MSTRG.1932.1|1460|x|C1_08320W_A-T|Ca22chr1A_C_albicans_SC5314|calb	17.2354	1.84424	0.694241	2.65648	0.00789607	0.0230916
C1_08320W_A|2034	22369.9	0.893407	0.179648	4.97309	6.58945e-07	4.46045e-06
MSTRG.1934.1|472|x|C1_08320W_A-T|Ca22chr1A_C_albicans_SC5314|calb	0.268209	0	5.46817	0	1	#N/A
MSTRG.1935.1|570|x|C1_08330C_A-T|Ca22chr1A_C_albicans_SC5314|calb	0.418437	-0.292448	2.77838	-0.105259	0.916171	#N/A
C1_08330C_A|1047	8468.31	6.43336	0.253915	25.3366	1.26179e-141	1.26495e-138
MSTRG.1937.1|220|x|C1_08330C_A-T|Ca22chr1A_C_albicans_SC5314|calb	0.210743	-1.6567	4.55191	-0.363957	0.71589	#N/A
MSTRG.1938.1|1339|x|C1_08340C_A-T|Ca22chr1A_C_albicans_SC5314|calb	50.1073	3.65434	0.520226	7.02452	2.14803e-12	2.81858e-11
C1_08340C_A|474	1088.1	0.747807	0.200908	3.72214	0.00019754	0.000874708
MSTRG.1940.1|2150|x|C1_08360C_A-T|Ca22chr1A_C_albicans_SC5314|calb	97.0663	1.30619	0.506185	2.58045	0.00986703	0.0281494
C1_08350C_A|192	32611.5	3.70251	0.352081	10.5161	7.28533e-26	2.78761e-24
C1_08360C_A|1461	46082.6	0.743674	0.165733	4.48718	7.21729e-06	4.1487e-05
MSTRG.1943.1|478|x|C1_08360C_A-T|Ca22chr1A_C_albicans_SC5314|calb	93.3655	1.65377	0.520226	3.17894	0.00147816	0.00532084
MSTRG.1944.1|3305|x|C1_08370W_A-T|Ca22chr1A_C_albicans_SC5314|calb	51.3199	0.461965	0.834913	0.553309	0.580052	0.710275
C1_08370W_A|1887	5398.5	0.01175	0.213194	0.055114	0.956048	0.976907
MSTRG.1946.1|454|x|C1_08370W_A-T|Ca22chr1A_C_albicans_SC5314|calb	0.611314	-3.70432	4.83347	-0.766388	0.443445	#N/A
MSTRG.1948.1|1809|x|C1_08380W_A-T|Ca22chr1A_C_albicans_SC5314|calb	66.7679	-2.88674	1.05556	-2.7348	0.00624187	0.0188365
C1_08380W_A|1377	16030.8	-0.948812	0.30533	-3.10749	0.00188683	0.00662306
MSTRG.1950.1|226|x|C1_08390C_A-T|Ca22chr1A_C_albicans_SC5314|calb	2.29504	-0.0506876	1.24907	-0.0405803	0.96763	0.984721
C1_08390C_A|1677	1106.83	0.438514	0.155294	2.82377	0.0047463	0.0148714
MSTRG.1952.1|812|x|C1_08400C_A-T|Ca22chr1A_C_albicans_SC5314|calb	0.703836	-0.815918	2.19945	-0.370964	0.710664	#N/A
C1_08400C_A|3000	6230.9	4.844	0.222765	21.7449	7.71928e-105	3.68504e-102
MSTRG.1954.1|1225|x|C1_08400C_A-T|Ca22chr1A_C_albicans_SC5314|calb	4.63919	-0.440942	1.28699	-0.342614	0.731889	0.828406
C1_08410C_A|936	8393.87	-1.41418	0.155055	-9.12055	7.47436e-20	1.91638e-18
MSTRG.1957.1|318|x|C1_08410C_A-T|Ca22chr1A_C_albicans_SC5314|calb	1.63708	-1.35653	1.40059	-0.968538	0.332776	0.478565
MSTRG.1959.1|212|x|C1_08420W_A-T|Ca22chr1A_C_albicans_SC5314|calb	0.0815173	-3.04538	5.4652	-0.557232	0.577369	#N/A
C1_08420W_A|2661	1929.18	0.0299055	0.202716	0.147524	0.882718	0.933071
MSTRG.1960.1|352|x|C1_08420W_A-T|Ca22chr1A_C_albicans_SC5314|calb	0.595966	-1.00971	2.50437	-0.403181	0.686815	#N/A
C1_08430W_A|963	868.308	0.145868	0.208714	0.698892	0.484619	0.626144
C1_08440C_A|372	537.633	-0.509127	0.251987	-2.02045	0.0433367	0.098048
MSTRG.1963.1|714|x|C1_08450C_A-T|Ca22chr1A_C_albicans_SC5314|calb	0.637789	-3.42074	2.59747	-1.31695	0.187856	#N/A
C1_08450C_A|576	4337.43	-0.509299	0.157083	-3.24223	0.001186	0.00438086
MSTRG.1966.1|991|x|C1_08460C_A-T|Ca22chr1A_C_albicans_SC5314|calb	11.8278	-0.440039	0.794128	-0.554116	0.579499	0.709945
C1_08460C_A|2139	815.056	1.85712	0.226573	8.19655	2.47391e-16	4.64437e-15
MSTRG.1969.1|957|x|C1_08460C_A-T|Ca22chr1A_C_albicans_SC5314|calb	10.5359	-0.103874	0.694194	-0.149633	0.881054	0.932193
C1_08470W_A|435	788.721	-0.75029	0.335865	-2.2339	0.0254894	0.0626917
C1_08480C_A|596	698.936	-0.261234	0.232742	-1.12242	0.261685	0.40156
C1_08490W_A|1386	1543.04	-0.188061	0.126148	-1.4908	0.136013	0.245098
MSTRG.1973.1|202|x|C1_08490W_A-T|Ca22chr1A_C_albicans_SC5314|calb	0.608108	-3.03625	2.64851	-1.1464	0.251631	#N/A
MSTRG.1974.1|2397|x|C1_08500C_A-T|Ca22chr1A_C_albicans_SC5314|calb	15.3037	1.96284	0.680322	2.88516	0.00391215	0.0125462
C1_08500C_A|1323	125124	0.820169	0.226596	3.61952	0.000295151	0.0012591
C1_08510W_A|636	446.629	-0.240313	0.221154	-1.08663	0.277198	0.419966
C1_08520C_A|444	1550.25	-0.972176	0.244094	-3.9828	6.81087e-05	0.00032858
C1_08530W_A|474	250.921	0.160658	0.259556	0.618971	0.535936	0.670421
C1_08540C_A|2139	2496.55	-0.0405727	0.158649	-0.255739	0.798153	0.875256
MSTRG.1981.1|809|x|C1_08550C_A-T|Ca22chr1A_C_albicans_SC5314|calb	19.4565	-0.718462	0.845614	-0.849633	0.395529	0.542088
C1_08550C_A|738	3027.5	-0.31929	0.156899	-2.03501	0.0418504	0.0952224
MSTRG.1984.1|604|x|C1_08550C_A-T|Ca22chr1A_C_albicans_SC5314|calb	1.49155	-0.0372968	1.53038	-0.024371	0.980557	#N/A
MSTRG.1985.1|622|u|NA|Ca22chr1A_C_albicans_SC5314|calb	31.9922	-0.331784	0.391178	-0.848167	0.396345	0.542808
C1_08560W_A|1665	3552.18	-0.764683	0.169479	-4.51196	6.42321e-06	3.71568e-05
MSTRG.1987.1|300|x|C1_08560W_A-T|Ca22chr1A_C_albicans_SC5314|calb	0.0186632	0	5.46817	0	1	#N/A
C1_08570C_A|765	492.241	0.990655	0.285674	3.46778	0.000524772	0.00210771
MSTRG.1989.1|298|x|C1_08570C_A-T|Ca22chr1A_C_albicans_SC5314|calb	0.344688	-3.10367	5.46498	-0.56792	0.57009	#N/A
MSTRG.1992.1|1379|x|C1_08580C_A-T|Ca22chr1A_C_albicans_SC5314|calb	63.096	0.561195	0.340233	1.64945	0.0990563	0.191411
C1_08580C_A|1251	4662.8	1.29268	0.141643	9.12633	7.086e-20	1.83085e-18
MSTRG.1995.1|821|x|C1_08580C_A-T|Ca22chr1A_C_albicans_SC5314|calb	4.80058	-1.71873	1.80119	-0.954221	0.339972	0.486262
MSTRG.1997.1|355|x|C1_08590C_A-T|Ca22chr1A_C_albicans_SC5314|calb	1.23063	-1.60902	2.24657	-0.716212	0.47386	#N/A
C1_08590C_A|1491	3844.3	0.737418	0.182029	4.05111	5.0975e-05	0.000251241
MSTRG.1999.1|365|x|C1_08590C_A-T|Ca22chr1A_C_albicans_SC5314|calb	0.624379	-3.06729	3.04466	-1.00743	0.313727	#N/A
MSTRG.2000.1|502|x|C1_08600C_A-T|Ca22chr1A_C_albicans_SC5314|calb	5.9853	-1.72246	1.16517	-1.47829	0.139331	0.249632
C1_08600C_A|2199	2625.81	-0.612089	0.17972	-3.40579	0.000659725	0.00259668
MSTRG.2002.1|737|x|C1_08600C_A-T|Ca22chr1A_C_albicans_SC5314|calb	311.528	-0.251467	0.305208	-0.823921	0.409985	0.556546
C1_08610C_A|642	6834.44	-0.315752	0.201064	-1.5704	0.116321	0.217155
MSTRG.2004.1|549|x|C1_08610C_A-T|Ca22chr1A_C_albicans_SC5314|calb	1.09937	-2.62503	1.81592	-1.44557	0.148299	#N/A
MSTRG.2005.1|429|x|C1_08620W_A-T|Ca22chr1A_C_albicans_SC5314|calb	0.514579	-1.45975	2.85998	-0.510404	0.609769	#N/A
C1_08620W_A|489	1767.91	-0.731851	0.228263	-3.20617	0.00134514	0.00489296
MSTRG.2007.1|494|x|C1_08630W_A-T|Ca22chr1A_C_albicans_SC5314|calb	1.96418	-1.90199	1.76089	-1.08013	0.280086	0.422614
C1_08630W_A|1338	843.33	-0.26439	0.170406	-1.55153	0.120776	0.223689
MSTRG.2009.1|592|x|C1_08630W_A-T|Ca22chr1A_C_albicans_SC5314|calb	0.556247	-2.47841	3.13525	-0.790497	0.429237	#N/A
C1_08640W_A|825	895.119	0.0658531	0.188502	0.34935	0.726826	0.824775
C1_08650C_A|937	896.648	-0.852761	0.295411	-2.88669	0.00389314	0.0125012
MSTRG.2012.1|305|x|C1_08660C_A-T|Ca22chr1A_C_albicans_SC5314|calb	2.41924	-2.23724	1.29045	-1.73369	0.0829734	0.166795
C1_08660C_A|771	531.964	-0.243311	0.201989	-1.20458	0.228366	0.362471
C1_08670W_A|2190	1091.62	-0.326729	0.180518	-1.80996	0.0703024	0.14599
C1_08680C_A|576	1181.65	-0.468031	0.180074	-2.59911	0.00934662	0.0268789
C1_08690W_A|468	1468.61	-1.09028	0.235031	-4.63888	3.50305e-06	2.10767e-05
MSTRG.2016.1|240|x|C1_08690W_A-T|Ca22chr1A_C_albicans_SC5314|calb	0.133164	-2.6549	5.46692	-0.48563	0.62723	#N/A
MSTRG.2017.1|305|x|C1_08700W_A-T|Ca22chr1A_C_albicans_SC5314|calb	0.0602642	0	5.46817	0	1	#N/A
C1_08700W_A|4146	1714.23	-0.176999	0.253515	-0.698181	0.485064	0.626484
MSTRG.2019.1|562|x|C1_08710W_A-T|Ca22chr1A_C_albicans_SC5314|calb	8.4782	-1.18201	0.87634	-1.3488	0.177401	0.2998
C1_08710W_A|785	395.902	-0.335502	0.237533	-1.41244	0.157819	0.274876
MSTRG.2020.1|868|x|C1_08710W_A-T|Ca22chr1A_C_albicans_SC5314|calb	6.80388	1.02581	1.11329	0.921418	0.356832	0.502825
C1_08730W_A|1176	906.589	0.523595	0.17417	3.00624	0.00264502	0.00886835
C1_08740C_A|2787	13186.1	-1.48028	0.189333	-7.81837	5.35101e-15	8.91094e-14
C1_08750W_A|909	528.293	0.416063	0.224572	1.85269	0.0639267	0.135289
MSTRG.2023.1|664|x|C1_08760W_A-T|Ca22chr1A_C_albicans_SC5314|calb	21.2726	0.275007	0.773443	0.355562	0.722168	0.821204
C1_08760W_A|1050	333.539	0.471413	0.277459	1.69903	0.0893126	0.176669
C1_08770W_A|1053	647.563	1.61632	0.174823	9.24547	2.34199e-20	6.17853e-19
MSTRG.2026.1|971|x|C1_08780W_A-T|Ca22chr1A_C_albicans_SC5314|calb	8.8765	-0.367528	1.03927	-0.35364	0.723609	0.822085
C1_08780W_A|1656	1816.73	0.673474	0.173354	3.88497	0.000102344	0.000476986
MSTRG.2029.1|899|x|C1_08780W_A-T|Ca22chr1A_C_albicans_SC5314|calb	5.73137	-0.150873	1.20132	-0.125589	0.900057	0.943588
MSTRG.2031.1|320|x|C1_08790W_A-T|Ca22chr1A_C_albicans_SC5314|calb	0.0742905	0	5.46817	0	1	#N/A
C1_08790W_A|1758	188.54	1.81108	0.275344	6.57752	4.78353e-11	5.41252e-10
MSTRG.2033.1|213|x|C1_08790W_A-T|Ca22chr1A_C_albicans_SC5314|calb	0.238206	0	4.96165	0	1	#N/A
C1_08800W_A|1677	942.596	0.278844	0.136667	2.04032	0.0413185	0.0941618
MSTRG.2035.1|205|x|C1_08800W_A-T|Ca22chr1A_C_albicans_SC5314|calb	1.08523	-0.424787	1.8019	-0.235744	0.813631	#N/A
MSTRG.2036.1|230|x|C1_08810C_A-T|Ca22chr1A_C_albicans_SC5314|calb	1.50473	-4.35433	1.90304	-2.28809	0.0221321	#N/A
C1_08810C_A|2007	1985.62	-0.5701	0.200429	-2.84439	0.00444963	0.0140541
MSTRG.2038.1|253|x|C1_08820C_A-T|Ca22chr1A_C_albicans_SC5314|calb	0.975397	0.246784	1.87628	0.131528	0.895357	#N/A
C1_08820C_A|633	182.65	0.128256	0.261268	0.490898	0.623499	0.745057
MSTRG.2040.1|1121|x|C1_08830C_A-T|Ca22chr1A_C_albicans_SC5314|calb	52.2344	0.717399	0.310212	2.31261	0.020744	0.0527026
C1_08830C_A|584	6.80253	0.963524	1.13472	0.849126	0.395811	0.5423
C1_08840W_A|1065	91.0751	0.295039	0.254511	1.15924	0.24636	0.38386
MSTRG.2043.1|208|x|C1_08840W_A-T|Ca22chr1A_C_albicans_SC5314|calb	0.0543587	0	5.46817	0	1	#N/A
C1_08850C_A|2067	641.898	0.716186	0.208834	3.42944	0.000604817	0.00240021
MSTRG.2045.1|437|x|C1_08860C_A-T|Ca22chr1A_C_albicans_SC5314|calb	3.55657	-0.357366	1.7292	-0.206666	0.836271	0.901949
C1_08860C_A|2208	726.288	0.0131829	0.157814	0.0835346	0.933426	0.963194
MSTRG.2047.1|674|x|C1_08860C_A-T|Ca22chr1A_C_albicans_SC5314|calb	41.2235	1.35916	0.559268	2.43025	0.0150883	0.0403793
C1_08870C_A|1629	626.865	0.254601	0.218006	1.16786	0.242863	0.379828
MSTRG.2050.1|320|x|C1_08870C_A-T|Ca22chr1A_C_albicans_SC5314|calb	1.32373	-0.796534	2.16219	-0.368392	0.712581	#N/A
MSTRG.2051.1|673|x|C1_08880W_A-T|Ca22chr1A_C_albicans_SC5314|calb	2.41139	-0.561159	1.38409	-0.405437	0.685157	0.792969
C1_08880W_A|1596	420.32	-0.629333	0.179012	-3.51558	0.00043879	0.00180356
C1_08890C_A|396	97.4851	0.837267	0.292616	2.86132	0.00421881	0.0133813
MSTRG.2054.1|243|x|C1_08900W_A-T|Ca22chr1A_C_albicans_SC5314|calb	0.212279	-2.92881	5.46567	-0.535856	0.592058	#N/A
C1_08900W_A|1677	2729.07	3.75654	0.150969	24.8828	1.14141e-136	9.53553e-134
C1_08910C_A|2103	289.828	-0.31272	0.205767	-1.51978	0.128567	0.234384
C1_08920W_A|888	1409.28	-0.889639	0.166872	-5.33125	9.75376e-08	7.40207e-07
C1_08930C_A|225	1465.67	-0.838079	0.357107	-2.34686	0.0189326	0.0488585
MSTRG.2061.1|820|x|C1_08940C_A-T|Ca22chr1A_C_albicans_SC5314|calb	0.899246	-0.542098	2.02948	-0.267111	0.789383	#N/A
C1_08940C_A|2274	869.866	0.834774	0.238051	3.50671	0.000453689	0.00185794
MSTRG.2064.1|1302|x|C1_08940C_A-T|Ca22chr1A_C_albicans_SC5314|calb	8.83261	-0.555604	0.872497	-0.636798	0.524256	0.661129
MSTRG.2065.1|1054|u|NA|Ca22chr1A_C_albicans_SC5314|calb	35.3053	0.229428	0.410575	0.558797	0.5763	0.707401
MSTRG.2066.1|1002|u|NA|Ca22chr1A_C_albicans_SC5314|calb	9.76336	0.307148	1.17818	0.260696	0.794327	0.872193
MSTRG.2067.1|2585|u|NA|Ca22chr1A_C_albicans_SC5314|calb	78.1377	2.2094	0.59836	3.69242	0.000222131	0.000971947
MSTRG.2068.1|633|u|NA|Ca22chr1A_C_albicans_SC5314|calb	2.512	-3.03344	1.73409	-1.7493	0.0802394	0.162374
MSTRG.2069.1|1774|u|NA|Ca22chr1A_C_albicans_SC5314|calb	20.4728	-0.925662	0.609045	-1.51986	0.128547	0.234384
MSTRG.2070.1|892|u|NA|Ca22chr1A_C_albicans_SC5314|calb	28.2285	-0.210522	0.512578	-0.410712	0.681284	0.790737
MSTRG.2071.1|291|x|C1_08950W_A-T|Ca22chr1A_C_albicans_SC5314|calb	0.142495	-2.9626	5.46553	-0.542052	0.587783	#N/A
C1_08950W_A|3444	1989.92	-0.193087	0.194828	-0.991067	0.321653	0.46724
MSTRG.2073.1|379|x|C1_08950W_A-T|Ca22chr1A_C_albicans_SC5314|calb	0.362891	-1.35285	3.87616	-0.349018	0.727076	#N/A
MSTRG.2075.1|1149|x|C1_08960W_A-T|Ca22chr1A_C_albicans_SC5314|calb	0.393853	-2.89576	3.458	-0.837409	0.402362	#N/A
C1_08960W_A|177	115.134	-0.161446	0.421554	-0.382978	0.701736	0.805278
C1_08970W_A|116	601.213	-1.26055	0.395677	-3.18579	0.00144357	0.00520382
MSTRG.2078.1|241|x|C1_08980C_A-T|Ca22chr1A_C_albicans_SC5314|calb	0.478182	-0.900598	2.50184	-0.359974	0.718867	#N/A
C1_08980C_A|1524	5367.26	1.2478	0.230449	5.41464	6.14134e-08	4.79493e-07
MSTRG.2080.1|1860|x|C1_08990C_A-T|Ca22chr1A_C_albicans_SC5314|calb	35.7725	2.1694	0.52564	4.12716	3.67273e-05	0.000186615
C1_08990C_A|2811	4232.86	-1.31494	0.106395	-12.359	4.35687e-35	2.63118e-33
MSTRG.2083.1|393|u|NA|Ca22chr1A_C_albicans_SC5314|calb	4.70923	0.213383	1.17342	0.181846	0.855704	0.915032
MSTRG.2084.1|326|u|NA|Ca22chr1A_C_albicans_SC5314|calb	0.479532	0	3.98087	0	1	#N/A
C1_09000W_A|1656	242.22	1.19312	0.262989	4.53677	5.71224e-06	3.33019e-05
MSTRG.2086.1|485|x|C1_09000W_A-T|Ca22chr1A_C_albicans_SC5314|calb	0.211081	0	5.46817	0	1	#N/A
C1_09010W_A|1824	418.008	-0.0290115	0.173812	-0.166913	0.867438	0.923149
MSTRG.2089.1|480|x|C1_09010W_A-T|Ca22chr1A_C_albicans_SC5314|calb	0.296915	-1.9202	4.06403	-0.472486	0.63658	#N/A
MSTRG.2091.1|368|x|C1_09020W_A-T|Ca22chr1A_C_albicans_SC5314|calb	0.517143	-0.999812	2.45543	-0.407183	0.683873	#N/A
C1_09020W_A|744	1302.32	-0.452781	0.202048	-2.24095	0.0250292	0.0617264
MSTRG.2093.1|529|x|C1_09030C_A-T|Ca22chr1A_C_albicans_SC5314|calb	0.871306	-1.06501	1.93255	-0.551089	0.581572	#N/A
C1_09030C_A|498	6541.34	0.12186	0.289635	0.420738	0.673946	0.785161
MSTRG.2095.1|479|x|C1_09030C_A-T|Ca22chr1A_C_albicans_SC5314|calb	3.60307	-2.10705	1.1509	-1.83078	0.0671335	0.140562
MSTRG.2097.1|587|x|C1_09040C_A-T|Ca22chr1A_C_albicans_SC5314|calb	12.4435	0.504079	1.13995	0.442195	0.658348	0.771875
C1_09040C_A|1465	338.773	0.407386	0.220773	1.84527	0.0649976	0.137064
MSTRG.2098.1|550|x|C1_09040C_A-T|Ca22chr1A_C_albicans_SC5314|calb	0.343897	-2.63756	4.96533	-0.531196	0.595283	#N/A
MSTRG.2099.1|279|x|C1_09050W_A-T|Ca22chr1A_C_albicans_SC5314|calb	0	#N/A	#N/A	#N/A	#N/A	#N/A
C1_09050W_A|1968	506.95	-0.850282	0.185394	-4.58636	4.51046e-06	2.67242e-05
MSTRG.2101.1|538|x|C1_09050W_A-T|Ca22chr1A_C_albicans_SC5314|calb	16.0084	-0.545935	0.820196	-0.665615	0.505657	0.645842
C1_09060C_A|681	282.775	2.61749	0.335561	7.80033	6.17446e-15	1.02143e-13
MSTRG.2104.1|884|x|C1_09060C_A-T|Ca22chr1A_C_albicans_SC5314|calb	30.01	-0.745737	0.624575	-1.19399	0.232481	0.367549
MSTRG.2105.1|596|u|NA|Ca22chr1A_C_albicans_SC5314|calb	62.8172	-0.805096	0.406038	-1.98281	0.0473885	0.105548
C1_09070W_A|3573	529.732	0.554983	0.258762	2.14476	0.0319721	0.0760055
MSTRG.2108.1|868|x|C1_09080C_A-T|Ca22chr1A_C_albicans_SC5314|calb	1.53392	-3.17544	1.79851	-1.76559	0.0774643	#N/A
C1_09080C_A|660	2442.87	-0.679364	0.368326	-1.84446	0.0651154	0.137214
MSTRG.2109.1|655|x|C1_09080C_A-T|Ca22chr1A_C_albicans_SC5314|calb	0.98788	-0.908222	2.36573	-0.383908	0.701047	#N/A
MSTRG.2110.1|769|u|NA|Ca22chr1A_C_albicans_SC5314|calb	8.42631	0.841475	1.05523	0.79743	0.425201	0.571024
MSTRG.2112.1|492|x|C1_09090C_A-T|Ca22chr1A_C_albicans_SC5314|calb	0.717487	-3.02996	2.76409	-1.09619	0.272996	#N/A
C1_09090C_A|3300	563.914	0.334438	0.211483	1.58139	0.113789	0.21374
MSTRG.2114.1|214|x|C1_09090C_A-T|Ca22chr1A_C_albicans_SC5314|calb	0.0246806	0	5.46817	0	1	#N/A
MSTRG.2115.1|1347|x|C1_09100W_A-T|Ca22chr1A_C_albicans_SC5314|calb	26.3773	1.65881	0.594076	2.79226	0.00523416	0.0162152
MSTRG.2116.1|849|u|NA|Ca22chr1A_C_albicans_SC5314|calb	9.74507	1.86856	1.16151	1.60873	0.107674	0.204302
C1_09100W_A|741	232.477	0.552211	0.206078	2.67962	0.00737048	0.0217577
MSTRG.2118.1|563|x|C1_09110W_A-T|Ca22chr1A_C_albicans_SC5314|calb	0.570144	-1.80962	2.76072	-0.655488	0.512153	#N/A
C1_09110W_A|1596	279.835	0.369251	0.241006	1.53212	0.125493	0.230446
MSTRG.2121.1|3315|x|C1_09110W_A-T|Ca22chr1A_C_albicans_SC5314|calb	53.4725	-0.787441	0.794242	-0.991437	0.321472	0.467067
C1_09120W_A|1545	3271.03	-0.35339	0.25803	-1.36957	0.170822	0.291686
MSTRG.2124.1|719|x|C1_09120W_A-T|Ca22chr1A_C_albicans_SC5314|calb	1.62974	-2.12028	2.16469	-0.979483	0.327341	0.473057
MSTRG.2125.1|2205|u|NA|Ca22chr1A_C_albicans_SC5314|calb	98.664	-0.739294	0.441928	-1.67288	0.0943502	0.184127
MSTRG.2127.1|603|x|C1_09130W_A-T|Ca22chr1A_C_albicans_SC5314|calb	0.433497	-1.57374	3.52487	-0.446469	0.655259	#N/A
MSTRG.2128.1|251|u|NA|Ca22chr1A_C_albicans_SC5314|calb	50.0937	-0.732129	0.449464	-1.62889	0.103336	0.198077
C1_09130W_A|2121	796.744	-0.194332	0.162478	-1.19605	0.231676	0.366391
MSTRG.2130.1|603|x|C1_09140C_A-T|Ca22chr1A_C_albicans_SC5314|calb	0.237611	-3.39934	5.464	-0.622135	0.533853	#N/A
C1_09140C_A|1167	436.623	0.531862	0.234749	2.26566	0.0234719	0.0584321
MSTRG.2132.1|715|x|C1_09140C_A-T|Ca22chr1A_C_albicans_SC5314|calb	0.382267	-1.35695	3.91152	-0.34691	0.728659	#N/A
MSTRG.2133.1|1679|u|NA|Ca22chr1A_C_albicans_SC5314|calb	19.6146	-1.14672	0.704081	-1.62867	0.103382	0.198128
MSTRG.2134.1|1114|u|NA|Ca22chr1A_C_albicans_SC5314|calb	1.20502	0.322505	1.88621	0.170981	0.864239	#N/A
C1_09150W_A|1098	1614.51	5.32874	0.324725	16.41	1.62137e-60	2.50066e-58
MSTRG.2136.1|1438|x|C1_09160W_A-T|Ca22chr1A_C_albicans_SC5314|calb	2.28551	-0.483064	1.64875	-0.292988	0.769531	0.853947
C1_09160W_A|1140	322.689	0.902881	0.176229	5.12334	3.00164e-07	2.1266e-06
MSTRG.2140.1|1530|x|C1_09160W_A-T|Ca22chr1A_C_albicans_SC5314|calb	69.1565	-0.603455	0.316677	-1.90558	0.0567041	0.122724
MSTRG.2141.1|489|x|C1_09170W_A-T|Ca22chr1A_C_albicans_SC5314|calb	0.115071	0	5.46817	0	1	#N/A
C1_09170W_A|2283	1056.83	1.02979	0.215298	4.78308	1.7263e-06	1.09463e-05
MSTRG.2144.1|849|x|C1_09180W_A-T|Ca22chr1A_C_albicans_SC5314|calb	0.099658	-1.46258	5.46817	-0.267472	0.789106	#N/A
C1_09180W_A|2631	621.361	2.93417	0.279	10.5167	7.23426e-26	2.77868e-24
MSTRG.2146.1|216|x|C1_09190C_A-T|Ca22chr1A_C_albicans_SC5314|calb	0.292407	-1.33225	3.71329	-0.358778	0.719761	#N/A
C1_09190C_A|1788	2569.79	2.15315	0.135358	15.907	5.66308e-57	7.9961e-55
MSTRG.2148.1|657|x|C1_09190C_A-T|Ca22chr1A_C_albicans_SC5314|calb	3.62777	2.85395	1.08488	2.63066	0.00852195	0.0247774
MSTRG.2149.1|751|x|C1_09200W_A-T|Ca22chr1A_C_albicans_SC5314|calb	5.85882	-0.260235	1.19203	-0.218312	0.827186	0.895828
C1_09200W_A|2070	476.689	0.888607	0.161012	5.5189	3.41124e-08	2.75122e-07
MSTRG.2151.1|241|x|C1_09200W_A-T|Ca22chr1A_C_albicans_SC5314|calb	0.291802	-2.53009	3.71962	-0.680202	0.496376	#N/A
C1_09210C_A|1863	901.691	0.394018	0.306449	1.28575	0.19853	0.326219
MSTRG.2153.1|1249|u|NA|Ca22chr1A_C_albicans_SC5314|calb	16.7629	1.76445	1.05146	1.67809	0.0933293	0.182739
MSTRG.2154.1|1501|x|C1_09220W_A-T|Ca22chr1A_C_albicans_SC5314|calb	47.7006	0.743385	0.546827	1.35945	0.174003	0.295458
C1_09220W_A|1374	1715.41	1.51089	0.145896	10.356	3.93225e-25	1.42314e-23
C1_09230C_A|1014	546.722	0.507755	0.146211	3.47274	0.000515169	0.00207329
MSTRG.2157.1|351|x|C1_09240C_A-T|Ca22chr1A_C_albicans_SC5314|calb	0.234501	0	5.46817	0	1	#N/A
C1_09240C_A|1425	48.2408	0.922275	0.327367	2.81725	0.00484362	0.0151316
MSTRG.2159.1|793|u|NA|Ca22chr1A_C_albicans_SC5314|calb	5.19668	0.953628	0.883205	1.07974	0.28026	0.422688
MSTRG.2160.1|235|u|NA|Ca22chr1A_C_albicans_SC5314|calb	0	#N/A	#N/A	#N/A	#N/A	#N/A
MSTRG.2161.1|646|u|NA|Ca22chr1A_C_albicans_SC5314|calb	4.16903	-1.24178	1.13047	-1.09847	0.272001	0.413216
C1_09250W_A|3594	1084.72	2.88102	0.243581	11.8278	2.80498e-32	1.44205e-30
C1_09260C_A|1128	928.379	-0.622595	0.162565	-3.82981	0.000128243	0.000585445
MSTRG.2164.1|1018|x|C1_09260C_A-T|Ca22chr1A_C_albicans_SC5314|calb	57.2925	0.819916	0.324529	2.52648	0.0115212	0.0320913
MSTRG.2165.1|551|x|C1_09270W_A-T|Ca22chr1A_C_albicans_SC5314|calb	0.489469	-2.57539	2.64055	-0.975326	0.329399	#N/A
C1_09270W_A|1665	357.171	1.23225	0.256867	4.79725	1.60862e-06	1.0265e-05
MSTRG.2167.1|469|x|C1_09270W_A-T|Ca22chr1A_C_albicans_SC5314|calb	5.34388	-0.488363	0.973923	-0.501439	0.616062	0.739024
C1_09280W_A|2193	658.115	-0.253015	0.194549	-1.30052	0.193422	0.31966
MSTRG.2169.1|267|x|C1_09290C_A-T|Ca22chr1A_C_albicans_SC5314|calb	0.4319	-1.55025	3.05101	-0.508111	0.611376	#N/A
C1_09290C_A|2574	3474.54	-0.549737	0.215808	-2.54735	0.0108545	0.0305493
MSTRG.2171.1|665|x|C1_09300C_A-T|Ca22chr1A_C_albicans_SC5314|calb	4.75649	-1.27086	1.15498	-1.10034	0.271186	0.412469
C1_09300C_A|894	2.1482	-3.0645	1.70651	-1.79577	0.0725316	0.149769
MSTRG.2173.1|614|x|C1_09310C_A-T|Ca22chr1A_C_albicans_SC5314|calb	10.2027	-1.92314	0.753875	-2.55101	0.010741	0.0302808
C1_09310C_A|2931	932.915	2.83217	0.240792	11.7619	6.13397e-32	3.12148e-30
MSTRG.2175.1|1377|x|C1_09310C_A-T|Ca22chr1A_C_albicans_SC5314|calb	11.6766	0.501256	0.980294	0.511332	0.609118	0.733591
C1_09320C_A|1674	789.585	-0.274532	0.236734	-1.15967	0.246185	0.383766
MSTRG.2179.1|231|x|C1_09320C_A-T|Ca22chr1A_C_albicans_SC5314|calb	0.125016	-2.65491	5.46692	-0.485631	0.627229	#N/A
MSTRG.2180.1|772|u|NA|Ca22chr1A_C_albicans_SC5314|calb	3.21381	-3.14453	1.64059	-1.9167	0.055276	0.120256
MSTRG.2181.1|2134|u|NA|Ca22chr1A_C_albicans_SC5314|calb	363.248	-0.418515	0.378091	-1.10692	0.26833	0.409189
MSTRG.2182.1|235|u|NA|Ca22chr1A_C_albicans_SC5314|calb	0	#N/A	#N/A	#N/A	#N/A	#N/A
C1_09330W_A|600	337.206	0.051652	0.276358	0.186903	0.851737	0.911861
MSTRG.2185.1|550|x|C1_09330W_A-T|Ca22chr1A_C_albicans_SC5314|calb	3.47421	2.45123	1.07418	2.28196	0.0224919	0.0564408
MSTRG.2186.1|293|x|C1_09340C_A-T|Ca22chr1A_C_albicans_SC5314|calb	0.877979	-1.10053	2.07367	-0.530717	0.595615	#N/A
C1_09340C_A|3501	1363.9	3.24122	0.239508	13.5328	1.00081e-41	8.29186e-40
MSTRG.2188.1|735|x|C1_09350W_A-T|Ca22chr1A_C_albicans_SC5314|calb	2.39005	0.974266	1.5434	0.631248	0.527878	0.663571
C1_09350W_A|531	3255.32	-0.964067	0.215125	-4.48142	7.41472e-06	4.25244e-05
MSTRG.2191.1|318|x|C1_09360C_A-T|Ca22chr1A_C_albicans_SC5314|calb	10.2059	-1.43667	0.911734	-1.57575	0.115083	0.215428
C1_09360C_A|2877	3856.82	0.437157	0.125234	3.49073	0.000481704	0.00195272
MSTRG.2192.1|316|x|C1_09360C_A-T|Ca22chr1A_C_albicans_SC5314|calb	0.397455	-0.490643	3.84611	-0.127569	0.89849	#N/A
MSTRG.2193.1|607|u|NA|Ca22chr1A_C_albicans_SC5314|calb	6.24904	-1.18131	1.41644	-0.833997	0.404283	0.551318
C1_09370W_A|1833	707.899	0.43793	0.151093	2.89841	0.00375056	0.0120743
MSTRG.2195.1|247|x|C1_09370W_A-T|Ca22chr1A_C_albicans_SC5314|calb	0.148167	0	5.46817	0	1	#N/A
C1_09380W_A|2358	1046.55	0.371459	0.18393	2.01957	0.043428	0.0982101
C1_09390W_A|1398	299.457	0.976318	0.148316	6.5827	4.61978e-11	5.25094e-10
MSTRG.2198.1|339|x|C1_09400C_A-T|Ca22chr1A_C_albicans_SC5314|calb	5.83234	0.371183	0.818963	0.453235	0.65038	0.765714
C1_09400C_A|1275	1515.15	1.75329	0.202556	8.65584	4.89302e-18	1.06636e-16
MSTRG.2200.1|1319|x|C1_09400C_A-T|Ca22chr1A_C_albicans_SC5314|calb	3.61411	1.15701	1.2113	0.955177	0.339488	0.485977
C1_09410W_A|378	0.315032	0	4.50264	0	1	#N/A
C1_09420W_A|1401	3.2421	-1.95756	1.58819	-1.23257	0.217735	0.349975
MSTRG.2203.1|702|x|C1_09420W_A-T|Ca22chr1A_C_albicans_SC5314|calb	3.98129	-0.570043	1.91281	-0.298013	0.765693	0.851384
C1_09430W_A|2601	2749.1	0.0531987	0.185971	0.286059	0.774833	0.858215
MSTRG.2205.1|492|x|C1_09430W_A-T|Ca22chr1A_C_albicans_SC5314|calb	1.2511	1.06586	2.02396	0.526624	0.598455	#N/A
[truncated: 11,683 more rows]

## Sheet: res_calb_0_3c
genes	baseMean	log2FoldChange	lfcSE	stat	pvalue	padj
MSTRG.1.1|3728|u|NA|Ca22chr1A_C_albicans_SC5314|calb	1823	-0.912651	0.36971	-2.46856	0.0135658	0.0377874
MSTRG.3.1|1309|x|C1_00010W_A-T|Ca22chr1A_C_albicans_SC5314|calb	683.217	-3.95766	0.34187	-11.5765	5.42076e-31	3.69681e-29
C1_00010W_A|339	0.0532683	-4.06238	6.2088	-0.654294	0.512922	#N/A
C1_00020C_A|312	1801.64	-2.86087	0.397618	-7.19501	6.24574e-13	1.06849e-11
MSTRG.6.1|797|x|C1_00020C_A-T|Ca22chr1A_C_albicans_SC5314|calb	25.8843	-3.0993	0.763823	-4.05762	4.95747e-05	0.000262124
MSTRG.9.1|765|u|NA|Ca22chr1A_C_albicans_SC5314|calb	0.599741	-4.23093	4.14875	-1.01981	0.307819	#N/A
C1_00030C_A|312	41.3377	-2.46438	0.533652	-4.61795	3.87543e-06	2.55264e-05
MSTRG.11.1|345|x|C1_00030C_A-T|Ca22chr1A_C_albicans_SC5314|calb	0.406481	-2.93107	4.16481	-0.70377	0.481576	#N/A
MSTRG.12.1|233|u|NA|Ca22chr1A_C_albicans_SC5314|calb	12.9992	-3.41142	0.79405	-4.29622	1.73731e-05	9.96942e-05
MSTRG.13.1|1562|x|C1_00040W_A-T|Ca22chr1A_C_albicans_SC5314|calb	131.511	0.278044	0.353382	0.786808	0.431394	0.580118
C1_00040W_A|768	610.595	0.562201	0.35355	1.59016	0.111798	0.213108
MSTRG.15.1|331|x|C1_00040W_A-T|Ca22chr1A_C_albicans_SC5314|calb	0.731397	-0.445327	2.25576	-0.197418	0.843501	#N/A
C1_00050C_A|348	9.06036	2.27327	0.839896	2.70661	0.0067975	0.0209659
C1_00060W_A|1539	6484.85	-1.095	0.385949	-2.83718	0.00455146	0.0148337
MSTRG.18.1|214|x|C1_00060W_A-T|Ca22chr1A_C_albicans_SC5314|calb	0.261291	-2.75782	5.50987	-0.500523	0.616707	#N/A
C1_00070W_A|1140	3518.17	-0.734651	0.329671	-2.22843	0.0258517	0.0652147
C1_00080C_A|852	602.189	-0.265236	0.323592	-0.819662	0.412409	0.563116
C1_00090W_A|522	87.8416	-0.709958	0.460557	-1.54152	0.12319	0.229422
MSTRG.21.1|619|x|C1_00100C_A-T|Ca22chr1A_C_albicans_SC5314|calb	135.977	-0.308819	0.401047	-0.770031	0.441282	0.588901
C1_00100C_A|729	228.041	-2.1984	0.44065	-4.989	6.0693e-07	4.60388e-06
C1_00110W_A|1623	4472.44	-1.27988	0.328548	-3.89557	9.79696e-05	0.000486262
C1_00120C_A|681	1083.32	-0.219136	0.273545	-0.801095	0.423077	0.574163
C1_00130C_A|2100	1211.48	-1.56494	0.297317	-5.26353	1.41314e-07	1.20363e-06
MSTRG.26.1|646|x|C1_00140W_A-T|Ca22chr1A_C_albicans_SC5314|calb	19.3142	-0.220939	0.616953	-0.358113	0.720259	0.819279
MSTRG.27.1|416|u|NA|Ca22chr1A_C_albicans_SC5314|calb	1.00653	-1.31419	2.48864	-0.528077	0.597446	#N/A
C1_00140W_A|3057	3529.2	-0.8615	0.241651	-3.56506	0.000363775	0.00159639
C1_00150C_A|1869	474.216	1.29581	0.29699	4.36313	1.28217e-05	7.58332e-05
MSTRG.30.1|1191|x|C1_00150C_A-T|Ca22chr1A_C_albicans_SC5314|calb	0.457391	-4.1975	3.48764	-1.20354	0.228769	#N/A
C1_00160C_A|1203	4972.69	-1.74429	0.283134	-6.16067	7.24389e-10	8.70744e-09
MSTRG.33.1|339|x|C1_00170W_A-T|Ca22chr1A_C_albicans_SC5314|calb	0.102995	-2.19366	6.20845	-0.353334	0.723838	#N/A
C1_00170W_A|1740	434.775	-1.33032	0.358838	-3.70729	0.00020949	0.000966914
C1_00180W_A|603	37092.6	-1.11437	0.159102	-7.00408	2.48606e-12	4.00044e-11
MSTRG.36.1|366|x|C1_00180W_A-T|Ca22chr1A_C_albicans_SC5314|calb	3.1348	-1.06452	1.27811	-0.83289	0.404907	0.554892
C1_00190C_A|639	459.592	-0.15588	0.707014	-0.220476	0.8255	0.891675
MSTRG.38.1|978|x|C1_00190C_A-T|Ca22chr1A_C_albicans_SC5314|calb	3.92262	-5.00564	1.7523	-2.85661	0.0042819	0.0140695
C1_00200C_A|348	155.158	-0.925915	0.342196	-2.7058	0.00681398	0.0210056
MSTRG.41.1|319|x|C1_00210C_A-T|Ca22chr1A_C_albicans_SC5314|calb	1.46616	0.220658	1.74166	0.126694	0.899182	#N/A
C1_00210C_A|1155	4343.05	-1.36309	0.16728	-8.14856	3.68277e-16	8.56607e-15
MSTRG.43.1|1100|x|C1_00210C_A-T|Ca22chr1A_C_albicans_SC5314|calb	1.34092	-1.65077	2.02017	-0.817145	0.413846	#N/A
MSTRG.44.1|1545|u|NA|Ca22chr1A_C_albicans_SC5314|calb	0.943878	-1.59137	2.55694	-0.622372	0.533697	#N/A
MSTRG.45.1|729|u|NA|Ca22chr1A_C_albicans_SC5314|calb	0.283092	-3.88238	6.12996	-0.633345	0.526508	#N/A
C1_00220W_A|1635	697.796	0.190106	0.238158	0.798234	0.424735	0.575295
MSTRG.47.1|1097|x|C1_00220W_A-T|Ca22chr1A_C_albicans_SC5314|calb	22.2833	-1.57169	0.522597	-3.00746	0.00263441	0.00918928
MSTRG.48.1|958|x|C1_00230C_A-T|Ca22chr1A_C_albicans_SC5314|calb	0.0726169	-2.19366	6.20845	-0.353335	0.723838	#N/A
C1_00230C_A|1287	593.632	-1.40904	0.283312	-4.97345	6.5771e-07	4.95383e-06
C1_00240C_A|73	0.286639	0	5.4198	0	1	#N/A
MSTRG.53.1|518|x|C1_00270W_A-T|Ca22chr1A_C_albicans_SC5314|calb	0.320257	0	4.67788	0	1	#N/A
C1_00270W_A|900	2907.41	4.84379	0.366696	13.2093	7.75637e-40	8.73681e-38
C1_00280C_A|131	0	#N/A	#N/A	#N/A	#N/A	#N/A
C1_00290W_A|1962	9010.15	5.82254	0.218986	26.5886	9.19796e-156	2.30524e-152
MSTRG.56.1|1241|x|C1_00290W_A-T|Ca22chr1A_C_albicans_SC5314|calb	4.76089	-0.256199	0.938714	-0.272925	0.784911	0.863995
C1_00310W_A|1557	1927.37	1.44301	0.2285	6.31512	2.69945e-10	3.41692e-09
MSTRG.59.1|347|x|C1_00310W_A-T|Ca22chr1A_C_albicans_SC5314|calb	2.73903	-0.391862	1.42517	-0.274958	0.783348	0.862974
C1_00320W_A|786	646.988	0.192875	0.197297	0.977589	0.328278	0.477023
C1_00330C_A|549	1067.89	-0.154346	0.18533	-0.832819	0.404947	0.554892
C1_00340W_A|747	1419.63	0.152917	0.216565	0.706105	0.480123	0.623464
C1_00350C_A|876	6767.9	3.71595	0.240788	15.4325	9.90209e-54	1.98537e-51
MSTRG.64.1|1513|x|C1_00350C_A-T|Ca22chr1A_C_albicans_SC5314|calb	11.0008	1.39902	0.65225	2.14491	0.0319598	0.0778986
MSTRG.65.1|682|u|NA|Ca22chr1A_C_albicans_SC5314|calb	11.2135	1.26195	0.906	1.39288	0.163655	0.286275
MSTRG.66.1|216|u|NA|Ca22chr1A_C_albicans_SC5314|calb	0.0742905	0	6.21064	0	1	#N/A
C1_00360W_A|1344	745.36	-1.48971	0.172058	-8.65819	4.79302e-18	1.33103e-16
MSTRG.68.1|295|x|C1_00360W_A-T|Ca22chr1A_C_albicans_SC5314|calb	1.56022	0.394078	2.14147	0.184023	0.853996	0.913109
C1_00370W_A|285	273.362	1.43747	0.386786	3.71644	0.000202046	0.000936434
C1_00380C_A|2238	988.689	0.194151	0.231884	0.837274	0.402439	0.552974
MSTRG.71.1|2350|x|C1_00380C_A-T|Ca22chr1A_C_albicans_SC5314|calb	60.4042	-3.50443	0.44497	-7.87565	3.38978e-15	7.24575e-14
MSTRG.72.1|301|u|NA|Ca22chr1A_C_albicans_SC5314|calb	0.723764	0	2.65633	0	1	#N/A
MSTRG.73.1|1553|x|C1_00390W_A-T|Ca22chr1A_C_albicans_SC5314|calb	2.10375	-1.60943	1.68343	-0.956043	0.339051	0.488009
C1_00390W_A|3204	8301.16	-2.64787	0.191525	-13.8252	1.79512e-43	2.53465e-41
MSTRG.75.1|897|x|C1_00390W_A-T|Ca22chr1A_C_albicans_SC5314|calb	1.84304	1.63039	1.78893	0.911375	0.362098	0.510878
C1_00400W_A|1149	2494.92	0.234167	0.168895	1.38647	0.165604	0.289029
MSTRG.78.1|385|x|C1_00400W_A-T|Ca22chr1A_C_albicans_SC5314|calb	0.467372	-0.0148935	3.68045	-0.00404665	0.996771	#N/A
MSTRG.79.1|466|x|C1_00410C_A-T|Ca22chr1A_C_albicans_SC5314|calb	16.1415	0.220899	0.520237	0.424611	0.67112	0.779423
C1_00410C_A|1629	1746.33	0.845443	0.173704	4.86715	1.13217e-06	8.15376e-06
MSTRG.81.1|1360|x|C1_00420W_A-T|Ca22chr1A_C_albicans_SC5314|calb	11.3138	-2.33928	0.963546	-2.42778	0.0151916	0.0415881
MSTRG.82.1|1034|u|NA|Ca22chr1A_C_albicans_SC5314|calb	24.0439	-2.81031	0.720972	-3.89795	9.70119e-05	0.000481935
C1_00420W_A|972	1711.51	0.19557	0.22656	0.863216	0.388019	0.537575
MSTRG.84.1|237|x|C1_00420W_A-T|Ca22chr1A_C_albicans_SC5314|calb	2.60724	0	1.98	0	1	1
C1_00430W_A|1677	864.772	-0.0483643	0.19715	-0.245317	0.806211	0.878411
MSTRG.87.1|228|x|C1_00440W_A-T|Ca22chr1A_C_albicans_SC5314|calb	0.236204	-1.56047	6.12344	-0.254836	0.79885	#N/A
C1_00440W_A|1514	3422.98	-0.57217	0.126982	-4.50593	6.60834e-06	4.12609e-05
C1_00450C_A|543	2163.5	0.149112	0.211188	0.706063	0.480149	0.623464
MSTRG.89.1|437|x|C1_00450C_A-T|Ca22chr1A_C_albicans_SC5314|calb	0.113739	-1.23102	6.12747	-0.200902	0.840775	#N/A
C1_00460W_A|321	4142.38	0.726197	0.26963	2.6933	0.00707476	0.0217094
MSTRG.91.1|214|x|C1_00460W_A-T|Ca22chr1A_C_albicans_SC5314|calb	4.38914	-0.473918	1.10148	-0.430257	0.667008	0.776893
C1_00470C_A|1326	686.273	0.906321	0.216497	4.18631	2.83532e-05	0.000156952
MSTRG.93.1|412|x|C1_00480C_A-T|Ca22chr1A_C_albicans_SC5314|calb	0.243048	-2.1937	6.20845	-0.353341	0.723833	#N/A
C1_00480C_A|2256	2024.66	-1.06462	0.237897	-4.47513	7.63645e-06	4.71981e-05
MSTRG.95.1|311|x|C1_00490C_A-T|Ca22chr1A_C_albicans_SC5314|calb	3.46721	1.41789	1.24331	1.14041	0.254115	0.396807
C1_00490C_A|360	4435.52	0.307758	0.314285	0.979234	0.327464	0.476117
MSTRG.97.1|514|x|C1_00500C_A-T|Ca22chr1A_C_albicans_SC5314|calb	1.15585	1.92628	1.84475	1.0442	0.296393	#N/A
C1_00500C_A|1029	2300.73	0.400525	0.207694	1.92844	0.0538001	0.118956
C1_00510W_A|930	661.202	0.123604	0.211556	0.584258	0.559047	0.690968
C1_00520W_A|669	673.014	-0.241065	0.186796	-1.29053	0.196868	0.329337
MSTRG.101.1|201|x|C1_00520W_A-T|Ca22chr1A_C_albicans_SC5314|calb	0.322902	-2.30225	4.22968	-0.544308	0.586229	#N/A
MSTRG.102.1|280|x|C1_00530C_A-T|Ca22chr1A_C_albicans_SC5314|calb	0.218079	-2.674	5.17272	-0.516942	0.605197	#N/A
C1_00530C_A|2442	801.259	-0.988336	0.197182	-5.01231	5.37815e-07	4.11887e-06
MSTRG.104.1|730|x|C1_00530C_A-T|Ca22chr1A_C_albicans_SC5314|calb	0.459614	-2.12197	4.80742	-0.441394	0.658928	#N/A
C1_00540C_A|2169	1090.99	-0.526732	0.182592	-2.88475	0.00391719	0.0129861
MSTRG.106.1|672|x|C1_00550W_A-T|Ca22chr1A_C_albicans_SC5314|calb	27.6971	2.46963	0.446573	5.53018	3.19911e-08	3.01987e-07
C1_00550W_A|1911	347.005	-3.30228	0.228238	-14.4686	1.91348e-47	3.04486e-45
MSTRG.108.1|458|x|C1_00550W_A-T|Ca22chr1A_C_albicans_SC5314|calb	24.5084	2.31641	0.521981	4.43773	9.09128e-06	5.55055e-05
C1_00560W_A|1173	527.86	0.532572	0.196737	2.70702	0.00678893	0.0209541
C1_00570C_A|2385	796.866	-0.119207	0.282447	-0.422051	0.672988	0.780338
C1_00580W_A|930	1011.56	-0.0100342	0.211604	-0.0474197	0.962179	0.981963
MSTRG.112.1|205|x|C1_00580W_A-T|Ca22chr1A_C_albicans_SC5314|calb	0.599462	0	3.15224	0	1	#N/A
MSTRG.113.1|298|x|C1_00590W_A-T|Ca22chr1A_C_albicans_SC5314|calb	0.215884	-1.68867	5.02281	-0.336199	0.73672	#N/A
C1_00590W_A|1281	13038.8	-0.274631	0.230702	-1.19041	0.233884	0.374012
MSTRG.115.1|355|x|C1_00590W_A-T|Ca22chr1A_C_albicans_SC5314|calb	0.94389	-1.6028	2.59098	-0.618609	0.536174	#N/A
C1_00600W_A|4608	905.755	-0.0127763	0.270488	-0.0472342	0.962327	0.981963
MSTRG.117.1|360|x|C1_00610W_A-T|Ca22chr1A_C_albicans_SC5314|calb	0.234769	0	5.65588	0	1	#N/A
C1_00610W_A|1773	2670.07	-0.343817	0.208338	-1.65028	0.0988854	0.193279
MSTRG.119.1|429|x|C1_00610W_A-T|Ca22chr1A_C_albicans_SC5314|calb	0.121673	-1.63951	6.12561	-0.267648	0.78897	#N/A
C1_00620W_A|942	1919.36	-0.912504	0.147948	-6.16772	6.92834e-10	8.36826e-09
MSTRG.121.1|602|x|C1_00630W_A-T|Ca22chr1A_C_albicans_SC5314|calb	14.4951	0.973629	0.747764	1.30205	0.192898	0.324409
C1_00630W_A|1746	396.864	-1.19407	0.255863	-4.66683	3.05878e-06	2.04293e-05
MSTRG.123.1|262|x|C1_00640C_A-T|Ca22chr1A_C_albicans_SC5314|calb	1.54171	-1.5578	1.63897	-0.950478	0.341869	#N/A
C1_00640C_A|3903	2398.57	0.181043	0.257106	0.704158	0.481334	0.624321
MSTRG.125.1|833|x|C1_00640C_A-T|Ca22chr1A_C_albicans_SC5314|calb	2.05648	-1.38799	1.38131	-1.00484	0.314976	0.463569
C1_00650C_A|681	2158	-0.915679	0.227353	-4.02756	5.63581e-05	0.000293959
MSTRG.127.1|736|x|C1_00660C_A-T|Ca22chr1A_C_albicans_SC5314|calb	2.43363	-1.29709	1.58473	-0.818495	0.413074	0.563609
C1_00660C_A|1014	1381.46	-1.17923	0.159325	-7.40137	1.34789e-13	2.46132e-12
MSTRG.129.1|492|x|C1_00670C_A-T|Ca22chr1A_C_albicans_SC5314|calb	2.15925	-0.0579585	1.36123	-0.0425779	0.966038	0.984124
C1_00670C_A|1752	918.824	-0.207222	0.168641	-1.22877	0.219157	0.355913
MSTRG.132.1|293|x|C1_00670C_A-T|Ca22chr1A_C_albicans_SC5314|calb	1.37357	-1.2147	1.96028	-0.619657	0.535484	#N/A
MSTRG.133.1|383|u|NA|Ca22chr1A_C_albicans_SC5314|calb	0.916555	-2.59663	2.27602	-1.14086	0.253928	#N/A
MSTRG.134.1|258|u|NA|Ca22chr1A_C_albicans_SC5314|calb	1.15358	-3.57808	2.52209	-1.4187	0.155988	#N/A
MSTRG.135.1|426|u|NA|Ca22chr1A_C_albicans_SC5314|calb	11.4891	0.213026	0.73563	0.289583	0.772136	0.855321
MSTRG.136.1|430|x|C1_00680W_A-T|Ca22chr1A_C_albicans_SC5314|calb	0.861687	-0.851982	2.92371	-0.291404	0.770742	#N/A
C1_00680W_A|2124	3331.68	0.263509	0.406916	0.647575	0.51726	0.655649
MSTRG.138.1|436|x|C1_00690W_A-T|Ca22chr1A_C_albicans_SC5314|calb	1.48669	-1.6788	2.1432	-0.783312	0.433444	#N/A
C1_00690W_A|3042	474.427	-1.00144	0.205362	-4.87644	1.08016e-06	7.81282e-06
MSTRG.140.1|475|x|C1_00690W_A-T|Ca22chr1A_C_albicans_SC5314|calb	1.83565	-2.16314	1.98124	-1.09181	0.274915	0.420702
C1_00700W_A|366	1015.53	0.272638	0.338556	0.805296	0.420649	0.571565
MSTRG.143.1|373|x|C1_00710C_A-T|Ca22chr1A_C_albicans_SC5314|calb	2.43246	-3.6017	1.67029	-2.15634	0.0310572	0.076087
C1_00710C_A|1729	13876	0.627425	0.242672	2.58548	0.00972428	0.028605
MSTRG.144.1|333|x|C1_00710C_A-T|Ca22chr1A_C_albicans_SC5314|calb	0.351827	-2.50197	3.93544	-0.635752	0.524938	#N/A
C1_00720W_A|92	16.3911	0.0425261	0.735297	0.0578353	0.95388	0.977176
C1_00730C_A|1830	2692.33	-0.70343	0.162805	-4.3207	1.55538e-05	9.02355e-05
MSTRG.147.1|887|x|C1_00730C_A-T|Ca22chr1A_C_albicans_SC5314|calb	1.62221	-1.83094	1.76608	-1.03672	0.299864	0.448539
C1_00740C_A|1422	3787.14	-0.313692	0.130489	-2.40397	0.0162181	0.043966
MSTRG.150.1|876|x|C1_00750C_A-T|Ca22chr1A_C_albicans_SC5314|calb	3.16893	-1.97688	1.428	-1.38437	0.166246	0.289768
C1_00750C_A|2526	1321.64	-0.182592	0.202214	-0.902968	0.366543	0.515732
MSTRG.152.1|209|x|C1_00750C_A-T|Ca22chr1A_C_albicans_SC5314|calb	0	#N/A	#N/A	#N/A	#N/A	#N/A
C1_00760W_A|660	1258.48	-0.0255954	0.167703	-0.152624	0.878695	0.929113
MSTRG.154.1|823|x|C1_00760W_A-T|Ca22chr1A_C_albicans_SC5314|calb	4.19711	-3.1041	1.13667	-2.73087	0.00631673	0.0197029
MSTRG.155.1|790|x|C1_00770C_A-T|Ca22chr1A_C_albicans_SC5314|calb	5.53408	-2.10972	1.06941	-1.97279	0.0485192	0.109157
C1_00770C_A|783	371.504	-0.679295	0.317193	-2.14158	0.0322272	0.0783788
MSTRG.157.1|462|x|C1_00770C_A-T|Ca22chr1A_C_albicans_SC5314|calb	2.19892	-3.61061	4.56549	-0.790848	0.429032	0.578353
MSTRG.159.1|1441|x|C1_00780C_A-T|Ca22chr1A_C_albicans_SC5314|calb	22.3941	-2.57645	0.475479	-5.41864	6.00556e-08	5.43864e-07
C1_00780C_A|2358	3419.12	0.675126	0.227172	2.97187	0.00295992	0.0101551
MSTRG.162.1|941|x|C1_00780C_A-T|Ca22chr1A_C_albicans_SC5314|calb	2.13658	-0.90172	1.37434	-0.656112	0.511752	0.650477
MSTRG.163.1|831|u|NA|Ca22chr1A_C_albicans_SC5314|calb	1.03958	0	3.36239	0	1	#N/A
MSTRG.164.1|1490|u|NA|Ca22chr1A_C_albicans_SC5314|calb	7.35811	-1.04607	0.943165	-1.1091	0.267387	0.412456
MSTRG.165.1|297|u|NA|Ca22chr1A_C_albicans_SC5314|calb	1.42405	0	2.4336	0	1	#N/A
MSTRG.166.1|3892|u|NA|Ca22chr1A_C_albicans_SC5314|calb	74.1517	-1.53762	0.487979	-3.151	0.00162711	0.00600801
MSTRG.167.1|531|u|NA|Ca22chr1A_C_albicans_SC5314|calb	5.74216	-2.61399	0.962114	-2.71692	0.00658917	0.0204256
MSTRG.168.1|407|u|NA|Ca22chr1A_C_albicans_SC5314|calb	1.70858	-0.396528	1.53729	-0.25794	0.796454	0.872236
MSTRG.169.1|401|u|NA|Ca22chr1A_C_albicans_SC5314|calb	0.401715	0	5.37635	0	1	#N/A
MSTRG.170.1|2091|u|NA|Ca22chr1A_C_albicans_SC5314|calb	7.67716	-0.557961	0.780836	-0.714569	0.474875	0.618972
MSTRG.171.1|330|u|NA|Ca22chr1A_C_albicans_SC5314|calb	2.16894	-2.22655	1.80017	-1.23685	0.216142	0.352616
C1_00790W_A|1101	265.368	1.12139	0.336758	3.32994	0.000868643	0.00347215
MSTRG.173.1|3062|x|C1_00790W_A-T|Ca22chr1A_C_albicans_SC5314|calb	176.305	1.06392	0.344958	3.08421	0.00204094	0.00733087
MSTRG.175.1|2069|x|C1_00800C_A-T|Ca22chr1A_C_albicans_SC5314|calb	22.9208	-1.62827	0.631874	-2.5769	0.00996918	0.0292311
C1_00800C_A|654	1248.81	0.982688	0.233096	4.21581	2.48879e-05	0.000138998
C1_00810W_A|882	232.726	1.68261	0.284617	5.91183	3.38334e-09	3.67078e-08
MSTRG.178.1|504|x|C1_00820W_A-T|Ca22chr1A_C_albicans_SC5314|calb	0.354205	-3.0291	3.30329	-0.916995	0.359145	#N/A
C1_00820W_A|1047	284.979	-0.911424	0.319483	-2.85281	0.00433342	0.0142053
MSTRG.180.1|1274|x|C1_00830W_A-T|Ca22chr1A_C_albicans_SC5314|calb	25.81	1.96773	0.618291	3.18254	0.00145992	0.00547948
C1_00830W_A|1800	462.909	1.37047	0.318312	4.30542	1.66666e-05	9.60242e-05
MSTRG.184.1|452|x|C1_00840C_A-T|Ca22chr1A_C_albicans_SC5314|calb	14.7713	1.87542	0.71564	2.62063	0.00877684	0.0261402
C1_00840C_A|1731	918.606	0.269445	0.225392	1.19545	0.23191	0.371806
MSTRG.185.1|679|x|C1_00840C_A-T|Ca22chr1A_C_albicans_SC5314|calb	0.389146	-1.926	3.33346	-0.57778	0.563413	#N/A
MSTRG.186.1|204|u|NA|Ca22chr1A_C_albicans_SC5314|calb	1.27388	-1.42575	2.3237	-0.613567	0.539501	#N/A
MSTRG.187.1|220|u|NA|Ca22chr1A_C_albicans_SC5314|calb	0.0922099	0	6.21064	0	1	#N/A
MSTRG.188.1|282|u|NA|Ca22chr1A_C_albicans_SC5314|calb	1.8633	-1.19016	2.06346	-0.576779	0.564089	0.694802
MSTRG.189.1|982|u|NA|Ca22chr1A_C_albicans_SC5314|calb	12.9346	0.469649	1.02888	0.456465	0.648056	0.761547
MSTRG.190.1|671|x|C1_00850W_A-T|Ca22chr1A_C_albicans_SC5314|calb	2.15039	-1.17658	1.67663	-0.70175	0.482835	0.625727
C1_00850W_A|747	3426	3.58511	0.316286	11.335	8.79932e-30	5.51332e-28
MSTRG.192.1|794|x|C1_00860W_A-T|Ca22chr1A_C_albicans_SC5314|calb	3.01635	0.258886	1.35	0.191767	0.847924	0.907973
C1_00860W_A|1002	462.099	0.20181	0.265216	0.760927	0.446701	0.593293
MSTRG.194.1|872|x|C1_00870W_A-T|Ca22chr1A_C_albicans_SC5314|calb	8.71415	0.609593	0.813733	0.749131	0.453778	0.599691
C1_00870W_A|2097	1593.04	-0.322666	0.166406	-1.93903	0.0524974	0.116487
MSTRG.196.1|645|x|C1_00870W_A-T|Ca22chr1A_C_albicans_SC5314|calb	2.9516	-1.04984	1.32919	-0.78983	0.429627	0.578743
MSTRG.198.1|259|u|NA|Ca22chr1A_C_albicans_SC5314|calb	0.304137	-3.88114	6.08577	-0.637739	0.523643	#N/A
MSTRG.199.1|349|u|NA|Ca22chr1A_C_albicans_SC5314|calb	0.927448	-3.97893	2.82519	-1.40838	0.15902	#N/A
MSTRG.200.1|521|x|C1_00880W_A-T|Ca22chr1A_C_albicans_SC5314|calb	1.28492	0	2.53478	0	1	#N/A
C1_00880W_A|1626	92.9792	-1.22248	0.324888	-3.76277	0.000168041	0.000792384
MSTRG.202.1|289|x|C1_00890W_A-T|Ca22chr1A_C_albicans_SC5314|calb	0.507175	-2.49055	3.7901	-0.657121	0.511103	#N/A
C1_00890W_A|2151	547.988	0.554015	0.262237	2.11265	0.0346307	0.0831551
MSTRG.204.1|333|x|C1_00890W_A-T|Ca22chr1A_C_albicans_SC5314|calb	0.306423	-1.18107	5.83426	-0.202436	0.839576	#N/A
C1_00900W_A|618	1232.77	0.809531	0.317199	2.55212	0.010707	0.0310943
MSTRG.206.1|287|x|C1_00900W_A-T|Ca22chr1A_C_albicans_SC5314|calb	3.89746	-0.511764	1.23663	-0.413837	0.678993	0.784658
C1_00910W_A|1007	408.973	-0.035251	0.206479	-0.170724	0.86444	0.920057
MSTRG.208.1|261|x|C1_00910W_A-T|Ca22chr1A_C_albicans_SC5314|calb	0.146725	0	6.21064	0	1	#N/A
MSTRG.209.1|492|x|C1_00910W_A-T|Ca22chr1A_C_albicans_SC5314|calb	1.79588	0.232855	1.89365	0.122966	0.902134	0.945109
C1_00920W_A|3837	1211.57	0.047059	0.209401	0.224731	0.822188	0.889489
MSTRG.211.1|227|x|C1_00930C_A-T|Ca22chr1A_C_albicans_SC5314|calb	0.736151	-2.33579	2.77179	-0.842699	0.399397	#N/A
C1_00930C_A|4639	3650.38	-0.262096	0.206459	-1.26948	0.204268	0.338589
MSTRG.213.1|456|x|C1_00930C_A-T|Ca22chr1A_C_albicans_SC5314|calb	0.319062	-2.54372	4.1766	-0.609043	0.542496	#N/A
MSTRG.214.1|278|x|C1_00940W_A-T|Ca22chr1A_C_albicans_SC5314|calb	0.372772	-4.55832	4.98972	-0.913542	0.360957	#N/A
C1_00940W_A|459	1252.26	0.764471	0.358846	2.13036	0.0331419	0.0802918
C1_00950C_A|1962	2972.96	-0.326771	0.186564	-1.75152	0.0798559	0.162946
MSTRG.217.1|537|x|C1_00950C_A-T|Ca22chr1A_C_albicans_SC5314|calb	1.13462	-0.889811	2.16322	-0.411336	0.680826	#N/A
MSTRG.219.1|807|x|C1_00960C_A-T|Ca22chr1A_C_albicans_SC5314|calb	3.09775	-1.54209	1.49925	-1.02858	0.303677	0.452761
C1_00960C_A|3123	780.303	-0.307815	0.273253	-1.12648	0.259962	0.403862
MSTRG.221.1|238|x|C1_00960C_A-T|Ca22chr1A_C_albicans_SC5314|calb	0.252375	-2.36807	4.83632	-0.489642	0.624387	#N/A
MSTRG.222.1|553|x|C1_00970W_A-T|Ca22chr1A_C_albicans_SC5314|calb	10.2647	-0.507663	0.738992	-0.686967	0.492103	0.633698
C1_00970W_A|526	233.292	-0.366205	0.282617	-1.29577	0.195056	0.327106
MSTRG.224.1|631|x|C1_00970W_A-T|Ca22chr1A_C_albicans_SC5314|calb	0.28264	-4.13964	5.39044	-0.76796	0.442511	#N/A
C1_00980W_A|270	1712.19	0.573325	0.339297	1.68974	0.0910769	0.181376
C1_00990C_A|2934	1709.05	0.188537	0.252285	0.747319	0.454871	0.600643
MSTRG.227.1|456|x|C1_00990C_A-T|Ca22chr1A_C_albicans_SC5314|calb	0.778375	-1.46698	2.34677	-0.625105	0.531902	#N/A
C1_01000C_A|1092	401.679	-0.447005	0.244326	-1.82954	0.0673183	0.141795
C1_01010W_A|471	2385.94	0.161655	0.188003	0.859858	0.389867	0.539464
MSTRG.230.1|610|x|C1_01010W_A-T|Ca22chr1A_C_albicans_SC5314|calb	3.13264	-2.16646	1.28753	-1.68265	0.0924435	0.18366
C1_01020W_A|73	0.123346	0	6.21064	0	1	#N/A
MSTRG.232.1|278|x|C1_01030W_A-T|Ca22chr1A_C_albicans_SC5314|calb	0	#N/A	#N/A	#N/A	#N/A	#N/A
C1_01030W_A|1020	2157.59	-0.299871	0.246733	-1.21536	0.224227	0.362
MSTRG.234.1|425|x|C1_01030W_A-T|Ca22chr1A_C_albicans_SC5314|calb	3.12839	2.85244	1.33948	2.12952	0.0332115	0.0804379
C1_01040W_A|444	1113	-0.121775	0.235713	-0.516625	0.605418	0.727386
C1_01050C_A|939	2532.56	0.089931	0.267689	0.335954	0.736906	0.829402
MSTRG.237.1|378|x|C1_01050C_A-T|Ca22chr1A_C_albicans_SC5314|calb	1.19763	-1.29001	1.9358	-0.666398	0.505157	#N/A
MSTRG.238.1|323|x|C1_01060W_A-T|Ca22chr1A_C_albicans_SC5314|calb	2.4407	-1.2882	1.53847	-0.837323	0.402411	0.552974
C1_01060W_A|456	11370.6	-0.787502	0.257113	-3.06286	0.00219232	0.00780745
C1_01070C_A|1425	329.099	-0.741484	0.228615	-3.24338	0.00118121	0.00454398
C1_01080W_A|1506	307.782	-0.153376	0.2017	-0.760415	0.447006	0.593529
C1_01090C_A|309	1404.47	0.889018	0.318856	2.78815	0.00530104	0.0169569
MSTRG.243.1|504|x|C1_01090C_A-T|Ca22chr1A_C_albicans_SC5314|calb	3.49276	-0.646561	1.28306	-0.503921	0.614317	0.735786
MSTRG.244.1|226|u|NA|Ca22chr1A_C_albicans_SC5314|calb	42.5258	0.948961	0.605767	1.56655	0.117221	0.220722
MSTRG.246.1|434|x|C1_01100W_A-T|Ca22chr1A_C_albicans_SC5314|calb	0.331325	-1.1333	4.42429	-0.256154	0.797832	#N/A
C1_01100W_A|6765	1170.92	0.209057	0.246851	0.846894	0.397054	0.547445
MSTRG.248.1|214|x|C1_01100W_A-T|Ca22chr1A_C_albicans_SC5314|calb	0.0213794	-2.19359	6.20845	-0.353324	0.723846	#N/A
MSTRG.249.1|243|x|C1_01110C_A-T|Ca22chr1A_C_albicans_SC5314|calb	0.110604	-4.15831	6.20844	-0.669783	0.502996	#N/A
C1_01110C_A|1530	1661.34	-0.575898	0.209247	-2.75224	0.00591892	0.0186536
MSTRG.251.1|1600|x|C1_01110C_A-T|Ca22chr1A_C_albicans_SC5314|calb	0.176925	-2.18665	5.47578	-0.399331	0.68965	#N/A
MSTRG.252.1|2003|u|NA|Ca22chr1A_C_albicans_SC5314|calb	12.2094	0.69529	0.649503	1.0705	0.284396	0.431464
MSTRG.253.1|205|u|NA|Ca22chr1A_C_albicans_SC5314|calb	0.00933162	0	6.21064	0	1	#N/A
MSTRG.254.1|361|x|C1_01130W_A-T|Ca22chr1A_C_albicans_SC5314|calb	0.497519	0	3.43408	0	1	#N/A
[truncated: 13,444 more rows]

## Sheet: res_calb_0_12
genes	baseMean	log2FoldChange	lfcSE	stat	pvalue	padj
[truncated: 13,682 more rows]

[truncated: 4 more sheets: res_calb_0_24, res_calb_0_24c, res_calb_lrt, infection_specific_lncRNAs]
