# Supplementary material for: The long non-coding RNA landscape of Candida yeast pathogens
Source: Nat Commun. 2021 Dec 16;12:7317. doi: 10.1038/s41467-021-27635-4 (PMC8677757; doi:10.1038/s41467-021-27635-4)
Supplement: Supplementary file 11 — Supplementary Data 9 [file 41467_2021_27635_MOESM11_ESM.xlsx]

## Sheet: Sheets_and_descriptions
Supplementary Data 9: Results of differential expression analysis of C. tropicalis lncRNAs during the course of epithelial cell infection.
Data_sheets	Description
res_ctrop_0_3	C. tropicalis at 3 hpi compared to 0 h control
res_ctrop_0_12	C. tropicalis at 12 hpi compared to 0 h control
res_ctrop_0_24	C. tropicalis at 24 hpi compared to 0 h control
res_ctrop_0_24c	C. tropicalis at 24 h control compared to 0 h control
res_ctrop_lrt	LRT test for C. tropicalis samples (differential expression at any time point)
infection_specific_lncRNAs	Infection-specific DE lncRNAs in C. tropicalis (DE exclusively during infection)

## Sheet: res_ctrop_0_3
genes	baseMean	log2FoldChange	lfcSE	stat	pvalue	padj
CTRG_05772|3477	4304.86	1.20161	0.557804	2.15418	0.0312261	0.0772052
CTRG_05773|1242	1819.95	0.751817	0.255269	2.94519	0.00322754	0.012337
CTRG_05774|615	1262.88	-0.238224	0.207354	-1.14888	0.250606	0.387402
CTRG_05775|3033	2326.9	0.417054	0.249632	1.67067	0.0947861	0.184859
CTRG_05776|2073	3099.33	-0.825506	0.20087	-4.10964	3.96274e-05	0.000287744
CTRG_05777|456	88.9421	0.0476725	0.467673	0.101936	0.918808	0.950163
CTRG_05778|1308	13213.6	-1.22564	0.425071	-2.88337	0.00393442	0.0144976
CTRG_05779|1002	3634.14	0.56333	0.285015	1.9765	0.0480987	0.108678
CTRG_05780|1215	2838.68	1.31036	0.652777	2.00736	0.0447112	0.102853
CTRG_05781|1581	1166.38	-0.619702	0.399736	-1.55028	0.121074	0.223411
CTRG_05782|951	1026.61	-0.871351	0.350911	-2.48311	0.013024	0.0388775
CTRG_05783|2034	1964.49	-0.462253	0.17866	-2.58733	0.00967227	0.0304993
MSTRG.16.1|356|x|CTRG_05783-T|Supercontig_3.10_C_tropicalis_MYA-3404|ctrop	54.8553	0.528924	0.662906	0.797887	0.424936	0.568408
CTRG_05784|408	263.246	0.63476	0.303199	2.09354	0.0363007	0.0868361
CTRG_05785|1107	3288.55	0.150077	0.234636	0.639617	0.522422	0.651313
CTRG_05786|2601	845.573	-0.526977	0.192673	-2.73508	0.00623646	0.0214281
CTRG_05787|1278	2169.92	-0.149546	0.230132	-0.649827	0.515804	0.646122
CTRG_05788|777	1520.74	-0.453104	0.152125	-2.97851	0.00289656	0.0113509
CTRG_05789|1284	2451.59	-0.329252	0.2904	-1.13379	0.256883	0.394129
CTRG_05790|588	7035.47	0.844096	1.56643	0.538865	0.58998	0.707167
CTRG_05791|1695	7102.1	-0.147857	0.228589	-0.646825	0.517745	0.647781
CTRG_05792|3069	3552	-0.28266	0.250153	-1.12995	0.258498	0.396244
MSTRG.26.1|327|x|CTRG_05793-T|Supercontig_3.10_C_tropicalis_MYA-3404|ctrop	5.47644	-0.604158	1.19873	-0.503998	0.614263	0.726931
CTRG_05793|1095	2979.63	-0.505921	0.182454	-2.77287	0.00555639	0.0194335
CTRG_05794|390	505.81	0.402675	0.249931	1.61115	0.107148	0.203162
CTRG_05795|477	2511.25	-0.763967	0.362773	-2.10591	0.0352122	0.0850441
CTRG_05796|1095	18947.4	-0.816344	0.569695	-1.43295	0.151873	0.266142
MSTRG.31.1|761|x|CTRG_05797-T|Supercontig_3.10_C_tropicalis_MYA-3404|ctrop	9.17987	-1.69767	0.943777	-1.7988	0.0720501	0.149521
CTRG_05797|486	28842	-0.117757	0.221057	-0.5327	0.594241	0.710519
CTRG_05798|1023	1685.69	-0.0371306	0.229121	-0.162057	0.871261	0.91788
CTRG_05799|570	8.21393	-1.47569	0.94333	-1.56434	0.117738	0.218601
CTRG_05800|873	314.112	2.25662	0.582959	3.87098	0.000108399	0.000677008
CTRG_05801|1692	511.163	1.62955	0.536414	3.03785	0.0023827	0.00963873
CTRG_05802|1545	369.574	0.378779	0.226947	1.66902	0.095113	0.185282
CTRG_05803|714	134.117	0.0985754	0.252504	0.390392	0.696247	0.792514
CTRG_05804|3333	664.076	-0.206731	0.26367	-0.784052	0.43301	0.575837
CTRG_05805|891	1004.52	-0.0416301	0.185852	-0.223997	0.82276	0.88587
CTRG_05806|390	6785.44	-0.250415	0.426013	-0.58781	0.55666	0.680397
CTRG_05807|375	0.871451	1.24235	1.91639	0.648274	0.516808	#N/A
CTRG_05808|1581	3279.02	2.54757	0.404072	6.30474	2.88682e-10	7.36533e-09
CTRG_05809|1008	824.84	-0.262045	0.233388	-1.12279	0.261528	0.399516
CTRG_05810|2745	473.833	0.411944	0.332736	1.23805	0.215697	0.346188
CTRG_05811|585	291.715	0.361852	0.234009	1.54631	0.122029	0.22458
CTRG_05812|1908	4435.48	0.318268	0.242188	1.31414	0.1888	0.313375
CTRG_05813|816	5477.21	2.94531	0.572574	5.14398	2.68985e-07	3.52791e-06
CTRG_05814|642	1347.29	1.28183	0.37154	3.45003	0.000560516	0.00280559
CTRG_05815|747	587.559	0.360865	0.171191	2.10797	0.0350334	0.0846733
CTRG_05816|843	4.33276	0.182748	1.69549	0.107785	0.914166	0.94723
CTRG_05817|855	7142.06	0.666672	0.221417	3.01093	0.00260449	0.0103907
CTRG_05818|1746	2531.71	1.15125	0.384071	2.99749	0.00272215	0.0107731
CTRG_05819|318	3762.46	-1.99083	0.41675	-4.77702	1.77912e-06	1.87849e-05
CTRG_05820|2409	3709.12	1.39351	0.404585	3.44428	0.000572582	0.00285746
MSTRG.60.1|1007|u|NA|Supercontig_3.10_C_tropicalis_MYA-3404|ctrop	3.45878	-0.352471	1.39311	-0.25301	0.800261	0.86979
MSTRG.61.1|725|u|NA|Supercontig_3.10_C_tropicalis_MYA-3404|ctrop	5.99595	3.80302	1.29608	2.93424	0.00334364	0.012717
MSTRG.62.1|413|u|NA|Supercontig_3.10_C_tropicalis_MYA-3404|ctrop	5.79621	2.79596	0.986079	2.83543	0.00457635	0.0164302
MSTRG.63.1|553|u|NA|Supercontig_3.10_C_tropicalis_MYA-3404|ctrop	2.48077	3.43439	1.48355	2.31499	0.0206137	0.0561427
MSTRG.64.1|321|u|NA|Supercontig_3.10_C_tropicalis_MYA-3404|ctrop	2.95227	0.191172	1.11088	0.17209	0.863367	0.913078
CTRG_05821|384	269.434	-1.25444	0.288264	-4.35172	1.35076e-05	0.000111488
CTRG_05822|1458	270.294	0.533982	0.233601	2.28587	0.0222616	0.0596628
CTRG_05823|2277	225.057	-0.036003	0.228033	-0.157885	0.874547	0.919573
CTRG_05824|2163	6012.5	-1.72788	0.336945	-5.12806	2.92737e-07	3.81558e-06
CTRG_05825|609	679.691	-0.588775	0.318161	-1.85055	0.0642337	0.136396
CTRG_05826|714	96.9568	-0.391481	0.34183	-1.14525	0.252105	0.388852
CTRG_05827|2058	5247.59	1.38793	0.486147	2.85497	0.00430414	0.015647
MSTRG.74.1|478|u|NA|Supercontig_3.10_C_tropicalis_MYA-3404|ctrop	8.98238	2.17214	0.932123	2.33031	0.0197896	0.0544814
CTRG_05828|1554	16301.5	-3.15762	0.391496	-8.06551	7.29299e-16	4.34165e-14
CTRG_05829|2091	44066.4	-0.237943	0.412719	-0.576527	0.564259	0.686334
CTRG_05830|1242	1473.6	1.77565	0.32903	5.39663	6.79046e-08	1.02701e-06
MSTRG.79.1|246|x|CTRG_05830-T|Supercontig_3.10_C_tropicalis_MYA-3404|ctrop	1.05637	-2.87204	2.07265	-1.38568	0.165844	0.283985
CTRG_05831|420	168.18	1.12584	0.5549	2.0289	0.0424685	0.0988027
CTRG_05832|1236	1143.3	1.47429	0.278196	5.29947	1.16137e-07	1.63566e-06
CTRG_05833|999	1773.74	6.11658	0.241298	25.3487	9.29824e-142	7.80495e-138
CTRG_05834|1404	992.876	-1.49824	0.19689	-7.60953	2.75096e-14	1.24148e-12
CTRG_05835|1953	2167.3	3.56591	0.537396	6.63553	3.23347e-11	9.3916e-10
CTRG_05836|768	12460.9	-0.311883	0.226715	-1.37566	0.168927	0.287913
MSTRG.88.1|471|x|CTRG_05836-T|Supercontig_3.10_C_tropicalis_MYA-3404|ctrop	14.4887	-0.577583	0.622342	-0.92808	0.353366	0.496594
MSTRG.89.1|823|x|CTRG_05837-T|Supercontig_3.10_C_tropicalis_MYA-3404|ctrop	570.112	3.21489	0.65299	4.92334	8.50789e-07	9.80978e-06
CTRG_05837|537	371.89	3.91101	0.606746	6.44588	1.14931e-10	3.0822e-09
MSTRG.91.1|2416|u|NA|Supercontig_3.10_C_tropicalis_MYA-3404|ctrop	6148.65	0.273061	0.221488	1.23285	0.217633	0.34803
MSTRG.92.1|3183|u|NA|Supercontig_3.10_C_tropicalis_MYA-3404|ctrop	182.677	0.0703743	0.325291	0.216343	0.828721	0.890081
MSTRG.93.1|595|u|NA|Supercontig_3.10_C_tropicalis_MYA-3404|ctrop	2.65808	0.358654	1.11859	0.320632	0.748489	0.831957
MSTRG.94.1|2395|u|NA|Supercontig_3.10_C_tropicalis_MYA-3404|ctrop	10.4117	1.68486	0.625053	2.69554	0.00702738	0.0235386
MSTRG.95.1|1566|u|NA|Supercontig_3.10_C_tropicalis_MYA-3404|ctrop	10.5261	0.20271	0.853155	0.237601	0.812191	0.878178
MSTRG.96.1|574|u|NA|Supercontig_3.10_C_tropicalis_MYA-3404|ctrop	4.17449	2.54793	0.899988	2.83107	0.00463927	0.0166135
MSTRG.97.1|3117|u|NA|Supercontig_3.10_C_tropicalis_MYA-3404|ctrop	45.7659	1.23746	0.317932	3.89223	9.93287e-05	0.000629515
MSTRG.98.1|1768|u|NA|Supercontig_3.10_C_tropicalis_MYA-3404|ctrop	25.2028	2.17158	0.49818	4.35902	1.30644e-05	0.000108344
MSTRG.99.1|1586|u|NA|Supercontig_3.10_C_tropicalis_MYA-3404|ctrop	5.28791	1.30008	0.653407	1.98969	0.0466249	0.106177
CTRG_05838|5859	84844.1	1.32899	0.357068	3.72195	0.00019769	0.00114758
MSTRG.101.1|1129|x|CTRG_05838-T|Supercontig_3.10_C_tropicalis_MYA-3404|ctrop	1.40637	0.747379	2.10826	0.3545	0.722964	0.813719
MSTRG.102.1|1871|x|CTRG_05839-T|Supercontig_3.10_C_tropicalis_MYA-3404|ctrop	75.7597	-0.838999	0.60978	-1.3759	0.168851	0.287843
CTRG_05839|768	599.91	-0.261627	0.323606	-0.808474	0.418818	0.562579
CTRG_05840|1113	3863.56	-2.49845	0.237444	-10.5223	6.82231e-26	1.04121e-23
CTRG_05841|321	1305.38	-2.5976	0.328356	-7.91093	2.55482e-15	1.40165e-13
CTRG_05842|3870	1574.36	0.00638123	0.264047	0.024167	0.980719	0.991349
CTRG_05843|819	7949.78	-1.07216	0.163691	-6.5499	5.7577e-11	1.62728e-09
CTRG_05844|675	10.2393	-0.814247	0.701568	-1.16061	0.245801	0.381942
CTRG_05845|363	0.508827	0	3.77538	0	1	#N/A
CTRG_05846|480	0	#N/A	#N/A	#N/A	#N/A	#N/A
CTRG_05847|663	0	#N/A	#N/A	#N/A	#N/A	#N/A
CTRG_05848|654	0.478741	-0.232315	3.8777	-0.0599106	0.952227	#N/A
CTRG_05849|396	0.139017	1.82669	4.71161	0.387699	0.698239	#N/A
CTRG_05850|471	18.0059	-5.57229	1.41327	-3.94284	8.05222e-05	0.000526815
CTRG_05851|291	0.359282	0	4.71161	0	1	#N/A
CTRG_05852|1509	7.31915	-3.02411	1.14898	-2.632	0.0084884	0.0274467
CTRG_05853|645	7.9747	-2.28521	0.758866	-3.01135	0.00260086	0.0103812
CTRG_05854|1302	18.266	-0.731039	0.527092	-1.38693	0.165464	0.283731
MSTRG.116.1|803|x|CTRG_05854-T|Supercontig_3.10_C_tropicalis_MYA-3404|ctrop	19.2995	-0.888012	0.572061	-1.5523	0.120589	0.222663
CTRG_05855|1194	91.0247	-1.16537	0.74509	-1.56406	0.117803	0.218625
CTRG_05856|1302	4698.93	-0.661132	0.299142	-2.21009	0.0270986	0.0691527
CTRG_05857|819	1069.17	-0.960505	0.293325	-3.27454	0.00105833	0.00485179
MSTRG.120.1|826|x|CTRG_05857-T|Supercontig_3.10_C_tropicalis_MYA-3404|ctrop	14.4857	-0.11954	0.558669	-0.213973	0.830568	0.890802
CTRG_05858|576	636.077	6.4393	0.405088	15.8961	6.74784e-57	6.29348e-54
MSTRG.122.1|662|x|CTRG_05859-T|Supercontig_3.10_C_tropicalis_MYA-3404|ctrop	230.661	-0.75811	0.368476	-2.05742	0.0396457	0.093322
CTRG_05859|1923	735.482	0.611466	0.274072	2.23104	0.0256783	0.0665668
CTRG_05860|2166	543.33	0.823263	0.279153	2.94915	0.00318649	0.0121992
MSTRG.126.1|384|u|NA|Supercontig_3.10_C_tropicalis_MYA-3404|ctrop	2.16511	0.214235	1.31088	0.163429	0.870181	0.91738
CTRG_05861|1482	1446.75	-0.749442	0.118796	-6.30863	2.81508e-10	7.2042e-09
CTRG_05862|1185	264.612	-1.84254	0.832768	-2.21254	0.026929	0.0689154
MSTRG.130.1|1084|x|CTRG_05863-T|Supercontig_3.10_C_tropicalis_MYA-3404|ctrop	41.8697	-0.509332	0.429002	-1.18725	0.23513	0.369349
CTRG_05863|3780	1065.03	-0.0220007	0.177363	-0.124043	0.901281	0.938746
CTRG_05864|925	19701.2	-0.808696	0.218191	-3.70636	0.000210261	0.00121134
MSTRG.134.1|755|u|NA|Supercontig_3.10_C_tropicalis_MYA-3404|ctrop	30.4671	-1.65975	0.716587	-2.31618	0.0205482	0.0560006
CTRG_05865|2283	1294.26	-0.876004	0.158162	-5.53866	3.04799e-08	5.05629e-07
CTRG_05866|1521	16531.5	2.12429	0.530123	4.00717	6.1451e-05	0.000418685
CTRG_05867|828	31.7525	-0.449253	0.374146	-1.20074	0.229852	0.36287
CTRG_05868|1272	5.88335	-1.51772	1.43914	-1.0546	0.29161	0.432587
CTRG_05869|960	986.641	-0.24438	0.187566	-1.3029	0.192609	0.317946
CTRG_05870|2307	2144.2	1.31329	0.24108	5.44752	5.10763e-08	7.92484e-07
CTRG_05871|1836	237.092	2.05429	0.430159	4.77565	1.79126e-06	1.88692e-05
MSTRG.141.1|311|u|NA|Supercontig_3.10_C_tropicalis_MYA-3404|ctrop	7.89928	0.627351	0.862217	0.727602	0.466857	0.60522
MSTRG.142.1|501|u|NA|Supercontig_3.10_C_tropicalis_MYA-3404|ctrop	4.40888	4.04609	1.52487	2.65339	0.00796872	0.0260574
CTRG_05872|1725	6975.33	0.394742	0.491831	0.802598	0.422207	0.565774
MSTRG.144.1|504|x|CTRG_05872-T|Supercontig_3.10_C_tropicalis_MYA-3404|ctrop	43.6489	-1.12307	0.756935	-1.48371	0.137887	0.247048
MSTRG.145.1|773|u|NA|Supercontig_3.10_C_tropicalis_MYA-3404|ctrop	4.20524	-1.00759	1.70632	-0.590502	0.554854	0.679027
MSTRG.147.1|280|u|NA|Supercontig_3.10_C_tropicalis_MYA-3404|ctrop	0.161355	0.0311232	4.69276	0.00663217	0.994708	#N/A
MSTRG.148.1|533|u|NA|Supercontig_3.10_C_tropicalis_MYA-3404|ctrop	15.2163	0.489033	0.733718	0.666513	0.505083	0.636396
CTRG_05873|444	0.0722126	0	4.71161	0	1	#N/A
MSTRG.149.1|417|u|NA|Supercontig_3.10_C_tropicalis_MYA-3404|ctrop	0.128232	0	4.71161	0	1	#N/A
MSTRG.150.1|440|u|NA|Supercontig_3.10_C_tropicalis_MYA-3404|ctrop	0.0718514	0	4.71161	0	1	#N/A
MSTRG.151.1|319|u|NA|Supercontig_3.10_C_tropicalis_MYA-3404|ctrop	127.722	-0.372591	0.540438	-0.689424	0.490556	0.625225
MSTRG.152.1|261|u|NA|Supercontig_3.10_C_tropicalis_MYA-3404|ctrop	52.3476	0.735845	0.909225	0.80931	0.418337	0.562113
CTRG_05874|1614	1.41364	-3.14607	2.17999	-1.44316	0.148976	0.261995
CTRG_05875|624	293.779	-1.2298	0.349323	-3.52051	0.000430712	0.00224141
CTRG_05876|2265	2034.15	0.0351522	0.294256	0.119461	0.90491	0.941008
CTRG_05877|1230	130.073	1.01218	0.457618	2.21184	0.0269777	0.0690036
CTRG_05878|2688	1869.51	3.00674	0.648584	4.63584	3.55482e-06	3.43374e-05
CTRG_05879|1674	3137.55	3.11696	0.503317	6.19283	5.90936e-10	1.41302e-08
MSTRG.160.1|852|x|CTRG_05880-T|Supercontig_3.10_C_tropicalis_MYA-3404|ctrop	40.2695	-0.0242769	0.725318	-0.0334707	0.973299	0.986331
MSTRG.161.1|554|u|NA|Supercontig_3.10_C_tropicalis_MYA-3404|ctrop	11.6093	1.03187	0.600471	1.71844	0.085717	0.171086
CTRG_05880|2193	657.081	0.564375	0.153002	3.68867	0.000225428	0.00128288
CTRG_05881|588	456.173	0.277265	0.181845	1.52474	0.127325	0.23234
CTRG_05882|1086	943.546	-1.3753	0.192459	-7.14592	8.93949e-13	3.22052e-11
CTRG_05883|1452	2125.28	3.10601	0.600052	5.17623	2.26419e-07	3.02637e-06
CTRG_05884|1305	2664.11	2.73222	0.676381	4.03947	5.35731e-05	0.000370423
CTRG_05885|576	113.834	-0.371804	0.427807	-0.869093	0.384796	0.528898
MSTRG.169.1|1013|x|CTRG_05886-T|Supercontig_3.10_C_tropicalis_MYA-3404|ctrop	63.7073	-0.27351	0.352858	-0.775125	0.438266	0.580619
CTRG_05886|1116	1779.71	-0.183625	0.296086	-0.620175	0.535143	0.662242
MSTRG.171.1|1039|u|NA|Supercontig_3.10_C_tropicalis_MYA-3404|ctrop	26.1561	0.955112	0.829994	1.15075	0.249837	0.386782
CTRG_05887|1062	485.809	1.76275	0.291413	6.04897	1.45771e-09	3.25425e-08
CTRG_05888|858	1085.15	-1.25028	0.379823	-3.29173	0.00099573	0.00460505
CTRG_05889|1878	3556.44	-0.106085	0.278317	-0.381166	0.70308	0.797306
MSTRG.176.1|421|u|NA|Supercontig_3.10_C_tropicalis_MYA-3404|ctrop	15.5315	-1.08858	0.780288	-1.3951	0.162986	0.280522
MSTRG.177.1|238|u|NA|Supercontig_3.10_C_tropicalis_MYA-3404|ctrop	3.08649	2.36875	1.25287	1.89066	0.0586696	0.127287
CTRG_05890|1602	348.145	-1.59781	0.385386	-4.146	3.38337e-05	0.00024978
CTRG_05891|2091	729.996	-0.987567	0.404759	-2.43989	0.0146919	0.0429699
CTRG_05892|195	1983.19	0.302009	0.293622	1.02856	0.303685	0.446276
CTRG_05893|549	536.327	-4.11571	0.594601	-6.92181	4.45915e-12	1.47362e-10
MSTRG.182.1|253|x|CTRG_05894-T|Supercontig_3.10_C_tropicalis_MYA-3404|ctrop	11.1335	-2.19196	0.917933	-2.38793	0.0169434	0.048244
CTRG_05894|660	3665.12	-1.89768	0.439045	-4.32229	1.54418e-05	0.000126138
CTRG_05895|348	108.657	-1.29079	0.447991	-2.88129	0.00396048	0.0145712
CTRG_05896|759	457.837	-0.341852	0.435018	-0.785833	0.431965	0.575086
CTRG_05897|852	178.965	-0.151372	0.320514	-0.47228	0.636727	0.745482
CTRG_05898|726	3041.67	-0.864734	0.272633	-3.17178	0.00151507	0.00653854
CTRG_05899|2610	595.117	-0.22688	0.33299	-0.681343	0.495654	0.628383
CTRG_05900|777	3966.1	0.0171647	0.33938	0.0505766	0.959663	0.977761
CTRG_05901|843	88.8739	-1.3559	0.74696	-1.81523	0.0694886	0.145458
CTRG_05902|1071	247.291	-0.125897	0.306117	-0.411271	0.680874	0.780346
CTRG_05903|2169	768.517	0.00491323	0.258226	0.0190269	0.98482	0.993698
MSTRG.195.1|467|x|CTRG_05903-T|Supercontig_3.10_C_tropicalis_MYA-3404|ctrop	5.14694	1.30045	0.82459	1.57708	0.114777	0.214335
CTRG_05904|1284	526.197	-0.337971	0.215807	-1.56608	0.117331	0.218031
CTRG_05905|1236	243.572	-0.0538104	0.316484	-0.170026	0.86499	0.913988
CTRG_05906|753	2490.86	-1.37637	0.445976	-3.08619	0.0020274	0.00838323
CTRG_05907|891	466.745	-0.0826021	0.333082	-0.247993	0.804139	0.872555
CTRG_05908|1011	405.38	-1.34684	0.271629	-4.95839	7.10801e-07	8.35382e-06
CTRG_05909|1740	1635.11	-0.0553912	0.157482	-0.35173	0.725041	0.814943
CTRG_05910|447	3297.69	-0.479078	0.43798	-1.09383	0.274028	0.412886
CTRG_05911|1455	1160.97	-0.290694	0.297285	-0.977829	0.328159	0.472481
CTRG_05912|504	1790.89	-0.11419	0.171375	-0.666316	0.505209	0.636459
CTRG_05913|2694	4334.31	-0.001196	0.271375	-0.00440719	0.996484	1
CTRG_05914|576	16771.5	0.0680339	0.32863	0.207023	0.835992	0.894838
CTRG_05915|1737	2319.13	-0.460655	0.169292	-2.72107	0.00650702	0.0222122
CTRG_05916|903	3746.39	-0.949937	0.207219	-4.58423	4.55664e-06	4.2593e-05
CTRG_05917|1026	941.2	-8.04799	1.49353	-5.38858	7.10161e-08	1.07021e-06
MSTRG.211.1|204|x|CTRG_05918-T|Supercontig_3.10_C_tropicalis_MYA-3404|ctrop	0.499405	-2.39381	4.61251	-0.518981	0.603774	#N/A
CTRG_05918|678	38.7261	-2.84792	0.817215	-3.4849	0.000492314	0.00251661
CTRG_05919|678	842.786	-0.147476	0.254996	-0.578344	0.563032	0.685636
CTRG_05920|1629	1172.66	-0.883538	0.596182	-1.48199	0.138342	0.247547
CTRG_05921|3555	22335.7	2.26479	0.53854	4.20543	2.60583e-05	0.000199211
CTRG_05922|537	4087.21	-0.693556	0.237798	-2.91658	0.00353898	0.0133433
CTRG_05923|1776	6.75511	-0.248754	0.876079	-0.28394	0.776456	0.851929
CTRG_05924|1338	66.4224	-1.48426	0.580318	-2.55766	0.0105379	0.032692
CTRG_05925|1074	34.1735	-0.184308	0.563823	-0.32689	0.743751	0.82821
CTRG_05926|2007	487.934	0.738068	0.255496	2.88876	0.00386759	0.0143016
CTRG_05927|870	1461.69	0.634689	0.186717	3.3992	0.000675825	0.0033001
CTRG_05928|432	834.457	0.540421	0.618123	0.874294	0.381958	0.525983
MSTRG.224.1|1215|u|NA|Supercontig_3.10_C_tropicalis_MYA-3404|ctrop	50.9372	0.618443	0.354034	1.74684	0.0806645	0.162842
MSTRG.225.1|781|u|NA|Supercontig_3.10_C_tropicalis_MYA-3404|ctrop	10647.7	0.37817	0.215334	1.7562	0.079054	0.160595
MSTRG.226.1|384|u|NA|Supercontig_3.10_C_tropicalis_MYA-3404|ctrop	2.42162	-0.179491	1.97311	-0.0909684	0.927518	0.955567
CTRG_05929|3480	2.60112	1.10859	1.20248	0.921917	0.356572	0.500429
MSTRG.228.1|279|x|CTRG_05929-T|Supercontig_3.10_C_tropicalis_MYA-3404|ctrop	7.75084	1.51453	0.80523	1.88087	0.0599902	0.129549
CTRG_05930|1287	36.7661	-0.798919	0.570727	-1.39983	0.161565	0.27859
CTRG_05931|1518	1901.16	-0.592676	0.327612	-1.80908	0.0704387	0.14719
MSTRG.231.1|451|x|CTRG_05931-T|Supercontig_3.10_C_tropicalis_MYA-3404|ctrop	9.88167	0.122562	0.619382	0.197877	0.843141	0.90008
CTRG_05932|1491	1118.78	-0.0126463	0.383948	-0.0329374	0.973724	0.986351
CTRG_05933|1803	134.018	-1.29048	0.351977	-3.66637	0.000246022	0.00138412
CTRG_05934|1086	49.1572	-0.932584	0.812321	-1.14805	0.250949	0.387645
CTRG_05935|1380	1011.26	-2.44389	0.903391	-2.70523	0.00682561	0.0230385
CTRG_05936|1350	23602.6	1.39695	0.312399	4.47168	7.76069e-06	6.82128e-05
CTRG_05937|1311	41.2663	1.48935	0.539694	2.75962	0.00578681	0.020097
MSTRG.238.1|623|x|CTRG_05937-T|Supercontig_3.10_C_tropicalis_MYA-3404|ctrop	7.1949	0.705812	0.888264	0.794597	0.426848	0.570082
CTRG_05938|1245	261.764	0.023191	0.487294	0.0475913	0.962042	0.978961
MSTRG.240.1|363|x|CTRG_05939-T|Supercontig_3.10_C_tropicalis_MYA-3404|ctrop	23.7974	-2.6251	1.1271	-2.32908	0.0198548	0.0545892
CTRG_05939|579	1.74388	-3.31655	2.19477	-1.51112	0.130758	0.236693
CTRG_05940|2385	4883.47	-4.82704	0.77709	-6.21169	5.24172e-10	1.26072e-08
MSTRG.244.1|404|x|CTRG_05941-T|Supercontig_3.10_C_tropicalis_MYA-3404|ctrop	2.13684	0.565025	1.1721	0.482061	0.629763	0.73985
CTRG_05941|972	5762.78	-0.0172511	0.322061	-0.0535648	0.957282	0.976271
CTRG_05942|858	2431.77	1.30512	0.243903	5.35097	8.74856e-08	1.27714e-06
CTRG_05943|390	328.918	-0.259959	0.321652	-0.808198	0.418977	0.562613
CTRG_05944|921	20.1983	0.0578266	0.559579	0.103339	0.917694	0.949479
CTRG_05945|729	1580.21	-0.0195443	0.400698	-0.0487755	0.961098	0.978704
CTRG_05946|513	1019.71	-0.237185	0.344023	-0.689444	0.490544	0.625225
CTRG_05947|684	1.69963	-0.00796467	1.90291	-0.00418551	0.99666	1
CTRG_05948|786	6.9082	-1.04588	1.0515	-0.994651	0.319906	0.463461
MSTRG.254.1|714|u|NA|Supercontig_3.10_C_tropicalis_MYA-3404|ctrop	28.5722	-1.52266	0.866966	-1.75631	0.0790356	0.160595
MSTRG.255.1|223|u|NA|Supercontig_3.10_C_tropicalis_MYA-3404|ctrop	1.72076	-1.46316	1.70737	-0.856965	0.391464	0.536394
MSTRG.256.1|465|u|NA|Supercontig_3.10_C_tropicalis_MYA-3404|ctrop	15.9096	0.291913	0.618045	0.472317	0.636701	0.745482
CTRG_05949|3039	2268.31	0.438243	0.324808	1.34924	0.177261	0.298902
MSTRG.258.1|596|x|CTRG_05950-T|Supercontig_3.10_C_tropicalis_MYA-3404|ctrop	10.0128	-0.0256368	0.766763	-0.0334351	0.973328	0.986331
CTRG_05950|1149	1831.82	-0.480435	0.281895	-1.70431	0.0883239	0.174926
CTRG_05951|1068	4578.47	-1.26182	0.380863	-3.31305	0.000922836	0.0043221
CTRG_05952|1503	951.94	-0.0795013	0.27056	-0.29384	0.76888	0.846534
CTRG_05953|1290	1821.75	-2.81985	0.421218	-6.69451	2.16398e-11	6.46422e-10
CTRG_05954|2094	478.087	0.331867	0.287314	1.15507	0.248062	0.384535
CTRG_05955|1086	6115.4	-0.672915	0.252042	-2.66985	0.00758848	0.0250286
CTRG_05956|1158	2746.62	1.85719	0.469113	3.95895	7.5281e-05	0.000498984
CTRG_05957|507	1809.59	0.0847846	0.191828	0.441982	0.658502	0.761779
CTRG_05958|1323	505.931	-2.45155	0.23139	-10.5949	3.14731e-26	4.89231e-24
CTRG_05959|1203	6139.19	-0.90413	0.230992	-3.91412	9.07359e-05	0.00058363
MSTRG.268.1|330|x|CTRG_05960-T|Supercontig_3.10_C_tropicalis_MYA-3404|ctrop	14.4698	-2.34634	0.94566	-2.48117	0.0130952	0.0390343
CTRG_05960|1212	1355.62	0.460621	0.227372	2.02585	0.0427803	0.0993904
MSTRG.270.1|237|x|CTRG_05960-T|Supercontig_3.10_C_tropicalis_MYA-3404|ctrop	8.66022	-2.34268	1.07445	-2.18036	0.0292306	0.0733299
CTRG_05961|1209	2247.46	-1.67025	0.23247	-7.1848	6.73079e-13	2.45644e-11
MSTRG.272.1|222|x|CTRG_05961-T|Supercontig_3.10_C_tropicalis_MYA-3404|ctrop	14.6261	-4.78732	1.55932	-3.07014	0.00213958	0.008794
CTRG_05962|1014	4508.53	-5.86635	0.811437	-7.22958	4.84494e-13	1.84856e-11
CTRG_05963|378	12393.5	-4.43834	0.753108	-5.89336	3.78419e-09	7.84308e-08
CTRG_05964|1038	2129.1	-1.50611	0.206069	-7.3088	2.69533e-13	1.05723e-11
MSTRG.276.1|644|x|CTRG_05964-T|Supercontig_3.10_C_tropicalis_MYA-3404|ctrop	3.90662	-3.3422	1.38685	-2.40991	0.0159563	0.0458986
CTRG_05965|1530	9491.71	-1.78337	0.248896	-7.16512	7.77174e-13	2.82407e-11
MSTRG.280.1|472|u|NA|Supercontig_3.10_C_tropicalis_MYA-3404|ctrop	10834.6	0.377773	0.707832	0.533705	0.593546	0.710022
CTRG_05966|900	1190.99	-0.603185	0.228254	-2.6426	0.00822722	0.0267154
MSTRG.283.1|331|u|NA|Supercontig_3.10_C_tropicalis_MYA-3404|ctrop	1.73769	0	2.07389	0	1	1
MSTRG.284.1|693|x|CTRG_05967-T|Supercontig_3.10_C_tropicalis_MYA-3404|ctrop	43.0692	0	1.68711	0	1	1
CTRG_05967|540	23.7126	0	1.72176	0	1	1
MSTRG.286.1|500|x|CTRG_05967-T|Supercontig_3.10_C_tropicalis_MYA-3404|ctrop	28.6999	0	1.70073	0	1	1
MSTRG.287.1|1700|u|NA|Supercontig_3.10_C_tropicalis_MYA-3404|ctrop	52.6199	0.224057	0.550388	0.407089	0.683943	0.782649
MSTRG.289.1|2169|u|NA|Supercontig_3.10_C_tropicalis_MYA-3404|ctrop	0.449496	-0.0668132	3.24341	-0.0205997	0.983565	#N/A
CTRG_05968|495	0.895398	0.683198	2.3746	0.28771	0.773568	#N/A
CTRG_05969|2667	8967.68	1.92193	0.1976	9.72637	2.32755e-22	2.57072e-20
MSTRG.292.1|1071|u|NA|Supercontig_3.11_C_tropicalis_MYA-3404|ctrop	13.4805	4.4612	1.21463	3.67287	0.00023984	0.00135479
MSTRG.293.1|902|u|NA|Supercontig_3.11_C_tropicalis_MYA-3404|ctrop	15.9145	3.30541	1.1204	2.95019	0.0031758	0.012178
MSTRG.294.1|313|x|CTRG_05970-T|Supercontig_3.11_C_tropicalis_MYA-3404|ctrop	14.3362	-0.198082	0.540062	-0.366777	0.713785	0.806027
CTRG_05970|1191	1954.04	-0.436282	0.357203	-1.22138	0.221941	0.352783
MSTRG.296.1|428|x|CTRG_05970-T|Supercontig_3.11_C_tropicalis_MYA-3404|ctrop	19.5936	-1.78566	0.593916	-3.00658	0.00264203	0.0105205
CTRG_05971|4434	2156.61	-0.997851	0.50347	-1.98195	0.047485	0.107695
CTRG_05972|2013	2088.38	0.597458	0.206623	2.89154	0.00383363	0.0141947
MSTRG.300.1|449|u|NA|Supercontig_3.11_C_tropicalis_MYA-3404|ctrop	3.70358	1.26589	1.18842	1.06519	0.286791	0.427589
MSTRG.301.1|315|u|NA|Supercontig_3.11_C_tropicalis_MYA-3404|ctrop	4.84561	-1.16956	0.706445	-1.65555	0.097812	0.189277
CTRG_05973|603	954.837	-0.724646	0.326807	-2.21735	0.026599	0.0683488
CTRG_05974|4371	1666.17	1.1278	0.319586	3.52894	0.000417223	0.00217797
MSTRG.304.1|300|u|NA|Supercontig_3.11_C_tropicalis_MYA-3404|ctrop	1.87602	1.57326	1.57422	0.999394	0.317604	0.460682
CTRG_05975|456	15691.1	0.488908	0.50997	0.958699	0.337711	0.481771
CTRG_05976|2379	1038.96	0.531653	0.19203	2.76859	0.00562994	0.0196416
CTRG_05977|2094	767.399	-0.361957	0.259672	-1.3939	0.163348	0.280685
MSTRG.309.1|926|x|CTRG_05978-T|Supercontig_3.11_C_tropicalis_MYA-3404|ctrop	65.9738	0.29926	0.362205	0.826218	0.408681	0.552944
CTRG_05978|1080	324.041	-1.38661	0.437705	-3.16791	0.0015354	0.00661268
CTRG_05979|1467	6197.3	0.267919	0.203235	1.31827	0.187413	0.311514
MSTRG.313.1|605|u|NA|Supercontig_3.11_C_tropicalis_MYA-3404|ctrop	11.546	1.33698	0.739351	1.80832	0.070557	0.147291
MSTRG.314.1|1574|u|NA|Supercontig_3.11_C_tropicalis_MYA-3404|ctrop	22.1732	-0.494723	0.637659	-0.775843	0.437842	0.580275
CTRG_05980|2409	308.973	1.54019	0.483173	3.18767	0.00143426	0.00625414
CTRG_05981|1140	2003.5	-0.772301	0.227445	-3.39556	0.000684894	0.00333662
CTRG_05982|843	1905.37	0.541647	0.183975	2.94413	0.00323863	0.0123718
CTRG_05983|3078	1178.07	-0.412858	0.2024	-2.03982	0.0413687	0.0968885
CTRG_05984|1638	540.936	-0.34872	0.428985	-0.812894	0.416279	0.560604
CTRG_05985|1149	943.22	0.207846	0.19122	1.08694	0.277061	0.416485
CTRG_05986|828	330.507	-0.348278	0.267654	-1.30123	0.193181	0.31857
CTRG_05987|963	12643.9	-0.0316691	0.36986	-0.0856245	0.931765	0.958485
MSTRG.324.1|391|u|NA|Supercontig_3.11_C_tropicalis_MYA-3404|ctrop	3.18722	0.913904	1.21993	0.749145	0.45377	0.59433
CTRG_05988|3003	1663.72	-0.552891	0.33893	-1.63128	0.10283	0.196843
CTRG_05989|1116	1062.05	-2.34496	0.768899	-3.04976	0.00229025	0.0093322
CTRG_05990|891	784.114	0.185851	0.192058	0.967684	0.333202	0.477772
CTRG_05991|1263	585.482	0.0589774	0.176396	0.334346	0.738119	0.824344
CTRG_05992|906	3021.67	1.01087	0.292925	3.45095	0.000558608	0.00280272
CTRG_05993|1080	546.551	-1.10248	0.556925	-1.97958	0.047751	0.108038
CTRG_05994|1191	2575.37	-0.843007	0.601025	-1.40261	0.160732	0.277495
MSTRG.333.1|1112|u|NA|Supercontig_3.11_C_tropicalis_MYA-3404|ctrop	22.0455	0.948716	0.867929	1.09308	0.274358	0.41331
CTRG_05995|1914	5582.37	1.03924	0.480679	2.16203	0.0306159	0.0762128
CTRG_05996|2331	2470.45	1.11075	0.693501	1.60165	0.109232	0.206089
MSTRG.338.1|576|u|NA|Supercontig_3.11_C_tropicalis_MYA-3404|ctrop	9.03862	3.40649	0.992066	3.43373	0.000595341	0.00296224
CTRG_05997|2343	160.033	0.509613	0.858587	0.593548	0.552814	0.677123
CTRG_05998|1929	1202.7	2.97989	0.446806	6.66932	2.56998e-11	7.54279e-10
CTRG_05999|1635	59.2589	-1.25995	0.542857	-2.32095	0.0202894	0.0554393
CTRG_06000|2373	2778.94	3.12518	0.509395	6.13508	8.51179e-10	1.9737e-08
MSTRG.344.1|954|x|CTRG_06000-T|Supercontig_3.11_C_tropicalis_MYA-3404|ctrop	32.1121	0.586302	1.01403	0.578191	0.563135	0.685662
CTRG_06001|1506	4558.46	-0.758132	0.885629	-0.856039	0.391976	0.536629
CTRG_06002|3111	545.797	-0.145931	0.144487	-1.00999	0.3125	0.455404
CTRG_06003|2565	449.654	0.582593	0.192378	3.02837	0.00245879	0.00988934
CTRG_06004|843	2.13309	-0.161394	1.4159	-0.113987	0.909248	0.943182
CTRG_06005|366	0	#N/A	#N/A	#N/A	#N/A	#N/A
CTRG_06006|378	0	#N/A	#N/A	#N/A	#N/A	#N/A
CTRG_06007|2040	1118.45	0.690801	0.321554	2.14832	0.0316882	0.078108
MSTRG.350.1|554|x|CTRG_06008-T|Supercontig_3.11_C_tropicalis_MYA-3404|ctrop	1429.94	-0.142574	0.193515	-0.736763	0.461267	0.601129
CTRG_06008|2619	1472.54	0.584185	0.412714	1.41547	0.156931	0.272463
CTRG_06009|2082	112.84	-0.426671	0.391445	-1.08999	0.275718	0.41494
CTRG_06010|1896	952.155	1.6405	0.194681	8.42661	3.55813e-17	2.40862e-15
CTRG_06011|1635	211.782	-1.03217	0.413962	-2.4934	0.0126527	0.037931
MSTRG.355.1|883|x|CTRG_06011-T|Supercontig_3.11_C_tropicalis_MYA-3404|ctrop	28.3394	0.747917	0.653766	1.14401	0.252619	0.389222
CTRG_06012|384	3.62378	0.856198	1.12385	0.761844	0.446153	0.587637
CTRG_06013|1449	3312.66	-0.198218	0.295891	-0.669902	0.50292	0.634623
CTRG_06014|555	1.5242	-1.59716	1.73447	-0.920829	0.357139	0.500974
CTRG_06015|1251	1922.48	1.19405	0.686142	1.74024	0.0818163	0.164828
MSTRG.360.1|509|u|NA|Supercontig_3.11_C_tropicalis_MYA-3404|ctrop	4.0672	0.575701	1.11575	0.515976	0.605871	0.719536
CTRG_06016|5085	830.135	0.851606	0.515469	1.6521	0.0985147	0.190414
CTRG_06017|825	1096.88	0.197797	0.270188	0.732073	0.464124	0.603488
CTRG_06018|1203	5256.06	0.743466	0.34826	2.1348	0.0327775	0.0802608
CTRG_06019|2205	128.404	-0.968783	0.587966	-1.64768	0.0994174	0.191753
CTRG_06020|2760	880.68	0.234994	0.343808	0.683503	0.494289	0.62779
CTRG_06021|1422	1551.71	0.429131	0.18029	2.38022	0.0173024	0.0490829
MSTRG.367.1|406|u|NA|Supercontig_3.11_C_tropicalis_MYA-3404|ctrop	3.45084	-2.90108	1.52314	-1.90467	0.0568231	0.12405
MSTRG.368.1|984|u|NA|Supercontig_3.11_C_tropicalis_MYA-3404|ctrop	71.1341	-0.20935	0.377552	-0.554492	0.579242	0.698687
MSTRG.369.1|450|u|NA|Supercontig_3.11_C_tropicalis_MYA-3404|ctrop	111.567	0.12799	0.425473	0.300817	0.763554	0.842781
CTRG_06022|2325	2822.76	-0.609164	0.233127	-2.61301	0.00897478	0.0287097
MSTRG.372.1|671|x|CTRG_06023-T|Supercontig_3.11_C_tropicalis_MYA-3404|ctrop	10.8362	0.538177	0.60844	0.884518	0.376416	0.520191
CTRG_06023|609	290.186	-0.710022	0.308837	-2.29902	0.0215037	0.0580206
CTRG_06024|1725	10427.3	1.31607	0.617314	2.13193	0.033013	0.0807669
CTRG_06025|915	650.309	-0.268023	0.391766	-0.684141	0.493886	0.627623
CTRG_06026|873	161.033	0.0184801	0.27988	0.0660287	0.947355	0.96965
CTRG_06027|765	1479.04	-0.220647	0.475547	-0.463986	0.642657	0.750118
CTRG_06028|1266	411.81	0.693718	0.329418	2.10589	0.0352138	0.0850441
CTRG_06029|3582	1517.96	0.927425	0.448954	2.06574	0.0388526	0.0917897
MSTRG.382.1|265|u|NA|Supercontig_3.11_C_tropicalis_MYA-3404|ctrop	1.5024	1.08408	1.77867	0.609486	0.542202	0.668416
CTRG_06030|957	14421.7	-0.788843	0.278671	-2.83074	0.00464408	0.0166236
MSTRG.384.1|970|x|CTRG_06030-T|Supercontig_3.11_C_tropicalis_MYA-3404|ctrop	19.1615	-0.197067	0.59221	-0.332766	0.739311	0.825236
CTRG_06031|828	6627.98	-2.54269	0.518777	-4.90132	9.51932e-07	1.08567e-05
MSTRG.387.1|1101|x|CTRG_06031-T|Supercontig_3.11_C_tropicalis_MYA-3404|ctrop	138.242	-2.8702	0.889341	-3.22734	0.00124949	0.00558179
CTRG_06032|939	15858.2	-3.06119	0.445834	-6.86622	6.59272e-12	2.11219e-10
CTRG_06033|936	920.384	-0.4313	0.462633	-0.932274	0.351195	0.49437
CTRG_06034|1053	1102.56	-1.2949	0.183609	-7.0525	1.75726e-12	6.14602e-11
CTRG_06035|1449	1870.08	-0.693581	0.346196	-2.00344	0.0451303	0.103516
CTRG_06036|378	10.7397	-4.68571	1.43766	-3.25927	0.00111701	0.00507919
CTRG_06037|1209	5.6513	0.624981	1.11852	0.558756	0.576328	0.696573
CTRG_06038|1341	66.9514	2.65043	0.482685	5.49102	3.99629e-08	6.38949e-07
MSTRG.398.1|222|u|NA|Supercontig_3.11_C_tropicalis_MYA-3404|ctrop	3.31893	0.182551	1.51531	0.12047	0.90411	0.940526
CTRG_06039|549	2722.9	0.768126	0.506508	1.51651	0.12939	0.234985
CTRG_06040|714	216.345	-3.69713	1.02696	-3.60007	0.000318135	0.00172302
MSTRG.401.1|444|x|CTRG_06040-T|Supercontig_3.11_C_tropicalis_MYA-3404|ctrop	1.95835	2.97442	1.63682	1.81719	0.0691873	0.1449
CTRG_06041|858	1532.21	1.19664	0.378983	3.15749	0.00159131	0.006822
CTRG_06042|900	1910.5	0.187695	0.210408	0.892053	0.372365	0.516601
CTRG_06043|2085	9343.54	8.32313	0.552331	15.0691	2.58596e-51	1.80888e-48
MSTRG.406.1|577|u|NA|Supercontig_3.11_C_tropicalis_MYA-3404|ctrop	7.59312	2.76256	1.41719	1.94933	0.0512561	0.114366
MSTRG.407.1|1505|u|NA|Supercontig_3.11_C_tropicalis_MYA-3404|ctrop	21.8673	4.10385	0.939853	4.36648	1.26267e-05	0.000104939
MSTRG.409.1|778|x|CTRG_06044-T|Supercontig_3.11_C_tropicalis_MYA-3404|ctrop	23.5797	-0.702167	0.520207	-1.34978	0.177086	0.298786
CTRG_06044|864	930.028	-0.693609	0.365569	-1.89734	0.0577825	0.12572
CTRG_06045|1557	416.153	0.644244	0.314703	2.04715	0.0406438	0.0953506
CTRG_06046|1449	5001.13	-0.456447	0.139368	-3.27511	0.0010562	0.00484466
CTRG_06047|789	1934.51	1.23402	0.200832	6.14454	8.01977e-10	1.86476e-08
MSTRG.414.1|1649|x|CTRG_06047-T|Supercontig_3.11_C_tropicalis_MYA-3404|ctrop	438.328	-4.01468	0.858506	-4.67635	2.92024e-06	2.88722e-05
MSTRG.417.1|231|u|NA|Supercontig_3.11_C_tropicalis_MYA-3404|ctrop	19.4723	0.770488	0.725373	1.0622	0.288147	0.429153
CTRG_06048|2025	2173.72	0.00509114	0.295798	0.0172116	0.986268	0.994323
CTRG_06049|1353	4151.87	2.5235	0.640908	3.93738	8.23772e-05	0.000536859
MSTRG.420.1|203|x|CTRG_06050-T|Supercontig_3.11_C_tropicalis_MYA-3404|ctrop	2.45788	0.434399	1.18998	0.365048	0.715075	0.807092
CTRG_06050|840	509.851	-0.0684889	0.564009	-0.121432	0.903349	0.940079
MSTRG.423.1|578|x|CTRG_06051-T|Supercontig_3.11_C_tropicalis_MYA-3404|ctrop	8.91042	1.1333	0.947852	1.19565	0.231834	0.365261
CTRG_06051|642	121.688	-0.805773	0.866563	-0.92985	0.352449	0.495803
CTRG_06052|654	81.3833	-5.49356	1.48853	-3.69059	0.000223735	0.00127497
CTRG_06053|495	1.59737	-0.134369	1.84197	-0.0729486	0.941847	0.965661
CTRG_06054|627	0.308735	-0.442913	4.68337	-0.0945713	0.924655	#N/A
CTRG_06055|597	4.15466	1.82672	1.8171	1.0053	0.314754	0.457545
CTRG_06056|618	3.61171	0	1.89779	0	1	1
CTRG_06057|627	0.742315	1.82672	2.28497	0.799451	0.424029	#N/A
CTRG_06058|771	4462.75	-1.20992	0.636311	-1.90146	0.0572416	0.124769
MSTRG.429.1|811|x|CTRG_06059-T|Supercontig_3.11_C_tropicalis_MYA-3404|ctrop	9.69804	-0.496473	0.763838	-0.649971	0.515711	0.646101
CTRG_06059|849	1686.07	-0.653141	0.239188	-2.73066	0.00632084	0.021656
CTRG_06060|534	974.908	-1.61231	0.349507	-4.6131	3.96712e-06	3.78839e-05
MSTRG.432.1|553|u|NA|Supercontig_3.11_C_tropicalis_MYA-3404|ctrop	269.674	-0.925073	0.591158	-1.56485	0.117618	0.218426
CTRG_06061|1821	3331.46	-0.848291	0.279845	-3.03129	0.00243509	0.00981151
CTRG_06062|795	798.062	0.635605	0.405867	1.56604	0.117339	0.218031
CTRG_06063|1875	996.871	-0.635188	0.331144	-1.91816	0.0550904	0.120865
CTRG_06064|858	524.586	-1.3621	0.675844	-2.0154	0.0438625	0.101344
CTRG_06065|738	1443.26	-0.354132	0.175459	-2.01832	0.0435581	0.100779
CTRG_06066|990	1015.15	-0.00119207	0.240464	-0.00495738	0.996045	1
CTRG_06067|339	785.71	0.286435	0.256231	1.11788	0.263619	0.400873
CTRG_06068|4050	1716.78	0.398922	0.268095	1.48799	0.136754	0.245437
CTRG_06069|1707	1063.38	-0.237831	0.307336	-0.773845	0.439022	0.581346
CTRG_06070|771	2374.23	-0.0356477	0.186686	-0.19095	0.848565	0.903343
CTRG_06071|1620	3338.42	0.0649912	0.225639	0.288032	0.773322	0.849837
CTRG_06072|3258	860.946	-0.467835	0.213823	-2.18795	0.0286733	0.0722558
MSTRG.446.1|591|u|NA|Supercontig_3.11_C_tropicalis_MYA-3404|ctrop	281.865	0.14357	0.416524	0.344685	0.730331	0.818587
CTRG_06073|2247	5422.08	0.715478	0.417277	1.71463	0.0864123	0.172168
CTRG_06074|1380	970.749	-0.366814	0.232975	-1.57447	0.115378	0.215357
CTRG_06075|846	2165.43	0.603786	0.261042	2.31299	0.0207234	0.0563251
CTRG_06076|3867	9244.75	-0.367835	0.276746	-1.32914	0.183801	0.306846
CTRG_06077|1434	639.714	1.22089	0.531579	2.29672	0.0216348	0.0583182
CTRG_06078|1719	8494.75	2.74161	0.716136	3.82833	0.000129016	0.00078589
CTRG_06079|1731	721.322	2.55358	0.311384	8.20073	2.3893e-16	1.51938e-14
CTRG_06080|396	0	#N/A	#N/A	#N/A	#N/A	#N/A
MSTRG.458.1|616|x|CTRG_06080-T|Supercontig_3.11_C_tropicalis_MYA-3404|ctrop	61.1114	1.10406	0.297004	3.71733	0.000201336	0.00116473
CTRG_06081|1755	3522.2	-0.460656	0.207545	-2.21955	0.0264497	0.0680621
CTRG_06082|5781	1582.39	-1.11608	0.306754	-3.63836	0.000274378	0.00152727
CTRG_06083|1728	151.526	-0.110571	0.829736	-0.133261	0.893987	0.934279
MSTRG.462.1|303|u|NA|Supercontig_3.11_C_tropicalis_MYA-3404|ctrop	0.9022	0.60931	4.13932	0.147201	0.882974	#N/A
MSTRG.463.1|623|u|NA|Supercontig_3.11_C_tropicalis_MYA-3404|ctrop	0.722074	0.3751	2.05261	0.182743	0.855	#N/A
CTRG_06084|1779	293.587	-0.586623	0.403082	-1.45535	0.145574	0.257252
CTRG_06085|708	1662.09	2.35831	0.371691	6.3448	2.22717e-10	5.76395e-09
CTRG_06086|1107	2762.98	0.540684	0.188831	2.86333	0.00419219	0.0152927
MSTRG.467.1|373|x|CTRG_06086-T|Supercontig_3.11_C_tropicalis_MYA-3404|ctrop	126.791	-1.34625	0.699751	-1.92389	0.054368	0.119561
CTRG_06087|1071	259.323	-0.651495	0.256205	-2.54287	0.0109946	0.0338301
CTRG_06088|1767	8752.18	-0.166914	0.810955	-0.205824	0.836929	0.895612
CTRG_06089|999	978.494	-0.704753	0.381246	-1.84856	0.064522	0.136871
CTRG_06090|345	685.258	0.647211	0.179177	3.61213	0.000303689	0.00165745
CTRG_06091|783	83.5686	0.410888	0.269275	1.5259	0.127034	0.231961
CTRG_06092|591	463.687	2.25129	0.49264	4.56985	4.8808e-06	4.51206e-05
MSTRG.475.1|1085|x|CTRG_06093-T|Supercontig_3.11_C_tropicalis_MYA-3404|ctrop	64.8657	0.396194	0.44056	0.899298	0.368494	0.512829
CTRG_06093|2181	1057.45	-0.125589	0.287528	-0.43679	0.662263	0.76429
MSTRG.477.1|741|u|NA|Supercontig_3.11_C_tropicalis_MYA-3404|ctrop	309.223	0.435035	0.286066	1.52075	0.128322	0.233652
MSTRG.478.1|294|u|NA|Supercontig_3.11_C_tropicalis_MYA-3404|ctrop	4.6147	0.604548	1.09878	0.550197	0.582184	0.700928
MSTRG.479.1|657|u|NA|Supercontig_3.11_C_tropicalis_MYA-3404|ctrop	6.85873	-1.71316	0.816948	-2.09702	0.0359915	0.0862687
MSTRG.480.1|345|u|NA|Supercontig_3.11_C_tropicalis_MYA-3404|ctrop	6.55167	0.514879	0.704941	0.730387	0.465154	0.604038
MSTRG.483.1|699|x|CTRG_06094-T|Supercontig_3.11_C_tropicalis_MYA-3404|ctrop	13.679	-0.126774	0.65687	-0.192996	0.846962	0.902093
CTRG_06094|2949	12338.4	-1.39311	0.482926	-2.88473	0.00391755	0.0144418
CTRG_06095|1677	25.6975	1.46862	0.486449	3.01907	0.00253555	0.0101592
MSTRG.486.1|1002|x|CTRG_06096-T|Supercontig_3.11_C_tropicalis_MYA-3404|ctrop	540.965	1.4422	0.541067	2.66547	0.00768805	0.0253271
CTRG_06096|1425	737.995	0.139232	0.141478	0.984126	0.325054	0.469268
CTRG_06097|882	1017.18	-0.564005	0.367364	-1.53528	0.124716	0.228523
CTRG_06098|1779	0.821003	-1.2141	2.47801	-0.489949	0.62417	#N/A
MSTRG.491.1|663|u|NA|Supercontig_3.11_C_tropicalis_MYA-3404|ctrop	5.13986	0.123065	0.986736	0.124719	0.900746	0.938422
CTRG_06099|1728	1412.21	-0.782746	0.390137	-2.00634	0.0448203	0.10299
CTRG_06100|1761	134.556	-3.68558	0.831261	-4.43373	9.26187e-06	7.95744e-05
MSTRG.494.1|406|u|NA|Supercontig_3.11_C_tropicalis_MYA-3404|ctrop	2.50046	-2.81746	1.51775	-1.85633	0.0634062	0.135393
CTRG_06101|1728	316.146	-0.464782	0.440743	-1.05454	0.291635	0.432587
CTRG_06102|1587	516.716	2.35965	0.2055	11.4825	1.61557e-30	3.39028e-28
CTRG_06103|1779	3148.47	-0.98888	0.367929	-2.6877	0.00719468	0.0239941
MSTRG.498.1|508|x|CTRG_06103-T|Supercontig_3.11_C_tropicalis_MYA-3404|ctrop	5.57782	-2.15494	1.31328	-1.64089	0.100821	0.193748
MSTRG.499.1|268|u|NA|Supercontig_3.11_C_tropicalis_MYA-3404|ctrop	1.88258	1.02607	1.33078	0.771033	0.440688	0.582941
MSTRG.500.1|425|u|NA|Supercontig_3.11_C_tropicalis_MYA-3404|ctrop	2.29363	0.354977	1.14837	0.309114	0.757235	0.838221
MSTRG.501.1|855|u|NA|Supercontig_3.11_C_tropicalis_MYA-3404|ctrop	2.45641	-2.82643	1.64026	-1.72316	0.0848601	0.169761
CTRG_06104|2115	2434.33	0.232316	0.238736	0.973108	0.3305	0.475037
CTRG_06105|2328	376.065	0.172565	0.390722	0.441656	0.658738	0.761861
CTRG_06106|729	20.9839	-0.655953	0.517415	-1.26775	0.204887	0.332205
CTRG_06107|1152	22.5053	-1.77896	0.854044	-2.08299	0.0372522	0.0885571
CTRG_06108|495	245.223	0.501664	0.276992	1.81111	0.0701238	0.146678
CTRG_06109|2322	1480.25	-0.0766356	0.214532	-0.357222	0.720925	0.812394
MSTRG.508.1|874|x|CTRG_06110-T|Supercontig_3.11_C_tropicalis_MYA-3404|ctrop	110.326	0.581239	0.31861	1.82429	0.0681076	0.142877
CTRG_06110|1032	1477.57	0.64531	0.264854	2.43648	0.0148311	0.0432594
CTRG_06111|2250	557.794	-0.15262	0.202956	-0.751989	0.452058	0.592809
CTRG_06112|1440	627.969	0.500476	0.136412	3.66885	0.000243645	0.00137259
MSTRG.514.1|429|u|NA|Supercontig_3.11_C_tropicalis_MYA-3404|ctrop	3.67696	-2.05653	1.60887	-1.27825	0.201163	0.327876
CTRG_06113|1227	108915	-1.26673	0.41732	-3.03539	0.00240228	0.00969924
MSTRG.516.1|226|x|CTRG_06113-T|Supercontig_3.11_C_tropicalis_MYA-3404|ctrop	5.52081	-3.48164	1.42474	-2.4437	0.0145375	0.0426373
CTRG_06114|561	247.698	0.248932	0.326064	0.763445	0.445198	0.586931
CTRG_06115|2136	1269.98	-1.0823	0.177624	-6.09319	1.10682e-09	2.50422e-08
MSTRG.519.1|1062|u|NA|Supercontig_3.11_C_tropicalis_MYA-3404|ctrop	12.5094	1.0722	0.953583	1.12439	0.260849	0.398902
MSTRG.521.1|1123|u|NA|Supercontig_3.11_C_tropicalis_MYA-3404|ctrop	34.3572	-0.576831	0.692898	-0.832491	0.405132	0.549471
MSTRG.522.1|955|u|NA|Supercontig_3.11_C_tropicalis_MYA-3404|ctrop	41.293	-1.42746	1.02278	-1.39566	0.162816	0.280286
MSTRG.523.1|396|u|NA|Supercontig_3.11_C_tropicalis_MYA-3404|ctrop	6.45967	-0.961147	0.961624	-0.999504	0.31755	0.460682
CTRG_06116|1578	4902.63	0.013697	0.397337	0.0344721	0.972501	0.985771
CTRG_06117|1113	354.592	-0.282705	0.315074	-0.897265	0.369578	0.51387
CTRG_06118|1377	862.548	0.751878	0.327246	2.29759	0.0215852	0.0582031
CTRG_06119|2310	1108.97	-0.314939	0.187912	-1.676	0.0937388	0.183115
CTRG_06120|1584	7051.01	-0.291879	0.242169	-1.20527	0.2281	0.360851
CTRG_06121|879	1067.23	-0.139281	0.190277	-0.731989	0.464175	0.603488
CTRG_06122|1071	1124.54	-0.0392033	0.149398	-0.262408	0.793007	0.864154
CTRG_06123|1287	1063.8	0.366456	0.179204	2.04491	0.0408636	0.095759
CTRG_06124|522	1647.53	-0.596891	0.235091	-2.53898	0.0111176	0.0341085
CTRG_06125|2223	1829.82	-0.212649	0.222277	-0.956686	0.338726	0.482599
MSTRG.534.1|513|x|CTRG_06125-T|Supercontig_3.11_C_tropicalis_MYA-3404|ctrop	36.5639	-1.01847	0.467492	-2.17858	0.0293629	0.0735078
CTRG_06126|1431	2584.21	0.676142	0.576417	1.17301	0.240792	0.37569
CTRG_06127|1038	1058.87	0.439273	0.196087	2.2402	0.025078	0.0653335
CTRG_06128|1284	3.07783	1.33268	1.28323	1.03853	0.299022	0.440713
CTRG_06129|1323	18270.6	-0.959051	0.30966	-3.09711	0.00195415	0.00813246
MSTRG.542.1|212|x|CTRG_06129-T|Supercontig_3.11_C_tropicalis_MYA-3404|ctrop	0.468461	0.0193256	2.72932	0.00708075	0.99435	#N/A
CTRG_06130|1059	1.92415	-2.30017	1.75558	-1.31021	0.190126	0.314901
CTRG_06131|771	3427.41	-0.787132	0.291953	-2.69609	0.00701578	0.0235092
CTRG_06132|603	246.175	-0.665076	0.268339	-2.47849	0.0131939	0.0392728
CTRG_06133|942	1933.24	0.117553	0.265957	0.442002	0.658488	0.761779
CTRG_06134|495	1867.91	-0.359063	0.261865	-1.37118	0.17032	0.289523
CTRG_06135|348	2922.94	-0.868244	0.345141	-2.51562	0.0118823	0.036049
MSTRG.548.1|208|x|CTRG_06136-T|Supercontig_3.11_C_tropicalis_MYA-3404|ctrop	6.00477	-0.755506	0.957724	-0.788856	0.430196	0.573549
CTRG_06136|714	4926.4	-1.56632	0.512344	-3.05715	0.0022345	0.00914499
CTRG_06137|585	5356.85	-0.918078	0.199488	-4.60217	4.18121e-06	3.95238e-05
CTRG_06138|897	6362.23	-0.431287	0.57562	-0.749256	0.453703	0.59433
MSTRG.552.1|484|x|CTRG_06139-T|Supercontig_3.11_C_tropicalis_MYA-3404|ctrop	28.3273	-1.61448	0.691883	-2.33346	0.0196241	0.0541503
CTRG_06139|996	1712.5	-0.352435	0.103471	-3.40612	0.000658943	0.00323649
MSTRG.554.1|340|u|NA|Supercontig_3.11_C_tropicalis_MYA-3404|ctrop	8.61607	-1.14663	0.707704	-1.62021	0.105187	0.200303
CTRG_06140|1281	8244.03	1.26315	0.434355	2.9081	0.00363637	0.0136267
CTRG_06141|1368	968.605	0.816779	0.558254	1.4631	0.143441	0.254501
CTRG_06142|2736	1221.38	-0.763444	0.458444	-1.66529	0.095854	0.186207
CTRG_06143|3084	1117.53	-0.538219	0.166522	-3.23213	0.00122872	0.00549977
CTRG_06144|1377	5275.5	-1.03952	0.193001	-5.38609	7.20057e-08	1.07931e-06
CTRG_06145|1383	5772.38	-0.365845	0.476693	-0.767464	0.442806	0.584512
MSTRG.561.1|672|x|CTRG_06145-T|Supercontig_3.11_C_tropicalis_MYA-3404|ctrop	16.4924	-1.98306	0.982187	-2.01902	0.0434847	0.100665
CTRG_06146|1317	3087.44	-0.514689	0.133084	-3.8674	0.000110002	0.000685491
CTRG_06147|1788	6679.63	-2.33594	0.580121	-4.02665	5.65769e-05	0.000389268
CTRG_06148|573	425.222	-1.57993	0.464195	-3.4036	0.000665048	0.00325505
CTRG_06149|2298	3327.51	-0.850151	0.280107	-3.0351	0.00240456	0.0097038
MSTRG.566.1|553|x|CTRG_06150-T|Supercontig_3.11_C_tropicalis_MYA-3404|ctrop	131.268	0.0949715	0.366901	0.258848	0.795753	0.866461
CTRG_06150|735	483.421	-1.80623	0.51952	-3.47672	0.000507592	0.00257601
MSTRG.568.1|251|x|CTRG_06150-T|Supercontig_3.11_C_tropicalis_MYA-3404|ctrop	52.1854	-0.311089	0.619044	-0.502532	0.615293	0.727813
CTRG_06151|468	1014.58	-1.32322	0.257134	-5.14603	2.66054e-07	3.49493e-06
CTRG_06152|1743	2728.31	-0.291311	0.213147	-1.36671	0.171715	0.291423
MSTRG.571.1|204|x|CTRG_06153-T|Supercontig_3.11_C_tropicalis_MYA-3404|ctrop	0.681756	-0.405218	2.32446	-0.174328	0.861608	#N/A
CTRG_06153|978	3969.03	-0.313792	0.581171	-0.539931	0.589245	0.706689
CTRG_06154|462	2398.01	0.572365	0.345277	1.6577	0.0973784	0.18858
CTRG_06155|963	6550.61	0.766482	0.384451	1.9937	0.0461844	0.105403
CTRG_06156|864	72.9547	-3.3996	0.504252	-6.74187	1.56363e-11	4.73832e-10
CTRG_06157|753	140.622	-0.178667	0.398203	-0.448683	0.653661	0.757744
MSTRG.578.1|312|x|CTRG_06158-T|Supercontig_3.12_C_tropicalis_MYA-3404|ctrop	0	#N/A	#N/A	#N/A	#N/A	#N/A
CTRG_06158|366	0	#N/A	#N/A	#N/A	#N/A	#N/A
MSTRG.580.1|720|x|CTRG_06158-T|Supercontig_3.12_C_tropicalis_MYA-3404|ctrop	44.0311	-0.531075	0.687694	-0.772255	0.439963	0.582317
CTRG_06159|477	604.525	2.37112	0.540809	4.38439	1.1631e-05	9.76305e-05
CTRG_06160|690	900.241	-0.0411026	0.317746	-0.129357	0.897075	0.936162
CTRG_06161|2463	3128.22	-0.546077	0.157924	-3.45785	0.000544496	0.00273796
CTRG_06162|1896	4440.27	-0.535167	0.162733	-3.28862	0.00100681	0.00464859
CTRG_06163|1506	1469.55	-0.472577	0.254474	-1.85707	0.0633006	0.135202
CTRG_06164|348	4906.64	1.27063	0.347976	3.65149	0.000260718	0.00145801
CTRG_06165|1836	990.053	-0.563991	0.563242	-1.00133	0.316667	0.459646
MSTRG.589.1|290|x|CTRG_06166-T|Supercontig_3.12_C_tropicalis_MYA-3404|ctrop	24.9033	0.214975	0.878702	0.24465	0.806727	0.874441
CTRG_06166|1161	9340.81	-0.917749	0.135629	-6.76661	1.31831e-11	4.0618e-10
MSTRG.591.1|241|x|CTRG_06166-T|Supercontig_3.12_C_tropicalis_MYA-3404|ctrop	11.1595	-2.17911	1.41027	-1.54517	0.122304	0.224989
CTRG_06167|651	98.8145	-1.57238	0.498264	-3.15571	0.00160107	0.00685334
MSTRG.593.1|573|x|CTRG_06167-T|Supercontig_3.12_C_tropicalis_MYA-3404|ctrop	81.3271	-2.46804	0.685915	-3.59817	0.000320463	0.00173211
MSTRG.594.1|378|u|NA|Supercontig_3.12_C_tropicalis_MYA-3404|ctrop	1.03318	1.07994	1.72154	0.627313	0.530454	0.657506
MSTRG.595.1|713|u|NA|Supercontig_3.12_C_tropicalis_MYA-3404|ctrop	10.6476	-2.51807	1.41779	-1.77606	0.0757232	0.155408
MSTRG.596.1|1345|u|NA|Supercontig_3.12_C_tropicalis_MYA-3404|ctrop	6.8027	-0.727817	1.00366	-0.725163	0.468352	0.606596
CTRG_06168|1899	9940.92	-2.98944	0.470267	-6.35691	2.05853e-10	5.34962e-09
CTRG_06169|1359	7216.11	-0.414411	0.223496	-1.85422	0.0637072	0.13576
CTRG_06170|1299	7670.97	-0.616165	0.517287	-1.19115	0.233596	0.367467
CTRG_06171|1368	4131.88	-0.61153	0.185656	-3.29388	0.00098815	0.00457503
CTRG_06172|1554	1771.36	-0.952919	0.210923	-4.51786	6.24682e-06	5.61411e-05
CTRG_06173|2793	1168.89	-0.313976	0.204736	-1.53356	0.125137	0.229013
CTRG_06174|1326	8746.97	-1.26636	0.218515	-5.79532	6.81922e-09	1.32809e-07
CTRG_06175|2490	603.085	-0.24695	0.157929	-1.56367	0.117894	0.218657
CTRG_06176|393	1239.67	-0.330624	0.249567	-1.32479	0.18524	0.308861
MSTRG.607.1|542|u|NA|Supercontig_3.12_C_tropicalis_MYA-3404|ctrop	25.0364	0.125571	1.07616	0.116685	0.90711	0.941662
CTRG_06177|765	29713.2	1.26206	0.625271	2.01842	0.0435472	0.100779
CTRG_06178|2103	3236.2	3.3805	0.510875	6.61709	3.6633e-11	1.04948e-09
CTRG_06179|354	1368.86	-0.218193	0.283974	-0.768357	0.442275	0.584363
MSTRG.611.1|242|x|CTRG_06180-T|Supercontig_3.12_C_tropicalis_MYA-3404|ctrop	2.33097	-2.64573	2.10314	-1.25799	0.208394	0.336785
CTRG_06180|615	289.352	-0.488626	0.266437	-1.83392	0.0666652	0.140423
CTRG_06181|735	2664.08	-0.0935614	0.687028	-0.136183	0.891677	0.932097
CTRG_06182|624	1181.76	1.67373	0.293587	5.70096	1.19136e-08	2.19786e-07
CTRG_06183|2010	397.675	-0.110613	0.250664	-0.441282	0.659009	0.761945
CTRG_06184|840	858.004	0.0605881	0.20919	0.289632	0.772098	0.848742
CTRG_06185|2928	741.928	-1.16949	0.410274	-2.85051	0.00436489	0.0158063
CTRG_06186|2577	2138.65	1.73288	0.521225	3.32464	0.000885343	0.00418916
CTRG_06187|591	108.379	0.968624	0.331202	2.92457	0.0034493	0.0130538
CTRG_06188|627	102.025	-0.158238	0.395067	-0.400535	0.688762	0.78606
CTRG_06189|1140	6882.63	-0.692194	0.397	-1.74356	0.0812356	0.163798
CTRG_06190|615	24134.2	0.161323	0.301359	0.535319	0.59243	0.709192
MSTRG.624.1|617|x|CTRG_06190-T|Supercontig_3.12_C_tropicalis_MYA-3404|ctrop	79.1102	0.983961	0.413225	2.38118	0.0172574	0.0490217
CTRG_06191|1473	881.974	0.0891034	0.240969	0.369771	0.711553	0.804523
CTRG_06192|570	1662.39	-0.90983	0.386194	-2.35589	0.0184785	0.0516708
MSTRG.627.1|311|x|CTRG_06193-T|Supercontig_3.12_C_tropicalis_MYA-3404|ctrop	141.094	-1.56313	0.557104	-2.80582	0.00501895	0.0177685
CTRG_06193|1041	465.811	-0.527691	0.322297	-1.63728	0.101572	0.195012
CTRG_06194|1164	1071.03	-0.41476	0.162385	-2.55417	0.0106441	0.0329206
CTRG_06195|1044	1143.41	-0.304019	0.185943	-1.63501	0.102046	0.19561
CTRG_06196|903	2972.6	-0.725679	0.285284	-2.54371	0.0109683	0.0337863
CTRG_06197|1437	1853.01	-0.518316	0.345033	-1.50222	0.13304	0.240003
CTRG_06198|762	694.736	-0.580245	0.299098	-1.93998	0.0523818	0.116321
CTRG_06199|2070	3563.35	-1.05438	0.260926	-4.04091	5.32435e-05	0.000368447
CTRG_06200|390	12.9914	-2.84223	1.00839	-2.81858	0.00482366	0.0172004
MSTRG.637.1|480|u|NA|Supercontig_3.12_C_tropicalis_MYA-3404|ctrop	1.25108	-2.06629	1.98734	-1.03973	0.298467	0.439995
CTRG_06201|1470	96.697	-0.447441	0.698779	-0.640319	0.521965	0.650978
CTRG_06202|1305	108.59	1.79822	0.316071	5.6893	1.2756e-08	2.33276e-07
CTRG_06203|1767	49725.3	-0.41482	0.285524	-1.45284	0.146269	0.258262
MSTRG.642.1|318|u|NA|Supercontig_3.12_C_tropicalis_MYA-3404|ctrop	12.2192	-0.690852	1.56629	-0.441074	0.659159	0.762014
MSTRG.643.1|208|x|CTRG_06204-T|Supercontig_3.12_C_tropicalis_MYA-3404|ctrop	8.27077	-3.09084	1.38054	-2.23887	0.0251643	0.0654932
CTRG_06204|1110	9367.12	-0.783393	0.423927	-1.84794	0.0646104	0.136955
MSTRG.645.1|406|u|NA|Supercontig_3.12_C_tropicalis_MYA-3404|ctrop	8.35001	-0.406908	0.731799	-0.556037	0.578185	0.697913
CTRG_06205|861	0.174307	0	4.71161	0	1	#N/A
MSTRG.647.1|997|x|CTRG_06206-T|Supercontig_3.12_C_tropicalis_MYA-3404|ctrop	22.2922	0.703092	0.814793	0.862909	0.388187	0.532943
CTRG_06206|2073	333.802	-0.05752	0.307794	-0.186878	0.851756	0.905476
CTRG_06207|405	676.547	0.273135	0.528316	0.516992	0.605162	0.71921
CTRG_06208|2034	516.515	0.0105145	0.15026	0.0699752	0.944213	0.967614
MSTRG.651.1|265|u|NA|Supercontig_3.12_C_tropicalis_MYA-3404|ctrop	22.6084	2.05681	0.5847	3.51771	0.000435283	0.0022638
CTRG_06209|1710	1316.14	-0.203228	0.29616	-0.68621	0.492581	0.626949
CTRG_06210|870	2611.49	-0.954614	0.214989	-4.4403	8.98324e-06	7.74977e-05
MSTRG.654.1|215|x|CTRG_06211-T|Supercontig_3.12_C_tropicalis_MYA-3404|ctrop	0.0479476	0.0311332	4.69276	0.00663431	0.994707	#N/A
CTRG_06211|987	4098.4	1.02666	0.442552	2.31986	0.0203484	0.0555461
CTRG_06212|1776	705.068	0.857354	0.484143	1.77087	0.0765825	0.156598
CTRG_06213|1713	9.05725	-3.16024	0.953909	-3.31294	0.000923223	0.0043221
CTRG_06214|2277	588.999	0.974424	0.435996	2.23493	0.0254216	0.0660443
CTRG_06215|1203	254.975	-0.433907	0.409448	-1.05974	0.289264	0.430423
CTRG_06216|1239	930.907	-0.698461	0.177536	-3.93419	8.34766e-05	0.000542759
CTRG_06217|1470	446.856	0.122662	0.193847	0.632775	0.526881	0.655098
CTRG_06218|693	1397.27	-0.134937	0.220211	-0.612762	0.540034	0.666526
CTRG_06219|2721	2.65704	-0.482062	1.06971	-0.450648	0.652243	0.756833
MSTRG.665.1|1122|u|NA|Supercontig_3.12_C_tropicalis_MYA-3404|ctrop	72.6499	-0.169795	0.371846	-0.456626	0.64794	0.753876
MSTRG.666.1|205|u|NA|Supercontig_3.12_C_tropicalis_MYA-3404|ctrop	2.91365	-0.233778	1.19444	-0.195722	0.844827	0.900734
MSTRG.667.1|467|u|NA|Supercontig_3.12_C_tropicalis_MYA-3404|ctrop	55.811	0.605263	0.341427	1.77274	0.0762711	0.156113
CTRG_06220|1350	1591	1.37657	0.300185	4.58574	4.52378e-06	4.24275e-05
MSTRG.670.1|240|x|CTRG_06221-T|Supercontig_3.12_C_tropicalis_MYA-3404|ctrop	1.44624	-1.60899	1.69672	-0.948296	0.342979	0.486575
CTRG_06221|378	881.907	0.529695	0.358959	1.47564	0.140039	0.249786
MSTRG.672.1|389|x|CTRG_06221-T|Supercontig_3.12_C_tropicalis_MYA-3404|ctrop	6.43103	-0.99989	0.784595	-1.2744	0.202521	0.329194
CTRG_06222|987	13.1125	0.151971	1.15958	0.131057	0.89573	0.935339
MSTRG.674.1|955|u|NA|Supercontig_3.12_C_tropicalis_MYA-3404|ctrop	10.5916	-0.838506	1.45147	-0.577694	0.563471	0.68572
MSTRG.675.1|699|u|NA|Supercontig_3.12_C_tropicalis_MYA-3404|ctrop	5.13815	1.744	1.48845	1.17169	0.241321	0.376305
CTRG_06223|1362	386.459	2.78811	0.296724	9.39631	5.65119e-21	5.21276e-19
CTRG_06224|519	2468.64	-2.5207	0.50343	-5.00705	5.52702e-07	6.64667e-06
MSTRG.678.1|1871|u|NA|Supercontig_3.13_C_tropicalis_MYA-3404|ctrop	56.9654	-5.26952	0.894415	-5.89158	3.82514e-09	7.90844e-08
MSTRG.679.1|206|u|NA|Supercontig_3.13_C_tropicalis_MYA-3404|ctrop	3.18567	-0.838436	1.02267	-0.819853	0.4123	0.556406
MSTRG.680.1|450|u|NA|Supercontig_3.13_C_tropicalis_MYA-3404|ctrop	3.17078	-3.48133	1.95021	-1.7851	0.0742452	0.153274
MSTRG.681.1|743|u|NA|Supercontig_3.13_C_tropicalis_MYA-3404|ctrop	11.1102	-1.48077	0.692652	-2.13782	0.0325314	0.0797281
MSTRG.682.1|318|u|NA|Supercontig_3.13_C_tropicalis_MYA-3404|ctrop	46.9283	1.5894	0.371015	4.28393	1.83618e-05	0.000146929
CTRG_06225|2319	1746.84	0.798705	0.275323	2.90097	0.00372008	0.0138846
MSTRG.684.1|857|u|NA|Supercontig_3.13_C_tropicalis_MYA-3404|ctrop	18.5364	2.31578	0.813349	2.84721	0.00441039	0.0159298
CTRG_06226|1308	582.71	-1.29715	0.424761	-3.05383	0.00225942	0.00922906
CTRG_06227|1668	38.5009	-0.0948658	0.337237	-0.281303	0.778478	0.853408
MSTRG.689.1|313|u|NA|Supercontig_3.13_C_tropicalis_MYA-3404|ctrop	1.46956	-0.747767	1.52489	-0.490376	0.623868	0.734307
CTRG_06228|987	280.946	-0.129935	0.304879	-0.426185	0.669973	0.771347
CTRG_06229|540	193.086	0.0205969	0.42538	0.0484201	0.961381	0.978756
CTRG_06230|666	557.875	0.081631	0.184261	0.443017	0.657753	0.761437
CTRG_06231|603	355.982	0.310762	0.252006	1.23315	0.217518	0.347913
CTRG_06232|534	8092.81	0.27661	0.402042	0.688013	0.491445	0.626072
CTRG_06233|2109	2422.46	0.797822	0.290511	2.74628	0.00602761	0.0208042
CTRG_06234|837	784.123	-0.267852	0.517803	-0.517285	0.604957	0.71921
CTRG_06235|384	0.143703	0	4.71161	0	1	#N/A
CTRG_06236|1674	1351.83	-0.232251	0.160297	-1.44888	0.147371	0.259991
CTRG_06237|1281	2880.68	-1.63849	0.187271	-8.7493	2.14685e-18	1.57072e-16
CTRG_06238|2847	1305.92	-0.667948	0.229392	-2.91182	0.00359331	0.0135136
CTRG_06239|447	968.82	-1.0178	0.327941	-3.10359	0.00191189	0.00797634
CTRG_06240|2187	0.022136	0	4.71161	0	1	#N/A
CTRG_06241|1317	0.0589628	0	4.71161	0	1	#N/A
MSTRG.705.1|808|u|NA|Supercontig_3.15_C_tropicalis_MYA-3404|ctrop	0.278677	-1.78781	4.63822	-0.385451	0.699903	#N/A
MSTRG.706.1|823|u|NA|Supercontig_3.15_C_tropicalis_MYA-3404|ctrop	0.296445	0.991764	4.28668	0.23136	0.817035	#N/A
CTRG_06242|2244	1435.56	-0.896196	0.531671	-1.68562	0.091869	0.179923
MSTRG.708.1|1204|u|NA|Supercontig_3.15_C_tropicalis_MYA-3404|ctrop	19.1848	-0.345412	0.599902	-0.575781	0.564764	0.686532
CTRG_06243|2046	1996.77	-0.467919	0.396082	-1.18137	0.237456	0.37186
MSTRG.711.1|618|u|NA|Supercontig_3.15_C_tropicalis_MYA-3404|ctrop	12.5462	-3.67326	1.40808	-2.6087	0.00908866	0.0289636
MSTRG.712.1|2337|u|NA|Supercontig_3.16_C_tropicalis_MYA-3404|ctrop	0.905983	-3.64704	3.16222	-1.15332	0.24878	#N/A
MSTRG.713.1|1985|u|NA|Supercontig_3.16_C_tropicalis_MYA-3404|ctrop	7.5789	0.00162765	0.615324	0.0026452	0.997889	1
MSTRG.715.1|363|u|NA|Supercontig_3.17_C_tropicalis_MYA-3404|ctrop	0.827111	1.27552	2.34696	0.543475	0.586802	#N/A
MSTRG.716.1|431|u|NA|Supercontig_3.17_C_tropicalis_MYA-3404|ctrop	55.7644	-0.88305	0.41606	-2.12241	0.0338032	0.0822685
CTRG_06244|1485	2977.71	-0.451685	0.250156	-1.80561	0.0709785	0.147913
MSTRG.718.1|763|x|CTRG_06244-T|Supercontig_3.17_C_tropicalis_MYA-3404|ctrop	29.8903	-0.699508	0.925396	-0.755901	0.449708	0.591072
CTRG_06245|414	0.215619	0.992782	4.64665	0.213656	0.830816	#N/A
MSTRG.720.1|456|u|NA|Supercontig_3.17_C_tropicalis_MYA-3404|ctrop	139.14	0.640934	0.630348	1.01679	0.309252	0.452348
MSTRG.721.1|520|u|NA|Supercontig_3.17_C_tropicalis_MYA-3404|ctrop	6.96161	-0.522978	0.729661	-0.716742	0.473534	0.611326
MSTRG.723.1|212|u|NA|Supercontig_3.17_C_tropicalis_MYA-3404|ctrop	0	#N/A	#N/A	#N/A	#N/A	#N/A
CTRG_06246|948	4.3133	0.334853	0.834664	0.401182	0.688286	0.785623
MSTRG.725.1|1795|x|CTRG_06246-T|Supercontig_3.18_C_tropicalis_MYA-3404|ctrop	521.446	1.30921	0.228954	5.71821	1.07651e-08	2.0036e-07
CTRG_06247|951	0.509083	-0.509084	2.34855	-0.216765	0.828391	#N/A
MSTRG.727.1|1121|x|CTRG_06247-T|Supercontig_3.18_C_tropicalis_MYA-3404|ctrop	88.8385	-0.409906	0.325904	-1.25775	0.208483	0.336863
CTRG_06248|438	0.180681	-1.59377	4.64889	-0.342828	0.731728	#N/A
MSTRG.728.1|375|u|NA|Supercontig_3.19_C_tropicalis_MYA-3404|ctrop	1.65833	-1.4041	1.28998	-1.08847	0.276389	0.415772
MSTRG.730.1|349|u|NA|Supercontig_3.1_C_tropicalis_MYA-3404|ctrop	8.49166	-0.242168	0.889261	-0.272325	0.785372	0.858233
CTRG_00001|2340	2795.14	-0.429526	0.24508	-1.75259	0.0796717	0.161304
CTRG_00002|552	4244.16	-0.309519	0.272263	-1.13684	0.255605	0.392886
CTRG_00003|2307	5152.79	-0.748148	0.344475	-2.17185	0.029867	0.0745255
CTRG_00004|1455	127.253	-1.59215	0.697611	-2.28229	0.0224724	0.0600743
CTRG_00005|4014	3775.22	-0.240359	0.249934	-0.961691	0.336205	0.480358
CTRG_00006|1107	4261.23	0.646811	0.289075	2.23752	0.0252524	0.0656655
CTRG_00007|279	8174.04	0.0370944	0.337664	0.109856	0.912524	0.945878
MSTRG.738.1|279|x|CTRG_00008-T|Supercontig_3.1_C_tropicalis_MYA-3404|ctrop	7.71805	0.208315	1.01723	0.204786	0.837739	0.896022
CTRG_00008|966	1861.26	-1.52038	0.220827	-6.88496	5.78052e-12	1.88069e-10
CTRG_00009|1008	6884.9	0.585786	0.328675	1.78227	0.0747058	0.153948
CTRG_00010|3021	2134.33	0.181345	0.236965	0.765278	0.444106	0.585676
MSTRG.742.1|507|x|CTRG_00010-T|Supercontig_3.1_C_tropicalis_MYA-3404|ctrop	9.54008	-5.0911	1.40066	-3.63477	0.000278224	0.00154561
CTRG_00011|1290	220.1	-4.13392	0.643601	-6.42312	1.33512e-10	3.55778e-09
MSTRG.744.1|417|x|CTRG_00012-T|Supercontig_3.1_C_tropicalis_MYA-3404|ctrop	7.0282	-2.68576	1.19477	-2.24794	0.0245802	0.0642761
CTRG_00012|1338	5596.89	0.172797	0.245558	0.703694	0.481623	0.617385
CTRG_00013|1311	22090.4	-0.590802	0.305971	-1.93091	0.0534941	0.118104
CTRG_00014|393	12629.1	-0.458971	0.173257	-2.64907	0.00807143	0.0262909
CTRG_00015|1563	2596.9	-0.635247	0.230476	-2.75624	0.00584702	0.0202726
CTRG_00016|1320	12609.5	0.559605	0.452456	1.23682	0.216156	0.346725
CTRG_00017|576	1908.78	-0.333938	0.351481	-0.950088	0.342067	0.485676
CTRG_00018|933	5476.74	0.0148578	0.284717	0.0521844	0.958382	0.977005
CTRG_00019|777	1710.01	-1.54542	0.324535	-4.76195	1.91736e-06	1.99929e-05
CTRG_00020|276	3451.31	-1.11063	0.294875	-3.76643	0.000165601	0.000985155
CTRG_00021|3402	1137.04	-1.06543	0.31186	-3.41636	0.000634638	0.00312994
MSTRG.755.1|219|u|NA|Supercontig_3.1_C_tropicalis_MYA-3404|ctrop	0.0995709	-0.73154	4.67889	-0.156349	0.875758	#N/A
CTRG_00022|2004	1791.8	-0.868009	0.19561	-4.43744	9.10349e-06	7.83741e-05
CTRG_00023|1572	714.97	0.295853	0.166107	1.7811	0.0748964	0.154134
CTRG_00024|2577	1565.55	-0.529296	0.175179	-3.02146	0.00251558	0.0100888
CTRG_00025|1188	943.29	-0.0377024	0.166675	-0.226203	0.821044	0.884777
CTRG_00026|1060	68240.2	0.708148	0.450145	1.57315	0.115683	0.21574
CTRG_00027|1719	1693.29	0.146678	0.267841	0.547629	0.583946	0.702443
MSTRG.761.1|672|u|NA|Supercontig_3.1_C_tropicalis_MYA-3404|ctrop	5.55256	-0.23269	0.760621	-0.305921	0.759665	0.840025
CTRG_00028|669	376.284	0.0100988	0.53779	0.0187784	0.985018	0.993779
CTRG_00029|681	173.485	0.131099	0.432091	0.303407	0.76158	0.841255
CTRG_00030|363	1235.29	-0.851959	0.319179	-2.66922	0.00760286	0.0250661
CTRG_00031|2055	388.419	0.382438	0.348639	1.09694	0.272666	0.411351
CTRG_00032|1461	991.44	-0.116434	0.174587	-0.666911	0.504829	0.636247
CTRG_00033|999	375.664	-0.481697	0.202833	-2.37485	0.0175562	0.0495731
CTRG_00034|681	305.098	-0.15849	0.200266	-0.791396	0.428713	0.572026
MSTRG.770.1|550|u|NA|Supercontig_3.1_C_tropicalis_MYA-3404|ctrop	1532.82	-1.57996	0.344645	-4.58431	4.55498e-06	4.2593e-05
MSTRG.771.1|277|x|CTRG_00035-T|Supercontig_3.1_C_tropicalis_MYA-3404|ctrop	8.60197	-3.4735	1.38159	-2.51414	0.0119323	0.0361458
CTRG_00035|1371	397.092	-0.281226	0.232293	-1.21065	0.226028	0.358113
MSTRG.774.1|450|u|NA|Supercontig_3.1_C_tropicalis_MYA-3404|ctrop	5.59074	-0.87781	1.16619	-0.752717	0.45162	0.59242
CTRG_00036|1392	1655.41	1.11477	0.474234	2.35068	0.0187392	0.0522756
MSTRG.776.1|825|u|NA|Supercontig_3.1_C_tropicalis_MYA-3404|ctrop	69.0546	-3.35918	1.01989	-3.29367	0.000988887	0.00457592
CTRG_00037|1674	390.948	-2.14598	0.645893	-3.3225	0.000892145	0.00420711
CTRG_00038|1113	199.513	0.632652	0.287829	2.19801	0.0279483	0.0707901
CTRG_00039|1425	291.112	0.362099	0.329326	1.09952	0.271543	0.410185
MSTRG.780.1|1187|x|CTRG_00039-T|Supercontig_3.1_C_tropicalis_MYA-3404|ctrop	17.0105	-2.49278	0.99205	-2.51276	0.0119792	0.0362615
CTRG_00040|1704	703.5	-1.45346	0.660631	-2.2001	0.0277996	0.070541
CTRG_00041|660	14.0901	-0.181689	0.94069	-0.193144	0.846846	0.902093
MSTRG.784.1|387|x|CTRG_00041-T|Supercontig_3.1_C_tropicalis_MYA-3404|ctrop	1.39473	-1.78841	1.91457	-0.934109	0.350248	0.493368
CTRG_00042|1833	14.9186	-3.73809	1.28805	-2.90213	0.00370638	0.0138457
CTRG_00043|5406	1611.53	-0.0495145	0.310233	-0.159604	0.873193	0.918724
MSTRG.788.1|853|x|CTRG_00044-T|Supercontig_3.1_C_tropicalis_MYA-3404|ctrop	14.5229	1.21435	0.627833	1.9342	0.0530885	0.117362
CTRG_00044|159	28226.8	1.2324	0.283529	4.34663	1.38243e-05	0.000113766
MSTRG.791.1|717|u|NA|Supercontig_3.1_C_tropicalis_MYA-3404|ctrop	6.06962	-3.19725	1.53772	-2.07922	0.0375973	0.0892006
CTRG_00045|3732	1173.76	-0.323417	0.340315	-0.950346	0.341937	0.485654
MSTRG.795.1|326|x|CTRG_00046-T|Supercontig_3.1_C_tropicalis_MYA-3404|ctrop	2.82719	1.64927	1.24812	1.32141	0.186365	0.310035
CTRG_00046|735	20715.6	0.763054	0.50502	1.51094	0.130804	0.236693
CTRG_00047|2946	3002.3	1.40602	0.383945	3.66203	0.000250229	0.00140591
CTRG_00048|1176	411.211	-0.0930135	0.341259	-0.27256	0.785191	0.858233
CTRG_00049|363	54.8001	0.594153	0.449164	1.3228	0.185903	0.309677
CTRG_00050|552	45.0767	0.00681367	0.740131	0.00920604	0.992655	0.998244
CTRG_00051|1689	239.514	-1.37225	0.684979	-2.00335	0.0451402	0.103516
CTRG_00052|396	390.329	2.72707	0.320794	8.50101	1.87953e-17	1.30386e-15
CTRG_00053|10245	587.02	2.45459	0.464559	5.2837	1.26603e-07	1.76529e-06
CTRG_00054|1359	195.291	1.84312	0.57387	3.21174	0.00131936	0.00582877
CTRG_00055|1104	519.798	0.400452	0.724601	0.552652	0.580502	0.699703
CTRG_00056|1170	3178.25	-1.18261	0.67365	-1.75552	0.0791702	0.160715
CTRG_00057|1581	958.994	0.777949	0.35648	2.18231	0.0290868	0.0731002
CTRG_00058|375	0	#N/A	#N/A	#N/A	#N/A	#N/A
CTRG_00059|768	2.35465	-3.48798	1.96701	-1.77324	0.0761891	0.156021
CTRG_00060|1656	2288.62	0.231895	0.0977121	2.37325	0.0176323	0.0497665
CTRG_00061|4656	5818.2	-0.121251	0.360113	-0.336702	0.736342	0.822688
CTRG_00062|495	1655.51	0.575876	0.295977	1.94568	0.0516934	0.115127
CTRG_00063|2979	1730.15	-0.0162497	0.255184	-0.0636786	0.949226	0.970855
CTRG_00064|876	532.522	-1.85707	0.366373	-5.06878	4.00373e-07	5.00109e-06
CTRG_00065|390	0.786134	-2.80054	3.10232	-0.902725	0.366672	#N/A
CTRG_00066|1116	1007.47	0.330232	0.421637	0.783214	0.433501	0.576278
CTRG_00067|1299	950.522	0.169831	0.372693	0.455686	0.648616	0.754397
CTRG_00068|1134	420.099	1.3738	0.480739	2.85769	0.00426737	0.0155442
CTRG_00069|2196	482.13	0.152935	0.282199	0.54194	0.58786	0.705445
CTRG_00070|3039	1536.39	0.681314	0.191286	3.56176	0.000368377	0.00194966
CTRG_00071|570	454.65	-0.0177936	0.379229	-0.0469205	0.962577	0.979155
CTRG_00072|1890	1343.07	0.879849	0.371385	2.3691	0.0178313	0.0502269
MSTRG.827.1|1135|u|NA|Supercontig_3.1_C_tropicalis_MYA-3404|ctrop	55.0922	1.52647	0.518638	2.94322	0.00324814	0.0123875
MSTRG.828.1|410|u|NA|Supercontig_3.1_C_tropicalis_MYA-3404|ctrop	1.5864	0.438795	1.39134	0.315375	0.752477	0.834826
MSTRG.829.1|960|u|NA|Supercontig_3.1_C_tropicalis_MYA-3404|ctrop	14.6432	0.116125	0.632625	0.183561	0.854358	0.907167
CTRG_00073|363	0	#N/A	#N/A	#N/A	#N/A	#N/A
CTRG_00074|612	513.926	0.107204	0.458785	0.23367	0.815241	0.880486
CTRG_00075|477	228.92	0.703788	0.343351	2.04976	0.0403879	0.0948827
MSTRG.835.1|251|u|NA|Supercontig_3.1_C_tropicalis_MYA-3404|ctrop	2.68849	2.00032	1.65501	1.20864	0.2268	0.359267
CTRG_00076|1929	1136.65	0.739181	0.253297	2.91824	0.00352015	0.0132801
CTRG_00077|1293	2.6702	-4.98463	1.71914	-2.89948	0.00373777	0.013932
CTRG_00078|1953	29.9762	-0.470563	0.429876	-1.09465	0.273671	0.412526
CTRG_00079|966	1084.24	0.119571	0.209653	0.570325	0.568457	0.689933
MSTRG.839.1|394|x|CTRG_00079-T|Supercontig_3.1_C_tropicalis_MYA-3404|ctrop	62.2434	-1.71443	0.532566	-3.21919	0.00128555	0.00570948
CTRG_00080|2889	1534.42	-0.982299	0.169723	-5.78765	7.13772e-09	1.37814e-07
CTRG_00081|612	5129.52	2.2334	0.540405	4.13282	3.58347e-05	0.000262704
MSTRG.842.1|219|x|CTRG_00082-T|Supercontig_3.1_C_tropicalis_MYA-3404|ctrop	4.7333	0.119523	1.00784	0.118593	0.905598	0.941369
CTRG_00082|483	3316.06	-0.84803	0.332159	-2.55308	0.0106774	0.0330025
CTRG_00083|1032	61.8927	0.593417	0.811745	0.731039	0.464755	0.603614
CTRG_00084|3057	5245.67	1.1342	0.335153	3.38412	0.00071408	0.00345276
CTRG_00085|1239	1310.87	-0.0595192	0.267377	-0.222604	0.823844	0.886924
CTRG_00086|1350	5145.7	-0.0796317	0.116647	-0.68267	0.494815	0.628268
CTRG_00087|453	858.214	-0.923237	0.276691	-3.33671	0.000847772	0.00403871
CTRG_00088|2034	2387.61	0.135256	0.252884	0.534854	0.592751	0.709475
MSTRG.850.1|690|u|NA|Supercontig_3.1_C_tropicalis_MYA-3404|ctrop	22.8545	2.34261	0.64556	3.6288	0.000284738	0.00157346
CTRG_00089|1032	445.726	0.71524	0.878777	0.813903	0.4157	0.560261
MSTRG.852.1|520|x|CTRG_00090-T|Supercontig_3.1_C_tropicalis_MYA-3404|ctrop	5.50129	-1.78739	1.11826	-1.59836	0.109963	0.20705
CTRG_00090|1593	410.498	-0.141239	0.342977	-0.411802	0.680485	0.780006
CTRG_00091|1443	1503.81	-0.553639	0.220814	-2.50727	0.0121668	0.0367086
CTRG_00092|510	1007.83	0.284032	0.355042	0.799994	0.423714	0.567159
CTRG_00093|663	911.352	-0.407933	0.226783	-1.79878	0.0720528	0.149521
MSTRG.857.1|562|x|CTRG_00093-T|Supercontig_3.1_C_tropicalis_MYA-3404|ctrop	4.09163	-1.23453	1.1815	-1.04488	0.296077	0.437239
CTRG_00094|2460	2039.49	-0.717155	0.234503	-3.0582	0.00222673	0.00912657
CTRG_00095|2019	410.288	-0.133603	0.354311	-0.377079	0.706115	0.799607
CTRG_00096|1344	96.8038	-1.49378	0.659998	-2.26331	0.0236163	0.0623774
MSTRG.862.1|335|x|CTRG_00097-T|Supercontig_3.1_C_tropicalis_MYA-3404|ctrop	0.457791	-1.63664	3.22835	-0.506958	0.612184	#N/A
CTRG_00097|366	1067.39	2.97115	0.39779	7.46915	8.07135e-14	3.38755e-12
CTRG_00098|666	29.1478	2.94895	0.61678	4.78121	1.74245e-06	1.84441e-05
MSTRG.865.1|640|u|NA|Supercontig_3.1_C_tropicalis_MYA-3404|ctrop	8.73975	1.81561	1.53121	1.18573	0.235729	0.369645
MSTRG.866.1|1333|u|NA|Supercontig_3.1_C_tropicalis_MYA-3404|ctrop	9.10994	-1.34879	1.5296	-0.881789	0.377891	0.521791
CTRG_00099|852	1987.27	3.14118	0.312322	10.0575	8.51157e-24	1.11635e-21
MSTRG.868.1|242|x|CTRG_00100-T|Supercontig_3.1_C_tropicalis_MYA-3404|ctrop	2.10799	-4.71095	2.08701	-2.25727	0.0239912	0.06307
CTRG_00100|2238	304.192	2.56209	0.344515	7.4368	1.03153e-13	4.22374e-12
CTRG_00101|720	1919.44	-0.25497	0.154507	-1.65021	0.0988998	0.19093
CTRG_00102|513	2.01687	-1.42639	1.44787	-0.985164	0.324544	0.468707
CTRG_00103|1170	2316.22	-1.55543	0.392024	-3.9677	7.257e-05	0.000483454
CTRG_00104|738	2640.21	-0.614507	0.394806	-1.55648	0.119594	0.221215
CTRG_00105|2295	327.896	-1.60795	0.350286	-4.59038	4.42438e-06	4.15882e-05
CTRG_00106|1377	1140.87	-0.500782	0.280731	-1.78385	0.0744481	0.15358
CTRG_00107|1575	1971.32	1.7615	0.448679	3.92598	8.63768e-05	0.000559018
CTRG_00108|666	0.189465	0	4.71161	0	1	#N/A
MSTRG.879.1|1205|u|NA|Supercontig_3.1_C_tropicalis_MYA-3404|ctrop	4.99989	-3.5449	1.50732	-2.35179	0.0186835	0.0521373
CTRG_00109|852	185.028	3.38066	0.618804	5.46322	4.67586e-08	7.35003e-07
MSTRG.881.1|321|u|NA|Supercontig_3.1_C_tropicalis_MYA-3404|ctrop	6.90637	1.67836	0.992275	1.69142	0.0907561	0.178326
CTRG_00110|1734	15233	2.66341	0.616376	4.32108	1.55268e-05	0.000126413
CTRG_00111|885	445.575	-0.425768	0.179128	-2.37689	0.0174592	0.049364
CTRG_00112|1338	2.95182	-4.10634	1.41261	-2.90691	0.00365021	0.0136602
CTRG_00113|1272	368.52	-0.641991	0.199764	-3.21376	0.00131011	0.00579403
CTRG_00114|2526	4344.14	-0.00492465	0.162225	-0.0303569	0.975782	0.988022
CTRG_00115|693	342.35	-0.500688	0.290304	-1.7247	0.0845807	0.169363
CTRG_00116|1056	83.8277	-2.28895	0.605713	-3.77893	0.000157503	0.000944177
CTRG_00117|2937	2872.38	0.712526	0.302551	2.35506	0.0185198	0.0517513
MSTRG.891.1|692|u|NA|Supercontig_3.1_C_tropicalis_MYA-3404|ctrop	11.9161	0.97208	0.818946	1.18699	0.235232	0.369349
CTRG_00118|1305	515.369	0.207675	0.173514	1.19688	0.231353	0.364828
CTRG_00119|1047	2259.82	-0.109769	0.346394	-0.316889	0.751328	0.833992
CTRG_00120|1242	232.985	0.479247	0.283445	1.6908	0.0908755	0.178477
CTRG_00121|3489	1851.56	-0.303318	0.25647	-1.18266	0.236942	0.371131
CTRG_00122|2523	4529.78	-0.212575	0.54976	-0.386669	0.699001	0.794612
CTRG_00123|1824	2414.54	-1.51853	0.316403	-4.79935	1.59178e-06	1.70644e-05
CTRG_00124|1599	295.288	-0.45439	0.273632	-1.66058	0.0967971	0.187691
CTRG_00125|1248	116114	-0.0343443	0.373863	-0.0918632	0.926807	0.955257
MSTRG.900.1|270|x|CTRG_00125-T|Supercontig_3.1_C_tropicalis_MYA-3404|ctrop	2.27319	-1.76151	1.66908	-1.05538	0.291252	0.432463
CTRG_00126|2223	2996.6	-0.426979	0.286169	-1.49205	0.135686	0.243835
CTRG_00127|825	7839.3	-0.212605	0.301753	-0.704564	0.481082	0.61699
CTRG_00128|456	1371.56	-1.31342	0.340686	-3.85521	0.000115632	0.000713383
CTRG_00129|873	9384.15	0.359225	0.38817	0.925431	0.354742	0.498277
CTRG_00130|726	32.2244	-0.0513127	0.437196	-0.117368	0.906569	0.941573
CTRG_00131|1194	54.3592	-0.525317	0.564541	-0.930521	0.352102	0.49548
CTRG_00132|723	855.015	1.26523	0.231412	5.46745	4.56561e-08	7.21728e-07
CTRG_00133|951	196.851	0.947546	0.557991	1.69814	0.0894817	0.176524
CTRG_00134|1518	3.27833	-2.34526	1.61498	-1.45219	0.14645	0.258528
MSTRG.908.1|210|u|NA|Supercontig_3.1_C_tropicalis_MYA-3404|ctrop	40.173	1.42969	1.00909	1.41681	0.156538	0.271877
MSTRG.909.1|1220|u|NA|Supercontig_3.1_C_tropicalis_MYA-3404|ctrop	42.1991	-1.56914	0.687005	-2.28403	0.0223695	0.0598755
MSTRG.910.1|2416|u|NA|Supercontig_3.1_C_tropicalis_MYA-3404|ctrop	89.683	-1.62085	0.752162	-2.15493	0.0311676	0.0771061
MSTRG.911.1|529|u|NA|Supercontig_3.1_C_tropicalis_MYA-3404|ctrop	4.4354	-1.94499	1.51135	-1.28693	0.198119	0.324364
CTRG_00135|2628	967.092	-0.902366	0.340114	-2.65313	0.00797498	0.0260678
CTRG_00136|1905	1815.63	0.0610219	0.181161	0.336838	0.736239	0.822688
CTRG_00137|1308	4.67533	0.770347	1.07737	0.715026	0.474593	0.612317
CTRG_00138|2427	451.724	0.0707218	0.425277	0.166296	0.867924	0.915946
MSTRG.916.1|398|u|NA|Supercontig_3.1_C_tropicalis_MYA-3404|ctrop	3.25342	-0.11947	1.54142	-0.0775062	0.938221	0.963001
CTRG_00139|1335	864.994	0.931889	0.483112	1.92893	0.0537394	0.118458
CTRG_00140|1419	605.778	1.82057	0.234622	7.75958	8.52138e-15	4.28314e-13
MSTRG.919.1|1161|u|NA|Supercontig_3.1_C_tropicalis_MYA-3404|ctrop	42.3385	-6.35703	1.51619	-4.19276	2.75587e-05	0.000208028
MSTRG.921.1|674|u|NA|Supercontig_3.1_C_tropicalis_MYA-3404|ctrop	3.48693	0	1.83452	0	1	1
MSTRG.922.1|1273|u|NA|Supercontig_3.1_C_tropicalis_MYA-3404|ctrop	24.5574	-0.573934	0.492385	-1.16562	0.243769	0.379628
CTRG_00141|4107	1787.33	0.0655914	0.211584	0.310002	0.75656	0.837786
CTRG_00142|522	5454.8	2.29549	0.653224	3.51409	0.000441264	0.00229064
CTRG_00143|2445	53.9667	-1.3888	0.548866	-2.5303	0.0113964	0.0347607
MSTRG.927.1|235|x|CTRG_00144-T|Supercontig_3.1_C_tropicalis_MYA-3404|ctrop	3.03612	-1.18624	2.07094	-0.572803	0.566778	0.6885
CTRG_00144|315	663.469	-0.471977	0.367646	-1.28378	0.199219	0.325592
CTRG_00145|738	3786.89	-0.936495	0.241321	-3.8807	0.000104156	0.000654194
CTRG_00146|639	673.697	-0.682674	0.395589	-1.72572	0.0843986	0.169079
CTRG_00147|912	499.948	0.226556	0.410237	0.552256	0.580773	0.699834
CTRG_00148|369	5.14002	0.542401	0.988901	0.548489	0.583356	0.702035
CTRG_00149|1884	5311.99	1.01861	0.589752	1.72718	0.0841352	0.168713
CTRG_00150|4056	1478.29	0.601831	0.271977	2.2128	0.0269112	0.0689112
CTRG_00151|723	973.301	-0.043032	0.21911	-0.196395	0.844301	0.900575
CTRG_00152|522	5360.43	0.695513	0.265402	2.6206	0.00877747	0.0281968
CTRG_00153|1980	356.142	0.614769	0.245297	2.50622	0.0122029	0.0367928
MSTRG.940.1|252|x|CTRG_00154-T|Supercontig_3.1_C_tropicalis_MYA-3404|ctrop	5.32457	-0.161654	0.788629	-0.204981	0.837587	0.896022
CTRG_00154|600	134972	0.311361	0.218264	1.42654	0.153714	0.268695
MSTRG.942.1|476|x|CTRG_00154-T|Supercontig_3.1_C_tropicalis_MYA-3404|ctrop	25.3762	-0.53539	0.770994	-0.694415	0.487422	0.622459
MSTRG.943.1|391|u|NA|Supercontig_3.1_C_tropicalis_MYA-3404|ctrop	0.945403	-1.66546	2.45952	-0.67715	0.498311	0.630608
MSTRG.944.1|1727|u|NA|Supercontig_3.1_C_tropicalis_MYA-3404|ctrop	4.80108	-1.33015	0.903286	-1.47257	0.140866	0.251047
MSTRG.945.1|668|u|NA|Supercontig_3.1_C_tropicalis_MYA-3404|ctrop	4.43174	0.958097	1.01642	0.942623	0.345874	0.489094
MSTRG.946.1|276|u|NA|Supercontig_3.1_C_tropicalis_MYA-3404|ctrop	1.17775	2.98773	1.90762	1.56621	0.117299	0.218031
CTRG_00155|351	51344.2	1.27132	0.516588	2.46099	0.0138555	0.0409951
MSTRG.949.1|292|x|CTRG_00156-T|Supercontig_3.1_C_tropicalis_MYA-3404|ctrop	10.3178	-2.3449	1.17292	-1.9992	0.0455871	0.104295
CTRG_00156|3336	1423.44	-1.92695	0.732369	-2.63112	0.00851033	0.0274872
CTRG_00157|345	3.94386	-0.298605	1.37428	-0.217281	0.82799	0.889563
CTRG_00158|444	2887.34	-0.57731	0.470085	-1.2281	0.219411	0.350139
CTRG_00159|402	3.87044	-2.76018	1.02245	-2.69959	0.00694252	0.0233382
MSTRG.955.1|695|x|CTRG_00159-T|Supercontig_3.1_C_tropicalis_MYA-3404|ctrop	6426.87	-1.68282	0.189492	-8.88068	6.64532e-19	5.16489e-17
CTRG_00160|1056	13.44	-0.731017	0.948298	-0.770873	0.440782	0.582941
CTRG_00161|345	0.512982	-2.81327	4.59993	-0.61159	0.540809	#N/A
CTRG_00162|3336	1252.18	-1.57339	0.748846	-2.10108	0.0356337	0.0857046
CTRG_00163|3330	1921.62	0.461562	0.272082	1.69641	0.0898083	0.176904
MSTRG.960.1|230|u|NA|Supercontig_3.1_C_tropicalis_MYA-3404|ctrop	0.301104	0.0266805	3.53515	0.00754719	0.993978	#N/A
CTRG_00164|2157	1079.11	-0.521536	0.250484	-2.08212	0.0373319	0.0887214
MSTRG.963.1|490|x|CTRG_00165-T|Supercontig_3.1_C_tropicalis_MYA-3404|ctrop	6.34872	-1.26325	1.04822	-1.20514	0.22815	0.360862
CTRG_00165|1134	5022.9	-0.268075	0.395771	-0.677349	0.498184	0.630543
MSTRG.965.1|281|x|CTRG_00166-T|Supercontig_3.1_C_tropicalis_MYA-3404|ctrop	51.5681	-1.69514	0.627224	-2.70261	0.00687979	0.0231923
CTRG_00166|855	3234.22	0.513474	0.431345	1.1904	0.233888	0.367719
CTRG_00167|1377	5999.12	0.0711182	0.363678	0.195553	0.84496	0.900761
CTRG_00168|1005	717.923	2.29638	0.453386	5.06494	4.08527e-07	5.08422e-06
CTRG_00169|930	29519.4	-0.30774	0.222584	-1.38258	0.166794	0.285147
MSTRG.970.1|908|x|CTRG_00169-T|Supercontig_3.1_C_tropicalis_MYA-3404|ctrop	5.05346	0.858496	1.07606	0.797811	0.42498	0.568408
CTRG_00170|564	16.7471	-3.2279	1.0018	-3.22211	0.00127249	0.00566046
MSTRG.973.1|215|x|CTRG_00171-T|Supercontig_3.1_C_tropicalis_MYA-3404|ctrop	34.5529	1.21159	0.456108	2.65636	0.00789884	0.0258793
CTRG_00171|858	53.9517	-2.88276	0.50914	-5.66201	1.49607e-08	2.68333e-07
CTRG_00172|1941	944.68	0.396354	0.356345	1.11228	0.266019	0.403864
CTRG_00173|798	176.611	0.30463	0.213686	1.42559	0.153985	0.269058
CTRG_00174|393	43.0292	-1.23946	0.549915	-2.2539	0.0242022	0.0634656
CTRG_00175|1797	62.1476	0.078326	0.499213	0.156899	0.875325	0.92016
CTRG_00176|2211	1532.15	1.74681	0.270648	6.45417	1.08816e-10	2.93699e-09
MSTRG.980.1|639|x|CTRG_00176-T|Supercontig_3.1_C_tropicalis_MYA-3404|ctrop	6.61351	1.20585	0.989233	1.21898	0.222853	0.354017
CTRG_00177|1536	1720.02	1.49364	0.220965	6.75963	1.38349e-11	4.23833e-10
CTRG_00178|1521	385.525	0.447471	0.286163	1.5637	0.117889	0.218657
CTRG_00179|1212	12108	1.60318	0.360282	4.44981	8.59476e-06	7.47611e-05
MSTRG.988.1|432|u|NA|Supercontig_3.1_C_tropicalis_MYA-3404|ctrop	6.8559	3.92405	0.904602	4.33788	1.43866e-05	0.000118277
CTRG_00180|387	17975.8	1.32891	0.250801	5.29868	1.16643e-07	1.64004e-06
MSTRG.990.1|315|u|NA|Supercontig_3.1_C_tropicalis_MYA-3404|ctrop	4.17551	1.77673	1.44237	1.23181	0.21802	0.348391
CTRG_00181|906	8692.63	-0.444296	0.318206	-1.39626	0.162638	0.280094
MSTRG.993.1|937|u|NA|Supercontig_3.1_C_tropicalis_MYA-3404|ctrop	14.6797	-1.29468	0.555385	-2.33115	0.0197456	0.0544282
CTRG_00182|3327	581.441	0.280057	0.360846	0.776111	0.437683	0.580214
MSTRG.995.1|537|x|CTRG_00182-T|Supercontig_3.1_C_tropicalis_MYA-3404|ctrop	14.524	4.36565	0.872374	5.00433	5.60568e-07	6.70286e-06
CTRG_00183|252	186.124	3.99703	0.336621	11.874	1.6164e-32	3.9906e-30
MSTRG.997.1|228|x|CTRG_00184-T|Supercontig_3.1_C_tropicalis_MYA-3404|ctrop	15.8664	2.92619	0.739557	3.95667	7.60006e-05	0.000503115
CTRG_00184|396	347.494	2.96895	0.307935	9.6415	5.33996e-22	5.60296e-20
CTRG_00185|1785	1274.93	0.284552	0.231401	1.2297	0.218811	0.349448
CTRG_00186|3729	207.835	0.242247	0.34956	0.693003	0.488307	0.623115
CTRG_00187|6054	843.277	-0.436387	0.33537	-1.30121	0.193187	0.31857
CTRG_00188|372	76.708	0.21279	0.259473	0.820087	0.412166	0.556378
CTRG_00189|648	155.565	0.537381	0.310807	1.72898	0.083812	0.168145
CTRG_00190|1365	2589.9	0.410463	0.292807	1.40182	0.160968	0.277789
CTRG_00191|1779	7924.05	2.23776	0.602633	3.7133	0.000204575	0.00118264
CTRG_00192|672	1248.42	-0.954191	0.395962	-2.4098	0.0159612	0.0458986
CTRG_00193|1275	692.137	0.0194207	0.148259	0.130992	0.895782	0.935339
CTRG_00194|2595	10272.6	1.43935	0.398515	3.61178	0.000304097	0.00165753
CTRG_00195|1155	1024.31	2.23274	0.622012	3.58954	0.000331263	0.00178131
CTRG_00196|810	3531.31	-0.71476	0.387502	-1.84453	0.0651056	0.137712
CTRG_00197|519	53393.7	0.873014	0.471786	1.85044	0.0642495	0.136396
CTRG_00198|966	11515.3	1.63653	0.731028	2.23867	0.0251771	0.0654932
MSTRG.1011.1|539|u|NA|Supercontig_3.1_C_tropicalis_MYA-3404|ctrop	4.33775	0.196056	0.957007	0.204863	0.837679	0.896022
CTRG_00199|1266	1279.82	0.218092	0.744066	0.293108	0.76944	0.846713
CTRG_00200|2772	781.932	0.424582	0.446871	0.950123	0.34205	0.485676
MSTRG.1014.1|1023|u|NA|Supercontig_3.1_C_tropicalis_MYA-3404|ctrop	5.31671	0.219894	0.940076	0.233911	0.815054	0.880397
CTRG_00201|1449	1041.64	0.299055	0.196492	1.52197	0.128017	0.2333
CTRG_00202|3363	1341.93	1.16151	0.233584	4.97256	6.60739e-07	7.83367e-06
CTRG_00203|1137	266.491	-0.278831	0.335741	-0.830494	0.40626	0.550467
CTRG_00204|639	646.374	-0.602932	0.322898	-1.86725	0.0618664	0.132917
CTRG_00205|1350	517.831	0.13744	0.301148	0.456387	0.648112	0.753915
CTRG_00206|201	8432.87	0.625231	0.337471	1.8527	0.0639261	0.136045
MSTRG.1020.1|597|u|NA|Supercontig_3.1_C_tropicalis_MYA-3404|ctrop	5.45953	1.63048	0.888195	1.83573	0.0663978	0.140036
MSTRG.1022.1|380|u|NA|Supercontig_3.1_C_tropicalis_MYA-3404|ctrop	0.873762	-0.409214	1.90379	-0.214947	0.829809	#N/A
MSTRG.1024.1|274|x|CTRG_00207-T|Supercontig_3.1_C_tropicalis_MYA-3404|ctrop	0.783919	-2.03773	2.2943	-0.888171	0.374449	#N/A
CTRG_00207|2310	9133.24	-0.169896	0.287457	-0.591031	0.5545	0.678692
CTRG_00208|444	0	#N/A	#N/A	#N/A	#N/A	#N/A
CTRG_00209|2100	1778.67	0.123644	0.216224	0.571833	0.567435	0.688899
CTRG_00210|336	440.708	-0.336235	0.40045	-0.839644	0.401108	0.545159
MSTRG.1027.1|332|x|CTRG_00211-T|Supercontig_3.1_C_tropicalis_MYA-3404|ctrop	11.8009	-3.02796	0.823086	-3.67879	0.000234339	0.00132729
CTRG_00211|936	123894	-1.10165	0.378118	-2.91351	0.00357392	0.0134466
MSTRG.1029.1|224|x|CTRG_00211-T|Supercontig_3.1_C_tropicalis_MYA-3404|ctrop	5.50386	-2.36312	1.55064	-1.52396	0.127518	0.232593
CTRG_00212|369	5.74224	1.65214	1.2048	1.3713	0.170282	0.289518
MSTRG.1031.1|533|x|CTRG_00212-T|Supercontig_3.1_C_tropicalis_MYA-3404|ctrop	1.38024	-0.599421	1.7445	-0.343606	0.731143	0.819278
MSTRG.1032.1|270|u|NA|Supercontig_3.1_C_tropicalis_MYA-3404|ctrop	1.3045	-0.0220341	1.50531	-0.0146376	0.988321	0.995248
CTRG_00213|543	560.464	-1.54911	0.441378	-3.50971	0.000448592	0.00232294
CTRG_00214|774	1968.38	1.07435	0.551271	1.94886	0.0513121	0.11446
CTRG_00215|975	525.852	-0.214239	0.219706	-0.975116	0.329503	0.473929
MSTRG.1036.1|493|u|NA|Supercontig_3.1_C_tropicalis_MYA-3404|ctrop	4.89875	-1.9606	1.22568	-1.5996	0.109687	0.206716
CTRG_00216|543	126.932	-0.948184	0.342634	-2.76734	0.00565164	0.0197009
CTRG_00217|2472	936.726	-1.28826	0.241227	-5.34044	9.27232e-08	1.34193e-06
CTRG_00218|975	1692.97	1.52782	0.211682	7.21753	5.29401e-13	1.98531e-11
CTRG_00219|972	376.452	-1.97761	0.408398	-4.84235	1.28313e-06	1.41532e-05
CTRG_00220|741	773.853	0.0999808	0.356113	0.280755	0.778898	0.853757
CTRG_00221|1809	44774.6	0.265749	1.13315	0.234522	0.81458	0.880096
MSTRG.1044.1|424|u|NA|Supercontig_3.1_C_tropicalis_MYA-3404|ctrop	5.12196	-0.333161	1.13822	-0.292704	0.769748	0.846713
MSTRG.1045.1|590|u|NA|Supercontig_3.1_C_tropicalis_MYA-3404|ctrop	14.6216	-0.407792	1.12349	-0.362969	0.716628	0.808736
MSTRG.1046.1|519|u|NA|Supercontig_3.1_C_tropicalis_MYA-3404|ctrop	6.81194	0.170315	0.934498	0.182253	0.855385	0.907954
MSTRG.1047.1|681|u|NA|Supercontig_3.1_C_tropicalis_MYA-3404|ctrop	9.5724	0.74598	1.36509	0.54647	0.584743	0.702811
CTRG_00222|2445	686.147	0.543654	0.611815	0.888593	0.374222	0.518353
MSTRG.1049.1|359|x|CTRG_00222-T|Supercontig_3.1_C_tropicalis_MYA-3404|ctrop	8.60008	1.55401	0.999519	1.55476	0.120003	0.221873
CTRG_00223|753	1915.61	0.285387	0.393058	0.726069	0.467797	0.606157
CTRG_00224|279	1179.37	0.618724	0.445716	1.38816	0.165089	0.283155
CTRG_00225|1689	635.987	0.696659	0.167526	4.15851	3.20329e-05	0.000238796
MSTRG.1053.1|380|u|NA|Supercontig_3.1_C_tropicalis_MYA-3404|ctrop	14.5989	-1.15733	0.921718	-1.25562	0.209253	0.337912
CTRG_00226|999	55616.8	-0.729719	0.420955	-1.73348	0.0830097	0.166814
CTRG_00227|558	925.491	-0.27327	0.207171	-1.31905	0.187151	0.31114
CTRG_00228|1329	753.982	0.491924	0.209843	2.34425	0.0190653	0.0530618
CTRG_00229|903	493.162	0.420974	0.275282	1.52924	0.126204	0.230646
CTRG_00230|1296	576.27	1.20343	0.204906	5.87306	4.27814e-09	8.78013e-08
CTRG_00231|1332	1259.79	0.360603	0.473805	0.761079	0.44661	0.587873
CTRG_00232|1443	17.3726	0.622172	0.737647	0.843455	0.398974	0.542786
CTRG_00233|4152	69.9723	-0.720613	0.475849	-1.51438	0.129931	0.235508
MSTRG.1062.1|814|x|CTRG_00234-T|Supercontig_3.1_C_tropicalis_MYA-3404|ctrop	38.2485	-0.795572	0.370518	-2.14719	0.0317781	0.0782934
CTRG_00234|1590	4.31382	-0.700328	0.960866	-0.728851	0.466093	0.604696
CTRG_00235|1014	1710.84	-0.320055	0.424267	-0.754372	0.450626	0.591856
CTRG_00236|936	264.301	-0.119329	0.249961	-0.47739	0.633085	0.742921
CTRG_00237|375	76.429	0.248149	0.273785	0.906366	0.364742	0.509256
CTRG_00238|1287	160.121	-1.06863	0.393313	-2.717	0.00658763	0.0224236
CTRG_00239|690	2810.84	-0.391218	0.341127	-1.14684	0.251448	0.388202
CTRG_00240|237	63.0551	-0.305604	0.480236	-0.636362	0.52454	0.65336
CTRG_00241|3609	1912.1	0.487436	0.232241	2.09884	0.0358314	0.0859585
MSTRG.1072.1|600|u|NA|Supercontig_3.1_C_tropicalis_MYA-3404|ctrop	11.8476	1.6867	0.6721	2.5096	0.0120868	0.0365082
CTRG_00242|1662	408.463	0.966551	0.168149	5.74817	9.02128e-09	1.70936e-07
MSTRG.1074.1|881|u|NA|Supercontig_3.1_C_tropicalis_MYA-3404|ctrop	24.514	-0.859325	0.754696	-1.13864	0.254854	0.391947
MSTRG.1075.1|263|x|CTRG_00243-T|Supercontig_3.1_C_tropicalis_MYA-3404|ctrop	0.152981	1.82667	4.71161	0.387696	0.698241	#N/A
CTRG_00243|1887	17651.3	-1.80884	0.307648	-5.87957	4.1133e-09	8.48331e-08
MSTRG.1077.1|247|x|CTRG_00243-T|Supercontig_3.1_C_tropicalis_MYA-3404|ctrop	1.14402	-1.23259	1.95678	-0.629907	0.528756	0.656613
MSTRG.1078.1|587|u|NA|Supercontig_3.1_C_tropicalis_MYA-3404|ctrop	0.486564	-2.3938	4.61251	-0.51898	0.603775	#N/A
MSTRG.1079.1|353|u|NA|Supercontig_3.1_C_tropicalis_MYA-3404|ctrop	6.74093	0.825421	0.896024	0.921203	0.356944	0.500868
CTRG_00244|3279	90.4288	0.03542	0.294724	0.12018	0.904341	0.940649
CTRG_00245|1416	726.737	-1.12479	0.378098	-2.97486	0.00293125	0.0114601
CTRG_00246|1089	755.28	2.11633	0.508869	4.15889	3.19804e-05	0.000238617
CTRG_00247|1854	2072.68	-0.320223	0.182394	-1.75567	0.0791454	0.160715
MSTRG.1084.1|268|x|CTRG_00248-T|Supercontig_3.1_C_tropicalis_MYA-3404|ctrop	2.32512	-1.04922	1.48746	-0.70538	0.480574	0.616527
CTRG_00248|300	148.961	-1.27444	0.271796	-4.68893	2.74631e-06	2.74435e-05
CTRG_00249|2304	268.674	-0.476425	0.252124	-1.88965	0.0588051	0.127515
MSTRG.1087.1|479|u|NA|Supercontig_3.1_C_tropicalis_MYA-3404|ctrop	3.3686	-0.846048	1.32864	-0.63678	0.524268	0.653118
CTRG_00250|1545	657.664	-1.07981	0.237595	-4.54474	5.50025e-06	5.00207e-05
CTRG_00251|1005	1168.73	-0.0674167	0.193331	-0.348711	0.727307	0.816833
CTRG_00252|1155	3349	1.71973	0.53004	3.24452	0.00117647	0.00530361
MSTRG.1091.1|452|x|CTRG_00253-T|Supercontig_3.1_C_tropicalis_MYA-3404|ctrop	18.7795	1.70547	0.61398	2.77773	0.00547394	0.0192013
CTRG_00253|474	1465.91	-0.408654	0.18986	-2.1524	0.031366	0.0775055
MSTRG.1093.1|705|u|NA|Supercontig_3.1_C_tropicalis_MYA-3404|ctrop	13.2037	-2.02105	0.684052	-2.95453	0.00313146	0.0120532
CTRG_00254|2226	4961.62	-0.919306	0.334673	-2.74688	0.0060165	0.0207829
CTRG_00255|2517	67.0491	-0.804124	0.408935	-1.96639	0.0492537	0.110781
CTRG_00256|1701	427.078	1.00209	0.567527	1.76571	0.0774438	0.157902
MSTRG.1098.1|548|u|NA|Supercontig_3.1_C_tropicalis_MYA-3404|ctrop	6.46161	0.429666	0.879812	0.488362	0.625294	0.735526
CTRG_00257|2145	44.7254	-0.188537	0.31654	-0.59562	0.551429	0.675722
CTRG_00258|300	107.409	-1.56175	0.293095	-5.32849	9.90341e-08	1.42149e-06
MSTRG.1103.1|596|u|NA|Supercontig_3.1_C_tropicalis_MYA-3404|ctrop	16564.9	-3.79	0.957136	-3.95973	7.50358e-05	0.000497905
MSTRG.1104.1|901|u|NA|Supercontig_3.1_C_tropicalis_MYA-3404|ctrop	14.8928	-4.05035	0.994728	-4.07181	4.66489e-05	0.000330999
CTRG_00259|3543	9842.77	-0.203821	0.292649	-0.696469	0.486135	0.621284
CTRG_00260|1284	7001.17	1.33743	0.384277	3.48037	0.000500714	0.00254418
CTRG_00261|768	359.481	0.927008	0.311336	2.97752	0.00290592	0.0113766
CTRG_00262|183	3697.54	-0.869488	0.307679	-2.82596	0.00471395	0.0168665
MSTRG.1109.1|256|u|NA|Supercontig_3.1_C_tropicalis_MYA-3404|ctrop	0.11374	0.0311238	4.69276	0.0066323	0.994708	#N/A
CTRG_00263|1422	12504.8	-0.988445	0.37898	-2.60817	0.00910278	0.0289888
MSTRG.1111.1|1018|x|CTRG_00264-T|Supercontig_3.1_C_tropicalis_MYA-3404|ctrop	75.4926	-2.0712	0.605812	-3.41887	0.000628812	0.00311217
CTRG_00264|900	1083.86	-0.526141	0.23862	-2.20494	0.0274586	0.0698659
MSTRG.1113.1|571|x|CTRG_00264-T|Supercontig_3.1_C_tropicalis_MYA-3404|ctrop	34.3945	-2.11595	0.857326	-2.46808	0.0135841	0.0403201
CTRG_00265|642	1872.19	3.67747	0.203692	18.0541	7.32259e-73	1.02443e-69
CTRG_00266|558	0.489169	-1.39087	3.95212	-0.351931	0.72489	#N/A
CTRG_00267|789	2685.3	4.42033	0.210122	21.0369	3.01391e-98	5.05975e-95
CTRG_00268|621	1583.97	4.71918	0.439863	10.7288	7.45918e-27	1.28513e-24
CTRG_00269|747	2164.26	-1.38566	0.178974	-7.74225	9.76748e-15	4.85137e-13
CTRG_00270|324	276.734	-0.0402817	0.327801	-0.122885	0.902198	0.939279
CTRG_00271|2670	1277.48	-0.532981	0.177713	-2.99911	0.0027077	0.0107362
CTRG_00272|828	432.337	-0.385008	0.198087	-1.94363	0.0519405	0.115616
CTRG_00273|645	397.986	-1.40218	0.302109	-4.64132	3.46197e-06	3.35951e-05
CTRG_00274|2631	4341.82	-1.45769	0.183334	-7.95102	1.84977e-15	1.03513e-13
CTRG_00275|1668	496.64	0.0961195	0.204617	0.469754	0.638531	0.746598
MSTRG.1126.1|280|x|CTRG_00276-T|Supercontig_3.1_C_tropicalis_MYA-3404|ctrop	5.99017	-2.25922	1.42859	-1.58143	0.113779	0.21304
CTRG_00276|807	1684.1	-0.526023	0.192903	-2.72688	0.00639368	0.0218609
CTRG_00277|2451	1042.47	-0.509589	0.274104	-1.85911	0.0630114	0.134687
CTRG_00278|1053	749.553	1.30889	0.543841	2.40674	0.0160955	0.0462059
MSTRG.1130.1|473|u|NA|Supercontig_3.1_C_tropicalis_MYA-3404|ctrop	0.0700836	0.0311281	4.69276	0.00663322	0.994707	#N/A
CTRG_00279|1032	386.69	0.3133	0.216472	1.4473	0.147812	0.260714
CTRG_00280|1740	851.348	-2.44315	0.556177	-4.39275	1.11925e-05	9.42323e-05
MSTRG.1133.1|236|x|CTRG_00281-T|Supercontig_3.1_C_tropicalis_MYA-3404|ctrop	1.48085	-0.783934	1.55689	-0.503527	0.614594	0.727118
CTRG_00281|219	2489.18	1.38193	0.215236	6.42052	1.35806e-10	3.60746e-09
CTRG_00282|2538	4789.82	2.86399	0.441826	6.48217	9.04113e-11	2.464e-09
CTRG_00283|2655	5087.73	-1.45714	0.159661	-9.12649	7.07542e-20	5.9991e-18
CTRG_00284|660	1790.59	-1.62708	0.641996	-2.53442	0.0112635	0.0344429
CTRG_00285|909	3351.02	0.456885	0.551565	0.828344	0.407476	0.551641
MSTRG.1140.1|290|u|NA|Supercontig_3.1_C_tropicalis_MYA-3404|ctrop	4.32594	-0.701498	0.894314	-0.784397	0.432807	0.575659
CTRG_00286|4428	279.75	-0.207986	0.156036	-1.33294	0.182552	0.305269
CTRG_00287|1923	6250.12	-0.423284	0.309697	-1.36677	0.171699	0.291423
CTRG_00288|399	24.5073	-4.54917	1.1001	-4.13524	3.54582e-05	0.000260399
CTRG_00289|609	5.77985	-3.03518	1.46893	-2.06625	0.0388047	0.0917023
CTRG_00290|1080	1946.98	-0.307319	0.238002	-1.29124	0.196619	0.322631
MSTRG.1145.1|583|u|NA|Supercontig_3.1_C_tropicalis_MYA-3404|ctrop	1.63166	0.688174	1.73876	0.395784	0.692264	0.789198
MSTRG.1146.1|924|u|NA|Supercontig_3.1_C_tropicalis_MYA-3404|ctrop	2.45331	-1.56131	1.76384	-0.885178	0.376061	0.519956
MSTRG.1147.1|416|u|NA|Supercontig_3.1_C_tropicalis_MYA-3404|ctrop	0	#N/A	#N/A	#N/A	#N/A	#N/A
CTRG_00291|1971	122.465	0.494698	0.559474	0.884219	0.376578	0.520257
CTRG_00292|1368	159.303	-0.453544	0.230923	-1.96405	0.049524	0.111222
CTRG_00293|1023	0	#N/A	#N/A	#N/A	#N/A	#N/A
CTRG_00294|1788	124	-6.19569	1.03866	-5.96507	2.44524e-09	5.23607e-08
CTRG_00295|1023	9.65622	-2.8311	0.807258	-3.50706	0.000453082	0.00234329
CTRG_00296|1047	1.83825	-0.565368	1.92117	-0.294283	0.768541	0.84633
MSTRG.1154.1|207|x|CTRG_00296-T|Supercontig_3.1_C_tropicalis_MYA-3404|ctrop	2.45468	-0.104958	1.76681	-0.0594057	0.952629	0.973361
CTRG_00297|999	203.198	-0.784074	0.525163	-1.49301	0.135435	0.243435
CTRG_00298|600	1.52553	-2.77795	2.14382	-1.29579	0.195047	0.320741
CTRG_00299|609	4737.69	0.163564	0.541034	0.302318	0.76241	0.842024
CTRG_00300|447	517.158	-2.55475	0.749467	-3.40875	0.000652603	0.00320911
MSTRG.1160.1|228|x|CTRG_00301-T|Supercontig_3.1_C_tropicalis_MYA-3404|ctrop	0.108709	1.82669	4.71161	0.387699	0.698239	#N/A
CTRG_00301|1530	230.188	-3.86842	1.26856	-3.04946	0.0022925	0.00933408
MSTRG.1162.1|389|u|NA|Supercontig_3.1_C_tropicalis_MYA-3404|ctrop	1.19061	0.145714	1.87305	0.0777946	0.937991	0.962884
MSTRG.1163.1|203|u|NA|Supercontig_3.1_C_tropicalis_MYA-3404|ctrop	0.507455	1.64392	3.01007	0.546138	0.584971	#N/A
CTRG_00302|591	160.761	-2.70136	0.980374	-2.75544	0.0058613	0.0203137
CTRG_00303|2493	863.96	0.300963	0.444171	0.677583	0.498036	0.630451
MSTRG.1167.1|1135|u|NA|Supercontig_3.1_C_tropicalis_MYA-3404|ctrop	16.7658	0.728374	0.636357	1.1446	0.252375	0.389132
CTRG_00304|1098	354.239	-0.406285	0.421806	-0.963204	0.335445	0.479763
CTRG_00305|609	1625.56	-1.85943	0.247387	-7.51626	5.63661e-14	2.40171e-12
CTRG_00306|984	1201.09	-1.56757	0.315446	-4.96938	6.71681e-07	7.95217e-06
CTRG_00307|660	849.02	2.23347	0.407088	5.48647	4.10044e-08	6.53114e-07
MSTRG.1172.1|635|x|CTRG_00308-T|Supercontig_3.1_C_tropicalis_MYA-3404|ctrop	179.948	-1.99447	0.548456	-3.63652	0.00027635	0.00153723
CTRG_00308|2016	1001.91	-0.299857	0.212963	-1.40802	0.159125	0.27526
CTRG_00309|594	2274.02	-0.604274	0.265395	-2.27689	0.022793	0.060738
CTRG_00310|384	958.813	0.399932	0.210317	1.90157	0.0572279	0.124769
CTRG_00311|915	692.435	-0.739683	0.214361	-3.45065	0.000559249	0.00280327
CTRG_00312|1353	666.471	-0.393761	0.326918	-1.20447	0.22841	0.361204
CTRG_00313|1140	229.302	-0.0215992	0.332378	-0.0649837	0.948187	0.970265
CTRG_00314|1623	929.778	-0.49733	0.193145	-2.57491	0.0100267	0.0314633
CTRG_00315|1383	1777.92	0.58613	0.223328	2.62453	0.00867693	0.0279639
CTRG_00316|876	1389.78	1.31663	0.137633	9.56621	1.10893e-21	1.10816e-19
CTRG_00317|4305	1736.64	2.26117	0.548181	4.12485	3.70968e-05	0.000270923
CTRG_00318|1212	1104.47	-0.634214	0.510814	-1.24158	0.214393	0.344677
CTRG_00319|2064	1014.31	-0.980908	0.332988	-2.94578	0.00322147	0.0123194
CTRG_00320|2274	2235.78	0.587113	0.140814	4.16942	3.0537e-05	0.000228456
CTRG_00321|1272	3585.26	-0.72526	0.267311	-2.71317	0.00666424	0.0225928
CTRG_00322|1314	2937.8	-0.903146	0.277749	-3.25167	0.00114731	0.00519164
CTRG_00323|441	483.245	-0.788933	0.267977	-2.94404	0.0032396	0.0123718
CTRG_00324|1173	1545.85	-0.340786	0.344786	-0.988399	0.322957	0.466754
CTRG_00325|882	1607.4	0.706485	0.245138	2.88199	0.00395179	0.0145488
CTRG_00326|1383	2246.09	1.41153	0.295073	4.78368	1.72114e-06	1.82645e-05
CTRG_00327|1026	1119.17	-0.125362	0.27065	-0.463187	0.64323	0.750421
CTRG_00328|1503	849.912	-0.723731	0.306297	-2.36284	0.0181355	0.0508788
CTRG_00329|894	2396.59	-0.623379	0.243385	-2.56129	0.0104285	0.0324691
CTRG_00330|411	0	#N/A	#N/A	#N/A	#N/A	#N/A
CTRG_00331|447	593.465	-0.835377	0.280837	-2.97459	0.00293377	0.0114647
CTRG_00332|414	304.389	-0.396997	0.448255	-0.885649	0.375807	0.519882
CTRG_00333|1551	522.483	-0.361317	0.306886	-1.17736	0.23905	0.373674
CTRG_00334|2589	28.9047	0.255138	0.573869	0.444592	0.656614	0.760442
CTRG_00335|555	13.6101	-1.23011	1.20034	-1.0248	0.305457	0.448018
CTRG_00336|669	3059.58	-2.37101	0.310538	-7.63517	2.25516e-14	1.03442e-12
CTRG_00337|609	10.7785	0.437667	0.6176	0.708658	0.478537	0.615105
CTRG_00338|1161	8499.17	0.306119	0.419279	0.730108	0.465324	0.604072
CTRG_00339|5424	3921.79	-0.155774	0.211212	-0.737525	0.460803	0.600805
CTRG_00340|5598	1525.79	-0.71991	0.19429	-3.70533	0.000211114	0.0012139
CTRG_00341|324	692.16	-0.731126	0.220181	-3.32057	0.00089835	0.00422925
CTRG_00342|2001	6342.39	-0.685478	0.45694	-1.50015	0.133576	0.240764
CTRG_00343|600	3452.37	0.135353	0.484425	0.27941	0.77993	0.854665
MSTRG.1211.1|959|u|NA|Supercontig_3.1_C_tropicalis_MYA-3404|ctrop	67.189	-2.21245	0.521482	-4.24261	2.20934e-05	0.000172996
CTRG_00344|1383	1569.55	-0.245758	0.301605	-0.814834	0.415168	0.559646
MSTRG.1213.1|242|u|NA|Supercontig_3.1_C_tropicalis_MYA-3404|ctrop	1.34529	0.594151	1.75747	0.338073	0.735308	0.822575
CTRG_00345|2535	2745.79	0.244786	0.260286	0.940451	0.346986	0.490172
CTRG_00346|1218	480.637	-0.643374	0.432657	-1.48703	0.137007	0.245787
CTRG_00347|999	398.888	0.581033	0.306387	1.8964	0.0579071	0.125837
CTRG_00348|576	232.02	-1.75983	1.04638	-1.68182	0.0926029	0.181191
MSTRG.1219.1|244|x|CTRG_00349-T|Supercontig_3.1_C_tropicalis_MYA-3404|ctrop	4.22393	1.82672	1.86147	0.981335	0.326428	0.470736
CTRG_00349|603	5.95396	0.457774	1.06446	0.430051	0.667158	0.769037
CTRG_00350|675	458.055	0.949649	0.583232	1.62825	0.103471	0.197754
CTRG_00351|561	0	#N/A	#N/A	#N/A	#N/A	#N/A
MSTRG.1223.1|628|x|CTRG_00352-T|Supercontig_3.1_C_tropicalis_MYA-3404|ctrop	5.33738	0.249341	0.876751	0.284392	0.77611	0.851819
CTRG_00352|957	9465.14	-1.45282	0.473227	-3.07003	0.00214036	0.008794
MSTRG.1225.1|896|u|NA|Supercontig_3.1_C_tropicalis_MYA-3404|ctrop	2.02299	-1.28245	1.51307	-0.84758	0.396672	0.540618
MSTRG.1226.1|963|u|NA|Supercontig_3.1_C_tropicalis_MYA-3404|ctrop	10.7954	-0.794771	0.715608	-1.11062	0.26673	0.404651
MSTRG.1227.1|1033|u|NA|Supercontig_3.1_C_tropicalis_MYA-3404|ctrop	16.4037	1.9448	0.638153	3.04755	0.00230713	0.0093737
MSTRG.1228.1|815|u|NA|Supercontig_3.1_C_tropicalis_MYA-3404|ctrop	1.09941	-1.56005	1.85856	-0.839388	0.401252	0.545266
CTRG_00353|3294	2635.86	-0.049616	0.235539	-0.210649	0.833161	0.892376
CTRG_00354|861	1645.7	2.73156	0.569889	4.79315	1.64179e-06	1.74667e-05
MSTRG.1231.1|241|x|CTRG_00355-T|Supercontig_3.1_C_tropicalis_MYA-3404|ctrop	0.751154	-2.62196	2.32781	-1.12636	0.260012	#N/A
CTRG_00355|1686	7945.6	-0.18857	0.290266	-0.649644	0.515922	0.646173
CTRG_00356|2184	1786.25	1.54061	0.511585	3.01145	0.00260004	0.0103812
MSTRG.1234.1|343|x|CTRG_00357-T|Supercontig_3.1_C_tropicalis_MYA-3404|ctrop	4.47527	-0.0604368	1.02435	-0.0590001	0.952952	0.973361
CTRG_00357|1305	1231.3	-0.204027	0.265715	-0.767842	0.442581	0.584512
CTRG_00358|1098	2640.4	2.94426	0.421759	6.98091	2.93282e-12	1.00074e-10
CTRG_00359|771	817.505	0.279322	0.264553	1.05583	0.291047	0.432245
CTRG_00360|1725	389.601	-0.0751062	0.317206	-0.236774	0.812832	0.878562
CTRG_00361|732	971.087	0.190676	0.219361	0.869237	0.384718	0.528877
CTRG_00362|1431	3528.06	0.534054	0.24859	2.14834	0.0316871	0.078108
CTRG_00363|1302	8891.3	-1.33807	0.130771	-10.2321	1.42409e-24	1.92804e-22
CTRG_00364|1023	4001.71	-0.124936	0.370024	-0.337644	0.735632	0.822666
MSTRG.1243.1|417|x|CTRG_00364-T|Supercontig_3.1_C_tropicalis_MYA-3404|ctrop	4.62632	-5.99853	1.69725	-3.53426	0.000408917	0.0021426
CTRG_00365|648	946.559	0.305008	0.219949	1.38672	0.165527	0.283731
CTRG_00366|2676	335.743	0.147235	0.23246	0.633377	0.526488	0.65485
CTRG_00367|1371	495.148	0.198543	0.223655	0.887719	0.374692	0.518747
CTRG_00368|1446	365.324	-0.646562	0.349535	-1.84978	0.0643455	0.136532
CTRG_00369|1905	2213.75	1.06217	0.237476	4.47277	7.72124e-06	6.80084e-05
CTRG_00370|486	2051.95	-0.638596	0.381138	-1.6755	0.0938367	0.183178
CTRG_00371|525	349.916	-0.238139	0.379434	-0.627617	0.530255	0.657356
CTRG_00372|2037	3225.86	0.33183	0.291131	1.1398	0.254372	0.39142
CTRG_00373|1767	39436	0.206521	0.338487	0.610129	0.541776	0.668061
MSTRG.1254.1|528|x|CTRG_00374-T|Supercontig_3.1_C_tropicalis_MYA-3404|ctrop	32.8117	-1.86193	0.639498	-2.91155	0.00359646	0.0135193
CTRG_00374|615	54423.2	0.749591	0.467654	1.60287	0.108963	0.205875
CTRG_00375|1779	1871.55	2.37145	0.658299	3.60239	0.000315309	0.00171197
CTRG_00376|2808	591.356	0.981129	0.468446	2.09443	0.0362213	0.0867691
CTRG_00377|1506	829.145	-0.272213	0.227874	-1.19458	0.232253	0.365628
CTRG_00378|1386	6317.09	-0.734789	0.361159	-2.03453	0.0418979	0.0978279
MSTRG.1260.1|314|x|CTRG_00379-T|Supercontig_3.1_C_tropicalis_MYA-3404|ctrop	5.03776	3.13414	1.21019	2.5898	0.00960318	0.030327
CTRG_00379|927	465.319	-1.08184	0.158254	-6.83614	8.13562e-12	2.57699e-10
CTRG_00380|1401	2792.59	2.12703	0.57911	3.67294	0.000239778	0.00135479
CTRG_00381|1872	6378.7	2.63292	0.712544	3.6951	0.000219802	0.00125597
CTRG_00382|2331	2239.68	-0.367484	0.124911	-2.94195	0.0032615	0.0124328
CTRG_00383|1548	3314.34	-0.460974	0.285313	-1.61568	0.106164	0.201661
CTRG_00384|1206	12431.5	-0.975303	0.346897	-2.81151	0.00493096	0.0175235
CTRG_00385|1545	1912.05	0.824968	0.511387	1.6132	0.106702	0.202408
MSTRG.1268.1|913|x|CTRG_00386-T|Supercontig_3.1_C_tropicalis_MYA-3404|ctrop	376.488	-2.60851	0.812011	-3.2124	0.00131629	0.00581832
CTRG_00386|483	43.5514	-1.05393	0.782495	-1.34688	0.178019	0.299758
MSTRG.1270.1|512|x|CTRG_00386-T|Supercontig_3.1_C_tropicalis_MYA-3404|ctrop	215.7	-2.59493	0.829638	-3.12779	0.00176124	0.00743655
CTRG_00387|861	1021.79	0.0135429	0.302004	0.0448434	0.964232	0.980395
CTRG_00388|3129	4387.87	2.32734	0.595084	3.91095	9.19343e-05	0.000589982
CTRG_00389|1362	30.7981	-1.06476	0.552779	-1.9262	0.0540799	0.119084
CTRG_00390|372	867.364	1.05152	0.265971	3.95353	7.7007e-05	0.000508573
CTRG_00391|486	301.495	0.464334	0.341097	1.3613	0.17342	0.293813
CTRG_00392|1638	858.627	-0.12134	0.226006	-0.536889	0.591344	0.708094
CTRG_00393|711	1199.21	-0.638409	0.143222	-4.45748	8.29291e-06	7.22853e-05
CTRG_00394|1533	6596.09	-0.265581	0.281464	-0.94357	0.34539	0.488566
CTRG_00395|963	914.3	-1.46285	0.20702	-7.06621	1.59222e-12	5.59209e-11
CTRG_00396|2145	3068.15	2.08068	0.566564	3.67245	0.000240237	0.00135612
CTRG_00397|693	481.161	-0.435012	0.270672	-1.60715	0.108021	0.204264
CTRG_00398|1788	1564.86	-0.105369	0.139632	-0.75462	0.450477	0.591754
CTRG_00399|2865	8440.77	-0.174515	0.199198	-0.876088	0.380982	0.525031
CTRG_00400|1008	586.512	1.16969	0.175006	6.68373	2.32937e-11	6.86062e-10
CTRG_00401|480	5227	1.84136	0.423175	4.35131	1.35327e-05	0.000111585
CTRG_00402|1353	906.386	-0.397669	0.338551	-1.17462	0.240147	0.375032
CTRG_00403|3180	7403.58	-1.30785	0.238407	-5.48581	4.11585e-08	6.54327e-07
CTRG_00404|1173	790.011	0.407907	0.186267	2.1899	0.0285313	0.0719789
CTRG_00405|1647	955.093	0.0966164	0.11901	0.811835	0.416887	0.560972
CTRG_00406|552	168.735	2.26965	0.436256	5.20257	1.96551e-07	2.65249e-06
CTRG_00407|642	1049.67	1.55923	0.45938	3.39421	0.00068827	0.00334904
CTRG_00408|375	99.3078	-1.76658	0.79672	-2.21731	0.0266018	0.0683488
CTRG_00409|366	0.083211	-0.442875	4.68337	-0.0945633	0.924662	#N/A
CTRG_00410|2385	2744.29	0.177404	0.134845	1.31561	0.188305	0.312655
CTRG_00411|786	553.117	-0.700697	0.320045	-2.18937	0.0285699	0.0720384
CTRG_00412|954	440.777	0.248022	0.235274	1.05418	0.291799	0.432704
CTRG_00413|1122	2733.07	-1.65891	0.264878	-6.26292	3.77823e-10	9.35529e-09
MSTRG.1299.1|448|u|NA|Supercontig_3.1_C_tropicalis_MYA-3404|ctrop	11.2541	0.33908	0.484124	0.700399	0.483678	0.619185
MSTRG.1300.1|203|x|CTRG_00414-T|Supercontig_3.1_C_tropicalis_MYA-3404|ctrop	2.94106	-2.483	1.94432	-1.27705	0.201584	0.328243
CTRG_00414|1452	45563.9	-0.839195	0.447125	-1.87687	0.0605357	0.130459
CTRG_00415|390	1797.23	-1.12951	0.21843	-5.17102	2.32814e-07	3.08727e-06
CTRG_00416|402	348.771	-0.331395	0.209743	-1.58	0.114106	0.21351
MSTRG.1304.1|891|x|CTRG_00416-T|Supercontig_3.1_C_tropicalis_MYA-3404|ctrop	33.7978	-1.44889	0.538615	-2.69004	0.00714437	0.0238829
MSTRG.1305.1|287|u|NA|Supercontig_3.1_C_tropicalis_MYA-3404|ctrop	4.49797	-0.166005	1.03809	-0.159914	0.872949	0.918583
MSTRG.1307.1|1344|u|NA|Supercontig_3.1_C_tropicalis_MYA-3404|ctrop	19.0035	-2.26799	0.628199	-3.6103	0.000305843	0.00166596
CTRG_00417|1125	760.783	0.729212	0.577736	1.26219	0.206881	0.33479
CTRG_00418|1092	3077.84	0.579737	0.347949	1.66616	0.0956821	0.185993
CTRG_00419|624	4403.21	-0.0808909	0.308927	-0.261844	0.793441	0.864505
CTRG_00420|831	3071.74	-0.628155	0.287042	-2.18838	0.0286423	0.0721992
MSTRG.1315.1|227|u|NA|Supercontig_3.1_C_tropicalis_MYA-3404|ctrop	0.853478	-0.212712	1.78437	-0.119208	0.90511	#N/A
MSTRG.1316.1|309|u|NA|Supercontig_3.1_C_tropicalis_MYA-3404|ctrop	1.33226	-1.40864	1.65188	-0.852749	0.393798	0.538275
MSTRG.1317.1|882|u|NA|Supercontig_3.1_C_tropicalis_MYA-3404|ctrop	16.5031	-1.09316	0.88119	-1.24055	0.214772	0.345099
MSTRG.1318.1|411|u|NA|Supercontig_3.1_C_tropicalis_MYA-3404|ctrop	5.11808	0.959952	0.952129	1.00822	0.313351	0.456327
MSTRG.1319.1|1164|u|NA|Supercontig_3.1_C_tropicalis_MYA-3404|ctrop	1388.82	0.495696	0.449685	1.10232	0.270323	0.408846
MSTRG.1320.1|691|u|NA|Supercontig_3.1_C_tropicalis_MYA-3404|ctrop	5.14	0.133525	1.27155	0.10501	0.916368	0.948806
MSTRG.1321.1|1790|u|NA|Supercontig_3.1_C_tropicalis_MYA-3404|ctrop	1256.8	-0.161297	0.303491	-0.531472	0.595091	0.71106
MSTRG.1322.1|365|u|NA|Supercontig_3.1_C_tropicalis_MYA-3404|ctrop	0.816747	-2.82322	2.21245	-1.27606	0.201935	#N/A
CTRG_00421|612	2010.69	0.861445	0.471083	1.82865	0.0674524	0.141797
MSTRG.1324.1|327|u|NA|Supercontig_3.1_C_tropicalis_MYA-3404|ctrop	1.05411	-2.86763	2.99856	-0.956336	0.338903	0.482651
MSTRG.1325.1|216|u|NA|Supercontig_3.1_C_tropicalis_MYA-3404|ctrop	0	#N/A	#N/A	#N/A	#N/A	#N/A
MSTRG.1326.1|435|u|NA|Supercontig_3.1_C_tropicalis_MYA-3404|ctrop	0	#N/A	#N/A	#N/A	#N/A	#N/A
MSTRG.1327.1|612|u|NA|Supercontig_3.1_C_tropicalis_MYA-3404|ctrop	12.15	-2.57585	0.834866	-3.08535	0.00203314	0.00840283
MSTRG.1328.1|361|u|NA|Supercontig_3.1_C_tropicalis_MYA-3404|ctrop	4.28653	1.49443	1.0916	1.36902	0.170992	0.290489
CTRG_00422|1998	1724.27	-0.133429	0.463401	-0.287933	0.773398	0.849837
CTRG_00423|2133	27.3928	-1.68619	1.11227	-1.51599	0.129521	0.235154
MSTRG.1332.1|1444|x|CTRG_00423-T|Supercontig_3.1_C_tropicalis_MYA-3404|ctrop	101.702	-1.54269	0.939954	-1.64124	0.100748	0.193653
MSTRG.1333.1|1290|x|CTRG_00424-T|Supercontig_3.1_C_tropicalis_MYA-3404|ctrop	49.234	-1.5609	0.922119	-1.69273	0.0905067	0.177919
CTRG_00424|456	3872.09	0.120664	0.674891	0.178791	0.858102	0.909776
MSTRG.1335.1|443|u|NA|Supercontig_3.1_C_tropicalis_MYA-3404|ctrop	3.15005	0.818616	1.8659	0.438725	0.660861	0.76335
MSTRG.1336.1|362|u|NA|Supercontig_3.1_C_tropicalis_MYA-3404|ctrop	2.40915	0.453748	1.44992	0.312946	0.754321	0.836209
MSTRG.1337.1|1151|u|NA|Supercontig_3.1_C_tropicalis_MYA-3404|ctrop	703.23	1.56918	0.522315	3.00429	0.00266201	0.010595
MSTRG.1338.1|234|u|NA|Supercontig_3.1_C_tropicalis_MYA-3404|ctrop	2.21941	2.40228	1.80276	1.33256	0.182677	0.305396
MSTRG.1340.1|507|u|NA|Supercontig_3.1_C_tropicalis_MYA-3404|ctrop	6.71197	2.81945	1.44009	1.95783	0.0502498	0.112599
CTRG_00425|1281	25.5889	-0.346497	0.895321	-0.387009	0.698749	0.794434
CTRG_00426|3270	696.561	0.621642	0.305756	2.03313	0.0420395	0.0980493
CTRG_00427|909	241.626	1.25766	0.268325	4.68707	2.7714e-06	2.76284e-05
CTRG_00428|1722	2101.41	-0.0203448	0.174032	-0.116903	0.906937	0.941619
CTRG_00429|2742	549.985	0.475655	0.241607	1.96871	0.0489859	0.110297
CTRG_00430|3951	2501.57	-0.810055	0.248069	-3.26544	0.00109295	0.00497787
CTRG_00431|939	393.085	-0.341826	0.317595	-1.0763	0.281795	0.421985
MSTRG.1348.1|531|u|NA|Supercontig_3.1_C_tropicalis_MYA-3404|ctrop	117.493	-0.360901	0.370753	-0.973426	0.330341	0.474891
CTRG_00432|975	192.365	-1.0248	0.645636	-1.58727	0.112452	0.211169
MSTRG.1350.1|551|u|NA|Supercontig_3.1_C_tropicalis_MYA-3404|ctrop	7.81142	-1.53059	0.853509	-1.79329	0.0729273	0.151074
CTRG_00433|858	1839.13	1.9896	0.437845	4.54408	5.51745e-06	5.01228e-05
CTRG_00434|1008	10077	-0.299993	0.172854	-1.73553	0.0826471	0.166205
MSTRG.1355.1|908|x|CTRG_00435-T|Supercontig_3.1_C_tropicalis_MYA-3404|ctrop	57.0578	-1.22756	0.389052	-3.15526	0.00160355	0.00685694
CTRG_00435|2289	581.487	0.998755	0.404633	2.4683	0.0135757	0.0403093
MSTRG.1357.1|1187|x|CTRG_00435-T|Supercontig_3.1_C_tropicalis_MYA-3404|ctrop	72.2493	-2.13481	0.481738	-4.43148	9.35896e-06	8.03263e-05
MSTRG.1358.1|659|u|NA|Supercontig_3.1_C_tropicalis_MYA-3404|ctrop	24.6967	-1.63931	0.628197	-2.60954	0.00906637	0.0289168
CTRG_00436|1341	2541.2	-1.49409	0.249853	-5.97987	2.23321e-09	4.84382e-08
CTRG_00437|660	905.273	0.658411	0.222233	2.96271	0.00304945	0.0118257
CTRG_00438|2301	1989.75	0.267366	0.301976	0.885388	0.375948	0.519956
CTRG_00439|375	0.166422	-1.39847	4.65954	-0.300131	0.764077	#N/A
CTRG_00440|393	0.083211	-0.442875	4.68337	-0.0945633	0.924662	#N/A
CTRG_00441|1152	2527.14	-0.626892	0.158977	-3.94327	8.03766e-05	0.000526815
CTRG_00442|1122	1309.94	-0.260679	0.170563	-1.52835	0.126426	0.230952
CTRG_00443|1650	2489.84	-1.17897	0.207979	-5.66868	1.43898e-08	2.59201e-07
MSTRG.1367.1|439|x|CTRG_00444-T|Supercontig_3.1_C_tropicalis_MYA-3404|ctrop	9.08607	0.670099	0.974221	0.687831	0.49156	0.626123
CTRG_00444|966	2176.2	-0.418087	0.277735	-1.50534	0.132236	0.23881
CTRG_00445|1026	1894.22	-0.907152	0.130755	-6.93779	3.98286e-12	1.32667e-10
CTRG_00446|537	15566.4	0.388952	0.302674	1.28505	0.198773	0.32507
CTRG_00447|1107	24.2323	-1.22833	0.691558	-1.77618	0.0757031	0.155405
CTRG_00448|522	453.509	-1.02783	0.245803	-4.1815	2.89597e-05	0.000217681
CTRG_00449|582	1757.78	0.647134	0.238665	2.71148	0.00669842	0.022672
CTRG_00450|2037	459.218	-0.077859	0.139078	-0.559824	0.575599	0.696093
CTRG_00451|1242	1248.16	-0.173715	0.297236	-0.584435	0.558927	0.682128
CTRG_00452|669	803.923	0.0435797	0.196259	0.222052	0.824274	0.887001
CTRG_00453|234	1481.84	-0.662254	0.21256	-3.11561	0.00183566	0.00769846
CTRG_00454|2097	1136.36	0.111927	0.262147	0.426964	0.669406	0.77089
MSTRG.1381.1|983|x|CTRG_00454-T|Supercontig_3.1_C_tropicalis_MYA-3404|ctrop	44.1037	-0.901165	0.417586	-2.15804	0.0309249	0.0766859
CTRG_00455|2613	2054.46	-0.0892847	0.17183	-0.519611	0.603335	0.71815
CTRG_00456|4314	2152.86	-0.488826	0.273464	-1.78753	0.0738514	0.152649
MSTRG.1385.1|846|u|NA|Supercontig_3.1_C_tropicalis_MYA-3404|ctrop	14.212	-2.99811	1.03054	-2.90925	0.00362297	0.013584
MSTRG.1386.1|298|u|NA|Supercontig_3.1_C_tropicalis_MYA-3404|ctrop	3.90712	-2.68197	1.52403	-1.75979	0.0784432	0.159598
CTRG_00457|2619	7415.08	-1.77677	0.314015	-5.65823	1.5294e-08	2.73727e-07
MSTRG.1388.1|432|u|NA|Supercontig_3.1_C_tropicalis_MYA-3404|ctrop	5.8378	-1.19281	1.5239	-0.782732	0.433785	0.576411
CTRG_00458|1929	2223.85	-1.51264	0.428446	-3.53052	0.000414743	0.00216903
MSTRG.1390.1|370|u|NA|Supercontig_3.1_C_tropicalis_MYA-3404|ctrop	0.253	-0.442905	4.68337	-0.0945697	0.924657	#N/A
CTRG_00459|1503	77.746	-1.66519	0.789243	-2.10986	0.0348704	0.0843523
MSTRG.1392.1|207|u|NA|Supercontig_3.1_C_tropicalis_MYA-3404|ctrop	0.360219	-2.25895	4.61737	-0.489228	0.62468	#N/A
CTRG_00460|1551	2716.47	0.439421	0.762389	0.576374	0.564363	0.68636
CTRG_00461|1629	2958.52	-0.894075	0.26168	-3.41667	0.000633915	0.00312821
CTRG_00462|660	0.776947	-0.457081	3.43999	-0.132873	0.894294	#N/A
CTRG_00463|420	0	#N/A	#N/A	#N/A	#N/A	#N/A
CTRG_00464|1425	6105.41	-1.42704	0.252776	-5.64549	1.64712e-08	2.91071e-07
MSTRG.1398.1|914|u|NA|Supercontig_3.1_C_tropicalis_MYA-3404|ctrop	1964.67	-0.577623	0.51013	-1.13231	0.257506	0.394867
CTRG_00465|486	325.713	-0.559802	0.264282	-2.11819	0.0341586	0.0829264
CTRG_00466|492	1466.45	-0.295301	0.239182	-1.23463	0.216969	0.347364
CTRG_00467|1779	794.84	-0.185007	0.258879	-0.714648	0.474827	0.612402
CTRG_00468|480	101.614	-0.223205	0.447905	-0.49833	0.618252	0.72995
MSTRG.1404.1|782|x|CTRG_00468-T|Supercontig_3.1_C_tropicalis_MYA-3404|ctrop	29.9378	0.0355453	0.493318	0.0720535	0.942559	0.966273
MSTRG.1405.1|671|u|NA|Supercontig_3.1_C_tropicalis_MYA-3404|ctrop	40.6258	-0.516046	0.654574	-0.788369	0.430481	0.573747
CTRG_00469|660	3067.38	-0.0641183	0.206993	-0.30976	0.756743	0.837787
MSTRG.1408.1|481|u|NA|Supercontig_3.1_C_tropicalis_MYA-3404|ctrop	5.41038	-0.234437	0.845108	-0.277405	0.781469	0.85557
CTRG_00470|963	3157.59	-0.253903	0.486331	-0.52208	0.601615	0.71661
CTRG_00471|654	280.748	-0.665167	0.493102	-1.34894	0.177355	0.29894
MSTRG.1412.1|213|x|CTRG_00471-T|Supercontig_3.1_C_tropicalis_MYA-3404|ctrop	2.84842	-3.59031	1.78888	-2.00701	0.0447483	0.102853
CTRG_00472|927	982.352	1.48138	0.370168	4.00191	6.28328e-05	0.000426025
CTRG_00473|969	1225.69	1.89435	0.332261	5.70139	1.18836e-08	2.19716e-07
CTRG_00474|1728	989.099	-1.14035	0.289218	-3.94288	8.05092e-05	0.000526815
CTRG_00475|2115	25.8867	-0.359077	0.43751	-0.820727	0.411802	0.55627
CTRG_00476|849	4.79982	2.11988	1.15737	1.83164	0.0670054	0.140999
MSTRG.1418.1|587|u|NA|Supercontig_3.1_C_tropicalis_MYA-3404|ctrop	15.9883	-1.61543	0.994173	-1.6249	0.104184	0.19871
CTRG_00477|2790	365.322	0.206793	0.433776	0.476727	0.633557	0.743163
MSTRG.1421.1|486|u|NA|Supercontig_3.1_C_tropicalis_MYA-3404|ctrop	7.20464	-1.80967	1.34513	-1.34534	0.178514	0.30029
CTRG_00478|3033	30.1028	-2.00671	0.789551	-2.54158	0.0110352	0.0339301
CTRG_00479|2361	1626.17	0.0262716	0.204614	0.128395	0.897836	0.936436
CTRG_00480|2892	903.983	-0.939992	0.257626	-3.64867	0.000263604	0.00147316
CTRG_00481|2481	1410.86	-0.131963	0.317172	-0.41606	0.677366	0.777707
MSTRG.1426.1|841|u|NA|Supercontig_3.1_C_tropicalis_MYA-3404|ctrop	384.937	-0.19998	0.265538	-0.753112	0.451382	0.592336
MSTRG.1428.1|1196|u|NA|Supercontig_3.1_C_tropicalis_MYA-3404|ctrop	28.4971	-2.92842	0.79574	-3.68012	0.000233121	0.00132128
CTRG_00482|402	12.3866	-0.811795	1.01185	-0.802286	0.422387	0.565925
MSTRG.1430.1|1159|u|NA|Supercontig_3.1_C_tropicalis_MYA-3404|ctrop	69.6235	0.495444	0.330033	1.5012	0.133305	0.240363
CTRG_00483|1068	428.941	0.0617964	0.228753	0.270145	0.787049	0.859304
MSTRG.1432.1|344|x|CTRG_00483-T|Supercontig_3.1_C_tropicalis_MYA-3404|ctrop	9.46618	-0.921673	0.821493	-1.12195	0.261884	0.399901
CTRG_00484|1089	307.495	-0.351843	0.218009	-1.61389	0.106551	0.20224
CTRG_00485|2043	7769.59	1.81459	0.14026	12.9373	2.77173e-38	1.01156e-35
CTRG_00486|1047	756.745	0.953746	0.376888	2.53058	0.0113874	0.0347459
MSTRG.1436.1|280|u|NA|Supercontig_3.1_C_tropicalis_MYA-3404|ctrop	2.52001	-4.17432	1.44351	-2.89179	0.00383059	0.0141897
MSTRG.1437.1|250|u|NA|Supercontig_3.1_C_tropicalis_MYA-3404|ctrop	0.506265	-0.663956	4.59091	-0.144624	0.885008	#N/A
CTRG_00487|531	1.87366	-2.48548	1.40519	-1.76879	0.076929	0.157077
MSTRG.1439.1|869|u|NA|Supercontig_3.1_C_tropicalis_MYA-3404|ctrop	10.9221	-4.38486	1.21325	-3.61415	0.000301329	0.00164994
CTRG_00488|1053	2499.88	-1.35473	0.445901	-3.03818	0.0023801	0.00963285
CTRG_00489|2394	3437.74	1.2021	0.430964	2.78932	0.00528185	0.0186207
CTRG_00490|771	811.869	-0.334995	0.250564	-1.33696	0.181235	0.303831
CTRG_00491|663	3683.91	-0.592209	0.390409	-1.51689	0.129294	0.234861
CTRG_00492|2313	3086.55	2.52366	0.632704	3.98869	6.64401e-05	0.000447591
CTRG_00493|2001	44.474	-0.955818	0.597747	-1.59903	0.109813	0.20686
CTRG_00494|1473	2743.62	1.03718	0.40672	2.5501	0.0107691	0.0332583
CTRG_00495|1698	2853.6	2.0589	0.488612	4.21377	2.51148e-05	0.000192603
CTRG_00496|1608	3383.21	-0.0504954	0.151625	-0.333027	0.739114	0.825126
CTRG_00497|1023	809.064	-0.409137	0.178029	-2.29815	0.0215531	0.0581353
MSTRG.1452.1|496|x|CTRG_00497-T|Supercontig_3.1_C_tropicalis_MYA-3404|ctrop	5.16424	0.429869	0.94606	0.454378	0.649557	0.754976
CTRG_00498|978	852.378	-0.396121	0.554444	-0.714447	0.474951	0.612402
CTRG_00499|447	254.99	2.62857	0.306633	8.57234	1.014e-17	7.09296e-16
MSTRG.1459.1|485|u|NA|Supercontig_3.1_C_tropicalis_MYA-3404|ctrop	6.68974	0.0174348	0.896324	0.0194515	0.984481	0.993476
CTRG_00500|573	1494.57	-0.351633	0.256248	-1.37224	0.169989	0.289194
MSTRG.1461.1|414|u|NA|Supercontig_3.1_C_tropicalis_MYA-3404|ctrop	0.895101	-1.47864	2.27188	-0.650846	0.515146	#N/A
MSTRG.1462.1|716|u|NA|Supercontig_3.1_C_tropicalis_MYA-3404|ctrop	15.3934	-0.722136	0.718239	-1.00543	0.314692	0.457545
MSTRG.1463.1|400|u|NA|Supercontig_3.1_C_tropicalis_MYA-3404|ctrop	2.99982	-2.26565	1.41444	-1.6018	0.109199	0.206089
MSTRG.1464.1|798|u|NA|Supercontig_3.1_C_tropicalis_MYA-3404|ctrop	8.79772	-1.63659	0.816493	-2.00441	0.045026	0.103378
MSTRG.1465.1|1521|u|NA|Supercontig_3.1_C_tropicalis_MYA-3404|ctrop	14.7756	-0.0851907	0.622909	-0.136763	0.891218	0.931965
CTRG_00501|906	547.854	-0.256339	0.373846	-0.685682	0.492914	0.627086
CTRG_00502|771	3242.35	0.0497949	0.246033	0.202392	0.839611	0.897452
CTRG_00503|1755	196.368	0.319742	0.165688	1.92979	0.0536332	0.118317
CTRG_00504|1911	982.335	-0.231832	0.176734	-1.31175	0.189603	0.314345
CTRG_00505|1350	320.27	0.510827	0.348642	1.46519	0.142869	0.2537
CTRG_00506|465	281.384	-0.393905	0.542354	-0.726288	0.467662	0.606077
CTRG_00507|2172	9242.8	0.445401	0.430246	1.03522	0.300565	0.44231
MSTRG.1473.1|925|u|NA|Supercontig_3.1_C_tropicalis_MYA-3404|ctrop	78.5945	-0.947751	0.924585	-1.02506	0.305337	0.44792
CTRG_00508|1326	3589.65	0.753103	0.194339	3.87521	0.000106534	0.000666848
CTRG_00509|1059	638.887	-1.19823	0.208177	-5.75582	8.62244e-09	1.64462e-07
CTRG_00510|888	2770.73	1.98088	0.360337	5.49731	3.85627e-08	6.20106e-07
MSTRG.1478.1|482|x|CTRG_00510-T|Supercontig_3.1_C_tropicalis_MYA-3404|ctrop	1.34833	-0.937746	1.56377	-0.599671	0.548726	0.6735
CTRG_00511|3717	3376.3	-0.578907	0.337269	-1.71645	0.0860791	0.171667
CTRG_00512|1596	41021.9	1.32173	0.494351	2.67367	0.00750255	0.0247928
CTRG_00513|1521	12250.5	0.944673	0.515225	1.83351	0.0667261	0.140516
CTRG_00514|1446	3051.94	1.29096	0.539631	2.3923	0.0167431	0.0477871
MSTRG.1483.1|568|u|NA|Supercontig_3.1_C_tropicalis_MYA-3404|ctrop	43.4763	1.26823	0.660062	1.92138	0.0546835	0.120049
CTRG_00515|1497	7871.64	2.56244	0.54594	4.69363	2.68397e-06	2.68846e-05
CTRG_00516|288	155.213	1.68398	0.458755	3.67075	0.000241836	0.00136423
CTRG_00517|1419	13336.3	-0.895577	0.282586	-3.16922	0.00152848	0.00658823
MSTRG.1488.1|700|u|NA|Supercontig_3.1_C_tropicalis_MYA-3404|ctrop	8.52612	-2.45357	1.05563	-2.32428	0.0201105	0.0550578
MSTRG.1491.1|275|x|CTRG_00518-T|Supercontig_3.1_C_tropicalis_MYA-3404|ctrop	29.4843	-0.741447	1.56203	-0.474669	0.635023	0.744363
CTRG_00518|861	688.239	0.75054	0.306347	2.44997	0.0142869	0.0420492
MSTRG.1493.1|427|x|CTRG_00519-T|Supercontig_3.1_C_tropicalis_MYA-3404|ctrop	495.154	-0.481422	0.855165	-0.562958	0.573463	0.694632
CTRG_00519|237	8549.1	-1.15577	0.712692	-1.62169	0.10487	0.199836
MSTRG.1496.1|459|x|CTRG_00520-T|Supercontig_3.1_C_tropicalis_MYA-3404|ctrop	47.194	0.29783	0.775159	0.384217	0.700817	0.795492
CTRG_00520|747	53448.2	1.27853	0.560637	2.28049	0.0225787	0.0602816
MSTRG.1498.1|1724|x|CTRG_00521-T|Supercontig_3.1_C_tropicalis_MYA-3404|ctrop	210.915	0.368344	0.246384	1.495	0.134915	0.242708
CTRG_00521|1704	638.903	1.23258	0.51461	2.39517	0.0166124	0.0474947
CTRG_00522|4107	3221.58	-0.246412	0.170442	-1.44572	0.148256	0.261112
MSTRG.1501.1|203|u|NA|Supercontig_3.1_C_tropicalis_MYA-3404|ctrop	4.47577	-0.119161	0.908199	-0.131206	0.895612	0.935339
CTRG_00523|333	4344.82	-1.1616	0.188001	-6.17866	6.46478e-10	1.53292e-08
CTRG_00524|4005	16623.9	1.12173	0.234929	4.77475	1.79931e-06	1.89266e-05
CTRG_00525|270	3067.73	2.05932	0.608212	3.38586	0.000709543	0.00343478
MSTRG.1505.1|283|x|CTRG_00525-T|Supercontig_3.1_C_tropicalis_MYA-3404|ctrop	1.29794	1.82672	2.13412	0.855962	0.392019	0.536629
CTRG_00526|1614	859.034	-0.884956	0.158964	-5.56701	2.59145e-08	4.41009e-07
CTRG_00527|630	1959.18	-1.00876	0.314471	-3.2078	0.00133754	0.00588435
CTRG_00528|447	1668.85	1.54393	0.26459	5.83518	5.3733e-09	1.08422e-07
CTRG_00529|2616	647.016	0.44227	0.190044	2.3272	0.0199546	0.0548045
CTRG_00530|1764	1734.87	0.244811	0.298456	0.820258	0.412069	0.556378
CTRG_00531|2046	1412.73	0.608239	0.219226	2.77449	0.00552891	0.0193653
CTRG_00532|1506	1495.59	-0.355269	0.447345	-0.794171	0.427096	0.570263
CTRG_00533|1107	6478.2	-1.46002	0.506108	-2.8848	0.00391662	0.0144418
CTRG_00534|1137	303.311	-3.93032	0.636891	-6.1711	6.78186e-10	1.59459e-08
MSTRG.1516.1|771|x|CTRG_00535-T|Supercontig_3.1_C_tropicalis_MYA-3404|ctrop	15.4877	1.40735	0.771598	1.82394	0.0681606	0.142928
CTRG_00535|792	8776.15	-2.57659	0.272631	-9.45082	3.36182e-21	3.17069e-19
MSTRG.1519.1|1409|u|NA|Supercontig_3.1_C_tropicalis_MYA-3404|ctrop	35.1356	-2.27449	0.536041	-4.24313	2.20427e-05	0.000172761
MSTRG.1520.1|2006|u|NA|Supercontig_3.1_C_tropicalis_MYA-3404|ctrop	19.2557	-2.78084	0.709707	-3.91829	8.918e-05	0.000574944
MSTRG.1521.1|807|u|NA|Supercontig_3.1_C_tropicalis_MYA-3404|ctrop	61.0337	2.64232	0.868502	3.04238	0.00234712	0.00950453
CTRG_00536|711	96.4148	3.43904	0.996772	3.45017	0.000560226	0.00280559
CTRG_00537|831	536.29	-0.67743	0.614743	-1.10197	0.270474	0.408923
CTRG_00538|2700	251.458	-1.40421	0.33288	-4.21838	2.46068e-05	0.000189322
CTRG_00539|2880	961.259	-0.0428491	0.168594	-0.254156	0.799375	0.869341
CTRG_00540|1059	721.012	0.399956	0.24967	1.60194	0.109169	0.206089
CTRG_00541|1233	2180.29	-1.45098	0.394645	-3.67667	0.000236295	0.00133656
CTRG_00542|993	1829.37	-1.25899	0.291324	-4.32162	1.54889e-05	0.000126227
CTRG_00543|1113	785.23	-0.307943	0.127278	-2.41945	0.0155439	0.0449916
MSTRG.1530.1|560|u|NA|Supercontig_3.1_C_tropicalis_MYA-3404|ctrop	63.7463	0.335144	0.392671	0.853499	0.393383	0.537969
CTRG_00544|633	22.417	-0.663093	0.631379	-1.05023	0.293612	0.434671
CTRG_00545|360	0	#N/A	#N/A	#N/A	#N/A	#N/A
CTRG_00546|912	374.043	-0.0916082	0.308254	-0.297184	0.766326	0.844941
MSTRG.1534.1|743|x|CTRG_00547-T|Supercontig_3.1_C_tropicalis_MYA-3404|ctrop	3.70906	-3.54896	1.45854	-2.43322	0.014965	0.0435563
CTRG_00547|1137	423.227	-4.88194	0.662729	-7.36642	1.75269e-13	6.97254e-12
CTRG_00548|276	904.002	-0.286417	0.330595	-0.866368	0.386288	0.530688
CTRG_00549|735	966.795	0.377359	0.249445	1.51279	0.130332	0.236082
CTRG_00550|903	1250.8	0.637956	0.220238	2.89667	0.00377146	0.014014
CTRG_00551|2784	2365.01	-0.919888	0.263593	-3.4898	0.000483379	0.0024771
CTRG_00552|405	1.65335	-1.28588	1.93763	-0.663637	0.506923	0.637992
CTRG_00553|3978	633.928	-0.210485	0.267733	-0.786176	0.431764	0.574909
MSTRG.1542.1|1295|u|NA|Supercontig_3.1_C_tropicalis_MYA-3404|ctrop	8.33772	-1.569	0.748187	-2.09707	0.0359876	0.0862687
MSTRG.1543.1|281|u|NA|Supercontig_3.1_C_tropicalis_MYA-3404|ctrop	2.01552	-1.30393	1.67872	-0.776743	0.43731	0.579994
CTRG_00554|1728	91.6393	-3.51299	1.28574	-2.73227	0.00628992	0.0215676
CTRG_00555|681	3401.52	0.155429	0.226866	0.685115	0.493271	0.627351
MSTRG.1546.1|239|u|NA|Supercontig_3.1_C_tropicalis_MYA-3404|ctrop	0.286821	-0.436704	4.65954	-0.0937225	0.92533	#N/A
CTRG_00556|1119	80027	-0.273575	0.353792	-0.773264	0.439366	0.581618
MSTRG.1549.1|221|x|CTRG_00556-T|Supercontig_3.1_C_tropicalis_MYA-3404|ctrop	6.9316	-2.83344	1.23071	-2.30228	0.0213191	0.0576523
CTRG_00557|2241	2417.66	-0.113047	0.272794	-0.414404	0.678578	0.778353
CTRG_00558|1728	116.417	-3.55633	1.26262	-2.81662	0.00485319	0.0172837
MSTRG.1553.1|1036|x|CTRG_00559-T|Supercontig_3.1_C_tropicalis_MYA-3404|ctrop	23.4303	-0.662792	0.591294	-1.12092	0.262323	0.399989
CTRG_00559|1662	283.288	-0.901393	0.587413	-1.53451	0.124904	0.228668
CTRG_00560|909	2047.15	-0.788884	0.565897	-1.39404	0.163305	0.280685
CTRG_00561|900	850.06	-2.57934	0.508465	-5.0728	3.92005e-07	4.91852e-06
CTRG_00562|423	1365.58	-0.0556076	0.381203	-0.145874	0.884021	0.926517
CTRG_00563|852	283.723	-0.22541	0.64267	-0.35074	0.725784	0.815559
CTRG_00564|1896	2998.39	-0.348466	0.294291	-1.18409	0.236379	0.370526
MSTRG.1560.1|382|x|CTRG_00565-T|Supercontig_3.1_C_tropicalis_MYA-3404|ctrop	21.9584	0.0660952	0.991684	0.0666494	0.946861	0.969262
CTRG_00565|1914	1648.73	0.576082	0.183293	3.14296	0.0016725	0.00710901
MSTRG.1562.1|1329|u|NA|Supercontig_3.1_C_tropicalis_MYA-3404|ctrop	75.4091	-0.202346	0.684583	-0.295576	0.767554	0.845629
MSTRG.1563.1|572|u|NA|Supercontig_3.1_C_tropicalis_MYA-3404|ctrop	6.72848	0.761887	0.954109	0.798532	0.424562	0.568203
MSTRG.1564.1|232|u|NA|Supercontig_3.1_C_tropicalis_MYA-3404|ctrop	0.138621	0	4.71161	0	1	#N/A
CTRG_00566|1197	453.208	0.833251	0.281031	2.96498	0.00302704	0.0117634
CTRG_00567|2010	2630.73	-0.00558704	0.146262	-0.0381989	0.969529	0.983828
MSTRG.1567.1|614|u|NA|Supercontig_3.1_C_tropicalis_MYA-3404|ctrop	16.5619	0.146536	0.694245	0.211073	0.83283	0.89225
CTRG_00568|462	330.595	-0.335624	0.507336	-0.661542	0.508265	0.638966
MSTRG.1569.1|1146|u|NA|Supercontig_3.1_C_tropicalis_MYA-3404|ctrop	6.3528	0.358822	0.878367	0.40851	0.682899	0.78192
MSTRG.1570.1|761|u|NA|Supercontig_3.1_C_tropicalis_MYA-3404|ctrop	8.14208	0.317	1.0494	0.302077	0.762593	0.842024
MSTRG.1571.1|497|u|NA|Supercontig_3.1_C_tropicalis_MYA-3404|ctrop	2.89672	2.81699	1.25236	2.24934	0.0244909	0.0641225
MSTRG.1572.1|1420|u|NA|Supercontig_3.1_C_tropicalis_MYA-3404|ctrop	1029.32	-0.800043	0.240683	-3.32405	0.000887216	0.0041933
MSTRG.1573.1|524|u|NA|Supercontig_3.1_C_tropicalis_MYA-3404|ctrop	7.38176	-2.22384	1.31311	-1.69358	0.090346	0.177769
CTRG_00569|1296	3683.96	-1.21683	0.748645	-1.62537	0.104083	0.198584
MSTRG.1575.1|1038|x|CTRG_00570-T|Supercontig_3.1_C_tropicalis_MYA-3404|ctrop	13.9358	-1.04486	0.833644	-1.25336	0.210073	0.338976
CTRG_00570|1482	314.841	-0.532585	0.224789	-2.36926	0.0178235	0.0502218
MSTRG.1577.1|2033|u|NA|Supercontig_3.1_C_tropicalis_MYA-3404|ctrop	509.715	0.137521	0.293297	0.468878	0.639157	0.747117
CTRG_00571|570	6296.05	-0.626861	0.222745	-2.81426	0.00488904	0.0173892
CTRG_00572|600	1144.17	0.456883	0.209562	2.18018	0.0292443	0.0733423
MSTRG.1580.1|652|x|CTRG_00572-T|Supercontig_3.1_C_tropicalis_MYA-3404|ctrop	29.2746	-0.567832	0.736312	-0.771184	0.440598	0.582941
CTRG_00573|1896	2289.1	-0.646979	0.324077	-1.99637	0.0458936	0.10486
CTRG_00574|1686	1912.07	-0.119715	0.181037	-0.661276	0.508436	0.638989
CTRG_00575|2148	4854.09	3.02284	0.553598	5.46035	4.75205e-08	7.45469e-07
CTRG_00576|2820	1452.85	-0.411829	0.152408	-2.70215	0.00688919	0.0232147
CTRG_00577|2637	2351.37	0.0105536	0.255521	0.0413021	0.967055	0.982149
CTRG_00578|1044	766.17	-0.149408	0.461399	-0.323815	0.746078	0.830031
CTRG_00579|864	8213.42	-1.27263	0.409646	-3.10665	0.00189219	0.00790202
MSTRG.1588.1|436|x|CTRG_00579-T|Supercontig_3.1_C_tropicalis_MYA-3404|ctrop	3.58972	-1.35837	1.39999	-0.970275	0.331909	0.476247
CTRG_00580|1143	5250.75	-3.40987	0.76966	-4.43035	9.40782e-06	8.06632e-05
MSTRG.1591.1|318|x|CTRG_00581-T|Supercontig_3.1_C_tropicalis_MYA-3404|ctrop	31.6534	-1.4488	0.695294	-2.08373	0.0371848	0.0884691
CTRG_00581|873	1720.85	-1.45922	0.191207	-7.63163	2.31803e-14	1.05748e-12
CTRG_00582|651	1548.93	-2.18341	0.453277	-4.81694	1.45779e-06	1.58506e-05
CTRG_00583|516	1479.73	-0.816382	0.35183	-2.32039	0.0203199	0.0554864
MSTRG.1595.1|300|x|CTRG_00583-T|Supercontig_3.1_C_tropicalis_MYA-3404|ctrop	4.65053	-1.94668	1.44253	-1.34949	0.177179	0.298856
CTRG_00584|597	13572.9	-0.444383	0.372458	-1.19311	0.232827	0.366395
CTRG_00585|3480	3980.54	1.24726	0.50261	2.48156	0.0130808	0.0390053
CTRG_00586|1485	671.921	-0.238242	0.175513	-1.3574	0.174653	0.295513
CTRG_00587|2457	1548.02	-0.848782	0.452085	-1.87748	0.0604519	0.130379
CTRG_00588|420	7.97836	0.982723	0.788221	1.24676	0.212485	0.342167
CTRG_00589|600	307.661	-0.171922	0.183182	-0.938533	0.347971	0.491067
CTRG_00590|795	2430.56	0.225139	0.307639	0.731828	0.464274	0.603488
MSTRG.1602.1|700|u|NA|Supercontig_3.1_C_tropicalis_MYA-3404|ctrop	11.6045	1.10337	0.986299	1.11869	0.263271	0.40077
MSTRG.1603.1|1570|u|NA|Supercontig_3.1_C_tropicalis_MYA-3404|ctrop	55.0278	0.717903	0.504474	1.42307	0.154715	0.269715
CTRG_00591|1614	1619.41	-0.092295	0.481182	-0.191809	0.847892	0.902855
CTRG_00592|1323	2405.1	2.31567	0.59914	3.86499	0.000111092	0.000691254
CTRG_00593|579	963.446	-0.583197	0.220723	-2.64222	0.00823648	0.0267248
CTRG_00594|1662	1770.48	0.695167	0.390278	1.78121	0.0748781	0.154134
CTRG_00595|2247	3446.04	2.86524	0.58103	4.93132	8.16768e-07	9.47299e-06
CTRG_00596|678	5310.14	0.434618	0.417346	1.04138	0.297698	0.439247
CTRG_00597|957	703.846	0.239188	0.339837	0.70383	0.481539	0.617385
CTRG_00598|915	2298.51	0.303079	0.121244	2.49974	0.0124286	0.0373524
CTRG_00599|1047	986.443	-0.916353	0.315629	-2.90326	0.00369304	0.0138082
CTRG_00600|705	9.7319	0.902277	0.640838	1.40796	0.159142	0.27526
CTRG_00601|1653	25872.8	-0.413967	0.177113	-2.3373	0.0194236	0.0538803
CTRG_00602|384	209.901	1.33404	0.385567	3.45994	0.000540292	0.00272385
MSTRG.1617.1|610|x|CTRG_00602-T|Supercontig_3.1_C_tropicalis_MYA-3404|ctrop	16.8122	1.47898	1.21251	1.21977	0.222552	0.353674
CTRG_00603|1269	1181.77	-0.0211284	0.223663	-0.0944652	0.92474	0.954299
CTRG_00604|1134	161.787	-1.85099	0.548606	-3.37398	0.000740892	0.00356894
CTRG_00605|705	137.95	0.447746	0.332032	1.3485	0.177496	0.299118
MSTRG.1622.1|228|u|NA|Supercontig_3.1_C_tropicalis_MYA-3404|ctrop	0.816555	0.114443	1.72543	0.0663271	0.947117	#N/A
CTRG_00606|1515	665.767	0.0538496	0.219157	0.245712	0.805905	0.873865
CTRG_00607|603	46.4476	-0.713671	0.339136	-2.10438	0.0353455	0.0852471
MSTRG.1626.1|789|x|CTRG_00608-T|Supercontig_3.1_C_tropicalis_MYA-3404|ctrop	6.08341	-2.67457	1.43906	-1.85855	0.0630904	0.134822
CTRG_00608|2079	1214.98	0.745659	0.248535	3.00022	0.00269783	0.0107069
MSTRG.1628.1|1477|u|NA|Supercontig_3.1_C_tropicalis_MYA-3404|ctrop	140.604	1.63138	0.398864	4.09005	4.31273e-05	0.000309147
MSTRG.1629.1|1203|u|NA|Supercontig_3.1_C_tropicalis_MYA-3404|ctrop	12.7381	1.10523	0.698339	1.58265	0.113501	0.212615
MSTRG.1630.1|714|u|NA|Supercontig_3.1_C_tropicalis_MYA-3404|ctrop	11.1661	-1.21113	0.869503	-1.39289	0.163652	0.281092
MSTRG.1631.1|900|u|NA|Supercontig_3.1_C_tropicalis_MYA-3404|ctrop	15.2451	2.29058	0.542443	4.22271	2.41382e-05	0.000186571
MSTRG.1632.1|689|u|NA|Supercontig_3.1_C_tropicalis_MYA-3404|ctrop	4.88882	-2.54726	1.55536	-1.63773	0.101477	0.194876
CTRG_00609|1920	717.541	2.17951	0.349759	6.23147	4.62072e-10	1.12424e-08
CTRG_00610|651	2385.93	-0.723558	0.228933	-3.16057	0.00157462	0.00676427
CTRG_00611|1869	2517.11	-0.652435	0.241904	-2.69708	0.00699504	0.023449
CTRG_00612|1968	633.683	2.19151	0.607535	3.60722	0.000309496	0.0016842
CTRG_00613|1710	21644.2	-2.97467	0.302318	-9.83953	7.60669e-23	9.12151e-21
MSTRG.1638.1|273|u|NA|Supercontig_3.1_C_tropicalis_MYA-3404|ctrop	3.40451	0.181433	1.70087	0.106671	0.91505	0.947678
MSTRG.1639.1|321|x|CTRG_00614-T|Supercontig_3.1_C_tropicalis_MYA-3404|ctrop	4.82932	-3.52284	1.40435	-2.50852	0.0121238	0.036607
CTRG_00614|480	564.922	-5.82509	0.412147	-14.1335	2.36015e-45	1.32074e-42
CTRG_00615|468	254.977	-6.67639	0.616612	-10.8275	2.54911e-27	4.65158e-25
CTRG_00616|648	1491.03	0.221614	0.344762	0.642802	0.520353	0.64989
CTRG_00617|417	1318.38	-0.714983	0.17712	-4.03671	5.42062e-05	0.000373876
CTRG_00618|2550	174.337	1.22506	0.264974	4.62333	3.77631e-06	3.61441e-05
CTRG_00619|825	697.205	-0.287644	0.129155	-2.22712	0.0259394	0.0670366
CTRG_00620|1053	5396.32	-1.44353	0.194432	-7.42433	1.13355e-13	4.57453e-12
CTRG_00621|1041	4922.95	-2.34026	0.257626	-9.08396	1.04699e-19	8.78841e-18
CTRG_00622|1110	681.29	-0.354468	0.214413	-1.6532	0.0982904	0.19006
CTRG_00623|1968	0.118031	-0.421699	4.68374	-0.0900348	0.92826	#N/A
CTRG_00624|2688	256.717	0.00656697	0.28188	0.0232971	0.981413	0.991692
MSTRG.1651.1|279|u|NA|Supercontig_3.1_C_tropicalis_MYA-3404|ctrop	10.8928	0.302723	0.765912	0.395245	0.692662	0.789544
MSTRG.1652.1|289|u|NA|Supercontig_3.1_C_tropicalis_MYA-3404|ctrop	0	#N/A	#N/A	#N/A	#N/A	#N/A
CTRG_00625|783	1431.68	2.81885	0.64416	4.37602	1.20868e-05	0.000101052
MSTRG.1654.1|696|x|CTRG_00625-T|Supercontig_3.1_C_tropicalis_MYA-3404|ctrop	31.2574	-0.583333	0.642868	-0.907392	0.3642	0.509006
MSTRG.1656.1|1209|u|NA|Supercontig_3.1_C_tropicalis_MYA-3404|ctrop	14.313	-1.05577	0.701617	-1.50476	0.132385	0.239028
MSTRG.1657.1|433|u|NA|Supercontig_3.1_C_tropicalis_MYA-3404|ctrop	6.53991	-1.98146	1.19363	-1.66003	0.0969089	0.187821
MSTRG.1658.1|1560|u|NA|Supercontig_3.1_C_tropicalis_MYA-3404|ctrop	53.9687	-1.08518	0.547802	-1.98096	0.0475953	0.107831
MSTRG.1659.1|846|u|NA|Supercontig_3.1_C_tropicalis_MYA-3404|ctrop	25.0478	-0.800821	0.631756	-1.26761	0.204936	0.33222
CTRG_00626|1737	5472.75	-0.318342	0.285155	-1.11638	0.264258	0.401626
CTRG_00627|1449	13146.8	0.925018	0.302623	3.05666	0.00223815	0.00915548
MSTRG.1662.1|281|x|CTRG_00628-T|Supercontig_3.1_C_tropicalis_MYA-3404|ctrop	25.4987	-0.852149	0.700388	-1.21668	0.223726	0.355106
CTRG_00628|453	178.463	-0.456827	0.407528	-1.12097	0.2623	0.399989
CTRG_00629|813	786.919	0.101981	0.252749	0.403487	0.68659	0.784151
CTRG_00630|1170	4012.49	-0.344022	0.379506	-0.906498	0.364672	0.509256
MSTRG.1666.1|1674|u|NA|Supercontig_3.1_C_tropicalis_MYA-3404|ctrop	217.631	0.511604	0.25316	2.02088	0.0432927	0.100331
CTRG_00631|1941	748	0.0410632	0.212685	0.193071	0.846903	0.902093
CTRG_00632|2067	74.1012	-0.110725	0.373462	-0.296482	0.766862	0.845199
CTRG_00633|1791	582.698	0.174619	0.419253	0.416499	0.677045	0.777657
CTRG_00634|1335	818.816	0.271785	0.383628	0.70846	0.47866	0.615105
CTRG_00635|786	1385.18	0.389824	0.29769	1.3095	0.190366	0.315111
CTRG_00636|693	1475.51	-0.314509	0.188679	-1.6669	0.0955344	0.185844
CTRG_00637|684	2469.3	-0.568125	0.232021	-2.44859	0.0143415	0.0421361
MSTRG.1676.1|818|x|CTRG_00638-T|Supercontig_3.1_C_tropicalis_MYA-3404|ctrop	13.2215	-3.43887	1.05109	-3.27171	0.00106899	0.00489
CTRG_00638|3807	307.305	-0.849115	0.474953	-1.78779	0.0738099	0.152639
CTRG_00639|726	307.909	0.0960893	0.278681	0.344801	0.730244	0.818587
CTRG_00640|1311	492.119	-0.0336457	0.268314	-0.125397	0.900209	0.937979
CTRG_00641|408	592.393	0.107413	0.258831	0.414994	0.678147	0.778283
CTRG_00642|2376	3251.95	-2.64186	0.785306	-3.36412	0.000767878	0.00368318
CTRG_00643|1536	14600.4	0.215026	0.206253	1.04254	0.297163	0.438535
MSTRG.1683.1|206|x|CTRG_00644-T|Supercontig_3.1_C_tropicalis_MYA-3404|ctrop	1.86715	3.94156	1.69863	2.32044	0.0203173	0.0554864
CTRG_00644|1527	950.541	-0.399274	0.228201	-1.74966	0.0801769	0.162053
CTRG_00645|1014	619.149	0.193882	0.298653	0.649188	0.516217	0.646349
CTRG_00646|1083	1122.8	-0.321776	0.350294	-0.918589	0.35831	0.502197
MSTRG.1688.1|597|x|CTRG_00647-T|Supercontig_3.1_C_tropicalis_MYA-3404|ctrop	8.79766	0.183749	1.20586	0.15238	0.878887	0.922749
CTRG_00647|1038	1524.65	0.447537	0.197015	2.27159	0.0231112	0.0614103
MSTRG.1689.1|346|x|CTRG_00647-T|Supercontig_3.1_C_tropicalis_MYA-3404|ctrop	25.4739	-1.37573	0.873825	-1.57437	0.115401	0.215357
CTRG_00648|1380	1032.72	-0.469842	0.464832	-1.01078	0.312123	0.455091
CTRG_00649|1437	4522.5	-1.35823	0.583156	-2.3291	0.0198538	0.0545892
CTRG_00650|882	664.98	0.606157	0.249845	2.42613	0.0152609	0.0442792
CTRG_00651|1953	5414.08	-0.677624	0.301652	-2.24637	0.0246801	0.0644572
MSTRG.1698.1|480|u|NA|Supercontig_3.1_C_tropicalis_MYA-3404|ctrop	114.753	-0.887021	0.503234	-1.76264	0.077961	0.158797
MSTRG.1699.1|450|u|NA|Supercontig_3.1_C_tropicalis_MYA-3404|ctrop	1.76962	0.758943	1.44526	0.525124	0.599497	0.714945
MSTRG.1700.1|224|u|NA|Supercontig_3.1_C_tropicalis_MYA-3404|ctrop	3.13162	-0.625775	1.63934	-0.381722	0.702667	0.796945
MSTRG.1701.1|661|u|NA|Supercontig_3.1_C_tropicalis_MYA-3404|ctrop	11.4337	-0.551667	0.948521	-0.581607	0.560831	0.683564
MSTRG.1702.1|385|u|NA|Supercontig_3.1_C_tropicalis_MYA-3404|ctrop	1.22341	3.18129	2.04274	1.55736	0.119385	0.220877
CTRG_00652|2418	1.56974	-1.40966	1.77197	-0.795535	0.426302	0.569715
CTRG_00653|861	366.934	-0.406289	0.353391	-1.14969	0.250272	0.386986
CTRG_00654|2253	5025.16	-0.0804317	0.300617	-0.267556	0.789041	0.860923
MSTRG.1708.1|303|u|NA|Supercontig_3.1_C_tropicalis_MYA-3404|ctrop	0.950912	-0.849222	2.10358	-0.403704	0.686431	0.784145
MSTRG.1709.1|1279|u|NA|Supercontig_3.1_C_tropicalis_MYA-3404|ctrop	451.401	0.239713	0.355352	0.674578	0.499944	0.632103
MSTRG.1710.1|578|u|NA|Supercontig_3.1_C_tropicalis_MYA-3404|ctrop	9.76562	1.01909	0.86473	1.1785	0.238596	0.373164
MSTRG.1711.1|976|u|NA|Supercontig_3.1_C_tropicalis_MYA-3404|ctrop	506.258	-0.377987	0.286034	-1.32148	0.186342	0.310035
MSTRG.1712.1|1361|u|NA|Supercontig_3.1_C_tropicalis_MYA-3404|ctrop	115.341	0.0212526	0.306293	0.0693867	0.944682	0.967765
MSTRG.1713.1|2454|u|NA|Supercontig_3.1_C_tropicalis_MYA-3404|ctrop	50.6165	-1.88274	0.407192	-4.62372	3.76925e-06	3.61176e-05
MSTRG.1714.1|1570|u|NA|Supercontig_3.1_C_tropicalis_MYA-3404|ctrop	4.36799	-1.10505	0.979493	-1.12818	0.259242	0.397151
MSTRG.1715.1|262|u|NA|Supercontig_3.1_C_tropicalis_MYA-3404|ctrop	0.314743	0	4.71161	0	1	#N/A
MSTRG.1716.1|598|u|NA|Supercontig_3.1_C_tropicalis_MYA-3404|ctrop	6.90974	3.95824	1.26106	3.13882	0.00169628	0.00719847
MSTRG.1717.1|800|u|NA|Supercontig_3.1_C_tropicalis_MYA-3404|ctrop	17.9808	-1.79821	1.33623	-1.34573	0.178389	0.300243
MSTRG.1718.1|413|u|NA|Supercontig_3.1_C_tropicalis_MYA-3404|ctrop	6.04169	-1.9827	1.28213	-1.54641	0.122006	0.22458
MSTRG.1719.1|329|u|NA|Supercontig_3.1_C_tropicalis_MYA-3404|ctrop	2.28282	-1.56606	1.59552	-0.981538	0.326328	0.470736
MSTRG.1720.1|712|u|NA|Supercontig_3.1_C_tropicalis_MYA-3404|ctrop	0.417222	0.0279282	3.76872	0.00741053	0.994087	#N/A
MSTRG.1721.1|1287|u|NA|Supercontig_3.1_C_tropicalis_MYA-3404|ctrop	91.6904	0.569204	0.532832	1.06826	0.285402	0.426124
MSTRG.1722.1|265|u|NA|Supercontig_3.1_C_tropicalis_MYA-3404|ctrop	0.244962	0	4.71161	0	1	#N/A
MSTRG.1723.1|1365|u|NA|Supercontig_3.1_C_tropicalis_MYA-3404|ctrop	448.834	0.193291	0.366072	0.528014	0.59749	0.713519
CTRG_00655|2253	2482.14	0.238488	0.302115	0.789394	0.429882	0.573238
CTRG_00656|3927	1851.73	-0.173928	0.301461	-0.57695	0.563973	0.686185
CTRG_00657|1335	2087.05	-0.567177	0.304731	-1.86124	0.062711	0.134182
MSTRG.1727.1|528|x|CTRG_00657-T|Supercontig_3.1_C_tropicalis_MYA-3404|ctrop	442.64	-1.15874	0.374747	-3.09205	0.0019878	0.00823981
CTRG_00658|3120	4839.27	-1.02465	0.219262	-4.67316	2.96607e-06	2.92657e-05
CTRG_00659|1131	4.80416	-4.02637	1.61649	-2.49081	0.0127453	0.0381951
CTRG_00660|1290	3428.21	-1.38224	0.541026	-2.55484	0.0106236	0.0328751
MSTRG.1731.1|715|u|NA|Supercontig_3.1_C_tropicalis_MYA-3404|ctrop	27.9683	-1.37751	0.938866	-1.46721	0.14232	0.252939
MSTRG.1732.1|871|u|NA|Supercontig_3.1_C_tropicalis_MYA-3404|ctrop	129.916	0.268876	0.357045	0.75306	0.451414	0.592336
CTRG_00661|2259	235.001	-0.164305	0.486101	-0.338006	0.735359	0.822575
CTRG_00662|1389	1385.58	3.94506	0.775894	5.08454	3.68522e-07	4.67684e-06
CTRG_00663|1551	7819.9	1.81542	0.623651	2.91095	0.00360331	0.0135272
MSTRG.1737.1|305|u|NA|Supercontig_3.1_C_tropicalis_MYA-3404|ctrop	221.287	-0.0352594	0.218581	-0.161311	0.871849	0.918279
CTRG_00664|933	835.952	-0.145186	0.21224	-0.684065	0.493934	0.627623
CTRG_00665|780	3501.8	-0.604338	0.238665	-2.53216	0.0113363	0.0346402
CTRG_00666|756	1423.49	-0.71099	0.169083	-4.20497	2.61117e-05	0.000199437
CTRG_00667|3321	2393.18	1.01217	0.229495	4.41041	1.03174e-05	8.77448e-05
CTRG_00668|1911	1263.96	-1.06991	0.201083	-5.32072	1.03357e-07	1.47799e-06
CTRG_00669|2631	435.743	0.789779	0.242504	3.25676	0.00112691	0.0051159
CTRG_00670|768	8189.25	-1.25107	0.16143	-7.74993	9.19402e-15	4.59373e-13
CTRG_00671|1600	24283.7	0.077082	0.311052	0.247811	0.804281	0.872555
MSTRG.1746.1|689|x|CTRG_00672-T|Supercontig_3.1_C_tropicalis_MYA-3404|ctrop	14.5611	1.73736	0.579037	3.00044	0.00269594	0.0107047
CTRG_00672|495	861.792	-0.0373807	0.1592	-0.234803	0.814362	0.879989
CTRG_00673|996	1785.38	-0.287026	0.115607	-2.48278	0.0130363	0.0388866
CTRG_00674|1560	739.104	0.169619	0.20259	0.837251	0.402452	0.546631
CTRG_00675|318	8954.75	1.28603	0.379811	3.38597	0.000709267	0.00343478
CTRG_00676|411	6384.31	1.03438	0.272269	3.79911	0.000145219	0.000876955
MSTRG.1751.1|391|x|CTRG_00677-T|Supercontig_3.1_C_tropicalis_MYA-3404|ctrop	10.27	-0.195354	0.797803	-0.244866	0.806561	0.874373
CTRG_00677|450	1342.58	-1.59096	0.229305	-6.93815	3.97272e-12	1.32667e-10
CTRG_00678|855	1032.59	0.0767924	0.137159	0.559876	0.575564	0.696093
CTRG_00679|2133	1544.87	2.14796	0.298147	7.20437	5.83126e-13	2.16582e-11
MSTRG.1756.1|1009|x|CTRG_00680-T|Supercontig_3.1_C_tropicalis_MYA-3404|ctrop	56.5557	-0.163145	0.519934	-0.313781	0.753687	0.835837
CTRG_00680|1863	825.895	-5.09339	1.35826	-3.74994	0.000176879	0.00104118
MSTRG.1757.1|1243|x|CTRG_00681-T|Supercontig_3.1_C_tropicalis_MYA-3404|ctrop	75.3802	-0.919894	0.279645	-3.2895	0.00100364	0.00463654
CTRG_00681|2196	12.2696	-1.44167	1.24251	-1.16029	0.245932	0.381988
MSTRG.1759.1|636|u|NA|Supercontig_3.1_C_tropicalis_MYA-3404|ctrop	10.8671	-0.326928	0.922285	-0.354476	0.722982	0.813719
MSTRG.1760.1|2201|u|NA|Supercontig_3.1_C_tropicalis_MYA-3404|ctrop	118.499	0.472701	0.357733	1.32138	0.186375	0.310035
MSTRG.1761.1|224|x|CTRG_00682-T|Supercontig_3.1_C_tropicalis_MYA-3404|ctrop	4.68156	1.87861	0.915131	2.05283	0.0400888	0.0942592
CTRG_00682|336	1189.6	0.12024	0.421373	0.285353	0.775374	0.851296
MSTRG.1763.1|828|x|CTRG_00682-T|Supercontig_3.1_C_tropicalis_MYA-3404|ctrop	41.6129	0.937665	0.48891	1.91787	0.0551275	0.120915
CTRG_00683|1446	1516.17	-0.414138	0.259652	-1.59497	0.110718	0.208192
MSTRG.1765.1|911|x|CTRG_00683-T|Supercontig_3.1_C_tropicalis_MYA-3404|ctrop	340.361	0.325015	0.286408	1.1348	0.25646	0.393722
CTRG_00684|1263	2494.26	-1.23875	0.231484	-5.35131	8.73184e-08	1.27692e-06
CTRG_00685|1239	11.906	-0.267305	0.787347	-0.339501	0.734233	0.821863
MSTRG.1769.1|1000|u|NA|Supercontig_3.1_C_tropicalis_MYA-3404|ctrop	29.9878	-0.283135	0.558342	-0.507099	0.612085	0.724968
MSTRG.1770.1|881|u|NA|Supercontig_3.1_C_tropicalis_MYA-3404|ctrop	7.81915	-0.623535	0.883072	-0.706097	0.480128	0.616237
MSTRG.1771.1|1120|u|NA|Supercontig_3.1_C_tropicalis_MYA-3404|ctrop	18.0556	0.773108	0.902739	0.856402	0.391775	0.536629
CTRG_00686|1029	1736.59	1.36271	0.293821	4.6379	3.51974e-06	3.40377e-05
MSTRG.1774.1|1476|u|NA|Supercontig_3.1_C_tropicalis_MYA-3404|ctrop	37.8576	-0.844389	0.455799	-1.85255	0.0639471	0.136045
CTRG_00687|1737	526.227	-0.283939	0.226051	-1.25608	0.209086	0.337772
CTRG_00688|786	4441.62	-1.80546	0.383095	-4.71283	2.44305e-06	2.4737e-05
MSTRG.1777.1|1267|x|CTRG_00688-T|Supercontig_3.1_C_tropicalis_MYA-3404|ctrop	40.8029	-1.40637	0.770945	-1.82422	0.0681194	0.142877
MSTRG.1781.1|521|u|NA|Supercontig_3.1_C_tropicalis_MYA-3404|ctrop	156.197	-4.32511	1.28481	-3.36633	0.000761746	0.00366004
CTRG_00689|774	13.5099	0.580484	1.40385	0.413495	0.679244	0.778726
CTRG_00690|507	0.732758	1.53355	2.15995	0.709991	0.47771	#N/A
CTRG_00691|657	0.142174	-0.442895	4.68337	-0.0945675	0.924658	#N/A
CTRG_00692|978	5.87468	-2.46267	1.19109	-2.06757	0.0386801	0.0914594
MSTRG.1786.1|676|x|CTRG_00692-T|Supercontig_3.1_C_tropicalis_MYA-3404|ctrop	8.24537	-0.729852	0.761853	-0.957996	0.338065	0.482013
CTRG_00693|375	978.215	0.703972	0.207864	3.38669	0.000707416	0.00343042
CTRG_00694|3753	2144.8	0.051442	0.327393	0.157126	0.875145	0.920086
MSTRG.1789.1|1519|u|NA|Supercontig_3.1_C_tropicalis_MYA-3404|ctrop	44.5606	2.94988	0.518492	5.68934	1.27529e-08	2.33276e-07
MSTRG.1791.1|306|x|CTRG_00695-T|Supercontig_3.1_C_tropicalis_MYA-3404|ctrop	38.8597	2.30759	0.490674	4.7029	2.56495e-06	2.57847e-05
CTRG_00695|1623	1005.53	0.462518	0.214099	2.1603	0.0307498	0.0764424
CTRG_00696|4515	1179.38	0.462039	0.210162	2.19849	0.027914	0.0707673
CTRG_00697|885	408.51	-0.738838	0.215298	-3.4317	0.000599805	0.00298091
CTRG_00698|1998	722.345	-0.414775	0.338534	-1.22521	0.220497	0.351271
CTRG_00699|225	2706.24	-0.417178	0.2358	-1.7692	0.0768603	0.157013
MSTRG.1798.1|302|u|NA|Supercontig_3.1_C_tropicalis_MYA-3404|ctrop	3.0826	3.75141	1.54266	2.43177	0.015025	0.0437007
CTRG_00700|1269	523.07	1.59619	0.181851	8.77745	1.6723e-18	1.24224e-16
CTRG_00701|1491	564.737	0.0986412	0.144747	0.681475	0.495571	0.628372
CTRG_00702|1158	505.374	-0.826972	0.255868	-3.23203	0.00122916	0.00549977
CTRG_00703|447	672.774	-0.82949	0.372539	-2.22659	0.0259748	0.0670868
CTRG_00704|933	1058.11	-0.491663	0.277334	-1.77282	0.0762588	0.156113
MSTRG.1804.1|413|x|CTRG_00704-T|Supercontig_3.1_C_tropicalis_MYA-3404|ctrop	35.6723	-1.38077	0.430342	-3.20853	0.00133414	0.00587247
CTRG_00705|531	463.384	-0.242952	0.257355	-0.944035	0.345152	0.488403
CTRG_00706|450	89.8941	0.493323	0.47792	1.03223	0.301965	0.443982
CTRG_00707|2700	4.26391	1.41599	1.04093	1.36031	0.173733	0.294193
CTRG_00708|6624	966.093	1.16627	0.499246	2.33606	0.0194884	0.0539401
CTRG_00709|2412	896.353	0.305217	0.236656	1.28971	0.197151	0.323346
CTRG_00710|1674	946.088	0.458446	0.198131	2.31386	0.0206757	0.0562566
CTRG_00711|1731	43.7449	-0.305585	0.496429	-0.615567	0.53818	0.664825
MSTRG.1812.1|1019|u|NA|Supercontig_3.1_C_tropicalis_MYA-3404|ctrop	68.7891	1.84701	0.464132	3.97948	6.90651e-05	0.000462675
MSTRG.1813.1|446|u|NA|Supercontig_3.1_C_tropicalis_MYA-3404|ctrop	1.86237	1.03206	1.34471	0.767495	0.442788	0.584512
MSTRG.1814.1|211|u|NA|Supercontig_3.1_C_tropicalis_MYA-3404|ctrop	0.183823	-0.421706	4.68374	-0.0900363	0.928258	#N/A
MSTRG.1815.1|745|u|NA|Supercontig_3.1_C_tropicalis_MYA-3404|ctrop	2.43568	-1.10841	1.26183	-0.878415	0.379719	0.523634
MSTRG.1816.1|663|u|NA|Supercontig_3.1_C_tropicalis_MYA-3404|ctrop	1.28323	0.413647	2.01683	0.205097	0.837496	0.896022
CTRG_00712|312	602.284	-1.53708	0.281037	-5.46931	4.51781e-08	7.15519e-07
CTRG_00713|1521	768.809	-0.2103	0.278235	-0.755837	0.449747	0.591072
CTRG_00714|1866	1179.02	-0.47825	0.241502	-1.98032	0.0476681	0.107961
CTRG_00715|486	331.585	0.44511	0.310039	1.43566	0.151099	0.265063
CTRG_00716|2661	1081.78	1.81334	0.522737	3.46893	0.000522529	0.00264382
CTRG_00717|351	118.592	0.413864	0.25316	1.63479	0.102093	0.195655
MSTRG.1823.1|2927|x|CTRG_00718-T|Supercontig_3.1_C_tropicalis_MYA-3404|ctrop	153.746	0.0701498	0.386621	0.181443	0.85602	0.908513
MSTRG.1824.1|391|u|NA|Supercontig_3.1_C_tropicalis_MYA-3404|ctrop	5.57361	1.79695	1.63679	1.09785	0.272269	0.411049
CTRG_00718|429	1297.76	-0.39928	0.446255	-0.894735	0.370929	0.515151
MSTRG.1826.1|293|x|CTRG_00718-T|Supercontig_3.1_C_tropicalis_MYA-3404|ctrop	17.2113	2.03104	0.683601	2.97109	0.00296747	0.0115748
MSTRG.1827.1|235|u|NA|Supercontig_3.1_C_tropicalis_MYA-3404|ctrop	2.72189	1.15686	1.31231	0.881549	0.37802	0.521806
CTRG_00719|663	944.45	0.522173	0.266531	1.95914	0.050096	0.112315
MSTRG.1830.1|814|u|NA|Supercontig_3.1_C_tropicalis_MYA-3404|ctrop	22618.4	0.652021	0.239954	2.71727	0.00658231	0.0224146
CTRG_00720|780	624.629	1.27425	0.298822	4.26424	2.00588e-05	0.000158395
MSTRG.1833.1|622|u|NA|Supercontig_3.1_C_tropicalis_MYA-3404|ctrop	27.8338	1.9177	0.641565	2.98909	0.00279809	0.0110244
CTRG_00721|1140	77.9015	0.736227	0.301966	2.43811	0.0147641	0.0431361
CTRG_00722|1743	179.337	-0.128951	0.273803	-0.470964	0.637666	0.745899
MSTRG.1837.1|574|x|CTRG_00723-T|Supercontig_3.1_C_tropicalis_MYA-3404|ctrop	5.99725	0.316419	0.909509	0.347901	0.727914	0.817188
CTRG_00723|459	702.137	-1.71554	0.530088	-3.23633	0.00121078	0.00543492
CTRG_00724|525	705.857	0.0734626	0.416288	0.17647	0.859924	0.910716
CTRG_00725|384	0.340259	-0.236014	4.07532	-0.0579131	0.953818	#N/A
CTRG_00726|972	57835.2	-0.693835	0.335421	-2.06855	0.0385884	0.091298
MSTRG.1842.1|258|u|NA|Supercontig_3.1_C_tropicalis_MYA-3404|ctrop	0.530438	-0.470737	2.7471	-0.171358	0.863942	#N/A
MSTRG.1843.1|490|u|NA|Supercontig_3.1_C_tropicalis_MYA-3404|ctrop	131.455	-1.60435	0.398694	-4.02401	5.72143e-05	0.000392367
MSTRG.1844.1|220|x|CTRG_00727-T|Supercontig_3.1_C_tropicalis_MYA-3404|ctrop	9.60178	1.87758	0.853018	2.2011	0.0277288	0.0704253
CTRG_00727|888	936.015	-1.96501	0.381651	-5.1487	2.62294e-07	3.45093e-06
CTRG_00728|3804	710.862	-0.505586	0.332847	-1.51898	0.128769	0.234262
CTRG_00729|2187	535.027	-1.22456	0.275723	-4.44128	8.94271e-06	7.72275e-05
CTRG_00730|3762	473.941	1.34955	0.32511	4.15104	3.3097e-05	0.00024542
CTRG_00731|2430	1608.81	-1.30978	0.442122	-2.96249	0.00305158	0.0118259
CTRG_00732|363	1.28402	0	2.2101	0	1	1
MSTRG.1852.1|370|x|CTRG_00732-T|Supercontig_3.1_C_tropicalis_MYA-3404|ctrop	3.45464	0.911599	1.47513	0.617981	0.536588	0.663151
MSTRG.1854.1|549|u|NA|Supercontig_3.1_C_tropicalis_MYA-3404|ctrop	6.05324	1.7626	1.51352	1.16457	0.244193	0.380078
CTRG_00733|1656	1215.5	1.13247	0.475773	2.38027	0.0172998	0.0490829
CTRG_00734|3438	1616.49	2.12455	0.475323	4.46969	7.83324e-06	6.87066e-05
CTRG_00735|603	1044.91	-0.348053	0.438434	-0.793856	0.427279	0.570385
CTRG_00736|2436	8488.8	0.872319	0.330238	2.64149	0.00825423	0.026772
MSTRG.1859.1|293|x|CTRG_00737-T|Supercontig_3.1_C_tropicalis_MYA-3404|ctrop	1.50216	-0.276746	1.38011	-0.200525	0.84107	0.898784
CTRG_00737|1338	118.703	0.648851	0.286673	2.26338	0.0236122	0.0623774
CTRG_00738|1092	0.158534	-0.731552	4.67889	-0.156351	0.875756	#N/A
CTRG_00739|453	0	#N/A	#N/A	#N/A	#N/A	#N/A
CTRG_00740|432	0	#N/A	#N/A	#N/A	#N/A	#N/A
MSTRG.1864.1|907|u|NA|Supercontig_3.1_C_tropicalis_MYA-3404|ctrop	10.6609	0.517148	0.545315	0.948346	0.342953	0.486575
MSTRG.1865.1|1805|x|CTRG_00741-T|Supercontig_3.1_C_tropicalis_MYA-3404|ctrop	10.6905	-1.1377	0.719498	-1.58124	0.113823	0.213075
CTRG_00741|1689	294.052	-2.3584	0.667486	-3.53326	0.000410472	0.00214941
CTRG_00742|966	879.397	1.96864	0.389729	5.05131	4.38794e-07	5.40064e-06
CTRG_00743|882	469.164	0.104542	0.216532	0.482799	0.629238	0.739454
CTRG_00744|1353	1743.06	1.62853	0.377704	4.31166	1.62032e-05	0.000131284
MSTRG.1870.1|290|x|CTRG_00745-T|Supercontig_3.1_C_tropicalis_MYA-3404|ctrop	7.8303	0.492225	1.18381	0.415798	0.677558	0.77782
CTRG_00745|1704	6978.97	-0.103916	0.209729	-0.495477	0.620264	0.731146
CTRG_00746|1848	3576.73	-0.387465	0.255306	-1.51765	0.129103	0.234674
CTRG_00747|1404	30258.7	-1.2647	0.374224	-3.37954	0.000726084	0.00350878
MSTRG.1874.1|2399|x|CTRG_00748-T|Supercontig_3.1_C_tropicalis_MYA-3404|ctrop	16.0947	-1.94834	0.925373	-2.10547	0.0352507	0.0851005
CTRG_00748|1818	207.08	1.40663	0.249626	5.63493	1.75124e-08	3.08175e-07
CTRG_00749|2046	1584.94	-1.08683	0.6476	-1.67823	0.0933013	0.182345
MSTRG.1880.1|467|x|CTRG_00750-T|Supercontig_3.1_C_tropicalis_MYA-3404|ctrop	25.4787	-1.09605	1.38993	-0.788562	0.430368	0.573687
CTRG_00750|1509	1251.11	0.550756	0.359181	1.53337	0.125186	0.229034
MSTRG.1882.1|314|u|NA|Supercontig_3.1_C_tropicalis_MYA-3404|ctrop	3.28848	-0.783594	1.16473	-0.672772	0.501092	0.633185
CTRG_00751|1098	724.08	0.253477	0.140607	1.80273	0.0714303	0.148596
MSTRG.1884.1|317|x|CTRG_00751-T|Supercontig_3.1_C_tropicalis_MYA-3404|ctrop	7.22334	3.02534	0.913295	3.31255	0.000924481	0.00432558
CTRG_00752|1689	447.962	-2.59206	0.620732	-4.17582	2.96919e-05	0.000222729
MSTRG.1886.1|1244|u|NA|Supercontig_3.1_C_tropicalis_MYA-3404|ctrop	0	#N/A	#N/A	#N/A	#N/A	#N/A
MSTRG.1887.1|1311|u|NA|Supercontig_3.1_C_tropicalis_MYA-3404|ctrop	0	#N/A	#N/A	#N/A	#N/A	#N/A
CTRG_00753|1095	2684.83	-1.39628	0.200921	-6.94939	3.66877e-12	1.23186e-10
CTRG_00754|2604	2122.69	-1.54349	0.379932	-4.06255	4.85398e-05	0.000342966
CTRG_00755|1338	188.539	0.694504	0.222444	3.12215	0.00179536	0.00755781
MSTRG.1892.1|311|x|CTRG_00755-T|Supercontig_3.1_C_tropicalis_MYA-3404|ctrop	2.06741	-2.0514	1.58474	-1.29447	0.195504	0.321158
CTRG_00756|768	494.716	-0.100642	0.265334	-0.379304	0.704462	0.798657
CTRG_00757|339	1073.73	1.02324	0.24328	4.206	2.59927e-05	0.00019889
MSTRG.1895.1|967|u|NA|Supercontig_3.1_C_tropicalis_MYA-3404|ctrop	6.78379	2.04217	0.995702	2.05098	0.0402687	0.0946291
CTRG_00758|1680	2194.84	-0.595601	0.255106	-2.33472	0.0195579	0.0540564
CTRG_00759|876	703.507	-0.0851831	0.260334	-0.327207	0.743511	0.828053
CTRG_00760|2925	2831.86	-0.387973	0.364672	-1.0639	0.287376	0.428308
CTRG_00761|1476	233.497	0.0495902	0.171138	0.289768	0.771994	0.848738
MSTRG.1900.1|209|x|CTRG_00762-T|Supercontig_3.1_C_tropicalis_MYA-3404|ctrop	36.84	-0.931822	0.435469	-2.13981	0.0323701	0.0794405
CTRG_00762|1107	1203.98	-1.10735	0.152795	-7.24727	4.25267e-13	1.63747e-11
CTRG_00763|864	1336.67	1.04742	0.435251	2.40647	0.0161075	0.0462245
CTRG_00764|744	2212.83	1.50187	0.454861	3.30182	0.000960601	0.00447712
CTRG_00765|1734	2901.89	-0.0858406	0.342987	-0.250274	0.802375	0.871299
CTRG_00766|1062	324.486	0.179527	0.345798	0.519167	0.603644	0.718314
CTRG_00767|1083	715.928	-0.685823	0.12067	-5.68344	1.32011e-08	2.40369e-07
CTRG_00768|660	530.913	0.970314	0.177586	5.4639	4.65787e-08	7.34928e-07
CTRG_00769|711	700.163	0.807628	0.247609	3.26171	0.00110744	0.00503842
CTRG_00770|1560	11.4044	-0.875591	1.18318	-0.740031	0.459281	0.599472
CTRG_00771|1074	471.104	-3.3689	0.755918	-4.4567	8.32308e-06	7.2473e-05
CTRG_00772|1473	0.565149	-3.1738	4.59163	-0.691214	0.489431	#N/A
CTRG_00773|1527	380.396	0.394951	0.33906	1.16484	0.244082	0.380041
CTRG_00774|1032	295.524	0.288658	0.316958	0.910712	0.362447	0.506979
CTRG_00775|597	632.812	-1.41278	0.572233	-2.46889	0.0135533	0.0402569
MSTRG.1914.1|833|u|NA|Supercontig_3.1_C_tropicalis_MYA-3404|ctrop	12.1715	-2.49036	0.908393	-2.7415	0.00611602	0.021066
CTRG_00776|2220	2253.5	-0.300417	0.488311	-0.615215	0.538413	0.665006
CTRG_00777|1692	898.151	1.25981	0.262479	4.79964	1.58954e-06	1.70622e-05
CTRG_00778|2040	1396.53	-0.495529	0.284292	-1.74302	0.0813293	0.163948
CTRG_00779|1335	1104.23	-1.16985	0.151127	-7.74083	9.87724e-15	4.87703e-13
CTRG_00780|681	1064.9	-0.13116	0.310438	-0.422499	0.672661	0.773786
CTRG_00781|2337	1017.33	1.48625	0.35832	4.14784	3.35623e-05	0.000248213
CTRG_00782|1158	1338.95	0.00779518	0.188338	0.0413892	0.966986	0.982149
CTRG_00783|1737	10862.4	0.384374	0.244823	1.57001	0.116413	0.216802
CTRG_00784|939	1018.33	0.516826	0.187895	2.75061	0.00594845	0.0205817
CTRG_00785|2730	1186.22	-0.693511	0.245493	-2.82497	0.00472855	0.0169116
CTRG_00786|813	949.318	-0.348101	0.16233	-2.14441	0.0320003	0.0787252
CTRG_00787|435	243.061	-0.457525	0.246636	-1.85506	0.0635879	0.135609
CTRG_00788|969	6971.71	-4.58749	0.326465	-14.052	7.48848e-45	3.92864e-42
CTRG_00789|1527	1141.25	-0.570283	0.238146	-2.39468	0.016635	0.0475268
MSTRG.1930.1|383|x|CTRG_00790-T|Supercontig_3.1_C_tropicalis_MYA-3404|ctrop	0.923149	-0.507134	2.3009	-0.220407	0.825554	0.887838
CTRG_00790|3222	1021.08	0.842799	0.50579	1.6663	0.0956535	0.185989
MSTRG.1933.1|210|x|CTRG_00791-T|Supercontig_3.1_C_tropicalis_MYA-3404|ctrop	1.91648	-0.0798496	1.38224	-0.0577684	0.953933	0.974126
CTRG_00791|579	460.689	-0.895504	0.186708	-4.79629	1.61629e-06	1.7283e-05
CTRG_00792|1182	2679.68	0.0726766	0.204803	0.354861	0.722694	0.813656
MSTRG.1935.1|347|x|CTRG_00793-T|Supercontig_3.1_C_tropicalis_MYA-3404|ctrop	0.573979	1.01773	2.1278	0.478301	0.632436	#N/A
CTRG_00793|1125	7400.79	0.235956	0.260996	0.90406	0.365964	0.510536
CTRG_00794|1704	1637.79	-0.230907	0.227957	-1.01294	0.311089	0.453833
CTRG_00795|825	1048.58	-0.962228	0.303085	-3.17477	0.00149953	0.00649152
MSTRG.1938.1|207|u|NA|Supercontig_3.1_C_tropicalis_MYA-3404|ctrop	3.27571	-2.16285	1.44574	-1.49602	0.134648	0.242332
CTRG_00796|786	29170.9	0.9618	0.500244	1.92266	0.0545227	0.119807
CTRG_00797|771	1181.91	-0.17433	0.28808	-0.605144	0.545083	0.670788
CTRG_00798|498	1145.89	-1.06478	0.225144	-4.72934	2.25253e-06	2.30582e-05
MSTRG.1942.1|1109|u|NA|Supercontig_3.1_C_tropicalis_MYA-3404|ctrop	17.1719	-0.0596105	0.502591	-0.118607	0.905587	0.941369
CTRG_00799|1017	3094.38	-0.614438	0.228814	-2.68531	0.00724617	0.0241175
CTRG_00800|1014	4793.37	2.15285	0.546282	3.94091	8.11732e-05	0.000530248
CTRG_00801|2130	1224.11	0.153013	0.205606	0.744203	0.456754	0.596916
CTRG_00802|2541	2964.25	-0.946629	0.150433	-6.29269	3.12015e-10	7.86503e-09
CTRG_00803|852	429.618	-0.00328996	0.243803	-0.0134944	0.989233	0.995805
CTRG_00804|582	2225.98	-0.498482	0.34106	-1.46157	0.14386	0.255082
CTRG_00805|1068	265.095	-0.0231902	0.497783	-0.0465869	0.962842	0.979292
MSTRG.1951.1|338|x|CTRG_00805-T|Supercontig_3.1_C_tropicalis_MYA-3404|ctrop	42.3398	-0.871429	0.378772	-2.30067	0.0214103	0.0578059
CTRG_00806|4524	817.579	-0.148691	0.283519	-0.524449	0.599967	0.715053
CTRG_00807|342	1.1502	-3.4463	2.01286	-1.71214	0.0868705	0.17304
CTRG_00808|402	0.083211	-0.442875	4.68337	-0.0945633	0.924662	#N/A
CTRG_00809|2070	2477.56	-1.169	0.273138	-4.27989	1.86988e-05	0.000148916
MSTRG.1957.1|718|x|CTRG_00810-T|Supercontig_3.1_C_tropicalis_MYA-3404|ctrop	48.0059	-0.979104	0.623902	-1.56932	0.116573	0.217013
CTRG_00810|2811	70.9164	-3.16441	0.406542	-7.78372	7.04232e-15	3.64896e-13
CTRG_00811|2700	642.919	-0.0629343	0.133276	-0.47221	0.636777	0.745482
MSTRG.1960.1|421|x|CTRG_00811-T|Supercontig_3.1_C_tropicalis_MYA-3404|ctrop	1.96191	-2.70762	1.895	-1.42882	0.153056	0.26788
CTRG_00812|1755	1494.66	1.93093	0.495219	3.89913	9.65373e-05	0.000614821
CTRG_00813|360	954.324	-0.796393	0.790207	-1.00783	0.313537	0.456518
CTRG_00814|354	0.896862	0.717703	2.21048	0.324682	0.745422	#N/A
CTRG_00815|396	370.161	-10.0854	1.84603	-5.46331	4.67341e-08	7.35003e-07
CTRG_00816|2484	2454.09	0.0912863	0.214205	0.426163	0.669989	0.771347
CTRG_00817|597	11257	0.204536	0.206781	0.989141	0.322594	0.466406
MSTRG.1968.1|1810|u|NA|Supercontig_3.1_C_tropicalis_MYA-3404|ctrop	36.3676	-0.351037	0.659131	-0.532575	0.594328	0.710519
MSTRG.1969.1|806|u|NA|Supercontig_3.1_C_tropicalis_MYA-3404|ctrop	8.76015	2.44696	1.03769	2.35808	0.0183697	0.0514428
CTRG_00818|2004	5094.84	1.14492	0.216329	5.29248	1.2067e-07	1.69099e-06
CTRG_00819|1683	10159.8	-0.937422	0.579273	-1.61827	0.105604	0.200824
MSTRG.1972.1|480|u|NA|Supercontig_3.1_C_tropicalis_MYA-3404|ctrop	8.3212	-2.88572	0.868537	-3.32251	0.000892102	0.00420711
MSTRG.1973.1|1435|u|NA|Supercontig_3.1_C_tropicalis_MYA-3404|ctrop	17.4551	-0.809963	0.655514	-1.23562	0.216601	0.34704
CTRG_00820|360	21.5019	-1.81216	0.670403	-2.70309	0.00686989	0.0231776
MSTRG.1975.1|1342|x|CTRG_00820-T|Supercontig_3.1_C_tropicalis_MYA-3404|ctrop	133.561	-0.569888	0.800112	-0.712261	0.476303	0.613191
CTRG_00821|948	1264.22	-0.105655	0.295143	-0.357978	0.72036	0.812073
CTRG_00822|972	1047.38	0.874802	0.367016	2.38355	0.0171465	0.0487725
CTRG_00823|1431	888.001	0.114053	0.160743	0.709535	0.477992	0.614719
CTRG_00824|579	1.84235	0.678175	1.38648	0.489134	0.624747	0.734986
CTRG_00825|1878	620.023	0.308056	0.36084	0.853719	0.393261	0.53789
CTRG_00826|726	1445.18	2.20334	0.488678	4.50878	6.52025e-06	5.83486e-05
CTRG_00827|1602	2400.21	2.23949	0.413775	5.41233	6.2211e-08	9.47731e-07
CTRG_00828|384	1447.19	-0.473473	0.206421	-2.29373	0.0218061	0.0586729
CTRG_00829|786	563.719	-0.341872	0.330418	-1.03466	0.300825	0.442462
MSTRG.1987.1|1400|x|CTRG_00830-T|Supercontig_3.1_C_tropicalis_MYA-3404|ctrop	555.931	-0.184553	0.580298	-0.318031	0.750461	0.83336
CTRG_00830|2133	494.699	0.381487	0.267225	1.42758	0.153411	0.268278
CTRG_00831|999	2081.6	-0.00592073	0.32262	-0.018352	0.985358	0.993868
CTRG_00832|2469	685.05	-0.866034	0.231196	-3.74588	0.000179763	0.00105741
MSTRG.1991.1|1117|x|CTRG_00832-T|Supercontig_3.1_C_tropicalis_MYA-3404|ctrop	120.709	0.855627	0.415713	2.05822	0.0395695	0.0931768
CTRG_00833|1035	2138.35	-0.0390423	0.187668	-0.208039	0.835198	0.894216
MSTRG.1993.1|226|u|NA|Supercontig_3.1_C_tropicalis_MYA-3404|ctrop	0.435079	-0.431097	3.9735	-0.108493	0.913605	#N/A
MSTRG.1994.1|287|u|NA|Supercontig_3.1_C_tropicalis_MYA-3404|ctrop	47.4662	0.944587	0.582922	1.62043	0.105139	0.200258
MSTRG.1996.1|230|u|NA|Supercontig_3.1_C_tropicalis_MYA-3404|ctrop	0.0258116	0.0311421	4.69276	0.00663619	0.994705	#N/A
MSTRG.1997.1|537|u|NA|Supercontig_3.1_C_tropicalis_MYA-3404|ctrop	2.07393	-2.16252	1.57563	-1.37249	0.169912	0.289123
MSTRG.1998.1|338|u|NA|Supercontig_3.1_C_tropicalis_MYA-3404|ctrop	165.983	1.26128	0.388556	3.24608	0.00117007	0.00527758
MSTRG.1999.1|1158|u|NA|Supercontig_3.1_C_tropicalis_MYA-3404|ctrop	23.5385	-0.409859	0.749115	-0.547124	0.584293	0.702458
MSTRG.2000.1|1939|u|NA|Supercontig_3.1_C_tropicalis_MYA-3404|ctrop	15.97	-1.24963	0.517184	-2.41622	0.0156827	0.045284
MSTRG.2001.1|536|u|NA|Supercontig_3.1_C_tropicalis_MYA-3404|ctrop	3.62971	-2.90956	1.31775	-2.20797	0.0272462	0.0694517
MSTRG.2002.1|1558|u|NA|Supercontig_3.1_C_tropicalis_MYA-3404|ctrop	19.3078	-2.24949	0.621542	-3.61921	0.000295503	0.00162333
CTRG_00834|1614	11525.8	-0.858452	0.193547	-4.43536	9.19184e-06	7.90536e-05
MSTRG.2004.1|2159|u|NA|Supercontig_3.1_C_tropicalis_MYA-3404|ctrop	53.3669	-0.28245	0.440923	-0.640587	0.521791	0.650978
MSTRG.2005.1|907|u|NA|Supercontig_3.1_C_tropicalis_MYA-3404|ctrop	8.89974	1.00451	0.598662	1.67792	0.093362	0.182421
MSTRG.2006.1|249|u|NA|Supercontig_3.1_C_tropicalis_MYA-3404|ctrop	0	#N/A	#N/A	#N/A	#N/A	#N/A
MSTRG.2007.1|237|u|NA|Supercontig_3.1_C_tropicalis_MYA-3404|ctrop	0	#N/A	#N/A	#N/A	#N/A	#N/A
CTRG_00835|792	51.7084	-2.08321	0.432547	-4.81615	1.46358e-06	1.5893e-05
CTRG_00836|567	2620.9	-0.744508	0.309324	-2.40689	0.0160892	0.0462035
CTRG_00837|1614	1450.69	0.438423	0.268073	1.63546	0.101952	0.195592
CTRG_00838|732	117.725	-0.193636	0.298634	-0.648405	0.516723	0.64679
CTRG_00839|1782	246.086	0.417296	0.329572	1.26618	0.20545	0.332988
CTRG_00840|1647	156.851	-0.295328	0.353838	-0.834642	0.403919	0.548358
CTRG_00841|936	617.926	1.04124	0.551302	1.8887	0.0589319	0.127704
MSTRG.2014.1|415|x|CTRG_00842-T|Supercontig_3.1_C_tropicalis_MYA-3404|ctrop	6.02451	0.0585933	1.07275	0.0546197	0.956441	0.975866
CTRG_00842|1179	56.165	-1.2252	0.391634	-3.12842	0.00175746	0.00742433
MSTRG.2016.1|731|x|CTRG_00842-T|Supercontig_3.1_C_tropicalis_MYA-3404|ctrop	231.58	-0.0135696	0.38373	-0.0353625	0.971791	0.985408
MSTRG.2017.1|1737|u|NA|Supercontig_3.1_C_tropicalis_MYA-3404|ctrop	298.164	0.569914	0.438	1.30117	0.1932	0.31857
CTRG_00843|2928	1666.1	0.188953	0.261569	0.722382	0.47006	0.60815
MSTRG.2020.1|368|u|NA|Supercontig_3.1_C_tropicalis_MYA-3404|ctrop	3.39501	-2.14835	1.46444	-1.46701	0.142373	0.25298
CTRG_00844|1557	262.407	-0.0816475	0.335834	-0.243118	0.807914	0.875256
CTRG_00845|2415	2608.82	-0.112299	0.287769	-0.39024	0.696359	0.792514
CTRG_00846|3291	7671.6	1.0375	0.258206	4.0181	5.86683e-05	0.000402009
CTRG_00847|2760	796.757	-0.0482707	0.150624	-0.320471	0.748612	0.831957
CTRG_00848|696	931.228	2.71062	0.520893	5.2038	1.9525e-07	2.63917e-06
CTRG_00849|3117	253.315	-0.382489	0.29623	-1.29119	0.196638	0.322631
MSTRG.2031.1|878|x|CTRG_00849-T|Supercontig_3.1_C_tropicalis_MYA-3404|ctrop	14.9439	-0.228192	0.502815	-0.453828	0.649952	0.75501
CTRG_00850|717	3680.65	-1.01458	0.321305	-3.15767	0.00159033	0.00682129
CTRG_00851|420	1132.88	-0.728107	0.302403	-2.40774	0.0160516	0.0461111
CTRG_00852|636	5881.95	0.0344078	0.18365	0.187356	0.851382	0.905422
MSTRG.2035.1|267|x|CTRG_00852-T|Supercontig_3.1_C_tropicalis_MYA-3404|ctrop	6.79403	-1.84425	0.869631	-2.12073	0.0339443	0.0824923
CTRG_00853|1782	7088.39	0.454229	0.300654	1.51081	0.130838	0.236693
CTRG_00854|2802	1129.52	-0.0566396	0.178086	-0.318047	0.75045	0.83336
MSTRG.2039.1|339|u|NA|Supercontig_3.1_C_tropicalis_MYA-3404|ctrop	3.86013	2.35535	1.62803	1.44675	0.147968	0.260873
CTRG_00855|954	1069.36	2.183	0.334754	6.52121	6.97429e-11	1.93848e-09
CTRG_00856|2412	138.812	-1.34202	0.814766	-1.64712	0.0995337	0.191889
CTRG_00857|2574	2132.42	0.267753	0.190047	1.40888	0.158872	0.274963
CTRG_00858|996	4.98952	1.71992	1.35212	1.27202	0.203367	0.330441
CTRG_00859|1056	1298.26	-1.18895	0.336845	-3.52967	0.000416081	0.00217335
CTRG_00860|1107	15.8977	-3.88085	0.933739	-4.15625	3.23511e-05	0.00024074
CTRG_00861|453	0	#N/A	#N/A	#N/A	#N/A	#N/A
CTRG_00862|645	0	#N/A	#N/A	#N/A	#N/A	#N/A
CTRG_00863|825	0	#N/A	#N/A	#N/A	#N/A	#N/A
CTRG_00864|1029	24.8915	-1.59269	0.931737	-1.70938	0.0873807	0.173891
CTRG_00865|1059	0	#N/A	#N/A	#N/A	#N/A	#N/A
CTRG_00866|675	0	#N/A	#N/A	#N/A	#N/A	#N/A
CTRG_00867|963	0	#N/A	#N/A	#N/A	#N/A	#N/A
CTRG_00868|963	9.45719	-2.86848	0.860607	-3.33309	0.000858873	0.00407841
CTRG_00869|597	0.321846	-1.97578	4.62911	-0.426817	0.669513	#N/A
CTRG_00870|1866	401.59	-1.24169	0.180578	-6.87623	6.14569e-12	1.98411e-10
MSTRG.2051.1|494|u|NA|Supercontig_3.1_C_tropicalis_MYA-3404|ctrop	6.29323	-1.73309	1.22303	-1.41705	0.156469	0.271877
CTRG_00871|1152	3049.84	1.86564	0.544323	3.42745	0.000609275	0.0030244
CTRG_00872|1404	769.175	0.238207	0.144752	1.64562	0.0998419	0.192242
CTRG_00873|939	32.3642	-1.23999	0.516795	-2.39938	0.0164228	0.0470326
CTRG_00874|1866	0.131175	0	4.71161	0	1	#N/A
CTRG_00875|3189	954.911	0.0791089	0.1992	0.397133	0.691269	0.788385
CTRG_00876|444	0.0258116	0.0311421	4.69276	0.00663619	0.994705	#N/A
CTRG_00877|435	0.780879	-2.839	2.23592	-1.26972	0.204183	#N/A
CTRG_00878|751	3334.45	0.362761	0.350106	1.03615	0.300134	0.441832
CTRG_00879|855	2635.55	-1.0519	0.389531	-2.70042	0.00692511	0.0232984
CTRG_00880|2406	211.546	0.820186	0.333153	2.46189	0.0138206	0.0409208
CTRG_00881|1698	12737.7	1.19646	0.494125	2.42137	0.015462	0.0447853
MSTRG.2064.1|1606|u|NA|Supercontig_3.1_C_tropicalis_MYA-3404|ctrop	30.2036	-0.436461	0.612758	-0.712289	0.476286	0.613191
MSTRG.2065.1|2395|u|NA|Supercontig_3.1_C_tropicalis_MYA-3404|ctrop	117.726	-2.69725	0.923971	-2.91919	0.00350942	0.0132455
CTRG_00882|1101	65058.7	-2.21962	0.887789	-2.50016	0.0124136	0.0373207
MSTRG.2067.1|401|x|CTRG_00882-T|Supercontig_3.1_C_tropicalis_MYA-3404|ctrop	2.93284	-5.46305	4.56813	-1.1959	0.231734	0.365261
CTRG_00883|2550	2648.39	0.0581509	0.183029	0.317714	0.750702	0.833517
CTRG_00884|2154	2330.07	-0.579431	0.281027	-2.06183	0.0392235	0.0925098
MSTRG.2071.1|455|u|NA|Supercontig_3.1_C_tropicalis_MYA-3404|ctrop	30.1728	0.818209	0.418154	1.95672	0.0503809	0.112743
CTRG_00885|1458	2272.94	2.53881	0.560806	4.52708	5.98041e-06	5.3978e-05
MSTRG.2073.1|214|x|CTRG_00886-T|Supercontig_3.1_C_tropicalis_MYA-3404|ctrop	0.478628	0	3.73406	0	1	#N/A
CTRG_00886|2382	1553.41	0.954793	0.310237	3.07763	0.00208656	0.00859824
MSTRG.2075.1|242|x|CTRG_00887-T|Supercontig_3.1_C_tropicalis_MYA-3404|ctrop	0.207111	0	4.71161	0	1	#N/A
CTRG_00887|393	6.04841	-3.81892	1.63139	-2.3409	0.0192373	0.0534517
CTRG_00888|2766	643.949	-2.60832	0.545337	-4.78295	1.72739e-06	1.83077e-05
MSTRG.2078.1|1980|x|CTRG_00888-T|Supercontig_3.1_C_tropicalis_MYA-3404|ctrop	16.3125	-1.81063	0.741304	-2.4425	0.014586	0.0427049
CTRG_00889|1701	1360.94	0.628145	0.213667	2.93983	0.00328391	0.0125126
CTRG_00890|1398	803.84	-0.117369	0.288371	-0.407008	0.684002	0.782649
MSTRG.2081.1|587|u|NA|Supercontig_3.1_C_tropicalis_MYA-3404|ctrop	1.41278	-1.56266	1.75226	-0.891796	0.372502	0.516601
MSTRG.2082.1|262|u|NA|Supercontig_3.1_C_tropicalis_MYA-3404|ctrop	0.735788	2.40985	2.96438	0.812936	0.416255	#N/A
CTRG_00891|1095	1274.92	0.164687	0.342265	0.48117	0.630396	0.740387
CTRG_00892|2631	4839.18	0.985641	0.231232	4.26256	2.02096e-05	0.000159436
CTRG_00893|360	272.752	-0.545424	0.525284	-1.03834	0.299112	0.440713
MSTRG.2086.1|222|x|CTRG_00893-T|Supercontig_3.1_C_tropicalis_MYA-3404|ctrop	3.24546	0.35688	1.42515	0.250415	0.802266	0.871293
CTRG_00894|2661	1037.68	1.00338	0.588582	1.70475	0.0882415	0.174858
CTRG_00895|876	642.534	-2.11947	0.340271	-6.22879	4.70062e-10	1.14038e-08
CTRG_00896|1077	7535.36	-1.94239	0.340621	-5.70251	1.18055e-08	2.18753e-07
CTRG_00897|809	2228.01	-0.406651	0.274813	-1.47973	0.138944	0.24836
MSTRG.2091.1|303|x|CTRG_00897-T|Supercontig_3.1_C_tropicalis_MYA-3404|ctrop	6.29713	-1.37336	0.919769	-1.49316	0.135395	0.243416
MSTRG.2092.1|348|x|CTRG_00898-T|Supercontig_3.1_C_tropicalis_MYA-3404|ctrop	45.9974	-4.28847	1.92754	-2.22484	0.0260918	0.067327
CTRG_00898|1392	475.494	0.915124	0.368371	2.48425	0.0129826	0.0387816
CTRG_00899|2085	2196.86	0.233711	0.211072	1.10726	0.268183	0.406319
MSTRG.2095.1|466|x|CTRG_00899-T|Supercontig_3.1_C_tropicalis_MYA-3404|ctrop	6.7069	-1.54554	1.2571	-1.22945	0.218903	0.349529
CTRG_00900|4602	795.117	-1.801	0.432021	-4.16877	3.06249e-05	0.000228909
CTRG_00901|1299	2331.34	-0.498249	0.323238	-1.54143	0.123213	0.226172
MSTRG.2099.1|679|u|NA|Supercontig_3.1_C_tropicalis_MYA-3404|ctrop	5.99948	0.812078	1.16314	0.698178	0.485066	0.620228
CTRG_00902|1404	903.421	0.231243	0.452521	0.511011	0.609344	0.722793
MSTRG.2101.1|767|x|CTRG_00902-T|Supercontig_3.1_C_tropicalis_MYA-3404|ctrop	15.9939	-0.998192	1.12789	-0.885012	0.37615	0.519994
MSTRG.2103.1|712|u|NA|Supercontig_3.1_C_tropicalis_MYA-3404|ctrop	35.2941	0.90094	0.651804	1.38222	0.166903	0.285179
MSTRG.2104.1|254|u|NA|Supercontig_3.1_C_tropicalis_MYA-3404|ctrop	30.0551	2.47347	0.524207	4.71851	2.37582e-06	2.42023e-05
CTRG_00903|2832	583.272	1.31192	0.452633	2.89842	0.00375051	0.0139609
MSTRG.2106.1|230|x|CTRG_00904-T|Supercontig_3.1_C_tropicalis_MYA-3404|ctrop	1.39913	-0.553775	1.99244	-0.277938	0.78106	0.855446
CTRG_00904|2937	3237.78	-1.22216	0.224463	-5.44484	5.18533e-08	8.00105e-07
CTRG_00905|852	958.432	2.24328	0.556928	4.02795	5.62659e-05	0.000387446
CTRG_00906|2706	1733.32	-0.0453713	0.202237	-0.224348	0.822487	0.88587
CTRG_00907|396	333.653	0.339046	0.287298	1.18012	0.237953	0.372437
CTRG_00908|921	1645.05	0.335042	0.441529	0.758823	0.447958	0.589148
CTRG_00909|1236	14310.1	-2.32048	0.334989	-6.92704	4.29742e-12	1.42579e-10
MSTRG.2113.1|341|u|NA|Supercontig_3.1_C_tropicalis_MYA-3404|ctrop	1.14052	-1.30378	2.3375	-0.557767	0.577003	0.697088
MSTRG.2114.1|606|u|NA|Supercontig_3.1_C_tropicalis_MYA-3404|ctrop	31.0085	-2.94278	0.830786	-3.54216	0.000396857	0.00208201
CTRG_00910|2919	496.736	-0.68582	0.512532	-1.3381	0.180863	0.303451
CTRG_00911|1137	39.6584	0.7889	0.439122	1.79654	0.0724091	0.150149
MSTRG.2120.1|1201|x|CTRG_00911-T|Supercontig_3.1_C_tropicalis_MYA-3404|ctrop	31.7424	0.540197	0.379876	1.42204	0.155016	0.270071
CTRG_00912|2493	1298.36	0.503058	0.235792	2.13348	0.0328851	0.080501
CTRG_00913|834	5.63239	-1.79937	0.936429	-1.92153	0.0546651	0.120049
CTRG_00914|714	4546.54	-1.58642	0.476507	-3.32927	0.000870732	0.004127
MSTRG.2125.1|364|u|NA|Supercontig_3.1_C_tropicalis_MYA-3404|ctrop	6.85353	-0.45531	1.0137	-0.449156	0.653319	0.757543
MSTRG.2126.1|365|u|NA|Supercontig_3.1_C_tropicalis_MYA-3404|ctrop	1.85536	-1.77081	1.54576	-1.1456	0.251962	0.388836
MSTRG.2127.1|275|u|NA|Supercontig_3.1_C_tropicalis_MYA-3404|ctrop	15.1638	-1.60712	0.738659	-2.17573	0.0295757	0.0739085
CTRG_00915|753	858.084	-2.42416	0.523416	-4.63141	3.63183e-06	3.49605e-05
CTRG_00916|1032	341.999	-2.0687	0.291156	-7.10514	1.20205e-12	4.27541e-11
CTRG_00917|2208	1413.22	0.353191	0.128122	2.75669	0.00583901	0.0202532
CTRG_00918|2748	6.34609	-0.529909	0.953791	-0.555582	0.578496	0.697987
CTRG_00919|1623	206.124	0.875721	0.298888	2.92993	0.00339038	0.0128541
MSTRG.2133.1|262|x|CTRG_00919-T|Supercontig_3.1_C_tropicalis_MYA-3404|ctrop	0.132926	-0.442894	4.68337	-0.0945673	0.924659	#N/A
MSTRG.2135.1|543|u|NA|Supercontig_3.1_C_tropicalis_MYA-3404|ctrop	5.21722	-2.8079	1.43897	-1.95133	0.0510177	0.113955
MSTRG.2136.1|549|u|NA|Supercontig_3.1_C_tropicalis_MYA-3404|ctrop	255.974	-1.31819	0.86769	-1.51919	0.128715	0.234215
CTRG_00920|3186	5017.78	-0.96338	0.571191	-1.68662	0.0916771	0.179631
CTRG_00921|387	1414.07	2.64664	0.391981	6.75195	1.45868e-11	4.45244e-10
CTRG_00922|408	0.591723	1.82671	2.62394	0.696171	0.486322	#N/A
CTRG_00923|1395	28514.8	3.11113	0.662071	4.69909	2.61323e-06	2.62386e-05
MSTRG.2141.1|395|u|NA|Supercontig_3.1_C_tropicalis_MYA-3404|ctrop	4.54893	3.2568	1.21202	2.68709	0.00720778	0.0240278
CTRG_00924|2601	3169.06	0.938047	0.259571	3.61384	0.000301696	0.00165087
CTRG_00925|867	1009.97	1.32393	0.1963	6.74439	1.53672e-11	4.67365e-10
MSTRG.2145.1|477|x|CTRG_00925-T|Supercontig_3.1_C_tropicalis_MYA-3404|ctrop	12.654	1.25141	0.706644	1.77091	0.076575	0.156598
CTRG_00926|846	3658.63	0.0774629	0.174226	0.444613	0.6566	0.760442
CTRG_00927|657	2334.27	2.27845	0.425704	5.35219	8.68968e-08	1.27297e-06
MSTRG.2149.1|1206|u|NA|Supercontig_3.1_C_tropicalis_MYA-3404|ctrop	21.1131	0.638889	0.795977	0.802647	0.422179	0.565774
CTRG_00928|2304	11856.8	0.892088	0.65802	1.35571	0.17519	0.296242
CTRG_00929|1137	4740.67	-1.39501	0.226273	-6.16515	7.04153e-10	1.65102e-08
CTRG_00930|2961	967.861	0.415504	0.30014	1.38437	0.166246	0.284557
CTRG_00931|1557	1964.12	-0.0990225	0.413404	-0.239529	0.810695	0.877495
MSTRG.2154.1|326|u|NA|Supercontig_3.1_C_tropicalis_MYA-3404|ctrop	2.91063	-1.09651	1.51102	-0.725674	0.468039	0.606283
CTRG_00932|1788	1678.4	0.199108	0.222503	0.894858	0.370863	0.515146
CTRG_00933|627	545.799	0.620255	0.138249	4.48651	7.23991e-06	6.42408e-05
CTRG_00934|648	114.053	0.49279	0.32477	1.51735	0.129178	0.234701
CTRG_00935|1206	415.735	0.9137	0.26885	3.39855	0.000677433	0.00330603
CTRG_00936|2310	466.123	-0.163229	0.16362	-0.997612	0.318468	0.461775
CTRG_00937|1602	14166.5	0.47373	0.274426	1.72626	0.0843013	0.169005
MSTRG.2162.1|462|x|CTRG_00937-T|Supercontig_3.1_C_tropicalis_MYA-3404|ctrop	1.79923	-0.0744922	1.7538	-0.0424747	0.96612	0.981556
CTRG_00938|2292	2760.66	-0.177972	0.281453	-0.632332	0.52717	0.655274
MSTRG.2164.1|978|x|CTRG_00939-T|Supercontig_3.1_C_tropicalis_MYA-3404|ctrop	3417.63	0.26319	0.38568	0.682404	0.494984	0.628292
CTRG_00939|1680	886.648	-0.551137	0.262677	-2.09816	0.0358913	0.0860776
MSTRG.2166.1|267|x|CTRG_00940-T|Supercontig_3.1_C_tropicalis_MYA-3404|ctrop	2.49659	-1.86945	1.2256	-1.52533	0.127176	0.232118
CTRG_00940|1023	21012.4	-2.09224	0.170634	-12.2615	1.45688e-34	4.07636e-32
MSTRG.2168.1|337|u|NA|Supercontig_3.1_C_tropicalis_MYA-3404|ctrop	32.7251	-0.989018	0.496935	-1.99024	0.046565	0.10607
MSTRG.2169.1|1300|u|NA|Supercontig_3.1_C_tropicalis_MYA-3404|ctrop	49.696	-1.76495	0.842483	-2.09494	0.0361762	0.0866865
MSTRG.2170.1|685|u|NA|Supercontig_3.1_C_tropicalis_MYA-3404|ctrop	11.3202	-3.42499	1.49865	-2.28539	0.0222899	0.0597165
MSTRG.2171.1|348|u|NA|Supercontig_3.1_C_tropicalis_MYA-3404|ctrop	13.0593	-0.066301	0.552479	-0.120006	0.904478	0.940675
CTRG_00941|8865	1071.96	-0.461732	0.363345	-1.27078	0.203806	0.330962
CTRG_00942|615	766.683	0.226813	0.252242	0.89919	0.368552	0.512829
CTRG_00943|1980	1768.78	-0.0835387	0.227813	-0.366699	0.713844	0.806027
CTRG_00944|1167	1697.72	1.20215	0.224023	5.3662	8.04134e-08	1.19046e-06
[truncated: 6,814 more rows]

## Sheet: res_ctrop_0_12
genes	baseMean	log2FoldChange	lfcSE	stat	pvalue	padj
CTRG_05772|3477	4304.86	2.0758	0.557604	3.72271	0.000197096	0.000539426
CTRG_05773|1242	1819.95	2.05229	0.253837	8.08508	6.21239e-16	7.65739e-15
CTRG_05774|615	1262.88	0.50111	0.204816	2.44664	0.0144197	0.0271718
CTRG_05775|3033	2326.9	-0.713705	0.249554	-2.85993	0.00423741	0.00900249
CTRG_05776|2073	3099.33	-1.29232	0.200437	-6.44751	1.13702e-10	7.60684e-10
CTRG_05777|456	88.9421	0.210797	0.4562	0.462073	0.644029	0.71818
CTRG_05778|1308	13213.6	-0.566904	0.424944	-1.33407	0.182182	0.253478
CTRG_05779|1002	3634.14	0.695725	0.284705	2.44367	0.0145388	0.0273669
CTRG_05780|1215	2838.68	2.61555	0.652446	4.00885	6.10161e-05	0.000181685
CTRG_05781|1581	1166.38	0.603327	0.397968	1.51602	0.129515	0.189829
CTRG_05782|951	1026.61	-0.782405	0.34952	-2.23851	0.0251879	0.0445954
CTRG_05783|2034	1964.49	-0.0709861	0.177284	-0.400409	0.688855	0.757168
MSTRG.16.1|356|x|CTRG_05783-T|Supercontig_3.10_C_tropicalis_MYA-3404|ctrop	54.8553	2.97673	0.598438	4.97417	6.55283e-07	2.63179e-06
CTRG_05784|408	263.246	1.55834	0.295075	5.28117	1.2836e-07	5.72811e-07
CTRG_05785|1107	3288.55	0.683408	0.233963	2.92101	0.00348894	0.00754603
CTRG_05786|2601	845.573	-0.940584	0.191091	-4.92218	8.55859e-07	3.38121e-06
CTRG_05787|1278	2169.92	-0.258932	0.229512	-1.12818	0.259242	0.343068
CTRG_05788|777	1520.74	-2.7223	0.153642	-17.7185	3.01765e-70	1.05542e-67
CTRG_05789|1284	2451.59	-1.56404	0.290362	-5.38652	7.18345e-08	3.32954e-07
CTRG_05790|588	7035.47	-11.0738	1.59206	-6.95562	3.51017e-12	2.85507e-11
CTRG_05791|1695	7102.1	-2.31305	0.228732	-10.1125	4.86377e-24	1.17655e-22
CTRG_05792|3069	3552	-0.848813	0.249923	-3.39629	0.000683053	0.0017054
MSTRG.26.1|327|x|CTRG_05793-T|Supercontig_3.10_C_tropicalis_MYA-3404|ctrop	5.47644	1.96545	0.968137	2.03014	0.0423424	0.0709851
CTRG_05793|1095	2979.63	-1.98428	0.182549	-10.8699	1.60424e-27	5.32253e-26
CTRG_05794|390	505.81	0.151318	0.247928	0.610329	0.541644	0.626593
CTRG_05795|477	2511.25	0.196964	0.361915	0.544227	0.586285	0.666569
CTRG_05796|1095	18947.4	-0.440265	0.56963	-0.772895	0.439584	0.529469
MSTRG.31.1|761|x|CTRG_05797-T|Supercontig_3.10_C_tropicalis_MYA-3404|ctrop	9.17987	0.306552	0.712732	0.430109	0.667116	0.737978
CTRG_05797|486	28842	0.182789	0.220986	0.827151	0.408151	0.497607
CTRG_05798|1023	1685.69	0.130043	0.228002	0.570358	0.568435	0.650592
CTRG_05799|570	8.21393	0.535067	0.723532	0.739521	0.459591	0.548802
CTRG_05800|873	314.112	2.04958	0.579821	3.53486	0.000407992	0.00106126
CTRG_05801|1692	511.163	-3.17906	0.543028	-5.85432	4.78957e-09	2.63631e-08
CTRG_05802|1545	369.574	-1.37083	0.228208	-6.00692	1.89083e-09	1.10067e-08
CTRG_05803|714	134.117	-2.14959	0.260265	-8.25926	1.46578e-16	1.90166e-15
CTRG_05804|3333	664.076	-0.879829	0.262692	-3.34928	0.000810229	0.00199679
CTRG_05805|891	1004.52	-1.3162	0.185754	-7.08573	1.3831e-12	1.18346e-11
CTRG_05806|390	6785.44	1.39629	0.425604	3.28072	0.00103544	0.00248612
CTRG_05807|375	0.871451	1.42259	1.71833	0.827893	0.407731	#N/A
CTRG_05808|1581	3279.02	3.7071	0.40368	9.18327	4.18193e-20	7.25271e-19
CTRG_05809|1008	824.84	0.0971556	0.230944	0.420688	0.673983	0.744129
CTRG_05810|2745	473.833	0.230127	0.331115	0.695007	0.487051	0.57525
CTRG_05811|585	291.715	0.551478	0.229049	2.40768	0.0160541	0.0298072
CTRG_05812|1908	4435.48	3.12926	0.240495	13.0117	1.04915e-38	6.88012e-37
CTRG_05813|816	5477.21	4.46798	0.572349	7.8064	5.88435e-15	6.59456e-14
CTRG_05814|642	1347.29	1.31938	0.370984	3.55644	0.000375914	0.000985454
CTRG_05815|747	587.559	0.17004	0.168529	1.00897	0.312991	0.400251
CTRG_05816|843	4.33276	4.18512	1.23878	3.37843	0.000729014	0.00181206
CTRG_05817|855	7142.06	1.36596	0.221139	6.17692	6.53649e-10	4.05823e-09
CTRG_05818|1746	2531.71	5.56661	0.380751	14.6201	2.0924e-48	2.37346e-46
CTRG_05819|318	3762.46	-3.18191	0.416703	-7.63592	2.24206e-14	2.34078e-13
CTRG_05820|2409	3709.12	3.00757	0.404179	7.44119	9.9784e-14	9.83084e-13
MSTRG.60.1|1007|u|NA|Supercontig_3.10_C_tropicalis_MYA-3404|ctrop	3.45878	0.152579	1.24925	0.122137	0.902791	0.928225
MSTRG.61.1|725|u|NA|Supercontig_3.10_C_tropicalis_MYA-3404|ctrop	5.99595	5.84441	1.19964	4.8718	1.10588e-06	4.27973e-06
MSTRG.62.1|413|u|NA|Supercontig_3.10_C_tropicalis_MYA-3404|ctrop	5.79621	2.53047	0.951968	2.65814	0.00785733	0.0156773
MSTRG.63.1|553|u|NA|Supercontig_3.10_C_tropicalis_MYA-3404|ctrop	2.48077	2.63845	1.44218	1.82949	0.0673269	0.106651
MSTRG.64.1|321|u|NA|Supercontig_3.10_C_tropicalis_MYA-3404|ctrop	2.95227	-2.72363	1.24806	-2.18229	0.0290885	0.0507416
CTRG_05821|384	269.434	-3.3622	0.293051	-11.4731	1.80102e-30	7.33873e-29
CTRG_05822|1458	270.294	1.16212	0.227233	5.11423	3.15024e-07	1.32414e-06
CTRG_05823|2277	225.057	-0.335524	0.222368	-1.50887	0.131331	0.192156
CTRG_05824|2163	6012.5	0.652623	0.336138	1.94153	0.0521936	0.0852098
CTRG_05825|609	679.691	-1.52639	0.317596	-4.8061	1.53905e-06	5.82191e-06
CTRG_05826|714	96.9568	-0.692431	0.332163	-2.08461	0.0371049	0.0630101
CTRG_05827|2058	5247.59	-5.11558	0.488462	-10.4728	1.15155e-25	3.27665e-24
MSTRG.74.1|478|u|NA|Supercontig_3.10_C_tropicalis_MYA-3404|ctrop	8.98238	3.23286	0.852521	3.79211	0.000149372	0.000416692
CTRG_05828|1554	16301.5	-1.01425	0.389261	-2.60558	0.009172	0.0180135
CTRG_05829|2091	44066.4	0.0421037	0.412695	0.102021	0.91874	0.940361
CTRG_05830|1242	1473.6	0.360915	0.329061	1.0968	0.272728	0.358428
MSTRG.79.1|246|x|CTRG_05830-T|Supercontig_3.10_C_tropicalis_MYA-3404|ctrop	1.05637	-1.33577	1.84584	-0.723669	0.469269	0.558334
CTRG_05831|420	168.18	-4.11924	0.582413	-7.07271	1.51932e-12	1.29343e-11
CTRG_05832|1236	1143.3	0.672503	0.277829	2.42056	0.0154965	0.0288805
CTRG_05833|999	1773.74	3.67423	0.241748	15.1986	3.61528e-52	5.05778e-50
CTRG_05834|1404	992.876	-1.15174	0.193447	-5.95377	2.6204e-09	1.49123e-08
CTRG_05835|1953	2167.3	4.21291	0.537092	7.84393	4.36649e-15	4.94633e-14
CTRG_05836|768	12460.9	-0.331198	0.226567	-1.46181	0.143794	0.207747
MSTRG.88.1|471|x|CTRG_05836-T|Supercontig_3.10_C_tropicalis_MYA-3404|ctrop	14.4887	-0.6633	0.576374	-1.15082	0.249808	0.331786
MSTRG.89.1|823|x|CTRG_05837-T|Supercontig_3.10_C_tropicalis_MYA-3404|ctrop	570.112	3.71137	0.651274	5.69863	1.20771e-08	6.30836e-08
CTRG_05837|537	371.89	-0.010783	0.609976	-0.0176777	0.985896	0.989906
MSTRG.91.1|2416|u|NA|Supercontig_3.10_C_tropicalis_MYA-3404|ctrop	6148.65	0.949559	0.221137	4.29398	1.75501e-05	5.65727e-05
MSTRG.92.1|3183|u|NA|Supercontig_3.10_C_tropicalis_MYA-3404|ctrop	182.677	0.0933796	0.319946	0.291861	0.770393	0.823464
MSTRG.93.1|595|u|NA|Supercontig_3.10_C_tropicalis_MYA-3404|ctrop	2.65808	0.51375	1.03831	0.494794	0.620746	0.697062
MSTRG.94.1|2395|u|NA|Supercontig_3.10_C_tropicalis_MYA-3404|ctrop	10.4117	0.283189	0.625444	0.452781	0.650706	0.723543
MSTRG.95.1|1566|u|NA|Supercontig_3.10_C_tropicalis_MYA-3404|ctrop	10.5261	0.394909	0.822336	0.480228	0.631065	0.706665
MSTRG.96.1|574|u|NA|Supercontig_3.10_C_tropicalis_MYA-3404|ctrop	4.17449	-0.192646	0.959338	-0.200811	0.840846	0.880058
MSTRG.97.1|3117|u|NA|Supercontig_3.10_C_tropicalis_MYA-3404|ctrop	45.7659	1.23247	0.301946	4.08174	4.47001e-05	0.000136193
MSTRG.98.1|1768|u|NA|Supercontig_3.10_C_tropicalis_MYA-3404|ctrop	25.2028	1.07148	0.495251	2.16351	0.0305021	0.052867
MSTRG.99.1|1586|u|NA|Supercontig_3.10_C_tropicalis_MYA-3404|ctrop	5.28791	-0.892527	0.691218	-1.29124	0.196621	0.269988
CTRG_05838|5859	84844.1	-0.00604847	0.357068	-0.0169393	0.986485	0.990379
MSTRG.101.1|1129|x|CTRG_05838-T|Supercontig_3.10_C_tropicalis_MYA-3404|ctrop	1.40637	-2.53706	2.2724	-1.11647	0.264221	0.348503
MSTRG.102.1|1871|x|CTRG_05839-T|Supercontig_3.10_C_tropicalis_MYA-3404|ctrop	75.7597	-0.102472	0.585611	-0.174983	0.861093	0.896011
CTRG_05839|768	599.91	-0.0766043	0.321196	-0.238497	0.811496	0.856494
CTRG_05840|1113	3863.56	-3.94693	0.23753	-16.6165	5.29151e-62	1.16887e-59
CTRG_05841|321	1305.38	-1.16287	0.324763	-3.58067	0.000342716	0.00090407
CTRG_05842|3870	1574.36	0.238977	0.263236	0.907843	0.363961	0.453681
CTRG_05843|819	7949.78	-1.97712	0.16358	-12.0865	1.24404e-33	5.8997e-32
CTRG_05844|675	10.2393	-0.383931	0.624311	-0.614968	0.538576	0.623965
CTRG_05845|363	0.508827	0.81049	3.74583	0.216371	0.828698	#N/A
CTRG_05846|480	0	#N/A	#N/A	#N/A	#N/A	#N/A
CTRG_05847|663	0	#N/A	#N/A	#N/A	#N/A	#N/A
CTRG_05848|654	0.478741	-2.54133	3.89641	-0.652223	0.514258	#N/A
CTRG_05849|396	0.139017	0	4.71161	0	1	#N/A
CTRG_05850|471	18.0059	-6.19966	1.2995	-4.77081	1.83483e-06	6.84515e-06
CTRG_05851|291	0.359282	0	4.71161	0	1	#N/A
CTRG_05852|1509	7.31915	-4.95129	1.22699	-4.03533	5.45266e-05	0.000163506
CTRG_05853|645	7.9747	-1.90873	0.569408	-3.35213	0.000801917	0.00197805
CTRG_05854|1302	18.266	-1.80205	0.51198	-3.51977	0.000431918	0.00111864
MSTRG.116.1|803|x|CTRG_05854-T|Supercontig_3.10_C_tropicalis_MYA-3404|ctrop	19.2995	-0.191075	0.491371	-0.388861	0.697379	0.764403
CTRG_05855|1194	91.0247	-1.81704	0.741338	-2.45103	0.0142449	0.0268761
CTRG_05856|1302	4698.93	0.398989	0.298578	1.3363	0.181451	0.252553
CTRG_05857|819	1069.17	-1.90625	0.292832	-6.50969	7.53061e-11	5.1674e-10
MSTRG.120.1|826|x|CTRG_05857-T|Supercontig_3.10_C_tropicalis_MYA-3404|ctrop	14.4857	0.728523	0.474554	1.53517	0.124742	0.183862
CTRG_05858|576	636.077	3.1656	0.406822	7.78129	7.17912e-15	7.96057e-14
MSTRG.122.1|662|x|CTRG_05859-T|Supercontig_3.10_C_tropicalis_MYA-3404|ctrop	230.661	-0.544756	0.360663	-1.51043	0.130934	0.191708
CTRG_05859|1923	735.482	1.46891	0.271886	5.40268	6.56539e-08	3.06507e-07
CTRG_05860|2166	543.33	1.9787	0.27574	7.17597	7.17977e-13	6.30408e-12
MSTRG.126.1|384|u|NA|Supercontig_3.10_C_tropicalis_MYA-3404|ctrop	2.16511	-0.0613066	1.15472	-0.0530923	0.957658	0.969322
CTRG_05861|1482	1446.75	-0.800237	0.116496	-6.86922	6.45524e-12	5.11182e-11
CTRG_05862|1185	264.612	-2.22873	0.830665	-2.68307	0.00729508	0.0146881
MSTRG.130.1|1084|x|CTRG_05863-T|Supercontig_3.10_C_tropicalis_MYA-3404|ctrop	41.8697	-0.15446	0.392231	-0.393797	0.693731	0.761199
CTRG_05863|3780	1065.03	-0.443427	0.176286	-2.51539	0.01189	0.0228021
CTRG_05864|925	19701.2	-1.30913	0.218136	-6.00144	1.9558e-09	1.13691e-08
MSTRG.134.1|755|u|NA|Supercontig_3.10_C_tropicalis_MYA-3404|ctrop	30.4671	0.776802	0.581192	1.33657	0.181364	0.252508
CTRG_05865|2283	1294.26	-0.528217	0.155415	-3.39875	0.000676936	0.00169163
CTRG_05866|1521	16531.5	3.05273	0.530067	5.75913	8.45468e-09	4.50308e-08
CTRG_05867|828	31.7525	-1.21168	0.361511	-3.35171	0.000803142	0.00198048
CTRG_05868|1272	5.88335	0.910566	1.19095	0.764571	0.444527	0.534352
CTRG_05869|960	986.641	-0.503461	0.185996	-2.70684	0.00679277	0.0137527
CTRG_05870|2307	2144.2	2.22572	0.239998	9.2739	1.79461e-20	3.25355e-19
CTRG_05871|1836	237.092	-0.24319	0.432053	-0.56287	0.573524	0.65472
MSTRG.141.1|311|u|NA|Supercontig_3.10_C_tropicalis_MYA-3404|ctrop	7.89928	2.28291	0.766788	2.97725	0.00290851	0.00639446
MSTRG.142.1|501|u|NA|Supercontig_3.10_C_tropicalis_MYA-3404|ctrop	4.40888	5.81749	1.39936	4.15725	3.22106e-05	0.000100437
CTRG_05872|1725	6975.33	2.34753	0.4916	4.77529	1.79444e-06	6.7064e-06
MSTRG.144.1|504|x|CTRG_05872-T|Supercontig_3.10_C_tropicalis_MYA-3404|ctrop	43.6489	-2.20515	0.753878	-2.92507	0.00344374	0.00746459
MSTRG.145.1|773|u|NA|Supercontig_3.10_C_tropicalis_MYA-3404|ctrop	4.20524	1.75856	1.31609	1.3362	0.181485	0.252553
MSTRG.147.1|280|u|NA|Supercontig_3.10_C_tropicalis_MYA-3404|ctrop	0.161355	-0.542622	4.68196	-0.115896	0.907735	#N/A
MSTRG.148.1|533|u|NA|Supercontig_3.10_C_tropicalis_MYA-3404|ctrop	15.2163	2.5393	0.640247	3.96612	7.30519e-05	0.000214931
CTRG_05873|444	0.0722126	0	4.71161	0	1	#N/A
MSTRG.149.1|417|u|NA|Supercontig_3.10_C_tropicalis_MYA-3404|ctrop	0.128232	1.17105	4.67999	0.250225	0.802414	#N/A
MSTRG.150.1|440|u|NA|Supercontig_3.10_C_tropicalis_MYA-3404|ctrop	0.0718514	1.17106	4.67999	0.250227	0.802412	#N/A
MSTRG.151.1|319|u|NA|Supercontig_3.10_C_tropicalis_MYA-3404|ctrop	127.722	-0.0314987	0.531469	-0.0592672	0.952739	0.96574
MSTRG.152.1|261|u|NA|Supercontig_3.10_C_tropicalis_MYA-3404|ctrop	52.3476	0.0168037	0.90558	0.0185558	0.985195	0.989549
CTRG_05874|1614	1.41364	-2.31976	2.04223	-1.13589	0.256002	0.339261
CTRG_05875|624	293.779	-1.04607	0.343939	-3.04144	0.00235448	0.0052773
CTRG_05876|2265	2034.15	0.80144	0.293427	2.7313	0.00630841	0.0128699
CTRG_05877|1230	130.073	-0.257938	0.457377	-0.56395	0.572788	0.654058
CTRG_05878|2688	1869.51	4.21604	0.648197	6.50426	7.80784e-11	5.34576e-10
CTRG_05879|1674	3137.55	2.09793	0.503281	4.16851	3.06599e-05	9.60294e-05
MSTRG.160.1|852|x|CTRG_05880-T|Supercontig_3.10_C_tropicalis_MYA-3404|ctrop	40.2695	0.5979	0.700862	0.853092	0.393608	0.483882
MSTRG.161.1|554|u|NA|Supercontig_3.10_C_tropicalis_MYA-3404|ctrop	11.6093	0.380489	0.568597	0.669172	0.503386	0.590555
CTRG_05880|2193	657.081	0.110124	0.15097	0.729444	0.46573	0.554989
CTRG_05881|588	456.173	-0.278808	0.17953	-1.55298	0.120427	0.178361
CTRG_05882|1086	943.546	-1.11799	0.187732	-5.95524	2.59698e-09	1.48028e-08
CTRG_05883|1452	2125.28	4.17816	0.599659	6.96757	3.22467e-12	2.6442e-11
CTRG_05884|1305	2664.11	3.72797	0.676123	5.51374	3.51287e-08	1.70052e-07
CTRG_05885|576	113.834	-1.0959	0.424583	-2.58111	0.00984818	0.0192201
MSTRG.169.1|1013|x|CTRG_05886-T|Supercontig_3.10_C_tropicalis_MYA-3404|ctrop	63.7073	-0.489497	0.338906	-1.44434	0.148642	0.213904
CTRG_05886|1116	1779.71	2.09491	0.293488	7.138	9.46994e-13	8.22885e-12
MSTRG.171.1|1039|u|NA|Supercontig_3.10_C_tropicalis_MYA-3404|ctrop	26.1561	5.16418	0.62782	8.22557	1.94262e-16	2.49715e-15
CTRG_05887|1062	485.809	2.16329	0.289148	7.4816	7.3424e-14	7.35467e-13
CTRG_05888|858	1085.15	-3.78273	0.381418	-9.91754	3.49269e-23	7.8811e-22
CTRG_05889|1878	3556.44	0.33207	0.277835	1.19521	0.232007	0.311644
MSTRG.176.1|421|u|NA|Supercontig_3.10_C_tropicalis_MYA-3404|ctrop	15.5315	0.930939	0.611874	1.52145	0.128146	0.188182
MSTRG.177.1|238|u|NA|Supercontig_3.10_C_tropicalis_MYA-3404|ctrop	3.08649	2.71443	1.18351	2.29355	0.0218166	0.0391301
CTRG_05890|1602	348.145	-1.31099	0.38037	-3.44663	0.00056763	0.00143905
CTRG_05891|2091	729.996	-2.35872	0.404802	-5.82684	5.64879e-09	3.06899e-08
CTRG_05892|195	1983.19	-0.191537	0.293297	-0.653047	0.513726	0.60042
CTRG_05893|549	536.327	-1.55192	0.580373	-2.67401	0.00749504	0.0150187
MSTRG.182.1|253|x|CTRG_05894-T|Supercontig_3.10_C_tropicalis_MYA-3404|ctrop	11.1335	-0.799658	0.743011	-1.07624	0.28182	0.368071
CTRG_05894|660	3665.12	-0.723112	0.438177	-1.65027	0.0988871	0.149857
CTRG_05895|348	108.657	-2.14673	0.44402	-4.83476	1.33309e-06	5.09559e-06
CTRG_05896|759	457.837	-2.1255	0.435738	-4.87794	1.07199e-06	4.1678e-06
CTRG_05897|852	178.965	-1.69207	0.321594	-5.2615	1.42883e-07	6.33577e-07
CTRG_05898|726	3041.67	0.271712	0.271592	1.00044	0.317096	0.404514
CTRG_05899|2610	595.117	-1.06544	0.332275	-3.20651	0.00134358	0.00315733
CTRG_05900|777	3966.1	-0.828618	0.339271	-2.44235	0.0145921	0.0274509
CTRG_05901|843	88.8739	-2.60162	0.746249	-3.48626	0.000489826	0.00125354
CTRG_05902|1071	247.291	-0.779672	0.303785	-2.56653	0.0102722	0.019964
CTRG_05903|2169	768.517	-0.780596	0.257515	-3.03126	0.00243533	0.00544398
MSTRG.195.1|467|x|CTRG_05903-T|Supercontig_3.10_C_tropicalis_MYA-3404|ctrop	5.14694	1.40399	0.764753	1.83587	0.0663761	0.105363
CTRG_05904|1284	526.197	-0.220915	0.212539	-1.03941	0.298615	0.385567
CTRG_05905|1236	243.572	-0.749453	0.313387	-2.39146	0.0167815	0.0310204
CTRG_05906|753	2490.86	-2.07562	0.445717	-4.65681	3.21151e-06	1.15499e-05
CTRG_05907|891	466.745	-0.839954	0.332069	-2.52946	0.011424	0.0219837
CTRG_05908|1011	405.38	-1.60444	0.268337	-5.97921	2.24225e-09	1.29357e-08
CTRG_05909|1740	1635.11	-0.301138	0.156388	-1.92558	0.0541568	0.087997
CTRG_05910|447	3297.69	-0.234372	0.437686	-0.535479	0.592319	0.672426
CTRG_05911|1455	1160.97	-2.07349	0.297683	-6.96543	3.27396e-12	2.67852e-11
CTRG_05912|504	1790.89	-1.34734	0.171281	-7.86628	3.65357e-15	4.17821e-14
CTRG_05913|2694	4334.31	-2.21583	0.271605	-8.15829	3.39789e-16	4.27615e-15
CTRG_05914|576	16771.5	0.862163	0.328521	2.62437	0.00868084	0.0171735
CTRG_05915|1737	2319.13	-0.0435259	0.168129	-0.258884	0.795725	0.844143
CTRG_05916|903	3746.39	-0.393753	0.206324	-1.90843	0.0563363	0.0912733
CTRG_05917|1026	941.2	-6.71855	1.47244	-4.56286	5.04625e-06	1.76566e-05
MSTRG.211.1|204|x|CTRG_05918-T|Supercontig_3.10_C_tropicalis_MYA-3404|ctrop	0.499405	-2.96756	4.60152	-0.644907	0.518987	#N/A
CTRG_05918|678	38.7261	-2.76029	0.781932	-3.53009	0.000415417	0.00107957
CTRG_05919|678	842.786	-0.0150742	0.252883	-0.0596094	0.952467	0.965688
CTRG_05920|1629	1172.66	-0.375376	0.595156	-0.630719	0.528225	0.614748
CTRG_05921|3555	22335.7	3.14146	0.5385	5.83373	5.42011e-09	2.95239e-08
CTRG_05922|537	4087.21	-1.62147	0.237668	-6.82241	8.95226e-12	6.97728e-11
CTRG_05923|1776	6.75511	1.05447	0.734541	1.43555	0.15113	0.216774
CTRG_05924|1338	66.4224	-1.9632	0.572041	-3.43193	0.000599306	0.00151114
CTRG_05925|1074	34.1735	-0.580355	0.552106	-1.05117	0.293182	0.380272
CTRG_05926|2007	487.934	0.346269	0.253854	1.36405	0.172552	0.242011
CTRG_05927|870	1461.69	0.969048	0.185278	5.23023	1.69303e-07	7.39786e-07
CTRG_05928|432	834.457	1.84921	0.616988	2.99716	0.00272506	0.00601951
MSTRG.224.1|1215|u|NA|Supercontig_3.10_C_tropicalis_MYA-3404|ctrop	50.9372	0.78363	0.334853	2.34022	0.0192724	0.0350792
MSTRG.225.1|781|u|NA|Supercontig_3.10_C_tropicalis_MYA-3404|ctrop	10647.7	2.71936	0.214739	12.6636	9.41387e-37	5.56479e-35
MSTRG.226.1|384|u|NA|Supercontig_3.10_C_tropicalis_MYA-3404|ctrop	2.42162	4.32028	1.60366	2.69401	0.0070599	0.0142385
CTRG_05929|3480	2.60112	0.859851	1.14702	0.749638	0.453473	0.542848
MSTRG.228.1|279|x|CTRG_05929-T|Supercontig_3.10_C_tropicalis_MYA-3404|ctrop	7.75084	2.06928	0.744464	2.77955	0.0054434	0.0112959
CTRG_05930|1287	36.7661	-1.32424	0.546979	-2.42102	0.0154772	0.0288573
CTRG_05931|1518	1901.16	0.986858	0.326182	3.02548	0.00248236	0.00554027
MSTRG.231.1|451|x|CTRG_05931-T|Supercontig_3.10_C_tropicalis_MYA-3404|ctrop	9.88167	0.549641	0.554435	0.991352	0.321514	0.409465
CTRG_05932|1491	1118.78	0.423387	0.382988	1.10548	0.268951	0.354074
CTRG_05933|1803	134.018	-0.168224	0.316903	-0.530838	0.595531	0.675252
CTRG_05934|1086	49.1572	0.246006	0.776006	0.317015	0.751232	0.809479
CTRG_05935|1380	1011.26	1.78577	0.894983	1.99531	0.0460094	0.0763548
CTRG_05936|1350	23602.6	1.70291	0.312357	5.45179	4.98648e-08	2.35944e-07
CTRG_05937|1311	41.2663	2.74319	0.495688	5.5341	3.12827e-08	1.52756e-07
MSTRG.238.1|623|x|CTRG_05937-T|Supercontig_3.10_C_tropicalis_MYA-3404|ctrop	7.1949	1.98394	0.781822	2.53758	0.0111622	0.0215342
CTRG_05938|1245	261.764	-2.34681	0.490697	-4.78261	1.73034e-06	6.47259e-06
MSTRG.240.1|363|x|CTRG_05939-T|Supercontig_3.10_C_tropicalis_MYA-3404|ctrop	23.7974	-1.09744	1.01911	-1.07686	0.281541	0.367766
CTRG_05939|579	1.74388	-0.115464	1.89525	-0.0609229	0.951421	0.964986
CTRG_05940|2385	4883.47	-0.468509	0.774073	-0.605251	0.545012	0.629708
MSTRG.244.1|404|x|CTRG_05941-T|Supercontig_3.10_C_tropicalis_MYA-3404|ctrop	2.13684	-3.07873	1.44119	-2.13624	0.0326597	0.0562696
CTRG_05941|972	5762.78	-2.15426	0.322202	-6.68606	2.29259e-11	1.70603e-10
CTRG_05942|858	2431.77	1.99085	0.243092	8.18968	2.61928e-16	3.32118e-15
CTRG_05943|390	328.918	-2.8659	0.32608	-8.78896	1.50953e-18	2.31222e-17
CTRG_05944|921	20.1983	0.022729	0.532299	0.0426997	0.965941	0.976057
CTRG_05945|729	1580.21	-1.86855	0.400941	-4.66042	3.15562e-06	1.13635e-05
CTRG_05946|513	1019.71	-2.02479	0.344418	-5.87886	4.13096e-09	2.28578e-08
CTRG_05947|684	1.69963	2.06236	1.5532	1.32782	0.184239	0.255916
CTRG_05948|786	6.9082	-0.455064	0.916977	-0.496266	0.619707	0.695989
MSTRG.254.1|714|u|NA|Supercontig_3.10_C_tropicalis_MYA-3404|ctrop	28.5722	0.946992	0.739467	1.28064	0.20032	0.27417
MSTRG.255.1|223|u|NA|Supercontig_3.10_C_tropicalis_MYA-3404|ctrop	1.72076	1.36832	1.31482	1.04069	0.298019	0.384917
MSTRG.256.1|465|u|NA|Supercontig_3.10_C_tropicalis_MYA-3404|ctrop	15.9096	-0.28521	0.599179	-0.476	0.634074	0.708994
CTRG_05949|3039	2268.31	0.364585	0.324337	1.12409	0.260974	0.344979
MSTRG.258.1|596|x|CTRG_05950-T|Supercontig_3.10_C_tropicalis_MYA-3404|ctrop	10.0128	0.706713	0.690798	1.02304	0.306289	0.393479
CTRG_05950|1149	1831.82	-1.19007	0.281564	-4.22665	2.37197e-05	7.52732e-05
CTRG_05951|1068	4578.47	-0.329021	0.380344	-0.865062	0.387005	0.477302
CTRG_05952|1503	951.94	-1.39335	0.270537	-5.15031	2.60053e-07	1.1075e-06
CTRG_05953|1290	1821.75	-1.98807	0.419474	-4.73944	2.14314e-06	7.91443e-06
CTRG_05954|2094	478.087	-1.01766	0.287336	-3.54169	0.000397575	0.00103609
CTRG_05955|1086	6115.4	-2.4414	0.252143	-9.68259	3.57544e-22	7.46573e-21
CTRG_05956|1158	2746.62	2.64832	0.468775	5.64945	1.60966e-08	8.20371e-08
CTRG_05957|507	1809.59	-0.356461	0.191189	-1.86444	0.06226	0.0995828
CTRG_05958|1323	505.931	-0.353983	0.210404	-1.68239	0.0924929	0.14147
CTRG_05959|1203	6139.19	-2.16506	0.230975	-9.37356	7.01296e-21	1.34093e-19
MSTRG.268.1|330|x|CTRG_05960-T|Supercontig_3.10_C_tropicalis_MYA-3404|ctrop	14.4698	0.195077	0.752042	0.259396	0.79533	0.843899
CTRG_05960|1212	1355.62	0.328667	0.226567	1.45064	0.146879	0.211657
MSTRG.270.1|237|x|CTRG_05960-T|Supercontig_3.10_C_tropicalis_MYA-3404|ctrop	8.66022	-0.0816631	0.815484	-0.100141	0.920233	0.941545
CTRG_05961|1209	2247.46	-2.40409	0.23195	-10.3647	3.5903e-25	9.7216e-24
MSTRG.272.1|222|x|CTRG_05961-T|Supercontig_3.10_C_tropicalis_MYA-3404|ctrop	14.6261	2.18508	1.02759	2.12642	0.0334681	0.0575207
CTRG_05962|1014	4508.53	-1.08635	0.807476	-1.34537	0.178507	0.249067
CTRG_05963|378	12393.5	0.555756	0.751564	0.739467	0.459623	0.548802
CTRG_05964|1038	2129.1	-0.86085	0.204312	-4.2134	2.51552e-05	7.95603e-05
MSTRG.276.1|644|x|CTRG_05964-T|Supercontig_3.10_C_tropicalis_MYA-3404|ctrop	3.90662	0.259943	0.773007	0.336274	0.736664	0.797233
CTRG_05965|1530	9491.71	3.67065	0.242261	15.1516	7.39324e-52	1.00095e-49
MSTRG.280.1|472|u|NA|Supercontig_3.10_C_tropicalis_MYA-3404|ctrop	10834.6	5.461	0.706307	7.73177	1.06059e-14	1.14577e-13
CTRG_05966|900	1190.99	-0.0452435	0.225949	-0.200237	0.841295	0.880198
MSTRG.283.1|331|u|NA|Supercontig_3.10_C_tropicalis_MYA-3404|ctrop	1.73769	2.89465	1.807	1.60191	0.109175	0.163616
MSTRG.284.1|693|x|CTRG_05967-T|Supercontig_3.10_C_tropicalis_MYA-3404|ctrop	43.0692	8.11765	1.21177	6.69901	2.09834e-11	1.56843e-10
CTRG_05967|540	23.7126	6.06889	1.27123	4.77403	1.80574e-06	6.7456e-06
MSTRG.286.1|500|x|CTRG_05967-T|Supercontig_3.10_C_tropicalis_MYA-3404|ctrop	28.6999	7.48979	1.23279	6.07548	1.23618e-09	7.39066e-09
MSTRG.287.1|1700|u|NA|Supercontig_3.10_C_tropicalis_MYA-3404|ctrop	52.6199	0.973628	0.498189	1.95434	0.0506615	0.0830864
MSTRG.289.1|2169|u|NA|Supercontig_3.10_C_tropicalis_MYA-3404|ctrop	0.449496	-0.390504	3.17397	-0.123033	0.902081	#N/A
CTRG_05968|495	0.895398	1.3521	2.17311	0.622195	0.533814	#N/A
CTRG_05969|2667	8967.68	2.00648	0.197425	10.1632	2.89315e-24	7.14269e-23
MSTRG.292.1|1071|u|NA|Supercontig_3.11_C_tropicalis_MYA-3404|ctrop	13.4805	6.11044	1.15371	5.29633	1.18156e-07	5.29809e-07
MSTRG.293.1|902|u|NA|Supercontig_3.11_C_tropicalis_MYA-3404|ctrop	15.9145	6.22127	1.0168	6.1185	9.44611e-10	5.7457e-09
MSTRG.294.1|313|x|CTRG_05970-T|Supercontig_3.11_C_tropicalis_MYA-3404|ctrop	14.3362	0.153192	0.478531	0.320131	0.748869	0.807451
CTRG_05970|1191	1954.04	0.226077	0.356428	0.634285	0.525895	0.612879
MSTRG.296.1|428|x|CTRG_05970-T|Supercontig_3.11_C_tropicalis_MYA-3404|ctrop	19.5936	-0.913013	0.491083	-1.85918	0.0630016	0.100635
CTRG_05971|4434	2156.61	-1.25884	0.50295	-2.50292	0.0123175	0.023568
CTRG_05972|2013	2088.38	-0.82037	0.206671	-3.96945	7.20378e-05	0.000212021
MSTRG.300.1|449|u|NA|Supercontig_3.11_C_tropicalis_MYA-3404|ctrop	3.70358	0.808695	1.09854	0.736152	0.461638	0.550894
MSTRG.301.1|315|u|NA|Supercontig_3.11_C_tropicalis_MYA-3404|ctrop	4.84561	-3.66423	0.827213	-4.42961	9.44055e-06	3.17739e-05
CTRG_05973|603	954.837	-1.39359	0.326126	-4.27315	1.92732e-05	6.17715e-05
CTRG_05974|4371	1666.17	-2.75143	0.321432	-8.55989	1.12971e-17	1.621e-16
MSTRG.304.1|300|u|NA|Supercontig_3.11_C_tropicalis_MYA-3404|ctrop	1.87602	1.61045	1.4854	1.08419	0.278282	0.364585
CTRG_05975|456	15691.1	0.791902	0.509922	1.55299	0.120426	0.178361
CTRG_05976|2379	1038.96	0.453779	0.190803	2.37826	0.0173947	0.032006
CTRG_05977|2094	767.399	1.15001	0.254977	4.51024	6.4755e-06	2.24146e-05
MSTRG.309.1|926|x|CTRG_05978-T|Supercontig_3.11_C_tropicalis_MYA-3404|ctrop	65.9738	2.06622	0.326682	6.32487	2.5345e-10	1.63777e-09
CTRG_05978|1080	324.041	0.581349	0.429333	1.35407	0.175713	0.245822
CTRG_05979|1467	6197.3	0.712391	0.202861	3.51173	0.000445208	0.00114916
MSTRG.313.1|605|u|NA|Supercontig_3.11_C_tropicalis_MYA-3404|ctrop	11.546	1.5798	0.696097	2.26952	0.023237	0.0414827
MSTRG.314.1|1574|u|NA|Supercontig_3.11_C_tropicalis_MYA-3404|ctrop	22.1732	0.897433	0.551757	1.6265	0.103843	0.156689
CTRG_05980|2409	308.973	-3.94993	0.501964	-7.86896	3.5761e-15	4.10079e-14
CTRG_05981|1140	2003.5	0.439913	0.225414	1.95157	0.0509889	0.083545
CTRG_05982|843	1905.37	0.702732	0.183038	3.83927	0.000123399	0.000349112
CTRG_05983|3078	1178.07	-1.55433	0.202166	-7.68839	1.48998e-14	1.58717e-13
CTRG_05984|1638	540.936	0.874252	0.425591	2.05421	0.0399556	0.0673469
CTRG_05985|1149	943.22	-0.511431	0.190416	-2.68587	0.00723421	0.0145691
CTRG_05986|828	330.507	-0.677306	0.263989	-2.56566	0.010298	0.0200002
CTRG_05987|963	12643.9	1.31513	0.369728	3.55703	0.000375078	0.000984183
MSTRG.324.1|391|u|NA|Supercontig_3.11_C_tropicalis_MYA-3404|ctrop	3.18722	2.09695	1.09324	1.9181	0.0550979	0.0894049
CTRG_05988|3003	1663.72	-1.64327	0.338799	-4.85029	1.23283e-06	4.73391e-06
CTRG_05989|1116	1062.05	-2.08514	0.767697	-2.7161	0.00660559	0.0134222
CTRG_05990|891	784.114	0.756436	0.187758	4.02878	5.60672e-05	0.000167902
CTRG_05991|1263	585.482	0.203444	0.172995	1.17601	0.239591	0.320379
CTRG_05992|906	3021.67	0.769149	0.292689	2.62787	0.00859214	0.0170261
CTRG_05993|1080	546.551	-1.63134	0.556095	-2.93356	0.00335099	0.00729088
CTRG_05994|1191	2575.37	-2.24044	0.60104	-3.7276	0.000193313	0.000529938
MSTRG.333.1|1112|u|NA|Supercontig_3.11_C_tropicalis_MYA-3404|ctrop	22.0455	2.53982	0.822667	3.0873	0.00201983	0.00459222
CTRG_05995|1914	5582.37	2.53059	0.480385	5.26784	1.38035e-07	6.14027e-07
CTRG_05996|2331	2470.45	0.907159	0.693314	1.30844	0.190725	0.263356
MSTRG.338.1|576|u|NA|Supercontig_3.11_C_tropicalis_MYA-3404|ctrop	9.03862	3.93294	0.938163	4.19218	2.76291e-05	8.69912e-05
CTRG_05997|2343	160.033	0.950667	0.853069	1.11441	0.265104	0.349393
CTRG_05998|1929	1202.7	2.46758	0.446481	5.52673	3.2625e-08	1.58572e-07
CTRG_05999|1635	59.2589	-2.28583	0.538764	-4.24274	2.20812e-05	7.03414e-05
CTRG_06000|2373	2778.94	4.09534	0.509092	8.0444	8.66693e-16	1.05435e-14
MSTRG.344.1|954|x|CTRG_06000-T|Supercontig_3.11_C_tropicalis_MYA-3404|ctrop	32.1121	5.02872	0.7177	7.00671	2.4398e-12	2.02769e-11
CTRG_06001|1506	4558.46	0.064323	0.885457	0.0726438	0.94209	0.958375
CTRG_06002|3111	545.797	-0.24197	0.140538	-1.72173	0.0851178	0.131531
CTRG_06003|2565	449.654	0.435283	0.189704	2.29454	0.0217597	0.0390447
CTRG_06004|843	2.13309	-0.459501	1.34389	-0.341918	0.732413	0.794094
CTRG_06005|366	0	#N/A	#N/A	#N/A	#N/A	#N/A
CTRG_06006|378	0	#N/A	#N/A	#N/A	#N/A	#N/A
CTRG_06007|2040	1118.45	1.38047	0.320409	4.30847	1.64388e-05	5.31948e-05
MSTRG.350.1|554|x|CTRG_06008-T|Supercontig_3.11_C_tropicalis_MYA-3404|ctrop	1429.94	-0.232082	0.192357	-1.20652	0.227617	0.306284
CTRG_06008|2619	1472.54	2.27635	0.411365	5.53365	3.13632e-08	1.5306e-07
CTRG_06009|2082	112.84	-0.811118	0.383425	-2.11546	0.0343911	0.058926
CTRG_06010|1896	952.155	1.42008	0.193174	7.35127	1.9633e-13	1.85585e-12
CTRG_06011|1635	211.782	-2.12347	0.412897	-5.14285	2.70596e-07	1.14986e-06
MSTRG.355.1|883|x|CTRG_06011-T|Supercontig_3.11_C_tropicalis_MYA-3404|ctrop	28.3394	3.86121	0.497941	7.75435	8.87952e-15	9.74309e-14
CTRG_06012|384	3.62378	-0.156788	1.10518	-0.141866	0.887186	0.916221
CTRG_06013|1449	3312.66	0.703264	0.295314	2.38141	0.0172465	0.0317612
CTRG_06014|555	1.5242	0.259682	1.35167	0.192119	0.847649	0.885081
CTRG_06015|1251	1922.48	-3.78094	0.687808	-5.49709	3.86119e-08	1.85417e-07
MSTRG.360.1|509|u|NA|Supercontig_3.11_C_tropicalis_MYA-3404|ctrop	4.0672	-5.0808	1.54322	-3.29234	0.000993576	0.00240068
CTRG_06016|5085	830.135	-5.38836	0.528297	-10.1995	1.99315e-24	4.94986e-23
CTRG_06017|825	1096.88	0.2839	0.269139	1.05484	0.291497	0.378414
CTRG_06018|1203	5256.06	0.641955	0.348118	1.84408	0.0651721	0.103668
CTRG_06019|2205	128.404	2.99597	0.519938	5.76218	8.3035e-09	4.42818e-08
CTRG_06020|2760	880.68	-0.933106	0.343675	-2.71508	0.00662598	0.0134604
CTRG_06021|1422	1551.71	0.427605	0.179274	2.38521	0.0170694	0.0314971
MSTRG.367.1|406|u|NA|Supercontig_3.11_C_tropicalis_MYA-3404|ctrop	3.45084	1.94132	0.99202	1.95693	0.0503551	0.0826194
MSTRG.368.1|984|u|NA|Supercontig_3.11_C_tropicalis_MYA-3404|ctrop	71.1341	-0.192978	0.364118	-0.529989	0.59612	0.67565
MSTRG.369.1|450|u|NA|Supercontig_3.11_C_tropicalis_MYA-3404|ctrop	111.567	1.91045	0.407782	4.68497	2.8e-06	1.01351e-05
CTRG_06022|2325	2822.76	-0.115846	0.232396	-0.498485	0.618142	0.694572
MSTRG.372.1|671|x|CTRG_06023-T|Supercontig_3.11_C_tropicalis_MYA-3404|ctrop	10.8362	-0.321509	0.591411	-0.543631	0.586695	0.666929
CTRG_06023|609	290.186	-0.350936	0.303343	-1.1569	0.247315	0.329047
CTRG_06024|1725	10427.3	2.4747	0.617222	4.00941	6.08698e-05	0.000181313
CTRG_06025|915	650.309	-1.97309	0.392243	-5.03027	4.89789e-07	2.00551e-06
CTRG_06026|873	161.033	-1.40436	0.280317	-5.0099	5.44589e-07	2.21048e-06
CTRG_06027|765	1479.04	0.881543	0.474505	1.85782	0.063195	0.100867
CTRG_06028|1266	411.81	-0.289748	0.328811	-0.881197	0.378211	0.467831
CTRG_06029|3582	1517.96	0.140624	0.448809	0.313326	0.754033	0.811664
MSTRG.382.1|265|u|NA|Supercontig_3.11_C_tropicalis_MYA-3404|ctrop	1.5024	0.333445	1.73028	0.192711	0.847185	0.884706
CTRG_06030|957	14421.7	-0.992959	0.278588	-3.56425	0.000364893	0.000959258
MSTRG.384.1|970|x|CTRG_06030-T|Supercontig_3.11_C_tropicalis_MYA-3404|ctrop	19.1615	1.46412	0.482126	3.03681	0.00239095	0.00535189
CTRG_06031|828	6627.98	-2.34717	0.518528	-4.5266	5.99393e-06	2.08163e-05
MSTRG.387.1|1101|x|CTRG_06031-T|Supercontig_3.11_C_tropicalis_MYA-3404|ctrop	138.242	3.70822	0.313605	11.8245	2.91629e-32	1.26836e-30
CTRG_06032|939	15858.2	4.68333	0.437778	10.698	1.04043e-26	3.25873e-25
CTRG_06033|936	920.384	0.11483	0.461445	0.248849	0.803478	0.850491
CTRG_06034|1053	1102.56	0.323819	0.178631	1.81278	0.0698651	0.110214
CTRG_06035|1449	1870.08	0.38137	0.345057	1.10524	0.269056	0.354156
CTRG_06036|378	10.7397	-3.53491	1.22685	-2.88129	0.0039605	0.00846775
CTRG_06037|1209	5.6513	1.10158	1.057	1.04218	0.29733	0.384263
CTRG_06038|1341	66.9514	4.34413	0.44129	9.84416	7.26445e-23	1.60891e-21
MSTRG.398.1|222|u|NA|Supercontig_3.11_C_tropicalis_MYA-3404|ctrop	3.31893	2.70192	1.15942	2.3304	0.019785	0.0359393
CTRG_06039|549	2722.9	3.26118	0.505134	6.45606	1.07463e-10	7.22214e-10
CTRG_06040|714	216.345	-2.65313	1.01819	-2.60574	0.00916757	0.018009
MSTRG.401.1|444|x|CTRG_06040-T|Supercontig_3.11_C_tropicalis_MYA-3404|ctrop	1.95835	2.8299	1.55945	1.81468	0.0695735	0.109816
CTRG_06041|858	1532.21	0.353321	0.378788	0.932768	0.35094	0.440657
CTRG_06042|900	1910.5	-0.907023	0.210238	-4.31428	1.60127e-05	5.18759e-05
CTRG_06043|2085	9343.54	7.46329	0.552314	13.5128	1.31483e-41	1.00333e-39
MSTRG.406.1|577|u|NA|Supercontig_3.11_C_tropicalis_MYA-3404|ctrop	7.59312	5.07552	1.23474	4.1106	3.94631e-05	0.000121472
MSTRG.407.1|1505|u|NA|Supercontig_3.11_C_tropicalis_MYA-3404|ctrop	21.8673	5.11374	0.901128	5.67482	1.38833e-08	7.15825e-08
MSTRG.409.1|778|x|CTRG_06044-T|Supercontig_3.11_C_tropicalis_MYA-3404|ctrop	23.5797	-0.509	0.462972	-1.09942	0.271585	0.35715
CTRG_06044|864	930.028	0.247696	0.363344	0.681712	0.495421	0.583576
CTRG_06045|1557	416.153	0.940978	0.31186	3.01731	0.0025503	0.00567078
CTRG_06046|1449	5001.13	-1.53266	0.139263	-11.0055	3.59606e-28	1.24733e-26
CTRG_06047|789	1934.51	2.00304	0.19964	10.0333	1.08852e-23	2.53807e-22
MSTRG.414.1|1649|x|CTRG_06047-T|Supercontig_3.11_C_tropicalis_MYA-3404|ctrop	438.328	-0.104425	0.838077	-0.124601	0.900839	0.926688
MSTRG.417.1|231|u|NA|Supercontig_3.11_C_tropicalis_MYA-3404|ctrop	19.4723	2.01328	0.677553	2.97139	0.00296453	0.00650058
CTRG_06048|2025	2173.72	0.720123	0.29497	2.44135	0.0146326	0.0275148
CTRG_06049|1353	4151.87	1.91309	0.640864	2.98518	0.00283412	0.00623907
MSTRG.420.1|203|x|CTRG_06050-T|Supercontig_3.11_C_tropicalis_MYA-3404|ctrop	2.45788	0.959514	1.0498	0.913994	0.36072	0.450471
CTRG_06050|840	509.851	-2.76577	0.565728	-4.88886	1.01421e-06	3.95966e-06
MSTRG.423.1|578|x|CTRG_06051-T|Supercontig_3.11_C_tropicalis_MYA-3404|ctrop	8.91042	2.94034	0.830701	3.53959	0.000400756	0.00104341
CTRG_06051|642	121.688	1.98406	0.80506	2.46448	0.013721	0.0259812
CTRG_06052|654	81.3833	1.59057	0.916124	1.7362	0.0825287	0.128286
CTRG_06053|495	1.59737	1.89739	1.53236	1.23822	0.215635	0.292225
CTRG_06054|627	0.308735	-1.89564	4.68337	-0.404759	0.685654	#N/A
CTRG_06055|597	4.15466	4.77703	1.41794	3.36899	0.000754443	0.00186974
CTRG_06056|618	3.61171	2.99553	1.59194	1.88168	0.0598788	0.0963107
CTRG_06057|627	0.742315	1.55837	2.16895	0.71849	0.472455	#N/A
CTRG_06058|771	4462.75	4.44106	0.63122	7.03568	1.98288e-12	1.6611e-11
MSTRG.429.1|811|x|CTRG_06059-T|Supercontig_3.11_C_tropicalis_MYA-3404|ctrop	9.69804	0.484151	0.656724	0.737221	0.460988	0.550353
CTRG_06059|849	1686.07	-2.22678	0.239388	-9.30198	1.37854e-20	2.52102e-19
CTRG_06060|534	974.908	-0.801901	0.346712	-2.31287	0.0207295	0.0374282
MSTRG.432.1|553|u|NA|Supercontig_3.11_C_tropicalis_MYA-3404|ctrop	269.674	0.493891	0.58298	0.847183	0.396893	0.487452
CTRG_06061|1821	3331.46	1.08457	0.278617	3.89269	9.91396e-05	0.0002847
CTRG_06062|795	798.062	0.165563	0.405264	0.40853	0.682884	0.752051
CTRG_06063|1875	996.871	-1.44171	0.330631	-4.36049	1.2977e-05	4.26044e-05
CTRG_06064|858	524.586	-1.64723	0.674748	-2.44125	0.0146365	0.027516
CTRG_06065|738	1443.26	0.503426	0.172172	2.92396	0.00345606	0.00748071
CTRG_06066|990	1015.15	0.947365	0.237757	3.9846	6.75933e-05	0.000199992
CTRG_06067|339	785.71	0.204644	0.254749	0.803319	0.421791	0.511634
CTRG_06068|4050	1716.78	-0.362863	0.267815	-1.3549	0.17545	0.245536
CTRG_06069|1707	1063.38	1.03698	0.304787	3.40232	0.000668168	0.00167122
CTRG_06070|771	2374.23	0.174786	0.185775	0.940845	0.346784	0.436745
CTRG_06071|1620	3338.42	0.204948	0.225156	0.91025	0.362691	0.452367
CTRG_06072|3258	860.946	-0.0766249	0.211176	-0.362849	0.716718	0.78091
MSTRG.446.1|591|u|NA|Supercontig_3.11_C_tropicalis_MYA-3404|ctrop	281.865	2.68968	0.403632	6.6637	2.67027e-11	1.97135e-10
CTRG_06073|2247	5422.08	0.116625	0.417212	0.279535	0.779834	0.831123
CTRG_06074|1380	970.749	-0.189354	0.231141	-0.819212	0.412666	0.501871
CTRG_06075|846	2165.43	0.472666	0.260582	1.81389	0.0696949	0.109987
CTRG_06076|3867	9244.75	-0.472689	0.276628	-1.70875	0.0874966	0.134761
CTRG_06077|1434	639.714	-0.154229	0.531607	-0.290118	0.771726	0.824261
CTRG_06078|1719	8494.75	3.80481	0.716053	5.31359	1.07488e-07	4.86651e-07
CTRG_06079|1731	721.322	3.3075	0.310108	10.6657	1.47365e-26	4.59844e-25
CTRG_06080|396	0	#N/A	#N/A	#N/A	#N/A	#N/A
MSTRG.458.1|616|x|CTRG_06080-T|Supercontig_3.11_C_tropicalis_MYA-3404|ctrop	61.1114	2.13196	0.262617	8.11813	4.73413e-16	5.88716e-15
CTRG_06081|1755	3522.2	4.30649	0.201038	21.4213	8.4671e-102	7.10728e-99
CTRG_06082|5781	1582.39	-1.21032	0.306024	-3.95499	7.65363e-05	0.000224096
CTRG_06083|1728	151.526	-3.8679	0.838638	-4.61213	3.98568e-06	1.41045e-05
MSTRG.462.1|303|u|NA|Supercontig_3.11_C_tropicalis_MYA-3404|ctrop	0.9022	-3.95755	4.25225	-0.930696	0.352011	#N/A
MSTRG.463.1|623|u|NA|Supercontig_3.11_C_tropicalis_MYA-3404|ctrop	0.722074	-2.4722	2.17965	-1.13422	0.256702	#N/A
CTRG_06084|1779	293.587	-0.179383	0.399474	-0.449048	0.653397	0.725766
CTRG_06085|708	1662.09	3.20288	0.371005	8.63297	5.97804e-18	8.7421e-17
CTRG_06086|1107	2762.98	0.827015	0.188165	4.39515	1.10697e-05	3.69018e-05
MSTRG.467.1|373|x|CTRG_06086-T|Supercontig_3.11_C_tropicalis_MYA-3404|ctrop	126.791	0.656775	0.681279	0.964032	0.33503	0.423786
CTRG_06087|1071	259.323	-2.10952	0.256736	-8.21672	2.09152e-16	2.67218e-15
CTRG_06088|1767	8752.18	0.483217	0.810879	0.595917	0.551231	0.635057
CTRG_06089|999	978.494	-0.616476	0.380041	-1.62213	0.104775	0.157868
CTRG_06090|345	685.258	0.356416	0.177179	2.01161	0.044261	0.0737063
CTRG_06091|783	83.5686	0.144728	0.258043	0.560866	0.574889	0.655655
CTRG_06092|591	463.687	3.4341	0.490234	7.00502	2.46948e-12	2.0483e-11
MSTRG.475.1|1085|x|CTRG_06093-T|Supercontig_3.11_C_tropicalis_MYA-3404|ctrop	64.8657	1.91577	0.405243	4.72746	2.27341e-06	8.35508e-06
CTRG_06093|2181	1057.45	-0.313507	0.28675	-1.09331	0.274257	0.359931
MSTRG.477.1|741|u|NA|Supercontig_3.11_C_tropicalis_MYA-3404|ctrop	309.223	0.968573	0.281376	3.44227	0.000576858	0.00145936
MSTRG.478.1|294|u|NA|Supercontig_3.11_C_tropicalis_MYA-3404|ctrop	4.6147	2.8778	0.853117	3.37328	0.000742795	0.00184414
MSTRG.479.1|657|u|NA|Supercontig_3.11_C_tropicalis_MYA-3404|ctrop	6.85873	0.0971245	0.546321	0.177779	0.858896	0.894266
MSTRG.480.1|345|u|NA|Supercontig_3.11_C_tropicalis_MYA-3404|ctrop	6.55167	0.53429	0.644688	0.828757	0.407242	0.496786
MSTRG.483.1|699|x|CTRG_06094-T|Supercontig_3.11_C_tropicalis_MYA-3404|ctrop	13.679	1.93122	0.532343	3.62778	0.00028587	0.000762986
CTRG_06094|2949	12338.4	-4.96579	0.483218	-10.2765	8.99456e-25	2.35203e-23
CTRG_06095|1677	25.6975	1.18685	0.465296	2.55075	0.0107491	0.0208139
MSTRG.486.1|1002|x|CTRG_06096-T|Supercontig_3.11_C_tropicalis_MYA-3404|ctrop	540.965	-0.924422	0.541969	-1.70567	0.0880689	0.135543
CTRG_06096|1425	737.995	-0.126842	0.1391	-0.911878	0.361833	0.451498
CTRG_06097|882	1017.18	-1.32403	0.366913	-3.60857	0.000307888	0.000817593
CTRG_06098|1779	0.821003	0.395043	2.23695	0.176599	0.859823	#N/A
MSTRG.491.1|663|u|NA|Supercontig_3.11_C_tropicalis_MYA-3404|ctrop	5.13986	1.46192	0.846191	1.72765	0.0840517	0.130268
CTRG_06099|1728	1412.21	1.61021	0.388243	4.14741	3.36257e-05	0.000104616
CTRG_06100|1761	134.556	4.26576	0.405045	10.5316	6.17946e-26	1.81365e-24
MSTRG.494.1|406|u|NA|Supercontig_3.11_C_tropicalis_MYA-3404|ctrop	2.50046	0.223051	1.00381	0.222204	0.824155	0.866469
CTRG_06101|1728	316.146	1.90229	0.434018	4.38297	1.17071e-05	3.88415e-05
CTRG_06102|1587	516.716	2.96901	0.200586	14.8017	1.42787e-49	1.78889e-47
CTRG_06103|1779	3148.47	-1.06564	0.367597	-2.89893	0.0037444	0.00804466
MSTRG.498.1|508|x|CTRG_06103-T|Supercontig_3.11_C_tropicalis_MYA-3404|ctrop	5.57782	-1.67331	1.18835	-1.40809	0.159104	0.22659
MSTRG.499.1|268|u|NA|Supercontig_3.11_C_tropicalis_MYA-3404|ctrop	1.88258	0.631475	1.27188	0.496489	0.619549	0.695905
MSTRG.500.1|425|u|NA|Supercontig_3.11_C_tropicalis_MYA-3404|ctrop	2.29363	-0.786591	1.12493	-0.699234	0.484406	0.572852
MSTRG.501.1|855|u|NA|Supercontig_3.11_C_tropicalis_MYA-3404|ctrop	2.45641	1.75933	1.16831	1.50588	0.132098	0.193176
CTRG_06104|2115	2434.33	1.10361	0.237933	4.63832	3.51247e-06	1.25302e-05
CTRG_06105|2328	376.065	0.745017	0.387157	1.92433	0.0543137	0.0882178
CTRG_06106|729	20.9839	-3.33426	0.562718	-5.92528	3.11774e-09	1.75522e-08
CTRG_06107|1152	22.5053	0.0137825	0.719927	0.0191442	0.984726	0.989228
CTRG_06108|495	245.223	1.23346	0.270543	4.5592	5.13497e-06	1.79297e-05
CTRG_06109|2322	1480.25	-0.579999	0.213865	-2.71199	0.00668813	0.013567
MSTRG.508.1|874|x|CTRG_06110-T|Supercontig_3.11_C_tropicalis_MYA-3404|ctrop	110.326	-1.04744	0.320523	-3.26792	0.00108342	0.00258652
CTRG_06110|1032	1477.57	-2.11244	0.266027	-7.94068	2.0108e-15	2.36396e-14
CTRG_06111|2250	557.794	-0.549656	0.200801	-2.73732	0.00619418	0.0126784
CTRG_06112|1440	627.969	-1.27006	0.137785	-9.21767	3.03612e-20	5.35403e-19
MSTRG.514.1|429|u|NA|Supercontig_3.11_C_tropicalis_MYA-3404|ctrop	3.67696	1.87766	1.1185	1.67873	0.093204	0.142376
CTRG_06113|1227	108915	-5.09405	0.417363	-12.2053	2.91174e-34	1.47236e-32
MSTRG.516.1|226|x|CTRG_06113-T|Supercontig_3.11_C_tropicalis_MYA-3404|ctrop	5.52081	-4.71098	1.40193	-3.36035	0.00077843	0.00192407
CTRG_06114|561	247.698	-0.107246	0.323182	-0.331844	0.740007	0.799834
CTRG_06115|2136	1269.98	-1.86507	0.176722	-10.5537	4.88327e-26	1.44841e-24
MSTRG.519.1|1062|u|NA|Supercontig_3.11_C_tropicalis_MYA-3404|ctrop	12.5094	4.27215	0.8216	5.1998	1.99507e-07	8.61893e-07
MSTRG.521.1|1123|u|NA|Supercontig_3.11_C_tropicalis_MYA-3404|ctrop	34.3572	1.69086	0.633757	2.66799	0.0076307	0.0152687
MSTRG.522.1|955|u|NA|Supercontig_3.11_C_tropicalis_MYA-3404|ctrop	41.293	3.94289	0.85913	4.5894	4.44522e-06	1.56778e-05
MSTRG.523.1|396|u|NA|Supercontig_3.11_C_tropicalis_MYA-3404|ctrop	6.45967	1.10893	0.80122	1.38405	0.166344	0.235502
CTRG_06116|1578	4902.63	3.12795	0.396505	7.88879	3.05123e-15	3.51331e-14
CTRG_06117|1113	354.592	0.660955	0.309114	2.13823	0.0324984	0.0560263
CTRG_06118|1377	862.548	-0.716856	0.327357	-2.18983	0.0285367	0.0499035
CTRG_06119|2310	1108.97	-1.23099	0.187376	-6.56962	5.04454e-11	3.5643e-10
CTRG_06120|1584	7051.01	-0.527407	0.242009	-2.17929	0.0293101	0.0510434
CTRG_06121|879	1067.23	0.310985	0.18793	1.65479	0.0979665	0.148623
CTRG_06122|1071	1124.54	0.829146	0.145855	5.68473	1.31016e-08	6.80116e-08
CTRG_06123|1287	1063.8	0.933934	0.176872	5.28027	1.28996e-07	5.75341e-07
CTRG_06124|522	1647.53	-1.01686	0.234391	-4.33832	1.43577e-05	4.68035e-05
CTRG_06125|2223	1829.82	-0.523813	0.221687	-2.36285	0.0181352	0.0331938
MSTRG.534.1|513|x|CTRG_06125-T|Supercontig_3.11_C_tropicalis_MYA-3404|ctrop	36.5639	-0.351381	0.429967	-0.817228	0.413798	0.503102
CTRG_06126|1431	2584.21	-1.76434	0.576613	-3.05984	0.00221456	0.00499571
CTRG_06127|1038	1058.87	-0.595757	0.195717	-3.04397	0.00233481	0.0052374
CTRG_06128|1284	3.07783	0.508956	1.26009	0.403904	0.686283	0.754804
CTRG_06129|1323	18270.6	0.496712	0.309494	1.60492	0.108512	0.162797
MSTRG.542.1|212|x|CTRG_06129-T|Supercontig_3.11_C_tropicalis_MYA-3404|ctrop	0.468461	-0.350022	2.6999	-0.129643	0.896849	#N/A
CTRG_06130|1059	1.92415	-2.02963	1.52952	-1.32697	0.184518	0.256261
CTRG_06131|771	3427.41	0.327884	0.291075	1.12646	0.259971	0.343815
CTRG_06132|603	246.175	-2.83156	0.27366	-10.347	4.31767e-25	1.15056e-23
CTRG_06133|942	1933.24	-1.6193	0.266178	-6.08351	1.17581e-09	7.06497e-09
CTRG_06134|495	1867.91	0.386749	0.260605	1.48404	0.137798	0.200359
CTRG_06135|348	2922.94	0.104686	0.344356	0.304006	0.761124	0.816991
MSTRG.548.1|208|x|CTRG_06136-T|Supercontig_3.11_C_tropicalis_MYA-3404|ctrop	6.00477	-0.385177	0.864482	-0.445558	0.655917	0.728158
CTRG_06136|714	4926.4	-0.879873	0.512094	-1.71819	0.0857629	0.132431
CTRG_06137|585	5356.85	-2.08309	0.199436	-10.4449	1.546e-25	4.35475e-24
CTRG_06138|897	6362.23	-0.586098	0.575539	-1.01835	0.308513	0.395791
MSTRG.552.1|484|x|CTRG_06139-T|Supercontig_3.11_C_tropicalis_MYA-3404|ctrop	28.3273	0.719255	0.535992	1.34191	0.179624	0.250293
CTRG_06139|996	1712.5	-0.851591	0.10213	-8.3383	7.5364e-17	9.99376e-16
MSTRG.554.1|340|u|NA|Supercontig_3.11_C_tropicalis_MYA-3404|ctrop	8.61607	-0.207157	0.580017	-0.357157	0.720974	0.784433
CTRG_06140|1281	8244.03	1.98408	0.434233	4.56916	4.89672e-06	1.71549e-05
CTRG_06141|1368	968.605	-1.18863	0.558551	-2.12807	0.0333316	0.0572979
CTRG_06142|2736	1221.38	-0.147492	0.457395	-0.32246	0.747104	0.805858
CTRG_06143|3084	1117.53	0.159296	0.163653	0.973372	0.330368	0.418836
CTRG_06144|1377	5275.5	-2.13187	0.192922	-11.0504	2.18157e-28	7.72662e-27
CTRG_06145|1383	5772.38	-1.22825	0.476639	-2.5769	0.009969	0.0194333
MSTRG.561.1|672|x|CTRG_06145-T|Supercontig_3.11_C_tropicalis_MYA-3404|ctrop	16.4924	-3.64132	0.993447	-3.66534	0.000247009	0.000665831
CTRG_06146|1317	3087.44	-0.975595	0.132478	-7.36423	1.78167e-13	1.69754e-12
CTRG_06147|1788	6679.63	-1.24171	0.579855	-2.14142	0.0322402	0.055604
CTRG_06148|573	425.222	-0.395255	0.459595	-0.860006	0.389786	0.480167
CTRG_06149|2298	3327.51	-1.58017	0.279922	-5.64503	1.65157e-08	8.40198e-08
MSTRG.566.1|553|x|CTRG_06150-T|Supercontig_3.11_C_tropicalis_MYA-3404|ctrop	131.268	0.429698	0.359009	1.1969	0.231345	0.310855
CTRG_06150|735	483.421	-2.0946	0.517762	-4.04549	5.22145e-05	0.000157375
MSTRG.568.1|251|x|CTRG_06150-T|Supercontig_3.11_C_tropicalis_MYA-3404|ctrop	52.1854	0.138118	0.606141	0.227864	0.819752	0.863362
CTRG_06151|468	1014.58	-1.04845	0.254906	-4.11311	3.90367e-05	0.000120336
CTRG_06152|1743	2728.31	-0.147955	0.212476	-0.696336	0.486218	0.57459
MSTRG.571.1|204|x|CTRG_06153-T|Supercontig_3.11_C_tropicalis_MYA-3404|ctrop	0.681756	-3.74431	2.40149	-1.55916	0.118958	#N/A
CTRG_06153|978	3969.03	-1.15064	0.581116	-1.98005	0.0476977	0.0787984
CTRG_06154|462	2398.01	0.321541	0.344997	0.932013	0.35133	0.44108
CTRG_06155|963	6550.61	0.570404	0.384356	1.48405	0.137795	0.200359
CTRG_06156|864	72.9547	-2.39532	0.446818	-5.36085	8.28323e-08	3.80358e-07
CTRG_06157|753	140.622	0.573223	0.38797	1.47749	0.139544	0.202477
MSTRG.578.1|312|x|CTRG_06158-T|Supercontig_3.12_C_tropicalis_MYA-3404|ctrop	0	#N/A	#N/A	#N/A	#N/A	#N/A
CTRG_06158|366	0	#N/A	#N/A	#N/A	#N/A	#N/A
MSTRG.580.1|720|x|CTRG_06158-T|Supercontig_3.12_C_tropicalis_MYA-3404|ctrop	44.0311	0.227672	0.657972	0.34602	0.729327	0.791259
CTRG_06159|477	604.525	2.34536	0.540042	4.34293	1.40597e-05	4.59031e-05
CTRG_06160|690	900.241	1.19074	0.314904	3.7813	0.000156013	0.000433347
CTRG_06161|2463	3128.22	-0.47363	0.157169	-3.0135	0.00258252	0.00573028
CTRG_06162|1896	4440.27	-0.110745	0.162056	-0.683375	0.49437	0.582501
CTRG_06163|1506	1469.55	-0.231413	0.2532	-0.913952	0.360742	0.450471
CTRG_06164|348	4906.64	0.653201	0.347898	1.87757	0.0604406	0.0971354
CTRG_06165|1836	990.053	2.74486	0.55728	4.92546	8.41623e-07	3.33078e-06
MSTRG.589.1|290|x|CTRG_06166-T|Supercontig_3.12_C_tropicalis_MYA-3404|ctrop	24.9033	4.59089	0.599733	7.6549	1.93468e-14	2.0325e-13
CTRG_06166|1161	9340.81	-1.07342	0.135338	-7.93145	2.16608e-15	2.53232e-14
MSTRG.591.1|241|x|CTRG_06166-T|Supercontig_3.12_C_tropicalis_MYA-3404|ctrop	11.1595	4.23186	0.786563	5.38019	7.44084e-08	3.43934e-07
CTRG_06167|651	98.8145	-0.384365	0.471539	-0.815127	0.414999	0.50449
MSTRG.593.1|573|x|CTRG_06167-T|Supercontig_3.12_C_tropicalis_MYA-3404|ctrop	81.3271	0.742956	0.607632	1.22271	0.22144	0.299222
MSTRG.594.1|378|u|NA|Supercontig_3.12_C_tropicalis_MYA-3404|ctrop	1.03318	1.05828	1.52738	0.692875	0.488388	0.576424
MSTRG.595.1|713|u|NA|Supercontig_3.12_C_tropicalis_MYA-3404|ctrop	10.6476	3.72992	0.801324	4.6547	3.24454e-06	1.16487e-05
MSTRG.596.1|1345|u|NA|Supercontig_3.12_C_tropicalis_MYA-3404|ctrop	6.8027	1.62205	0.718676	2.25699	0.0240085	0.0426979
CTRG_06168|1899	9940.92	3.23886	0.466114	6.94865	3.68787e-12	2.99381e-11
CTRG_06169|1359	7216.11	-0.919333	0.223347	-4.11615	3.85247e-05	0.000118888
CTRG_06170|1299	7670.97	0.66968	0.517092	1.29509	0.19529	0.268424
CTRG_06171|1368	4131.88	-1.86703	0.185625	-10.0581	8.46347e-24	2.01253e-22
CTRG_06172|1554	1771.36	-1.66245	0.210323	-7.90426	2.69526e-15	3.12487e-14
CTRG_06173|2793	1168.89	0.0457531	0.203015	0.225368	0.821693	0.864864
CTRG_06174|1326	8746.97	-2.17321	0.218434	-9.94902	2.54678e-23	5.77774e-22
CTRG_06175|2490	603.085	-0.212225	0.15416	-1.37666	0.168617	0.237997
CTRG_06176|393	1239.67	0.686778	0.247417	2.77579	0.00550674	0.0114132
MSTRG.607.1|542|u|NA|Supercontig_3.12_C_tropicalis_MYA-3404|ctrop	25.0364	3.77517	0.975987	3.86805	0.000109709	0.000312912
CTRG_06177|765	29713.2	3.6474	0.625211	5.83387	5.4156e-09	2.95186e-08
CTRG_06178|2103	3236.2	4.37471	0.510601	8.56776	1.05517e-17	1.51663e-16
CTRG_06179|354	1368.86	1.28837	0.280987	4.58517	4.53628e-06	1.59721e-05
MSTRG.611.1|242|x|CTRG_06180-T|Supercontig_3.12_C_tropicalis_MYA-3404|ctrop	2.33097	-3.99823	2.07772	-1.92434	0.0543125	0.0882178
CTRG_06180|615	289.352	-2.04737	0.267338	-7.65836	1.8832e-14	1.9809e-13
CTRG_06181|735	2664.08	1.8496	0.686339	2.69488	0.00704131	0.0142045
CTRG_06182|624	1181.76	2.71003	0.292243	9.27319	1.80654e-20	3.26813e-19
CTRG_06183|2010	397.675	0.0637572	0.246578	0.258568	0.795968	0.844143
CTRG_06184|840	858.004	0.570346	0.206314	2.76445	0.00570184	0.0117624
CTRG_06185|2928	741.928	-0.354151	0.408274	-0.867436	0.385703	0.475906
CTRG_06186|2577	2138.65	2.57011	0.520829	4.93465	8.02929e-07	3.19118e-06
CTRG_06187|591	108.379	0.511341	0.325263	1.57209	0.115931	0.172662
CTRG_06188|627	102.025	-0.781941	0.390197	-2.00397	0.0450737	0.0749056
CTRG_06189|1140	6882.63	0.485881	0.396706	1.22479	0.220655	0.298305
CTRG_06190|615	24134.2	0.0446195	0.301315	0.148082	0.882278	0.912386
MSTRG.624.1|617|x|CTRG_06190-T|Supercontig_3.12_C_tropicalis_MYA-3404|ctrop	79.1102	1.69139	0.397114	4.2592	2.05163e-05	6.56051e-05
CTRG_06191|1473	881.974	-0.324139	0.2399	-1.35114	0.17665	0.246928
CTRG_06192|570	1662.39	-0.583527	0.385403	-1.51407	0.130008	0.190452
MSTRG.627.1|311|x|CTRG_06193-T|Supercontig_3.12_C_tropicalis_MYA-3404|ctrop	141.094	2.11385	0.50903	4.1527	3.28574e-05	0.00010234
CTRG_06193|1041	465.811	-0.712348	0.319906	-2.22674	0.0259647	0.0458066
CTRG_06194|1164	1071.03	0.32395	0.158897	2.03874	0.0414761	0.0696605
CTRG_06195|1044	1143.41	0.0920551	0.183517	0.501617	0.615937	0.693053
CTRG_06196|903	2972.6	-1.08952	0.284921	-3.82393	0.00013134	0.000369646
CTRG_06197|1437	1853.01	-0.956926	0.344658	-2.77645	0.00549555	0.0113928
CTRG_06198|762	694.736	-2.40953	0.299969	-8.03261	9.54203e-16	1.15913e-14
CTRG_06199|2070	3563.35	-0.1099	0.260135	-0.422474	0.672679	0.743194
CTRG_06200|390	12.9914	-1.65713	0.891898	-1.85798	0.0631717	0.100849
MSTRG.637.1|480|u|NA|Supercontig_3.12_C_tropicalis_MYA-3404|ctrop	1.25108	0.604265	1.67123	0.361568	0.717675	0.781851
CTRG_06201|1470	96.697	3.79613	0.621326	6.10973	9.98021e-10	6.0574e-09
CTRG_06202|1305	108.59	2.40338	0.302565	7.94334	1.96801e-15	2.32015e-14
CTRG_06203|1767	49725.3	3.5483	0.285263	12.4387	1.61083e-35	8.5578e-34
MSTRG.642.1|318|u|NA|Supercontig_3.12_C_tropicalis_MYA-3404|ctrop	12.2192	4.58835	1.05004	4.36969	1.24425e-05	4.099e-05
MSTRG.643.1|208|x|CTRG_06204-T|Supercontig_3.12_C_tropicalis_MYA-3404|ctrop	8.27077	2.8307	0.736713	3.84234	0.000121868	0.000345244
CTRG_06204|1110	9367.12	0.539664	0.423682	1.27375	0.202753	0.276823
MSTRG.645.1|406|u|NA|Supercontig_3.12_C_tropicalis_MYA-3404|ctrop	8.35001	0.524141	0.593506	0.883126	0.377168	0.466781
CTRG_06205|861	0.174307	0	4.71161	0	1	#N/A
MSTRG.647.1|997|x|CTRG_06206-T|Supercontig_3.12_C_tropicalis_MYA-3404|ctrop	22.2922	-0.42017	0.812084	-0.517397	0.604879	0.683083
CTRG_06206|2073	333.802	-1.32854	0.30764	-4.3185	1.57095e-05	5.0933e-05
CTRG_06207|405	676.547	0.999282	0.526263	1.89883	0.0575871	0.0931919
CTRG_06208|2034	516.515	-1.4152	0.150507	-9.40285	5.31038e-21	1.02472e-19
MSTRG.651.1|265|u|NA|Supercontig_3.12_C_tropicalis_MYA-3404|ctrop	22.6084	-0.305031	0.600433	-0.508017	0.611441	0.689103
CTRG_06209|1710	1316.14	-2.1503	0.296677	-7.24797	4.23076e-13	3.79818e-12
CTRG_06210|870	2611.49	-0.0884445	0.213655	-0.413959	0.678904	0.748748
MSTRG.654.1|215|x|CTRG_06211-T|Supercontig_3.12_C_tropicalis_MYA-3404|ctrop	0.0479476	-0.542612	4.68196	-0.115894	0.907736	#N/A
CTRG_06211|987	4098.4	1.58556	0.442339	3.58449	0.000337741	0.000891788
CTRG_06212|1776	705.068	-0.863821	0.484351	-1.78346	0.0745116	0.116819
CTRG_06213|1713	9.05725	-0.253063	0.499218	-0.506919	0.612212	0.689878
CTRG_06214|2277	588.999	-0.819318	0.436426	-1.87734	0.0604721	0.0971674
CTRG_06215|1203	254.975	-0.308857	0.40576	-0.761182	0.446548	0.536241
CTRG_06216|1239	930.907	-1.70305	0.176882	-9.62815	6.08153e-22	1.25119e-20
CTRG_06217|1470	446.856	-0.0545377	0.190594	-0.286146	0.774766	0.826765
CTRG_06218|693	1397.27	-1.01911	0.219798	-4.63656	3.54253e-06	1.26321e-05
CTRG_06219|2721	2.65704	-0.211235	0.951958	-0.221895	0.824395	0.866469
MSTRG.665.1|1122|u|NA|Supercontig_3.12_C_tropicalis_MYA-3404|ctrop	72.6499	-0.0935142	0.358232	-0.261044	0.794059	0.843273
MSTRG.666.1|205|u|NA|Supercontig_3.12_C_tropicalis_MYA-3404|ctrop	2.91365	0.333259	1.05875	0.314766	0.752939	0.810694
MSTRG.667.1|467|u|NA|Supercontig_3.12_C_tropicalis_MYA-3404|ctrop	55.811	-0.167513	0.333625	-0.502099	0.615598	0.692764
CTRG_06220|1350	1591	0.334953	0.300071	1.11625	0.264317	0.348575
MSTRG.670.1|240|x|CTRG_06221-T|Supercontig_3.12_C_tropicalis_MYA-3404|ctrop	1.44624	-2.16354	1.55412	-1.39213	0.163884	0.232489
CTRG_06221|378	881.907	-0.517022	0.358724	-1.44128	0.149505	0.214888
MSTRG.672.1|389|x|CTRG_06221-T|Supercontig_3.12_C_tropicalis_MYA-3404|ctrop	6.43103	-0.152103	0.671241	-0.2266	0.820735	0.864072
CTRG_06222|987	13.1125	0.940869	0.964865	0.97513	0.329496	0.417919
MSTRG.674.1|955|u|NA|Supercontig_3.12_C_tropicalis_MYA-3404|ctrop	10.5916	3.07862	0.876312	3.51315	0.000442823	0.00114336
MSTRG.675.1|699|u|NA|Supercontig_3.12_C_tropicalis_MYA-3404|ctrop	5.13815	3.20845	1.26248	2.54139	0.0110414	0.0213306
CTRG_06223|1362	386.459	4.23434	0.290446	14.5787	3.83568e-48	4.18139e-46
CTRG_06224|519	2468.64	-1.59341	0.502616	-3.17023	0.00152316	0.00354658
MSTRG.678.1|1871|u|NA|Supercontig_3.13_C_tropicalis_MYA-3404|ctrop	56.9654	-2.20049	0.715648	-3.07482	0.00210633	0.00477465
MSTRG.679.1|206|u|NA|Supercontig_3.13_C_tropicalis_MYA-3404|ctrop	3.18567	-3.17857	1.17177	-2.71262	0.00667527	0.0135507
MSTRG.680.1|450|u|NA|Supercontig_3.13_C_tropicalis_MYA-3404|ctrop	3.17078	-1.08444	1.60031	-0.677641	0.498	0.585913
MSTRG.681.1|743|u|NA|Supercontig_3.13_C_tropicalis_MYA-3404|ctrop	11.1102	-0.784161	0.573661	-1.36694	0.171643	0.241093
MSTRG.682.1|318|u|NA|Supercontig_3.13_C_tropicalis_MYA-3404|ctrop	46.9283	1.11206	0.361822	3.07349	0.00211568	0.00478937
CTRG_06225|2319	1746.84	0.251787	0.274978	0.915663	0.359844	0.449684
MSTRG.684.1|857|u|NA|Supercontig_3.13_C_tropicalis_MYA-3404|ctrop	18.5364	2.36372	0.751101	3.14701	0.00164947	0.00380794
CTRG_06226|1308	582.71	-1.81699	0.423457	-4.29086	1.77984e-05	5.73071e-05
CTRG_06227|1668	38.5009	-3.11909	0.379512	-8.21868	2.05749e-16	2.64076e-15
MSTRG.689.1|313|u|NA|Supercontig_3.13_C_tropicalis_MYA-3404|ctrop	1.46956	-3.50664	1.6998	-2.06297	0.0391154	0.0661033
CTRG_06228|987	280.946	-1.11937	0.303812	-3.68443	0.000229218	0.000620864
CTRG_06229|540	193.086	-1.25953	0.425198	-2.96221	0.00305439	0.00668366
CTRG_06230|666	557.875	-0.386809	0.182002	-2.1253	0.0335618	0.0576699
CTRG_06231|603	355.982	-0.960481	0.251819	-3.81417	0.000136644	0.000383479
CTRG_06232|534	8092.81	1.62207	0.401862	4.0364	5.42788e-05	0.000162953
CTRG_06233|2109	2422.46	1.59839	0.289943	5.51276	3.53243e-08	1.709e-07
CTRG_06234|837	784.123	-0.734803	0.517223	-1.42067	0.155413	0.222049
CTRG_06235|384	0.143703	2.06446	4.63311	0.445589	0.655894	#N/A
CTRG_06236|1674	1351.83	-0.414466	0.158899	-2.60837	0.00909748	0.0179007
CTRG_06237|1281	2880.68	-3.00857	0.187302	-16.0626	4.66426e-58	8.15663e-56
CTRG_06238|2847	1305.92	-2.30253	0.229731	-10.0227	1.21113e-23	2.808e-22
CTRG_06239|447	968.82	-1.34782	0.326804	-4.12425	3.71951e-05	0.000115166
CTRG_06240|2187	0.022136	0.29116	4.70086	0.0619376	0.950613	#N/A
CTRG_06241|1317	0.0589628	0	4.71161	0	1	#N/A
MSTRG.705.1|808|u|NA|Supercontig_3.15_C_tropicalis_MYA-3404|ctrop	0.278677	-1.51503	4.60772	-0.328802	0.742305	#N/A
MSTRG.706.1|823|u|NA|Supercontig_3.15_C_tropicalis_MYA-3404|ctrop	0.296445	-1.42275	4.28668	-0.331901	0.739964	#N/A
CTRG_06242|2244	1435.56	2.33301	0.528831	4.41164	1.02589e-05	3.4349e-05
MSTRG.708.1|1204|u|NA|Supercontig_3.15_C_tropicalis_MYA-3404|ctrop	19.1848	0.700718	0.545777	1.28389	0.19918	0.273011
CTRG_06243|2046	1996.77	2.42669	0.393682	6.16409	7.0889e-10	4.37531e-09
MSTRG.711.1|618|u|NA|Supercontig_3.15_C_tropicalis_MYA-3404|ctrop	12.5462	3.24273	0.779471	4.16016	3.1802e-05	9.93474e-05
MSTRG.712.1|2337|u|NA|Supercontig_3.16_C_tropicalis_MYA-3404|ctrop	0.905983	-3.32474	3.11158	-1.0685	0.285293	#N/A
MSTRG.713.1|1985|u|NA|Supercontig_3.16_C_tropicalis_MYA-3404|ctrop	7.5789	-0.816087	0.585206	-1.39453	0.163158	0.231655
MSTRG.715.1|363|u|NA|Supercontig_3.17_C_tropicalis_MYA-3404|ctrop	0.827111	0.756847	2.23821	0.338149	0.735251	#N/A
MSTRG.716.1|431|u|NA|Supercontig_3.17_C_tropicalis_MYA-3404|ctrop	55.7644	-1.20608	0.401573	-3.0034	0.00266985	0.00590534
CTRG_06244|1485	2977.71	-0.166317	0.249546	-0.666476	0.505107	0.592276
MSTRG.718.1|763|x|CTRG_06244-T|Supercontig_3.17_C_tropicalis_MYA-3404|ctrop	29.8903	4.5572	0.661908	6.88494	5.78136e-12	4.60861e-11
CTRG_06245|414	0.215619	-0.542619	4.63573	-0.117051	0.906819	#N/A
MSTRG.720.1|456|u|NA|Supercontig_3.17_C_tropicalis_MYA-3404|ctrop	139.14	0.479154	0.626795	0.76445	0.444599	0.534359
MSTRG.721.1|520|u|NA|Supercontig_3.17_C_tropicalis_MYA-3404|ctrop	6.96161	0.0451447	0.634979	0.0710964	0.943321	0.959205
MSTRG.723.1|212|u|NA|Supercontig_3.17_C_tropicalis_MYA-3404|ctrop	0	#N/A	#N/A	#N/A	#N/A	#N/A
CTRG_06246|948	4.3133	-1.50889	0.863056	-1.74831	0.0804103	0.125249
MSTRG.725.1|1795|x|CTRG_06246-T|Supercontig_3.18_C_tropicalis_MYA-3404|ctrop	521.446	2.52837	0.223395	11.3179	1.06959e-29	4.09961e-28
CTRG_06247|951	0.509083	-1.15435	2.27468	-0.50748	0.611818	#N/A
MSTRG.727.1|1121|x|CTRG_06247-T|Supercontig_3.18_C_tropicalis_MYA-3404|ctrop	88.8385	-0.671636	0.311954	-2.153	0.0313189	0.0541291
CTRG_06248|438	0.180681	-3.0465	4.64889	-0.655317	0.512264	#N/A
MSTRG.728.1|375|u|NA|Supercontig_3.19_C_tropicalis_MYA-3404|ctrop	1.65833	-1.51293	1.11019	-1.36277	0.172956	0.242491
MSTRG.730.1|349|u|NA|Supercontig_3.1_C_tropicalis_MYA-3404|ctrop	8.49166	-1.41584	0.881273	-1.60659	0.108145	0.162333
CTRG_00001|2340	2795.14	-0.550004	0.24461	-2.24849	0.0245448	0.0435567
CTRG_00002|552	4244.16	-0.752258	0.272057	-2.76508	0.00569094	0.0117457
CTRG_00003|2307	5152.79	-1.46364	0.344369	-4.25022	2.13563e-05	6.81355e-05
CTRG_00004|1455	127.253	1.5289	0.514954	2.969	0.00298772	0.00654632
CTRG_00005|4014	3775.22	0.607474	0.249376	2.43597	0.0148518	0.0278645
CTRG_00006|1107	4261.23	2.19699	0.288399	7.61788	2.57884e-14	2.67575e-13
CTRG_00007|279	8174.04	0.989443	0.337425	2.93233	0.00336425	0.00731171
MSTRG.738.1|279|x|CTRG_00008-T|Supercontig_3.1_C_tropicalis_MYA-3404|ctrop	7.71805	2.15688	0.905094	2.38304	0.0171701	0.031643
CTRG_00008|966	1861.26	-0.95259	0.219033	-4.34906	1.36719e-05	4.47416e-05
CTRG_00009|1008	6884.9	1.21642	0.328469	3.7033	0.000212816	0.00057924
CTRG_00010|3021	2134.33	-0.210261	0.236554	-0.888849	0.374084	0.463889
MSTRG.742.1|507|x|CTRG_00010-T|Supercontig_3.1_C_tropicalis_MYA-3404|ctrop	9.54008	-0.925205	0.785319	-1.17813	0.238746	0.319368
CTRG_00011|1290	220.1	-3.06001	0.623036	-4.91145	9.04031e-07	3.55097e-06
MSTRG.744.1|417|x|CTRG_00012-T|Supercontig_3.1_C_tropicalis_MYA-3404|ctrop	7.0282	-0.382219	0.879101	-0.434784	0.663719	0.734898
CTRG_00012|1338	5596.89	-0.111952	0.245374	-0.45625	0.64821	0.721628
CTRG_00013|1311	22090.4	-1.36091	0.305948	-4.44818	8.66014e-06	2.93354e-05
CTRG_00014|393	12629.1	0.0107388	0.173023	0.0620656	0.950511	0.964398
CTRG_00015|1563	2596.9	-0.190129	0.229574	-0.828182	0.407568	0.49704
CTRG_00016|1320	12609.5	-1.14138	0.452471	-2.52254	0.011651	0.0223845
CTRG_00017|576	1908.78	-1.57404	0.351441	-4.47882	7.50575e-06	2.56319e-05
CTRG_00018|933	5476.74	-2.96515	0.285131	-10.3993	2.49867e-25	6.89928e-24
CTRG_00019|777	1710.01	0.253987	0.321673	0.789581	0.429772	0.519589
CTRG_00020|276	3451.31	-0.158654	0.294107	-0.539444	0.58958	0.66968
CTRG_00021|3402	1137.04	-1.39779	0.310934	-4.49544	6.94263e-06	2.3835e-05
MSTRG.755.1|219|u|NA|Supercontig_3.1_C_tropicalis_MYA-3404|ctrop	0.0995709	-1.30529	4.66806	-0.279621	0.779768	#N/A
CTRG_00022|2004	1791.8	-0.659032	0.194337	-3.39118	0.000695925	0.00173444
CTRG_00023|1572	714.97	0.256658	0.163431	1.57044	0.116313	0.1732
CTRG_00024|2577	1565.55	-0.217302	0.173478	-1.25262	0.210344	0.285978
CTRG_00025|1188	943.29	0.126381	0.164203	0.769666	0.441498	0.531469
CTRG_00026|1060	68240.2	0.0248482	0.450141	0.0552009	0.955978	0.968205
CTRG_00027|1719	1693.29	-0.396524	0.267374	-1.48303	0.138066	0.200646
MSTRG.761.1|672|u|NA|Supercontig_3.1_C_tropicalis_MYA-3404|ctrop	5.55256	-0.581516	0.691117	-0.841415	0.400116	0.490302
CTRG_00028|669	376.284	-3.22803	0.542148	-5.95415	2.61424e-09	1.48874e-08
CTRG_00029|681	173.485	-3.20128	0.444783	-7.19739	6.13782e-13	5.43469e-12
CTRG_00030|363	1235.29	-1.65185	0.318613	-5.18451	2.16585e-07	9.31361e-07
CTRG_00031|2055	388.419	-0.0928886	0.346994	-0.267695	0.788934	0.839405
CTRG_00032|1461	991.44	-0.177499	0.17283	-1.02701	0.304415	0.391611
CTRG_00033|999	375.664	-0.556866	0.197854	-2.81453	0.00488484	0.0102611
CTRG_00034|681	305.098	0.241354	0.191674	1.25918	0.207964	0.283292
MSTRG.770.1|550|u|NA|Supercontig_3.1_C_tropicalis_MYA-3404|ctrop	1532.82	-0.625393	0.342863	-1.82403	0.0681472	0.107767
MSTRG.771.1|277|x|CTRG_00035-T|Supercontig_3.1_C_tropicalis_MYA-3404|ctrop	8.60197	0.47634	0.755017	0.630899	0.528106	0.614745
CTRG_00035|1371	397.092	-2.44678	0.235437	-10.3925	2.68269e-25	7.38312e-24
MSTRG.774.1|450|u|NA|Supercontig_3.1_C_tropicalis_MYA-3404|ctrop	5.59074	-1.81495	1.1329	-1.60204	0.109147	0.163604
CTRG_00036|1392	1655.41	1.93942	0.473607	4.095	4.22169e-05	0.000129096
MSTRG.776.1|825|u|NA|Supercontig_3.1_C_tropicalis_MYA-3404|ctrop	69.0546	-1.95246	0.932679	-2.09338	0.036315	0.0618563
CTRG_00037|1674	390.948	-1.48923	0.637382	-2.33648	0.019466	0.0354024
CTRG_00038|1113	199.513	-2.28541	0.297304	-7.68711	1.50495e-14	1.60109e-13
CTRG_00039|1425	291.112	-2.59875	0.335622	-7.74309	9.70277e-15	1.05701e-13
MSTRG.780.1|1187|x|CTRG_00039-T|Supercontig_3.1_C_tropicalis_MYA-3404|ctrop	17.0105	0.189536	0.869074	0.218089	0.827359	0.868541
CTRG_00040|1704	703.5	1.05076	0.658164	1.5965	0.110377	0.165241
CTRG_00041|660	14.0901	2.7668	0.695888	3.97593	7.01061e-05	0.000206989
MSTRG.784.1|387|x|CTRG_00041-T|Supercontig_3.1_C_tropicalis_MYA-3404|ctrop	1.39473	-1.12532	1.69133	-0.665345	0.50583	0.592925
CTRG_00042|1833	14.9186	-0.707313	1.11755	-0.632916	0.526788	0.613636
CTRG_00043|5406	1611.53	-0.985869	0.310049	-3.17973	0.00147414	0.00344103
MSTRG.788.1|853|x|CTRG_00044-T|Supercontig_3.1_C_tropicalis_MYA-3404|ctrop	14.5229	-0.584035	0.637041	-0.916794	0.359251	0.449345
CTRG_00044|159	28226.8	0.014207	0.283526	0.0501082	0.960036	0.971377
MSTRG.791.1|717|u|NA|Supercontig_3.1_C_tropicalis_MYA-3404|ctrop	6.06962	1.09433	1.00808	1.08556	0.277676	0.363905
CTRG_00045|3732	1173.76	-0.570399	0.339687	-1.67919	0.0931151	0.142278
MSTRG.795.1|326|x|CTRG_00046-T|Supercontig_3.1_C_tropicalis_MYA-3404|ctrop	2.82719	1.59158	1.17437	1.35527	0.175332	0.245412
CTRG_00046|735	20715.6	0.726051	0.50499	1.43775	0.150504	0.216028
CTRG_00047|2946	3002.3	2.70568	0.383467	7.05582	1.71588e-12	1.4461e-11
CTRG_00048|1176	411.211	-0.530599	0.339571	-1.56256	0.118157	0.175417
CTRG_00049|363	54.8001	1.06157	0.421243	2.5201	0.0117322	0.0225201
CTRG_00050|552	45.0767	-1.03511	0.736858	-1.40476	0.160093	0.227804
CTRG_00051|1689	239.514	1.14705	0.677999	1.69181	0.0906815	0.139054
CTRG_00052|396	390.329	3.2701	0.317472	10.3005	7.01313e-25	1.8454e-23
CTRG_00053|10245	587.02	3.0205	0.46313	6.52192	6.94151e-11	4.77599e-10
CTRG_00054|1359	195.291	1.77499	0.571544	3.10561	0.00189887	0.00433717
CTRG_00055|1104	519.798	0.145757	0.723916	0.201346	0.840428	0.87984
CTRG_00056|1170	3178.25	1.53438	0.672694	2.28095	0.0225512	0.040327
CTRG_00057|1581	958.994	-0.00135391	0.356079	-0.00380229	0.996966	0.998036
CTRG_00058|375	0	#N/A	#N/A	#N/A	#N/A	#N/A
CTRG_00059|768	2.35465	-1.55118	1.69155	-0.917018	0.359133	0.449264
CTRG_00060|1656	2288.62	0.311292	0.0961128	3.23882	0.00120025	0.00284762
CTRG_00061|4656	5818.2	-0.877757	0.360048	-2.43789	0.0147732	0.0277294
CTRG_00062|495	1655.51	0.292584	0.295413	0.990423	0.321967	0.409919
CTRG_00063|2979	1730.15	-0.297599	0.254624	-1.16878	0.242494	0.323557
CTRG_00064|876	532.522	-1.64941	0.362875	-4.54539	5.48347e-06	1.90989e-05
CTRG_00065|390	0.786134	-0.662455	2.92867	-0.226196	0.821049	#N/A
CTRG_00066|1116	1007.47	1.28198	0.420189	3.05097	0.00228104	0.0051305
CTRG_00067|1299	950.522	1.72918	0.370041	4.67295	2.969e-06	1.0719e-05
CTRG_00068|1134	420.099	-0.471974	0.481334	-0.980553	0.326813	0.415068
CTRG_00069|2196	482.13	-2.68814	0.286333	-9.38817	6.10532e-21	1.17541e-19
CTRG_00070|3039	1536.39	0.0625852	0.190754	0.328093	0.742841	0.802395
CTRG_00071|570	454.65	-0.100452	0.377544	-0.266069	0.790186	0.840449
CTRG_00072|1890	1343.07	0.274937	0.371132	0.740806	0.458811	0.54833
MSTRG.827.1|1135|u|NA|Supercontig_3.1_C_tropicalis_MYA-3404|ctrop	55.0922	1.82746	0.510795	3.57769	0.000346645	0.000913003
MSTRG.828.1|410|u|NA|Supercontig_3.1_C_tropicalis_MYA-3404|ctrop	1.5864	-1.78793	1.47294	-1.21386	0.224802	0.30291
MSTRG.829.1|960|u|NA|Supercontig_3.1_C_tropicalis_MYA-3404|ctrop	14.6432	-0.979012	0.625321	-1.56561	0.117439	0.174691
CTRG_00073|363	0	#N/A	#N/A	#N/A	#N/A	#N/A
CTRG_00074|612	513.926	0.4798	0.456904	1.05011	0.293667	0.380724
CTRG_00075|477	228.92	1.08622	0.338223	3.21156	0.00132016	0.00310751
MSTRG.835.1|251|u|NA|Supercontig_3.1_C_tropicalis_MYA-3404|ctrop	2.68849	2.52913	1.53263	1.65019	0.0989051	0.149857
CTRG_00076|1929	1136.65	1.05901	0.252029	4.20192	2.64663e-05	8.34554e-05
CTRG_00077|1293	2.6702	-5.52607	1.68402	-3.28148	0.00103265	0.00248013
CTRG_00078|1953	29.9762	0.551616	0.365271	1.51016	0.131004	0.191747
CTRG_00079|966	1084.24	-1.11382	0.209536	-5.31565	1.06276e-07	4.81515e-07
MSTRG.839.1|394|x|CTRG_00079-T|Supercontig_3.1_C_tropicalis_MYA-3404|ctrop	62.2434	0.726846	0.438831	1.65632	0.0976565	0.148233
CTRG_00080|2889	1534.42	-1.22579	0.168423	-7.27804	3.38713e-13	3.08034e-12
CTRG_00081|612	5129.52	3.41747	0.540206	6.32625	2.51197e-10	1.62571e-09
MSTRG.842.1|219|x|CTRG_00082-T|Supercontig_3.1_C_tropicalis_MYA-3404|ctrop	4.7333	0.238761	0.907055	0.263227	0.792376	0.842031
CTRG_00082|483	3316.06	1.01379	0.331104	3.06186	0.00219966	0.00496475
CTRG_00083|1032	61.8927	0.709932	0.804565	0.882379	0.377572	0.467109
CTRG_00084|3057	5245.67	1.6461	0.33493	4.91477	8.88885e-07	3.50131e-06
CTRG_00085|1239	1310.87	0.291993	0.266018	1.09765	0.272359	0.358111
CTRG_00086|1350	5145.7	0.0736796	0.115961	0.635384	0.525178	0.612352
CTRG_00087|453	858.214	-1.05129	0.274813	-3.82546	0.000130528	0.000367545
CTRG_00088|2034	2387.61	-0.729134	0.252696	-2.88542	0.0039089	0.00836596
MSTRG.850.1|690|u|NA|Supercontig_3.1_C_tropicalis_MYA-3404|ctrop	22.8545	1.87696	0.63472	2.95714	0.00310508	0.00679105
CTRG_00089|1032	445.726	0.11683	0.878353	0.133011	0.894185	0.9222
MSTRG.852.1|520|x|CTRG_00090-T|Supercontig_3.1_C_tropicalis_MYA-3404|ctrop	5.50129	-1.97951	1.05738	-1.87209	0.0611942	0.0981113
CTRG_00090|1593	410.498	1.92125	0.331329	5.79862	6.6863e-09	3.59774e-08
CTRG_00091|1443	1503.81	-1.12867	0.220164	-5.12649	2.952e-07	1.24895e-06
CTRG_00092|510	1007.83	-2.34593	0.356326	-6.58365	4.59039e-11	3.27651e-10
CTRG_00093|663	911.352	-1.62704	0.226591	-7.18053	6.94442e-13	6.10382e-12
MSTRG.857.1|562|x|CTRG_00093-T|Supercontig_3.1_C_tropicalis_MYA-3404|ctrop	4.09163	-1.75292	1.11989	-1.56526	0.117522	0.174752
CTRG_00094|2460	2039.49	-1.62153	0.234236	-6.92266	4.43232e-12	3.57053e-11
CTRG_00095|2019	410.288	0.0915037	0.351283	0.260484	0.79449	0.843317
CTRG_00096|1344	96.8038	-3.34595	0.665424	-5.0283	4.94836e-07	2.0242e-06
MSTRG.862.1|335|x|CTRG_00097-T|Supercontig_3.1_C_tropicalis_MYA-3404|ctrop	0.457791	-0.169298	3.09405	-0.0547172	0.956364	#N/A
CTRG_00097|366	1067.39	2.77691	0.397149	6.99212	2.70763e-12	2.237e-11
CTRG_00098|666	29.1478	2.30382	0.607852	3.7901	0.000150588	0.000419733
MSTRG.865.1|640|u|NA|Supercontig_3.1_C_tropicalis_MYA-3404|ctrop	8.73975	5.55974	1.15215	4.82552	1.39639e-06	5.31098e-06
MSTRG.866.1|1333|u|NA|Supercontig_3.1_C_tropicalis_MYA-3404|ctrop	9.10994	3.46668	0.989635	3.50299	0.000460073	0.00118317
CTRG_00099|852	1987.27	1.99455	0.312265	6.38735	1.68782e-10	1.10858e-09
MSTRG.868.1|242|x|CTRG_00100-T|Supercontig_3.1_C_tropicalis_MYA-3404|ctrop	2.10799	-4.41699	2.0048	-2.20321	0.0275798	0.0483713
CTRG_00100|2238	304.192	1.32443	0.344355	3.8461	0.000120011	0.00034033
CTRG_00101|720	1919.44	-1.7244	0.154639	-11.1511	7.07163e-29	2.53672e-27
CTRG_00102|513	2.01687	-3.00941	1.44064	-2.08894	0.0367128	0.062458
CTRG_00103|1170	2316.22	-2.37266	0.391786	-6.056	1.39546e-09	8.30153e-09
CTRG_00104|738	2640.21	0.46514	0.394024	1.18049	0.237806	0.318504
CTRG_00105|2295	327.896	-2.45951	0.348416	-7.05912	1.67564e-12	1.41502e-11
CTRG_00106|1377	1140.87	-1.17227	0.280126	-4.18478	2.85439e-05	8.97368e-05
CTRG_00107|1575	1971.32	2.72941	0.448075	6.0914	1.11925e-09	6.74441e-09
CTRG_00108|666	0.189465	1.5119	4.66543	0.324064	0.745889	#N/A
MSTRG.879.1|1205|u|NA|Supercontig_3.1_C_tropicalis_MYA-3404|ctrop	4.99989	1.39123	0.965931	1.4403	0.149783	0.215214
CTRG_00109|852	185.028	1.86637	0.619094	3.01469	0.00257244	0.00571395
MSTRG.881.1|321|u|NA|Supercontig_3.1_C_tropicalis_MYA-3404|ctrop	6.90637	2.25063	0.92548	2.43186	0.0150217	0.028133
CTRG_00110|1734	15233	3.72887	0.61629	6.05051	1.44392e-09	8.56555e-09
CTRG_00111|885	445.575	-0.0447807	0.172644	-0.259383	0.79534	0.843899
CTRG_00112|1338	2.95182	-1.21995	0.892951	-1.36621	0.171874	0.241299
CTRG_00113|1272	368.52	0.61931	0.18174	3.40768	0.000655177	0.00164068
CTRG_00114|2526	4344.14	0.334823	0.161597	2.07196	0.0382688	0.0648423
CTRG_00115|693	342.35	-0.907534	0.287497	-3.15667	0.0015958	0.00369828
CTRG_00116|1056	83.8277	-1.81901	0.588232	-3.09233	0.00198591	0.00451806
CTRG_00117|2937	2872.38	1.52826	0.301981	5.06076	4.17579e-07	1.72413e-06
MSTRG.891.1|692|u|NA|Supercontig_3.1_C_tropicalis_MYA-3404|ctrop	11.9161	3.2297	0.65551	4.927	8.34998e-07	3.30612e-06
CTRG_00118|1305	515.369	-0.197409	0.170969	-1.15465	0.248235	0.329905
CTRG_00119|1047	2259.82	-1.91852	0.346567	-5.53578	3.09853e-08	1.51391e-07
CTRG_00120|1242	232.985	-0.619085	0.28257	-2.19091	0.0284584	0.0497874
CTRG_00121|3489	1851.56	-0.987043	0.256105	-3.85406	0.000116177	0.000329902
CTRG_00122|2523	4529.78	-0.875677	0.549691	-1.59304	0.111152	0.166262
CTRG_00123|1824	2414.54	-1.05326	0.315451	-3.33892	0.00084106	0.00206731
CTRG_00124|1599	295.288	-2.61886	0.277387	-9.44119	3.68587e-21	7.19515e-20
CTRG_00125|1248	116114	-0.152138	0.373856	-0.406944	0.684049	0.753136
MSTRG.900.1|270|x|CTRG_00125-T|Supercontig_3.1_C_tropicalis_MYA-3404|ctrop	2.27319	-1.67485	1.54113	-1.08676	0.277141	0.363318
CTRG_00126|2223	2996.6	0.229838	0.285416	0.805272	0.420663	0.510562
CTRG_00127|825	7839.3	0.0592572	0.301585	0.196486	0.84423	0.882169
CTRG_00128|456	1371.56	-0.129878	0.338461	-0.383732	0.701177	0.768265
CTRG_00129|873	9384.15	-0.770845	0.388157	-1.98591	0.0470434	0.0778401
CTRG_00130|726	32.2244	-3.23114	0.48654	-6.64105	3.1146e-11	2.27735e-10
CTRG_00131|1194	54.3592	-1.99488	0.56582	-3.52565	0.000422445	0.0010958
CTRG_00132|723	855.015	2.12195	0.229126	9.26106	2.02405e-20	3.63031e-19
CTRG_00133|951	196.851	1.24406	0.554428	2.24386	0.0248414	0.0440284
CTRG_00134|1518	3.27833	-3.39145	1.56233	-2.17076	0.029949	0.0520695
MSTRG.908.1|210|u|NA|Supercontig_3.1_C_tropicalis_MYA-3404|ctrop	40.173	0.68919	1.00555	0.685383	0.493102	0.581215
MSTRG.909.1|1220|u|NA|Supercontig_3.1_C_tropicalis_MYA-3404|ctrop	42.1991	1.20372	0.617376	1.94974	0.0512068	0.0838201
MSTRG.910.1|2416|u|NA|Supercontig_3.1_C_tropicalis_MYA-3404|ctrop	89.683	1.82974	0.701693	2.60761	0.00911775	0.0179264
MSTRG.911.1|529|u|NA|Supercontig_3.1_C_tropicalis_MYA-3404|ctrop	4.4354	2.19531	0.969479	2.26442	0.0235481	0.0419844
CTRG_00135|2628	967.092	0.0891337	0.337917	0.263774	0.791954	0.841773
CTRG_00136|1905	1815.63	-0.635965	0.180661	-3.52021	0.000431199	0.00111712
CTRG_00137|1308	4.67533	-0.733285	1.08322	-0.676949	0.498438	0.586225
CTRG_00138|2427	451.724	2.33241	0.419214	5.56378	2.63996e-08	1.30199e-07
MSTRG.916.1|398|u|NA|Supercontig_3.1_C_tropicalis_MYA-3404|ctrop	3.25342	2.37971	1.20974	1.96712	0.0491696	0.0809719
CTRG_00139|1335	864.994	2.14079	0.481806	4.44327	8.86035e-06	2.9905e-05
CTRG_00140|1419	605.778	2.90403	0.230652	12.5905	2.38033e-36	1.37797e-34
MSTRG.919.1|1161|u|NA|Supercontig_3.1_C_tropicalis_MYA-3404|ctrop	42.3385	0.966916	0.959537	1.00769	0.313603	0.400912
MSTRG.921.1|674|u|NA|Supercontig_3.1_C_tropicalis_MYA-3404|ctrop	3.48693	5.29687	1.43039	3.70309	0.000212993	0.000579534
MSTRG.922.1|1273|u|NA|Supercontig_3.1_C_tropicalis_MYA-3404|ctrop	24.5574	1.66233	0.351746	4.72593	2.29064e-06	8.41381e-06
CTRG_00141|4107	1787.33	1.27657	0.209767	6.08568	1.15995e-09	6.97466e-09
CTRG_00142|522	5454.8	-0.305179	0.653334	-0.46711	0.640421	0.715138
CTRG_00143|2445	53.9667	-0.661491	0.504303	-1.31169	0.189624	0.262051
MSTRG.927.1|235|x|CTRG_00144-T|Supercontig_3.1_C_tropicalis_MYA-3404|ctrop	3.03612	-0.597423	1.98976	-0.300249	0.763987	0.819122
CTRG_00144|315	663.469	0.561815	0.364698	1.54049	0.123441	0.182262
CTRG_00145|738	3786.89	-2.24274	0.241311	-9.29397	1.48639e-20	2.70646e-19
CTRG_00146|639	673.697	-2.79957	0.396759	-7.0561	1.7124e-12	1.44461e-11
CTRG_00147|912	499.948	-1.02335	0.410137	-2.49513	0.0125911	0.0240314
CTRG_00148|369	5.14002	-4.68198	1.38019	-3.39227	0.000693169	0.00172808
CTRG_00149|1884	5311.99	-5.25427	0.591486	-8.88318	6.49765e-19	1.03298e-17
CTRG_00150|4056	1478.29	0.488158	0.271359	1.79894	0.0720279	0.113391
CTRG_00151|723	973.301	-0.182633	0.217774	-0.838638	0.401672	0.491923
CTRG_00152|522	5360.43	-1.56239	0.265555	-5.88349	4.01704e-09	2.22715e-08
CTRG_00153|1980	356.142	-2.30055	0.25128	-9.15532	5.41978e-20	9.3034e-19
MSTRG.940.1|252|x|CTRG_00154-T|Supercontig_3.1_C_tropicalis_MYA-3404|ctrop	5.32457	-2.5017	0.849019	-2.94658	0.00321308	0.00700354
CTRG_00154|600	134972	-1.86661	0.218272	-8.55179	1.2119e-17	1.73469e-16
MSTRG.942.1|476|x|CTRG_00154-T|Supercontig_3.1_C_tropicalis_MYA-3404|ctrop	25.3762	-3.96522	0.820417	-4.83318	1.34369e-06	5.13146e-06
MSTRG.943.1|391|u|NA|Supercontig_3.1_C_tropicalis_MYA-3404|ctrop	0.945403	-4.83242	2.5074	-1.92726	0.0539469	0.0876899
MSTRG.944.1|1727|u|NA|Supercontig_3.1_C_tropicalis_MYA-3404|ctrop	4.80108	-4.28148	1.08255	-3.95498	7.65407e-05	0.000224096
MSTRG.945.1|668|u|NA|Supercontig_3.1_C_tropicalis_MYA-3404|ctrop	4.43174	-3.09761	1.24072	-2.49662	0.0125384	0.0239504
MSTRG.946.1|276|u|NA|Supercontig_3.1_C_tropicalis_MYA-3404|ctrop	1.17775	1.60497	1.90715	0.841557	0.400036	0.490276
CTRG_00155|351	51344.2	-2.69769	0.516626	-5.22174	1.77248e-07	7.72491e-07
MSTRG.949.1|292|x|CTRG_00156-T|Supercontig_3.1_C_tropicalis_MYA-3404|ctrop	10.3178	-3.46846	1.1617	-2.98568	0.00282948	0.00623212
CTRG_00156|3336	1423.44	-2.22197	0.731925	-3.03579	0.00239908	0.00536867
CTRG_00157|345	3.94386	1.81892	0.962032	1.89071	0.0586631	0.0946517
CTRG_00158|444	2887.34	1.37468	0.468809	2.93227	0.00336492	0.00731171
CTRG_00159|402	3.87044	-4.69048	1.10319	-4.25176	2.12101e-05	6.76949e-05
MSTRG.955.1|695|x|CTRG_00159-T|Supercontig_3.1_C_tropicalis_MYA-3404|ctrop	6426.87	-2.08775	0.189104	-11.0402	2.44459e-28	8.58574e-27
CTRG_00160|1056	13.44	-2.17401	0.950425	-2.28741	0.0221719	0.0396909
CTRG_00161|345	0.512982	-2.54049	4.56917	-0.556007	0.578206	#N/A
CTRG_00162|3336	1252.18	-2.18951	0.74854	-2.92504	0.00344417	0.00746459
CTRG_00163|3330	1921.62	1.17853	0.271305	4.34394	1.39951e-05	4.57279e-05
MSTRG.960.1|230|u|NA|Supercontig_3.1_C_tropicalis_MYA-3404|ctrop	0.301104	0.330497	3.49158	0.0946554	0.924589	#N/A
CTRG_00164|2157	1079.11	-1.3231	0.24991	-5.29431	1.19466e-07	5.34823e-07
MSTRG.963.1|490|x|CTRG_00165-T|Supercontig_3.1_C_tropicalis_MYA-3404|ctrop	6.34872	0.720027	0.6869	1.04823	0.294534	0.381627
CTRG_00165|1134	5022.9	1.27476	0.395264	3.22508	0.00125936	0.00297441
MSTRG.965.1|281|x|CTRG_00166-T|Supercontig_3.1_C_tropicalis_MYA-3404|ctrop	51.5681	1.3372	0.515837	2.5923	0.00953378	0.0186629
CTRG_00166|855	3234.22	0.998966	0.431058	2.31747	0.020478	0.0370661
CTRG_00167|1377	5999.12	-0.96133	0.363646	-2.64359	0.00820317	0.0163092
CTRG_00168|1005	717.923	2.79123	0.452334	6.17074	6.7972e-10	4.21075e-09
CTRG_00169|930	29519.4	-1.965	0.222599	-8.82752	1.07021e-18	1.66668e-17
MSTRG.970.1|908|x|CTRG_00169-T|Supercontig_3.1_C_tropicalis_MYA-3404|ctrop	5.05346	0.113538	1.04953	0.10818	0.913853	0.936959
CTRG_00170|564	16.7471	-3.79532	0.961721	-3.94639	7.93392e-05	0.000231724
MSTRG.973.1|215|x|CTRG_00171-T|Supercontig_3.1_C_tropicalis_MYA-3404|ctrop	34.5529	-0.0499202	0.455199	-0.109667	0.912674	0.935864
CTRG_00171|858	53.9517	-2.14194	0.462391	-4.63231	3.61602e-06	1.28669e-05
CTRG_00172|1941	944.68	0.881312	0.355208	2.48112	0.0130972	0.0249179
CTRG_00173|798	176.611	0.619749	0.199217	3.11093	0.001865	0.00427027
CTRG_00174|393	43.0292	0.104616	0.502169	0.208329	0.834972	0.875438
CTRG_00175|1797	62.1476	-1.38009	0.50012	-2.75952	0.00578859	0.0119238
CTRG_00176|2211	1532.15	0.778091	0.270472	2.87679	0.00401748	0.00858522
MSTRG.980.1|639|x|CTRG_00176-T|Supercontig_3.1_C_tropicalis_MYA-3404|ctrop	6.61351	2.44987	0.894605	2.7385	0.00617207	0.0126393
CTRG_00177|1536	1720.02	1.42955	0.220322	6.48847	8.67118e-11	5.90761e-10
CTRG_00178|1521	385.525	-2.08695	0.289849	-7.20011	6.01624e-13	5.3383e-12
CTRG_00179|1212	12108	0.91684	0.360248	2.54503	0.010927	0.0211338
MSTRG.988.1|432|u|NA|Supercontig_3.1_C_tropicalis_MYA-3404|ctrop	6.8559	1.28893	0.939948	1.37128	0.170288	0.239524
CTRG_00180|387	17975.8	-0.153151	0.250808	-0.61063	0.541444	0.626535
MSTRG.990.1|315|u|NA|Supercontig_3.1_C_tropicalis_MYA-3404|ctrop	4.17551	4.00572	1.19963	3.33913	0.000840418	0.00206634
CTRG_00181|906	8692.63	-0.616879	0.318078	-1.93939	0.0524536	0.085544
MSTRG.993.1|937|u|NA|Supercontig_3.1_C_tropicalis_MYA-3404|ctrop	14.6797	-0.25423	0.441378	-0.575992	0.564621	0.647286
CTRG_00182|3327	581.441	-0.520217	0.36029	-1.44388	0.148772	0.21403
MSTRG.995.1|537|x|CTRG_00182-T|Supercontig_3.1_C_tropicalis_MYA-3404|ctrop	14.524	2.99351	0.871071	3.43659	0.000589093	0.00148852
CTRG_00183|252	186.124	2.72724	0.336294	8.10969	5.07498e-16	6.30168e-15
MSTRG.997.1|228|x|CTRG_00184-T|Supercontig_3.1_C_tropicalis_MYA-3404|ctrop	15.8664	1.06024	0.750932	1.4119	0.157979	0.225293
CTRG_00184|396	347.494	1.54798	0.308135	5.02371	5.06823e-07	2.0702e-06
CTRG_00185|1785	1274.93	-1.22722	0.231565	-5.29971	1.15989e-07	5.21207e-07
CTRG_00186|3729	207.835	0.540204	0.344522	1.56798	0.116885	0.17396
CTRG_00187|6054	843.277	-0.295673	0.334012	-0.885215	0.376041	0.465764
CTRG_00188|372	76.708	-0.0741095	0.247168	-0.299834	0.764303	0.819357
CTRG_00189|648	155.565	0.180673	0.306173	0.5901	0.555124	0.638967
CTRG_00190|1365	2589.9	-0.512176	0.292682	-1.74994	0.0801286	0.124833
CTRG_00191|1779	7924.05	2.98036	0.602548	4.94625	7.56555e-07	3.01831e-06
CTRG_00192|672	1248.42	-1.90033	0.395692	-4.80254	1.56664e-06	5.91292e-06
CTRG_00193|1275	692.137	0.0883517	0.144589	0.611054	0.541164	0.626296
CTRG_00194|2595	10272.6	1.55098	0.398451	3.89252	9.92097e-05	0.000284804
CTRG_00195|1155	1024.31	3.82982	0.620899	6.16818	6.90788e-10	4.26986e-09
CTRG_00196|810	3531.31	-0.812296	0.387228	-2.09772	0.0359301	0.0612753
CTRG_00197|519	53393.7	0.166287	0.471781	0.352466	0.724489	0.787333
CTRG_00198|966	11515.3	-1.582	0.731097	-2.16387	0.0304741	0.0528402
MSTRG.1011.1|539|u|NA|Supercontig_3.1_C_tropicalis_MYA-3404|ctrop	4.33775	-2.50346	1.05655	-2.36947	0.0178136	0.0326907
CTRG_00199|1266	1279.82	2.04119	0.743134	2.74673	0.00601924	0.0123686
CTRG_00200|2772	781.932	0.515463	0.44599	1.15577	0.247775	0.329583
MSTRG.1014.1|1023|u|NA|Supercontig_3.1_C_tropicalis_MYA-3404|ctrop	5.31671	1.49354	0.789958	1.89066	0.0586696	0.0946517
CTRG_00201|1449	1041.64	0.35911	0.194952	1.84204	0.0654698	0.104082
CTRG_00202|3363	1341.93	0.937596	0.232927	4.02528	5.69085e-05	0.000170178
CTRG_00203|1137	266.491	-0.843345	0.333736	-2.52698	0.0115048	0.0221291
CTRG_00204|639	646.374	-0.805842	0.321261	-2.50837	0.012129	0.0232392
CTRG_00205|1350	517.831	-2.56619	0.30416	-8.43696	3.25703e-17	4.44545e-16
CTRG_00206|201	8432.87	-1.77579	0.337571	-5.2605	1.43663e-07	6.36701e-07
MSTRG.1020.1|597|u|NA|Supercontig_3.1_C_tropicalis_MYA-3404|ctrop	5.45953	1.92179	0.829762	2.31607	0.0205544	0.037152
MSTRG.1022.1|380|u|NA|Supercontig_3.1_C_tropicalis_MYA-3404|ctrop	0.873762	-2.82733	2.01253	-1.40487	0.160061	#N/A
MSTRG.1024.1|274|x|CTRG_00207-T|Supercontig_3.1_C_tropicalis_MYA-3404|ctrop	0.783919	-1.28717	2.07944	-0.618997	0.535918	#N/A
CTRG_00207|2310	9133.24	0.350422	0.287293	1.21974	0.222564	0.300499
CTRG_00208|444	0	#N/A	#N/A	#N/A	#N/A	#N/A
CTRG_00209|2100	1778.67	-0.497427	0.215781	-2.30524	0.0211533	0.0380951
CTRG_00210|336	440.708	0.032662	0.397766	0.0821136	0.934556	0.953179
MSTRG.1027.1|332|x|CTRG_00211-T|Supercontig_3.1_C_tropicalis_MYA-3404|ctrop	11.8009	-4.84899	0.857864	-5.6524	1.58222e-08	8.06875e-08
CTRG_00211|936	123894	-2.84119	0.378121	-7.51397	5.73598e-14	5.787e-13
MSTRG.1029.1|224|x|CTRG_00211-T|Supercontig_3.1_C_tropicalis_MYA-3404|ctrop	5.50386	-4.83643	1.64887	-2.93317	0.0033552	0.00729625
CTRG_00212|369	5.74224	3.58268	1.06289	3.37071	0.000749753	0.00185921
MSTRG.1031.1|533|x|CTRG_00212-T|Supercontig_3.1_C_tropicalis_MYA-3404|ctrop	1.38024	0.215312	1.43643	0.149894	0.880848	0.911357
MSTRG.1032.1|270|u|NA|Supercontig_3.1_C_tropicalis_MYA-3404|ctrop	1.3045	-1.4246	1.5015	-0.948791	0.342727	0.432349
CTRG_00213|543	560.464	-1.54226	0.439291	-3.5108	0.000446757	0.0011521
CTRG_00214|774	1968.38	-3.80392	0.553254	-6.87553	6.17595e-12	4.8999e-11
CTRG_00215|975	525.852	-0.587051	0.217494	-2.69916	0.00695154	0.014047
MSTRG.1036.1|493|u|NA|Supercontig_3.1_C_tropicalis_MYA-3404|ctrop	4.89875	-0.0235486	0.757514	-0.0310866	0.9752	0.982457
CTRG_00216|543	126.932	-0.503402	0.327515	-1.53703	0.124285	0.183348
CTRG_00217|2472	936.726	-1.13137	0.238883	-4.73608	2.17895e-06	8.03947e-06
CTRG_00218|975	1692.97	2.39346	0.210332	11.3794	5.29521e-30	2.08676e-28
CTRG_00219|972	376.452	-1.57947	0.403201	-3.91732	8.95394e-05	0.00025926
CTRG_00220|741	773.853	-0.536503	0.35554	-1.50898	0.131304	0.192149
CTRG_00221|1809	44774.6	-0.304609	1.13315	-0.268817	0.788071	0.838624
MSTRG.1044.1|424|u|NA|Supercontig_3.1_C_tropicalis_MYA-3404|ctrop	5.12196	-0.502052	1.08227	-0.463889	0.642727	0.71695
MSTRG.1045.1|590|u|NA|Supercontig_3.1_C_tropicalis_MYA-3404|ctrop	14.6216	0.175428	1.09146	0.160728	0.872307	0.904639
MSTRG.1046.1|519|u|NA|Supercontig_3.1_C_tropicalis_MYA-3404|ctrop	6.81194	-0.796918	0.920566	-0.865683	0.386664	0.476952
MSTRG.1047.1|681|u|NA|Supercontig_3.1_C_tropicalis_MYA-3404|ctrop	9.5724	3.07739	1.30501	2.35813	0.0183671	0.0335671
CTRG_00222|2445	686.147	2.50395	0.609912	4.10543	4.03567e-05	0.00012404
MSTRG.1049.1|359|x|CTRG_00222-T|Supercontig_3.1_C_tropicalis_MYA-3404|ctrop	8.60008	3.36797	0.899734	3.74329	0.000181623	0.000499197
CTRG_00223|753	1915.61	2.49222	0.391593	6.36431	1.96166e-10	1.28242e-09
CTRG_00224|279	1179.37	-1.15927	0.445924	-2.59971	0.00933035	0.0183031
CTRG_00225|1689	635.987	0.995566	0.16377	6.07904	1.20907e-09	7.24404e-09
MSTRG.1053.1|380|u|NA|Supercontig_3.1_C_tropicalis_MYA-3404|ctrop	14.5989	1.44628	0.750349	1.92748	0.0539202	0.0876635
CTRG_00226|999	55616.8	0.320482	0.420917	0.761391	0.446424	0.536168
CTRG_00227|558	925.491	-1.26205	0.206653	-6.10711	1.01453e-09	6.14873e-09
CTRG_00228|1329	753.982	-0.0329079	0.208602	-0.157754	0.874651	0.906397
CTRG_00229|903	493.162	0.132836	0.273279	0.486083	0.626908	0.703418
CTRG_00230|1296	576.27	0.0661115	0.204589	0.323143	0.746587	0.805611
CTRG_00231|1332	1259.79	0.774717	0.472989	1.63792	0.101439	0.153309
CTRG_00232|1443	17.3726	-0.415209	0.726573	-0.571463	0.567686	0.650001
CTRG_00233|4152	69.9723	-0.344825	0.45805	-0.752811	0.451563	0.54118
MSTRG.1062.1|814|x|CTRG_00234-T|Supercontig_3.1_C_tropicalis_MYA-3404|ctrop	38.2485	-0.887992	0.339163	-2.61818	0.00883995	0.0174512
CTRG_00234|1590	4.31382	-1.34748	0.911288	-1.47866	0.139232	0.202059
CTRG_00235|1014	1710.84	-2.6054	0.424754	-6.13389	8.57557e-10	5.25042e-09
CTRG_00236|936	264.301	-2.89464	0.25791	-11.2235	3.12804e-29	1.15669e-27
CTRG_00237|375	76.429	-2.49862	0.293463	-8.51428	1.6763e-17	2.34514e-16
CTRG_00238|1287	160.121	-1.99556	0.390336	-5.11243	3.18038e-07	1.33547e-06
CTRG_00239|690	2810.84	-1.51655	0.341067	-4.44648	8.7288e-06	2.95085e-05
CTRG_00240|237	63.0551	0.330403	0.461961	0.715219	0.474474	0.563305
CTRG_00241|3609	1912.1	0.535524	0.23159	2.31238	0.0207566	0.037461
MSTRG.1072.1|600|u|NA|Supercontig_3.1_C_tropicalis_MYA-3404|ctrop	11.8476	2.1773	0.620357	3.50976	0.000448519	0.00115629
CTRG_00242|1662	408.463	0.656961	0.164595	3.99137	6.56914e-05	0.000194915
MSTRG.1074.1|881|u|NA|Supercontig_3.1_C_tropicalis_MYA-3404|ctrop	24.514	2.20574	0.563061	3.91741	8.95043e-05	0.00025926
MSTRG.1075.1|263|x|CTRG_00243-T|Supercontig_3.1_C_tropicalis_MYA-3404|ctrop	0.152981	0.795648	4.68879	0.169692	0.865253	#N/A
CTRG_00243|1887	17651.3	2.23077	0.306379	7.28107	3.31174e-13	3.02161e-12
MSTRG.1077.1|247|x|CTRG_00243-T|Supercontig_3.1_C_tropicalis_MYA-3404|ctrop	1.14402	0.660542	1.68149	0.392832	0.694443	0.761583
MSTRG.1078.1|587|u|NA|Supercontig_3.1_C_tropicalis_MYA-3404|ctrop	0.486564	-1.13212	4.52928	-0.249956	0.802622	#N/A
MSTRG.1079.1|353|u|NA|Supercontig_3.1_C_tropicalis_MYA-3404|ctrop	6.74093	1.62753	0.81543	1.99592	0.0459426	0.0762591
CTRG_00244|3279	90.4288	0.75549	0.275263	2.74461	0.00605829	0.0124366
CTRG_00245|1416	726.737	-1.45756	0.376721	-3.86907	0.000109249	0.000311811
CTRG_00246|1089	755.28	2.21005	0.508162	4.34911	1.36692e-05	4.47416e-05
CTRG_00247|1854	2072.68	-0.931237	0.18192	-5.11894	3.07253e-07	1.29472e-06
MSTRG.1084.1|268|x|CTRG_00248-T|Supercontig_3.1_C_tropicalis_MYA-3404|ctrop	2.32512	-0.559995	1.29342	-0.432956	0.665047	0.736107
CTRG_00248|300	148.961	-0.426379	0.251879	-1.69279	0.0904949	0.138818
CTRG_00249|2304	268.674	-1.24792	0.249766	-4.99636	5.84227e-07	2.36566e-06
MSTRG.1087.1|479|u|NA|Supercontig_3.1_C_tropicalis_MYA-3404|ctrop	3.3686	-3.52566	1.43108	-2.46364	0.0137535	0.0260309
CTRG_00250|1545	657.664	-1.66706	0.235857	-7.06811	1.57053e-12	1.33431e-11
CTRG_00251|1005	1168.73	0.880598	0.190523	4.62201	3.80031e-06	1.3494e-05
CTRG_00252|1155	3349	2.68187	0.529766	5.06237	4.14075e-07	1.71135e-06
MSTRG.1091.1|452|x|CTRG_00253-T|Supercontig_3.1_C_tropicalis_MYA-3404|ctrop	18.7795	2.31839	0.556337	4.16723	3.0832e-05	9.64966e-05
CTRG_00253|474	1465.91	-0.557645	0.188817	-2.95337	0.00314323	0.00686376
MSTRG.1093.1|705|u|NA|Supercontig_3.1_C_tropicalis_MYA-3404|ctrop	13.2037	-0.268711	0.507276	-0.529714	0.59631	0.675679
CTRG_00254|2226	4961.62	0.0190115	0.334238	0.0568802	0.954641	0.967083
CTRG_00255|2517	67.0491	-1.41376	0.402163	-3.5154	0.000439095	0.00113495
CTRG_00256|1701	427.078	-1.59398	0.568936	-2.8017	0.00508349	0.0106252
MSTRG.1098.1|548|u|NA|Supercontig_3.1_C_tropicalis_MYA-3404|ctrop	6.46161	-3.40699	1.03554	-3.29008	0.0010016	0.00241593
CTRG_00257|2145	44.7254	-1.30836	0.311326	-4.20255	2.63922e-05	8.32528e-05
CTRG_00258|300	107.409	-1.27636	0.272571	-4.68268	2.83148e-06	1.02402e-05
MSTRG.1103.1|596|u|NA|Supercontig_3.1_C_tropicalis_MYA-3404|ctrop	16564.9	-2.563	0.957007	-2.67814	0.00740333	0.0148598
MSTRG.1104.1|901|u|NA|Supercontig_3.1_C_tropicalis_MYA-3404|ctrop	14.8928	-2.86999	0.834861	-3.43768	0.00058672	0.00148297
CTRG_00259|3543	9842.77	-0.400091	0.292559	-1.36756	0.171451	0.240863
CTRG_00260|1284	7001.17	1.27364	0.384188	3.31516	0.000915905	0.00223167
CTRG_00261|768	359.481	1.38179	0.307754	4.48993	7.12464e-06	2.44199e-05
CTRG_00262|183	3697.54	0.40087	0.306908	1.30616	0.191499	0.264164
MSTRG.1109.1|256|u|NA|Supercontig_3.1_C_tropicalis_MYA-3404|ctrop	0.11374	0.389685	4.65855	0.0836496	0.933335	#N/A
CTRG_00263|1422	12504.8	-0.762242	0.378888	-2.01179	0.0442424	0.0736992
MSTRG.1111.1|1018|x|CTRG_00264-T|Supercontig_3.1_C_tropicalis_MYA-3404|ctrop	75.4926	-3.41133	0.605668	-5.63234	1.7778e-08	9.01139e-08
CTRG_00264|900	1083.86	-0.234103	0.236892	-0.988229	0.323041	0.410973
MSTRG.1113.1|571|x|CTRG_00264-T|Supercontig_3.1_C_tropicalis_MYA-3404|ctrop	34.3945	-4.39548	0.878672	-5.00241	5.6618e-07	2.2959e-06
CTRG_00265|642	1872.19	6.26511	0.200357	31.2698	1.20167e-214	5.04343e-211
CTRG_00266|558	0.489169	0.66161	3.82027	0.173184	0.862507	#N/A
CTRG_00267|789	2685.3	7.09859	0.207777	34.1646	8.12792e-256	6.82258e-252
CTRG_00268|621	1583.97	7.27234	0.438133	16.5985	7.14889e-62	1.53866e-59
CTRG_00269|747	2164.26	-0.237552	0.176459	-1.34621	0.178233	0.248726
CTRG_00270|324	276.734	1.13435	0.319466	3.55076	0.000384124	0.00100478
CTRG_00271|2670	1277.48	-1.8384	0.177668	-10.3474	4.30088e-25	1.14973e-23
CTRG_00272|828	432.337	-0.760385	0.194472	-3.90999	9.22985e-05	0.000266605
CTRG_00273|645	397.986	-1.09316	0.296201	-3.6906	0.000223726	0.00060735
CTRG_00274|2631	4341.82	0.0183065	0.181936	0.10062	0.919852	0.94127
CTRG_00275|1668	496.64	0.124926	0.200449	0.623234	0.533131	0.619134
MSTRG.1126.1|280|x|CTRG_00276-T|Supercontig_3.1_C_tropicalis_MYA-3404|ctrop	5.99017	0.203757	1.01657	0.200436	0.841139	0.880173
CTRG_00276|807	1684.1	-0.696375	0.191951	-3.62788	0.000285756	0.000762926
CTRG_00277|2451	1042.47	-2.50972	0.274971	-9.12721	7.02895e-20	1.19678e-18
CTRG_00278|1053	749.553	-4.14443	0.55095	-7.52233	5.38086e-14	5.43525e-13
MSTRG.1130.1|473|u|NA|Supercontig_3.1_C_tropicalis_MYA-3404|ctrop	0.0700836	-0.0381137	4.66984	-0.00816167	0.993488	#N/A
CTRG_00279|1032	386.69	0.050585	0.213502	0.23693	0.812711	0.857453
CTRG_00280|1740	851.348	-0.891076	0.55229	-1.61342	0.106653	0.160294
MSTRG.1133.1|236|x|CTRG_00281-T|Supercontig_3.1_C_tropicalis_MYA-3404|ctrop	1.48085	-0.217841	1.30514	-0.166911	0.86744	0.900816
CTRG_00281|219	2489.18	1.91468	0.214494	8.9265	4.39707e-19	7.08425e-18
CTRG_00282|2538	4789.82	3.92557	0.44161	8.88921	6.15428e-19	9.8211e-18
CTRG_00283|2655	5087.73	-0.81508	0.158739	-5.13473	2.8255e-07	1.19845e-06
CTRG_00284|660	1790.59	-1.13953	0.641191	-1.7772	0.0755351	0.118225
CTRG_00285|909	3351.02	1.7154	0.55111	3.11262	0.00185435	0.00424703
MSTRG.1140.1|290|u|NA|Supercontig_3.1_C_tropicalis_MYA-3404|ctrop	4.32594	-0.067982	0.758697	-0.0896036	0.928602	0.948513
CTRG_00286|4428	279.75	-0.296738	0.148545	-1.99764	0.0457562	0.0759797
CTRG_00287|1923	6250.12	-0.552693	0.309539	-1.78553	0.0741748	0.116356
CTRG_00288|399	24.5073	-1.58801	0.839211	-1.89227	0.058455	0.0943962
CTRG_00289|609	5.77985	-1.52538	1.10245	-1.38363	0.166472	0.235644
CTRG_00290|1080	1946.98	0.240204	0.236861	1.01411	0.310528	0.39795
MSTRG.1145.1|583|u|NA|Supercontig_3.1_C_tropicalis_MYA-3404|ctrop	1.63166	1.50351	1.47711	1.01787	0.308737	0.395862
MSTRG.1146.1|924|u|NA|Supercontig_3.1_C_tropicalis_MYA-3404|ctrop	2.45331	-2.33535	1.68683	-1.38446	0.166217	0.235362
MSTRG.1147.1|416|u|NA|Supercontig_3.1_C_tropicalis_MYA-3404|ctrop	0	#N/A	#N/A	#N/A	#N/A	#N/A
CTRG_00291|1971	122.465	0.561474	0.555081	1.01152	0.311769	0.399297
CTRG_00292|1368	159.303	-0.470093	0.221403	-2.12325	0.0337331	0.0578932
CTRG_00293|1023	0	#N/A	#N/A	#N/A	#N/A	#N/A
CTRG_00294|1788	124	-3.7092	0.864271	-4.29171	1.773e-05	5.71087e-05
CTRG_00295|1023	9.65622	-3.52578	0.708608	-4.97564	6.50321e-07	2.61437e-06
CTRG_00296|1047	1.83825	-1.96349	1.88151	-1.04357	0.296682	0.383603
MSTRG.1154.1|207|x|CTRG_00296-T|Supercontig_3.1_C_tropicalis_MYA-3404|ctrop	2.45468	4.3157	1.34266	3.21429	0.00130766	0.00308068
CTRG_00297|999	203.198	1.57233	0.502034	3.13191	0.00173671	0.00399614
CTRG_00298|600	1.52553	-4.23069	2.14382	-1.97343	0.0484463	0.0798936
CTRG_00299|609	4737.69	-3.50047	0.541421	-6.46533	1.0108e-10	6.83698e-10
CTRG_00300|447	517.158	-3.29165	0.748345	-4.39858	1.08963e-05	3.63817e-05
MSTRG.1160.1|228|x|CTRG_00301-T|Supercontig_3.1_C_tropicalis_MYA-3404|ctrop	0.108709	0	4.71161	0	1	#N/A
CTRG_00301|1530	230.188	1.10503	1.2351	0.894686	0.370955	0.46059
MSTRG.1162.1|389|u|NA|Supercontig_3.1_C_tropicalis_MYA-3404|ctrop	1.19061	1.50558	1.55156	0.970364	0.331865	0.420416
MSTRG.1163.1|203|u|NA|Supercontig_3.1_C_tropicalis_MYA-3404|ctrop	0.507455	-1.47703	3.11382	-0.474346	0.635253	#N/A
CTRG_00302|591	160.761	-0.706501	0.963312	-0.733408	0.463309	0.552574
CTRG_00303|2493	863.96	0.719073	0.442883	1.62362	0.104458	0.157502
MSTRG.1167.1|1135|u|NA|Supercontig_3.1_C_tropicalis_MYA-3404|ctrop	16.7658	0.116068	0.617863	0.187855	0.850991	0.887687
CTRG_00304|1098	354.239	0.146957	0.416441	0.352887	0.724173	0.787092
CTRG_00305|609	1625.56	-2.16892	0.246165	-8.81084	1.2421e-18	1.9272e-17
CTRG_00306|984	1201.09	-2.87453	0.31541	-9.11361	7.96836e-20	1.35398e-18
CTRG_00307|660	849.02	3.50711	0.405403	8.65092	5.10874e-18	7.51012e-17
MSTRG.1172.1|635|x|CTRG_00308-T|Supercontig_3.1_C_tropicalis_MYA-3404|ctrop	179.948	-1.19798	0.538548	-2.22446	0.0261176	0.046057
CTRG_00308|2016	1001.91	-0.624828	0.211766	-2.95056	0.00317198	0.00692294
CTRG_00309|594	2274.02	-0.0184639	0.264353	-0.0698457	0.944316	0.959891
CTRG_00310|384	958.813	-0.125243	0.209387	-0.598143	0.549745	0.633693
CTRG_00311|915	692.435	-1.31515	0.21273	-6.18227	6.31854e-10	3.93455e-09
CTRG_00312|1353	666.471	-1.09822	0.326072	-3.36804	0.000757036	0.00187561
CTRG_00313|1140	229.302	-1.10488	0.331388	-3.33409	0.000855788	0.00210044
CTRG_00314|1623	929.778	-1.66266	0.192841	-8.62193	6.5835e-18	9.59407e-17
CTRG_00315|1383	1777.92	0.70699	0.222569	3.17649	0.00149067	0.00347575
CTRG_00316|876	1389.78	1.70723	0.135763	12.5751	2.896e-36	1.65368e-34
CTRG_00317|4305	1736.64	3.12232	0.547743	5.70033	1.19575e-08	6.25758e-08
CTRG_00318|1212	1104.47	0.998101	0.508995	1.96092	0.049888	0.0820081
CTRG_00319|2064	1014.31	-1.7862	0.332453	-5.37279	7.7529e-08	3.5757e-07
CTRG_00320|2274	2235.78	0.128484	0.140226	0.916264	0.359528	0.449491
CTRG_00321|1272	3585.26	-2.36986	0.267424	-8.86179	7.8737e-19	1.23767e-17
CTRG_00322|1314	2937.8	0.297556	0.276636	1.07562	0.282095	0.368317
CTRG_00323|441	483.245	-1.20927	0.265616	-4.55268	5.29658e-06	1.84709e-05
CTRG_00324|1173	1545.85	0.769501	0.343306	2.24144	0.0249974	0.0442769
CTRG_00325|882	1607.4	1.46788	0.243954	6.01703	1.77644e-09	1.04057e-08
CTRG_00326|1383	2246.09	1.4714	0.294658	4.99359	5.92664e-07	2.3952e-06
CTRG_00327|1026	1119.17	0.370088	0.2689	1.3763	0.168727	0.238033
CTRG_00328|1503	849.912	0.134465	0.302971	0.443823	0.657171	0.729186
CTRG_00329|894	2396.59	0.110355	0.241843	0.456309	0.648168	0.721628
CTRG_00330|411	0	#N/A	#N/A	#N/A	#N/A	#N/A
CTRG_00331|447	593.465	-0.0974307	0.275124	-0.354134	0.723238	0.786341
CTRG_00332|414	304.389	-2.43616	0.450095	-5.41254	6.21368e-08	2.91058e-07
CTRG_00333|1551	522.483	-0.388281	0.30437	-1.27569	0.202066	0.276155
CTRG_00334|2589	28.9047	2.61438	0.438889	5.95681	2.57208e-09	1.46971e-08
CTRG_00335|555	13.6101	2.338	0.660055	3.54214	0.000396898	0.00103465
CTRG_00336|669	3059.58	-5.2183	0.312166	-16.7164	9.95193e-63	2.25774e-60
CTRG_00337|609	10.7785	-1.01744	0.619496	-1.64236	0.100515	0.15218
CTRG_00338|1161	8499.17	0.595976	0.419172	1.42179	0.155086	0.221658
CTRG_00339|5424	3921.79	0.784992	0.210512	3.72896	0.000192272	0.000527601
CTRG_00340|5598	1525.79	-1.16334	0.193438	-6.01402	1.80977e-09	1.05715e-08
CTRG_00341|324	692.16	-1.47091	0.218964	-6.71757	1.84779e-11	1.39231e-10
CTRG_00342|2001	6342.39	-2.63445	0.457014	-5.76447	8.19125e-09	4.37388e-08
CTRG_00343|600	3452.37	0.845372	0.484008	1.74661	0.0807056	0.125615
MSTRG.1211.1|959|u|NA|Supercontig_3.1_C_tropicalis_MYA-3404|ctrop	67.189	-0.461363	0.479935	-0.961304	0.336399	0.425318
CTRG_00344|1383	1569.55	-0.254306	0.3008	-0.845432	0.39787	0.488334
MSTRG.1213.1|242|u|NA|Supercontig_3.1_C_tropicalis_MYA-3404|ctrop	1.34529	1.40378	1.51651	0.925662	0.354622	0.444491
CTRG_00345|2535	2745.79	-0.0157363	0.259942	-0.0605378	0.951727	0.965181
CTRG_00346|1218	480.637	0.893848	0.425468	2.10086	0.0356532	0.0608613
CTRG_00347|999	398.888	0.647248	0.303121	2.13528	0.032738	0.056393
CTRG_00348|576	232.02	1.64253	0.75839	2.16581	0.0303259	0.0526159
MSTRG.1219.1|244|x|CTRG_00349-T|Supercontig_3.1_C_tropicalis_MYA-3404|ctrop	4.22393	1.76696	1.67033	1.05785	0.290124	0.377119
CTRG_00349|603	5.95396	-0.0734734	0.981677	-0.0748448	0.940338	0.957495
CTRG_00350|675	458.055	-1.20712	0.583892	-2.06736	0.0387003	0.0655205
CTRG_00351|561	0	#N/A	#N/A	#N/A	#N/A	#N/A
MSTRG.1223.1|628|x|CTRG_00352-T|Supercontig_3.1_C_tropicalis_MYA-3404|ctrop	5.33738	-0.853357	0.862338	-0.989585	0.322377	0.410254
CTRG_00352|957	9465.14	-0.700725	0.473094	-1.48115	0.138566	0.201232
MSTRG.1225.1|896|u|NA|Supercontig_3.1_C_tropicalis_MYA-3404|ctrop	2.02299	0.90851	1.15992	0.783253	0.433479	0.523467
MSTRG.1226.1|963|u|NA|Supercontig_3.1_C_tropicalis_MYA-3404|ctrop	10.7954	0.819653	0.604491	1.35594	0.175119	0.245154
MSTRG.1227.1|1033|u|NA|Supercontig_3.1_C_tropicalis_MYA-3404|ctrop	16.4037	4.04805	0.561636	7.2076	5.69474e-13	5.07448e-12
MSTRG.1228.1|815|u|NA|Supercontig_3.1_C_tropicalis_MYA-3404|ctrop	1.09941	0.309915	1.50761	0.205567	0.837129	0.877261
CTRG_00353|3294	2635.86	1.55688	0.234336	6.64378	3.05738e-11	2.23941e-10
CTRG_00354|861	1645.7	3.96747	0.56925	6.96964	3.17751e-12	2.60978e-11
MSTRG.1231.1|241|x|CTRG_00355-T|Supercontig_3.1_C_tropicalis_MYA-3404|ctrop	0.751154	-0.343085	2.08242	-0.164753	0.869139	#N/A
CTRG_00355|1686	7945.6	0.536084	0.290027	1.8484	0.0645451	0.102768
CTRG_00356|2184	1786.25	3.05935	0.510908	5.98807	2.12352e-09	1.2276e-08
MSTRG.1234.1|343|x|CTRG_00357-T|Supercontig_3.1_C_tropicalis_MYA-3404|ctrop	4.47527	0.183982	0.904724	0.203357	0.838856	0.878303
CTRG_00357|1305	1231.3	0.328041	0.264016	1.2425	0.214051	0.290266
CTRG_00358|1098	2640.4	4.30964	0.421222	10.2313	1.43634e-24	3.6758e-23
CTRG_00359|771	817.505	0.793194	0.262273	3.02431	0.00249201	0.00555682
CTRG_00360|1725	389.601	-0.723516	0.315786	-2.29116	0.0219541	0.0393514
CTRG_00361|732	971.087	1.30031	0.215831	6.02468	1.69442e-09	9.95311e-09
CTRG_00362|1431	3528.06	0.727703	0.248222	2.93166	0.00337159	0.00732431
CTRG_00363|1302	8891.3	-2.28298	0.130643	-17.475	2.2227e-68	6.21913e-66
CTRG_00364|1023	4001.71	0.947956	0.369554	2.56513	0.0103136	0.020026
MSTRG.1243.1|417|x|CTRG_00364-T|Supercontig_3.1_C_tropicalis_MYA-3404|ctrop	4.62632	-5.70452	1.58699	-3.59455	0.000324956	0.000859654
CTRG_00365|648	946.559	0.165065	0.218502	0.755441	0.449985	0.539596
CTRG_00366|2676	335.743	-0.756672	0.231015	-3.27542	0.00105503	0.00252666
CTRG_00367|1371	495.148	-0.228521	0.221579	-1.03133	0.302385	0.389716
CTRG_00368|1446	365.324	-0.547052	0.345312	-1.58423	0.113142	0.168868
CTRG_00369|1905	2213.75	1.29782	0.23687	5.47904	4.27629e-08	2.04182e-07
CTRG_00370|486	2051.95	-3.97075	0.382532	-10.3802	3.0523e-25	8.34561e-24
CTRG_00371|525	349.916	-1.40654	0.379097	-3.71025	0.000207053	0.000565571
CTRG_00372|2037	3225.86	-0.501073	0.291013	-1.72182	0.0851013	0.13153
CTRG_00373|1767	39436	0.589389	0.338459	1.74139	0.0816152	0.12696
MSTRG.1254.1|528|x|CTRG_00374-T|Supercontig_3.1_C_tropicalis_MYA-3404|ctrop	32.8117	0.259392	0.534547	0.485256	0.627495	0.703887
CTRG_00374|615	54423.2	0.265593	0.467647	0.567934	0.57008	0.65203
CTRG_00375|1779	1871.55	3.65951	0.657896	5.56245	2.66017e-08	1.30965e-07
CTRG_00376|2808	591.356	-0.777796	0.468786	-1.65917	0.0970812	0.1476
CTRG_00377|1506	829.145	-0.640419	0.226628	-2.82586	0.00471537	0.00992963
CTRG_00378|1386	6317.09	0.425585	0.360824	1.17948	0.238207	0.318937
MSTRG.1260.1|314|x|CTRG_00379-T|Supercontig_3.1_C_tropicalis_MYA-3404|ctrop	5.03776	3.79976	1.15948	3.27712	0.00104871	0.00251583
CTRG_00379|927	465.319	-0.881426	0.1506	-5.85275	4.83506e-09	2.65612e-08
CTRG_00380|1401	2792.59	2.94314	0.578844	5.0845	3.68589e-07	1.53317e-06
CTRG_00381|1872	6378.7	3.38771	0.712458	4.75496	1.9849e-06	7.37223e-06
CTRG_00382|2331	2239.68	-1.16208	0.124377	-9.34321	9.34533e-21	1.77076e-19
CTRG_00383|1548	3314.34	-2.89577	0.285746	-10.1341	3.90142e-24	9.57438e-23
CTRG_00384|1206	12431.5	-0.876894	0.346804	-2.5285	0.0114551	0.0220385
CTRG_00385|1545	1912.05	-3.27087	0.512581	-6.38118	1.75728e-10	1.15239e-09
MSTRG.1268.1|913|x|CTRG_00386-T|Supercontig_3.1_C_tropicalis_MYA-3404|ctrop	376.488	-5.55653	0.81793	-6.79341	1.09512e-11	8.45668e-11
CTRG_00386|483	43.5514	-6.52243	0.936539	-6.9644	3.298e-12	2.69294e-11
MSTRG.1270.1|512|x|CTRG_00386-T|Supercontig_3.1_C_tropicalis_MYA-3404|ctrop	215.7	-5.35412	0.837754	-6.39104	1.6476e-10	1.08385e-09
CTRG_00387|861	1021.79	-0.0103555	0.300965	-0.0344077	0.972552	0.980718
CTRG_00388|3129	4387.87	3.08859	0.594938	5.19145	2.08658e-07	8.98653e-07
CTRG_00389|1362	30.7981	0.573919	0.469553	1.22227	0.221607	0.299351
CTRG_00390|372	867.364	0.150029	0.265569	0.564937	0.572117	0.653558
CTRG_00391|486	301.495	0.942314	0.33665	2.79909	0.0051247	0.0107007
CTRG_00392|1638	858.627	-0.571096	0.224768	-2.54083	0.011059	0.0213597
CTRG_00393|711	1199.21	-0.150992	0.139893	-1.07934	0.280436	0.366834
CTRG_00394|1533	6596.09	-2.15867	0.281581	-7.66625	1.771e-14	1.86522e-13
CTRG_00395|963	914.3	-2.49319	0.206248	-12.0883	1.21708e-33	5.80466e-32
CTRG_00396|2145	3068.15	2.01801	0.56645	3.56255	0.000367267	0.000965198
CTRG_00397|693	481.161	-0.349367	0.267661	-1.30526	0.191806	0.264501
CTRG_00398|1788	1564.86	-0.315218	0.138326	-2.2788	0.0226787	0.0405464
CTRG_00399|2865	8440.77	-1.5597	0.199207	-7.82955	4.89618e-15	5.53143e-14
CTRG_00400|1008	586.512	1.57481	0.171557	9.17953	4.3298e-20	7.47826e-19
CTRG_00401|480	5227	2.51479	0.42299	5.94528	2.75985e-09	1.56423e-08
CTRG_00402|1353	906.386	-0.263803	0.337121	-0.782519	0.43391	0.523837
CTRG_00403|3180	7403.58	-0.720634	0.238047	-3.02727	0.00246771	0.00551049
CTRG_00404|1173	790.011	0.767474	0.183676	4.17842	2.9354e-05	9.21113e-05
CTRG_00405|1647	955.093	0.40989	0.115496	3.54895	0.000386767	0.00101106
CTRG_00406|552	168.735	-1.59998	0.446603	-3.58255	0.000340262	0.00089788
CTRG_00407|642	1049.67	-2.47273	0.461425	-5.35891	8.37261e-08	3.84042e-07
CTRG_00408|375	99.3078	-0.290819	0.785627	-0.370175	0.711252	0.776972
CTRG_00409|366	0.083211	-1.8956	4.68337	-0.404751	0.68566	#N/A
CTRG_00410|2385	2744.29	-0.144344	0.134233	-1.07533	0.282228	0.368433
CTRG_00411|786	553.117	-0.233329	0.316901	-0.736283	0.461559	0.550878
CTRG_00412|954	440.777	1.0113	0.229681	4.40307	1.06729e-05	3.56784e-05
CTRG_00413|1122	2733.07	-0.558712	0.263518	-2.1202	0.033989	0.0583086
MSTRG.1299.1|448|u|NA|Supercontig_3.1_C_tropicalis_MYA-3404|ctrop	11.2541	-2.31426	0.540621	-4.28074	1.86271e-05	5.98376e-05
MSTRG.1300.1|203|x|CTRG_00414-T|Supercontig_3.1_C_tropicalis_MYA-3404|ctrop	2.94106	-6.76035	2.15238	-3.14088	0.00168443	0.0038833
CTRG_00414|1452	45563.9	-7.04861	0.4476	-15.7475	7.13943e-56	1.10978e-53
CTRG_00415|390	1797.23	-2.13391	0.218116	-9.78338	1.32708e-22	2.88588e-21
CTRG_00416|402	348.771	-0.335578	0.204456	-1.64132	0.10073	0.15243
MSTRG.1304.1|891|x|CTRG_00416-T|Supercontig_3.1_C_tropicalis_MYA-3404|ctrop	33.7978	-1.45899	0.510756	-2.85652	0.00428308	0.00908342
MSTRG.1305.1|287|u|NA|Supercontig_3.1_C_tropicalis_MYA-3404|ctrop	4.49797	0.940279	0.889205	1.05744	0.290312	0.377284
MSTRG.1307.1|1344|u|NA|Supercontig_3.1_C_tropicalis_MYA-3404|ctrop	19.0035	-3.7029	0.629292	-5.88423	3.99919e-09	2.21872e-08
CTRG_00417|1125	760.783	-1.41105	0.578223	-2.44031	0.0146745	0.0275565
CTRG_00418|1092	3077.84	-1.69705	0.34821	-4.87363	1.09566e-06	4.24966e-06
CTRG_00419|624	4403.21	1.4455	0.308153	4.69085	2.72066e-06	9.86915e-06
CTRG_00420|831	3071.74	-0.239377	0.286428	-0.835733	0.403305	0.493418
MSTRG.1315.1|227|u|NA|Supercontig_3.1_C_tropicalis_MYA-3404|ctrop	0.853478	-1.28767	1.71344	-0.75151	0.452346	#N/A
MSTRG.1316.1|309|u|NA|Supercontig_3.1_C_tropicalis_MYA-3404|ctrop	1.33226	-0.660915	1.32901	-0.497297	0.618979	0.695358
MSTRG.1317.1|882|u|NA|Supercontig_3.1_C_tropicalis_MYA-3404|ctrop	16.5031	2.63073	0.514924	5.10896	3.23933e-07	1.35887e-06
MSTRG.1318.1|411|u|NA|Supercontig_3.1_C_tropicalis_MYA-3404|ctrop	5.11808	2.18444	0.78246	2.79176	0.00524218	0.0109215
MSTRG.1319.1|1164|u|NA|Supercontig_3.1_C_tropicalis_MYA-3404|ctrop	1388.82	0.579772	0.449154	1.29081	0.19677	0.270149
MSTRG.1320.1|691|u|NA|Supercontig_3.1_C_tropicalis_MYA-3404|ctrop	5.14	0.045921	1.18589	0.0387229	0.969111	0.978319
MSTRG.1321.1|1790|u|NA|Supercontig_3.1_C_tropicalis_MYA-3404|ctrop	1256.8	-0.16964	0.302643	-0.560528	0.575119	0.655828
MSTRG.1322.1|365|u|NA|Supercontig_3.1_C_tropicalis_MYA-3404|ctrop	0.816747	-1.5345	2.0249	-0.757818	0.44856	#N/A
CTRG_00421|612	2010.69	-1.42414	0.471397	-3.02111	0.00251853	0.00560459
MSTRG.1324.1|327|u|NA|Supercontig_3.1_C_tropicalis_MYA-3404|ctrop	1.05411	-5.28215	2.99856	-1.76157	0.0781427	0.122011
MSTRG.1325.1|216|u|NA|Supercontig_3.1_C_tropicalis_MYA-3404|ctrop	0	#N/A	#N/A	#N/A	#N/A	#N/A
MSTRG.1326.1|435|u|NA|Supercontig_3.1_C_tropicalis_MYA-3404|ctrop	0	#N/A	#N/A	#N/A	#N/A	#N/A
MSTRG.1327.1|612|u|NA|Supercontig_3.1_C_tropicalis_MYA-3404|ctrop	12.15	-5.08649	0.922898	-5.51143	3.55929e-08	1.72002e-07
MSTRG.1328.1|361|u|NA|Supercontig_3.1_C_tropicalis_MYA-3404|ctrop	4.28653	3.45452	0.933827	3.69932	0.000216178	0.000588009
CTRG_00422|1998	1724.27	-0.393102	0.463069	-0.848904	0.395935	0.486386
CTRG_00423|2133	27.3928	2.14316	0.838943	2.5546	0.0106311	0.0205986
MSTRG.1332.1|1444|x|CTRG_00423-T|Supercontig_3.1_C_tropicalis_MYA-3404|ctrop	101.702	0.600744	0.913682	0.657498	0.510861	0.597654
MSTRG.1333.1|1290|x|CTRG_00424-T|Supercontig_3.1_C_tropicalis_MYA-3404|ctrop	49.234	0.0423886	0.895024	0.0473603	0.962226	0.972772
CTRG_00424|456	3872.09	1.02742	0.674493	1.52325	0.127696	0.187588
MSTRG.1335.1|443|u|NA|Supercontig_3.1_C_tropicalis_MYA-3404|ctrop	3.15005	3.43495	1.4889	2.30704	0.0210527	0.037922
MSTRG.1336.1|362|u|NA|Supercontig_3.1_C_tropicalis_MYA-3404|ctrop	2.40915	1.25683	1.24979	1.00564	0.314591	0.401991
MSTRG.1337.1|1151|u|NA|Supercontig_3.1_C_tropicalis_MYA-3404|ctrop	703.23	2.47965	0.521027	4.75915	1.94406e-06	7.23016e-06
MSTRG.1338.1|234|u|NA|Supercontig_3.1_C_tropicalis_MYA-3404|ctrop	2.21941	0.0921166	1.89299	0.0486619	0.961189	0.972074
MSTRG.1340.1|507|u|NA|Supercontig_3.1_C_tropicalis_MYA-3404|ctrop	6.71197	4.61251	1.2674	3.63935	0.000273331	0.000732079
CTRG_00425|1281	25.5889	0.993476	0.813542	1.22117	0.222021	0.299862
CTRG_00426|3270	696.561	0.703776	0.304414	2.3119	0.0207829	0.0374843
CTRG_00427|909	241.626	1.64615	0.262183	6.27865	3.41519e-10	2.17175e-09
CTRG_00428|1722	2101.41	-0.814499	0.173676	-4.68977	2.73511e-06	9.9173e-06
CTRG_00429|2742	549.985	-0.646229	0.24123	-2.67889	0.00738669	0.0148406
CTRG_00430|3951	2501.57	-1.19539	0.247602	-4.82787	1.37998e-06	5.2557e-06
CTRG_00431|939	393.085	-0.614584	0.315289	-1.94927	0.0512631	0.0838887
MSTRG.1348.1|531|u|NA|Supercontig_3.1_C_tropicalis_MYA-3404|ctrop	117.493	-0.542251	0.362285	-1.49676	0.134457	0.196214
CTRG_00432|975	192.365	-3.12102	0.648104	-4.81562	1.46747e-06	5.55864e-06
MSTRG.1350.1|551|u|NA|Supercontig_3.1_C_tropicalis_MYA-3404|ctrop	7.81142	-0.196135	0.614268	-0.319299	0.7495	0.807924
CTRG_00433|858	1839.13	2.45788	0.437378	5.61959	1.91413e-08	9.66159e-08
CTRG_00434|1008	10077	-0.61707	0.172702	-3.57304	0.000352865	0.000928803
MSTRG.1355.1|908|x|CTRG_00435-T|Supercontig_3.1_C_tropicalis_MYA-3404|ctrop	57.0578	-1.68871	0.376587	-4.48425	7.31716e-06	2.50593e-05
CTRG_00435|2289	581.487	4.97048	0.362176	13.7239	7.29896e-43	6.06609e-41
MSTRG.1357.1|1187|x|CTRG_00435-T|Supercontig_3.1_C_tropicalis_MYA-3404|ctrop	72.2493	-2.45144	0.46925	-5.22416	1.74947e-07	7.6286e-07
MSTRG.1358.1|659|u|NA|Supercontig_3.1_C_tropicalis_MYA-3404|ctrop	24.6967	-2.61272	0.616274	-4.23955	2.23971e-05	7.12395e-05
CTRG_00436|1341	2541.2	-2.81257	0.249842	-11.2574	2.12897e-29	8.08624e-28
CTRG_00437|660	905.273	-0.761219	0.222342	-3.42365	0.000617867	0.00155374
CTRG_00438|2301	1989.75	-0.504569	0.301755	-1.67211	0.0945024	0.144175
CTRG_00439|375	0.166422	-2.8512	4.65954	-0.611906	0.5406	#N/A
CTRG_00440|393	0.083211	-1.8956	4.68337	-0.404751	0.68566	#N/A
CTRG_00441|1152	2527.14	0.0789553	0.157458	0.501437	0.616063	0.693077
CTRG_00442|1122	1309.94	0.117351	0.168692	0.695655	0.486645	0.575014
CTRG_00443|1650	2489.84	-1.08411	0.207005	-5.23711	1.63112e-07	7.14966e-07
MSTRG.1367.1|439|x|CTRG_00444-T|Supercontig_3.1_C_tropicalis_MYA-3404|ctrop	9.08607	2.27282	0.82822	2.74422	0.00606542	0.0124452
CTRG_00444|966	2176.2	-0.0831833	0.276865	-0.300447	0.763836	0.819065
CTRG_00445|1026	1894.22	-1.45382	0.129732	-11.2063	3.79545e-29	1.38517e-27
CTRG_00446|537	15566.4	-0.944292	0.302674	-3.11983	0.00180953	0.0041546
CTRG_00447|1107	24.2323	-1.38748	0.671462	-2.06636	0.0387948	0.065654
CTRG_00448|522	453.509	-0.972958	0.241656	-4.02621	5.66837e-05	0.000169566
CTRG_00449|582	1757.78	-1.81819	0.239404	-7.59465	3.08614e-14	3.18244e-13
CTRG_00450|2037	459.218	-0.667626	0.136219	-4.90112	9.5294e-07	3.73435e-06
CTRG_00451|1242	1248.16	-0.208107	0.296397	-0.702123	0.482602	0.570961
CTRG_00452|669	803.923	-0.0954808	0.194369	-0.491235	0.62326	0.699605
CTRG_00453|234	1481.84	-1.64763	0.212232	-7.76334	8.27187e-15	9.11209e-14
CTRG_00454|2097	1136.36	0.427108	0.260879	1.63719	0.101591	0.153512
MSTRG.1381.1|983|x|CTRG_00454-T|Supercontig_3.1_C_tropicalis_MYA-3404|ctrop	44.1037	0.0872436	0.372282	0.234348	0.814715	0.859027
CTRG_00455|2613	2054.46	-0.518419	0.171212	-3.02793	0.00246232	0.00549992
CTRG_00456|4314	2152.86	-0.595395	0.272898	-2.18175	0.029128	0.0507895
MSTRG.1385.1|846|u|NA|Supercontig_3.1_C_tropicalis_MYA-3404|ctrop	14.212	-1.53492	0.895131	-1.71474	0.0863925	0.133247
MSTRG.1386.1|298|u|NA|Supercontig_3.1_C_tropicalis_MYA-3404|ctrop	3.90712	0.197155	1.01846	0.193582	0.846503	0.884215
CTRG_00457|2619	7415.08	1.90312	0.311784	6.10399	1.03453e-09	6.26088e-09
MSTRG.1388.1|432|u|NA|Supercontig_3.1_C_tropicalis_MYA-3404|ctrop	5.8378	2.03105	1.00732	2.0163	0.0437688	0.0730553
CTRG_00458|1929	2223.85	0.361408	0.427057	0.846275	0.397399	0.487971
MSTRG.1390.1|370|u|NA|Supercontig_3.1_C_tropicalis_MYA-3404|ctrop	0.253	-1.89563	4.68337	-0.404758	0.685655	#N/A
CTRG_00459|1503	77.746	-4.01475	0.800111	-5.01774	5.22831e-07	2.12938e-06
MSTRG.1392.1|207|u|NA|Supercontig_3.1_C_tropicalis_MYA-3404|ctrop	0.360219	-3.71167	4.61737	-0.80385	0.421483	#N/A
CTRG_00460|1551	2716.47	-3.24972	0.762848	-4.25999	2.04435e-05	6.53974e-05
CTRG_00461|1629	2958.52	-2.74508	0.261953	-10.4793	1.07538e-25	3.08079e-24
CTRG_00462|660	0.776947	-3.71152	3.48306	-1.06559	0.286608	#N/A
CTRG_00463|420	0	#N/A	#N/A	#N/A	#N/A	#N/A
CTRG_00464|1425	6105.41	-3.15235	0.252895	-12.465	1.15818e-35	6.19221e-34
MSTRG.1398.1|914|u|NA|Supercontig_3.1_C_tropicalis_MYA-3404|ctrop	1964.67	-2.79031	0.510462	-5.46624	4.59685e-08	2.18741e-07
CTRG_00465|486	325.713	-2.03101	0.264827	-7.66922	1.73049e-14	1.82484e-13
CTRG_00466|492	1466.45	0.772628	0.236894	3.2615	0.00110825	0.00264205
CTRG_00467|1779	794.84	-1.44076	0.258748	-5.5682	2.57389e-08	1.27332e-07
CTRG_00468|480	101.614	-1.58272	0.447988	-3.53294	0.000410961	0.00106865
MSTRG.1404.1|782|x|CTRG_00468-T|Supercontig_3.1_C_tropicalis_MYA-3404|ctrop	29.9378	0.258189	0.45348	0.569352	0.569117	0.651196
MSTRG.1405.1|671|u|NA|Supercontig_3.1_C_tropicalis_MYA-3404|ctrop	40.6258	1.6952	0.594002	2.85387	0.00431906	0.00914586
CTRG_00469|660	3067.38	-0.681657	0.206674	-3.29823	0.000972968	0.00235295
MSTRG.1408.1|481|u|NA|Supercontig_3.1_C_tropicalis_MYA-3404|ctrop	5.41038	0.860273	0.687498	1.25131	0.210821	0.286489
CTRG_00470|963	3157.59	0.974675	0.48581	2.00629	0.0448256	0.0745671
CTRG_00471|654	280.748	1.65485	0.477223	3.46767	0.000524988	0.00133642
MSTRG.1412.1|213|x|CTRG_00471-T|Supercontig_3.1_C_tropicalis_MYA-3404|ctrop	2.84842	-0.751521	1.38545	-0.542438	0.587517	0.667608
CTRG_00472|927	982.352	2.67926	0.368675	7.26725	3.66882e-13	3.3114e-12
CTRG_00473|969	1225.69	3.12921	0.330941	9.45549	3.21521e-21	6.29102e-20
CTRG_00474|1728	989.099	-1.37807	0.287952	-4.78578	1.70322e-06	6.37682e-06
CTRG_00475|2115	25.8867	1.17356	0.358153	3.2767	0.00105028	0.00251815
CTRG_00476|849	4.79982	3.99691	1.05264	3.79701	0.000146451	0.000409359
MSTRG.1418.1|587|u|NA|Supercontig_3.1_C_tropicalis_MYA-3404|ctrop	15.9883	0.627718	0.598796	1.0483	0.2945	0.381627
CTRG_00477|2790	365.322	0.788894	0.430986	1.83044	0.0671846	0.106465
MSTRG.1421.1|486|u|NA|Supercontig_3.1_C_tropicalis_MYA-3404|ctrop	7.20464	1.00678	1.09927	0.915864	0.359738	0.449619
CTRG_00478|3033	30.1028	-2.4005	0.769282	-3.12045	0.00180576	0.00414708
CTRG_00479|2361	1626.17	-0.28757	0.203914	-1.41025	0.158466	0.22577
CTRG_00480|2892	903.983	-1.30572	0.256308	-5.09433	3.49982e-07	1.46302e-06
CTRG_00481|2481	1410.86	-1.48633	0.317186	-4.68599	2.78604e-06	1.00932e-05
MSTRG.1426.1|841|u|NA|Supercontig_3.1_C_tropicalis_MYA-3404|ctrop	384.937	0.252494	0.260431	0.969523	0.332284	0.420883
MSTRG.1428.1|1196|u|NA|Supercontig_3.1_C_tropicalis_MYA-3404|ctrop	28.4971	0.520682	0.483941	1.07592	0.281964	0.368202
CTRG_00482|402	12.3866	0.691991	0.849643	0.81445	0.415387	0.504816
MSTRG.1430.1|1159|u|NA|Supercontig_3.1_C_tropicalis_MYA-3404|ctrop	69.6235	0.555126	0.311391	1.78273	0.0746303	0.116984
CTRG_00483|1068	428.941	0.24121	0.2239	1.07731	0.281341	0.367618
MSTRG.1432.1|344|x|CTRG_00483-T|Supercontig_3.1_C_tropicalis_MYA-3404|ctrop	9.46618	-4.07965	0.927707	-4.39756	1.09474e-05	3.65377e-05
CTRG_00484|1089	307.495	-1.18291	0.21577	-5.48225	4.19952e-08	2.00859e-07
CTRG_00485|2043	7769.59	-0.607663	0.140503	-4.3249	1.52602e-05	4.95911e-05
CTRG_00486|1047	756.745	0.988012	0.375783	2.62921	0.00855844	0.0169633
MSTRG.1436.1|280|u|NA|Supercontig_3.1_C_tropicalis_MYA-3404|ctrop	2.52001	-1.56373	0.961945	-1.62559	0.104037	0.156897
MSTRG.1437.1|250|u|NA|Supercontig_3.1_C_tropicalis_MYA-3404|ctrop	0.506265	-3.796	4.61428	-0.822664	0.410699	#N/A
CTRG_00487|531	1.87366	-4.83298	1.48242	-3.2602	0.00111334	0.00265117
MSTRG.1439.1|869|u|NA|Supercontig_3.1_C_tropicalis_MYA-3404|ctrop	10.9221	-2.3129	0.710052	-3.25737	0.00112451	0.00267399
CTRG_00488|1053	2499.88	-1.06572	0.445387	-2.3928	0.0167203	0.030921
CTRG_00489|2394	3437.74	1.97598	0.430654	4.58833	4.46803e-06	1.57516e-05
CTRG_00490|771	811.869	-1.83402	0.250829	-7.31185	2.63491e-13	2.42782e-12
CTRG_00491|663	3683.91	0.170578	0.389858	0.437537	0.661722	0.733492
CTRG_00492|2313	3086.55	3.37298	0.632492	5.33285	9.66856e-08	4.40357e-07
CTRG_00493|2001	44.474	0.966575	0.52604	1.83745	0.0661429	0.105053
CTRG_00494|1473	2743.62	2.43248	0.406164	5.9889	2.1126e-09	1.22298e-08
CTRG_00495|1698	2853.6	3.6528	0.488164	7.48272	7.27974e-14	7.30061e-13
CTRG_00496|1608	3383.21	-0.257071	0.151125	-1.70105	0.0889338	0.136715
CTRG_00497|1023	809.064	0.195737	0.174495	1.12173	0.261975	0.346194
MSTRG.1452.1|496|x|CTRG_00497-T|Supercontig_3.1_C_tropicalis_MYA-3404|ctrop	5.16424	0.369477	0.895129	0.412764	0.67978	0.749517
CTRG_00498|978	852.378	-3.24554	0.555813	-5.83927	5.24293e-09	2.86518e-08
CTRG_00499|447	254.99	3.80362	0.299333	12.707	5.40705e-37	3.2889e-35
MSTRG.1459.1|485|u|NA|Supercontig_3.1_C_tropicalis_MYA-3404|ctrop	6.68974	1.72082	0.732527	2.34916	0.0188158	0.0343347
CTRG_00500|573	1494.57	0.895079	0.254257	3.52037	0.000430938	0.00111679
MSTRG.1461.1|414|u|NA|Supercontig_3.1_C_tropicalis_MYA-3404|ctrop	0.895101	1.01287	2.00925	0.504102	0.614189	#N/A
MSTRG.1462.1|716|u|NA|Supercontig_3.1_C_tropicalis_MYA-3404|ctrop	15.3934	2.31258	0.546478	4.23179	2.3184e-05	7.36866e-05
MSTRG.1463.1|400|u|NA|Supercontig_3.1_C_tropicalis_MYA-3404|ctrop	2.99982	-0.930616	1.06046	-0.877561	0.380182	0.469784
MSTRG.1464.1|798|u|NA|Supercontig_3.1_C_tropicalis_MYA-3404|ctrop	8.79772	0.600349	0.596238	1.00689	0.313985	0.401339
MSTRG.1465.1|1521|u|NA|Supercontig_3.1_C_tropicalis_MYA-3404|ctrop	14.7756	0.923739	0.556114	1.66106	0.0967012	0.147076
CTRG_00501|906	547.854	1.42876	0.368296	3.87939	0.000104721	0.0002996
CTRG_00502|771	3242.35	0.0828342	0.245578	0.337303	0.735889	0.796833
CTRG_00503|1755	196.368	-1.89451	0.172889	-10.9579	6.08763e-28	2.05219e-26
CTRG_00504|1911	982.335	-0.311676	0.174722	-1.78384	0.0744504	0.116745
CTRG_00505|1350	320.27	-1.00911	0.349189	-2.88986	0.00385408	0.00825916
CTRG_00506|465	281.384	-0.3065	0.538312	-0.569372	0.569103	0.651196
CTRG_00507|2172	9242.8	-0.284	0.430213	-0.660139	0.509165	0.596002
MSTRG.1473.1|925|u|NA|Supercontig_3.1_C_tropicalis_MYA-3404|ctrop	78.5945	1.8762	0.879516	2.13322	0.0329068	0.056614
CTRG_00508|1326	3589.65	0.870582	0.19375	4.49333	7.01194e-06	2.40532e-05
CTRG_00509|1059	638.887	-2.01125	0.206511	-9.73917	2.05226e-22	4.36119e-21
CTRG_00510|888	2770.73	3.07178	0.359805	8.53735	1.37337e-17	1.94731e-16
MSTRG.1478.1|482|x|CTRG_00510-T|Supercontig_3.1_C_tropicalis_MYA-3404|ctrop	1.34833	0.0777369	1.25506	0.0619388	0.950612	0.964398
CTRG_00511|3717	3376.3	-1.12169	0.337074	-3.32774	0.00087555	0.00214205
CTRG_00512|1596	41021.9	-0.119043	0.494352	-0.240807	0.809705	0.855464
CTRG_00513|1521	12250.5	-0.757935	0.515241	-1.47103	0.141283	0.204471
CTRG_00514|1446	3051.94	-0.24466	0.539666	-0.453355	0.650293	0.72318
MSTRG.1483.1|568|u|NA|Supercontig_3.1_C_tropicalis_MYA-3404|ctrop	43.4763	0.28737	0.656849	0.437497	0.661751	0.733492
CTRG_00515|1497	7871.64	-0.501569	0.546053	-0.918537	0.358338	0.448403
CTRG_00516|288	155.213	-2.37916	0.473886	-5.02053	5.15293e-07	2.09969e-06
CTRG_00517|1419	13336.3	-2.19469	0.282583	-7.76652	8.06725e-15	8.90188e-14
MSTRG.1488.1|700|u|NA|Supercontig_3.1_C_tropicalis_MYA-3404|ctrop	8.52612	-2.83839	0.987706	-2.87372	0.00405673	0.0086669
MSTRG.1491.1|275|x|CTRG_00518-T|Supercontig_3.1_C_tropicalis_MYA-3404|ctrop	29.4843	6.75078	1.02989	6.55488	5.56878e-11	3.90513e-10
CTRG_00518|861	688.239	2.27042	0.302198	7.513	5.77886e-14	5.82326e-13
MSTRG.1493.1|427|x|CTRG_00519-T|Supercontig_3.1_C_tropicalis_MYA-3404|ctrop	495.154	6.48053	0.648177	9.99809	1.55372e-23	3.57314e-22
CTRG_00519|237	8549.1	2.97228	0.712009	4.1745	2.98646e-05	9.36086e-05
MSTRG.1496.1|459|x|CTRG_00520-T|Supercontig_3.1_C_tropicalis_MYA-3404|ctrop	47.194	4.89158	0.584677	8.3663	5.94571e-17	7.94718e-16
CTRG_00520|747	53448.2	0.95777	0.56063	1.70838	0.0875653	0.134842
MSTRG.1498.1|1724|x|CTRG_00521-T|Supercontig_3.1_C_tropicalis_MYA-3404|ctrop	210.915	0.181623	0.240845	0.754104	0.450787	0.54048
CTRG_00521|1704	638.903	1.56663	0.513597	3.05031	0.00228607	0.00513907
CTRG_00522|4107	3221.58	-0.669737	0.170014	-3.93931	8.17175e-05	0.000238173
MSTRG.1501.1|203|u|NA|Supercontig_3.1_C_tropicalis_MYA-3404|ctrop	4.47577	0.0925409	0.790229	0.117106	0.906776	0.931523
CTRG_00523|333	4344.82	-0.864135	0.187247	-4.61495	3.93193e-06	1.39319e-05
CTRG_00524|4005	16623.9	1.32089	0.234858	5.62423	1.86336e-08	9.411e-08
CTRG_00525|270	3067.73	3.76214	0.607761	6.19016	6.01032e-10	3.75097e-09
MSTRG.1505.1|283|x|CTRG_00525-T|Supercontig_3.1_C_tropicalis_MYA-3404|ctrop	1.29794	4.6243	1.81023	2.55453	0.010633	0.0205986
CTRG_00526|1614	859.034	-1.10344	0.156167	-7.06576	1.59738e-12	1.35439e-11
CTRG_00527|630	1959.18	-0.302807	0.31295	-0.967591	0.333249	0.421851
CTRG_00528|447	1668.85	1.64483	0.263927	6.23214	4.6011e-10	2.89301e-09
CTRG_00529|2616	647.016	-0.542935	0.189397	-2.86666	0.00414832	0.00884455
CTRG_00530|1764	1734.87	0.393916	0.297883	1.32239	0.186039	0.257948
CTRG_00531|2046	1412.73	0.636634	0.218162	2.91816	0.00352101	0.00760756
CTRG_00532|1506	1495.59	0.85044	0.446106	1.90636	0.056603	0.0916523
CTRG_00533|1107	6478.2	-0.100703	0.505713	-0.199131	0.84216	0.880555
CTRG_00534|1137	303.311	-0.140137	0.596066	-0.235104	0.814128	0.858625
MSTRG.1516.1|771|x|CTRG_00535-T|Supercontig_3.1_C_tropicalis_MYA-3404|ctrop	15.4877	1.19617	0.746806	1.60172	0.109218	0.163652
CTRG_00535|792	8776.15	-0.27772	0.271739	-1.02201	0.306777	0.393985
MSTRG.1519.1|1409|u|NA|Supercontig_3.1_C_tropicalis_MYA-3404|ctrop	35.1356	-0.111269	0.43437	-0.256161	0.797826	0.845682
MSTRG.1520.1|2006|u|NA|Supercontig_3.1_C_tropicalis_MYA-3404|ctrop	19.2557	-1.13444	0.580492	-1.95427	0.0506694	0.0830864
MSTRG.1521.1|807|u|NA|Supercontig_3.1_C_tropicalis_MYA-3404|ctrop	61.0337	0.651384	0.871499	0.74743	0.454804	0.544364
CTRG_00536|711	96.4148	1.49814	0.998116	1.50097	0.133364	0.194824
CTRG_00537|831	536.29	-2.95225	0.615843	-4.79383	1.63624e-06	6.15349e-06
CTRG_00538|2700	251.458	-1.80981	0.32814	-5.51537	3.4805e-08	1.6868e-07
CTRG_00539|2880	961.259	-0.755435	0.167634	-4.50645	6.59201e-06	2.27429e-05
CTRG_00540|1059	721.012	0.628024	0.247739	2.53502	0.011244	0.0216772
CTRG_00541|1233	2180.29	-1.1464	0.393993	-2.9097	0.00361777	0.00779454
CTRG_00542|993	1829.37	-0.229267	0.289767	-0.791211	0.428821	0.518589
CTRG_00543|1113	785.23	-0.684709	0.124485	-5.50031	3.79115e-08	1.82262e-07
MSTRG.1530.1|560|u|NA|Supercontig_3.1_C_tropicalis_MYA-3404|ctrop	63.7463	-0.133351	0.379612	-0.351282	0.725377	0.788094
CTRG_00544|633	22.417	-0.0870911	0.57483	-0.151507	0.879575	0.910377
CTRG_00545|360	0	#N/A	#N/A	#N/A	#N/A	#N/A
CTRG_00546|912	374.043	-0.870403	0.306884	-2.83626	0.00456458	0.00963174
MSTRG.1534.1|743|x|CTRG_00547-T|Supercontig_3.1_C_tropicalis_MYA-3404|ctrop	3.70906	-2.77954	1.14369	-2.43033	0.0150851	0.0282329
CTRG_00547|1137	423.227	-0.274312	0.614975	-0.446053	0.655559	0.727878
CTRG_00548|276	904.002	0.841753	0.328056	2.56588	0.0102914	0.0199921
CTRG_00549|735	966.795	0.196919	0.248302	0.793064	0.42774	0.51758
CTRG_00550|903	1250.8	0.145531	0.219585	0.662752	0.50749	0.594388
CTRG_00551|2784	2365.01	-0.976956	0.262985	-3.71488	0.0002033	0.000555682
CTRG_00552|405	1.65335	0.00643534	1.69054	0.00380667	0.996963	0.998036
CTRG_00553|3978	633.928	-0.577154	0.266346	-2.16693	0.0302398	0.0524882
MSTRG.1542.1|1295|u|NA|Supercontig_3.1_C_tropicalis_MYA-3404|ctrop	8.33772	-0.249042	0.616283	-0.404104	0.686137	0.754775
MSTRG.1543.1|281|u|NA|Supercontig_3.1_C_tropicalis_MYA-3404|ctrop	2.01552	-0.0386231	1.48255	-0.0260517	0.979216	0.985675
CTRG_00554|1728	91.6393	6.64406	0.516602	12.8611	7.45292e-38	4.66864e-36
CTRG_00555|681	3401.52	-1.08895	0.226838	-4.80058	1.58208e-06	5.96048e-06
MSTRG.1546.1|239|u|NA|Supercontig_3.1_C_tropicalis_MYA-3404|ctrop	0.286821	-1.97224	4.64866	-0.424259	0.671377	#N/A
CTRG_00556|1119	80027	1.57341	0.353752	4.44776	8.67693e-06	2.93686e-05
MSTRG.1549.1|221|x|CTRG_00556-T|Supercontig_3.1_C_tropicalis_MYA-3404|ctrop	6.9316	0.420325	0.727226	0.577985	0.563274	0.646007
CTRG_00557|2241	2417.66	-0.493731	0.272433	-1.8123	0.0699393	0.11031
CTRG_00558|1728	116.417	6.04787	0.455681	13.2722	3.35694e-40	2.42915e-38
MSTRG.1553.1|1036|x|CTRG_00559-T|Supercontig_3.1_C_tropicalis_MYA-3404|ctrop	23.4303	0.608878	0.548054	1.11098	0.266576	0.351113
CTRG_00559|1662	283.288	0.0987897	0.583386	0.169339	0.86553	0.899271
CTRG_00560|909	2047.15	4.01335	0.562138	7.13944	9.37134e-13	8.15161e-12
CTRG_00561|900	850.06	-0.928166	0.503792	-1.84236	0.0654228	0.104027
CTRG_00562|423	1365.58	-0.216077	0.380601	-0.567724	0.570222	0.652104
CTRG_00563|852	283.723	-5.88514	0.669808	-8.78631	1.54559e-18	2.36314e-17
CTRG_00564|1896	2998.39	-0.358323	0.293922	-1.21911	0.222804	0.300774
MSTRG.1560.1|382|x|CTRG_00565-T|Supercontig_3.1_C_tropicalis_MYA-3404|ctrop	21.9584	3.96589	0.853074	4.64895	3.33634e-06	1.19476e-05
CTRG_00565|1914	1648.73	1.26595	0.1818	6.96341	3.32141e-12	2.70942e-11
MSTRG.1562.1|1329|u|NA|Supercontig_3.1_C_tropicalis_MYA-3404|ctrop	75.4091	0.351541	0.674311	0.521334	0.602134	0.68096
MSTRG.1563.1|572|u|NA|Supercontig_3.1_C_tropicalis_MYA-3404|ctrop	6.72848	1.22261	0.878994	1.39092	0.164251	0.232893
MSTRG.1564.1|232|u|NA|Supercontig_3.1_C_tropicalis_MYA-3404|ctrop	0.138621	1.13766	4.68159	0.243008	0.807999	#N/A
CTRG_00566|1197	453.208	1.78078	0.275747	6.45802	1.06078e-10	7.14052e-10
CTRG_00567|2010	2630.73	0.354207	0.145119	2.44081	0.0146542	0.0275369
MSTRG.1567.1|614|u|NA|Supercontig_3.1_C_tropicalis_MYA-3404|ctrop	16.5619	1.57959	0.632703	2.49657	0.0125401	0.0239504
CTRG_00568|462	330.595	-2.29564	0.508547	-4.51411	6.35835e-06	2.20182e-05
MSTRG.1569.1|1146|u|NA|Supercontig_3.1_C_tropicalis_MYA-3404|ctrop	6.3528	0.300692	0.828636	0.362876	0.716697	0.78091
MSTRG.1570.1|761|u|NA|Supercontig_3.1_C_tropicalis_MYA-3404|ctrop	8.14208	0.201503	1.01876	0.197793	0.843207	0.881258
MSTRG.1571.1|497|u|NA|Supercontig_3.1_C_tropicalis_MYA-3404|ctrop	2.89672	2.78572	1.20387	2.31398	0.0206689	0.0373428
MSTRG.1572.1|1420|u|NA|Supercontig_3.1_C_tropicalis_MYA-3404|ctrop	1029.32	0.0594462	0.238085	0.249685	0.802831	0.850119
MSTRG.1573.1|524|u|NA|Supercontig_3.1_C_tropicalis_MYA-3404|ctrop	7.38176	-1.62497	1.20033	-1.35376	0.175812	0.245879
CTRG_00569|1296	3683.96	-3.55858	0.748814	-4.75229	2.01129e-06	7.45704e-06
MSTRG.1575.1|1038|x|CTRG_00570-T|Supercontig_3.1_C_tropicalis_MYA-3404|ctrop	13.9358	1.13508	0.730291	1.55428	0.120118	0.178013
CTRG_00570|1482	314.841	-2.76026	0.229507	-12.0269	2.56581e-33	1.19652e-31
MSTRG.1577.1|2033|u|NA|Supercontig_3.1_C_tropicalis_MYA-3404|ctrop	509.715	-0.795925	0.292517	-2.72095	0.00650938	0.0132332
CTRG_00571|570	6296.05	-2.2438	0.222809	-10.0705	7.45785e-24	1.78861e-22
CTRG_00572|600	1144.17	-3.13245	0.213086	-14.7004	6.41042e-49	7.3711e-47
MSTRG.1580.1|652|x|CTRG_00572-T|Supercontig_3.1_C_tropicalis_MYA-3404|ctrop	29.2746	0.918689	0.671396	1.36833	0.17121	0.240605
CTRG_00573|1896	2289.1	-0.909055	0.323596	-2.80923	0.00496607	0.0104031
CTRG_00574|1686	1912.07	0.880043	0.179073	4.91444	8.90345e-07	3.50378e-06
CTRG_00575|2148	4854.09	3.88222	0.553445	7.01464	2.30546e-12	1.92156e-11
CTRG_00576|2820	1452.85	-1.74143	0.152393	-11.4272	3.05675e-30	1.23358e-28
CTRG_00577|2637	2351.37	-0.704189	0.255256	-2.75876	0.00580219	0.0119459
CTRG_00578|1044	766.17	2.89395	0.451551	6.40892	1.46556e-10	9.68655e-10
CTRG_00579|864	8213.42	0.324967	0.409318	0.793924	0.42724	0.517123
MSTRG.1588.1|436|x|CTRG_00579-T|Supercontig_3.1_C_tropicalis_MYA-3404|ctrop	3.58972	1.2049	1.01856	1.18294	0.236834	0.317468
CTRG_00580|1143	5250.75	2.33741	0.765675	3.05275	0.00226758	0.00510433
MSTRG.1591.1|318|x|CTRG_00581-T|Supercontig_3.1_C_tropicalis_MYA-3404|ctrop	31.6534	1.50552	0.592358	2.54157	0.0110355	0.0213241
CTRG_00581|873	1720.85	-1.60332	0.189794	-8.44768	2.97137e-17	4.0688e-16
CTRG_00582|651	1548.93	-1.80699	0.452124	-3.99667	6.42404e-05	0.000190812
CTRG_00583|516	1479.73	-1.45501	0.351409	-4.14051	3.46533e-05	0.000107614
MSTRG.1595.1|300|x|CTRG_00583-T|Supercontig_3.1_C_tropicalis_MYA-3404|ctrop	4.65053	-1.96778	1.35938	-1.44756	0.147741	0.212788
CTRG_00584|597	13572.9	-2.81797	0.372532	-7.56436	3.89768e-14	3.98019e-13
CTRG_00585|3480	3980.54	2.15	0.502371	4.27971	1.87136e-05	6.00696e-05
CTRG_00586|1485	671.921	0.225529	0.171582	1.31441	0.188709	0.261089
CTRG_00587|2457	1548.02	1.33111	0.450203	2.95668	0.00310971	0.00679941
CTRG_00588|420	7.97836	-0.105763	0.779821	-0.135624	0.892118	0.920408
CTRG_00589|600	307.661	-1.30807	0.181972	-7.18834	6.55816e-13	5.77641e-12
CTRG_00590|795	2430.56	0.991602	0.306346	3.23687	0.00120849	0.00286636
MSTRG.1602.1|700|u|NA|Supercontig_3.1_C_tropicalis_MYA-3404|ctrop	11.6045	3.99689	0.759864	5.26001	1.44048e-07	6.37731e-07
MSTRG.1603.1|1570|u|NA|Supercontig_3.1_C_tropicalis_MYA-3404|ctrop	55.0278	3.98834	0.407919	9.77729	1.40938e-22	3.05694e-21
CTRG_00591|1614	1619.41	1.44431	0.48012	3.00822	0.00262779	0.0058215
CTRG_00592|1323	2405.1	3.172	0.59882	5.29709	1.17663e-07	5.28164e-07
CTRG_00593|579	963.446	-0.0250069	0.217556	-0.114945	0.908489	0.932809
CTRG_00594|1662	1770.48	1.24675	0.389603	3.20004	0.0013741	0.00322455
CTRG_00595|2247	3446.04	3.87556	0.580801	6.67279	2.5099e-11	1.85785e-10
CTRG_00596|678	5310.14	-1.04464	0.417362	-2.50296	0.012316	0.023568
CTRG_00597|957	703.846	-0.215452	0.338869	-0.635797	0.524909	0.612128
CTRG_00598|915	2298.51	-0.123367	0.120386	-1.02476	0.305476	0.392735
CTRG_00599|1047	986.443	-2.09512	0.315432	-6.64206	3.09329e-11	2.26373e-10
CTRG_00600|705	9.7319	0.926256	0.592188	1.56412	0.117788	0.175056
CTRG_00601|1653	25872.8	-3.29353	0.177264	-18.5798	4.67973e-77	1.96408e-74
CTRG_00602|384	209.901	1.24503	0.382437	3.25552	0.00113185	0.00269067
MSTRG.1617.1|610|x|CTRG_00602-T|Supercontig_3.1_C_tropicalis_MYA-3404|ctrop	16.8122	5.01657	0.987655	5.07927	3.78891e-07	1.57368e-06
CTRG_00603|1269	1181.77	0.805557	0.220914	3.64648	0.00026586	0.000712752
CTRG_00604|1134	161.787	-1.42011	0.537422	-2.64246	0.00823073	0.0163562
CTRG_00605|705	137.95	0.550488	0.324941	1.69412	0.0902427	0.138457
MSTRG.1622.1|228|u|NA|Supercontig_3.1_C_tropicalis_MYA-3404|ctrop	0.816555	-1.28629	1.72191	-0.747014	0.455055	#N/A
CTRG_00606|1515	665.767	-0.898892	0.218308	-4.11754	3.82934e-05	0.000118305
CTRG_00607|603	46.4476	-0.621367	0.309084	-2.01035	0.0443943	0.0738936
MSTRG.1626.1|789|x|CTRG_00608-T|Supercontig_3.1_C_tropicalis_MYA-3404|ctrop	6.08341	3.22891	0.841537	3.83692	0.000124586	0.000351993
CTRG_00608|2079	1214.98	-0.108813	0.248218	-0.438375	0.661114	0.73298
MSTRG.1628.1|1477|u|NA|Supercontig_3.1_C_tropicalis_MYA-3404|ctrop	140.604	0.918182	0.397071	2.31239	0.0207563	0.037461
MSTRG.1629.1|1203|u|NA|Supercontig_3.1_C_tropicalis_MYA-3404|ctrop	12.7381	-0.0132287	0.692064	-0.0191149	0.984749	0.989228
MSTRG.1630.1|714|u|NA|Supercontig_3.1_C_tropicalis_MYA-3404|ctrop	11.1661	1.04792	0.737543	1.42082	0.15537	0.222025
MSTRG.1631.1|900|u|NA|Supercontig_3.1_C_tropicalis_MYA-3404|ctrop	15.2451	0.493598	0.550957	0.895891	0.370311	0.460161
MSTRG.1632.1|689|u|NA|Supercontig_3.1_C_tropicalis_MYA-3404|ctrop	4.88882	2.89999	1.03239	2.809	0.00496954	0.0104039
CTRG_00609|1920	717.541	2.48384	0.348585	7.12551	1.03696e-12	8.97346e-12
CTRG_00610|651	2385.93	-2.0019	0.228902	-8.74567	2.21692e-18	3.3409e-17
CTRG_00611|1869	2517.11	-2.47441	0.242221	-10.2155	1.68968e-24	4.24484e-23
CTRG_00612|1968	633.683	4.02037	0.605611	6.63853	3.16822e-11	2.31454e-10
CTRG_00613|1710	21644.2	-1.99992	0.302121	-6.61958	3.60228e-11	2.61119e-10
MSTRG.1638.1|273|u|NA|Supercontig_3.1_C_tropicalis_MYA-3404|ctrop	3.40451	4.26363	1.24514	3.42422	0.000616561	0.00155092
MSTRG.1639.1|321|x|CTRG_00614-T|Supercontig_3.1_C_tropicalis_MYA-3404|ctrop	4.82932	1.47852	0.794073	1.86195	0.06261	0.100085
CTRG_00614|480	564.922	-4.09418	0.373605	-10.9586	6.04363e-28	2.04557e-26
CTRG_00615|468	254.977	-4.7759	0.522812	-9.13503	6.53872e-20	1.11784e-18
CTRG_00616|648	1491.03	-0.297361	0.344367	-0.863501	0.387862	0.478118
CTRG_00617|417	1318.38	-1.14308	0.175914	-6.49797	8.14109e-11	5.56032e-10
CTRG_00618|2550	174.337	-2.48822	0.283051	-8.79071	1.48624e-18	2.28071e-17
CTRG_00619|825	697.205	0.132399	0.123692	1.07039	0.284443	0.370862
CTRG_00620|1053	5396.32	-2.61415	0.194368	-13.4495	3.09991e-41	2.3442e-39
CTRG_00621|1041	4922.95	-3.12965	0.2574	-12.1587	5.15716e-34	2.54642e-32
CTRG_00622|1110	681.29	-1.63717	0.214292	-7.63992	2.17358e-14	2.27211e-13
CTRG_00623|1968	0.118031	-0.148915	4.65353	-0.0320004	0.974472	#N/A
CTRG_00624|2688	256.717	1.2347	0.272692	4.52782	5.9595e-06	2.07053e-05
MSTRG.1651.1|279|u|NA|Supercontig_3.1_C_tropicalis_MYA-3404|ctrop	10.8928	2.17873	0.643495	3.38578	0.000709761	0.00176735
MSTRG.1652.1|289|u|NA|Supercontig_3.1_C_tropicalis_MYA-3404|ctrop	0	#N/A	#N/A	#N/A	#N/A	#N/A
CTRG_00625|783	1431.68	4.0617	0.643526	6.31164	2.76089e-10	1.77721e-09
MSTRG.1654.1|696|x|CTRG_00625-T|Supercontig_3.1_C_tropicalis_MYA-3404|ctrop	31.2574	1.94819	0.513482	3.79407	0.000148198	0.000413827
MSTRG.1656.1|1209|u|NA|Supercontig_3.1_C_tropicalis_MYA-3404|ctrop	14.313	0.253968	0.610974	0.415678	0.677646	0.747557
MSTRG.1657.1|433|u|NA|Supercontig_3.1_C_tropicalis_MYA-3404|ctrop	6.53991	0.352223	0.869687	0.405	0.685478	0.754397
MSTRG.1658.1|1560|u|NA|Supercontig_3.1_C_tropicalis_MYA-3404|ctrop	53.9687	1.11424	0.491758	2.26584	0.0234613	0.0418475
MSTRG.1659.1|846|u|NA|Supercontig_3.1_C_tropicalis_MYA-3404|ctrop	25.0478	0.41396	0.579141	0.714784	0.474743	0.563409
CTRG_00626|1737	5472.75	1.03532	0.284587	3.63799	0.000274773	0.000735474
CTRG_00627|1449	13146.8	1.04772	0.302546	3.463	0.000534194	0.00135879
MSTRG.1662.1|281|x|CTRG_00628-T|Supercontig_3.1_C_tropicalis_MYA-3404|ctrop	25.4987	0.825573	0.637329	1.29536	0.195195	0.268337
CTRG_00628|453	178.463	-1.97726	0.408296	-4.84271	1.28079e-06	4.90686e-06
CTRG_00629|813	786.919	-1.20025	0.252703	-4.74966	2.03756e-06	7.54779e-06
CTRG_00630|1170	4012.49	-2.4653	0.379678	-6.49312	8.40749e-11	5.7376e-10
MSTRG.1666.1|1674|u|NA|Supercontig_3.1_C_tropicalis_MYA-3404|ctrop	217.631	1.26797	0.242247	5.23421	1.6569e-07	7.2551e-07
CTRG_00631|1941	748	0.694943	0.209513	3.31695	0.000910074	0.0022194
CTRG_00632|2067	74.1012	0.155945	0.357721	0.43594	0.66288	0.73426
CTRG_00633|1791	582.698	1.1148	0.416036	2.67958	0.00737137	0.0148169
CTRG_00634|1335	818.816	0.6865	0.382368	1.79539	0.072592	0.114108
CTRG_00635|786	1385.18	0.408783	0.297	1.37637	0.168706	0.238033
CTRG_00636|693	1475.51	-0.181384	0.187173	-0.969074	0.332508	0.421103
CTRG_00637|684	2469.3	-0.688191	0.231443	-2.97348	0.00294444	0.00646328
MSTRG.1676.1|818|x|CTRG_00638-T|Supercontig_3.1_C_tropicalis_MYA-3404|ctrop	13.2215	-0.964226	0.834377	-1.15562	0.247835	0.329583
CTRG_00638|3807	307.305	1.04188	0.46217	2.25431	0.0241764	0.0429496
CTRG_00639|726	307.909	-0.0659595	0.274955	-0.239892	0.810414	0.85589
CTRG_00640|1311	492.119	-1.82389	0.269387	-6.77052	1.28317e-11	9.83644e-11
CTRG_00641|408	592.393	-1.45531	0.259253	-5.61346	1.98315e-08	9.97997e-08
CTRG_00642|2376	3251.95	-1.83677	0.784882	-2.34019	0.0192739	0.0350792
CTRG_00643|1536	14600.4	-1.44696	0.206281	-7.01451	2.30752e-12	1.92156e-11
MSTRG.1683.1|206|x|CTRG_00644-T|Supercontig_3.1_C_tropicalis_MYA-3404|ctrop	1.86715	4.46613	1.59972	2.79181	0.0052414	0.0109215
CTRG_00644|1527	950.541	-1.37014	0.227662	-6.01831	1.7625e-09	1.03313e-08
CTRG_00645|1014	619.149	-0.583254	0.297831	-1.95834	0.0501901	0.0823992
CTRG_00646|1083	1122.8	-1.76893	0.350379	-5.04861	4.45043e-07	1.83212e-06
MSTRG.1688.1|597|x|CTRG_00647-T|Supercontig_3.1_C_tropicalis_MYA-3404|ctrop	8.79766	3.98495	0.899272	4.43131	9.36638e-06	3.15495e-05
CTRG_00647|1038	1524.65	0.391655	0.195999	1.99825	0.0456893	0.0758836
MSTRG.1689.1|346|x|CTRG_00647-T|Supercontig_3.1_C_tropicalis_MYA-3404|ctrop	25.4739	2.29869	0.735792	3.12411	0.00178345	0.00410258
CTRG_00648|1380	1032.72	-0.710586	0.464214	-1.53073	0.125836	0.185343
CTRG_00649|1437	4522.5	-3.44385	0.58329	-5.90418	3.54413e-09	1.9767e-08
CTRG_00650|882	664.98	-1.82282	0.251694	-7.24221	4.41427e-13	3.95447e-12
CTRG_00651|1953	5414.08	0.239695	0.301228	0.795725	0.426192	0.516078
MSTRG.1698.1|480|u|NA|Supercontig_3.1_C_tropicalis_MYA-3404|ctrop	114.753	0.276672	0.490152	0.564463	0.572439	0.653749
MSTRG.1699.1|450|u|NA|Supercontig_3.1_C_tropicalis_MYA-3404|ctrop	1.76962	-0.995296	1.47445	-0.675031	0.499656	0.587164
MSTRG.1700.1|224|u|NA|Supercontig_3.1_C_tropicalis_MYA-3404|ctrop	3.13162	3.30538	1.16183	2.84498	0.00444148	0.00939562
MSTRG.1701.1|661|u|NA|Supercontig_3.1_C_tropicalis_MYA-3404|ctrop	11.4337	1.9636	0.78147	2.5127	0.0119812	0.0229613
MSTRG.1702.1|385|u|NA|Supercontig_3.1_C_tropicalis_MYA-3404|ctrop	1.22341	3.53968	1.90915	1.85405	0.0637314	0.101588
CTRG_00652|2418	1.56974	-1.70064	1.6089	-1.05702	0.290504	0.377417
CTRG_00653|861	366.934	-1.40882	0.35267	-3.99474	6.47652e-05	0.000192303
CTRG_00654|2253	5025.16	2.2047	0.299843	7.35284	1.94038e-13	1.83625e-12
MSTRG.1708.1|303|u|NA|Supercontig_3.1_C_tropicalis_MYA-3404|ctrop	0.950912	2.46265	1.78525	1.37944	0.167758	0.237105
MSTRG.1709.1|1279|u|NA|Supercontig_3.1_C_tropicalis_MYA-3404|ctrop	451.401	2.92272	0.346999	8.42285	3.67436e-17	4.9666e-16
MSTRG.1710.1|578|u|NA|Supercontig_3.1_C_tropicalis_MYA-3404|ctrop	9.76562	1.88368	0.812912	2.3172	0.020493	0.0370801
MSTRG.1711.1|976|u|NA|Supercontig_3.1_C_tropicalis_MYA-3404|ctrop	506.258	3.35154	0.259183	12.9312	3.00126e-38	1.93789e-36
MSTRG.1712.1|1361|u|NA|Supercontig_3.1_C_tropicalis_MYA-3404|ctrop	115.341	-1.0872	0.304369	-3.57197	0.00035431	0.000932312
MSTRG.1713.1|2454|u|NA|Supercontig_3.1_C_tropicalis_MYA-3404|ctrop	50.6165	0.160472	0.303542	0.528664	0.597038	0.676047
MSTRG.1714.1|1570|u|NA|Supercontig_3.1_C_tropicalis_MYA-3404|ctrop	4.36799	0.445715	0.766809	0.581259	0.561066	0.644178
MSTRG.1715.1|262|u|NA|Supercontig_3.1_C_tropicalis_MYA-3404|ctrop	0.314743	1.22342	4.67754	0.261553	0.793666	#N/A
MSTRG.1716.1|598|u|NA|Supercontig_3.1_C_tropicalis_MYA-3404|ctrop	6.90974	5.67489	1.17707	4.82119	1.42708e-06	5.42031e-06
MSTRG.1717.1|800|u|NA|Supercontig_3.1_C_tropicalis_MYA-3404|ctrop	17.9808	4.77987	0.637147	7.50199	6.28544e-14	6.311e-13
MSTRG.1718.1|413|u|NA|Supercontig_3.1_C_tropicalis_MYA-3404|ctrop	6.04169	1.53406	0.789069	1.94413	0.0518793	0.0847722
MSTRG.1719.1|329|u|NA|Supercontig_3.1_C_tropicalis_MYA-3404|ctrop	2.28282	1.22504	1.12546	1.08848	0.276384	0.362495
MSTRG.1720.1|712|u|NA|Supercontig_3.1_C_tropicalis_MYA-3404|ctrop	0.417222	2.66232	3.61366	0.736738	0.461282	#N/A
MSTRG.1721.1|1287|u|NA|Supercontig_3.1_C_tropicalis_MYA-3404|ctrop	91.6904	4.39002	0.490049	8.95832	3.29657e-19	5.35231e-18
MSTRG.1722.1|265|u|NA|Supercontig_3.1_C_tropicalis_MYA-3404|ctrop	0.244962	1.94005	4.63939	0.418168	0.675824	#N/A
MSTRG.1723.1|1365|u|NA|Supercontig_3.1_C_tropicalis_MYA-3404|ctrop	448.834	2.10757	0.361139	5.83589	5.35054e-09	2.91885e-08
CTRG_00655|2253	2482.14	2.39032	0.300928	7.94316	1.97099e-15	2.32041e-14
CTRG_00656|3927	1851.73	-0.787601	0.301143	-2.61537	0.00891309	0.0175791
CTRG_00657|1335	2087.05	0.288004	0.30352	0.948881	0.342681	0.432349
MSTRG.1727.1|528|x|CTRG_00657-T|Supercontig_3.1_C_tropicalis_MYA-3404|ctrop	442.64	-1.29603	0.371941	-3.48451	0.000493037	0.0012606
CTRG_00658|3120	4839.27	-1.69452	0.219056	-7.73556	1.02946e-14	1.11501e-13
CTRG_00659|1131	4.80416	-2.19752	1.19791	-1.83446	0.0665852	0.105615
CTRG_00660|1290	3428.21	0.612827	0.540268	1.1343	0.256668	0.340037
MSTRG.1731.1|715|u|NA|Supercontig_3.1_C_tropicalis_MYA-3404|ctrop	27.9683	0.208911	0.866326	0.241146	0.809442	0.855402
MSTRG.1732.1|871|u|NA|Supercontig_3.1_C_tropicalis_MYA-3404|ctrop	129.916	0.938401	0.343259	2.7338	0.0062609	0.01279
CTRG_00661|2259	235.001	0.396459	0.481519	0.823351	0.410309	0.499656
CTRG_00662|1389	1385.58	1.36075	0.776099	1.75333	0.0795459	0.12404
CTRG_00663|1551	7819.9	3.16206	0.623526	5.07125	3.95209e-07	1.63579e-06
MSTRG.1737.1|305|u|NA|Supercontig_3.1_C_tropicalis_MYA-3404|ctrop	221.287	0.725495	0.207393	3.49816	0.000468482	0.00120258
CTRG_00664|933	835.952	0.593904	0.209255	2.83818	0.00453722	0.00957883
CTRG_00665|780	3501.8	-2.10881	0.238733	-8.83333	1.01607e-18	1.5853e-17
CTRG_00666|756	1423.49	-1.94144	0.168921	-11.4932	1.42745e-30	5.84488e-29
CTRG_00667|3321	2393.18	1.18555	0.228974	5.17768	2.24659e-07	9.6361e-07
CTRG_00668|1911	1263.96	-2.4008	0.201071	-11.9401	7.31255e-33	3.30008e-31
CTRG_00669|2631	435.743	0.128929	0.241148	0.534646	0.592894	0.672797
CTRG_00670|768	8189.25	-2.591	0.161433	-16.05	5.71655e-58	9.79279e-56
CTRG_00671|1600	24283.7	-0.556252	0.311031	-1.78841	0.0737098	0.115735
MSTRG.1746.1|689|x|CTRG_00672-T|Supercontig_3.1_C_tropicalis_MYA-3404|ctrop	14.5611	1.51883	0.552458	2.74923	0.00597359	0.0122808
CTRG_00672|495	861.792	0.537358	0.155191	3.46256	0.000535068	0.00136019
CTRG_00673|996	1785.38	-0.0193987	0.113488	-0.170931	0.864278	0.898643
CTRG_00674|1560	739.104	0.412122	0.199779	2.06288	0.0391236	0.0661038
CTRG_00675|318	8954.75	-4.52773	0.380939	-11.8857	1.40414e-32	6.20335e-31
CTRG_00676|411	6384.31	-3.61373	0.273292	-13.223	6.4666e-40	4.60005e-38
MSTRG.1751.1|391|x|CTRG_00677-T|Supercontig_3.1_C_tropicalis_MYA-3404|ctrop	10.27	-0.430419	0.767394	-0.560883	0.574877	0.655655
CTRG_00677|450	1342.58	-1.96887	0.228057	-8.63325	5.96343e-18	8.73596e-17
CTRG_00678|855	1032.59	0.176746	0.134529	1.31381	0.18891	0.261323
CTRG_00679|2133	1544.87	2.8524	0.297286	9.59479	8.40863e-22	1.70901e-20
MSTRG.1756.1|1009|x|CTRG_00680-T|Supercontig_3.1_C_tropicalis_MYA-3404|ctrop	56.5557	0.457121	0.491175	0.930669	0.352025	0.441714
CTRG_00680|1863	825.895	0.864002	1.30544	0.661846	0.50807	0.594969
MSTRG.1757.1|1243|x|CTRG_00681-T|Supercontig_3.1_C_tropicalis_MYA-3404|ctrop	75.3802	-0.214719	0.236043	-0.909658	0.363003	0.452621
CTRG_00681|2196	12.2696	-2.98329	1.25184	-2.38313	0.0171662	0.031643
MSTRG.1759.1|636|u|NA|Supercontig_3.1_C_tropicalis_MYA-3404|ctrop	10.8671	2.22846	0.7286	3.05856	0.00222407	0.00501446
MSTRG.1760.1|2201|u|NA|Supercontig_3.1_C_tropicalis_MYA-3404|ctrop	118.499	3.13919	0.312545	10.044	9.76592e-24	2.30267e-22
MSTRG.1761.1|224|x|CTRG_00682-T|Supercontig_3.1_C_tropicalis_MYA-3404|ctrop	4.68156	1.87526	0.859521	2.18175	0.0291277	0.0507895
CTRG_00682|336	1189.6	1.02133	0.419863	2.43254	0.0149934	0.0280925
MSTRG.1763.1|828|x|CTRG_00682-T|Supercontig_3.1_C_tropicalis_MYA-3404|ctrop	41.6129	1.23824	0.472201	2.62227	0.00873474	0.0172593
CTRG_00683|1446	1516.17	-0.463565	0.258728	-1.79171	0.0731794	0.114967
MSTRG.1765.1|911|x|CTRG_00683-T|Supercontig_3.1_C_tropicalis_MYA-3404|ctrop	340.361	1.50421	0.275619	5.45756	4.82709e-08	2.2879e-07
CTRG_00684|1263	2494.26	0.0429903	0.229904	0.186992	0.851667	0.887951
CTRG_00685|1239	11.906	0.886077	0.714889	1.23946	0.215175	0.291648
MSTRG.1769.1|1000|u|NA|Supercontig_3.1_C_tropicalis_MYA-3404|ctrop	29.9878	2.35798	0.449085	5.25063	1.51582e-07	6.68616e-07
MSTRG.1770.1|881|u|NA|Supercontig_3.1_C_tropicalis_MYA-3404|ctrop	7.81915	1.0899	0.712823	1.52899	0.126268	0.185848
MSTRG.1771.1|1120|u|NA|Supercontig_3.1_C_tropicalis_MYA-3404|ctrop	18.0556	3.94687	0.689953	5.7205	1.06211e-08	5.59657e-08
CTRG_00686|1029	1736.59	1.91718	0.293039	6.54239	6.05425e-11	4.21738e-10
MSTRG.1774.1|1476|u|NA|Supercontig_3.1_C_tropicalis_MYA-3404|ctrop	37.8576	-0.346529	0.420202	-0.824674	0.409557	0.49903
CTRG_00687|1737	526.227	-0.233245	0.222527	-1.04816	0.294563	0.381627
CTRG_00688|786	4441.62	-2.24091	0.382848	-5.85326	4.82022e-09	2.6497e-08
MSTRG.1777.1|1267|x|CTRG_00688-T|Supercontig_3.1_C_tropicalis_MYA-3404|ctrop	40.8029	0.989663	0.663588	1.49138	0.135862	0.197921
MSTRG.1781.1|521|u|NA|Supercontig_3.1_C_tropicalis_MYA-3404|ctrop	156.197	-2.06769	1.251	-1.65283	0.0983657	0.149202
CTRG_00689|774	13.5099	3.69686	0.986221	3.74851	0.000177888	0.000489572
CTRG_00690|507	0.732758	1.364	2.01019	0.678542	0.497428	#N/A
CTRG_00691|657	0.142174	-1.89562	4.68337	-0.404756	0.685657	#N/A
CTRG_00692|978	5.87468	-2.03779	1.02965	-1.97911	0.0478034	0.0789574
MSTRG.1786.1|676|x|CTRG_00692-T|Supercontig_3.1_C_tropicalis_MYA-3404|ctrop	8.24537	0.702374	0.616969	1.13843	0.254943	0.338017
CTRG_00693|375	978.215	1.03716	0.206093	5.03247	4.84207e-07	1.98459e-06
CTRG_00694|3753	2144.8	-0.515202	0.327161	-1.57476	0.115311	0.1718
MSTRG.1789.1|1519|u|NA|Supercontig_3.1_C_tropicalis_MYA-3404|ctrop	44.5606	4.18682	0.495572	8.44846	2.95167e-17	4.04842e-16
MSTRG.1791.1|306|x|CTRG_00695-T|Supercontig_3.1_C_tropicalis_MYA-3404|ctrop	38.8597	4.58205	0.441363	10.3816	3.00762e-25	8.25032e-24
CTRG_00695|1623	1005.53	-0.984002	0.214225	-4.59332	4.36249e-06	1.5399e-05
CTRG_00696|4515	1179.38	-1.22046	0.210486	-5.79828	6.69995e-09	3.60278e-08
CTRG_00697|885	408.51	-0.568423	0.209813	-2.70918	0.00674491	0.0136689
CTRG_00698|1998	722.345	-1.84068	0.338651	-5.43532	5.46977e-08	2.57217e-07
CTRG_00699|225	2706.24	-1.4828	0.23567	-6.29183	3.13735e-10	2.00418e-09
MSTRG.1798.1|302|u|NA|Supercontig_3.1_C_tropicalis_MYA-3404|ctrop	3.0826	4.3743	1.41323	3.09526	0.00196643	0.0044805
CTRG_00700|1269	523.07	2.31352	0.174635	13.2477	4.64978e-40	3.33592e-38
CTRG_00701|1491	564.737	-1.14309	0.144364	-7.91814	2.41084e-15	2.81454e-14
CTRG_00702|1158	505.374	-0.750781	0.252598	-2.97224	0.00295633	0.006486
CTRG_00703|447	672.774	-0.0923192	0.36992	-0.249565	0.802924	0.850119
CTRG_00704|933	1058.11	0.833567	0.274379	3.03802	0.00238142	0.00533483
MSTRG.1804.1|413|x|CTRG_00704-T|Supercontig_3.1_C_tropicalis_MYA-3404|ctrop	35.6723	0.822703	0.34674	2.37268	0.0176595	0.0324505
CTRG_00705|531	463.384	0.983385	0.250736	3.922	8.78171e-05	0.000254888
CTRG_00706|450	89.8941	-3.8222	0.514844	-7.424	1.13636e-13	1.11693e-12
CTRG_00707|2700	4.26391	-0.16954	1.04887	-0.16164	0.871589	0.904451
CTRG_00708|6624	966.093	-1.71667	0.500125	-3.43248	0.000598093	0.00150898
CTRG_00709|2412	896.353	-0.109871	0.235756	-0.466037	0.641189	0.715805
CTRG_00710|1674	946.088	0.157812	0.19692	0.801402	0.422899	0.51283
CTRG_00711|1731	43.7449	-0.667656	0.486154	-1.37334	0.169645	0.238967
MSTRG.1812.1|1019|u|NA|Supercontig_3.1_C_tropicalis_MYA-3404|ctrop	68.7891	2.47386	0.43846	5.64216	1.67934e-08	8.53291e-08
MSTRG.1813.1|446|u|NA|Supercontig_3.1_C_tropicalis_MYA-3404|ctrop	1.86237	0.470946	1.29019	0.365021	0.715096	0.780054
MSTRG.1814.1|211|u|NA|Supercontig_3.1_C_tropicalis_MYA-3404|ctrop	0.183823	0.653471	4.61108	0.141718	0.887303	#N/A
MSTRG.1815.1|745|u|NA|Supercontig_3.1_C_tropicalis_MYA-3404|ctrop	2.43568	-0.0982948	1.00796	-0.0975181	0.922315	0.942981
MSTRG.1816.1|663|u|NA|Supercontig_3.1_C_tropicalis_MYA-3404|ctrop	1.28323	2.7292	1.68302	1.62161	0.104887	0.15798
CTRG_00712|312	602.284	-1.43046	0.27747	-5.15539	2.53108e-07	1.07902e-06
CTRG_00713|1521	768.809	0.52701	0.275611	1.91215	0.0558568	0.0905489
CTRG_00714|1866	1179.02	-0.177679	0.239806	-0.740926	0.458738	0.54833
CTRG_00715|486	331.585	0.149036	0.308117	0.483699	0.628599	0.704656
CTRG_00716|2661	1081.78	-1.21092	0.523551	-2.3129	0.0207281	0.0374282
CTRG_00717|351	118.592	-2.34711	0.268195	-8.75152	2.10496e-18	3.17789e-17
MSTRG.1823.1|2927|x|CTRG_00718-T|Supercontig_3.1_C_tropicalis_MYA-3404|ctrop	153.746	2.54629	0.354042	7.19206	6.38223e-13	5.6392e-12
MSTRG.1824.1|391|u|NA|Supercontig_3.1_C_tropicalis_MYA-3404|ctrop	5.57361	5.81552	1.27933	4.54576	5.47367e-06	1.90726e-05
CTRG_00718|429	1297.76	1.80228	0.443693	4.06199	4.86557e-05	0.00014723
MSTRG.1826.1|293|x|CTRG_00718-T|Supercontig_3.1_C_tropicalis_MYA-3404|ctrop	17.2113	2.47152	0.625214	3.95308	7.71527e-05	0.00022573
MSTRG.1827.1|235|u|NA|Supercontig_3.1_C_tropicalis_MYA-3404|ctrop	2.72189	0.851315	1.22482	0.695053	0.487022	0.57525
CTRG_00719|663	944.45	0.955217	0.262972	3.63239	0.000280808	0.000749953
MSTRG.1830.1|814|u|NA|Supercontig_3.1_C_tropicalis_MYA-3404|ctrop	22618.4	0.181308	0.239919	0.755704	0.449827	0.539561
CTRG_00720|780	624.629	0.954656	0.29772	3.20656	0.00134331	0.00315733
MSTRG.1833.1|622|u|NA|Supercontig_3.1_C_tropicalis_MYA-3404|ctrop	27.8338	2.76375	0.615279	4.49186	7.06031e-06	2.42092e-05
CTRG_00721|1140	77.9015	1.10804	0.284867	3.88968	0.000100375	0.000287952
CTRG_00722|1743	179.337	1.73578	0.251575	6.89964	5.21353e-12	4.17182e-11
MSTRG.1837.1|574|x|CTRG_00723-T|Supercontig_3.1_C_tropicalis_MYA-3404|ctrop	5.99725	0.714802	0.808437	0.884178	0.3766	0.466251
CTRG_00723|459	702.137	-0.0309503	0.52662	-0.0587716	0.953134	0.966024
CTRG_00724|525	705.857	-0.836747	0.415902	-2.01188	0.0442322	0.0736969
CTRG_00725|384	0.340259	-0.910113	4.03924	-0.225318	0.821732	#N/A
CTRG_00726|972	57835.2	-0.8113	0.335403	-2.41888	0.0155682	0.0289884
MSTRG.1842.1|258|u|NA|Supercontig_3.1_C_tropicalis_MYA-3404|ctrop	0.530438	1.15266	2.57656	0.447364	0.654612	#N/A
MSTRG.1843.1|490|u|NA|Supercontig_3.1_C_tropicalis_MYA-3404|ctrop	131.455	-0.308073	0.374301	-0.823064	0.410472	0.49975
MSTRG.1844.1|220|x|CTRG_00727-T|Supercontig_3.1_C_tropicalis_MYA-3404|ctrop	9.60178	3.82289	0.746125	5.12367	2.99651e-07	1.26523e-06
CTRG_00727|888	936.015	-1.5399	0.379556	-4.05711	4.96834e-05	0.000150123
CTRG_00728|3804	710.862	-0.0970619	0.330979	-0.293257	0.769325	0.822534
CTRG_00729|2187	535.027	-2.6539	0.275986	-9.61607	6.83919e-22	1.40362e-20
CTRG_00730|3762	473.941	-2.27919	0.330446	-6.89733	5.29903e-12	4.23563e-11
CTRG_00731|2430	1608.81	3.81024	0.430445	8.85188	8.60604e-19	1.34774e-17
CTRG_00732|363	1.28402	4.33456	1.90563	2.2746	0.0229297	0.0409603
MSTRG.1852.1|370|x|CTRG_00732-T|Supercontig_3.1_C_tropicalis_MYA-3404|ctrop	3.45464	3.39281	1.22377	2.77242	0.00556417	0.0115209
MSTRG.1854.1|549|u|NA|Supercontig_3.1_C_tropicalis_MYA-3404|ctrop	6.05324	5.53528	1.26246	4.3845	1.16252e-05	3.86004e-05
CTRG_00733|1656	1215.5	3.66828	0.473364	7.74939	9.23382e-15	1.00923e-13
CTRG_00734|3438	1616.49	3.52091	0.474597	7.41873	1.1825e-13	1.15957e-12
CTRG_00735|603	1044.91	-1.95103	0.438622	-4.44809	8.66368e-06	2.93356e-05
CTRG_00736|2436	8488.8	-0.13659	0.330215	-0.413641	0.679137	0.748907
MSTRG.1859.1|293|x|CTRG_00737-T|Supercontig_3.1_C_tropicalis_MYA-3404|ctrop	1.50216	-2.91105	1.55019	-1.87787	0.0603992	0.0970876
CTRG_00737|1338	118.703	0.377611	0.279902	1.34908	0.177311	0.247687
CTRG_00738|1092	0.158534	-1.3053	4.66806	-0.279623	0.779767	#N/A
CTRG_00739|453	0	#N/A	#N/A	#N/A	#N/A	#N/A
CTRG_00740|432	0	#N/A	#N/A	#N/A	#N/A	#N/A
MSTRG.1864.1|907|u|NA|Supercontig_3.1_C_tropicalis_MYA-3404|ctrop	10.6609	-0.391282	0.526982	-0.742495	0.457788	0.547311
MSTRG.1865.1|1805|x|CTRG_00741-T|Supercontig_3.1_C_tropicalis_MYA-3404|ctrop	10.6905	-3.98199	0.808026	-4.92805	8.3056e-07	3.29165e-06
CTRG_00741|1689	294.052	-2.00469	0.663821	-3.01993	0.00252836	0.00562497
CTRG_00742|966	879.397	2.82344	0.388279	7.27167	3.55058e-13	3.21505e-12
CTRG_00743|882	469.164	0.452501	0.212366	2.13076	0.0331089	0.0569383
CTRG_00744|1353	1743.06	2.74089	0.37686	7.27297	3.51671e-13	3.19127e-12
MSTRG.1870.1|290|x|CTRG_00745-T|Supercontig_3.1_C_tropicalis_MYA-3404|ctrop	7.8303	3.19032	0.863545	3.69445	0.000220363	0.000599006
CTRG_00745|1704	6978.97	0.150712	0.209467	0.7195	0.471833	0.560828
CTRG_00746|1848	3576.73	-2.30427	0.255514	-9.01819	1.91229e-19	3.18487e-18
CTRG_00747|1404	30258.7	1.40055	0.374026	3.74452	0.000180741	0.000496935
MSTRG.1874.1|2399|x|CTRG_00748-T|Supercontig_3.1_C_tropicalis_MYA-3404|ctrop	16.0947	1.97727	0.583354	3.38949	0.000700228	0.00174465
CTRG_00748|1818	207.08	0.419498	0.248253	1.6898	0.0910667	0.139517
CTRG_00749|2046	1584.94	2.31436	0.643898	3.59429	0.000325272	0.000860217
MSTRG.1880.1|467|x|CTRG_00750-T|Supercontig_3.1_C_tropicalis_MYA-3404|ctrop	25.4787	4.96024	0.745474	6.65381	2.8561e-11	2.09931e-10
CTRG_00750|1509	1251.11	-2.67233	0.360696	-7.40881	1.27434e-13	1.23949e-12
MSTRG.1882.1|314|u|NA|Supercontig_3.1_C_tropicalis_MYA-3404|ctrop	3.28848	-1.08237	1.03645	-1.04431	0.296342	0.38334
CTRG_00751|1098	724.08	-0.973808	0.140308	-6.94053	3.90637e-12	3.16506e-11
MSTRG.1884.1|317|x|CTRG_00751-T|Supercontig_3.1_C_tropicalis_MYA-3404|ctrop	7.22334	-0.151605	0.974368	-0.155593	0.876354	0.907602
CTRG_00752|1689	447.962	-2.0976	0.617725	-3.39569	0.000684554	0.00170864
MSTRG.1886.1|1244|u|NA|Supercontig_3.1_C_tropicalis_MYA-3404|ctrop	0	#N/A	#N/A	#N/A	#N/A	#N/A
MSTRG.1887.1|1311|u|NA|Supercontig_3.1_C_tropicalis_MYA-3404|ctrop	0	#N/A	#N/A	#N/A	#N/A	#N/A
CTRG_00753|1095	2684.83	-1.53876	0.200135	-7.68863	1.4872e-14	1.58622e-13
CTRG_00754|2604	2122.69	-1.3645	0.379268	-3.59772	0.000321018	0.000849772
CTRG_00755|1338	188.539	0.331431	0.217535	1.52357	0.127615	0.187503
MSTRG.1892.1|311|x|CTRG_00755-T|Supercontig_3.1_C_tropicalis_MYA-3404|ctrop	2.06741	-0.964444	1.29177	-0.746609	0.4553	0.544724
CTRG_00756|768	494.716	1.13524	0.25933	4.37757	1.20012e-05	3.97077e-05
CTRG_00757|339	1073.73	0.72155	0.242428	2.97635	0.00291703	0.00640815
MSTRG.1895.1|967|u|NA|Supercontig_3.1_C_tropicalis_MYA-3404|ctrop	6.78379	2.61442	0.940857	2.77877	0.00545655	0.0113176
CTRG_00758|1680	2194.84	-0.540297	0.254449	-2.1234	0.03372	0.0578825
CTRG_00759|876	703.507	-1.36561	0.260243	-5.24746	1.5421e-07	6.79139e-07
CTRG_00760|2925	2831.86	0.289351	0.36415	0.794593	0.42685	0.516801
CTRG_00761|1476	233.497	-3.09024	0.18834	-16.4078	1.68229e-60	3.28399e-58
MSTRG.1900.1|209|x|CTRG_00762-T|Supercontig_3.1_C_tropicalis_MYA-3404|ctrop	36.84	-3.56773	0.470572	-7.58168	3.41116e-14	3.5004e-13
CTRG_00762|1107	1203.98	0.111341	0.148061	0.751994	0.452054	0.541615
CTRG_00763|864	1336.67	1.62249	0.434521	3.73397	0.000188485	0.000517718
CTRG_00764|744	2212.83	2.59129	0.454312	5.70377	1.17186e-08	6.15173e-08
CTRG_00765|1734	2901.89	1.29074	0.34215	3.77245	0.000161653	0.000447975
CTRG_00766|1062	324.486	-1.58736	0.346812	-4.57701	4.71679e-06	1.65452e-05
CTRG_00767|1083	715.928	0.0673524	0.113196	0.595006	0.55184	0.6356
CTRG_00768|660	530.913	2.25577	0.170792	13.2077	7.91933e-40	5.58612e-38
CTRG_00769|711	700.163	1.93704	0.24422	7.93154	2.16453e-15	2.53232e-14
CTRG_00770|1560	11.4044	-0.719796	1.13674	-0.633209	0.526597	0.613499
CTRG_00771|1074	471.104	-4.52155	0.755378	-5.98581	2.15316e-09	1.24388e-08
CTRG_00772|1473	0.565149	-4.62653	4.59163	-1.0076	0.313647	#N/A
CTRG_00773|1527	380.396	0.57881	0.335936	1.72298	0.0848923	0.13128
CTRG_00774|1032	295.524	-0.747402	0.316026	-2.365	0.0180299	0.0330289
CTRG_00775|597	632.812	-1.14475	0.570685	-2.00592	0.044865	0.0746092
MSTRG.1914.1|833|u|NA|Supercontig_3.1_C_tropicalis_MYA-3404|ctrop	12.1715	0.527609	0.58369	0.903921	0.366037	0.455999
CTRG_00776|2220	2253.5	1.56944	0.487334	3.22046	0.00127985	0.00302112
CTRG_00777|1692	898.151	1.51643	0.261095	5.80795	6.32428e-09	3.41389e-08
CTRG_00778|2040	1396.53	0.0392046	0.283083	0.138491	0.889852	0.918635
CTRG_00779|1335	1104.23	-1.87198	0.14957	-12.5157	6.12679e-36	3.31795e-34
CTRG_00780|681	1064.9	-0.327411	0.309516	-1.05782	0.29014	0.377119
CTRG_00781|2337	1017.33	1.78521	0.357478	4.99389	5.91755e-07	2.39267e-06
CTRG_00782|1158	1338.95	-0.599198	0.187618	-3.19371	0.00140457	0.00328685
CTRG_00783|1737	10862.4	0.17071	0.244732	0.69754	0.485465	0.573862
CTRG_00784|939	1018.33	1.2151	0.185364	6.5552	5.55687e-11	3.90003e-10
CTRG_00785|2730	1186.22	-1.61713	0.245066	-6.59875	4.14648e-11	2.97993e-10
CTRG_00786|813	949.318	-0.74791	0.16041	-4.66248	3.12421e-06	1.126e-05
CTRG_00787|435	243.061	-1.74507	0.246268	-7.08604	1.37999e-12	1.18201e-11
CTRG_00788|969	6971.71	-3.29131	0.324903	-10.1301	4.06218e-24	9.85578e-23
CTRG_00789|1527	1141.25	-0.519287	0.236612	-2.19468	0.0281865	0.0493735
MSTRG.1930.1|383|x|CTRG_00790-T|Supercontig_3.1_C_tropicalis_MYA-3404|ctrop	0.923149	2.78012	2.01484	1.37983	0.167641	0.237018
CTRG_00790|3222	1021.08	-1.54148	0.506345	-3.04433	0.00233196	0.00523241
MSTRG.1933.1|210|x|CTRG_00791-T|Supercontig_3.1_C_tropicalis_MYA-3404|ctrop	1.91648	-0.522684	1.30737	-0.399798	0.689305	0.757532
CTRG_00791|579	460.689	-0.698365	0.180519	-3.86866	0.000109436	0.000312239
CTRG_00792|1182	2679.68	0.0514111	0.204223	0.25174	0.801242	0.848856
MSTRG.1935.1|347|x|CTRG_00793-T|Supercontig_3.1_C_tropicalis_MYA-3404|ctrop	0.573979	0.177936	2.04805	0.0868806	0.930766	#N/A
CTRG_00793|1125	7400.79	0.0151573	0.260872	0.0581026	0.953667	0.966447
CTRG_00794|1704	1637.79	-0.706478	0.227371	-3.10715	0.00188898	0.00431575
CTRG_00795|825	1048.58	-2.48738	0.303333	-8.20018	2.4003e-16	3.06203e-15
MSTRG.1938.1|207|u|NA|Supercontig_3.1_C_tropicalis_MYA-3404|ctrop	3.27571	0.299569	1.05408	0.2842	0.776257	0.828153
CTRG_00796|786	29170.9	0.220904	0.500237	0.441599	0.658779	0.730777
CTRG_00797|771	1181.91	-0.811371	0.287595	-2.82123	0.00478395	0.0100643
CTRG_00798|498	1145.89	-1.66956	0.224139	-7.44878	9.42039e-14	9.35796e-13
MSTRG.1942.1|1109|u|NA|Supercontig_3.1_C_tropicalis_MYA-3404|ctrop	17.1719	-0.241437	0.451149	-0.535162	0.592538	0.672573
CTRG_00799|1017	3094.38	0.00344224	0.228011	0.0150968	0.987955	0.991499
CTRG_00800|1014	4793.37	3.29175	0.54609	6.02785	1.66154e-09	9.76679e-09
CTRG_00801|2130	1224.11	0.0383061	0.204551	0.187269	0.85145	0.887945
CTRG_00802|2541	2964.25	-0.534163	0.149183	-3.58059	0.000342823	0.00090407
CTRG_00803|852	429.618	-0.794258	0.242416	-3.27642	0.00105132	0.00251993
CTRG_00804|582	2225.98	0.452731	0.340133	1.33104	0.183176	0.254605
CTRG_00805|1068	265.095	0.354527	0.494687	0.71667	0.473578	0.56262
MSTRG.1951.1|338|x|CTRG_00805-T|Supercontig_3.1_C_tropicalis_MYA-3404|ctrop	42.3398	-1.90503	0.37253	-5.11377	3.15796e-07	1.32672e-06
CTRG_00806|4524	817.579	-0.673446	0.282731	-2.38193	0.017222	0.031723
CTRG_00807|342	1.1502	-1.98545	1.78534	-1.11208	0.266102	0.350544
CTRG_00808|402	0.083211	-1.8956	4.68337	-0.404751	0.68566	#N/A
CTRG_00809|2070	2477.56	0.0290912	0.271796	0.107033	0.914763	0.937581
MSTRG.1957.1|718|x|CTRG_00810-T|Supercontig_3.1_C_tropicalis_MYA-3404|ctrop	48.0059	2.52182	0.505997	4.98386	6.23278e-07	2.51046e-06
CTRG_00810|2811	70.9164	-1.716	0.324885	-5.28187	1.2787e-07	5.70928e-07
CTRG_00811|2700	642.919	0.00680156	0.128628	0.0528779	0.957829	0.969378
MSTRG.1960.1|421|x|CTRG_00811-T|Supercontig_3.1_C_tropicalis_MYA-3404|ctrop	1.96191	-3.4921	1.79346	-1.94713	0.0515192	0.0842658
CTRG_00812|1755	1494.66	2.21582	0.494788	4.47831	7.52359e-06	2.56824e-05
CTRG_00813|360	954.324	2.08991	0.786558	2.65703	0.00788324	0.0157215
CTRG_00814|354	0.896862	2.94924	1.91345	1.54132	0.123239	#N/A
CTRG_00815|396	370.161	-5.28295	1.63376	-3.23362	0.00122234	0.00289431
CTRG_00816|2484	2454.09	-1.18175	0.214175	-5.51769	3.43483e-08	1.66659e-07
CTRG_00817|597	11257	-0.207934	0.206675	-1.00609	0.314371	0.401771
MSTRG.1968.1|1810|u|NA|Supercontig_3.1_C_tropicalis_MYA-3404|ctrop	36.3676	3.44157	0.497008	6.92459	4.37255e-12	3.53255e-11
MSTRG.1969.1|806|u|NA|Supercontig_3.1_C_tropicalis_MYA-3404|ctrop	8.76015	2.32368	1.00494	2.31225	0.0207639	0.0374662
CTRG_00818|2004	5094.84	2.61698	0.215599	12.1382	6.62468e-34	3.21431e-32
CTRG_00819|1683	10159.8	-2.4124	0.579281	-4.16447	3.12077e-05	9.75997e-05
MSTRG.1972.1|480|u|NA|Supercontig_3.1_C_tropicalis_MYA-3404|ctrop	8.3212	-1.96272	0.692572	-2.83396	0.00459752	0.00969395
MSTRG.1973.1|1435|u|NA|Supercontig_3.1_C_tropicalis_MYA-3404|ctrop	17.4551	0.138665	0.572876	0.24205	0.808741	0.854984
CTRG_00820|360	21.5019	-1.14169	0.610396	-1.87042	0.0614261	0.098399
MSTRG.1975.1|1342|x|CTRG_00820-T|Supercontig_3.1_C_tropicalis_MYA-3404|ctrop	133.561	-0.103546	0.792384	-0.130677	0.896031	0.92331
CTRG_00821|948	1264.22	0.481951	0.293729	1.6408	0.100839	0.152567
CTRG_00822|972	1047.38	0.0605393	0.366685	0.165099	0.868866	0.902073
CTRG_00823|1431	888.001	-0.580641	0.159525	-3.63981	0.00027284	0.000730997
CTRG_00824|579	1.84235	-1.39408	1.44538	-0.964509	0.334791	0.423547
CTRG_00825|1878	620.023	-0.658836	0.360446	-1.82784	0.0675741	0.107002
CTRG_00826|726	1445.18	2.89022	0.488069	5.92175	3.18535e-09	1.79097e-08
CTRG_00827|1602	2400.21	3.06462	0.413343	7.41423	1.22332e-13	1.19402e-12
CTRG_00828|384	1447.19	-0.313621	0.204933	-1.53036	0.125928	0.185381
CTRG_00829|786	563.719	-1.18571	0.32957	-3.59774	0.000320995	0.000849772
MSTRG.1987.1|1400|x|CTRG_00830-T|Supercontig_3.1_C_tropicalis_MYA-3404|ctrop	555.931	0.739749	0.57702	1.28202	0.199837	0.273822
CTRG_00830|2133	494.699	-0.486209	0.266449	-1.82478	0.0680349	0.10765
CTRG_00831|999	2081.6	1.39876	0.32122	4.35453	1.33353e-05	4.37081e-05
CTRG_00832|2469	685.05	-0.28946	0.227243	-1.27379	0.202738	0.276823
MSTRG.1991.1|1117|x|CTRG_00832-T|Supercontig_3.1_C_tropicalis_MYA-3404|ctrop	120.709	0.880974	0.408375	2.15727	0.0309848	0.0536482
CTRG_00833|1035	2138.35	2.2416	0.184295	12.1631	4.88503e-34	2.42633e-32
MSTRG.1993.1|226|u|NA|Supercontig_3.1_C_tropicalis_MYA-3404|ctrop	0.435079	-1.88383	3.9735	-0.474098	0.63543	#N/A
MSTRG.1994.1|287|u|NA|Supercontig_3.1_C_tropicalis_MYA-3404|ctrop	47.4662	0.357642	0.575754	0.621171	0.534487	0.620194
MSTRG.1996.1|230|u|NA|Supercontig_3.1_C_tropicalis_MYA-3404|ctrop	0.0258116	-1.42158	4.69276	-0.302932	0.761942	#N/A
MSTRG.1997.1|537|u|NA|Supercontig_3.1_C_tropicalis_MYA-3404|ctrop	2.07393	-3.06615	1.4716	-2.08355	0.037201	0.0631604
MSTRG.1998.1|338|u|NA|Supercontig_3.1_C_tropicalis_MYA-3404|ctrop	165.983	-0.0445934	0.388356	-0.114826	0.908583	0.932809
MSTRG.1999.1|1158|u|NA|Supercontig_3.1_C_tropicalis_MYA-3404|ctrop	23.5385	-0.295255	0.729213	-0.404895	0.685554	0.754397
MSTRG.2000.1|1939|u|NA|Supercontig_3.1_C_tropicalis_MYA-3404|ctrop	15.97	-0.915563	0.449758	-2.03568	0.0417826	0.0701306
MSTRG.2001.1|536|u|NA|Supercontig_3.1_C_tropicalis_MYA-3404|ctrop	3.62971	-1.30849	0.898889	-1.45568	0.145482	0.209825
MSTRG.2002.1|1558|u|NA|Supercontig_3.1_C_tropicalis_MYA-3404|ctrop	19.3078	-0.581213	0.468385	-1.24089	0.214648	0.291028
CTRG_00834|1614	11525.8	-1.35707	0.193411	-7.01652	2.27464e-12	1.89983e-11
MSTRG.2004.1|2159|u|NA|Supercontig_3.1_C_tropicalis_MYA-3404|ctrop	53.3669	0.069036	0.423489	0.163017	0.870505	0.903439
MSTRG.2005.1|907|u|NA|Supercontig_3.1_C_tropicalis_MYA-3404|ctrop	8.89974	-0.16813	0.587059	-0.286394	0.774576	0.826765
MSTRG.2006.1|249|u|NA|Supercontig_3.1_C_tropicalis_MYA-3404|ctrop	0	#N/A	#N/A	#N/A	#N/A	#N/A
MSTRG.2007.1|237|u|NA|Supercontig_3.1_C_tropicalis_MYA-3404|ctrop	0	#N/A	#N/A	#N/A	#N/A	#N/A
CTRG_00835|792	51.7084	-2.94007	0.420048	-6.99936	2.57137e-12	2.13009e-11
CTRG_00836|567	2620.9	0.22428	0.308401	0.727233	0.467083	0.556288
CTRG_00837|1614	1450.69	0.4855	0.267369	1.81584	0.0693946	0.109575
CTRG_00838|732	117.725	0.900419	0.278503	3.23307	0.00122468	0.00289797
CTRG_00839|1782	246.086	1.06736	0.324211	3.29217	0.000994166	0.00240076
CTRG_00840|1647	156.851	0.0721472	0.346776	0.208051	0.835189	0.875556
CTRG_00841|936	617.926	1.80012	0.550009	3.27289	0.00106455	0.00254655
MSTRG.2014.1|415|x|CTRG_00842-T|Supercontig_3.1_C_tropicalis_MYA-3404|ctrop	6.02451	2.08175	0.881007	2.36292	0.0181315	0.0331938
CTRG_00842|1179	56.165	0.648527	0.325876	1.9901	0.0465797	0.0771639
MSTRG.2016.1|731|x|CTRG_00842-T|Supercontig_3.1_C_tropicalis_MYA-3404|ctrop	231.58	1.64461	0.372455	4.41561	1.00728e-05	3.37663e-05
MSTRG.2017.1|1737|u|NA|Supercontig_3.1_C_tropicalis_MYA-3404|ctrop	298.164	1.27528	0.433924	2.93895	0.0032933	0.00717465
CTRG_00843|2928	1666.1	0.941889	0.26055	3.61501	0.000300337	0.000799059
MSTRG.2020.1|368|u|NA|Supercontig_3.1_C_tropicalis_MYA-3404|ctrop	3.39501	-1.07058	1.14005	-0.939071	0.347694	0.437498
CTRG_00844|1557	262.407	0.738269	0.329335	2.2417	0.024981	0.0442572
CTRG_00845|2415	2608.82	0.228036	0.287219	0.793945	0.427228	0.517123
CTRG_00846|3291	7671.6	1.01867	0.258078	3.94713	7.90946e-05	0.00023117
CTRG_00847|2760	796.757	-0.253841	0.148478	-1.70962	0.0873369	0.134564
CTRG_00848|696	931.228	4.06136	0.519697	7.81487	5.50181e-15	6.19064e-14
CTRG_00849|3117	253.315	-0.719111	0.292771	-2.45623	0.0140405	0.0265322
MSTRG.2031.1|878|x|CTRG_00849-T|Supercontig_3.1_C_tropicalis_MYA-3404|ctrop	14.9439	0.745285	0.414649	1.79739	0.072274	0.113715
CTRG_00850|717	3680.65	-1.49165	0.321073	-4.64583	3.38717e-06	1.21038e-05
CTRG_00851|420	1132.88	0.668942	0.299496	2.23356	0.0255121	0.0451315
CTRG_00852|636	5881.95	0.185045	0.183282	1.00962	0.312679	0.400096
MSTRG.2035.1|267|x|CTRG_00852-T|Supercontig_3.1_C_tropicalis_MYA-3404|ctrop	6.79403	-0.750622	0.684302	-1.09692	0.272678	0.358418
CTRG_00853|1782	7088.39	0.151534	0.300553	0.504185	0.614132	0.691444
CTRG_00854|2802	1129.52	0.481253	0.175972	2.73482	0.00624144	0.0127564
MSTRG.2039.1|339|u|NA|Supercontig_3.1_C_tropicalis_MYA-3404|ctrop	3.86013	5.28562	1.39916	3.7777	0.000158284	0.000439364
CTRG_00855|954	1069.36	3.19962	0.33341	9.59667	8.25718e-22	1.6823e-20
CTRG_00856|2412	138.812	0.903204	0.791698	1.14084	0.253935	0.336841
CTRG_00857|2574	2132.42	0.187334	0.189408	0.989054	0.322637	0.410522
CTRG_00858|996	4.98952	2.19052	1.2009	1.82406	0.0681423	0.107767
CTRG_00859|1056	1298.26	-1.08538	0.335702	-3.23317	0.00122425	0.00289797
CTRG_00860|1107	15.8977	-1.60027	0.693393	-2.30789	0.0210054	0.0378448
CTRG_00861|453	0	#N/A	#N/A	#N/A	#N/A	#N/A
CTRG_00862|645	0	#N/A	#N/A	#N/A	#N/A	#N/A
CTRG_00863|825	0	#N/A	#N/A	#N/A	#N/A	#N/A
CTRG_00864|1029	24.8915	-2.36987	0.919056	-2.57859	0.00992044	0.0193476
CTRG_00865|1059	0	#N/A	#N/A	#N/A	#N/A	#N/A
CTRG_00866|675	0	#N/A	#N/A	#N/A	#N/A	#N/A
CTRG_00867|963	0	#N/A	#N/A	#N/A	#N/A	#N/A
CTRG_00868|963	9.45719	-1.88163	0.703938	-2.673	0.00751756	0.0150566
CTRG_00869|597	0.321846	-3.42851	4.62911	-0.740641	0.458911	#N/A
CTRG_00870|1866	401.59	-0.825878	0.171953	-4.80293	1.56361e-06	5.90417e-06
MSTRG.2051.1|494|u|NA|Supercontig_3.1_C_tropicalis_MYA-3404|ctrop	6.29323	1.18957	0.701042	1.69686	0.0897239	0.137711
CTRG_00871|1152	3049.84	2.52712	0.544078	4.64478	3.40446e-06	1.21553e-05
CTRG_00872|1404	769.175	0.949534	0.140046	6.78015	1.2005e-11	9.23644e-11
CTRG_00873|939	32.3642	-1.30944	0.484823	-2.70086	0.00691598	0.0139819
CTRG_00874|1866	0.131175	0	4.71161	0	1	#N/A
CTRG_00875|3189	954.911	1.5127	0.195342	7.74384	9.64607e-15	1.05291e-13
CTRG_00876|444	0.0258116	-1.42158	4.69276	-0.302932	0.761942	#N/A
CTRG_00877|435	0.780879	-1.67684	2.06342	-0.812654	0.416416	#N/A
CTRG_00878|751	3334.45	-1.54014	0.350238	-4.39742	1.09545e-05	3.65469e-05
CTRG_00879|855	2635.55	1.11188	0.388051	2.8653	0.00416609	0.00887567
CTRG_00880|2406	211.546	-1.33567	0.336023	-3.97493	7.03999e-05	0.000207711
CTRG_00881|1698	12737.7	2.57055	0.494008	5.20345	1.95622e-07	8.46854e-07
MSTRG.2064.1|1606|u|NA|Supercontig_3.1_C_tropicalis_MYA-3404|ctrop	30.2036	2.98299	0.459047	6.49823	8.12703e-11	5.55524e-10
MSTRG.2065.1|2395|u|NA|Supercontig_3.1_C_tropicalis_MYA-3404|ctrop	117.726	-0.0740956	0.900938	-0.0822428	0.934454	0.953179
CTRG_00882|1101	65058.7	-2.14399	0.887778	-2.41501	0.0157349	0.0292728
MSTRG.2067.1|401|x|CTRG_00882-T|Supercontig_3.1_C_tropicalis_MYA-3404|ctrop	2.93284	-4.08984	4.47891	-0.913133	0.361172	0.450875
CTRG_00883|2550	2648.39	-1.38469	0.183091	-7.56283	3.9439e-14	4.02249e-13
CTRG_00884|2154	2330.07	-1.56837	0.280866	-5.58407	2.34959e-08	1.17256e-07
MSTRG.2071.1|455|u|NA|Supercontig_3.1_C_tropicalis_MYA-3404|ctrop	30.1728	-1.38219	0.433931	-3.18528	0.00144616	0.00337947
CTRG_00885|1458	2272.94	3.95959	0.560327	7.06657	1.58806e-12	1.34785e-11
MSTRG.2073.1|214|x|CTRG_00886-T|Supercontig_3.1_C_tropicalis_MYA-3404|ctrop	0.478628	1.16924	3.69311	0.316601	0.751546	#N/A
CTRG_00886|2382	1553.41	4.17218	0.306529	13.6111	3.44224e-42	2.75183e-40
MSTRG.2075.1|242|x|CTRG_00887-T|Supercontig_3.1_C_tropicalis_MYA-3404|ctrop	0.207111	0.291126	4.70086	0.0619303	0.950618	#N/A
CTRG_00887|393	6.04841	-3.18382	1.45134	-2.19372	0.0282558	0.0494639
CTRG_00888|2766	643.949	-3.06915	0.543872	-5.64315	1.66962e-08	8.48868e-08
MSTRG.2078.1|1980|x|CTRG_00888-T|Supercontig_3.1_C_tropicalis_MYA-3404|ctrop	16.3125	0.500303	0.553999	0.903076	0.366486	0.456354
CTRG_00889|1701	1360.94	0.498225	0.212846	2.34078	0.0192435	0.0350391
CTRG_00890|1398	803.84	0.0787072	0.286405	0.27481	0.783462	0.834672
MSTRG.2081.1|587|u|NA|Supercontig_3.1_C_tropicalis_MYA-3404|ctrop	1.41278	0.0830502	1.38589	0.0599256	0.952215	0.965558
MSTRG.2082.1|262|u|NA|Supercontig_3.1_C_tropicalis_MYA-3404|ctrop	0.735788	-0.00970586	3.03566	-0.00319729	0.997449	#N/A
CTRG_00891|1095	1274.92	-2.65786	0.343582	-7.73574	1.028e-14	1.11486e-13
CTRG_00892|2631	4839.18	1.67998	0.230811	7.27858	3.37345e-13	3.07377e-12
CTRG_00893|360	272.752	-4.24787	0.535257	-7.93613	2.08585e-15	2.44534e-14
MSTRG.2086.1|222|x|CTRG_00893-T|Supercontig_3.1_C_tropicalis_MYA-3404|ctrop	3.24546	-0.418088	1.38673	-0.301492	0.763039	0.818585
CTRG_00894|2661	1037.68	-2.85166	0.590299	-4.83087	1.35939e-06	5.182e-06
CTRG_00895|876	642.534	-1.8096	0.336384	-5.37957	7.46639e-08	3.44925e-07
CTRG_00896|1077	7535.36	-2.96056	0.340555	-8.69336	3.51872e-18	5.2369e-17
CTRG_00897|809	2228.01	-1.6647	0.274768	-6.05857	1.3734e-09	8.1761e-09
MSTRG.2091.1|303|x|CTRG_00897-T|Supercontig_3.1_C_tropicalis_MYA-3404|ctrop	6.29713	-1.16723	0.782001	-1.49262	0.135537	0.197551
MSTRG.2092.1|348|x|CTRG_00898-T|Supercontig_3.1_C_tropicalis_MYA-3404|ctrop	45.9974	1.60981	1.52999	1.05217	0.292721	0.379923
CTRG_00898|1392	475.494	1.1654	0.36597	3.18442	0.00145043	0.00338852
CTRG_00899|2085	2196.86	-0.0790678	0.21046	-0.37569	0.707147	0.773394
MSTRG.2095.1|466|x|CTRG_00899-T|Supercontig_3.1_C_tropicalis_MYA-3404|ctrop	6.7069	0.599078	0.95714	0.625904	0.531378	0.617525
CTRG_00900|4602	795.117	-1.70567	0.430241	-3.96445	7.35648e-05	0.000216288
CTRG_00901|1299	2331.34	-0.627195	0.322723	-1.94345	0.0519622	0.0848745
MSTRG.2099.1|679|u|NA|Supercontig_3.1_C_tropicalis_MYA-3404|ctrop	5.99948	2.27775	0.947476	2.40402	0.0162159	0.0300742
CTRG_00902|1404	903.421	3.04214	0.446573	6.81218	9.61295e-12	7.44546e-11
MSTRG.2101.1|767|x|CTRG_00902-T|Supercontig_3.1_C_tropicalis_MYA-3404|ctrop	15.9939	-0.395694	1.06311	-0.372204	0.709741	0.775523
MSTRG.2103.1|712|u|NA|Supercontig_3.1_C_tropicalis_MYA-3404|ctrop	35.2941	-0.512295	0.652483	-0.785146	0.432368	0.522201
MSTRG.2104.1|254|u|NA|Supercontig_3.1_C_tropicalis_MYA-3404|ctrop	30.0551	1.25936	0.522742	2.40915	0.0159899	0.0297012
CTRG_00903|2832	583.272	-0.0697032	0.452672	-0.153982	0.877624	0.908581
MSTRG.2106.1|230|x|CTRG_00904-T|Supercontig_3.1_C_tropicalis_MYA-3404|ctrop	1.39913	0.00914265	1.78413	0.00512442	0.995911	0.997655
CTRG_00904|2937	3237.78	-0.950255	0.223751	-4.24694	2.16712e-05	6.91142e-05
CTRG_00905|852	958.432	2.96916	0.556215	5.33815	9.39023e-08	4.28844e-07
CTRG_00906|2706	1733.32	-0.855227	0.201847	-4.23701	2.26518e-05	7.20223e-05
CTRG_00907|396	333.653	-0.741501	0.286592	-2.58731	0.00967286	0.0189043
CTRG_00908|921	1645.05	0.803439	0.440586	1.82357	0.0682171	0.107848
CTRG_00909|1236	14310.1	1.95314	0.333455	5.85729	4.70485e-09	2.59307e-08
MSTRG.2113.1|341|u|NA|Supercontig_3.1_C_tropicalis_MYA-3404|ctrop	1.14052	-0.0477486	2.16391	-0.0220659	0.982395	0.987861
MSTRG.2114.1|606|u|NA|Supercontig_3.1_C_tropicalis_MYA-3404|ctrop	31.0085	0.625835	0.53298	1.17422	0.240308	0.321151
CTRG_00910|2919	496.736	-1.67189	0.512072	-3.26495	0.00109482	0.00261076
CTRG_00911|1137	39.6584	0.789733	0.420413	1.87847	0.0603173	0.0969743
MSTRG.2120.1|1201|x|CTRG_00911-T|Supercontig_3.1_C_tropicalis_MYA-3404|ctrop	31.7424	1.07684	0.341558	3.15273	0.00161752	0.00374241
CTRG_00912|2493	1298.36	0.445877	0.234881	1.89831	0.0576556	0.0932847
CTRG_00913|834	5.63239	-1.60325	0.825782	-1.9415	0.0521978	0.0852098
CTRG_00914|714	4546.54	-1.12757	0.476274	-2.36748	0.0179096	0.0328381
MSTRG.2125.1|364|u|NA|Supercontig_3.1_C_tropicalis_MYA-3404|ctrop	6.85353	-0.171995	0.955371	-0.180029	0.85713	0.893202
MSTRG.2126.1|365|u|NA|Supercontig_3.1_C_tropicalis_MYA-3404|ctrop	1.85536	-0.800116	1.24094	-0.644764	0.51908	0.605918
MSTRG.2127.1|275|u|NA|Supercontig_3.1_C_tropicalis_MYA-3404|ctrop	15.1638	-1.42468	0.698096	-2.0408	0.0412705	0.0693403
CTRG_00915|753	858.084	-1.52298	0.520824	-2.92418	0.00345366	0.00747937
CTRG_00916|1032	341.999	-3.23519	0.289817	-11.1629	6.19456e-29	2.23164e-27
CTRG_00917|2208	1413.22	-0.844488	0.127942	-6.60057	4.09591e-11	2.94611e-10
CTRG_00918|2748	6.34609	-1.23805	0.916154	-1.35136	0.176581	0.246872
CTRG_00919|1623	206.124	-2.46248	0.309688	-7.95149	1.84284e-15	2.18166e-14
MSTRG.2133.1|262|x|CTRG_00919-T|Supercontig_3.1_C_tropicalis_MYA-3404|ctrop	0.132926	-0.750542	4.66569	-0.160864	0.8722	#N/A
MSTRG.2135.1|543|u|NA|Supercontig_3.1_C_tropicalis_MYA-3404|ctrop	5.21722	1.23731	0.853869	1.44907	0.147319	0.212218
MSTRG.2136.1|549|u|NA|Supercontig_3.1_C_tropicalis_MYA-3404|ctrop	255.974	0.838652	0.862644	0.972188	0.330957	0.419392
CTRG_00920|3186	5017.78	-0.0634737	0.570979	-0.111166	0.911484	0.93516
CTRG_00921|387	1414.07	3.15776	0.391316	8.06959	7.05366e-16	8.66887e-15
CTRG_00922|408	0.591723	3.12866	2.40972	1.29835	0.194167	#N/A
CTRG_00923|1395	28514.8	4.84638	0.662031	7.32047	2.47109e-13	2.29705e-12
MSTRG.2141.1|395|u|NA|Supercontig_3.1_C_tropicalis_MYA-3404|ctrop	4.54893	3.92864	1.14429	3.43327	0.000596344	0.00150502
CTRG_00924|2601	3169.06	1.90192	0.25886	7.34727	2.02292e-13	1.90791e-12
CTRG_00925|867	1009.97	1.63969	0.19446	8.43203	3.39707e-17	4.62906e-16
MSTRG.2145.1|477|x|CTRG_00925-T|Supercontig_3.1_C_tropicalis_MYA-3404|ctrop	12.654	2.0212	0.650022	3.10943	0.00187446	0.00428725
CTRG_00926|846	3658.63	-0.0867792	0.173757	-0.499429	0.617477	0.694186
CTRG_00927|657	2334.27	1.65001	0.425566	3.8772	0.000105664	0.000302195
MSTRG.2149.1|1206|u|NA|Supercontig_3.1_C_tropicalis_MYA-3404|ctrop	21.1131	0.418885	0.781157	0.536236	0.591795	0.671923
CTRG_00928|2304	11856.8	0.445288	0.657997	0.676733	0.498576	0.586244
CTRG_00929|1137	4740.67	-2.24211	0.226099	-9.9165	3.52915e-23	7.94201e-22
CTRG_00930|2961	967.861	1.59384	0.297898	5.35029	8.78129e-08	4.02285e-07
CTRG_00931|1557	1964.12	-0.526663	0.413118	-1.27485	0.202362	0.276425
MSTRG.2154.1|326|u|NA|Supercontig_3.1_C_tropicalis_MYA-3404|ctrop	2.91063	0.552748	1.15321	0.479311	0.631718	0.707255
CTRG_00932|1788	1678.4	0.323449	0.221543	1.45998	0.144296	0.2084
CTRG_00933|627	545.799	0.642623	0.134102	4.79204	1.6509e-06	6.20308e-06
CTRG_00934|648	114.053	0.371554	0.317234	1.17123	0.241506	0.322546
CTRG_00935|1206	415.735	0.433825	0.267294	1.62302	0.104584	0.157665
CTRG_00936|2310	466.123	-0.545498	0.16029	-3.4032	0.000666014	0.00166632
CTRG_00937|1602	14166.5	1.72451	0.274247	6.28816	3.21241e-10	2.04901e-09
MSTRG.2162.1|462|x|CTRG_00937-T|Supercontig_3.1_C_tropicalis_MYA-3404|ctrop	1.79923	2.85595	1.33685	2.13633	0.0326527	0.0562692
CTRG_00938|2292	2760.66	-0.333259	0.28109	-1.1856	0.235782	0.31621
MSTRG.2164.1|978|x|CTRG_00939-T|Supercontig_3.1_C_tropicalis_MYA-3404|ctrop	3417.63	-0.946893	0.385658	-2.45526	0.0140781	0.0265973
CTRG_00939|1680	886.648	-0.312325	0.260608	-1.19845	0.230743	0.310145
MSTRG.2166.1|267|x|CTRG_00940-T|Supercontig_3.1_C_tropicalis_MYA-3404|ctrop	2.49659	-1.61929	1.01116	-1.60142	0.109284	0.163722
CTRG_00940|1023	21012.4	-0.752869	0.17028	-4.42135	9.80872e-06	3.29601e-05
MSTRG.2168.1|337|u|NA|Supercontig_3.1_C_tropicalis_MYA-3404|ctrop	32.7251	0.0870178	0.436574	0.19932	0.842013	0.880531
MSTRG.2169.1|1300|u|NA|Supercontig_3.1_C_tropicalis_MYA-3404|ctrop	49.696	1.79642	0.738731	2.43176	0.0150257	0.0281341
MSTRG.2170.1|685|u|NA|Supercontig_3.1_C_tropicalis_MYA-3404|ctrop	11.3202	1.19788	0.943184	1.27004	0.204071	0.278441
MSTRG.2171.1|348|u|NA|Supercontig_3.1_C_tropicalis_MYA-3404|ctrop	13.0593	0.717852	0.462904	1.55076	0.12096	0.179014
CTRG_00941|8865	1071.96	0.514195	0.361637	1.42186	0.155068	0.221658
CTRG_00942|615	766.683	0.870287	0.248781	3.49821	0.000468395	0.00120258
CTRG_00943|1980	1768.78	0.77977	0.226393	3.44431	0.000572509	0.0014501
CTRG_00944|1167	1697.72	1.99798	0.22279	8.96802	3.01903e-19	4.93992e-18
[truncated: 6,814 more rows]

## Sheet: res_ctrop_0_24
genes	baseMean	log2FoldChange	lfcSE	stat	pvalue	padj
CTRG_05772|3477	4304.86	1.43488	0.557712	2.5728	0.0100879	0.0225447
CTRG_05773|1242	1819.95	1.48847	0.254332	5.8525	4.84249e-09	3.93875e-08
CTRG_05774|615	1262.88	0.886489	0.205172	4.32072	1.55522e-05	6.68778e-05
CTRG_05775|3033	2326.9	-1.02899	0.250262	-4.11166	3.92823e-05	0.00015358
CTRG_05776|2073	3099.33	-1.12746	0.200798	-5.61486	1.96716e-08	1.44592e-07
CTRG_05777|456	88.9421	0.748908	0.458129	1.63471	0.10211	0.164134
CTRG_05778|1308	13213.6	-0.414944	0.424974	-0.9764	0.328866	0.429918
CTRG_05779|1002	3634.14	0.404431	0.284936	1.41938	0.15579	0.232438
CTRG_05780|1215	2838.68	1.79796	0.652593	2.7551	0.00586736	0.0138891
CTRG_05781|1581	1166.38	0.357398	0.398419	0.897041	0.369697	0.47255
CTRG_05782|951	1026.61	0.00724762	0.349597	0.0207313	0.98346	0.988406
CTRG_05783|2034	1964.49	-0.0298496	0.177785	-0.167897	0.866664	0.907306
MSTRG.16.1|356|x|CTRG_05783-T|Supercontig_3.10_C_tropicalis_MYA-3404|ctrop	54.8553	3.42423	0.600509	5.70221	1.18262e-08	9.0638e-08
CTRG_05784|408	263.246	1.60258	0.296884	5.398	6.73869e-08	4.51073e-07
CTRG_05785|1107	3288.55	0.509406	0.234251	2.17462	0.0296589	0.0574253
CTRG_05786|2601	845.573	-0.860627	0.192484	-4.47116	7.77953e-06	3.55295e-05
CTRG_05787|1278	2169.92	-0.168346	0.229872	-0.732348	0.463956	0.563995
CTRG_05788|777	1520.74	-1.95694	0.154017	-12.706	5.47538e-37	6.38338e-35
CTRG_05789|1284	2451.59	-1.86964	0.291083	-6.42303	1.33588e-10	1.33811e-09
CTRG_05790|588	7035.47	-11.3558	1.62468	-6.98956	2.75749e-12	3.47022e-11
CTRG_05791|1695	7102.1	-3.69544	0.230006	-16.0667	4.36707e-58	1.40989e-55
CTRG_05792|3069	3552	-0.81444	0.250201	-3.25515	0.00113333	0.00322017
MSTRG.26.1|327|x|CTRG_05793-T|Supercontig_3.10_C_tropicalis_MYA-3404|ctrop	5.47644	1.23379	1.00665	1.22564	0.220336	0.310006
CTRG_05793|1095	2979.63	-0.579339	0.182263	-3.17858	0.00147996	0.00408645
CTRG_05794|390	505.81	0.331572	0.249125	1.33094	0.183207	0.265512
CTRG_05795|477	2511.25	0.47292	0.362038	1.30627	0.191461	0.275664
CTRG_05796|1095	18947.4	0.428915	0.569631	0.752969	0.451468	0.552504
MSTRG.31.1|761|x|CTRG_05797-T|Supercontig_3.10_C_tropicalis_MYA-3404|ctrop	9.17987	0.0884169	0.746978	0.118366	0.905778	0.935536
CTRG_05797|486	28842	0.213229	0.221015	0.964774	0.334658	0.436063
CTRG_05798|1023	1685.69	0.394853	0.228353	1.72914	0.0837849	0.139073
CTRG_05799|570	8.21393	-0.115833	0.775258	-0.149413	0.881228	0.917404
CTRG_05800|873	314.112	3.28146	0.579302	5.66452	1.47439e-08	1.10897e-07
CTRG_05801|1692	511.163	-2.15395	0.542535	-3.97015	7.18275e-05	0.000266215
CTRG_05802|1545	369.574	-0.947929	0.230348	-4.1152	3.86846e-05	0.000151455
CTRG_05803|714	134.117	-1.39575	0.262666	-5.31378	1.07372e-07	6.94364e-07
CTRG_05804|3333	664.076	-0.87097	0.264165	-3.29706	0.00097702	0.00282894
CTRG_05805|891	1004.52	-0.552591	0.186003	-2.97087	0.0029696	0.00759269
CTRG_05806|390	6785.44	1.64405	0.425639	3.86255	0.000112208	0.000402855
CTRG_05807|375	0.871451	1.77861	1.77157	1.00398	0.31539	#N/A
CTRG_05808|1581	3279.02	2.87309	0.403881	7.11371	1.12967e-12	1.51477e-11
CTRG_05809|1008	824.84	0.231741	0.231737	1.00002	0.317302	0.417794
CTRG_05810|2745	473.833	-0.141317	0.33303	-0.424336	0.671321	0.751643
CTRG_05811|585	291.715	0.179477	0.232861	0.770747	0.440857	0.541888
CTRG_05812|1908	4435.48	2.3611	0.240721	9.80845	1.03548e-22	4.64801e-21
CTRG_05813|816	5477.21	3.92193	0.572412	6.85158	7.30389e-12	8.77094e-11
CTRG_05814|642	1347.29	1.05522	0.37143	2.84095	0.00449787	0.0109721
CTRG_05815|747	587.559	0.327652	0.170058	1.92671	0.0540153	0.0957358
CTRG_05816|843	4.33276	3.52476	1.27608	2.76218	0.00574173	0.0136456
CTRG_05817|855	7142.06	0.555032	0.221348	2.50751	0.0121584	0.0266539
CTRG_05818|1746	2531.71	2.72276	0.381546	7.13613	9.59984e-13	1.29969e-11
CTRG_05819|318	3762.46	-2.16647	0.416672	-5.19947	1.99861e-07	1.22634e-06
CTRG_05820|2409	3709.12	0.634223	0.404712	1.5671	0.117092	0.183731
MSTRG.60.1|1007|u|NA|Supercontig_3.10_C_tropicalis_MYA-3404|ctrop	3.45878	-0.437934	1.35107	-0.324139	0.745833	0.814748
MSTRG.61.1|725|u|NA|Supercontig_3.10_C_tropicalis_MYA-3404|ctrop	5.99595	3.94959	1.26046	3.13346	0.00172756	0.00468232
MSTRG.62.1|413|u|NA|Supercontig_3.10_C_tropicalis_MYA-3404|ctrop	5.79621	1.405	1.04113	1.34949	0.177179	0.258741
MSTRG.63.1|553|u|NA|Supercontig_3.10_C_tropicalis_MYA-3404|ctrop	2.48077	2.70041	1.50778	1.79098	0.0732958	0.123692
MSTRG.64.1|321|u|NA|Supercontig_3.10_C_tropicalis_MYA-3404|ctrop	2.95227	-4.61221	1.56063	-2.95536	0.00312309	0.00794023
CTRG_05821|384	269.434	-2.63926	0.294894	-8.94986	3.55931e-19	1.07471e-17
CTRG_05822|1458	270.294	0.0289836	0.234083	0.123818	0.90146	0.932568
CTRG_05823|2277	225.057	0.115079	0.224453	0.512708	0.608156	0.695864
CTRG_05824|2163	6012.5	-0.230947	0.336304	-0.686723	0.492258	0.591047
CTRG_05825|609	679.691	-1.35807	0.318813	-4.25976	2.04646e-05	8.55477e-05
CTRG_05826|714	96.9568	-0.0945363	0.334514	-0.282608	0.777477	0.84024
CTRG_05827|2058	5247.59	-5.23037	0.490937	-10.6538	1.67317e-26	1.01773e-24
MSTRG.74.1|478|u|NA|Supercontig_3.10_C_tropicalis_MYA-3404|ctrop	8.98238	3.81298	0.857868	4.44472	8.80059e-06	3.98233e-05
CTRG_05828|1554	16301.5	3.4966	0.389057	8.98736	2.53244e-19	7.84401e-18
CTRG_05829|2091	44066.4	0.00228128	0.412706	0.00552762	0.99559	0.997253
CTRG_05830|1242	1473.6	-0.00714098	0.329853	-0.021649	0.982728	0.987788
MSTRG.79.1|246|x|CTRG_05830-T|Supercontig_3.10_C_tropicalis_MYA-3404|ctrop	1.05637	-3.32774	2.07265	-1.60555	0.108374	0.172127
CTRG_05831|420	168.18	-2.76967	0.575308	-4.81424	1.47758e-06	7.78095e-06
CTRG_05832|1236	1143.3	0.639574	0.278597	2.29569	0.0216934	0.0439947
CTRG_05833|999	1773.74	2.88315	0.243639	11.8337	2.61348e-32	2.35888e-30
CTRG_05834|1404	992.876	-0.528568	0.193806	-2.72731	0.00638534	0.0149968
CTRG_05835|1953	2167.3	3.47943	0.537314	6.4756	9.44364e-11	9.60848e-10
CTRG_05836|768	12460.9	-0.0220646	0.22662	-0.0973639	0.922437	0.947896
MSTRG.88.1|471|x|CTRG_05836-T|Supercontig_3.10_C_tropicalis_MYA-3404|ctrop	14.4887	-0.497349	0.599294	-0.829891	0.406601	0.508342
MSTRG.89.1|823|x|CTRG_05837-T|Supercontig_3.10_C_tropicalis_MYA-3404|ctrop	570.112	4.5771	0.651299	7.02765	2.1004e-12	2.68762e-11
CTRG_05837|537	371.89	-0.575822	0.616853	-0.933485	0.35057	0.452303
MSTRG.91.1|2416|u|NA|Supercontig_3.10_C_tropicalis_MYA-3404|ctrop	6148.65	0.766475	0.22127	3.46398	0.000532252	0.00164436
MSTRG.92.1|3183|u|NA|Supercontig_3.10_C_tropicalis_MYA-3404|ctrop	182.677	0.0746223	0.323077	0.230973	0.817335	0.871534
MSTRG.93.1|595|u|NA|Supercontig_3.10_C_tropicalis_MYA-3404|ctrop	2.65808	-2.96932	1.5326	-1.93743	0.0526923	0.0938268
MSTRG.94.1|2395|u|NA|Supercontig_3.10_C_tropicalis_MYA-3404|ctrop	10.4117	-0.179675	0.683487	-0.26288	0.792643	0.851538
MSTRG.95.1|1566|u|NA|Supercontig_3.10_C_tropicalis_MYA-3404|ctrop	10.5261	-1.16604	0.89372	-1.3047	0.191995	0.276338
MSTRG.96.1|574|u|NA|Supercontig_3.10_C_tropicalis_MYA-3404|ctrop	4.17449	-3.57133	1.45695	-2.45123	0.0142369	0.0306014
MSTRG.97.1|3117|u|NA|Supercontig_3.10_C_tropicalis_MYA-3404|ctrop	45.7659	0.373931	0.326358	1.14577	0.25189	0.345315
MSTRG.98.1|1768|u|NA|Supercontig_3.10_C_tropicalis_MYA-3404|ctrop	25.2028	-0.202863	0.54565	-0.371782	0.710055	0.783928
MSTRG.99.1|1586|u|NA|Supercontig_3.10_C_tropicalis_MYA-3404|ctrop	5.28791	-3.04383	1.18625	-2.56592	0.0102903	0.0229487
CTRG_05838|5859	84844.1	-1.52372	0.357102	-4.26692	1.98191e-05	8.3431e-05
MSTRG.101.1|1129|x|CTRG_05838-T|Supercontig_3.10_C_tropicalis_MYA-3404|ctrop	1.40637	-2.41039	2.34626	-1.02733	0.304264	0.403347
MSTRG.102.1|1871|x|CTRG_05839-T|Supercontig_3.10_C_tropicalis_MYA-3404|ctrop	75.7597	0.947231	0.584965	1.61929	0.105384	0.168334
CTRG_05839|768	599.91	0.608179	0.321424	1.89214	0.0584726	0.102211
CTRG_05840|1113	3863.56	-3.37952	0.237841	-14.2092	8.03835e-46	1.7301e-43
CTRG_05841|321	1305.38	-1.04814	0.325227	-3.2228	0.00126946	0.00356025
CTRG_05842|3870	1574.36	-0.909782	0.264554	-3.43892	0.000584032	0.00179311
CTRG_05843|819	7949.78	-1.75969	0.163782	-10.7441	6.31546e-27	3.98586e-25
CTRG_05844|675	10.2393	-0.81589	0.673935	-1.21064	0.226035	0.316698
CTRG_05845|363	0.508827	3.57043	3.64728	0.978931	0.327614	#N/A
CTRG_05846|480	0	#N/A	#N/A	#N/A	#N/A	#N/A
CTRG_05847|663	0	#N/A	#N/A	#N/A	#N/A	#N/A
CTRG_05848|654	0.478741	-2.42582	3.90956	-0.620484	0.534939	#N/A
CTRG_05849|396	0.139017	0	4.71161	0	1	#N/A
CTRG_05850|471	18.0059	-6.57789	1.51997	-4.32764	1.50718e-05	6.50115e-05
CTRG_05851|291	0.359282	2.33884	4.67282	0.50052	0.616709	#N/A
CTRG_05852|1509	7.31915	-1.61751	0.969542	-1.66833	0.0952506	0.154798
CTRG_05853|645	7.9747	-0.527264	0.548966	-0.960467	0.33682	0.438065
CTRG_05854|1302	18.266	0.323195	0.48019	0.673058	0.500911	0.599721
MSTRG.116.1|803|x|CTRG_05854-T|Supercontig_3.10_C_tropicalis_MYA-3404|ctrop	19.2995	0.666188	0.493108	1.351	0.176696	0.258126
CTRG_05855|1194	91.0247	-1.32077	0.743449	-1.77654	0.0756434	0.127347
CTRG_05856|1302	4698.93	0.484864	0.298681	1.62335	0.104515	0.167359
CTRG_05857|819	1069.17	-0.757309	0.292597	-2.58823	0.00964696	0.0217154
MSTRG.120.1|826|x|CTRG_05857-T|Supercontig_3.10_C_tropicalis_MYA-3404|ctrop	14.4857	0.404469	0.507951	0.796275	0.425872	0.527563
CTRG_05858|576	636.077	2.44855	0.411707	5.9473	2.72594e-09	2.30196e-08
MSTRG.122.1|662|x|CTRG_05859-T|Supercontig_3.10_C_tropicalis_MYA-3404|ctrop	230.661	0.680708	0.359887	1.89145	0.0585646	0.10233
CTRG_05859|1923	735.482	0.180235	0.274101	0.65755	0.510827	0.609161
CTRG_05860|2166	543.33	0.542169	0.278781	1.94478	0.051801	0.0926523
MSTRG.126.1|384|u|NA|Supercontig_3.10_C_tropicalis_MYA-3404|ctrop	2.16511	1.47767	1.1126	1.32813	0.184136	0.266574
CTRG_05861|1482	1446.75	-0.594413	0.117524	-5.05782	4.24084e-07	2.44826e-06
CTRG_05862|1185	264.612	-1.09775	0.830353	-1.32203	0.186159	0.269075
MSTRG.130.1|1084|x|CTRG_05863-T|Supercontig_3.10_C_tropicalis_MYA-3404|ctrop	41.8697	0.768812	0.392421	1.95915	0.050095	0.090023
CTRG_05863|3780	1065.03	-1.12934	0.178755	-6.3178	2.65314e-10	2.55395e-09
CTRG_05864|925	19701.2	-1.47212	0.218215	-6.74617	1.518e-11	1.7455e-10
MSTRG.134.1|755|u|NA|Supercontig_3.10_C_tropicalis_MYA-3404|ctrop	30.4671	1.44978	0.58348	2.48472	0.0129654	0.0281946
CTRG_05865|2283	1294.26	-0.212132	0.156064	-1.35926	0.174064	0.255257
CTRG_05866|1521	16531.5	2.75182	0.530087	5.19126	2.08874e-07	1.27163e-06
CTRG_05867|828	31.7525	-2.07051	0.415666	-4.98119	6.3194e-07	3.54106e-06
CTRG_05868|1272	5.88335	0.339273	1.22964	0.275914	0.782614	0.844836
CTRG_05869|960	986.641	-0.199862	0.186751	-1.0702	0.284527	0.381399
CTRG_05870|2307	2144.2	2.2853	0.240233	9.51281	1.85582e-21	7.21191e-20
CTRG_05871|1836	237.092	-0.617342	0.437636	-1.41063	0.158354	0.235557
MSTRG.141.1|311|u|NA|Supercontig_3.10_C_tropicalis_MYA-3404|ctrop	7.89928	-0.104805	0.883614	-0.11861	0.905584	0.935451
MSTRG.142.1|501|u|NA|Supercontig_3.10_C_tropicalis_MYA-3404|ctrop	4.40888	5.34316	1.4268	3.74487	0.000180489	0.000615862
CTRG_05872|1725	6975.33	0.682998	0.491732	1.38897	0.164843	0.243737
MSTRG.144.1|504|x|CTRG_05872-T|Supercontig_3.10_C_tropicalis_MYA-3404|ctrop	43.6489	-1.04405	0.751583	-1.38914	0.16479	0.243701
MSTRG.145.1|773|u|NA|Supercontig_3.10_C_tropicalis_MYA-3404|ctrop	4.20524	4.31235	1.26281	3.41488	0.000638112	0.00194351
MSTRG.147.1|280|u|NA|Supercontig_3.10_C_tropicalis_MYA-3404|ctrop	0.161355	0.570454	4.689	0.121658	0.90317	#N/A
MSTRG.148.1|533|u|NA|Supercontig_3.10_C_tropicalis_MYA-3404|ctrop	15.2163	0.978552	0.686364	1.4257	0.153954	0.230149
CTRG_05873|444	0.0722126	0	4.71161	0	1	#N/A
MSTRG.149.1|417|u|NA|Supercontig_3.10_C_tropicalis_MYA-3404|ctrop	0.128232	1.35334	4.70952	0.287363	0.773834	#N/A
MSTRG.150.1|440|u|NA|Supercontig_3.10_C_tropicalis_MYA-3404|ctrop	0.0718514	0	4.71161	0	1	#N/A
MSTRG.151.1|319|u|NA|Supercontig_3.10_C_tropicalis_MYA-3404|ctrop	127.722	0.966319	0.531254	1.81894	0.0689203	0.117275
MSTRG.152.1|261|u|NA|Supercontig_3.10_C_tropicalis_MYA-3404|ctrop	52.3476	1.35175	0.903869	1.49551	0.13478	0.2066
CTRG_05874|1614	1.41364	-0.224352	1.93317	-0.116054	0.90761	0.936127
CTRG_05875|624	293.779	-0.604121	0.345079	-1.75067	0.0800021	0.13348
CTRG_05876|2265	2034.15	0.0486717	0.293979	0.165562	0.868502	0.90821
CTRG_05877|1230	130.073	-0.475243	0.463313	-1.02575	0.30501	0.404273
CTRG_05878|2688	1869.51	2.78548	0.648526	4.2951	1.74617e-05	7.43271e-05
CTRG_05879|1674	3137.55	1.93644	0.503449	3.84636	0.000119885	0.00042713
MSTRG.160.1|852|x|CTRG_05880-T|Supercontig_3.10_C_tropicalis_MYA-3404|ctrop	40.2695	1.61333	0.700327	2.30369	0.0212402	0.0432219
MSTRG.161.1|554|u|NA|Supercontig_3.10_C_tropicalis_MYA-3404|ctrop	11.6093	0.739245	0.592469	1.24774	0.212128	0.300321
CTRG_05880|2193	657.081	0.335239	0.152455	2.19893	0.0278826	0.0544295
CTRG_05881|588	456.173	-0.272272	0.182345	-1.49317	0.135392	0.207388
CTRG_05882|1086	943.546	0.607471	0.18672	3.25338	0.00114039	0.00323502
CTRG_05883|1452	2125.28	3.59161	0.599827	5.98774	2.12782e-09	1.82068e-08
CTRG_05884|1305	2664.11	3.00749	0.676259	4.44725	8.69772e-06	3.94428e-05
CTRG_05885|576	113.834	-1.60719	0.43471	-3.69714	0.000218041	0.000730342
MSTRG.169.1|1013|x|CTRG_05886-T|Supercontig_3.10_C_tropicalis_MYA-3404|ctrop	63.7073	-0.481721	0.349259	-1.37927	0.167813	0.247561
CTRG_05886|1116	1779.71	1.52751	0.293906	5.19727	2.02238e-07	1.23912e-06
MSTRG.171.1|1039|u|NA|Supercontig_3.10_C_tropicalis_MYA-3404|ctrop	26.1561	4.01919	0.64383	6.24262	4.30293e-10	4.05829e-09
CTRG_05887|1062	485.809	1.50526	0.291076	5.17135	2.32411e-07	1.4035e-06
CTRG_05888|858	1085.15	-2.71261	0.38114	-7.11711	1.10216e-12	1.48261e-11
CTRG_05889|1878	3556.44	0.318675	0.278017	1.14624	0.251694	0.345103
MSTRG.176.1|421|u|NA|Supercontig_3.10_C_tropicalis_MYA-3404|ctrop	15.5315	1.39095	0.61977	2.24429	0.0248137	0.0492984
MSTRG.177.1|238|u|NA|Supercontig_3.10_C_tropicalis_MYA-3404|ctrop	3.08649	1.93069	1.25227	1.54175	0.123134	0.191186
CTRG_05890|1602	348.145	-0.732444	0.381018	-1.92234	0.0545633	0.0965236
CTRG_05891|2091	729.996	-2.97149	0.407891	-7.28503	3.21608e-13	4.77801e-12
CTRG_05892|195	1983.19	-0.067259	0.293599	-0.229084	0.818803	0.872323
CTRG_05893|549	536.327	-0.637728	0.580375	-1.09882	0.271847	0.36783
MSTRG.182.1|253|x|CTRG_05894-T|Supercontig_3.10_C_tropicalis_MYA-3404|ctrop	11.1335	-0.00461887	0.74658	-0.0061867	0.995064	0.997032
CTRG_05894|660	3665.12	0.243768	0.438171	0.556332	0.577984	0.668264
CTRG_05895|348	108.657	-1.27666	0.444416	-2.87267	0.00407021	0.0100339
CTRG_05896|759	457.837	-1.42218	0.436172	-3.26059	0.0011118	0.00316998
CTRG_05897|852	178.965	-0.479546	0.320039	-1.4984	0.13403	0.205639
CTRG_05898|726	3041.67	0.242633	0.271805	0.892672	0.372033	0.47461
CTRG_05899|2610	595.117	-1.2707	0.334327	-3.80078	0.000144244	0.000504283
CTRG_05900|777	3966.1	0.180287	0.339254	0.531421	0.595127	0.684033
CTRG_05901|843	88.8739	-0.624262	0.740807	-0.842679	0.399408	0.501938
CTRG_05902|1071	247.291	-0.507745	0.305961	-1.65951	0.097014	0.157086
CTRG_05903|2169	768.517	-0.533221	0.258424	-2.06336	0.0390783	0.0727647
MSTRG.195.1|467|x|CTRG_05903-T|Supercontig_3.10_C_tropicalis_MYA-3404|ctrop	5.14694	0.147534	0.877721	0.168087	0.866515	0.907306
CTRG_05904|1284	526.197	-0.546634	0.215113	-2.54115	0.0110489	0.0244708
CTRG_05905|1236	243.572	0.907008	0.311198	2.91457	0.00356183	0.00890087
CTRG_05906|753	2490.86	-0.508992	0.445546	-1.1424	0.253287	0.346721
CTRG_05907|891	466.745	-0.517804	0.333123	-1.55439	0.120091	0.187438
CTRG_05908|1011	405.38	-1.77585	0.271669	-6.53682	6.2841e-11	6.56896e-10
CTRG_05909|1740	1635.11	-0.0917172	0.157005	-0.584166	0.559108	0.652824
CTRG_05910|447	3297.69	-0.327431	0.437837	-0.747839	0.454557	0.555232
CTRG_05911|1455	1160.97	-1.99816	0.298859	-6.68596	2.29411e-11	2.56074e-10
CTRG_05912|504	1790.89	-0.854148	0.17172	-4.97406	6.55653e-07	3.66903e-06
CTRG_05913|2694	4334.31	-2.38337	0.272166	-8.75708	2.00382e-18	5.66333e-17
CTRG_05914|576	16771.5	0.838089	0.328551	2.55086	0.0107456	0.0238621
CTRG_05915|1737	2319.13	-0.31882	0.168763	-1.88916	0.05887	0.102756
CTRG_05916|903	3746.39	0.116555	0.206432	0.564617	0.572334	0.663377
CTRG_05917|1026	941.2	-5.05346	1.47083	-3.43579	0.000590838	0.00181136
MSTRG.211.1|204|x|CTRG_05918-T|Supercontig_3.10_C_tropicalis_MYA-3404|ctrop	0.499405	-2.8495	4.61251	-0.617777	0.536723	#N/A
CTRG_05918|678	38.7261	-1.4641	0.777185	-1.88385	0.0595852	0.103783
CTRG_05919|678	842.786	0.688468	0.253077	2.72039	0.00652049	0.0152715
CTRG_05920|1629	1172.66	0.170483	0.595273	0.286395	0.774576	0.837894
CTRG_05921|3555	22335.7	2.56069	0.53852	4.75505	1.98399e-06	1.02232e-05
CTRG_05922|537	4087.21	-1.01645	0.237766	-4.27502	1.91118e-05	8.06558e-05
CTRG_05923|1776	6.75511	-1.15311	0.928504	-1.2419	0.214274	0.302798
CTRG_05924|1338	66.4224	-2.35786	0.586916	-4.01736	5.88528e-05	0.000222127
CTRG_05925|1074	34.1735	-1.52261	0.5843	-2.60588	0.00916396	0.0207114
CTRG_05926|2007	487.934	0.0248634	0.256269	0.0970207	0.92271	0.947969
CTRG_05927|870	1461.69	0.968066	0.185869	5.20833	1.90543e-07	1.17778e-06
CTRG_05928|432	834.457	0.512212	0.617806	0.829081	0.407058	0.508822
MSTRG.224.1|1215|u|NA|Supercontig_3.10_C_tropicalis_MYA-3404|ctrop	50.9372	0.547175	0.347625	1.57404	0.115479	0.181726
MSTRG.225.1|781|u|NA|Supercontig_3.10_C_tropicalis_MYA-3404|ctrop	10647.7	1.90978	0.214856	8.88863	6.18696e-19	1.80952e-17
MSTRG.226.1|384|u|NA|Supercontig_3.10_C_tropicalis_MYA-3404|ctrop	2.42162	2.20379	1.74244	1.26477	0.205953	0.292962
CTRG_05929|3480	2.60112	-3.3153	1.6099	-2.05932	0.0394639	0.073385
MSTRG.228.1|279|x|CTRG_05929-T|Supercontig_3.10_C_tropicalis_MYA-3404|ctrop	7.75084	1.69484	0.777004	2.18125	0.0291646	0.0566161
CTRG_05930|1287	36.7661	0.027497	0.539519	0.0509657	0.959353	0.972092
CTRG_05931|1518	1901.16	0.46213	0.326559	1.41515	0.157025	0.23399
MSTRG.231.1|451|x|CTRG_05931-T|Supercontig_3.10_C_tropicalis_MYA-3404|ctrop	9.88167	-0.424487	0.624934	-0.679251	0.496979	0.595948
CTRG_05932|1491	1118.78	0.120014	0.38352	0.312928	0.754336	0.821417
CTRG_05933|1803	134.018	1.42081	0.313897	4.52636	6.00087e-06	2.80152e-05
CTRG_05934|1086	49.1572	2.00535	0.772522	2.59584	0.00943591	0.0212574
CTRG_05935|1380	1011.26	2.66122	0.894989	2.97347	0.00294453	0.00754009
CTRG_05936|1350	23602.6	0.606319	0.312417	1.94074	0.0522904	0.0933288
CTRG_05937|1311	41.2663	2.58719	0.505681	5.11625	3.11662e-07	1.83972e-06
MSTRG.238.1|623|x|CTRG_05937-T|Supercontig_3.10_C_tropicalis_MYA-3404|ctrop	7.1949	1.22516	0.828377	1.47899	0.139143	0.212127
CTRG_05938|1245	261.764	-0.777963	0.488297	-1.59322	0.111112	0.17581
MSTRG.240.1|363|x|CTRG_05939-T|Supercontig_3.10_C_tropicalis_MYA-3404|ctrop	23.7974	0.116695	1.01582	0.114877	0.908542	0.936662
CTRG_05939|579	1.74388	-3.77225	2.19477	-1.71875	0.08566	0.141681
CTRG_05940|2385	4883.47	-0.833627	0.774159	-1.07682	0.281562	0.37821
MSTRG.244.1|404|x|CTRG_05941-T|Supercontig_3.10_C_tropicalis_MYA-3404|ctrop	2.13684	-3.06644	1.58722	-1.93196	0.0533649	0.0948032
CTRG_05941|972	5762.78	-1.36447	0.322233	-4.23443	2.29129e-05	9.47816e-05
CTRG_05942|858	2431.77	2.06571	0.243304	8.49024	2.06218e-17	5.21384e-16
CTRG_05943|390	328.918	-2.73386	0.331541	-8.2459	1.63923e-16	3.71884e-15
CTRG_05944|921	20.1983	-0.656426	0.568742	-1.15417	0.24843	0.341352
CTRG_05945|729	1580.21	-1.54826	0.401352	-3.8576	0.000114504	0.000410396
CTRG_05946|513	1019.71	-1.89646	0.345479	-5.48936	4.03397e-08	2.8054e-07
CTRG_05947|684	1.69963	2.57958	1.57262	1.64031	0.100942	0.162537
CTRG_05948|786	6.9082	1.04436	0.901038	1.15907	0.246429	0.339102
MSTRG.254.1|714|u|NA|Supercontig_3.10_C_tropicalis_MYA-3404|ctrop	28.5722	1.95814	0.738841	2.65029	0.00804231	0.0184094
MSTRG.255.1|223|u|NA|Supercontig_3.10_C_tropicalis_MYA-3404|ctrop	1.72076	2.15338	1.32462	1.62566	0.104021	0.166697
MSTRG.256.1|465|u|NA|Supercontig_3.10_C_tropicalis_MYA-3404|ctrop	15.9096	0.199673	0.608757	0.328002	0.74291	0.812507
CTRG_05949|3039	2268.31	1.01105	0.324407	3.1166	0.00182949	0.00493169
MSTRG.258.1|596|x|CTRG_05950-T|Supercontig_3.10_C_tropicalis_MYA-3404|ctrop	10.0128	1.12784	0.70119	1.60847	0.107732	0.171302
CTRG_05950|1149	1831.82	-1.1406	0.28207	-4.04368	5.26183e-05	0.000200399
CTRG_05951|1068	4578.47	-0.00525999	0.380414	-0.013827	0.988968	0.992041
CTRG_05952|1503	951.94	-1.03703	0.271285	-3.82265	0.000132024	0.000465636
CTRG_05953|1290	1821.75	-0.814726	0.419392	-1.94264	0.05206	0.092977
CTRG_05954|2094	478.087	-1.0941	0.289815	-3.77516	0.000159906	0.000552368
CTRG_05955|1086	6115.4	-1.85847	0.252244	-7.36774	1.73539e-13	2.69757e-12
CTRG_05956|1158	2746.62	2.12636	0.468948	4.53432	5.77903e-06	2.70698e-05
CTRG_05957|507	1809.59	0.0116584	0.191536	0.0608677	0.951465	0.967251
CTRG_05958|1323	505.931	-0.669229	0.213427	-3.13563	0.00171487	0.00465393
CTRG_05959|1203	6139.19	-1.48341	0.231037	-6.42065	1.3569e-10	1.35593e-09
MSTRG.268.1|330|x|CTRG_05960-T|Supercontig_3.10_C_tropicalis_MYA-3404|ctrop	14.4698	-0.690626	0.790594	-0.873553	0.382362	0.484679
CTRG_05960|1212	1355.62	-0.360093	0.227833	-1.58051	0.113989	0.179646
MSTRG.270.1|237|x|CTRG_05960-T|Supercontig_3.10_C_tropicalis_MYA-3404|ctrop	8.66022	-2.0365	0.967528	-2.10485	0.0353048	0.0668505
CTRG_05961|1209	2247.46	-1.6108	0.232042	-6.94183	3.87044e-12	4.78476e-11
MSTRG.272.1|222|x|CTRG_05961-T|Supercontig_3.10_C_tropicalis_MYA-3404|ctrop	14.6261	0.779978	1.05061	0.742401	0.457844	0.55811
CTRG_05962|1014	4508.53	-2.50423	0.807712	-3.1004	0.00193261	0.0051779
CTRG_05963|378	12393.5	0.855554	0.751574	1.13835	0.254974	0.348689
CTRG_05964|1038	2129.1	-0.540244	0.20462	-2.64023	0.00828493	0.0188926
MSTRG.276.1|644|x|CTRG_05964-T|Supercontig_3.10_C_tropicalis_MYA-3404|ctrop	3.90662	-1.67692	0.987257	-1.69857	0.0894004	0.146855
CTRG_05965|1530	9491.71	3.43269	0.242337	14.165	1.50943e-45	3.16753e-43
MSTRG.280.1|472|u|NA|Supercontig_3.10_C_tropicalis_MYA-3404|ctrop	10834.6	5.41504	0.706324	7.66652	1.76731e-14	3.20407e-13
CTRG_05966|900	1190.99	0.225349	0.226433	0.995212	0.319633	0.420006
MSTRG.283.1|331|u|NA|Supercontig_3.10_C_tropicalis_MYA-3404|ctrop	1.73769	4.19478	1.78674	2.34772	0.0188885	0.0391771
MSTRG.284.1|693|x|CTRG_05967-T|Supercontig_3.10_C_tropicalis_MYA-3404|ctrop	43.0692	9.06915	1.21175	7.48434	7.19057e-14	1.18348e-12
CTRG_05967|540	23.7126	8.59373	1.26105	6.81473	9.44411e-12	1.11811e-10
MSTRG.286.1|500|x|CTRG_05967-T|Supercontig_3.10_C_tropicalis_MYA-3404|ctrop	28.6999	8.68238	1.23184	7.04829	1.81131e-12	2.3427e-11
MSTRG.287.1|1700|u|NA|Supercontig_3.10_C_tropicalis_MYA-3404|ctrop	52.6199	2.87575	0.490022	5.86861	4.39475e-09	3.59197e-08
MSTRG.289.1|2169|u|NA|Supercontig_3.10_C_tropicalis_MYA-3404|ctrop	0.449496	-0.495755	3.23825	-0.153094	0.878324	#N/A
CTRG_05968|495	0.895398	0.244778	2.36809	0.103365	0.917673	#N/A
CTRG_05969|2667	8967.68	1.98833	0.197521	10.0664	7.7755e-24	3.90824e-22
MSTRG.292.1|1071|u|NA|Supercontig_3.11_C_tropicalis_MYA-3404|ctrop	13.4805	6.03225	1.16264	5.18841	2.12093e-07	1.29008e-06
MSTRG.293.1|902|u|NA|Supercontig_3.11_C_tropicalis_MYA-3404|ctrop	15.9145	5.51361	1.02915	5.35745	8.44024e-08	5.56976e-07
MSTRG.294.1|313|x|CTRG_05970-T|Supercontig_3.11_C_tropicalis_MYA-3404|ctrop	14.3362	0.205511	0.5019	0.409467	0.682197	0.760473
CTRG_05970|1191	1954.04	-0.0244084	0.356752	-0.0684183	0.945453	0.963239
MSTRG.296.1|428|x|CTRG_05970-T|Supercontig_3.11_C_tropicalis_MYA-3404|ctrop	19.5936	-0.00932241	0.492039	-0.0189465	0.984884	0.989481
CTRG_05971|4434	2156.61	0.214331	0.502799	0.426276	0.669907	0.75056
CTRG_05972|2013	2088.38	-0.640881	0.207229	-3.09263	0.0019839	0.00529675
MSTRG.300.1|449|u|NA|Supercontig_3.11_C_tropicalis_MYA-3404|ctrop	3.70358	1.85732	1.09456	1.69687	0.0897208	0.147266
MSTRG.301.1|315|u|NA|Supercontig_3.11_C_tropicalis_MYA-3404|ctrop	4.84561	-2.78394	0.853392	-3.2622	0.0011055	0.00315416
CTRG_05973|603	954.837	-0.680425	0.326304	-2.08525	0.0370469	0.0695686
CTRG_05974|4371	1666.17	-2.7083	0.323278	-8.37762	5.40071e-17	1.31062e-15
MSTRG.304.1|300|u|NA|Supercontig_3.11_C_tropicalis_MYA-3404|ctrop	1.87602	1.81536	1.52145	1.19318	0.2328	0.323906
CTRG_05975|456	15691.1	0.867765	0.50994	1.7017	0.0888117	0.14603
CTRG_05976|2379	1038.96	-0.409353	0.192947	-2.12158	0.0338729	0.0645469
CTRG_05977|2094	767.399	1.06913	0.255742	4.1805	2.90865e-05	0.000117381
MSTRG.309.1|926|x|CTRG_05978-T|Supercontig_3.11_C_tropicalis_MYA-3404|ctrop	65.9738	0.772484	0.343961	2.24584	0.0247139	0.0491236
CTRG_05978|1080	324.041	-0.971762	0.433646	-2.24091	0.0250318	0.0496379
CTRG_05979|1467	6197.3	0.223377	0.203116	1.09975	0.27144	0.367376
MSTRG.313.1|605|u|NA|Supercontig_3.11_C_tropicalis_MYA-3404|ctrop	11.546	1.62898	0.714241	2.28072	0.0225649	0.0454874
MSTRG.314.1|1574|u|NA|Supercontig_3.11_C_tropicalis_MYA-3404|ctrop	22.1732	1.4028	0.557308	2.5171	0.0118326	0.0260349
CTRG_05980|2409	308.973	-3.93087	0.518753	-7.57754	3.52165e-14	6.02546e-13
CTRG_05981|1140	2003.5	0.516624	0.225748	2.2885	0.0221086	0.044675
CTRG_05982|843	1905.37	0.40226	0.183723	2.1895	0.0285608	0.0556091
CTRG_05983|3078	1178.07	-1.45065	0.20339	-7.13236	9.86611e-13	1.33359e-11
CTRG_05984|1638	540.936	0.884526	0.426202	2.07537	0.0379526	0.070936
CTRG_05985|1149	943.22	-0.702952	0.192157	-3.65821	0.000253979	0.00083801
CTRG_05986|828	330.507	0.199871	0.264106	0.756781	0.449181	0.550267
CTRG_05987|963	12643.9	-0.311405	0.369846	-0.841986	0.399796	0.502228
MSTRG.324.1|391|u|NA|Supercontig_3.11_C_tropicalis_MYA-3404|ctrop	3.18722	-0.238603	1.30527	-0.182799	0.854955	0.899654
CTRG_05988|3003	1663.72	-1.83999	0.339637	-5.41752	6.04331e-08	4.08106e-07
CTRG_05989|1116	1062.05	-0.903474	0.767597	-1.17702	0.239189	0.330843
CTRG_05990|891	784.114	1.57931	0.187869	8.40647	4.2255e-17	1.0432e-15
CTRG_05991|1263	585.482	-0.0805802	0.175467	-0.459233	0.646067	0.728811
CTRG_05992|906	3021.67	0.419837	0.292983	1.43298	0.151864	0.227674
CTRG_05993|1080	546.551	-1.9815	0.557662	-3.55323	0.000380528	0.00120981
CTRG_05994|1191	2575.37	-2.04993	0.601246	-3.40946	0.00065091	0.00197747
MSTRG.333.1|1112|u|NA|Supercontig_3.11_C_tropicalis_MYA-3404|ctrop	22.0455	2.19103	0.832523	2.6318	0.00849347	0.0193209
CTRG_05995|1914	5582.37	2.23204	0.480449	4.64574	3.38865e-06	1.66438e-05
CTRG_05996|2331	2470.45	1.19565	0.693401	1.72433	0.0846489	0.140174
MSTRG.338.1|576|u|NA|Supercontig_3.11_C_tropicalis_MYA-3404|ctrop	9.03862	4.34156	0.947239	4.58339	4.57506e-06	2.18199e-05
CTRG_05997|2343	160.033	1.58768	0.853561	1.86007	0.0628756	0.108552
CTRG_05998|1929	1202.7	2.59584	0.44679	5.80997	6.24845e-09	4.9857e-08
CTRG_05999|1635	59.2589	-2.2766	0.552872	-4.11778	3.82545e-05	0.00014991
CTRG_06000|2373	2778.94	3.13883	0.509298	6.16305	7.13563e-10	6.53892e-09
MSTRG.344.1|954|x|CTRG_06000-T|Supercontig_3.11_C_tropicalis_MYA-3404|ctrop	32.1121	5.30259	0.721492	7.34948	1.9898e-13	3.05345e-12
CTRG_06001|1506	4558.46	-0.0731917	0.885511	-0.0826548	0.934126	0.955143
CTRG_06002|3111	545.797	-0.477305	0.14406	-3.31323	0.00092224	0.00268981
CTRG_06003|2565	449.654	-0.193333	0.193684	-0.998188	0.318188	0.418632
CTRG_06004|843	2.13309	-1.31905	1.49767	-0.880733	0.378463	0.480971
CTRG_06005|366	0	#N/A	#N/A	#N/A	#N/A	#N/A
CTRG_06006|378	0	#N/A	#N/A	#N/A	#N/A	#N/A
CTRG_06007|2040	1118.45	0.434836	0.321396	1.35296	0.176068	0.257432
MSTRG.350.1|554|x|CTRG_06008-T|Supercontig_3.11_C_tropicalis_MYA-3404|ctrop	1429.94	-0.521153	0.193463	-2.69381	0.00706411	0.0164028
CTRG_06008|2619	1472.54	1.56039	0.411763	3.78954	0.000150927	0.000525101
CTRG_06009|2082	112.84	0.0663569	0.383725	0.172928	0.862708	0.90494
CTRG_06010|1896	952.155	1.86974	0.193673	9.65413	4.72149e-22	1.96199e-20
CTRG_06011|1635	211.782	-1.98519	0.416949	-4.76122	1.92423e-06	9.93355e-06
MSTRG.355.1|883|x|CTRG_06011-T|Supercontig_3.11_C_tropicalis_MYA-3404|ctrop	28.3394	3.73815	0.507018	7.37282	1.67061e-13	2.61624e-12
CTRG_06012|384	3.62378	-0.678839	1.21192	-0.560135	0.575387	0.666271
CTRG_06013|1449	3312.66	-0.00740642	0.295641	-0.0250521	0.980013	0.986175
CTRG_06014|555	1.5242	-0.682934	1.53877	-0.443817	0.657175	0.739256
CTRG_06015|1251	1922.48	-2.70817	0.687624	-3.93844	8.20129e-05	0.000301013
MSTRG.360.1|509|u|NA|Supercontig_3.11_C_tropicalis_MYA-3404|ctrop	4.0672	-5.08035	1.59033	-3.19452	0.00140062	0.00388911
CTRG_06016|5085	830.135	-5.12095	0.535791	-9.55774	1.20352e-21	4.78782e-20
CTRG_06017|825	1096.88	-0.173953	0.270138	-0.643941	0.519613	0.617793
CTRG_06018|1203	5256.06	0.598026	0.348218	1.71739	0.085908	0.142007
CTRG_06019|2205	128.404	2.75498	0.522279	5.27491	1.3282e-07	8.44616e-07
CTRG_06020|2760	880.68	-1.24598	0.34515	-3.60996	0.000306243	0.00099366
CTRG_06021|1422	1551.71	0.0221476	0.18028	0.122851	0.902225	0.932942
MSTRG.367.1|406|u|NA|Supercontig_3.11_C_tropicalis_MYA-3404|ctrop	3.45084	0.571159	1.08709	0.525403	0.599303	0.68761
MSTRG.368.1|984|u|NA|Supercontig_3.11_C_tropicalis_MYA-3404|ctrop	71.1341	-0.502548	0.375617	-1.33792	0.180921	0.262924
MSTRG.369.1|450|u|NA|Supercontig_3.11_C_tropicalis_MYA-3404|ctrop	111.567	0.413133	0.41783	0.98876	0.322781	0.423281
CTRG_06022|2325	2822.76	-0.941614	0.233071	-4.04003	5.34439e-05	0.00020345
MSTRG.372.1|671|x|CTRG_06023-T|Supercontig_3.11_C_tropicalis_MYA-3404|ctrop	10.8362	-0.471512	0.633825	-0.743915	0.456928	0.557235
CTRG_06023|609	290.186	-0.443979	0.30585	-1.45163	0.146606	0.221094
CTRG_06024|1725	10427.3	1.95174	0.617256	3.16197	0.00156708	0.00430228
CTRG_06025|915	650.309	-1.04611	0.392231	-2.66708	0.00765125	0.0176103
CTRG_06026|873	161.033	-0.514056	0.280618	-1.83187	0.0669701	0.114584
CTRG_06027|765	1479.04	0.90769	0.474707	1.9121	0.0558629	0.0984078
CTRG_06028|1266	411.81	0.0967694	0.329792	0.293425	0.769197	0.83333
CTRG_06029|3582	1517.96	-0.432946	0.449383	-0.963424	0.335335	0.436617
MSTRG.382.1|265|u|NA|Supercontig_3.11_C_tropicalis_MYA-3404|ctrop	1.5024	1.18183	1.73659	0.680544	0.49616	0.595052
CTRG_06030|957	14421.7	-1.11302	0.278661	-3.99416	6.49249e-05	0.000242753
MSTRG.384.1|970|x|CTRG_06030-T|Supercontig_3.11_C_tropicalis_MYA-3404|ctrop	19.1615	1.55064	0.495664	3.12841	0.00175754	0.0047605
CTRG_06031|828	6627.98	-2.32028	0.518641	-4.47376	7.68554e-06	3.51901e-05
MSTRG.387.1|1101|x|CTRG_06031-T|Supercontig_3.11_C_tropicalis_MYA-3404|ctrop	138.242	4.91604	0.3128	15.7162	1.17061e-55	3.07064e-53
CTRG_06032|939	15858.2	4.02246	0.437808	9.18773	4.01208e-20	1.3471e-18
CTRG_06033|936	920.384	-0.0473322	0.46194	-0.102464	0.918388	0.944609
CTRG_06034|1053	1102.56	-0.693038	0.180731	-3.83464	0.000125748	0.000445372
CTRG_06035|1449	1870.08	-0.133339	0.345507	-0.385922	0.699555	0.775599
CTRG_06036|378	10.7397	-4.77161	1.38414	-3.44734	0.00056613	0.00174261
CTRG_06037|1209	5.6513	-0.748151	1.19057	-0.628397	0.529744	0.627263
CTRG_06038|1341	66.9514	4.94583	0.442833	11.1686	5.80893e-29	4.20346e-27
MSTRG.398.1|222|u|NA|Supercontig_3.11_C_tropicalis_MYA-3404|ctrop	3.31893	2.86	1.18056	2.42258	0.0154106	0.032776
CTRG_06039|549	2722.9	3.5347	0.505193	6.99675	2.61976e-12	3.31179e-11
CTRG_06040|714	216.345	-2.83077	1.02057	-2.7737	0.00554219	0.01322
MSTRG.401.1|444|x|CTRG_06040-T|Supercontig_3.11_C_tropicalis_MYA-3404|ctrop	1.95835	3.10729	1.59328	1.95025	0.0511467	0.0916188
CTRG_06041|858	1532.21	0.95978	0.378905	2.53304	0.0113079	0.0249785
CTRG_06042|900	1910.5	-0.0790732	0.210299	-0.376003	0.706914	0.78118
CTRG_06043|2085	9343.54	7.47696	0.552352	13.5366	9.50966e-42	1.53508e-39
MSTRG.406.1|577|u|NA|Supercontig_3.11_C_tropicalis_MYA-3404|ctrop	7.59312	5.67121	1.23921	4.57649	4.72852e-06	2.24879e-05
MSTRG.407.1|1505|u|NA|Supercontig_3.11_C_tropicalis_MYA-3404|ctrop	21.8673	5.85806	0.902533	6.49069	8.54452e-11	8.77878e-10
MSTRG.409.1|778|x|CTRG_06044-T|Supercontig_3.11_C_tropicalis_MYA-3404|ctrop	23.5797	0.414182	0.463603	0.893397	0.371645	0.474389
CTRG_06044|864	930.028	0.795884	0.363514	2.18942	0.0285664	0.0556091
CTRG_06045|1557	416.153	0.849522	0.313238	2.71207	0.00668647	0.015608
CTRG_06046|1449	5001.13	-1.54502	0.139752	-11.0554	2.06306e-28	1.41945e-26
CTRG_06047|789	1934.51	1.52945	0.200229	7.63852	2.19734e-14	3.93272e-13
MSTRG.414.1|1649|x|CTRG_06047-T|Supercontig_3.11_C_tropicalis_MYA-3404|ctrop	438.328	0.24682	0.838347	0.294413	0.768443	0.832835
MSTRG.417.1|231|u|NA|Supercontig_3.11_C_tropicalis_MYA-3404|ctrop	19.4723	1.36226	0.696757	1.95514	0.0505662	0.0907338
CTRG_06048|2025	2173.72	0.281456	0.295383	0.952854	0.340664	0.442105
CTRG_06049|1353	4151.87	1.17632	0.641011	1.8351	0.0664914	0.113927
MSTRG.420.1|203|x|CTRG_06050-T|Supercontig_3.11_C_tropicalis_MYA-3404|ctrop	2.45788	0.368785	1.14685	0.321565	0.747782	0.816134
CTRG_06050|840	509.851	-2.09403	0.566252	-3.69805	0.000217263	0.000728315
MSTRG.423.1|578|x|CTRG_06051-T|Supercontig_3.11_C_tropicalis_MYA-3404|ctrop	8.91042	1.87323	0.876122	2.13809	0.0325094	0.0622194
CTRG_06051|642	121.688	3.61472	0.803538	4.49851	6.84316e-06	3.16308e-05
CTRG_06052|654	81.3833	3.4638	0.913185	3.7931	0.000148776	0.000518832
CTRG_06053|495	1.59737	3.38369	1.49948	2.25657	0.0240347	0.0479437
CTRG_06054|627	0.308735	1.43522	4.61748	0.310824	0.755934	#N/A
CTRG_06055|597	4.15466	5.47835	1.42428	3.84641	0.000119863	0.00042713
CTRG_06056|618	3.61171	6.08405	1.51328	4.02044	5.8089e-05	0.000219343
CTRG_06057|627	0.742315	2.23394	2.21048	1.01061	0.312202	#N/A
CTRG_06058|771	4462.75	4.21837	0.631269	6.68237	2.3511e-11	2.62087e-10
MSTRG.429.1|811|x|CTRG_06059-T|Supercontig_3.11_C_tropicalis_MYA-3404|ctrop	9.69804	0.868795	0.66982	1.29706	0.194611	0.279864
CTRG_06059|849	1686.07	-1.64386	0.23973	-6.85712	7.02641e-12	8.46193e-11
CTRG_06060|534	974.908	-0.453681	0.34711	-1.30703	0.191204	0.275342
MSTRG.432.1|553|u|NA|Supercontig_3.11_C_tropicalis_MYA-3404|ctrop	269.674	0.621077	0.584028	1.06344	0.287584	0.384821
CTRG_06061|1821	3331.46	0.308187	0.278936	1.10487	0.269218	0.364899
CTRG_06062|795	798.062	0.58394	0.405569	1.4398	0.149923	0.225287
CTRG_06063|1875	996.871	-0.603853	0.330697	-1.826	0.0678506	0.11583
CTRG_06064|858	524.586	-1.05904	0.675012	-1.56892	0.116667	0.183218
CTRG_06065|738	1443.26	1.28378	0.172266	7.45228	9.17413e-14	1.48377e-12
CTRG_06066|990	1015.15	0.918673	0.23841	3.85334	0.000116518	0.000416723
CTRG_06067|339	785.71	0.337797	0.255526	1.32197	0.186179	0.269075
CTRG_06068|4050	1716.78	-0.694874	0.268609	-2.58694	0.00968335	0.0217914
CTRG_06069|1707	1063.38	0.811113	0.305395	2.65595	0.00790851	0.0181427
CTRG_06070|771	2374.23	0.101143	0.186246	0.543062	0.587087	0.675903
CTRG_06071|1620	3338.42	0.261189	0.225378	1.15889	0.246501	0.339146
CTRG_06072|3258	860.946	-0.340696	0.212636	-1.60225	0.1091	0.173019
MSTRG.446.1|591|u|NA|Supercontig_3.11_C_tropicalis_MYA-3404|ctrop	281.865	2.14316	0.405312	5.28768	1.23879e-07	7.91954e-07
CTRG_06073|2247	5422.08	-0.0305151	0.41732	-0.0731216	0.941709	0.960242
CTRG_06074|1380	970.749	-0.171258	0.232002	-0.738174	0.460409	0.560585
CTRG_06075|846	2165.43	0.492353	0.260888	1.88722	0.0591306	0.103168
CTRG_06076|3867	9244.75	-1.19407	0.276814	-4.31362	1.60601e-05	6.88101e-05
CTRG_06077|1434	639.714	0.273825	0.531983	0.514725	0.606745	0.694629
CTRG_06078|1719	8494.75	3.35389	0.716084	4.68366	2.81799e-06	1.40883e-05
CTRG_06079|1731	721.322	0.112589	0.316437	0.355801	0.721989	0.794291
CTRG_06080|396	0	#N/A	#N/A	#N/A	#N/A	#N/A
MSTRG.458.1|616|x|CTRG_06080-T|Supercontig_3.11_C_tropicalis_MYA-3404|ctrop	61.1114	2.15067	0.270121	7.96186	1.6947e-15	3.40318e-14
CTRG_06081|1755	3522.2	2.23463	0.201718	11.078	1.60472e-28	1.1225e-26
CTRG_06082|5781	1582.39	-1.82444	0.307039	-5.94205	2.81472e-09	2.36979e-08
CTRG_06083|1728	151.526	-7.09438	0.999241	-7.09976	1.2497e-12	1.66708e-11
MSTRG.462.1|303|u|NA|Supercontig_3.11_C_tropicalis_MYA-3404|ctrop	0.9022	-2.96052	4.25225	-0.696224	0.486289	#N/A
MSTRG.463.1|623|u|NA|Supercontig_3.11_C_tropicalis_MYA-3404|ctrop	0.722074	-2.52876	2.21517	-1.14156	0.253636	#N/A
CTRG_06084|1779	293.587	-0.731853	0.402203	-1.81961	0.0688184	0.117149
CTRG_06085|708	1662.09	2.48391	0.371417	6.68766	2.26771e-11	2.54141e-10
CTRG_06086|1107	2762.98	0.349965	0.188689	1.85472	0.0636365	0.109685
MSTRG.467.1|373|x|CTRG_06086-T|Supercontig_3.11_C_tropicalis_MYA-3404|ctrop	126.791	0.837743	0.682652	1.22719	0.219752	0.30934
CTRG_06087|1071	259.323	-1.55798	0.258967	-6.01612	1.78647e-09	1.54435e-08
CTRG_06088|1767	8752.18	0.134442	0.810915	0.16579	0.868322	0.90821
CTRG_06089|999	978.494	-0.101913	0.380273	-0.268001	0.788699	0.8494
CTRG_06090|345	685.258	0.708198	0.178087	3.97669	6.98805e-05	0.000259777
CTRG_06091|783	83.5686	0.216176	0.266107	0.812362	0.416584	0.517815
CTRG_06092|591	463.687	2.53221	0.491526	5.15172	2.58105e-07	1.54202e-06
MSTRG.475.1|1085|x|CTRG_06093-T|Supercontig_3.11_C_tropicalis_MYA-3404|ctrop	64.8657	2.07857	0.409308	5.07825	3.80934e-07	2.21284e-06
CTRG_06093|2181	1057.45	-1.54166	0.288942	-5.33555	9.52535e-08	6.21257e-07
MSTRG.477.1|741|u|NA|Supercontig_3.11_C_tropicalis_MYA-3404|ctrop	309.223	0.480156	0.284303	1.68889	0.0912405	0.149206
MSTRG.478.1|294|u|NA|Supercontig_3.11_C_tropicalis_MYA-3404|ctrop	4.6147	2.3819	0.893336	2.6663	0.0076692	0.0176467
MSTRG.479.1|657|u|NA|Supercontig_3.11_C_tropicalis_MYA-3404|ctrop	6.85873	0.281329	0.574419	0.489763	0.624301	0.710947
MSTRG.480.1|345|u|NA|Supercontig_3.11_C_tropicalis_MYA-3404|ctrop	6.55167	0.11379	0.701625	0.162181	0.871163	0.909932
MSTRG.483.1|699|x|CTRG_06094-T|Supercontig_3.11_C_tropicalis_MYA-3404|ctrop	13.679	1.35446	0.558061	2.42709	0.0152205	0.0324348
CTRG_06094|2949	12338.4	-4.84335	0.48349	-10.0175	1.27733e-23	6.23369e-22
CTRG_06095|1677	25.6975	1.7664	0.470707	3.75265	0.000174975	0.000599732
MSTRG.486.1|1002|x|CTRG_06096-T|Supercontig_3.11_C_tropicalis_MYA-3404|ctrop	540.965	-0.325986	0.542405	-0.601002	0.547839	0.643225
CTRG_06096|1425	737.995	-0.639947	0.142719	-4.48398	7.32645e-06	3.36792e-05
CTRG_06097|882	1017.18	-1.13	0.367516	-3.07469	0.00210719	0.00558856
CTRG_06098|1779	0.821003	-2.63159	2.47801	-1.06198	0.288246	#N/A
MSTRG.491.1|663|u|NA|Supercontig_3.11_C_tropicalis_MYA-3404|ctrop	5.13986	0.0858841	0.947421	0.0906505	0.92777	0.951169
CTRG_06099|1728	1412.21	-1.01915	0.3899	-2.61389	0.00895182	0.0202647
CTRG_06100|1761	134.556	1.45191	0.417795	3.47517	0.000510525	0.00158189
MSTRG.494.1|406|u|NA|Supercontig_3.11_C_tropicalis_MYA-3404|ctrop	2.50046	-1.19657	1.17199	-1.02097	0.307267	0.406493
CTRG_06101|1728	316.146	-0.996117	0.441331	-2.25708	0.0240033	0.0478925
CTRG_06102|1587	516.716	3.38294	0.201318	16.8039	2.28321e-63	1.0087e-60
CTRG_06103|1779	3148.47	-0.803874	0.367735	-2.18601	0.0288146	0.0560272
MSTRG.498.1|508|x|CTRG_06103-T|Supercontig_3.11_C_tropicalis_MYA-3404|ctrop	5.57782	-0.585079	1.18333	-0.494436	0.620999	0.707954
MSTRG.499.1|268|u|NA|Supercontig_3.11_C_tropicalis_MYA-3404|ctrop	1.88258	-2.07741	1.6804	-1.23626	0.21636	0.305283
MSTRG.500.1|425|u|NA|Supercontig_3.11_C_tropicalis_MYA-3404|ctrop	2.29363	-0.750872	1.2212	-0.614865	0.538644	0.635203
MSTRG.501.1|855|u|NA|Supercontig_3.11_C_tropicalis_MYA-3404|ctrop	2.45641	-0.945639	1.42968	-0.661433	0.508335	0.606706
CTRG_06104|2115	2434.33	-0.312506	0.238833	-1.30847	0.190713	0.274729
CTRG_06105|2328	376.065	0.7301	0.388341	1.88005	0.0601014	0.104514
CTRG_06106|729	20.9839	-3.25475	0.623025	-5.2241	1.75003e-07	1.09056e-06
CTRG_06107|1152	22.5053	0.99607	0.71926	1.38485	0.166097	0.245399
CTRG_06108|495	245.223	0.259389	0.276015	0.939764	0.347339	0.448962
CTRG_06109|2322	1480.25	-0.400975	0.214439	-1.86988	0.0615007	0.106484
MSTRG.508.1|874|x|CTRG_06110-T|Supercontig_3.11_C_tropicalis_MYA-3404|ctrop	110.326	-0.479891	0.323696	-1.48254	0.138198	0.210915
CTRG_06110|1032	1477.57	-1.05966	0.265863	-3.98574	6.72688e-05	0.000250846
CTRG_06111|2250	557.794	-0.506522	0.202757	-2.49817	0.0124836	0.0272671
CTRG_06112|1440	627.969	-0.506808	0.138483	-3.6597	0.000252509	0.000834802
MSTRG.514.1|429|u|NA|Supercontig_3.11_C_tropicalis_MYA-3404|ctrop	3.67696	0.550855	1.19831	0.459694	0.645736	0.728666
CTRG_06113|1227	108915	-5.77295	0.41747	-13.8284	1.71756e-43	3.13417e-41
MSTRG.516.1|226|x|CTRG_06113-T|Supercontig_3.11_C_tropicalis_MYA-3404|ctrop	5.52081	-6.76589	1.69872	-3.98293	6.80699e-05	0.000253495
CTRG_06114|561	247.698	-0.251607	0.326403	-0.770848	0.440797	0.541888
CTRG_06115|2136	1269.98	-1.1534	0.177023	-6.51552	7.24384e-11	7.50677e-10
MSTRG.519.1|1062|u|NA|Supercontig_3.11_C_tropicalis_MYA-3404|ctrop	12.5094	1.52223	0.892437	1.7057	0.0880638	0.145058
MSTRG.521.1|1123|u|NA|Supercontig_3.11_C_tropicalis_MYA-3404|ctrop	34.3572	0.87787	0.646509	1.35786	0.174507	0.255574
MSTRG.522.1|955|u|NA|Supercontig_3.11_C_tropicalis_MYA-3404|ctrop	41.293	0.722811	0.887533	0.814405	0.415413	0.516665
MSTRG.523.1|396|u|NA|Supercontig_3.11_C_tropicalis_MYA-3404|ctrop	6.45967	-1.57509	0.979489	-1.60807	0.107819	0.171408
CTRG_06116|1578	4902.63	0.818597	0.39684	2.06279	0.0391326	0.0728497
CTRG_06117|1113	354.592	0.618531	0.310591	1.99147	0.0464294	0.0844299
CTRG_06118|1377	862.548	-0.504234	0.328132	-1.53668	0.124372	0.192651
CTRG_06119|2310	1108.97	-1.42706	0.189213	-7.54206	4.62604e-14	7.84463e-13
CTRG_06120|1584	7051.01	-0.679155	0.242164	-2.80453	0.00503902	0.012158
CTRG_06121|879	1067.23	0.143462	0.189011	0.759013	0.447845	0.54903
CTRG_06122|1071	1124.54	0.612591	0.14704	4.16615	3.09785e-05	0.000124359
CTRG_06123|1287	1063.8	0.549441	0.178125	3.08458	0.00203843	0.00542551
CTRG_06124|522	1647.53	-0.602025	0.234722	-2.56484	0.0103224	0.0230014
CTRG_06125|2223	1829.82	-1.02267	0.222642	-4.59333	4.36234e-06	2.09004e-05
MSTRG.534.1|513|x|CTRG_06125-T|Supercontig_3.11_C_tropicalis_MYA-3404|ctrop	36.5639	-0.602488	0.445788	-1.35151	0.176531	0.257974
CTRG_06126|1431	2584.21	-1.7776	0.576942	-3.08107	0.00206258	0.00548063
CTRG_06127|1038	1058.87	0.05941	0.196038	0.303053	0.761849	0.827398
CTRG_06128|1284	3.07783	0.0773536	1.33731	0.0578426	0.953874	0.968645
CTRG_06129|1323	18270.6	-0.104211	0.309546	-0.336659	0.736374	0.806514
MSTRG.542.1|212|x|CTRG_06129-T|Supercontig_3.11_C_tropicalis_MYA-3404|ctrop	0.468461	1.77114	2.62592	0.674481	0.500005	#N/A
CTRG_06130|1059	1.92415	-2.03629	1.63087	-1.24859	0.211814	0.299978
CTRG_06131|771	3427.41	0.609937	0.291184	2.09468	0.0361996	0.0682678
CTRG_06132|603	246.175	-1.56962	0.271183	-5.78805	7.12076e-09	5.6495e-08
CTRG_06133|942	1933.24	-1.08268	0.266452	-4.06333	4.8377e-05	0.000185423
CTRG_06134|495	1867.91	0.580151	0.26086	2.22399	0.026149	0.0514642
CTRG_06135|348	2922.94	0.407528	0.344462	1.18308	0.236776	0.328349
MSTRG.548.1|208|x|CTRG_06136-T|Supercontig_3.11_C_tropicalis_MYA-3404|ctrop	6.00477	0.0823824	0.88055	0.0935579	0.92546	0.949726
CTRG_06136|714	4926.4	-1.85729	0.512317	-3.62527	0.000288664	0.000942453
CTRG_06137|585	5356.85	-1.65244	0.199608	-8.27843	1.24806e-16	2.86235e-15
CTRG_06138|897	6362.23	-0.556807	0.575594	-0.967361	0.333363	0.434646
MSTRG.552.1|484|x|CTRG_06139-T|Supercontig_3.11_C_tropicalis_MYA-3404|ctrop	28.3273	2.2478	0.530851	4.23434	2.29219e-05	9.47816e-05
CTRG_06139|996	1712.5	-0.372112	0.10274	-3.62188	0.000292471	0.000954465
MSTRG.554.1|340|u|NA|Supercontig_3.11_C_tropicalis_MYA-3404|ctrop	8.61607	-0.46538	0.624016	-0.745781	0.4558	0.556267
CTRG_06140|1281	8244.03	1.65969	0.434286	3.82165	0.000132564	0.000466713
CTRG_06141|1368	968.605	-1.2128	0.559284	-2.16849	0.0301214	0.0582041
CTRG_06142|2736	1221.38	-0.231666	0.457763	-0.506083	0.612798	0.700508
CTRG_06143|3084	1117.53	-0.391786	0.1653	-2.37015	0.0177808	0.0371273
CTRG_06144|1377	5275.5	-1.90554	0.193192	-9.86347	5.9939e-23	2.73439e-21
CTRG_06145|1383	5772.38	-0.376789	0.476645	-0.790502	0.429235	0.530861
MSTRG.561.1|672|x|CTRG_06145-T|Supercontig_3.11_C_tropicalis_MYA-3404|ctrop	16.4924	-1.76716	0.963047	-1.83497	0.0665099	0.113936
CTRG_06146|1317	3087.44	-0.75326	0.13293	-5.6666	1.4566e-08	1.09755e-07
CTRG_06147|1788	6679.63	-1.61197	0.579943	-2.77954	0.00544362	0.0130319
CTRG_06148|573	425.222	-0.527674	0.460642	-1.14552	0.251995	0.345402
CTRG_06149|2298	3327.51	-2.34552	0.28071	-8.35566	6.50658e-17	1.56046e-15
MSTRG.566.1|553|x|CTRG_06150-T|Supercontig_3.11_C_tropicalis_MYA-3404|ctrop	131.268	0.0322231	0.364397	0.0884286	0.929536	0.95234
CTRG_06150|735	483.421	-1.84264	0.518734	-3.5522	0.000382028	0.00121376
MSTRG.568.1|251|x|CTRG_06150-T|Supercontig_3.11_C_tropicalis_MYA-3404|ctrop	52.1854	-0.816446	0.620109	-1.31662	0.187967	0.271238
CTRG_06151|468	1014.58	-0.680414	0.255413	-2.66398	0.00772222	0.0177444
CTRG_06152|1743	2728.31	-0.342593	0.212914	-1.60907	0.107602	0.171159
MSTRG.571.1|204|x|CTRG_06153-T|Supercontig_3.11_C_tropicalis_MYA-3404|ctrop	0.681756	-1.76596	2.39492	-0.737374	0.460895	#N/A
CTRG_06153|978	3969.03	-1.21632	0.581248	-2.09261	0.0363842	0.0685696
CTRG_06154|462	2398.01	0.160493	0.345277	0.464823	0.642058	0.725948
CTRG_06155|963	6550.61	0.420715	0.384443	1.09435	0.273802	0.369976
CTRG_06156|864	72.9547	-1.86696	0.451563	-4.13445	3.55813e-05	0.000140749
CTRG_06157|753	140.622	0.258447	0.392253	0.658877	0.509975	0.608404
MSTRG.578.1|312|x|CTRG_06158-T|Supercontig_3.12_C_tropicalis_MYA-3404|ctrop	0	#N/A	#N/A	#N/A	#N/A	#N/A
CTRG_06158|366	0	#N/A	#N/A	#N/A	#N/A	#N/A
MSTRG.580.1|720|x|CTRG_06158-T|Supercontig_3.12_C_tropicalis_MYA-3404|ctrop	44.0311	1.16898	0.657859	1.77695	0.0755761	0.127259
CTRG_06159|477	604.525	2.10732	0.540682	3.89753	9.71789e-05	0.000351452
CTRG_06160|690	900.241	1.14401	0.315456	3.62652	0.000287263	0.000938244
CTRG_06161|2463	3128.22	-1.00208	0.157958	-6.34398	2.23909e-10	2.17786e-09
CTRG_06162|1896	4440.27	-0.385049	0.162422	-2.37067	0.0177558	0.0370844
CTRG_06163|1506	1469.55	0.0129348	0.253584	0.051008	0.959319	0.972092
CTRG_06164|348	4906.64	0.521841	0.348029	1.49942	0.133765	0.205307
CTRG_06165|1836	990.053	2.26979	0.557687	4.07001	4.70107e-05	0.000180433
MSTRG.589.1|290|x|CTRG_06166-T|Supercontig_3.12_C_tropicalis_MYA-3404|ctrop	24.9033	3.91652	0.613029	6.38879	1.672e-10	1.64921e-09
CTRG_06166|1161	9340.81	-1.13371	0.135562	-8.36306	6.11128e-17	1.47408e-15
MSTRG.591.1|241|x|CTRG_06166-T|Supercontig_3.12_C_tropicalis_MYA-3404|ctrop	11.1595	3.40678	0.81192	4.19595	2.71727e-05	0.000110454
CTRG_06167|651	98.8145	0.4029	0.472107	0.85341	0.393432	0.495927
MSTRG.593.1|573|x|CTRG_06167-T|Supercontig_3.12_C_tropicalis_MYA-3404|ctrop	81.3271	0.636983	0.611497	1.04168	0.297561	0.396137
MSTRG.594.1|378|u|NA|Supercontig_3.12_C_tropicalis_MYA-3404|ctrop	1.03318	1.7996	1.54942	1.16147	0.245452	0.337925
MSTRG.595.1|713|u|NA|Supercontig_3.12_C_tropicalis_MYA-3404|ctrop	10.6476	3.30186	0.819907	4.02712	5.64646e-05	0.000213593
MSTRG.596.1|1345|u|NA|Supercontig_3.12_C_tropicalis_MYA-3404|ctrop	6.8027	1.91415	0.734405	2.6064	0.00914994	0.0206853
CTRG_06168|1899	9940.92	2.33292	0.46617	5.00445	5.60227e-07	3.16456e-06
CTRG_06169|1359	7216.11	-0.423342	0.223413	-1.89489	0.0581072	0.101657
CTRG_06170|1299	7670.97	0.204192	0.517153	0.394839	0.692961	0.769533
CTRG_06171|1368	4131.88	-1.56316	0.18593	-8.40727	4.1967e-17	1.03915e-15
CTRG_06172|1554	1771.36	-0.968796	0.21051	-4.60214	4.18181e-06	2.00928e-05
CTRG_06173|2793	1168.89	-0.484046	0.204347	-2.36875	0.0178484	0.0372592
CTRG_06174|1326	8746.97	-1.77185	0.218536	-8.10786	5.15205e-16	1.11748e-14
CTRG_06175|2490	603.085	-0.41754	0.156956	-2.66024	0.00780853	0.017928
CTRG_06176|393	1239.67	0.355013	0.248142	1.43069	0.15252	0.228413
MSTRG.607.1|542|u|NA|Supercontig_3.12_C_tropicalis_MYA-3404|ctrop	25.0364	2.58894	0.987307	2.62222	0.00873584	0.0198132
CTRG_06177|765	29713.2	2.24534	0.625231	3.59121	0.000329145	0.00106304
CTRG_06178|2103	3236.2	3.51379	0.510767	6.87944	6.00866e-12	7.29909e-11
CTRG_06179|354	1368.86	1.94897	0.281082	6.93383	4.09589e-12	5.04118e-11
MSTRG.611.1|242|x|CTRG_06180-T|Supercontig_3.12_C_tropicalis_MYA-3404|ctrop	2.33097	-1.67854	1.93374	-0.868028	0.385379	0.487767
CTRG_06180|615	289.352	-1.24693	0.267951	-4.65358	3.26213e-06	1.60883e-05
CTRG_06181|735	2664.08	1.44361	0.686458	2.10298	0.0354675	0.0670678
CTRG_06182|624	1181.76	1.50641	0.293325	5.13564	2.81181e-07	1.66919e-06
CTRG_06183|2010	397.675	-0.186388	0.24934	-0.747528	0.454745	0.555381
CTRG_06184|840	858.004	0.342355	0.207666	1.64859	0.0992326	0.16003
CTRG_06185|2928	741.928	-1.01911	0.409438	-2.48905	0.0128086	0.0278898
CTRG_06186|2577	2138.65	1.9041	0.521055	3.65431	0.000257876	0.000849533
CTRG_06187|591	108.379	0.622876	0.330523	1.88452	0.0594949	0.103675
CTRG_06188|627	102.025	-0.662381	0.395779	-1.67361	0.0942068	0.153319
CTRG_06189|1140	6882.63	0.393421	0.39677	0.991561	0.321412	0.421947
CTRG_06190|615	24134.2	0.407547	0.301331	1.35249	0.176219	0.257562
MSTRG.624.1|617|x|CTRG_06190-T|Supercontig_3.12_C_tropicalis_MYA-3404|ctrop	79.1102	1.52177	0.402986	3.77622	0.000159223	0.000550235
CTRG_06191|1473	881.974	-0.379099	0.241053	-1.57268	0.115793	0.182118
CTRG_06192|570	1662.39	-0.940207	0.385924	-2.43625	0.0148404	0.0317458
MSTRG.627.1|311|x|CTRG_06193-T|Supercontig_3.12_C_tropicalis_MYA-3404|ctrop	141.094	1.52747	0.511997	2.98336	0.00285099	0.00732065
CTRG_06193|1041	465.811	-0.226301	0.320595	-0.705878	0.480264	0.579715
CTRG_06194|1164	1071.03	0.358069	0.159825	2.24039	0.0250659	0.0496586
CTRG_06195|1044	1143.41	0.278388	0.184212	1.51124	0.130728	0.201382
CTRG_06196|903	2972.6	-1.37018	0.285413	-4.80068	1.58128e-06	8.30098e-06
CTRG_06197|1437	1853.01	-1.01525	0.345081	-2.94207	0.00326025	0.00823301
CTRG_06198|762	694.736	-1.38804	0.299767	-4.63038	3.64997e-06	1.78024e-05
CTRG_06199|2070	3563.35	-0.553854	0.260458	-2.12646	0.033465	0.0638421
CTRG_06200|390	12.9914	-1.35113	0.905743	-1.49173	0.135769	0.207813
MSTRG.637.1|480|u|NA|Supercontig_3.12_C_tropicalis_MYA-3404|ctrop	1.25108	-0.607138	1.88767	-0.321633	0.74773	0.816134
CTRG_06201|1470	96.697	2.46248	0.627947	3.92147	8.80088e-05	0.000319942
CTRG_06202|1305	108.59	2.42323	0.30673	7.90019	2.78474e-15	5.48712e-14
CTRG_06203|1767	49725.3	2.32327	0.285286	8.14365	3.8355e-16	8.36238e-15
MSTRG.642.1|318|u|NA|Supercontig_3.12_C_tropicalis_MYA-3404|ctrop	12.2192	5.4733	1.051	5.20772	1.91171e-07	1.179e-06
MSTRG.643.1|208|x|CTRG_06204-T|Supercontig_3.12_C_tropicalis_MYA-3404|ctrop	8.27077	2.04954	0.77284	2.65196	0.00800256	0.0183334
CTRG_06204|1110	9367.12	0.664903	0.423716	1.56922	0.116596	0.183142
MSTRG.645.1|406|u|NA|Supercontig_3.12_C_tropicalis_MYA-3404|ctrop	8.35001	1.08865	0.605338	1.79841	0.0721117	0.122062
CTRG_06205|861	0.174307	1.35334	4.70952	0.287362	0.773835	#N/A
MSTRG.647.1|997|x|CTRG_06206-T|Supercontig_3.12_C_tropicalis_MYA-3404|ctrop	22.2922	-0.2624	0.823376	-0.318689	0.749963	0.817589
CTRG_06206|2073	333.802	-1.91534	0.313521	-6.10911	1.00186e-09	8.95592e-09
CTRG_06207|405	676.547	2.01437	0.52622	3.828	0.000129188	0.000456592
CTRG_06208|2034	516.515	-0.779572	0.151728	-5.13796	2.77743e-07	1.65228e-06
MSTRG.651.1|265|u|NA|Supercontig_3.12_C_tropicalis_MYA-3404|ctrop	22.6084	-0.693623	0.645288	-1.0749	0.282418	0.379238
CTRG_06209|1710	1316.14	-1.70683	0.297258	-5.74193	9.36044e-09	7.31579e-08
CTRG_06210|870	2611.49	0.136605	0.213885	0.638686	0.523027	0.620711
MSTRG.654.1|215|x|CTRG_06211-T|Supercontig_3.12_C_tropicalis_MYA-3404|ctrop	0.0479476	-0.424563	4.69276	-0.0904719	0.927912	#N/A
CTRG_06211|987	4098.4	0.925581	0.442496	2.09173	0.0364628	0.0686561
CTRG_06212|1776	705.068	-3.60964	0.494431	-7.30058	2.86527e-13	4.31797e-12
CTRG_06213|1713	9.05725	-2.46048	0.72194	-3.40815	0.000654042	0.00198483
CTRG_06214|2277	588.999	-0.423354	0.43711	-0.96853	0.33278	0.433952
CTRG_06215|1203	254.975	-0.692363	0.408848	-1.69345	0.0903697	0.148012
CTRG_06216|1239	930.907	-1.04573	0.177385	-5.89527	3.74077e-09	3.08145e-08
CTRG_06217|1470	446.856	0.13264	0.192341	0.689611	0.490439	0.589791
CTRG_06218|693	1397.27	-0.464783	0.220123	-2.11148	0.0347314	0.0659018
CTRG_06219|2721	2.65704	-3.41135	1.46902	-2.3222	0.0202221	0.0414415
MSTRG.665.1|1122|u|NA|Supercontig_3.12_C_tropicalis_MYA-3404|ctrop	72.6499	-0.291287	0.367762	-0.792055	0.428329	0.530059
MSTRG.666.1|205|u|NA|Supercontig_3.12_C_tropicalis_MYA-3404|ctrop	2.91365	-0.573453	1.1813	-0.485444	0.627361	0.713463
MSTRG.667.1|467|u|NA|Supercontig_3.12_C_tropicalis_MYA-3404|ctrop	55.811	0.337913	0.338963	0.996903	0.318812	0.419189
CTRG_06220|1350	1591	-0.0176316	0.300791	-0.0586176	0.953257	0.968252
MSTRG.670.1|240|x|CTRG_06221-T|Supercontig_3.12_C_tropicalis_MYA-3404|ctrop	1.44624	-0.994313	1.53149	-0.649245	0.51618	0.614323
CTRG_06221|378	881.907	0.336718	0.358773	0.938526	0.347974	0.449576
MSTRG.672.1|389|x|CTRG_06221-T|Supercontig_3.12_C_tropicalis_MYA-3404|ctrop	6.43103	-1.06485	0.752441	-1.4152	0.15701	0.23399
CTRG_06222|987	13.1125	4.21587	0.915231	4.60635	4.09804e-06	1.97242e-05
MSTRG.674.1|955|u|NA|Supercontig_3.12_C_tropicalis_MYA-3404|ctrop	10.5916	4.49106	0.868925	5.16852	2.35954e-07	1.42284e-06
MSTRG.675.1|699|u|NA|Supercontig_3.12_C_tropicalis_MYA-3404|ctrop	5.13815	3.92684	1.26943	3.09339	0.00197886	0.00528662
CTRG_06223|1362	386.459	3.91133	0.291918	13.3987	6.15108e-41	9.38766e-39
CTRG_06224|519	2468.64	-2.21371	0.503026	-4.40078	1.0786e-05	4.79545e-05
MSTRG.678.1|1871|u|NA|Supercontig_3.13_C_tropicalis_MYA-3404|ctrop	56.9654	-1.5533	0.717753	-2.16412	0.0304554	0.0587684
MSTRG.679.1|206|u|NA|Supercontig_3.13_C_tropicalis_MYA-3404|ctrop	3.18567	-0.0428576	0.892528	-0.0480183	0.961702	0.973835
MSTRG.680.1|450|u|NA|Supercontig_3.13_C_tropicalis_MYA-3404|ctrop	3.17078	-1.6272	1.67765	-0.969927	0.332083	0.433246
MSTRG.681.1|743|u|NA|Supercontig_3.13_C_tropicalis_MYA-3404|ctrop	11.1102	-0.645976	0.603256	-1.07082	0.284252	0.381212
MSTRG.682.1|318|u|NA|Supercontig_3.13_C_tropicalis_MYA-3404|ctrop	46.9283	0.665951	0.37888	1.75768	0.0788016	0.131818
CTRG_06225|2319	1746.84	0.0880504	0.275511	0.319589	0.74928	0.817024
MSTRG.684.1|857|u|NA|Supercontig_3.13_C_tropicalis_MYA-3404|ctrop	18.5364	4.71976	0.728442	6.47926	9.21766e-11	9.40134e-10
CTRG_06226|1308	582.71	-1.89276	0.425162	-4.45184	8.51359e-06	3.86287e-05
CTRG_06227|1668	38.5009	-3.1036	0.432563	-7.17492	7.23481e-13	9.9796e-12
MSTRG.689.1|313|u|NA|Supercontig_3.13_C_tropicalis_MYA-3404|ctrop	1.46956	-1.70478	1.59575	-1.06832	0.285374	0.38229
CTRG_06228|987	280.946	-0.711404	0.305469	-2.32889	0.0198648	0.0407889
CTRG_06229|540	193.086	-0.74743	0.426652	-1.75185	0.0798002	0.133222
CTRG_06230|666	557.875	0.215013	0.182683	1.17698	0.239205	0.330843
CTRG_06231|603	355.982	-0.689582	0.253941	-2.71552	0.00661722	0.0154678
CTRG_06232|534	8092.81	0.128504	0.402006	0.319658	0.749228	0.817024
CTRG_06233|2109	2422.46	0.358001	0.290524	1.23226	0.217852	0.306924
CTRG_06234|837	784.123	-0.139778	0.5174	-0.270155	0.787041	0.848064
CTRG_06235|384	0.143703	0	4.71161	0	1	#N/A
CTRG_06236|1674	1351.83	-0.313952	0.159772	-1.965	0.0494141	0.0889899
CTRG_06237|1281	2880.68	-2.14689	0.187357	-11.4588	2.12379e-30	1.65066e-28
CTRG_06238|2847	1305.92	-1.69645	0.230169	-7.37046	1.7004e-13	2.65301e-12
CTRG_06239|447	968.82	-0.670998	0.327011	-2.05191	0.0401782	0.0744823
CTRG_06240|2187	0.022136	0	4.71161	0	1	#N/A
CTRG_06241|1317	0.0589628	0	4.71161	0	1	#N/A
MSTRG.705.1|808|u|NA|Supercontig_3.15_C_tropicalis_MYA-3404|ctrop	0.278677	-2.24351	4.63822	-0.483699	0.628599	#N/A
MSTRG.706.1|823|u|NA|Supercontig_3.15_C_tropicalis_MYA-3404|ctrop	0.296445	0.568031	4.28261	0.132637	0.894481	#N/A
CTRG_06242|2244	1435.56	1.29801	0.529193	2.45281	0.0141746	0.0304769
MSTRG.708.1|1204|u|NA|Supercontig_3.15_C_tropicalis_MYA-3404|ctrop	19.1848	-0.0369272	0.573712	-0.0643654	0.948679	0.965355
CTRG_06243|2046	1996.77	1.59349	0.394004	4.04435	5.24688e-05	0.00019992
MSTRG.711.1|618|u|NA|Supercontig_3.15_C_tropicalis_MYA-3404|ctrop	12.5462	2.1135	0.803889	2.6291	0.00856112	0.0194432
MSTRG.712.1|2337|u|NA|Supercontig_3.16_C_tropicalis_MYA-3404|ctrop	0.905983	-3.1567	3.159	-0.999273	0.317662	#N/A
[truncated: 8,164 more rows]

## Sheet: res_ctrop_0_24c
genes	baseMean	log2FoldChange	lfcSE	stat	pvalue	padj
[truncated: 8,813 more rows]

[truncated: 2 more sheets: res_ctrop_lrt, infection_specific_lncRNAs]
