# Supplementary material for: The long non-coding RNA landscape of Candida yeast pathogens
Source: Nat Commun. 2021 Dec 16;12:7317. doi: 10.1038/s41467-021-27635-4 (PMC8677757; doi:10.1038/s41467-021-27635-4)
Supplement: Supplementary file 12 — Supplementary Data 10 [file 41467_2021_27635_MOESM12_ESM.xlsx]

## Sheet: Sheets_and_descriptions
Supplementary Data 10: Results of differential expression analysis of C. parapsilosis lncRNAs during the course of epithelial cell infection.
Data_sheets	Description
res_cpar_0_3	C. parapsilosis at 3 hpi compared to 0 h control
res_cpar_0_12	C. parapsilosis at 12 hpi compared to 0 h control
res_cpar_0_24	C. parapsilosis at 24 hpi compared to 0 h control
res_cpar_0_24c	C. parapsilosis at 24 h control compared to 0 h control
res_cpar_lrt	LRT test for C. parapsilosis samples (differential expression at any time point)
infection_specific_lncRNAs	Infection-specific DE lncRNAs in C. parapsilosis (DE exclusively during infection)

## Sheet: res_cpar_0_3
genes	baseMean	log2FoldChange	lfcSE	stat	pvalue	padj
MSTRG.1.1|779|u|NA|Contig005504_C_parapsilosis_CDC317|cpar	8.6813	1.60094	0.985153	1.62507	0.104148	0.177314
CPAR2_600010|2208	1682.29	-0.265157	0.157357	-1.68507	0.0919749	0.160599
MSTRG.3.1|432|x|CPAR2_600020-T|Contig005504_C_parapsilosis_CDC317|cpar	3.68085	1.3322	1.3356	0.997453	0.318545	0.436148
CPAR2_600020|2919	93742.8	0.181123	0.223944	0.808789	0.418636	0.537933
MSTRG.5.1|257|u|NA|Contig005504_C_parapsilosis_CDC317|cpar	4928.06	0.879616	0.282212	3.11687	0.00182784	0.00523667
MSTRG.6.1|231|u|NA|Contig005504_C_parapsilosis_CDC317|cpar	0.652024	0.0842422	2.79765	0.0301118	0.975978	#N/A
CPAR2_600030|2451	1380.09	-0.220905	0.156934	-1.40763	0.159242	0.252339
CPAR2_600040|1530	2885.18	-0.51417	0.252835	-2.03362	0.0419902	0.0833516
CPAR2_600050|1002	1504.91	0.129138	0.136855	0.943614	0.345367	0.464938
CPAR2_600060|1143	2515.63	-0.154698	0.17834	-0.867436	0.385703	0.505134
CPAR2_600070|1902	13136.4	-1.32457	0.160977	-8.22833	1.8984e-16	2.95149e-15
MSTRG.12.1|203|u|NA|Contig005504_C_parapsilosis_CDC317|cpar	3.58998	-3.98334	1.51065	-2.63685	0.00836807	0.0204683
CPAR2_600080|2745	3201.92	-1.99183	0.137605	-14.475	1.74348e-47	2.00521e-45
MSTRG.14.1|2927|x|CPAR2_600080-T|Contig005504_C_parapsilosis_CDC317|cpar	167.419	-1.18498	0.263413	-4.49857	6.84134e-06	3.17873e-05
CPAR2_600090|2028	908.77	-0.672713	0.158031	-4.25683	2.07345e-05	8.91182e-05
CPAR2_600100|1824	1997.03	-0.152914	0.221448	-0.690519	0.489868	0.60503
CPAR2_600110|2442	3177.98	-0.680097	0.321029	-2.11849	0.0341335	0.0700427
MSTRG.19.1|2516|x|CPAR2_600120-T|Contig005504_C_parapsilosis_CDC317|cpar	852.503	0.0630635	0.134059	0.470416	0.638058	0.731213
CPAR2_600120|1011	2904.53	0.395666	0.170182	2.32497	0.0200738	0.0442653
CPAR2_600130|2184	2122.36	0.378897	0.12982	2.91865	0.00351553	0.00944533
CPAR2_600140|1224	1307.56	-0.0208427	0.140018	-0.148858	0.881666	0.920373
CPAR2_600150|780	359.831	-1.54001	0.230913	-6.66922	2.57171e-11	2.46482e-10
MSTRG.25.1|830|x|CPAR2_600150-T|Contig005504_C_parapsilosis_CDC317|cpar	21.7841	0.202195	0.40618	0.497796	0.618628	0.716677
CPAR2_600160|780	328.796	-3.3361	0.325778	-10.2404	1.30686e-24	3.71288e-23
MSTRG.27.1|676|x|CPAR2_600170-T|Contig005504_C_parapsilosis_CDC317|cpar	1.27635	-0.0794684	2.29947	-0.0345594	0.972431	0.985308
CPAR2_600170|3054	740.271	-0.17487	0.171404	-1.02022	0.307622	0.424925
MSTRG.29.1|397|x|CPAR2_600170-T|Contig005504_C_parapsilosis_CDC317|cpar	0.325541	-2.58152	4.57902	-0.563771	0.57291	#N/A
MSTRG.31.1|1042|x|CPAR2_600180-T|Contig005504_C_parapsilosis_CDC317|cpar	1.72275	1.40988	1.77334	0.795042	0.426589	0.546405
CPAR2_600180|1083	797.996	-0.669676	0.18645	-3.59173	0.000328495	0.00110416
CPAR2_600190|2070	4463.91	-0.792022	0.113127	-7.00118	2.53808e-12	2.71925e-11
MSTRG.35.1|568|x|CPAR2_600200-T|Contig005504_C_parapsilosis_CDC317|cpar	3.82152	-0.397112	1.03853	-0.382378	0.702181	0.781546
CPAR2_600200|2343	2276.08	0.748182	0.138976	5.38355	7.30328e-08	4.51829e-07
CPAR2_600210|345	12209.2	0.892347	0.277485	3.21584	0.00130063	0.00386905
CPAR2_600220|2712	2232.57	-0.161054	0.203968	-0.789604	0.429759	0.549562
CPAR2_600230|1026	403.593	0.408032	0.168202	2.42584	0.0152728	0.0347378
MSTRG.40.1|2043|x|CPAR2_600230-T|Contig005504_C_parapsilosis_CDC317|cpar	1307.12	-1.07921	0.14127	-7.63936	2.183e-14	2.85465e-13
MSTRG.41.1|2154|x|CPAR2_600240-T|Contig005504_C_parapsilosis_CDC317|cpar	226.615	-0.130043	0.181747	-0.715518	0.474289	0.591452
CPAR2_600240|1428	1648.2	1.43397	0.174418	8.22144	2.0108e-16	3.11103e-15
MSTRG.43.1|283|x|CPAR2_600240-T|Contig005504_C_parapsilosis_CDC317|cpar	0.0889326	1.3819	5.10037	0.270941	0.786436	#N/A
MSTRG.44.1|1027|x|CPAR2_600250-T|Contig005504_C_parapsilosis_CDC317|cpar	18.5399	-1.08172	0.581909	-1.85892	0.0630387	0.11774
CPAR2_600250|1050	12740.3	0.559588	0.134895	4.14832	3.34923e-05	0.000138586
CPAR2_600260|2010	5217.12	-0.568933	0.111142	-5.11896	3.07232e-07	1.74678e-06
MSTRG.47.1|1217|x|CPAR2_600260-T|Contig005504_C_parapsilosis_CDC317|cpar	10.6637	0.54442	1.05429	0.516384	0.605586	0.706283
MSTRG.49.1|395|u|NA|Contig005504_C_parapsilosis_CDC317|cpar	3.75639	-2.53857	1.21509	-2.08921	0.0366888	0.0743432
CPAR2_600270|888	1120.59	-1.07541	0.239583	-4.48865	7.16756e-06	3.32282e-05
CPAR2_600280|825	573.23	0.397646	0.224723	1.76949	0.0768117	0.138479
MSTRG.52.1|522|x|CPAR2_600280-T|Contig005504_C_parapsilosis_CDC317|cpar	5.11271	-0.857467	1.05585	-0.812114	0.416726	0.535911
CPAR2_600290|1725	36.1473	-0.835273	0.455269	-1.83468	0.066553	0.123266
CPAR2_600300|2082	865.595	0.34988	0.17323	2.01974	0.0434105	0.0857254
CPAR2_600310|321	2042.8	-0.282363	0.226784	-1.24508	0.213104	0.317262
CPAR2_600320|1548	3874.05	0.102657	0.176806	0.580619	0.561497	0.667421
MSTRG.58.1|260|x|CPAR2_600320-T|Contig005504_C_parapsilosis_CDC317|cpar	0.543523	-1.72237	2.96526	-0.58085	0.561342	#N/A
CPAR2_600330|678	6293.63	-0.038856	0.156102	-0.248914	0.803427	0.862228
MSTRG.60.1|267|x|CPAR2_600340-T|Contig005504_C_parapsilosis_CDC317|cpar	0.655695	-0.996817	2.64367	-0.377058	0.706131	#N/A
CPAR2_600340|5877	3757.38	0.614625	0.150438	4.08556	4.39702e-05	0.000177931
MSTRG.62.1|1026|x|CPAR2_600340-T|Contig005504_C_parapsilosis_CDC317|cpar	0.092614	1.3819	5.10037	0.270941	0.786436	#N/A
CPAR2_600350|702	1169.71	0.350642	0.242425	1.44639	0.148067	0.237914
MSTRG.64.1|255|x|CPAR2_600360-T|Contig005504_C_parapsilosis_CDC317|cpar	1.68858	-3.25561	1.74797	-1.86251	0.0625315	0.116976
CPAR2_600360|1887	4114.49	1.71082	0.103203	16.5773	1.0164e-61	1.98011e-59
MSTRG.66.1|339|x|CPAR2_600370-T|Contig005504_C_parapsilosis_CDC317|cpar	17.8096	0.325994	0.605133	0.538715	0.590083	0.692858
CPAR2_600370|252	15075.9	-0.439857	0.254294	-1.72971	0.0836814	0.148979
MSTRG.68.1|334|x|CPAR2_600380-T|Contig005504_C_parapsilosis_CDC317|cpar	1.21169	2.46853	2.1236	1.16243	0.245062	0.355311
CPAR2_600380|765	348.92	0.453151	0.169402	2.67501	0.00747273	0.0185285
MSTRG.70.1|663|x|CPAR2_600390-T|Contig005504_C_parapsilosis_CDC317|cpar	24.8003	1.22494	0.470711	2.60232	0.00925953	0.0224116
CPAR2_600390|1251	28.6578	-0.500038	0.878751	-0.569033	0.569334	0.674887
MSTRG.72.1|1367|x|CPAR2_600390-T|Contig005504_C_parapsilosis_CDC317|cpar	83.9992	0.683727	0.297654	2.29706	0.0216156	0.0471641
MSTRG.73.1|1547|x|CPAR2_600400-T|Contig005504_C_parapsilosis_CDC317|cpar	7.07624	1.30991	0.759488	1.72472	0.0845771	0.150163
CPAR2_600400|1152	9671.69	-1.22959	0.134129	-9.16726	4.85202e-20	1.0113e-18
MSTRG.75.1|743|x|CPAR2_600410-T|Contig005504_C_parapsilosis_CDC317|cpar	51.567	1.10232	0.39518	2.78941	0.00528046	0.0135832
CPAR2_600410|2154	4192.92	0.601408	0.150989	3.98313	6.80144e-05	0.000265223
MSTRG.78.1|950|x|CPAR2_600420-T|Contig005504_C_parapsilosis_CDC317|cpar	13.9716	0.679121	0.644186	1.05423	0.291777	0.408522
CPAR2_600420|226	1232.04	0.349936	0.171096	2.04527	0.0408285	0.0813672
MSTRG.80.1|3988|u|NA|Contig005504_C_parapsilosis_CDC317|cpar	63.3865	-1.29874	0.288596	-4.5002	6.78885e-06	3.1582e-05
CPAR2_600430|4290	599.886	-1.1613	0.191325	-6.06977	1.2809e-09	1.0198e-08
MSTRG.81.1|1398|u|NA|Contig005504_C_parapsilosis_CDC317|cpar	29.7705	-1.69325	0.53409	-3.17035	0.00152256	0.00445566
CPAR2_600440|3477	342.517	-0.922402	0.235755	-3.91255	9.13274e-05	0.000346921
MSTRG.82.1|734|u|NA|Contig005504_C_parapsilosis_CDC317|cpar	23.646	2.65908	0.569219	4.67145	2.99077e-06	1.46485e-05
MSTRG.84.1|307|u|NA|Contig005504_C_parapsilosis_CDC317|cpar	2.48509	0.613754	1.25302	0.48982	0.624262	0.720448
CPAR2_600450|1704	18086.4	1.15963	0.18671	6.21086	5.2695e-10	4.38941e-09
MSTRG.86.1|1458|x|CPAR2_600450-T|Contig005504_C_parapsilosis_CDC317|cpar	381.755	-3.25744	0.167575	-19.4387	3.63518e-84	1.33467e-81
MSTRG.88.1|1711|u|NA|Contig005504_C_parapsilosis_CDC317|cpar	42.6647	1.02664	0.349767	2.93521	0.00333319	0.00900867
MSTRG.89.1|1478|u|NA|Contig005504_C_parapsilosis_CDC317|cpar	87.289	1.00484	0.273427	3.67498	0.000237868	0.000823308
MSTRG.90.1|871|u|NA|Contig005504_C_parapsilosis_CDC317|cpar	0.97808	-0.232731	1.86262	-0.124948	0.900565	0.933969
MSTRG.91.1|278|x|CPAR2_600460-T|Contig005504_C_parapsilosis_CDC317|cpar	0.812679	-2.63211	2.48255	-1.06025	0.289033	0.405506
CPAR2_600460|1704	12872	1.71235	0.126616	13.524	1.12935e-41	9.2143e-40
MSTRG.93.1|492|x|CPAR2_600460-T|Contig005504_C_parapsilosis_CDC317|cpar	19.2209	1.20694	0.535215	2.25506	0.0241296	0.051797
CPAR2_600470|1815	2014.66	-0.123956	0.20219	-0.613066	0.539833	0.650572
MSTRG.97.1|366|x|CPAR2_600480-T|Contig005504_C_parapsilosis_CDC317|cpar	39.546	-2.02656	0.605295	-3.34806	0.000813803	0.00253875
CPAR2_600480|1413	21488.3	1.47538	0.128845	11.4508	2.33034e-30	9.63004e-29
MSTRG.99.1|558|x|CPAR2_600490-T|Contig005504_C_parapsilosis_CDC317|cpar	9.27437	2.16122	0.761455	2.83828	0.0045357	0.0118624
CPAR2_600490|1023	3507.09	0.155232	0.106984	1.45098	0.146784	0.236331
MSTRG.101.1|270|x|CPAR2_600490-T|Contig005504_C_parapsilosis_CDC317|cpar	6.69671	2.54824	0.950488	2.68098	0.00734063	0.0182389
MSTRG.102.1|439|x|CPAR2_600500-T|Contig005504_C_parapsilosis_CDC317|cpar	1.40218	-0.123834	1.64798	-0.0751428	0.940101	0.961969
CPAR2_600500|3009	922.535	-0.30175	0.165197	-1.8266	0.0677593	0.125136
CPAR2_600510|1899	1160.41	-0.778817	0.17283	-4.50625	6.59827e-06	3.07404e-05
CPAR2_600520|1407	2273.29	0.467405	0.10798	4.32864	1.50033e-05	6.59702e-05
MSTRG.106.1|683|x|CPAR2_600530-T|Contig005504_C_parapsilosis_CDC317|cpar	10.272	0.338317	0.90079	0.375578	0.707231	0.78594
CPAR2_600530|2049	6638.45	-0.198426	0.152308	-1.3028	0.192645	0.293252
CPAR2_600540|1878	555.934	-0.46045	0.417637	-1.10251	0.270239	0.383867
MSTRG.110.1|1525|x|CPAR2_600560-T|Contig005504_C_parapsilosis_CDC317|cpar	12.753	0.15101	0.525217	0.28752	0.773715	0.840259
CPAR2_600560|714	3448.93	0.619231	0.141393	4.37951	1.18949e-05	5.2961e-05
MSTRG.112.1|563|u|NA|Contig005504_C_parapsilosis_CDC317|cpar	11.9942	-0.20215	0.590731	-0.342203	0.732198	0.805806
MSTRG.113.1|537|u|NA|Contig005504_C_parapsilosis_CDC317|cpar	1.05959	-0.359208	1.89929	-0.189127	0.849993	0.898266
CPAR2_600570|1908	1344.99	0.574209	0.135103	4.25014	2.13637e-05	9.14518e-05
CPAR2_600580|1443	1960.79	-0.124314	0.189815	-0.654921	0.512519	0.6254
CPAR2_600590|465	156.242	-1.23266	0.211542	-5.82701	5.64286e-09	4.13088e-08
MSTRG.119.1|322|x|CPAR2_600600-T|Contig005504_C_parapsilosis_CDC317|cpar	12.4683	0.422899	0.636639	0.664268	0.506519	0.620814
CPAR2_600600|561	539.815	-1.11327	0.144085	-7.7265	1.10545e-14	1.4842e-13
CPAR2_600610|1956	2923.14	-0.184494	0.160402	-1.1502	0.250061	0.360992
MSTRG.122.1|2562|x|CPAR2_600620-T|Contig005504_C_parapsilosis_CDC317|cpar	40.5331	0.264031	0.322453	0.81882	0.412889	0.532267
CPAR2_600620|3741	1486.55	-0.134661	0.256684	-0.524617	0.599849	0.701564
CPAR2_600630|2757	1738.24	0.0430272	0.146871	0.292959	0.769553	0.837041
CPAR2_600640|1359	18.149	1.12766	0.577833	1.95153	0.0509937	0.0983207
MSTRG.126.1|2085|x|CPAR2_600650-T|Contig005504_C_parapsilosis_CDC317|cpar	3289.1	0.562585	0.157574	3.57028	0.000356598	0.00118899
MSTRG.127.1|1499|u|NA|Contig005504_C_parapsilosis_CDC317|cpar	30.169	-2.54929	0.70908	-3.59521	0.00032413	0.00109102
CPAR2_600650|3189	13931.4	1.48997	0.180287	8.26446	1.40327e-16	2.24007e-15
CPAR2_600660|1365	2272.58	2.21822	0.216039	10.2677	9.85483e-25	2.84212e-23
MSTRG.130.1|238|x|CPAR2_600660-T|Contig005504_C_parapsilosis_CDC317|cpar	0.338442	-0.999497	3.46607	-0.288366	0.773067	#N/A
MSTRG.132.1|1137|u|NA|Contig005504_C_parapsilosis_CDC317|cpar	77.2174	-0.421922	0.40443	-1.04325	0.296831	0.413904
MSTRG.133.1|420|x|CPAR2_600670-T|Contig005504_C_parapsilosis_CDC317|cpar	4.03743	2.45518	1.15607	2.12373	0.033693	0.0692131
CPAR2_600670|2877	2380.27	-0.0597172	0.205312	-0.29086	0.771158	0.83855
CPAR2_600680|1152	1164.06	-0.208265	0.102963	-2.02272	0.0431019	0.0852218
CPAR2_600690|1752	1815.31	0.166939	0.141754	1.17766	0.238932	0.348221
CPAR2_600710|1197	201.055	-0.992931	0.206797	-4.80147	1.57501e-06	8.05306e-06
MSTRG.139.1|418|u|NA|Contig005504_C_parapsilosis_CDC317|cpar	0.131678	0	5.10037	0	1	#N/A
MSTRG.140.1|2657|u|NA|Contig005504_C_parapsilosis_CDC317|cpar	229.093	0.583007	0.284448	2.04961	0.0404023	0.0806862
MSTRG.141.1|2095|u|NA|Contig005504_C_parapsilosis_CDC317|cpar	271.532	0.177367	0.398239	0.445378	0.656047	0.74493
CPAR2_600730|4260	1308.07	0.0930393	0.127106	0.731982	0.464179	0.582115
MSTRG.143.1|421|x|CPAR2_600730-T|Contig005504_C_parapsilosis_CDC317|cpar	0.663877	2.09768	3.15648	0.664564	0.50633	#N/A
MSTRG.144.1|1199|u|NA|Contig005504_C_parapsilosis_CDC317|cpar	332.124	1.31726	0.196125	6.71643	1.86232e-11	1.81405e-10
CPAR2_600740|1836	1507.89	0.15163	0.154137	0.983736	0.325245	0.443542
MSTRG.146.1|1436|u|NA|Contig005504_C_parapsilosis_CDC317|cpar	22.8755	-1.14827	0.544102	-2.1104	0.034824	0.0712603
MSTRG.149.1|440|x|CPAR2_600750-T|Contig005504_C_parapsilosis_CDC317|cpar	0.272946	-0.0356481	4.22041	-0.00844659	0.993261	#N/A
CPAR2_600750|4506	3074.7	-0.22359	0.173367	-1.28969	0.197159	0.298037
CPAR2_600760|1824	6218.33	0.168187	0.125513	1.33999	0.180249	0.278423
MSTRG.152.1|222|x|CPAR2_600760-T|Contig005504_C_parapsilosis_CDC317|cpar	0.392737	0	3.06382	0	1	#N/A
CPAR2_600770|915	2367.63	0.329464	0.114886	2.86776	0.00413388	0.0108981
MSTRG.154.1|810|x|CPAR2_600770-T|Contig005504_C_parapsilosis_CDC317|cpar	174.678	0.475848	0.411383	1.1567	0.247393	0.357875
MSTRG.156.1|2213|u|NA|Contig005504_C_parapsilosis_CDC317|cpar	111.821	-0.624418	0.278916	-2.23873	0.0251732	0.0537833
MSTRG.157.1|295|u|NA|Contig005504_C_parapsilosis_CDC317|cpar	1.76569	0.614219	1.45947	0.42085	0.673864	0.758306
MSTRG.158.1|337|u|NA|Contig005504_C_parapsilosis_CDC317|cpar	0.496747	0	3.60782	0	1	#N/A
CPAR2_600780|926	1353.79	0.460037	0.197438	2.33003	0.0198045	0.0437423
CPAR2_600790|324	11810.4	0.0678544	0.23813	0.284947	0.775685	0.841824
CPAR2_600800|951	1916.86	0.482173	0.12113	3.98063	6.8732e-05	0.000267584
CPAR2_600810|1944	1357	0.307534	0.0878319	3.5014	0.000462822	0.00151046
CPAR2_600820|4632	2876.59	0.198621	0.16301	1.21845	0.223052	0.329452
CPAR2_600830|2097	2204.93	-0.183024	0.153797	-1.19004	0.234031	0.34267
CPAR2_600840|1536	1096.24	0.0939171	0.200037	0.469499	0.638713	0.731775
CPAR2_600850|1947	1466.16	-0.185566	0.128182	-1.44768	0.147707	0.237536
CPAR2_600860|507	503.76	0.392743	0.156843	2.50406	0.0122778	0.0287195
CPAR2_600870|1581	1406.23	-3.07971	0.19554	-15.7498	6.89077e-56	1.15402e-53
MSTRG.172.1|1927|x|CPAR2_600880-T|Contig005504_C_parapsilosis_CDC317|cpar	31.1915	-0.676443	0.604892	-1.11829	0.263445	0.376586
CPAR2_tA(UGC)1|73	0.0591314	0	5.10037	0	1	#N/A
CPAR2_600880|2523	2906.08	-1.1185	0.199829	-5.59731	2.17708e-08	1.46976e-07
MSTRG.177.1|620|x|CPAR2_600890-T|Contig005504_C_parapsilosis_CDC317|cpar	11.5893	0.806211	0.765649	1.05298	0.292352	0.409147
CPAR2_600890|612	1116.36	0.317078	0.109193	2.90383	0.00368632	0.00984877
CPAR2_600900|1128	8808.03	0.927592	0.102472	9.05217	1.40161e-19	2.81679e-18
MSTRG.180.1|445|x|CPAR2_600900-T|Contig005504_C_parapsilosis_CDC317|cpar	10.4942	1.74015	0.663456	2.62285	0.0087197	0.0212126
CPAR2_600910|972	6.1062	0.518894	1.1284	0.459848	0.645625	0.737394
MSTRG.183.1|993|x|CPAR2_600920-T|Contig005504_C_parapsilosis_CDC317|cpar	4.18415	-4.57094	1.39925	-3.2667	0.0010881	0.00329737
CPAR2_600920|2094	42.7354	-0.984063	0.351882	-2.79657	0.00516477	0.0133179
CPAR2_600930|2157	4473.91	-2.81315	0.217621	-12.9268	3.17566e-38	2.00761e-36
MSTRG.186.1|3491|x|CPAR2_600930-T|Contig005504_C_parapsilosis_CDC317|cpar	573.998	-3.89644	0.844835	-4.61207	3.98669e-06	1.91723e-05
CPAR2_600940|1488	353.278	-1.6321	0.196951	-8.28685	1.16283e-16	1.86248e-15
MSTRG.189.1|1249|x|CPAR2_600940-T|Contig005504_C_parapsilosis_CDC317|cpar	23.9687	-1.14211	0.4036	-2.8298	0.00465769	0.0121482
MSTRG.191.1|760|x|CPAR2_600950-T|Contig005504_C_parapsilosis_CDC317|cpar	9.75193	-3.20938	1.37915	-2.32706	0.0199618	0.0440591
CPAR2_600950|1974	1534.97	-0.76177	0.141491	-5.38387	7.29025e-08	4.51608e-07
MSTRG.193.1|246|u|NA|Contig005504_C_parapsilosis_CDC317|cpar	98.2061	-0.225437	0.313335	-0.719476	0.471848	0.589085
MSTRG.194.1|312|u|NA|Contig005504_C_parapsilosis_CDC317|cpar	1.91345	-1.22015	1.37095	-0.890004	0.373464	0.492965
CPAR2_600960|1905	1562.97	-0.416815	0.149232	-2.79307	0.00522099	0.013452
CPAR2_600970|2169	400.697	0.424981	0.224557	1.89253	0.0584201	0.110694
MSTRG.198.1|577|x|CPAR2_600970-T|Contig005504_C_parapsilosis_CDC317|cpar	78.7064	-0.904678	0.275256	-3.28668	0.00101377	0.00309777
MSTRG.199.1|1911|x|CPAR2_600980-T|Contig005504_C_parapsilosis_CDC317|cpar	12.7361	-0.920212	0.514427	-1.78881	0.0736453	0.133628
MSTRG.200.1|618|u|NA|Contig005504_C_parapsilosis_CDC317|cpar	0.291011	-0.997584	4.14975	-0.240396	0.810023	#N/A
CPAR2_600980|1472	7847	0.985991	0.175781	5.6092	2.03265e-08	1.37712e-07
MSTRG.202.1|342|x|CPAR2_600980-T|Contig005504_C_parapsilosis_CDC317|cpar	16.9635	-0.483648	0.496353	-0.974403	0.329856	0.448484
CPAR2_600990|879	588.878	-0.260964	0.115706	-2.2554	0.0241081	0.0517625
CPAR2_601000|1605	1607.43	0.382628	0.139792	2.73712	0.006198	0.015669
CPAR2_601010|3129	1021.83	-0.264103	0.286276	-0.922545	0.356244	0.476623
MSTRG.208.1|292|x|CPAR2_601010-T|Contig005504_C_parapsilosis_CDC317|cpar	0.151891	0	5.10037	0	1	#N/A
CPAR2_601040|2532	1032.09	0.438153	0.167609	2.61414	0.00894526	0.0217005
CPAR2_601050|1332	1376.57	1.25989	0.115195	10.9371	7.66395e-28	2.7197e-26
MSTRG.211.1|1140|x|CPAR2_601080-T|Contig005504_C_parapsilosis_CDC317|cpar	9.93737	0.196952	0.649538	0.303218	0.761724	0.830449
CPAR2_601080|3420	2004.36	0.0089517	0.174944	0.0511689	0.959191	0.97627
CPAR2_601090|1584	1336.87	0.496854	0.104701	4.74547	2.08025e-06	1.04682e-05
CPAR2_601100|1914	1506.23	-0.445895	0.175241	-2.54446	0.0109446	0.0260152
CPAR2_601110|408	190.58	0.83376	0.220054	3.78889	0.00015132	0.00055003
CPAR2_601120|708	5777.92	0.315613	0.173193	1.82232	0.0684067	0.126088
MSTRG.218.1|505|x|CPAR2_601120-T|Contig005504_C_parapsilosis_CDC317|cpar	0.552616	-2.02348	2.45142	-0.825431	0.409127	#N/A
MSTRG.220.1|540|x|CPAR2_601130-T|Contig005504_C_parapsilosis_CDC317|cpar	0.102051	0	5.10037	0	1	#N/A
CPAR2_601130|2145	831.47	0.0259021	0.146982	0.176226	0.860117	0.905362
MSTRG.222.1|389|x|CPAR2_601130-T|Contig005504_C_parapsilosis_CDC317|cpar	44.1578	-0.0279788	0.510559	-0.0548003	0.956298	0.974052
CPAR2_601140|855	1275.43	-0.874091	0.177877	-4.91402	8.92279e-07	4.71112e-06
MSTRG.224.1|454|x|CPAR2_601140-T|Contig005504_C_parapsilosis_CDC317|cpar	133.914	0.863827	0.251966	3.42835	0.000607259	0.00193423
CPAR2_601150|804	89.2981	-0.604407	0.442745	-1.36514	0.17221	0.268702
MSTRG.226.1|988|x|CPAR2_601160-T|Contig005504_C_parapsilosis_CDC317|cpar	334.769	0.655168	0.289627	2.26211	0.0236906	0.0509923
CPAR2_601160|888	19.9028	0.215855	0.502507	0.429557	0.667518	0.753563
MSTRG.228.1|2129|x|CPAR2_601160-T|Contig005504_C_parapsilosis_CDC317|cpar	45.7177	-1.31363	0.426039	-3.08336	0.00204675	0.00579958
MSTRG.229.1|1504|u|NA|Contig005504_C_parapsilosis_CDC317|cpar	94.9748	-1.51565	0.286795	-5.2848	1.25845e-07	7.51294e-07
MSTRG.230.1|534|x|CPAR2_601170-T|Contig005504_C_parapsilosis_CDC317|cpar	0.662848	-0.292477	2.35986	-0.123939	0.901364	#N/A
CPAR2_601170|3516	1787.32	0.357272	0.170157	2.09966	0.0357588	0.072762
CPAR2_601180|1077	853.321	-0.879301	0.20755	-4.23658	2.26947e-05	9.65433e-05
MSTRG.233.1|266|x|CPAR2_601180-T|Contig005504_C_parapsilosis_CDC317|cpar	4.81968	-0.118849	1.05823	-0.112309	0.910579	0.940734
MSTRG.235.1|489|x|CPAR2_601190-T|Contig005504_C_parapsilosis_CDC317|cpar	3.86339	-4.71079	1.41089	-3.33887	0.000841202	0.00261482
CPAR2_601190|891	885.869	-0.612123	0.168941	-3.62328	0.000290885	0.000990296
CPAR2_601200|1392	1358.75	0.102579	0.105061	0.97638	0.328876	0.447527
CPAR2_601210|891	1027.22	0.315754	0.12588	2.50837	0.012129	0.0284271
CPAR2_601220|993	738.499	-0.0214056	0.207177	-0.10332	0.917709	0.945032
CPAR2_601230|684	1473.24	-1.81811	0.168936	-10.7621	5.19455e-27	1.71582e-25
MSTRG.241.1|231|x|CPAR2_601230-T|Contig005504_C_parapsilosis_CDC317|cpar	3.25932	-1.82199	1.1887	-1.53276	0.125335	0.206568
CPAR2_601240|2886	5817.42	0.331928	0.182881	1.81499	0.0695254	0.127682
CPAR2_601250|1371	2616.98	0.784142	0.107886	7.26827	3.64117e-13	4.22854e-12
MSTRG.244.1|220|x|CPAR2_601260-T|Contig005504_C_parapsilosis_CDC317|cpar	1.35669	-1.16886	1.48941	-0.784781	0.432582	0.552432
CPAR2_601260|765	4825.33	-1.81642	0.186124	-9.75916	1.6855e-22	4.21198e-21
CPAR2_601270|588	830.204	-3.01725	0.24778	-12.1771	4.11554e-34	2.08973e-32
MSTRG.247.1|222|x|CPAR2_601280-T|Contig005504_C_parapsilosis_CDC317|cpar	0.176775	-2.02473	4.99736	-0.405159	0.685361	#N/A
CPAR2_601280|1323	4632.25	-0.0690216	0.123605	-0.558405	0.576568	0.680832
CPAR2_601290|1314	1927.87	2.48589	0.263255	9.4429	3.62609e-21	8.36103e-20
MSTRG.250.1|1110|x|CPAR2_601290-T|Contig005504_C_parapsilosis_CDC317|cpar	46.301	2.33623	0.500655	4.66636	3.06589e-06	1.49933e-05
MSTRG.251.1|476|u|NA|Contig005504_C_parapsilosis_CDC317|cpar	2.78748	0.380861	1.10605	0.344344	0.730588	0.804405
CPAR2_601300|1815	2568.43	0.87159	0.130883	6.65929	2.75157e-11	2.62141e-10
CPAR2_601310|2793	7076.68	0.420024	0.18488	2.27188	0.0230939	0.0498653
CPAR2_601320|1002	540.54	1.25539	0.153434	8.18198	2.79225e-16	4.29224e-15
CPAR2_601330|654	65472.4	2.10248	0.196704	10.6885	1.15167e-26	3.75217e-25
CPAR2_601340|1977	3153.66	0.103666	0.154688	0.670157	0.502758	0.617435
CPAR2_601350|626	5471.43	-0.316561	0.16778	-1.88676	0.0591924	0.111869
CPAR2_601360|1365	1332.1	0.0104592	0.172188	0.0607425	0.951564	0.970968
MSTRG.263.1|662|x|CPAR2_601370-T|Contig005504_C_parapsilosis_CDC317|cpar	5.40797	-2.60404	1.01222	-2.57259	0.010094	0.0241861
CPAR2_601370|1389	1873.8	0.904103	0.149482	6.04823	1.46442e-09	1.15057e-08
CPAR2_601380|2226	1768.9	-0.67162	0.248839	-2.69902	0.0069544	0.0173924
MSTRG.266.1|338|x|CPAR2_601390-T|Contig005504_C_parapsilosis_CDC317|cpar	0.779043	-2.08752	2.62243	-0.796024	0.426018	0.545948
CPAR2_601390|318	391.354	-0.470765	0.20641	-2.28073	0.0225644	0.0489323
MSTRG.269.1|353|x|CPAR2_601400-T|Contig005504_C_parapsilosis_CDC317|cpar	0.781122	-2.02758	2.19997	-0.92164	0.356717	0.477122
CPAR2_601400|1704	1294.64	-0.0907905	0.182626	-0.49714	0.61909	0.717039
CPAR2_601410|1578	482.633	0.0846277	0.279834	0.302421	0.762331	0.830898
MSTRG.271.1|1882|u|NA|Contig005504_C_parapsilosis_CDC317|cpar	65.9376	-0.484229	0.297494	-1.6277	0.103589	0.176583
MSTRG.272.1|215|u|NA|Contig005504_C_parapsilosis_CDC317|cpar	0.0938492	-1.09135	5.0897	-0.214422	0.830218	#N/A
MSTRG.273.1|1118|u|NA|Contig005504_C_parapsilosis_CDC317|cpar	3.32665	-1.14717	1.18461	-0.968392	0.332849	0.451652
MSTRG.274.1|309|x|CPAR2_601420-T|Contig005504_C_parapsilosis_CDC317|cpar	4.57582	-0.179144	0.965473	-0.18555	0.852797	0.900006
CPAR2_601420|744	2102.57	-0.870643	0.198306	-4.39039	1.13146e-05	5.05186e-05
MSTRG.276.1|1129|x|CPAR2_601430-T|Contig005504_C_parapsilosis_CDC317|cpar	68.9405	1.47531	0.463964	3.17978	0.00147386	0.00432507
CPAR2_601430|1245	2672.26	0.396046	0.121845	3.25041	0.00115239	0.00346915
CPAR2_601440|1739	1889.11	0.240926	0.128432	1.87591	0.0606673	0.114159
CPAR2_601450|546	1410.04	0.530654	0.222637	2.3835	0.017149	0.0384924
CPAR2_601460|1434	6245.09	0.688321	0.100244	6.86646	6.58131e-12	6.79926e-11
CPAR2_601470|1740	5106.18	0.769692	0.102675	7.49642	6.55849e-14	8.31439e-13
MSTRG.283.1|1306|x|CPAR2_601470-T|Contig005504_C_parapsilosis_CDC317|cpar	95.7956	0.636079	0.507668	1.25294	0.210227	0.313718
CPAR2_601480|1416	2401.55	-0.649278	0.18247	-3.55827	0.000373304	0.00123993
MSTRG.284.1|785|x|CPAR2_601480-T|Contig005504_C_parapsilosis_CDC317|cpar	97.969	0.76116	0.349672	2.17678	0.0294967	0.06156
MSTRG.285.1|202|x|CPAR2_601490-T|Contig005504_C_parapsilosis_CDC317|cpar	0	#N/A	#N/A	#N/A	#N/A	#N/A
CPAR2_601490|1266	1752.99	0.311545	0.185565	1.6789	0.093171	0.162271
CPAR2_601500|960	1459	0.117783	0.141923	0.829911	0.406589	0.526349
CPAR2_601510|1749	1214.52	-0.17889	0.188358	-0.94973	0.342249	0.461456
MSTRG.289.1|328|x|CPAR2_601520-T|Contig005504_C_parapsilosis_CDC317|cpar	0.247165	0	5.10037	0	1	#N/A
CPAR2_601520|1050	335.697	-0.498611	0.214533	-2.32417	0.0201163	0.0443487
MSTRG.291.1|489|x|CPAR2_601520-T|Contig005504_C_parapsilosis_CDC317|cpar	2.27163	-0.719115	1.58121	-0.454786	0.649263	0.740044
CPAR2_601530|1032	3300.3	-1.47148	0.199601	-7.37208	1.67988e-13	2.02221e-12
MSTRG.293.1|1212|x|CPAR2_601530-T|Contig005504_C_parapsilosis_CDC317|cpar	2.61246	-0.763364	1.34927	-0.565762	0.571555	0.676763
MSTRG.296.1|297|x|CPAR2_601540-T|Contig005504_C_parapsilosis_CDC317|cpar	0.218408	0	5.10037	0	1	#N/A
CPAR2_601540|2340	2513.68	-0.506004	0.192756	-2.6251	0.00866229	0.0210943
MSTRG.298.1|357|x|CPAR2_601540-T|Contig005504_C_parapsilosis_CDC317|cpar	1.88067	-0.934208	1.46278	-0.638652	0.523049	0.63565
MSTRG.300.1|512|x|CPAR2_601550-T|Contig005504_C_parapsilosis_CDC317|cpar	0.528099	1.10495	3.07616	0.359197	0.719447	#N/A
CPAR2_601550|2127	3367.32	0.806236	0.110887	7.27077	3.57444e-13	4.1561e-12
MSTRG.302.1|227|x|CPAR2_601550-T|Contig005504_C_parapsilosis_CDC317|cpar	2.05664	0.0297506	1.66292	0.0178905	0.985726	0.992856
CPAR2_601560|3315	1026.14	-0.0925417	0.21954	-0.421526	0.673371	0.757929
CPAR2_601570|3267	8149.07	0.918541	0.162392	5.65632	1.54652e-08	1.06209e-07
CPAR2_601580|1530	1322.74	0.451736	0.132025	3.42159	0.000622563	0.00197836
MSTRG.306.1|1272|x|CPAR2_601580-T|Contig005504_C_parapsilosis_CDC317|cpar	3.6081	0.0166811	0.898098	0.0185738	0.985181	0.992563
CPAR2_601590|4095	2142.47	0.170986	0.147804	1.15684	0.247336	0.357846
CPAR2_601600|2751	1606.57	0.29657	0.0954276	3.1078	0.00188484	0.00538542
MSTRG.310.1|393|x|CPAR2_601610-T|Contig005504_C_parapsilosis_CDC317|cpar	10.4316	-2.60207	0.812492	-3.20257	0.00136205	0.00403542
CPAR2_601610|360	24.6693	-0.427	0.609373	-0.70072	0.483477	0.599542
CPAR2_601620|1623	3021.18	-0.956857	0.161199	-5.93587	2.92291e-09	2.2057e-08
CPAR2_601630|2544	1665.3	-0.442307	0.192929	-2.29259	0.0218716	0.0476681
MSTRG.314.1|290|x|CPAR2_601640-T|Contig005504_C_parapsilosis_CDC317|cpar	5.43625	-2.05218	0.829776	-2.47318	0.0133918	0.0309835
CPAR2_601640|834	1027.53	-0.0698766	0.238581	-0.292884	0.769611	0.837041
CPAR2_601650|1494	883.26	-0.144937	0.11901	-1.21786	0.223279	0.329635
CPAR2_601660|972	751.532	0.155535	0.14865	1.04632	0.295415	0.412346
CPAR2_601670|1047	4654.66	-1.12635	0.0853762	-13.1927	9.66126e-40	6.78135e-38
MSTRG.319.1|201|x|CPAR2_601680-T|Contig005504_C_parapsilosis_CDC317|cpar	7.37892	-3.18704	0.889655	-3.58233	0.00034054	0.00114103
CPAR2_601680|696	28.604	-1.16089	0.432184	-2.68611	0.00722894	0.0179801
CPAR2_601690|672	719.378	-0.245304	0.22682	-1.08149	0.279479	0.394836
MSTRG.322.1|297|x|CPAR2_601690-T|Contig005504_C_parapsilosis_CDC317|cpar	9.14446	-1.13333	0.80042	-1.41592	0.1568	0.249303
CPAR2_601700|483	3183.25	0.230566	0.186718	1.23483	0.216892	0.321949
CPAR2_601710|879	3087.89	-0.548948	0.217705	-2.52152	0.0116849	0.0275554
MSTRG.325.1|275|x|CPAR2_601710-T|Contig005504_C_parapsilosis_CDC317|cpar	0.738211	-2.30079	3.13999	-0.732739	0.463718	#N/A
MSTRG.326.1|738|x|CPAR2_601720-T|Contig005504_C_parapsilosis_CDC317|cpar	28.3579	-1.20428	0.549326	-2.19229	0.0283583	0.0594963
CPAR2_601720|1086	4098.56	-0.686709	0.213201	-3.22095	0.00127767	0.0038055
CPAR2_601730|1860	51.1931	-0.250971	0.378662	-0.662784	0.507469	0.621326
MSTRG.329.1|569|x|CPAR2_601730-T|Contig005504_C_parapsilosis_CDC317|cpar	6.58996	-1.90945	0.980914	-1.9466	0.051583	0.0993766
CPAR2_601740|1839	56.3623	-1.69308	0.270848	-6.25102	4.07772e-10	3.42357e-09
MSTRG.331.1|621|x|CPAR2_601740-T|Contig005504_C_parapsilosis_CDC317|cpar	3.84404	-3.09937	1.49005	-2.08004	0.0375216	0.0757255
MSTRG.332.1|819|x|CPAR2_601750-T|Contig005504_C_parapsilosis_CDC317|cpar	0.56335	-3.29653	3.2041	-1.02885	0.303552	#N/A
CPAR2_601750|1827	8.37538	-0.481673	0.812583	-0.592768	0.553337	0.661178
MSTRG.334.1|208|x|CPAR2_601750-T|Contig005504_C_parapsilosis_CDC317|cpar	0.424987	0	3.72763	0	1	#N/A
MSTRG.335.1|592|u|NA|Contig005504_C_parapsilosis_CDC317|cpar	7.50106	1.2138	0.942901	1.28731	0.197988	0.298671
CPAR2_601760|1734	7.26155	0.401505	0.949548	0.422838	0.672413	0.757209
CPAR2_601770|1116	32534.2	0.380956	0.200696	1.89817	0.0576732	0.109475
MSTRG.338.1|609|x|CPAR2_601770-T|Contig005504_C_parapsilosis_CDC317|cpar	0.464444	1.3819	2.9459	0.469093	0.639003	#N/A
CPAR2_601780|1308	1685.26	-1.73643	0.181021	-9.59247	8.59984e-22	2.07308e-20
CPAR2_601790|1086	3449.16	-0.604075	0.172741	-3.497	0.000470516	0.00153295
CPAR2_601800|897	14142.4	-0.272396	0.220984	-1.23265	0.217706	0.322856
CPAR2_601810|1254	728.055	0.232471	0.14691	1.5824	0.113557	0.190279
MSTRG.344.1|594|x|CPAR2_601810-T|Contig005504_C_parapsilosis_CDC317|cpar	17.2587	-1.34465	0.486392	-2.76454	0.00570036	0.0145225
CPAR2_601820|2496	2307.54	-0.840775	0.145951	-5.76065	8.3792e-09	5.98264e-08
CPAR2_601830|760	21451	1.25542	0.155592	8.06866	7.10728e-16	1.07013e-14
MSTRG.347.1|348|x|CPAR2_601830-T|Contig005504_C_parapsilosis_CDC317|cpar	1.08944	-0.513246	1.98392	-0.258703	0.795864	0.856229
MSTRG.348.1|1020|x|CPAR2_601840-T|Contig005504_C_parapsilosis_CDC317|cpar	304.451	4.16572	0.518434	8.0352	9.34294e-16	1.38276e-14
CPAR2_601840|1107	138.839	-1.95815	0.227888	-8.59257	8.50446e-18	1.48416e-16
CPAR2_601850|621	0	#N/A	#N/A	#N/A	#N/A	#N/A
CPAR2_601860|1194	0.0510253	0	5.10037	0	1	#N/A
MSTRG.353.1|537|x|CPAR2_601870-T|Contig005504_C_parapsilosis_CDC317|cpar	12.7286	1.77032	0.600353	2.9488	0.00319013	0.00865634
MSTRG.354.1|331|u|NA|Contig005504_C_parapsilosis_CDC317|cpar	3.72269	2.79055	1.74806	1.59637	0.110405	0.186141
CPAR2_601870|8517	815.153	1.03048	0.146744	7.02229	2.18258e-12	2.34891e-11
CPAR2_601880|828	4.7745	-0.144132	0.946829	-0.152226	0.879009	0.918255
MSTRG.357.1|771|x|CPAR2_601880-T|Contig005504_C_parapsilosis_CDC317|cpar	27.8791	-0.340234	0.430316	-0.790661	0.429142	0.54892
CPAR2_601890|1935	500.15	-0.359543	0.222001	-1.61955	0.105328	0.178971
MSTRG.359.1|1423|x|CPAR2_601900-T|Contig005504_C_parapsilosis_CDC317|cpar	16.2404	1.53645	0.582087	2.63956	0.00830148	0.0203403
CPAR2_601900|2097	3207.19	0.782879	0.169589	4.61634	3.9057e-06	1.88207e-05
CPAR2_601910|834	1238.82	0.403617	0.167359	2.41169	0.0158789	0.0359877
MSTRG.364.1|596|u|NA|Contig005504_C_parapsilosis_CDC317|cpar	67.933	-0.425229	0.365622	-1.16303	0.244818	0.355064
MSTRG.366.1|1949|u|NA|Contig005504_C_parapsilosis_CDC317|cpar	43.3511	-0.625982	0.362208	-1.72824	0.0839451	0.149284
MSTRG.367.1|986|u|NA|Contig005504_C_parapsilosis_CDC317|cpar	12.9131	-0.465436	0.516829	-0.900562	0.367821	0.487805
MSTRG.368.1|535|x|CPAR2_601920-T|Contig005504_C_parapsilosis_CDC317|cpar	0.304864	1.38186	4.91864	0.280944	0.778753	#N/A
CPAR2_601920|1572	6901.49	0.878052	0.119526	7.34614	2.0402e-13	2.42537e-12
MSTRG.370.1|1714|x|CPAR2_601920-T|Contig005504_C_parapsilosis_CDC317|cpar	17.6651	0.39302	0.496537	0.791522	0.42864	0.548474
CPAR2_601925|423	47.686	0.532979	0.400151	1.33195	0.182878	0.281664
CPAR2_601930|1194	0	#N/A	#N/A	#N/A	#N/A	#N/A
CPAR2_601940|621	0	#N/A	#N/A	#N/A	#N/A	#N/A
CPAR2_601950|1107	323.246	0.738731	0.310741	2.37732	0.0174387	0.0390877
MSTRG.376.1|852|x|CPAR2_601960-T|Contig005504_C_parapsilosis_CDC317|cpar	928.904	4.56469	0.569599	8.01385	1.1117e-15	1.62516e-14
CPAR2_601960|1491	519.657	-1.06488	0.175823	-6.05655	1.39075e-09	1.09629e-08
MSTRG.379.1|236|x|CPAR2_601960-T|Contig005504_C_parapsilosis_CDC317|cpar	0.456474	2.54531	3.66287	0.694894	0.487122	#N/A
MSTRG.380.1|533|x|CPAR2_601970-T|Contig005504_C_parapsilosis_CDC317|cpar	88.3311	-0.171622	0.316228	-0.542716	0.587325	0.690214
CPAR2_601970|1365	336.639	-0.195177	0.238676	-0.817749	0.413501	0.532712
MSTRG.382.1|457|x|CPAR2_601980-T|Contig005504_C_parapsilosis_CDC317|cpar	122.098	-1.03989	0.256749	-4.05023	5.11675e-05	0.000203773
CPAR2_601980|1893	3781.66	1.18649	0.104652	11.3375	8.55507e-30	3.40278e-28
CPAR2_601990|990	2638.29	0.289431	0.0972239	2.97696	0.00291124	0.00796066
CPAR2_602000|777	1361.93	0.147149	0.125045	1.17677	0.239286	0.348577
CPAR2_602010|933	500.588	-0.62547	0.162617	-3.84628	0.000119926	0.00044667
CPAR2_602020|3672	2005.55	0.55772	0.192409	2.89861	0.00374818	0.01
MSTRG.388.1|558|x|CPAR2_602020-T|Contig005504_C_parapsilosis_CDC317|cpar	0.217727	-1.09141	5.0897	-0.214436	0.830207	#N/A
MSTRG.390.1|759|u|NA|Contig005504_C_parapsilosis_CDC317|cpar	1.82848	0.501405	1.56962	0.319444	0.74939	0.820564
MSTRG.392.1|265|u|NA|Contig005504_C_parapsilosis_CDC317|cpar	0.455348	-1.00377	2.72403	-0.368485	0.712512	#N/A
CPAR2_602030|660	30.3539	-0.503155	0.409001	-1.2302	0.218621	0.32391
MSTRG.395.1|653|u|NA|Contig005504_C_parapsilosis_CDC317|cpar	6.74337	-1.39518	0.935929	-1.49069	0.136042	0.221728
MSTRG.396.1|431|u|NA|Contig005504_C_parapsilosis_CDC317|cpar	2.25339	-3.8078	1.54927	-2.45781	0.0139788	0.0321546
MSTRG.397.1|2038|u|NA|Contig005504_C_parapsilosis_CDC317|cpar	22.3043	-1.59511	0.760686	-2.09694	0.0359992	0.0731945
MSTRG.398.1|553|u|NA|Contig005504_C_parapsilosis_CDC317|cpar	0	#N/A	#N/A	#N/A	#N/A	#N/A
MSTRG.399.1|203|u|NA|Contig005504_C_parapsilosis_CDC317|cpar	0	#N/A	#N/A	#N/A	#N/A	#N/A
MSTRG.400.1|273|x|CPAR2_602040-T|Contig005504_C_parapsilosis_CDC317|cpar	3.36907	-2.42467	1.5528	-1.56149	0.118409	0.196946
CPAR2_602040|1125	341.82	-1.71681	0.314538	-5.45819	4.81007e-08	3.07754e-07
MSTRG.402.1|1948|x|CPAR2_602050-T|Contig005504_C_parapsilosis_CDC317|cpar	25.1108	-0.45659	0.606012	-0.753433	0.451189	0.569415
CPAR2_602050|1737	4318.08	0.457347	0.133045	3.43755	0.000587009	0.00188053
MSTRG.406.1|444|x|CPAR2_602050-T|Contig005504_C_parapsilosis_CDC317|cpar	3.31903	-2.11819	1.18523	-1.78715	0.0739135	0.134013
CPAR2_602060|1675	2471.12	-1.42771	0.117011	-12.2015	3.05277e-34	1.56676e-32
MSTRG.408.1|1135|x|CPAR2_602060-T|Contig005504_C_parapsilosis_CDC317|cpar	0.934074	-1.06084	2.07307	-0.511725	0.608843	0.70861
CPAR2_602070|1629	1519.58	0.127444	0.116119	1.09753	0.272411	0.386509
MSTRG.410.1|513|x|CPAR2_602070-T|Contig005504_C_parapsilosis_CDC317|cpar	78.0212	-1.34786	0.524634	-2.56914	0.0101952	0.0244041
MSTRG.411.1|605|x|CPAR2_602080-T|Contig005504_C_parapsilosis_CDC317|cpar	7.49782	-0.758389	1.0138	-0.748067	0.45442	0.571979
CPAR2_602080|1182	847.147	-0.497184	0.121921	-4.07793	4.54378e-05	0.000183249
CPAR2_602090|639	458.122	-0.722647	0.182235	-3.96547	7.3253e-05	0.000283336
CPAR2_602100|2547	806.46	0.50754	0.189856	2.67329	0.00751116	0.0186045
MSTRG.415.1|1197|x|CPAR2_602100-T|Contig005504_C_parapsilosis_CDC317|cpar	0.780884	-1.04805	2.48705	-0.421402	0.673461	0.757942
CPAR2_602110|759	13562.5	0.53394	0.168587	3.16715	0.00153943	0.00449814
CPAR2_602120|1533	1838.38	-0.19533	0.17214	-1.13471	0.256495	0.368169
MSTRG.419.1|544|x|CPAR2_602120-T|Contig005504_C_parapsilosis_CDC317|cpar	14.314	0.988455	0.661078	1.49522	0.134858	0.220173
CPAR2_602130|915	5091.44	0.808778	0.130452	6.19982	5.6526e-10	4.70032e-09
CPAR2_602135|225	323.558	1.0441	0.329639	3.1674	0.00153809	0.00449559
CPAR2_602140|1641	1302.93	-0.243704	0.133854	-1.82067	0.0686572	0.126379
CPAR2_602150|1428	547.189	0.259527	0.251272	1.03285	0.301673	0.418937
CPAR2_602160|804	29822.4	2.26901	0.263029	8.62645	6.32856e-18	1.11875e-16
MSTRG.426.1|320|x|CPAR2_602160-T|Contig005504_C_parapsilosis_CDC317|cpar	1.96571	3.04142	1.88295	1.61524	0.106259	0.180264
MSTRG.427.1|391|x|CPAR2_602170-T|Contig005504_C_parapsilosis_CDC317|cpar	3.4993	2.39535	1.27094	1.8847	0.0594697	0.11226
CPAR2_602170|726	1529.16	0.993865	0.186093	5.34069	9.25947e-08	5.64437e-07
MSTRG.429.1|877|x|CPAR2_602170-T|Contig005504_C_parapsilosis_CDC317|cpar	25.1449	3.09469	0.550463	5.62198	1.88781e-08	1.28264e-07
MSTRG.430.1|1418|x|CPAR2_602180-T|Contig005504_C_parapsilosis_CDC317|cpar	32.3546	2.10854	0.464109	4.54321	5.54048e-06	2.60667e-05
CPAR2_602180|1218	1134.19	0.970591	0.216291	4.48743	7.20887e-06	3.33734e-05
CPAR2_602190|552	1632.53	0.419305	0.147071	2.85104	0.00435767	0.011447
CPAR2_602200|1029	1130.66	0.767767	0.156959	4.89152	1.00061e-06	5.24536e-06
CPAR2_602210|1527	893.153	0.925333	0.129826	7.1275	1.02207e-12	1.13847e-11
CPAR2_602220|1260	460.336	-0.00403611	0.122879	-0.0328463	0.973797	0.985671
CPAR2_602230|4908	8671.92	0.525729	0.133139	3.94873	7.85663e-05	0.000302417
CPAR2_602240|1176	485.836	2.06263	0.35812	5.75962	8.43014e-09	6.0145e-08
MSTRG.438.1|205|u|NA|Contig005504_C_parapsilosis_CDC317|cpar	0.493914	-1.06233	3.02292	-0.351425	0.72527	#N/A
MSTRG.439.1|929|x|CPAR2_602250-T|Contig005504_C_parapsilosis_CDC317|cpar	5.13502	2.4351	1.05702	2.30373	0.0212379	0.0463873
CPAR2_602250|3150	1329.36	1.04944	0.296127	3.5439	0.000394254	0.00130407
CPAR2_602260|1989	13388.3	-1.37118	0.125633	-10.9141	9.86754e-28	3.46307e-26
MSTRG.442.1|667|x|CPAR2_602270-T|Contig005504_C_parapsilosis_CDC317|cpar	3.08945	-2.44324	1.31706	-1.85508	0.063585	0.118598
CPAR2_602270|1104	1452.61	-1.17877	0.106837	-11.0333	2.6396e-28	9.58084e-27
MSTRG.445.1|238|x|CPAR2_602270-T|Contig005504_C_parapsilosis_CDC317|cpar	0.80369	-2.98735	2.42807	-1.23034	0.218571	0.323887
CPAR2_602280|2196	3461.97	-1.04711	0.128538	-8.14628	3.75303e-16	5.71394e-15
CPAR2_602290|2523	1136.23	-1.47834	0.336043	-4.39926	1.08623e-05	4.86128e-05
CPAR2_602300|957	2042.32	-0.293652	0.111393	-2.63618	0.00838456	0.0205018
CPAR2_602310|657	1331.19	-0.874375	0.125259	-6.98051	2.94111e-12	3.13347e-11
CPAR2_602320|1231	1415.34	-0.888276	0.150313	-5.90949	3.43171e-09	2.56732e-08
CPAR2_602330|504	1793.05	-0.210015	0.201775	-1.04084	0.297951	0.415036
MSTRG.452.1|350|x|CPAR2_602330-T|Contig005504_C_parapsilosis_CDC317|cpar	2.80423	-1.3256	1.19436	-1.10988	0.267049	0.380542
CPAR2_602340|645	1014.25	1.89646	0.264343	7.17426	7.26976e-13	8.23216e-12
CPAR2_602350|1722	2202.9	0.512335	0.142114	3.60509	0.000312042	0.00105368
CPAR2_tA(UGC)2|73	4.5021	6.48909	1.80094	3.60317	0.000314366	0.00106115
CPAR2_602360|1296	625.276	0.668281	0.187864	3.55727	0.000374732	0.00124424
CPAR2_602370|1086	742.81	-0.146338	0.134487	-1.08812	0.27654	0.391437
CPAR2_602380|642	2.94541	-2.59515	1.68668	-1.53862	0.123898	0.20466
CPAR2_602390|1227	865.964	0.0999743	0.355743	0.28103	0.778687	0.844315
CPAR2_602400|1095	247.075	0.159349	0.228443	0.697545	0.485462	0.601534
MSTRG.463.1|237|u|NA|Contig005504_C_parapsilosis_CDC317|cpar	0.32383	-1.0816	4.05741	-0.266574	0.789797	#N/A
CPAR2_602410|1221	403.117	-4.51119	0.291518	-15.4748	5.1311e-54	7.90024e-52
MSTRG.466.1|304|x|CPAR2_602420-T|Contig005504_C_parapsilosis_CDC317|cpar	0.841567	-3.36109	2.29325	-1.46565	0.142745	0.2308
CPAR2_602420|1230	5185.55	-0.120517	0.175167	-0.688017	0.491442	0.606643
MSTRG.468.1|815|u|NA|Contig005504_C_parapsilosis_CDC317|cpar	3.35143	-2.04673	1.29543	-1.57996	0.114115	0.19104
MSTRG.470.1|1360|x|CPAR2_602430-T|Contig005504_C_parapsilosis_CDC317|cpar	7.73114	-2.30274	0.879806	-2.61733	0.00886206	0.021526
CPAR2_602430|1152	1857.77	-0.610039	0.311443	-1.95875	0.0501419	0.0969133
MSTRG.473.1|425|x|CPAR2_602430-T|Contig005504_C_parapsilosis_CDC317|cpar	0.765259	-1.11549	2.25654	-0.494338	0.621068	0.718632
MSTRG.474.1|413|x|CPAR2_602440-T|Contig005504_C_parapsilosis_CDC317|cpar	2.88852	1.8477	1.15266	1.60299	0.108937	0.183924
CPAR2_602440|1914	1036.56	-2.27729	0.162786	-13.9895	1.80753e-44	1.67521e-42
CPAR2_602450|3132	1107.26	1.45142	0.16159	8.98212	2.65597e-19	5.24926e-18
MSTRG.477.1|1219|u|NA|Contig005504_C_parapsilosis_CDC317|cpar	18.488	1.11063	0.526621	2.10898	0.0349463	0.0714493
MSTRG.478.1|836|u|NA|Contig005504_C_parapsilosis_CDC317|cpar	3.82842	-1.02764	1.97867	-0.51936	0.60351	0.704291
MSTRG.480.1|1810|x|CPAR2_602460-T|Contig005504_C_parapsilosis_CDC317|cpar	72.6706	-2.54188	0.454523	-5.59241	2.23936e-08	1.50861e-07
CPAR2_602460|1242	2512.57	0.174388	0.199472	0.874245	0.381985	0.501663
MSTRG.482.1|2913|x|CPAR2_602460-T|Contig005504_C_parapsilosis_CDC317|cpar	78.336	0.383121	0.344188	1.11312	0.265658	0.378899
CPAR2_602480|117	4815.72	0.862155	0.147092	5.86134	4.59139e-09	3.39237e-08
MSTRG.486.1|2176|u|NA|Contig005504_C_parapsilosis_CDC317|cpar	22.7997	-0.127717	0.457707	-0.279036	0.780217	0.845302
MSTRG.487.1|249|x|CPAR2_602490-T|Contig005504_C_parapsilosis_CDC317|cpar	0.092614	1.3819	5.10037	0.270941	0.786436	#N/A
CPAR2_602490|4110	1888.31	1.25497	0.265126	4.73346	2.2072e-06	1.10778e-05
MSTRG.490.1|434|u|NA|Contig005504_C_parapsilosis_CDC317|cpar	3.83325	0.722609	1.13808	0.634937	0.525469	0.637455
MSTRG.491.1|209|x|CPAR2_602500-T|Contig005504_C_parapsilosis_CDC317|cpar	0.764322	0.234627	2.27373	0.10319	0.917812	0.945036
CPAR2_602500|1029	7917.1	0.980678	0.200031	4.90264	9.45569e-07	4.97596e-06
CPAR2_602510|2751	1384.2	0.0592722	0.158547	0.373847	0.708518	0.78673
MSTRG.494.1|578|u|NA|Contig005504_C_parapsilosis_CDC317|cpar	7.86976	1.15745	0.689488	1.6787	0.09321	0.16231
MSTRG.495.1|1409|u|NA|Contig005504_C_parapsilosis_CDC317|cpar	34.2376	-0.0702806	0.425171	-0.1653	0.868708	0.911986
MSTRG.496.1|445|x|CPAR2_602520-T|Contig005504_C_parapsilosis_CDC317|cpar	0.136129	0	5.10037	0	1	#N/A
MSTRG.497.1|287|u|NA|Contig005504_C_parapsilosis_CDC317|cpar	402.532	-0.123734	0.208819	-0.592543	0.553487	0.661275
CPAR2_602520|1830	3035.8	-0.692355	0.209355	-3.30708	0.000942732	0.00290207
MSTRG.499.1|381|x|CPAR2_602520-T|Contig005504_C_parapsilosis_CDC317|cpar	0.834554	0.0503807	2.28359	0.022062	0.982398	0.991434
CPAR2_602530|882	43301.2	1.0191	0.183063	5.56694	2.59252e-08	1.72718e-07
MSTRG.502.1|514|x|CPAR2_602530-T|Contig005504_C_parapsilosis_CDC317|cpar	2.43177	-0.191355	1.23598	-0.154821	0.876963	0.91706
MSTRG.503.1|1466|x|CPAR2_602530-T|Contig005504_C_parapsilosis_CDC317|cpar	39.1163	-0.546624	0.353876	-1.54468	0.122424	0.202611
CPAR2_602540|1710	4619.59	-2.33481	0.22474	-10.3889	2.78445e-25	8.30636e-24
MSTRG.506.1|354|x|CPAR2_602540-T|Contig005504_C_parapsilosis_CDC317|cpar	0.0806121	0	5.10037	0	1	#N/A
CPAR2_602550|1389	4168.42	-0.105646	0.255091	-0.414149	0.678765	0.762114
MSTRG.508.1|584|x|CPAR2_602560-T|Contig005504_C_parapsilosis_CDC317|cpar	30.459	-0.638966	0.509528	-1.25403	0.209829	0.313267
CPAR2_602560|546	1250.65	-0.100736	0.144572	-0.696792	0.485933	0.601924
CPAR2_602570|7785	2845.17	1.9956	0.258198	7.72896	1.08428e-14	1.45782e-13
MSTRG.512.1|487|x|CPAR2_602580-T|Contig005504_C_parapsilosis_CDC317|cpar	8.80103	-0.329342	0.628475	-0.524034	0.600255	0.70178
CPAR2_602580|837	33609.9	1.94927	0.232222	8.394	4.69893e-17	7.78749e-16
CPAR2_602590|2712	5103.78	-0.569549	0.15572	-3.65752	0.000254667	0.000875424
MSTRG.514.1|201|x|CPAR2_602590-T|Contig005504_C_parapsilosis_CDC317|cpar	1.05711	-1.11294	2.19441	-0.507173	0.612033	0.711259
MSTRG.516.1|541|u|NA|Contig005504_C_parapsilosis_CDC317|cpar	2.17309	-1.47446	1.25077	-1.17885	0.238459	0.347797
MSTRG.517.1|1428|x|CPAR2_602600-T|Contig005504_C_parapsilosis_CDC317|cpar	155.432	-1.33641	0.307403	-4.34741	1.37753e-05	6.10487e-05
CPAR2_602600|879	8779.11	0.963808	0.258239	3.73224	0.000189788	0.000672501
MSTRG.519.1|250|u|NA|Contig005504_C_parapsilosis_CDC317|cpar	0.206103	1.38186	5.10037	0.270934	0.786442	#N/A
MSTRG.520.1|251|u|NA|Contig005504_C_parapsilosis_CDC317|cpar	0.122982	0	5.10037	0	1	#N/A
MSTRG.522.1|1674|x|CPAR2_602610-T|Contig005504_C_parapsilosis_CDC317|cpar	101.983	0.331837	0.238421	1.39181	0.16398	0.258309
CPAR2_602610|2466	826.177	0.73302	0.153266	4.78265	1.72998e-06	8.7889e-06
MSTRG.524.1|520|u|NA|Contig005504_C_parapsilosis_CDC317|cpar	0.628835	0	2.54846	0	1	#N/A
CPAR2_602620|1467	1332.93	-1.02437	0.202072	-5.06934	3.99188e-07	2.22975e-06
MSTRG.526.1|236|x|CPAR2_602630-T|Contig005504_C_parapsilosis_CDC317|cpar	0.310245	0	5.10037	0	1	#N/A
CPAR2_602630|849	1530.49	0.610948	0.144248	4.23541	2.28138e-05	9.69638e-05
CPAR2_602640|3393	4666.83	-0.492719	0.211121	-2.33382	0.0196052	0.043322
CPAR2_602650|1296	3749.54	0.402801	0.0998722	4.03316	5.50309e-05	0.0002178
CPAR2_602660|582	1339.08	0.650325	0.237538	2.73777	0.0061857	0.015642
CPAR2_602670|1476	1768.52	0.948175	0.145423	6.52009	7.0264e-11	6.43704e-10
MSTRG.532.1|312|x|CPAR2_602680-T|Contig005504_C_parapsilosis_CDC317|cpar	15.9296	0.196674	0.554838	0.354471	0.722986	0.798521
CPAR2_602680|372	4904.43	-0.505318	0.364485	-1.38639	0.165628	0.260413
MSTRG.534.1|381|x|CPAR2_602680-T|Contig005504_C_parapsilosis_CDC317|cpar	9.98324	0.785891	0.797417	0.985546	0.324356	0.442623
MSTRG.535.1|1568|x|CPAR2_602690-T|Contig005504_C_parapsilosis_CDC317|cpar	14.0471	-1.6729	0.681604	-2.45436	0.0141135	0.0324099
CPAR2_602690|1965	1689.05	0.413863	0.119959	3.45003	0.000560532	0.00180284
CPAR2_602700|700	891.446	0.863191	0.139213	6.20048	5.62895e-10	4.68474e-09
MSTRG.540.1|201|x|CPAR2_602700-T|Contig005504_C_parapsilosis_CDC317|cpar	1.25798	-0.933212	2.00396	-0.465684	0.641442	0.733581
MSTRG.541.1|487|x|CPAR2_602710-T|Contig005504_C_parapsilosis_CDC317|cpar	2.77259	-4.98905	1.51216	-3.29928	0.000969331	0.00297723
CPAR2_602710|715	679.74	0.460215	0.152518	3.01744	0.00254916	0.00706334
MSTRG.542.1|221|x|CPAR2_602710-T|Contig005504_C_parapsilosis_CDC317|cpar	6.09451	-1.81717	0.806471	-2.25324	0.024244	0.0520192
CPAR2_602720|11412	1862.43	0.338622	0.164257	2.06154	0.0392515	0.0787836
MSTRG.544.1|1721|x|CPAR2_602730-T|Contig005504_C_parapsilosis_CDC317|cpar	25.7908	0.27435	0.474285	0.57845	0.562961	0.668827
MSTRG.545.1|1279|u|NA|Contig005504_C_parapsilosis_CDC317|cpar	88.8309	-1.04222	0.259664	-4.01373	5.97659e-05	0.000235129
CPAR2_602730|1233	626.877	-2.77434	0.183778	-15.0961	1.71749e-51	2.34217e-49
CPAR2_602740|798	3.58576	-3.90691	1.434	-2.72448	0.00644027	0.0162385
MSTRG.548.1|521|x|CPAR2_602750-T|Contig005504_C_parapsilosis_CDC317|cpar	0.71652	0	3.3673	0	1	#N/A
CPAR2_602750|1242	1889.95	0.565559	0.150232	3.76458	0.000166828	0.000601641
MSTRG.550.1|613|u|NA|Contig005504_C_parapsilosis_CDC317|cpar	5.26055	-2.85056	1.11827	-2.54907	0.010801	0.0257316
MSTRG.551.1|965|x|CPAR2_602760-T|Contig005504_C_parapsilosis_CDC317|cpar	11.1728	1.05645	0.620581	1.70236	0.0886872	0.156057
CPAR2_602760|2265	1522.57	-0.309593	0.14394	-2.15085	0.0314883	0.0652034
CPAR2_602770|2415	1847.73	0.312991	0.155744	2.00966	0.0444675	0.087487
CPAR2_602780|1668	1740.66	0.112296	0.17637	0.636709	0.524314	0.63662
CPAR2_602790|384	2567.45	0.681307	0.211388	3.22302	0.00126845	0.00378041
MSTRG.557.1|288|x|CPAR2_602800-T|Contig005504_C_parapsilosis_CDC317|cpar	4.61189	1.2028	0.910022	1.32172	0.18626	0.285341
CPAR2_602800|675	471.443	0.26117	0.197266	1.32395	0.18552	0.284631
CPAR2_602810|4119	1222.67	0.240625	0.139207	1.72854	0.0838914	0.149269
MSTRG.560.1|304|x|CPAR2_602810-T|Contig005504_C_parapsilosis_CDC317|cpar	0.45007	-1.00376	2.72506	-0.368343	0.712617	#N/A
MSTRG.562.1|508|x|CPAR2_602820-T|Contig005504_C_parapsilosis_CDC317|cpar	19.2774	-0.738643	0.526065	-1.40409	0.160291	0.253545
CPAR2_602820|483	271.788	-0.132472	0.228743	-0.579131	0.5625	0.668363
CPAR2_602830|429	465.163	0.386417	0.241472	1.60026	0.109541	0.184848
CPAR2_602840|1146	716.075	1.12617	0.154026	7.31154	2.64105e-13	3.11637e-12
MSTRG.566.1|393|x|CPAR2_602850-T|Contig005504_C_parapsilosis_CDC317|cpar	2.44864	-1.71463	1.3434	-1.27633	0.201839	0.303378
CPAR2_602850|896	23956.3	2.09183	0.271841	7.69504	1.41445e-14	1.87533e-13
MSTRG.568.1|991|x|CPAR2_602860-T|Contig005504_C_parapsilosis_CDC317|cpar	3.20404	3.96498	1.69534	2.33876	0.019348	0.0428033
CPAR2_602860|613	2148.05	0.813013	0.206942	3.9287	8.5406e-05	0.000325984
CPAR2_602870|1732	2022.56	0.17962	0.28756	0.624635	0.53221	0.643588
CPAR2_602880|526	879.942	0.315236	0.210819	1.49529	0.134839	0.220173
CPAR2_602890|1554	1067.24	-0.23556	0.0985738	-2.38968	0.016863	0.0379298
CPAR2_602900|849	1689.04	-0.412543	0.156164	-2.64172	0.00824855	0.0202311
MSTRG.573.1|238|x|CPAR2_602900-T|Contig005504_C_parapsilosis_CDC317|cpar	0.731116	-2.02332	2.35949	-0.857526	0.391154	#N/A
CPAR2_602910|2100	1905.33	0.420348	0.117637	3.57327	0.000352556	0.00117757
CPAR2_602920|1437	4104.93	-1.73995	0.203859	-8.53504	1.40103e-17	2.40977e-16
CPAR2_602930|1746	162.766	-0.0228894	0.402801	-0.0568256	0.954684	0.973136
MSTRG.577.1|975|x|CPAR2_602940-T|Contig005504_C_parapsilosis_CDC317|cpar	7.48436	-7.25467	1.36626	-5.30987	1.09703e-07	6.61129e-07
CPAR2_602940|1953	1105.79	-0.723602	0.161464	-4.48152	7.41145e-06	3.42117e-05
CPAR2_602950|1254	91799.2	-1.1737	0.14846	-7.90583	2.6616e-15	3.74744e-14
CPAR2_602960|855	5929.31	-1.89475	0.217597	-8.70759	3.10403e-18	5.63328e-17
CPAR2_602970|3201	980.12	0.0822289	0.150104	0.547813	0.583821	0.687196
MSTRG.584.1|447|x|CPAR2_602970-T|Contig005504_C_parapsilosis_CDC317|cpar	71.5266	-0.232605	0.353888	-0.657286	0.510997	0.624501
CPAR2_602980|3264	1416.4	0.33233	0.129701	2.56227	0.0103991	0.02483
CPAR2_602990|801	200230	2.08458	0.146109	14.2673	3.49822e-46	3.62979e-44
MSTRG.587.1|2023|x|CPAR2_603000-T|Contig005504_C_parapsilosis_CDC317|cpar	4266.06	0.826047	0.220986	3.738	0.000185491	0.000660707
CPAR2_603000|3120	2333.86	-1.81361	0.288869	-6.27831	3.42269e-10	2.89654e-09
MSTRG.591.1|253|x|CPAR2_603010-T|Contig005504_C_parapsilosis_CDC317|cpar	21.7906	-0.889841	0.558899	-1.59213	0.111355	0.187461
CPAR2_603010|1806	166.265	-0.931348	0.195511	-4.76367	1.90107e-06	9.61716e-06
MSTRG.594.1|1132|u|NA|Contig005504_C_parapsilosis_CDC317|cpar	11.9816	-1.95754	0.909415	-2.15252	0.0313561	0.0649718
CPAR2_603020|471	5078.49	-0.691428	0.130232	-5.30918	1.10118e-07	6.62792e-07
CPAR2_603030|738	5963.28	-0.138118	0.14054	-0.982767	0.325722	0.443875
MSTRG.597.1|823|x|CPAR2_603040-T|Contig005504_C_parapsilosis_CDC317|cpar	266.765	-3.24366	0.540041	-6.00633	1.89772e-09	1.46805e-08
CPAR2_603040|765	1380.19	-3.46726	0.194376	-17.8379	3.59023e-71	8.78777e-69
MSTRG.601.1|271|u|NA|Contig005504_C_parapsilosis_CDC317|cpar	2.97121	-3.85167	1.52099	-2.53235	0.0113302	0.0268315
CPAR2_603050|1104	858.05	-6.83062	0.364817	-18.7234	3.19139e-78	9.82742e-76
MSTRG.604.1|827|x|CPAR2_603060-T|Contig005504_C_parapsilosis_CDC317|cpar	24.9304	-2.99677	0.67895	-4.41383	1.01558e-05	4.58165e-05
CPAR2_603060|1032	1006.37	2.62472	0.349324	7.5137	5.74788e-14	7.3159e-13
MSTRG.606.1|1062|x|CPAR2_603070-T|Contig005504_C_parapsilosis_CDC317|cpar	2.27449	-1.48263	1.43583	-1.0326	0.301792	0.419041
CPAR2_603070|2466	3692.2	0.748607	0.177093	4.22718	2.36633e-05	0.000100249
MSTRG.608.1|1061|u|NA|Contig005504_C_parapsilosis_CDC317|cpar	15.1371	0.200431	0.595191	0.336751	0.736304	0.809392
MSTRG.609.1|2119|x|CPAR2_603080-T|Contig005504_C_parapsilosis_CDC317|cpar	84.5849	-0.0705201	0.319297	-0.220861	0.825201	0.878629
MSTRG.610.1|571|u|NA|Contig005504_C_parapsilosis_CDC317|cpar	8.66995	2.29977	0.836932	2.74786	0.00599861	0.0152052
CPAR2_603080|1761	6494.76	-0.558711	0.150312	-3.717	0.000201602	0.000709109
CPAR2_603090|1296	15618.2	1.98468	0.248608	7.98315	1.42644e-15	2.06314e-14
MSTRG.613.1|726|x|CPAR2_603090-T|Contig005504_C_parapsilosis_CDC317|cpar	2.00623	-0.000484326	1.27156	-0.000380892	0.999696	1
MSTRG.614.1|1503|u|NA|Contig005504_C_parapsilosis_CDC317|cpar	575.565	2.2201	0.316817	7.00752	2.42585e-12	2.60779e-11
MSTRG.615.1|2175|u|NA|Contig005504_C_parapsilosis_CDC317|cpar	49.0931	0.641024	0.375084	1.70901	0.0874487	0.154219
MSTRG.616.1|1784|u|NA|Contig005504_C_parapsilosis_CDC317|cpar	47.2197	-1.08976	0.355776	-3.06305	0.00219096	0.00617141
MSTRG.617.1|936|u|NA|Contig005504_C_parapsilosis_CDC317|cpar	52.6361	-0.12872	0.284191	-0.452933	0.650597	0.740945
MSTRG.618.1|1671|u|NA|Contig005504_C_parapsilosis_CDC317|cpar	134.522	-0.338373	0.172653	-1.95984	0.0500143	0.0967299
MSTRG.619.1|1439|u|NA|Contig005504_C_parapsilosis_CDC317|cpar	34.9047	-0.825475	0.381683	-2.16272	0.0305626	0.0634516
MSTRG.620.1|414|u|NA|Contig005504_C_parapsilosis_CDC317|cpar	0.0463799	0	5.10037	0	1	#N/A
MSTRG.622.1|287|u|NA|Contig005504_C_parapsilosis_CDC317|cpar	0.582323	2.09253	3.68902	0.56723	0.570558	#N/A
MSTRG.623.1|293|x|CPAR2_603100-T|Contig005504_C_parapsilosis_CDC317|cpar	0.47783	-2.5827	3.51434	-0.734905	0.462397	#N/A
CPAR2_603100|1542	11903.9	-0.124514	0.200956	-0.61961	0.535515	0.646764
MSTRG.624.1|1533|x|CPAR2_603100-T|Contig005504_C_parapsilosis_CDC317|cpar	19.7839	-2.5971	0.790908	-3.28369	0.00102458	0.00312682
MSTRG.626.1|1366|x|CPAR2_603110-T|Contig005504_C_parapsilosis_CDC317|cpar	2.61576	1.98429	1.22838	1.61537	0.106231	0.18025
CPAR2_603110|2232	1785.81	-0.588538	0.10248	-5.74293	9.3054e-09	6.5995e-08
MSTRG.629.1|237|x|CPAR2_603120-T|Contig005504_C_parapsilosis_CDC317|cpar	2.47526	-2.96542	1.28062	-2.31561	0.0205798	0.0452236
CPAR2_603120|924	807.438	-0.720796	0.121087	-5.95273	2.63699e-09	2.00739e-08
CPAR2_603130|2115	1772.91	0.339446	0.159431	2.12911	0.0332455	0.0683675
MSTRG.632.1|583|x|CPAR2_603130-T|Contig005504_C_parapsilosis_CDC317|cpar	6.98096	0.746674	0.777473	0.960385	0.336861	0.455802
CPAR2_603140|1194	13355.9	1.87986	0.149611	12.5649	3.29139e-36	1.90422e-34
MSTRG.635.1|571|x|CPAR2_603150-T|Contig005504_C_parapsilosis_CDC317|cpar	2.02918	-4.20226	1.82325	-2.30483	0.0211764	0.0463114
CPAR2_603150|492	9713.11	-1.20515	0.225763	-5.33813	9.39102e-08	5.72091e-07
CPAR2_603160|1503	2396.62	-0.693399	0.0894891	-7.74841	9.30476e-15	1.26349e-13
CPAR2_603170|2364	1591.56	0.126453	0.15249	0.829256	0.40696	0.526712
CPAR2_603180|1167	2298.75	-0.0973542	0.113461	-0.85804	0.39087	0.5105
CPAR2_603190|1023	1281.84	-0.520495	0.0957294	-5.43715	5.41401e-08	3.44219e-07
CPAR2_603200|1275	1164.83	0.288595	0.117976	2.44623	0.0144359	0.0330626
CPAR2_603210|1476	880.228	0.212434	0.128454	1.65378	0.0981732	0.169499
MSTRG.643.1|412|x|CPAR2_603210-T|Contig005504_C_parapsilosis_CDC317|cpar	9.60049	-2.56444	0.753736	-3.4023	0.000668202	0.00211354
CPAR2_603220|954	619.084	-0.391895	0.17304	-2.26476	0.0235271	0.0506861
CPAR2_603230|1902	1222.08	-0.173301	0.153155	-1.13154	0.257829	0.36961
CPAR2_603240|1128	3923.52	0.396572	0.137262	2.88915	0.00386284	0.0102572
MSTRG.648.1|342|x|CPAR2_603250-T|Contig005504_C_parapsilosis_CDC317|cpar	12.8606	-0.858483	0.645157	-1.33066	0.183302	0.282089
CPAR2_603250|1068	120.759	-0.256016	0.247286	-1.0353	0.300527	0.41767
MSTRG.650.1|1200|x|CPAR2_603260-T|Contig005504_C_parapsilosis_CDC317|cpar	26.4679	-0.473069	0.49601	-0.953749	0.340211	0.459422
CPAR2_603260|2724	3280.41	0.796156	0.156991	5.07135	3.95011e-07	2.209e-06
MSTRG.653.1|1312|x|CPAR2_603260-T|Contig005504_C_parapsilosis_CDC317|cpar	27.9068	0.515483	0.626327	0.823025	0.410494	0.530182
MSTRG.654.1|1065|x|CPAR2_603270-T|Contig005504_C_parapsilosis_CDC317|cpar	115.191	-1.46418	0.202227	-7.24027	4.47786e-13	5.17502e-12
CPAR2_603270|1419	1131.53	0.435161	0.116272	3.74262	0.000182113	0.000650131
CPAR2_603280|339	2616.15	0.368291	0.291245	1.26454	0.206037	0.308571
MSTRG.658.1|259|x|CPAR2_603290-T|Contig005504_C_parapsilosis_CDC317|cpar	2.03418	-1.81314	1.58195	-1.14614	0.251738	0.36295
CPAR2_603290|1323	1653.02	-0.120894	0.156267	-0.773637	0.439146	0.558778
MSTRG.660.2|1095|x|CPAR2_603290-T|Contig005504_C_parapsilosis_CDC317|cpar	60.5308	0.816864	0.327755	2.4923	0.0126919	0.0295813
CPAR2_603300|1020	151.822	-0.100266	0.215273	-0.465761	0.641386	0.733581
CPAR2_603310|891	898.52	-0.295069	0.124845	-2.36348	0.0181043	0.0403874
MSTRG.664.1|460|x|CPAR2_603320-T|Contig005504_C_parapsilosis_CDC317|cpar	3.6786	-2.91761	1.32494	-2.20206	0.0276611	0.0583672
CPAR2_603320|1707	2397.65	-0.417553	0.183107	-2.28038	0.0225854	0.0489445
MSTRG.666.1|569|x|CPAR2_603330-T|Contig005504_C_parapsilosis_CDC317|cpar	18.8725	-4.15656	0.740598	-5.61243	1.99504e-08	1.3526e-07
CPAR2_603330|1740	3497.2	-0.243632	0.126604	-1.92436	0.0543093	0.10402
MSTRG.668.1|611|x|CPAR2_603330-T|Contig005504_C_parapsilosis_CDC317|cpar	63.0386	-1.26649	0.382906	-3.30759	0.000941036	0.00290028
MSTRG.670.1|229|x|CPAR2_603340-T|Contig005504_C_parapsilosis_CDC317|cpar	4.10682	3.01457	1.27922	2.35658	0.0184443	0.0410417
CPAR2_603340|417	262290	1.07345	0.266419	4.02915	5.59777e-05	0.000221268
MSTRG.672.1|812|u|NA|Contig005504_C_parapsilosis_CDC317|cpar	3.37922	-1.18392	0.987238	-1.19923	0.230439	0.338478
MSTRG.677.1|341|x|CPAR2_603350-T|Contig005504_C_parapsilosis_CDC317|cpar	5.59454	-1.14793	1.21543	-0.944458	0.344936	0.464593
CPAR2_603350|849	41139.1	-0.0460919	0.134126	-0.343647	0.731112	0.804889
MSTRG.679.1|514|u|NA|Contig005504_C_parapsilosis_CDC317|cpar	11.393	0.0608229	0.712771	0.085333	0.931997	0.955725
MSTRG.680.1|1377|u|NA|Contig005504_C_parapsilosis_CDC317|cpar	43.6167	0.333166	0.376216	0.885572	0.375848	0.495696
MSTRG.681.1|2072|x|CPAR2_603360-T|Contig005504_C_parapsilosis_CDC317|cpar	33.1097	-0.954761	0.449238	-2.12529	0.0335622	0.0689741
MSTRG.682.1|762|u|NA|Contig005504_C_parapsilosis_CDC317|cpar	3.62194	-0.0542625	1.98553	-0.027329	0.978197	0.988859
CPAR2_603360|477	109.101	0.23643	0.256821	0.920605	0.357257	0.477706
MSTRG.684.1|329|x|CPAR2_603360-T|Contig005504_C_parapsilosis_CDC317|cpar	27.7258	-0.171569	0.561077	-0.305786	0.759768	0.829072
CPAR2_603370|2502	1366.09	-0.552049	0.285064	-1.93658	0.0527969	0.101347
CPAR2_603375|246	1100.26	0.512846	0.226874	2.26049	0.023791	0.0511853
MSTRG.688.1|398|x|CPAR2_603380-T|Contig005504_C_parapsilosis_CDC317|cpar	8.19862	1.61446	0.753243	2.14335	0.032085	0.0662522
CPAR2_603380|1170	957.811	-0.329293	0.207466	-1.58722	0.112463	0.188776
MSTRG.690.1|318|x|CPAR2_603380-T|Contig005504_C_parapsilosis_CDC317|cpar	5.38558	-1.25306	0.787054	-1.59209	0.111365	0.187461
CPAR2_603390|597	5150.82	1.02378	0.229556	4.45982	8.20283e-06	3.7556e-05
CPAR2_603400|378	1560.84	-0.0967921	0.173735	-0.557126	0.577441	0.681703
CPAR2_603410|1380	1992.64	-0.116962	0.188552	-0.620318	0.535049	0.646283
MSTRG.695.1|306|x|CPAR2_603410-T|Contig005504_C_parapsilosis_CDC317|cpar	0.11717	0	5.10037	0	1	#N/A
CPAR2_603420|2670	4501.28	0.124122	0.307542	0.403593	0.686512	0.768912
MSTRG.698.1|378|u|NA|Contig005504_C_parapsilosis_CDC317|cpar	0.662299	-2.987	2.47646	-1.20616	0.227757	#N/A
CPAR2_603430|2472	4164.14	-0.508591	0.168388	-3.02034	0.00252488	0.00700859
MSTRG.700.1|839|x|CPAR2_603430-T|Contig005504_C_parapsilosis_CDC317|cpar	51.8757	-1.02965	0.343017	-3.00174	0.0026844	0.00738905
MSTRG.702.1|401|x|CPAR2_603440-T|Contig005504_C_parapsilosis_CDC317|cpar	1.11167	-1.97659	2.07475	-0.952687	0.340749	0.459888
CPAR2_603440|2568	24811.2	-1.01218	0.152625	-6.6318	3.31611e-11	3.14044e-10
MSTRG.704.1|1798|x|CPAR2_603440-T|Contig005504_C_parapsilosis_CDC317|cpar	8.79686	-3.19947	0.939435	-3.40574	0.000659853	0.00209129
MSTRG.706.1|2631|u|NA|Contig005504_C_parapsilosis_CDC317|cpar	47.2423	-2.6961	0.379437	-7.10553	1.19865e-12	1.32587e-11
MSTRG.707.1|2415|u|NA|Contig005504_C_parapsilosis_CDC317|cpar	99.7678	-4.23579	0.476908	-8.88178	6.58017e-19	1.2588e-17
CPAR2_603450|2436	2987.75	-2.65881	0.282282	-9.41896	4.55582e-21	1.04043e-19
MSTRG.709.1|1262|x|CPAR2_603450-T|Contig005504_C_parapsilosis_CDC317|cpar	14.7507	-1.16243	0.686382	-1.69357	0.0903476	0.158249
MSTRG.711.1|890|x|CPAR2_603460-T|Contig005504_C_parapsilosis_CDC317|cpar	21.4953	-0.662349	0.525461	-1.26051	0.207485	0.31035
CPAR2_603460|2763	6197.47	-0.0327224	0.173334	-0.188783	0.850263	0.898451
CPAR2_603470|2415	2733.77	-0.730944	0.199831	-3.6578	0.000254385	0.000874769
CPAR2_603480|4362	604.414	0.251818	0.185918	1.35445	0.175592	0.272908
CPAR2_603490|1554	9259.92	0.479393	0.217764	2.20143	0.0277056	0.0584094
CPAR2_603500|2100	2597.81	-0.540824	0.19542	-2.7675	0.00564887	0.0144182
CPAR2_603510|2733	1150.19	-0.546698	0.166481	-3.28384	0.00102403	0.00312611
CPAR2_603520|2319	2213.96	-0.926575	0.185037	-5.00752	5.51363e-07	3.00514e-06
MSTRG.721.1|410|x|CPAR2_603520-T|Contig005504_C_parapsilosis_CDC317|cpar	3.11364	-1.05869	1.05457	-1.0039	0.315426	0.432747
MSTRG.723.1|1299|x|CPAR2_603530-T|Contig005504_C_parapsilosis_CDC317|cpar	5.67902	-1.26197	1.0942	-1.15333	0.248777	0.359495
CPAR2_603530|1731	8213.45	-0.396794	0.103456	-3.83539	0.000125367	0.000463858
CPAR2_603540|1389	1815.77	-0.524249	0.178163	-2.94252	0.00325551	0.00882121
CPAR2_603550|1035	553.532	0.315361	0.264775	1.19106	0.233632	0.342272
CPAR2_603560|3228	1744.97	-0.839049	0.174457	-4.80948	1.51327e-06	7.74982e-06
MSTRG.729.1|261|x|CPAR2_603570-T|Contig005504_C_parapsilosis_CDC317|cpar	3.57444	0.050844	1.20774	0.0420984	0.96642	0.981372
CPAR2_603570|328	2420.54	0.869555	0.243587	3.56979	0.000357262	0.00119079
CPAR2_603580|1419	2031.23	0.371428	0.13179	2.81833	0.00482743	0.0125566
MSTRG.731.1|747|x|CPAR2_603590-T|Contig005504_C_parapsilosis_CDC317|cpar	3.1404	1.67935	1.77548	0.945859	0.344221	0.463787
CPAR2_603590|1902	950.422	1.65128	0.192688	8.56972	1.0374e-17	1.79079e-16
MSTRG.734.1|416|x|CPAR2_603590-T|Contig005504_C_parapsilosis_CDC317|cpar	0	#N/A	#N/A	#N/A	#N/A	#N/A
MSTRG.737.1|765|u|NA|Contig005504_C_parapsilosis_CDC317|cpar	7.43109	4.6979	1.64314	2.8591	0.0042485	0.0111787
MSTRG.739.1|786|x|CPAR2_603600-T|Contig005504_C_parapsilosis_CDC317|cpar	13.9303	0.114162	0.663008	0.172188	0.86329	0.907596
CPAR2_603600|1884	99008.9	4.30828	0.147512	29.2064	1.61032e-187	1.53721e-183
MSTRG.741.1|3795|x|CPAR2_603610-T|Contig005504_C_parapsilosis_CDC317|cpar	185.483	1.40673	0.348191	4.04009	5.34296e-05	0.000212187
MSTRG.742.1|526|u|NA|Contig005504_C_parapsilosis_CDC317|cpar	24.6241	5.39518	1.49827	3.60095	0.000317057	0.0010691
MSTRG.743.1|986|u|NA|Contig005504_C_parapsilosis_CDC317|cpar	3694.58	2.73779	0.241595	11.3322	9.09194e-30	3.60131e-28
MSTRG.744.1|854|u|NA|Contig005504_C_parapsilosis_CDC317|cpar	9.8135	3.67855	1.1924	3.085	0.0020355	0.00577097
CPAR2_603610|1311	4401.26	-0.433589	0.215155	-2.01524	0.0438794	0.0864724
CPAR2_603620|1287	1311	0.303733	0.1429	2.1255	0.033545	0.0689537
MSTRG.747.1|206|x|CPAR2_603620-T|Contig005504_C_parapsilosis_CDC317|cpar	9.7296	-2.43078	0.661224	-3.67618	0.000236749	0.000820031
CPAR2_603630|1251	933.403	-0.252455	0.270966	-0.931684	0.3515	0.471266
CPAR2_603640|297	435.931	0.666611	0.196779	3.38761	0.000705033	0.00222267
MSTRG.750.1|587|x|CPAR2_603660-T|Contig005504_C_parapsilosis_CDC317|cpar	452.716	0.930763	0.336093	2.76936	0.00561669	0.0143438
CPAR2_603650|240	186.675	0.433398	0.186713	2.32121	0.0202758	0.0446385
CPAR2_603660|1797	677.328	-0.305254	0.23562	-1.29553	0.195136	0.29596
MSTRG.753.1|590|x|CPAR2_603660-T|Contig005504_C_parapsilosis_CDC317|cpar	1.37751	3.65943	1.97403	1.85379	0.0637694	0.118918
CPAR2_603670|906	3582.86	-0.622884	0.169679	-3.67096	0.000241643	0.000833656
CPAR2_603680|1893	2699.59	0.807764	0.0914565	8.83222	1.02618e-18	1.92833e-17
CPAR2_603690|1929	3166.12	0.148688	0.0838609	1.77303	0.0762236	0.137626
MSTRG.757.1|1195|u|NA|Contig005504_C_parapsilosis_CDC317|cpar	26.5625	1.0685	0.485113	2.20258	0.0276247	0.0583135
MSTRG.758.1|797|x|CPAR2_603700-T|Contig005504_C_parapsilosis_CDC317|cpar	12.2658	-3.43475	0.81445	-4.21727	2.47283e-05	0.000104219
CPAR2_603700|1575	1187.39	0.510521	0.189549	2.69335	0.00707376	0.0176355
CPAR2_603710|912	5140.09	-0.239715	0.16939	-1.41517	0.157019	0.249445
MSTRG.761.1|451|x|CPAR2_603710-T|Contig005504_C_parapsilosis_CDC317|cpar	1.06014	-3.84227	2.03084	-1.89196	0.0584967	0.110818
CPAR2_603720|1458	2573.51	-1.13416	0.124139	-9.13624	6.46632e-20	1.33033e-18
MSTRG.763.1|1562|x|CPAR2_603720-T|Contig005504_C_parapsilosis_CDC317|cpar	12.7793	-1.04758	0.684303	-1.53087	0.125803	0.207268
CPAR2_603730|1281	11694.8	0.379057	0.102929	3.68272	0.000230758	0.000801607
CPAR2_603740|702	376.919	0.270924	0.143409	1.88918	0.0588684	0.11138
CPAR2_603750|690	1475.31	0.421875	0.16038	2.63047	0.00852663	0.0208012
CPAR2_603760|531	2827.89	0.30734	0.216912	1.41689	0.156516	0.248919
CPAR2_603770|1701	1816.46	-0.0818246	0.232025	-0.352654	0.724348	0.799656
MSTRG.770.1|277|x|CPAR2_603770-T|Contig005504_C_parapsilosis_CDC317|cpar	9.19418	-0.217165	0.730939	-0.297104	0.766387	0.834485
CPAR2_603780|627	639.981	0.0498196	0.142612	0.349337	0.726836	0.801202
MSTRG.772.1|1361|x|CPAR2_603780-T|Contig005504_C_parapsilosis_CDC317|cpar	11.2033	-1.89398	0.883379	-2.14402	0.0320313	0.0661554
CPAR2_603790|972	132.052	-0.684764	0.278924	-2.45502	0.0140876	0.0323658
CPAR2_603800|4500	476.728	-0.346506	0.1997	-1.73513	0.0827175	0.147538
MSTRG.776.1|552|u|NA|Contig005504_C_parapsilosis_CDC317|cpar	1.10336	-1.00984	2.24577	-0.449664	0.652953	0.742299
MSTRG.777.1|216|u|NA|Contig005504_C_parapsilosis_CDC317|cpar	0.0580389	0	5.10037	0	1	#N/A
CPAR2_100020|2172	1018.48	0.447343	0.165779	2.69843	0.00696684	0.017416
CPAR2_100030|1266	3720.98	-0.427791	0.127841	-3.34628	0.000819023	0.00255253
MSTRG.782.1|409|u|NA|Contig005569_C_parapsilosis_CDC317|cpar	23.3849	-0.469471	0.473729	-0.991014	0.321679	0.439746
CPAR2_100040|1281	6165.14	-1.37625	0.106228	-12.9556	2.18558e-38	1.4097e-36
CPAR2_100050|1458	4791.8	0.819769	0.13598	6.02861	1.65373e-09	1.28975e-08
CPAR2_100060|1089	2375.69	0.107103	0.175365	0.610742	0.54137	0.651178
MSTRG.786.1|248|x|CPAR2_100060-T|Contig005569_C_parapsilosis_CDC317|cpar	3.25767	-2.33757	1.3841	-1.68887	0.0912443	0.159613
CPAR2_100070|477	265.16	-0.286665	0.195694	-1.46487	0.142958	0.231066
MSTRG.788.1|458|x|CPAR2_100080-T|Contig005569_C_parapsilosis_CDC317|cpar	22.3569	-3.95604	0.695981	-5.68412	1.3149e-08	9.12876e-08
CPAR2_100080|1041	102.137	-0.556024	0.26694	-2.08296	0.0372553	0.0753312
MSTRG.789.1|1346|x|CPAR2_100090-T|Contig005569_C_parapsilosis_CDC317|cpar	16.2915	-1.07952	0.741532	-1.4558	0.145449	0.234457
CPAR2_100090|2892	2880.73	-1.41877	0.232344	-6.10633	1.01945e-09	8.21934e-09
CPAR2_100100|564	1122.3	-1.98807	0.168029	-11.8317	2.67799e-32	1.27185e-30
MSTRG.793.1|590|x|CPAR2_100110-T|Contig005569_C_parapsilosis_CDC317|cpar	12.8443	-4.99409	1.30513	-3.82652	0.000129968	0.000479209
CPAR2_100110|1395	6648.67	0.18928	0.260995	0.725225	0.468314	0.58588
MSTRG.796.1|353|x|CPAR2_100110-T|Contig005569_C_parapsilosis_CDC317|cpar	1.92354	-1.56345	1.56156	-1.00121	0.316726	0.434156
MSTRG.797.1|396|u|NA|Contig005569_C_parapsilosis_CDC317|cpar	0.903521	1.57728	3.11196	0.506846	0.612263	0.711268
MSTRG.798.1|231|u|NA|Contig005569_C_parapsilosis_CDC317|cpar	0.181547	2.10018	5.06825	0.414379	0.678596	#N/A
MSTRG.800.1|268|x|CPAR2_100120-T|Contig005569_C_parapsilosis_CDC317|cpar	1.84463	-0.839423	1.74968	-0.479756	0.631401	0.726105
CPAR2_100120|1332	1710.63	1.05106	0.153611	6.84239	7.7882e-12	7.91851e-11
CPAR2_100130|1776	2622.73	-0.769276	0.493316	-1.5594	0.118902	0.19751
MSTRG.803.1|302|x|CPAR2_100140-T|Contig005569_C_parapsilosis_CDC317|cpar	5.10305	-2.97016	0.980448	-3.02939	0.00245047	0.00682387
CPAR2_100140|1377	5480.93	0.261327	0.0889476	2.93799	0.0033035	0.00893096
CPAR2_100150|2934	1930.17	0.30694	0.182097	1.68559	0.0918752	0.160454
CPAR2_100160|2715	802.49	-0.866554	0.190254	-4.55473	5.24534e-06	2.47501e-05
CPAR2_100170|1281	1455.27	1.72423	0.32406	5.32072	1.03358e-07	6.25258e-07
CPAR2_100180|1308	3220.98	-0.144628	0.247028	-0.585472	0.55823	0.664902
MSTRG.809.1|380|u|NA|Contig005569_C_parapsilosis_CDC317|cpar	15.8394	0.24353	0.614456	0.396335	0.691858	0.772905
MSTRG.810.1|290|u|NA|Contig005569_C_parapsilosis_CDC317|cpar	0.494277	0	3.74009	0	1	#N/A
CPAR2_100190|1011	1775.16	-0.439667	0.184945	-2.37728	0.0174407	0.0390877
MSTRG.812.1|368|x|CPAR2_100190-T|Contig005569_C_parapsilosis_CDC317|cpar	19.94	0.114409	0.473475	0.241637	0.809061	0.866547
CPAR2_100200|912	2900.78	0.604695	0.10716	5.64291	1.67199e-08	1.14332e-07
CPAR2_100210|585	3887.77	0.135063	0.16216	0.832901	0.404901	0.524733
CPAR2_100220|714	3477.54	-0.100863	0.104	-0.969838	0.332127	0.450866
CPAR2_100230|348	2025.18	0.435914	0.267171	1.63159	0.102766	0.175525
MSTRG.817.1|317|x|CPAR2_100230-T|Contig005569_C_parapsilosis_CDC317|cpar	2.032	0.395615	1.46387	0.270252	0.786966	0.850665
CPAR2_100240|492	1269.09	0.805159	0.185344	4.34413	1.39832e-05	6.1855e-05
CPAR2_100250|981	2673	-0.719259	0.246519	-2.91767	0.00352662	0.00946714
MSTRG.820.1|253|x|CPAR2_100250-T|Contig005569_C_parapsilosis_CDC317|cpar	1.0185	-3.79772	2.37196	-1.60109	0.109358	0.184603
CPAR2_100260|780	3371.32	0.61027	0.147333	4.14213	3.44099e-05	0.000141952
MSTRG.822.1|334|x|CPAR2_100270-T|Contig005569_C_parapsilosis_CDC317|cpar	36.6116	-0.639278	0.376749	-1.69683	0.0897289	0.157392
CPAR2_100270|927	39.123	0.170473	0.384189	0.443721	0.657244	0.745845
MSTRG.824.1|307|x|CPAR2_100280-T|Contig005569_C_parapsilosis_CDC317|cpar	78.2801	-0.387079	0.267645	-1.44624	0.14811	0.237943
CPAR2_100280|1311	1157.16	0.458951	0.161473	2.84228	0.00447924	0.0117405
CPAR2_100290|366	3891.67	-0.259554	0.152572	-1.7012	0.0889062	0.156327
MSTRG.827.1|1047|x|CPAR2_100300-T|Contig005569_C_parapsilosis_CDC317|cpar	124.396	-1.9934	0.269908	-7.38547	1.51915e-13	1.84737e-12
CPAR2_100300|1530	847.199	-0.556196	0.176615	-3.14921	0.00163714	0.00474732
MSTRG.829.1|1649|x|CPAR2_100300-T|Contig005569_C_parapsilosis_CDC317|cpar	28.1048	-2.27336	0.695045	-3.27081	0.0010724	0.00325712
MSTRG.830.1|385|u|NA|Contig005569_C_parapsilosis_CDC317|cpar	1.28277	-4.13082	2.29206	-1.80223	0.0715093	0.130497
MSTRG.832.1|1213|u|NA|Contig005569_C_parapsilosis_CDC317|cpar	182.303	-0.00495517	0.189136	-0.026199	0.979099	0.989359
CPAR2_100320|681	44660.7	1.46682	0.116963	12.5409	4.45939e-36	2.51889e-34
CPAR2_100330|1851	529.076	-1.32774	0.193476	-6.86255	6.76405e-12	6.9805e-11
CPAR2_100340|483	706.184	1.72109	0.364678	4.71947	2.36458e-06	1.18241e-05
MSTRG.837.1|631|u|NA|Contig005569_C_parapsilosis_CDC317|cpar	4.4073	1.63871	1.20683	1.35786	0.174508	0.271489
MSTRG.839.1|260|u|NA|Contig005569_C_parapsilosis_CDC317|cpar	0.717117	-1.00512	2.3219	-0.432888	0.665096	#N/A
CPAR2_100350|2106	128.48	0.493249	0.268788	1.83509	0.066493	0.123203
CPAR2_100360|1674	6004.69	0.519205	0.147873	3.51114	0.000446185	0.00146266
CPAR2_100370|1236	1250.84	-0.802047	0.187935	-4.26767	1.97522e-05	8.52029e-05
MSTRG.842.1|507|x|CPAR2_100370-T|Contig005569_C_parapsilosis_CDC317|cpar	6.28171	-1.82905	0.878604	-2.08177	0.0373638	0.0755028
CPAR2_100380|846	5011.06	-0.101742	0.0952527	-1.06813	0.285464	0.401804
MSTRG.844.1|281|x|CPAR2_100390-T|Contig005569_C_parapsilosis_CDC317|cpar	0.8884	-1.06164	2.42033	-0.438635	0.660926	0.748422
CPAR2_100390|366	3307.15	0.310757	0.283564	1.09589	0.273125	0.387407
CPAR2_100400|912	39.3267	1.11694	0.655949	1.70279	0.088608	0.15596
MSTRG.847.1|491|x|CPAR2_100410-T|Contig005569_C_parapsilosis_CDC317|cpar	54.1989	-0.520244	0.443257	-1.17368	0.240522	0.34995
CPAR2_100410|939	2849.98	0.585842	0.142789	4.10286	4.08075e-05	0.000166402
CPAR2_100420|558	1008.17	-0.185671	0.162778	-1.14064	0.25402	0.365411
CPAR2_100430|663	2194.33	0.449734	0.154337	2.91397	0.00356863	0.00956109
CPAR2_100440|321	624.649	0.83204	0.276202	3.01243	0.00259166	0.00717102
CPAR2_100450|486	854.016	0.553982	0.174888	3.16764	0.00153684	0.0044933
CPAR2_100460|1467	855.442	-1.43485	0.174189	-8.23732	1.76112e-16	2.76053e-15
MSTRG.855.1|1059|x|CPAR2_100470-T|Contig005569_C_parapsilosis_CDC317|cpar	17.0954	-0.992532	0.735461	-1.34954	0.177164	0.274681
CPAR2_100470|1518	1442.25	0.487088	0.192633	2.52858	0.0114526	0.0270543
MSTRG.857.1|614|x|CPAR2_100470-T|Contig005569_C_parapsilosis_CDC317|cpar	38.7042	0.848838	0.714861	1.18742	0.235063	0.343947
MSTRG.858.1|725|u|NA|Contig005569_C_parapsilosis_CDC317|cpar	0.332867	-0.996444	4.8694	-0.204634	0.837858	#N/A
MSTRG.859.1|1566|u|NA|Contig005569_C_parapsilosis_CDC317|cpar	4.69842	-1.50827	1.21988	-1.2364	0.216308	0.321282
MSTRG.860.1|891|u|NA|Contig005569_C_parapsilosis_CDC317|cpar	3.2039	1.69046	1.76605	0.957203	0.338465	0.457388
CPAR2_100480|1026	14.0203	-3.90223	0.776161	-5.02761	4.96638e-07	2.73251e-06
MSTRG.862.1|720|x|CPAR2_100480-T|Contig005569_C_parapsilosis_CDC317|cpar	7.03133	0.400857	0.796778	0.503097	0.614896	0.71348
CPAR2_100490|1776	3029.26	2.32652	0.12834	18.1278	1.92437e-73	5.10278e-71
MSTRG.864.1|2153|x|CPAR2_100500-T|Contig005569_C_parapsilosis_CDC317|cpar	39.6486	0.797668	0.457806	1.74237	0.0814433	0.145537
CPAR2_100500|1107	3601.29	0.697716	0.12104	5.76434	8.19799e-09	5.86202e-08
CPAR2_100510|483	460.774	0.504999	0.189391	2.66643	0.0076661	0.018944
CPAR2_100520|447	724.046	0.801511	0.208549	3.84328	0.000121401	0.000451283
CPAR2_100530|636	15738.7	-0.541526	0.190084	-2.84888	0.0043874	0.0115187
MSTRG.870.1|309|x|CPAR2_100530-T|Contig005569_C_parapsilosis_CDC317|cpar	1.3031	-1.63058	1.81408	-0.898845	0.368735	0.488555
MSTRG.872.1|460|x|CPAR2_100540-T|Contig005569_C_parapsilosis_CDC317|cpar	2.59641	-1.58124	1.50257	-1.05236	0.292636	0.409485
CPAR2_100540|732	1369.13	-0.0362983	0.113367	-0.320185	0.748828	0.820043
CPAR2_100550|1434	2381.8	0.600908	0.0852239	7.05094	1.77718e-12	1.93885e-11
CPAR2_100560|1755	8018.66	0.463441	0.179512	2.58167	0.00983242	0.0236305
MSTRG.876.1|470|x|CPAR2_100560-T|Contig005569_C_parapsilosis_CDC317|cpar	20.522	0.159566	0.790531	0.201847	0.840037	0.890504
CPAR2_100565|711	49.4827	-0.753343	0.324458	-2.32185	0.0202411	0.044593
CPAR2_100570|1758	2125.3	-0.400212	0.184025	-2.17478	0.0296469	0.0617789
MSTRG.880.1|891|u|NA|Contig005569_C_parapsilosis_CDC317|cpar	2.62569	0.54265	1.44989	0.374269	0.708204	0.786473
MSTRG.881.1|1198|x|CPAR2_100580-T|Contig005569_C_parapsilosis_CDC317|cpar	332.105	0.178563	0.144774	1.23339	0.217432	0.322549
CPAR2_100580|378	405.522	0.842494	0.20432	4.1234	3.73315e-05	0.000153078
CPAR2_100590|813	842.225	0.752953	0.166987	4.50904	6.5122e-06	3.03839e-05
CPAR2_100600|753	1634.31	-0.68201	0.132599	-5.14341	2.69798e-07	1.54406e-06
CPAR2_100610|4455	2547.08	1.18697	0.326407	3.63647	0.000276395	0.000945009
MSTRG.886.1|997|x|CPAR2_100610-T|Contig005569_C_parapsilosis_CDC317|cpar	1.76398	1.25314	1.93034	0.649181	0.516221	0.629114
MSTRG.889.1|1046|x|CPAR2_100620-T|Contig005569_C_parapsilosis_CDC317|cpar	4.92377	1.70424	1.04445	1.63171	0.10274	0.175525
CPAR2_100620|1734	6655.3	1.30824	0.162865	8.03265	9.53927e-16	1.40745e-14
MSTRG.891.1|287|x|CPAR2_100620-T|Contig005569_C_parapsilosis_CDC317|cpar	1.07271	3.36648	2.0795	1.61889	0.105471	0.179128
CPAR2_100630|705	470.936	0.194311	0.17316	1.12215	0.2618	0.374515
CPAR2_100640|769	25887.9	1.99335	0.269913	7.38517	1.52259e-13	1.84919e-12
MSTRG.892.1|438|x|CPAR2_100640-T|Contig005569_C_parapsilosis_CDC317|cpar	3.12193	1.45967	1.06463	1.37106	0.170356	0.266331
MSTRG.893.1|263|x|CPAR2_100650-T|Contig005569_C_parapsilosis_CDC317|cpar	1.81635	-0.0294151	1.67927	-0.0175166	0.986024	0.992889
CPAR2_100650|2679	1874.24	0.162758	0.134251	1.21234	0.225383	0.332227
MSTRG.895.1|375|x|CPAR2_100650-T|Contig005569_C_parapsilosis_CDC317|cpar	0.677195	3.57408	4.61565	0.77434	0.43873	#N/A
CPAR2_100660|1356	1030.48	0.517201	0.117776	4.39138	1.12632e-05	5.03128e-05
MSTRG.897.1|1264|x|CPAR2_100670-T|Contig005569_C_parapsilosis_CDC317|cpar	5.53523	-0.423204	1.04994	-0.403075	0.686893	0.769056
CPAR2_100670|3660	2961.89	-0.675954	0.179613	-3.76338	0.000167631	0.000604078
CPAR2_100680|1209	8167.85	1.14068	0.087227	13.0772	4.44546e-39	3.00967e-37
MSTRG.901.1|255|x|CPAR2_100680-T|Contig005569_C_parapsilosis_CDC317|cpar	0.402929	-1.06243	3.16065	-0.336142	0.736764	#N/A
CPAR2_100690|951	1577.37	-0.155846	0.149034	-1.04571	0.295695	0.412676
CPAR2_100700|5013	1824.08	0.0917874	0.23224	0.395227	0.692676	0.773547
MSTRG.904.1|761|x|CPAR2_100700-T|Contig005569_C_parapsilosis_CDC317|cpar	0.470415	-3.02473	3.35249	-0.902234	0.366932	#N/A
CPAR2_100710|1317	681.607	-1.62238	0.201501	-8.05151	8.17791e-16	1.21788e-14
CPAR2_100720|1242	1991.66	-0.797071	0.173368	-4.59756	4.27458e-06	2.04332e-05
CPAR2_100730|1296	1772.93	-0.559773	0.144134	-3.88369	0.000102885	0.000388198
CPAR2_100740|945	1107.67	-0.1724	0.181109	-0.951914	0.341141	0.460283
MSTRG.910.1|721|x|CPAR2_100740-T|Contig005569_C_parapsilosis_CDC317|cpar	1.65878	-1.44449	1.61625	-0.893734	0.371464	0.491162
MSTRG.912.1|481|x|CPAR2_100750-T|Contig005569_C_parapsilosis_CDC317|cpar	41.5267	-0.7652	0.415484	-1.84171	0.0655182	0.12168
CPAR2_100750|1098	1007.66	-0.0196381	0.158854	-0.123623	0.901614	0.934506
MSTRG.914.1|354|x|CPAR2_100750-T|Contig005569_C_parapsilosis_CDC317|cpar	10.7417	-1.31239	0.6834	-1.92039	0.0548087	0.104746
CPAR2_100760|789	2395.31	0.125643	0.131849	0.952932	0.340624	0.459785
MSTRG.916.1|681|x|CPAR2_100760-T|Contig005569_C_parapsilosis_CDC317|cpar	1.04684	1.38189	2.67926	0.515775	0.606011	0.706535
MSTRG.917.1|283|x|CPAR2_100770-T|Contig005569_C_parapsilosis_CDC317|cpar	1.72759	-1.65756	1.62809	-1.01811	0.308627	0.426002
CPAR2_100770|102	4022.58	-4.22252	0.947641	-4.45582	8.35717e-06	3.82076e-05
MSTRG.919.1|405|x|CPAR2_100780-T|Contig005569_C_parapsilosis_CDC317|cpar	2.2935	-2.66481	1.6358	-1.62906	0.103301	0.176185
CPAR2_100780|102	2720.13	-0.0412389	0.625577	-0.0659213	0.94744	0.967508
MSTRG.922.1|336|x|CPAR2_100790-T|Contig005569_C_parapsilosis_CDC317|cpar	2.90676	-2.78815	1.2963	-2.15086	0.0314874	0.0652034
CPAR2_100790|813	2432.84	0.729247	0.151827	4.80315	1.56191e-06	7.99463e-06
MSTRG.924.1|1025|x|CPAR2_100800-T|Contig005569_C_parapsilosis_CDC317|cpar	904.717	-0.231253	0.15153	-1.52613	0.126978	0.208844
CPAR2_100800|1284	1410.73	0.0331249	0.140853	0.235173	0.814075	0.870523
CPAR2_100810|3504	4829.46	0.0381501	0.163829	0.232865	0.815866	0.871482
MSTRG.927.1|328|x|CPAR2_100810-T|Contig005569_C_parapsilosis_CDC317|cpar	1.67039	-2.44572	1.84543	-1.32529	0.185076	0.284041
MSTRG.928.1|702|x|CPAR2_100820-T|Contig005569_C_parapsilosis_CDC317|cpar	34.9843	0.129443	0.421583	0.30704	0.758813	0.828885
CPAR2_100820|951	25129.8	0.0805093	0.154949	0.519586	0.603352	0.70428
CPAR2_100830|717	997.331	-8.03807	0.34805	-23.0946	5.25185e-118	4.17784e-115
MSTRG.931.1|693|u|NA|Contig005569_C_parapsilosis_CDC317|cpar	2.13099	-1.01251	2.11729	-0.478209	0.632502	0.726886
CPAR2_100840|777	361.528	2.08492	0.427237	4.88	1.06085e-06	5.54896e-06
CPAR2_100850|858	34.8563	-2.51915	0.43882	-5.74073	9.42667e-09	6.68055e-08
MSTRG.935.1|543|x|CPAR2_100850.1-T|Contig005569_C_parapsilosis_CDC317|cpar	29.6778	-0.544118	0.417059	-1.30465	0.192011	0.292427
CPAR2_100850.1|615	4.75999	-3.4076	1.15775	-2.9433	0.0032473	0.00880146
MSTRG.938.1|477|u|NA|Contig005569_C_parapsilosis_CDC317|cpar	284.619	-0.403558	0.168233	-2.3988	0.0164487	0.0371293
MSTRG.939.2|929|u|NA|Contig005569_C_parapsilosis_CDC317|cpar	178.387	0.71036	0.225367	3.15201	0.00162151	0.0047077
MSTRG.941.1|247|x|CPAR2_100870-T|Contig005569_C_parapsilosis_CDC317|cpar	0.585759	-1.00252	2.88375	-0.347643	0.728108	#N/A
CPAR2_100870|957	4102.63	-2.38015	0.182063	-13.0732	4.68499e-39	3.1495e-37
MSTRG.944.1|505|x|CPAR2_100880-T|Contig005569_C_parapsilosis_CDC317|cpar	17.1238	-4.80622	1.40472	-3.42147	0.00062284	0.00197858
CPAR2_100880|1641	2055.56	-0.370316	0.258208	-1.43418	0.151521	0.242241
CPAR2_100890|1065	1580.64	-0.637129	0.157447	-4.04663	5.196e-05	0.000206671
CPAR2_100900|994	1643.05	0.570941	0.151941	3.75764	0.000171522	0.000616471
CPAR2_100900.1|264	1310.16	1.81271	0.370527	4.89225	9.96914e-07	5.2375e-06
MSTRG.949.1|374|x|CPAR2_100910-T|Contig005569_C_parapsilosis_CDC317|cpar	12.2127	0.698343	0.624779	1.11774	0.263677	0.376862
CPAR2_100910|903	2416.45	0.771632	0.112688	6.8475	7.51492e-12	7.67245e-11
CPAR2_100920|840	1060.67	-0.933219	0.142654	-6.54185	6.07625e-11	5.60424e-10
MSTRG.952.1|317|x|CPAR2_100930-T|Contig005569_C_parapsilosis_CDC317|cpar	0.0580389	0	5.10037	0	1	#N/A
CPAR2_100930|858	183.806	-2.38038	0.25761	-9.24025	2.45921e-20	5.27542e-19
CPAR2_100940|906	795.604	1.05508	0.237428	4.44379	8.83875e-06	4.02167e-05
MSTRG.955.1|450|u|NA|Contig005569_C_parapsilosis_CDC317|cpar	5.13655	2.33522	1.71601	1.36084	0.173563	0.270327
CPAR2_100950|480	7.47175	0.781042	1.0341	0.755286	0.450077	0.568455
MSTRG.957.1|1192|x|CPAR2_100960-T|Contig005569_C_parapsilosis_CDC317|cpar	77.4671	0.938483	0.461667	2.03281	0.0420715	0.0834784
CPAR2_100960|885	1338.88	0.114419	0.106665	1.0727	0.283408	0.399354
MSTRG.960.1|258|x|CPAR2_100970-T|Contig005569_C_parapsilosis_CDC317|cpar	2.33731	-1.74105	1.4934	-1.16583	0.243685	0.353635
CPAR2_100970|909	2126.18	-0.939247	0.114132	-8.22951	1.8798e-16	2.92734e-15
MSTRG.962.1|447|x|CPAR2_100980-T|Contig005569_C_parapsilosis_CDC317|cpar	2.09675	1.21553	2.0255	0.600115	0.54843	0.657454
CPAR2_100980|1755	543.26	0.653319	0.142197	4.59445	4.339e-06	2.07308e-05
MSTRG.964.1|324|u|NA|Contig005569_C_parapsilosis_CDC317|cpar	1.72071	-2.21886	1.56168	-1.42082	0.15537	0.247317
CPAR2_100990|1452	4772.34	-0.299845	0.186791	-1.60524	0.10844	0.183152
MSTRG.966.1|725|x|CPAR2_101000-T|Contig005569_C_parapsilosis_CDC317|cpar	2.65314	-0.582216	1.22219	-0.476369	0.633811	0.727995
CPAR2_101000|1473	3179.02	0.0343171	0.161828	0.21206	0.83206	0.883815
MSTRG.968.1|327|x|CPAR2_101010-T|Contig005569_C_parapsilosis_CDC317|cpar	0.406485	-0.0400505	2.98298	-0.0134263	0.989288	#N/A
CPAR2_101010|2928	1557.21	0.0918386	0.150286	0.611093	0.541138	0.651084
CPAR2_101020|1350	36049	2.15152	0.0936367	22.9773	7.86965e-117	5.265e-114
CPAR2_101030|1209	1861.2	-0.185408	0.251718	-0.736572	0.461383	0.579064
MSTRG.972.1|762|x|CPAR2_101030-T|Contig005569_C_parapsilosis_CDC317|cpar	7.30239	-2.96328	0.796789	-3.71903	0.000199991	0.000704554
MSTRG.973.1|749|u|NA|Contig005569_C_parapsilosis_CDC317|cpar	14.6618	0.283742	0.631528	0.449294	0.653219	0.742512
CPAR2_101040|493	1044.41	1.3444	0.227167	5.91811	3.25665e-09	2.44402e-08
MSTRG.975.1|214|x|CPAR2_101040-T|Contig005569_C_parapsilosis_CDC317|cpar	0.118336	0	5.10037	0	1	#N/A
CPAR2_tD(GUC)1|72	0.16457	1.38189	5.10037	0.270938	0.786438	#N/A
CPAR2_101050|609	548.005	0.0978367	0.157466	0.621318	0.534391	0.645602
MSTRG.977.1|755|x|CPAR2_101050-T|Contig005569_C_parapsilosis_CDC317|cpar	4.01235	-1.73756	1.14015	-1.52397	0.127515	0.209625
MSTRG.978.1|766|x|CPAR2_101060-T|Contig005569_C_parapsilosis_CDC317|cpar	12.7169	-0.485881	0.578794	-0.839471	0.401205	0.521288
CPAR2_101060|3120	3039.56	-0.495967	0.189993	-2.61045	0.00904225	0.0219246
MSTRG.980.1|356|u|NA|Contig005569_C_parapsilosis_CDC317|cpar	1.72317	-0.200496	1.45439	-0.137855	0.890355	0.925752
MSTRG.982.1|1426|u|NA|Contig005569_C_parapsilosis_CDC317|cpar	14.5674	-0.96429	0.512889	-1.88011	0.0600926	0.113277
MSTRG.983.1|249|x|CPAR2_101070-T|Contig005569_C_parapsilosis_CDC317|cpar	13.0605	-2.49645	0.613025	-4.07234	4.65429e-05	0.000186994
CPAR2_101070|2991	15995.2	-2.50368	0.251372	-9.96005	2.27942e-23	5.96146e-22
MSTRG.985.1|434|x|CPAR2_101070-T|Contig005569_C_parapsilosis_CDC317|cpar	3.63411	-2.61126	1.22563	-2.13054	0.033127	0.0681383
CPAR2_101080|1836	506.892	-0.274696	0.236375	-1.16212	0.245187	0.355431
MSTRG.987.1|233|x|CPAR2_101080-T|Contig005569_C_parapsilosis_CDC317|cpar	3.29936	0.271542	1.314	0.206653	0.836281	0.887015
CPAR2_101090|738	664.466	0.517521	0.21267	2.43344	0.0149561	0.0341067
CPAR2_101100|1383	1352.64	0.0852771	0.106409	0.801407	0.422896	0.542603
CPAR2_101110|897	1685.18	-0.168212	0.10667	-1.57694	0.114809	0.191939
CPAR2_tA(AGC)1|73	0.647089	3.53631	3.12692	1.13092	0.258087	#N/A
MSTRG.992.1|2319|x|CPAR2_101120-T|Contig005569_C_parapsilosis_CDC317|cpar	23.6416	-0.655434	0.413613	-1.58465	0.113045	0.189553
MSTRG.993.1|315|u|NA|Contig005569_C_parapsilosis_CDC317|cpar	0.124971	0	5.10037	0	1	#N/A
MSTRG.994.1|464|u|NA|Contig005569_C_parapsilosis_CDC317|cpar	1.62962	-2.72573	1.61571	-1.68701	0.0916015	0.160005
CPAR2_101120|3846	8383.37	0.0765308	0.173804	0.440328	0.6597	0.747743
CPAR2_101130|819	2306.54	0.854009	0.14546	5.87109	4.32932e-09	3.20619e-08
CPAR2_101140|1350	1632.38	-0.62356	0.117907	-5.28857	1.23279e-07	7.36896e-07
MSTRG.998.1|1267|x|CPAR2_101140-T|Contig005569_C_parapsilosis_CDC317|cpar	99.7096	0.544366	0.326374	1.66792	0.0953313	0.16534
MSTRG.999.1|1423|u|NA|Contig005569_C_parapsilosis_CDC317|cpar	28.4285	0.129951	0.532308	0.244127	0.807133	0.865232
CPAR2_101150|2244	4667.2	0.780184	0.090285	8.64135	5.55546e-18	9.87569e-17
CPAR2_101160|831	2997.04	-1.87478	0.135457	-13.8403	1.45508e-43	1.29815e-41
MSTRG.1002.1|818|x|CPAR2_101160-T|Contig005569_C_parapsilosis_CDC317|cpar	46.7647	-2.22952	0.366091	-6.09006	1.12871e-09	9.07719e-09
MSTRG.1003.1|367|x|CPAR2_101170-T|Contig005569_C_parapsilosis_CDC317|cpar	1.1773	-3.38593	1.97873	-1.71117	0.0870503	0.153772
CPAR2_101170|234	649.6	-4.14141	0.314215	-13.1802	1.1411e-39	7.95102e-38
MSTRG.1005.1|3034|x|CPAR2_101180-T|Contig005569_C_parapsilosis_CDC317|cpar	32.9854	-0.626427	0.397812	-1.57468	0.11533	0.192574
CPAR2_101180|1461	4707.54	0.0764561	0.19207	0.398064	0.690583	0.771964
CPAR2_101190|2388	2315.49	0.776452	0.160967	4.82367	1.40939e-06	7.25283e-06
CPAR2_101200|1662	1692.8	-0.549593	0.106056	-5.18212	2.19382e-07	1.27077e-06
MSTRG.1011.1|257|u|NA|Contig005569_C_parapsilosis_CDC317|cpar	7.04819	-1.01539	0.877394	-1.15728	0.247159	0.357689
MSTRG.1012.1|494|x|CPAR2_101210-T|Contig005569_C_parapsilosis_CDC317|cpar	77.1777	-0.694184	0.691397	-1.00403	0.315364	0.432727
CPAR2_101210|288	3560.33	0.551925	0.239251	2.30688	0.0210613	0.0460915
CPAR2_101220|2787	1799.26	0.513793	0.161975	3.17204	0.00151372	0.00443252
CPAR2_101230|1527	3324.83	-0.0231626	0.167413	-0.138356	0.889959	0.925645
MSTRG.1016.1|349|x|CPAR2_101240-T|Contig005569_C_parapsilosis_CDC317|cpar	0.474717	0	2.9794	0	1	#N/A
CPAR2_101240|3291	1514.81	-0.378337	0.273391	-1.38387	0.166398	0.261259
CPAR2_101250|2139	2652.27	-0.0190675	0.140382	-0.135826	0.891959	0.926575
MSTRG.1019.1|261|x|CPAR2_101250-T|Contig005569_C_parapsilosis_CDC317|cpar	0.926182	-2.02288	2.15814	-0.937326	0.348591	0.468749
MSTRG.1020.1|322|x|CPAR2_101260-T|Contig005569_C_parapsilosis_CDC317|cpar	35.3278	-0.378476	0.40461	-0.935408	0.349578	0.469415
CPAR2_101260|2640	162.93	-1.22067	0.280217	-4.35614	1.32373e-05	5.87191e-05
MSTRG.1022.1|1855|x|CPAR2_101270-T|Contig005569_C_parapsilosis_CDC317|cpar	21.4589	-1.40731	0.707395	-1.98943	0.046654	0.09114
CPAR2_101270|3378	4249.49	0.17877	0.21528	0.830406	0.406309	0.526058
MSTRG.1024.1|830|x|CPAR2_101270-T|Contig005569_C_parapsilosis_CDC317|cpar	1.04437	1.24881	2.091	0.59723	0.550354	0.659099
MSTRG.1026.1|1257|x|CPAR2_101280-T|Contig005569_C_parapsilosis_CDC317|cpar	5.37562	1.00341	1.04501	0.960198	0.336956	0.455865
CPAR2_101280|1008	4542.35	1.48394	0.137423	10.7983	3.50625e-27	1.17441e-25
MSTRG.1028.1|364|u|NA|Contig005569_C_parapsilosis_CDC317|cpar	0.43751	-0.115953	3.77426	-0.030722	0.975491	#N/A
CPAR2_101290|1116	1806.41	0.837018	0.102591	8.15879	3.3839e-16	5.16843e-15
CPAR2_101300|918	888.814	0.761219	0.199195	3.82148	0.000132651	0.000488348
MSTRG.1031.1|919|x|CPAR2_101310-T|Contig005569_C_parapsilosis_CDC317|cpar	65.511	-0.60455	0.330204	-1.83084	0.0671248	0.124109
CPAR2_101310|1122	768.989	-1.5197	0.134234	-11.3213	1.02966e-29	4.06163e-28
MSTRG.1033.1|299|x|CPAR2_101320-T|Contig005569_C_parapsilosis_CDC317|cpar	4.29148	-4.01265	1.45355	-2.76058	0.00576985	0.0146877
CPAR2_101320|2673	2326.45	0.215022	0.171875	1.25104	0.21092	0.314503
CPAR2_101330|900	15970.9	-0.193175	0.249616	-0.773888	0.438997	0.558736
MSTRG.1037.1|480|u|NA|Contig005569_C_parapsilosis_CDC317|cpar	102.739	0.282703	0.310397	0.910781	0.362411	0.482507
MSTRG.1038.1|1395|u|NA|Contig005569_C_parapsilosis_CDC317|cpar	9.91261	-0.101532	0.600255	-0.169148	0.86568	0.909707
MSTRG.1039.1|314|x|CPAR2_101340-T|Contig005569_C_parapsilosis_CDC317|cpar	0.643108	3.52866	3.78829	0.931465	0.351613	#N/A
CPAR2_101340|2109	6252.4	0.0988407	0.186023	0.531337	0.595185	0.697048
MSTRG.1041.1|955|x|CPAR2_101340-T|Contig005569_C_parapsilosis_CDC317|cpar	55.482	-1.95474	0.417533	-4.68164	2.84589e-06	1.40035e-05
CPAR2_101350|954	23096.4	-1.03883	0.208968	-4.97121	6.65361e-07	3.58035e-06
CPAR2_101360|1197	960.305	-0.432844	0.173444	-2.49558	0.0125753	0.0293433
MSTRG.1044.1|835|x|CPAR2_101360-T|Contig005569_C_parapsilosis_CDC317|cpar	56.605	1.50888	0.38261	3.94365	8.02496e-05	0.000308399
MSTRG.1045.1|862|u|NA|Contig005569_C_parapsilosis_CDC317|cpar	58.8413	-1.21542	0.362011	-3.3574	0.000786783	0.00246073
CPAR2_101370|2100	1603.12	0.479507	0.114758	4.17841	2.93553e-05	0.000122637
MSTRG.1047.1|1105|x|CPAR2_101370-T|Contig005569_C_parapsilosis_CDC317|cpar	143.45	0.48779	0.22694	2.14942	0.0316008	0.0653654
MSTRG.1048.3|930|u|NA|Contig005569_C_parapsilosis_CDC317|cpar	281.388	-0.440804	0.200536	-2.19813	0.0279398	0.0587733
CPAR2_101380|2076	1660.31	-0.467186	0.227587	-2.05278	0.0400937	0.080137
CPAR2_101390|456	27817.7	1.15407	0.204433	5.6452	1.64985e-08	1.13061e-07
MSTRG.1051.1|1453|x|CPAR2_101390-T|Contig005569_C_parapsilosis_CDC317|cpar	60.3501	0.128422	0.292388	0.439218	0.660504	0.748215
MSTRG.1052.1|746|x|CPAR2_101400-T|Contig005569_C_parapsilosis_CDC317|cpar	26.1174	-0.66949	0.404043	-1.65698	0.097524	0.168561
CPAR2_101400|1344	188.502	0.255347	0.23055	1.10756	0.268054	0.3818
CPAR2_101410|1329	14159.9	0.122642	0.171254	0.716142	0.473904	0.591126
MSTRG.1055.1|207|x|CPAR2_101410-T|Contig005569_C_parapsilosis_CDC317|cpar	0.29582	0	4.18007	0	1	#N/A
CPAR2_101420|1434	895.386	1.25918	0.256339	4.91216	9.00791e-07	4.75343e-06
MSTRG.1057.1|216|x|CPAR2_101430-T|Contig005569_C_parapsilosis_CDC317|cpar	0.0719563	0	5.10037	0	1	#N/A
CPAR2_101430|1737	5227.57	0.383026	0.19969	1.91811	0.0550976	0.105192
MSTRG.1059.1|286|u|NA|Contig005569_C_parapsilosis_CDC317|cpar	0	#N/A	#N/A	#N/A	#N/A	#N/A
CPAR2_101440|5784	1036.86	0.126369	0.164872	0.766466	0.443399	0.562558
CPAR2_101450|699	1605.01	0.464812	0.106008	4.38467	1.16162e-05	5.17928e-05
CPAR2_101460|1107	1512.78	0.410568	0.119271	3.4423	0.00057678	0.00185074
CPAR2_101470|1002	443.782	0.865535	0.323015	2.67955	0.00737205	0.0183074
MSTRG.1064.1|463|x|CPAR2_101470-T|Contig005569_C_parapsilosis_CDC317|cpar	7.03924	0.470749	0.941058	0.500234	0.61691	0.715295
MSTRG.1066.1|1021|x|CPAR2_101480-T|Contig005569_C_parapsilosis_CDC317|cpar	10.3739	-0.160154	0.620036	-0.258298	0.796177	0.856469
CPAR2_101480|1776	7872.51	-0.423701	0.206951	-2.04735	0.0406237	0.0810253
CPAR2_101490|765	430.403	0.574917	0.191235	3.00634	0.0026441	0.00729706
MSTRG.1069.1|402|x|CPAR2_101490-T|Contig005569_C_parapsilosis_CDC317|cpar	2.13662	-5.04237	1.57181	-3.208	0.00133664	0.00396752
CPAR2_101500|738	460.069	0.444201	0.183459	2.42126	0.0154669	0.0351372
MSTRG.1071.1|215|x|CPAR2_101500-T|Contig005569_C_parapsilosis_CDC317|cpar	2.18563	-3.39583	1.52927	-2.22056	0.0263809	0.0560242
CPAR2_101510|2454	2539.22	-1.07272	0.200817	-5.34176	9.20485e-08	5.62185e-07
MSTRG.1073.1|2891|x|CPAR2_101510-T|Contig005569_C_parapsilosis_CDC317|cpar	205.354	-1.65547	0.237172	-6.98007	2.95043e-12	3.13989e-11
MSTRG.1074.1|1541|u|NA|Contig005569_C_parapsilosis_CDC317|cpar	112.253	0.0689537	0.203771	0.338389	0.73507	0.808222
MSTRG.1075.1|335|u|NA|Contig005569_C_parapsilosis_CDC317|cpar	1.69696	-0.845529	1.44622	-0.584647	0.558785	0.665108
MSTRG.1076.1|679|u|NA|Contig005569_C_parapsilosis_CDC317|cpar	3.05482	0.597376	1.2373	0.482805	0.629234	0.724306
MSTRG.1077.1|285|x|CPAR2_101520-T|Contig005569_C_parapsilosis_CDC317|cpar	0.739117	0.718006	2.38263	0.30135	0.763148	#N/A
CPAR2_101520|2292	3257.91	-0.233107	0.270674	-0.86121	0.389122	0.509053
MSTRG.1079.1|673|x|CPAR2_101530-T|Contig005569_C_parapsilosis_CDC317|cpar	13.7803	0.839669	0.604568	1.38887	0.164871	0.259456
CPAR2_101530|3036	730.308	0.113758	0.199984	0.568834	0.569469	0.674963
MSTRG.1081.1|358|x|CPAR2_101540-T|Contig005569_C_parapsilosis_CDC317|cpar	80.3579	-0.254079	0.288492	-0.880714	0.378473	0.498194
CPAR2_101540|744	92.1598	0.165637	0.30209	0.548303	0.583484	0.687137
MSTRG.1083.1|2430|x|CPAR2_101540-T|Contig005569_C_parapsilosis_CDC317|cpar	790.844	-0.185918	0.147054	-1.26428	0.206128	0.308659
MSTRG.1084.1|920|u|NA|Contig005569_C_parapsilosis_CDC317|cpar	45.3426	0.0441512	0.368167	0.119922	0.904545	0.936629
MSTRG.1085.1|1104|x|CPAR2_101550-T|Contig005569_C_parapsilosis_CDC317|cpar	8.93496	-0.325028	0.635775	-0.51123	0.60919	0.708754
CPAR2_101550|2418	2872.51	-0.177935	0.152807	-1.16444	0.244244	0.354339
CPAR2_101560|4980	1290.17	0.377632	0.128013	2.94995	0.00317823	0.00863141
MSTRG.1088.1|412|x|CPAR2_101570-T|Contig005569_C_parapsilosis_CDC317|cpar	3.35826	-0.719834	1.10805	-0.649642	0.515923	0.628911
CPAR2_101570|1383	1989.71	-0.0796418	0.164338	-0.484621	0.627945	0.72352
MSTRG.1090.1|456|x|CPAR2_101570-T|Contig005569_C_parapsilosis_CDC317|cpar	1.38941	0.244735	1.72959	0.141499	0.887476	0.924398
CPAR2_101580|999	3783.48	0.612604	0.118721	5.16003	2.46907e-07	1.41901e-06
CPAR2_101590|1056	970.943	0.318069	0.126723	2.50997	0.0120743	0.0283405
CPAR2_101600|2256	894.507	-0.648407	0.205598	-3.15375	0.00161185	0.00468217
MSTRG.1094.1|2653|x|CPAR2_101610-T|Contig005569_C_parapsilosis_CDC317|cpar	867.059	0.0685259	0.141777	0.483338	0.628856	0.724045
MSTRG.1096.1|320|u|NA|Contig005569_C_parapsilosis_CDC317|cpar	6.5873	1.82104	1.26193	1.44306	0.149004	0.239098
CPAR2_101610|1587	5639.25	0.223811	0.150317	1.48892	0.136508	0.222297
MSTRG.1098.1|3798|x|CPAR2_101610-T|Contig005569_C_parapsilosis_CDC317|cpar	184.094	-0.373296	0.289905	-1.28765	0.197869	0.298634
MSTRG.1099.2|1037|u|NA|Contig005569_C_parapsilosis_CDC317|cpar	13.9264	0.964383	0.70128	1.37518	0.169077	0.264732
CPAR2_101620|1563	23710.1	0.975393	0.145148	6.72	1.81727e-11	1.7756e-10
CPAR2_101630|765	1285.35	-0.732003	0.112868	-6.48549	8.84439e-11	8.0179e-10
MSTRG.1102.1|364|x|CPAR2_101630-T|Contig005569_C_parapsilosis_CDC317|cpar	4.5158	1.78023	1.06927	1.66491	0.095931	0.166229
CPAR2_101640|2502	168.87	0.115196	0.256159	0.449704	0.652924	0.742299
MSTRG.1106.1|834|x|CPAR2_101640-T|Contig005569_C_parapsilosis_CDC317|cpar	2.21625	0	2.16526	0	1	1
MSTRG.1107.1|223|u|NA|Contig005569_C_parapsilosis_CDC317|cpar	0.377096	1.38186	5.10037	0.270933	0.786442	#N/A
CPAR2_101650|1224	1686.49	0.0716035	0.161027	0.444667	0.65656	0.745424
CPAR2_101660|1053	1743.32	0.110086	0.195815	0.562194	0.573984	0.678881
MSTRG.1110.1|867|x|CPAR2_101660-T|Contig005569_C_parapsilosis_CDC317|cpar	83.3546	0.0325872	0.314536	0.103604	0.917484	0.94497
CPAR2_101670|384	59669.7	-1.58736	0.243406	-6.52145	6.96321e-11	6.38528e-10
MSTRG.1113.1|2727|u|NA|Contig005569_C_parapsilosis_CDC317|cpar	30.0353	-1.89807	0.426875	-4.44644	8.73066e-06	3.97439e-05
MSTRG.1114.1|248|u|NA|Contig005569_C_parapsilosis_CDC317|cpar	3.32562	-3.14125	1.17565	-2.67193	0.00754163	0.0186751
MSTRG.1115.1|2078|u|NA|Contig005569_C_parapsilosis_CDC317|cpar	67.0149	-2.32588	0.416289	-5.58718	2.30784e-08	1.55255e-07
CPAR2_101680|1194	3804.56	-2.69223	0.324391	-8.29936	1.04676e-16	1.6879e-15
MSTRG.1119.1|373|u|NA|Contig005569_C_parapsilosis_CDC317|cpar	4.68976	-0.210973	1.36982	-0.154015	0.877598	0.917384
MSTRG.1120.1|1189|u|NA|Contig005569_C_parapsilosis_CDC317|cpar	13.4704	0.537345	0.752568	0.714016	0.475217	0.592243
MSTRG.1122.1|227|u|NA|Contig005569_C_parapsilosis_CDC317|cpar	0.17554	-0.034357	5.09601	-0.00674193	0.994621	#N/A
CPAR2_101690|2475	1814.57	-0.528514	0.286173	-1.84683	0.0647714	0.120598
MSTRG.1124.1|408|x|CPAR2_101700-T|Contig005569_C_parapsilosis_CDC317|cpar	1.10077	-2.56872	2.35567	-1.09044	0.27552	0.390285
CPAR2_101700|1602	1103.19	0.296242	0.145347	2.03817	0.0415326	0.0825808
MSTRG.1126.1|3560|x|CPAR2_101700-T|Contig005569_C_parapsilosis_CDC317|cpar	148.433	-1.12701	0.283169	-3.97997	6.89229e-05	0.000267914
MSTRG.1127.1|3418|u|NA|Contig005569_C_parapsilosis_CDC317|cpar	1133.91	-0.698282	0.157595	-4.43087	9.38536e-06	4.25821e-05
CPAR2_101710|2094	1218.17	0.431481	0.112354	3.84038	0.000122846	0.000455882
CPAR2_101720|1602	6344.78	0.317679	0.191855	1.65582	0.0977574	0.168873
CPAR2_101730|2862	1648.39	0.0822468	0.149613	0.549731	0.582504	0.686152
CPAR2_101740|1659	5065.03	-0.0127986	0.11026	-0.116077	0.907591	0.938402
MSTRG.1132.1|1275|u|NA|Contig005569_C_parapsilosis_CDC317|cpar	17.7138	0.454643	0.46717	0.973187	0.33046	0.44905
MSTRG.1133.1|316|u|NA|Contig005569_C_parapsilosis_CDC317|cpar	0	#N/A	#N/A	#N/A	#N/A	#N/A
CPAR2_101750|543	33.8835	-2.47064	0.697026	-3.54455	0.000393285	0.00130132
MSTRG.1135.1|1776|u|NA|Contig005569_C_parapsilosis_CDC317|cpar	29.1259	-0.234196	0.547442	-0.427801	0.668796	0.754381
CPAR2_101760|1812	9024.19	0.519721	0.125254	4.14934	3.33441e-05	0.000138093
CPAR2_101770|2541	2859.1	-0.592775	0.229108	-2.58732	0.00967259	0.0232698
MSTRG.1140.1|581|u|NA|Contig005569_C_parapsilosis_CDC317|cpar	0.879167	-0.0868269	2.50386	-0.0346773	0.972337	0.985308
MSTRG.1142.1|943|x|CPAR2_101780-T|Contig005569_C_parapsilosis_CDC317|cpar	30.0895	-1.25385	0.525716	-2.38503	0.0170775	0.0383581
CPAR2_101780|2085	34.9881	-0.851893	0.415623	-2.04968	0.0403958	0.0806862
MSTRG.1144.1|408|x|CPAR2_101790-T|Contig005569_C_parapsilosis_CDC317|cpar	1.01365	-1.85202	1.79857	-1.02972	0.30314	0.420179
CPAR2_101790|2541	1956.21	-0.295044	0.212278	-1.38989	0.164561	0.259054
MSTRG.1146.1|349|x|CPAR2_101790-T|Contig005569_C_parapsilosis_CDC317|cpar	0	#N/A	#N/A	#N/A	#N/A	#N/A
MSTRG.1147.1|950|x|CPAR2_101800-T|Contig005569_C_parapsilosis_CDC317|cpar	30.9249	0.445201	0.520036	0.856096	0.391945	0.511624
CPAR2_101800|2226	930.535	-1.36746	0.149218	-9.16416	4.9933e-20	1.03703e-18
MSTRG.1150.1|478|x|CPAR2_101810-T|Contig005569_C_parapsilosis_CDC317|cpar	38.2864	-0.828525	0.492818	-1.6812	0.0927244	0.161671
CPAR2_101810|885	1292.33	-1.21429	0.150532	-8.06666	7.22454e-16	1.08607e-14
CPAR2_101820|447	667.592	0.210381	0.225852	0.9315	0.351595	0.471328
CPAR2_101830|1575	1024.91	-0.763554	0.154112	-4.95453	7.2506e-07	3.89062e-06
CPAR2_101840|387	1811.44	0.279867	0.148402	1.88588	0.0593118	0.112028
MSTRG.1155.1|993|x|CPAR2_101850-T|Contig005569_C_parapsilosis_CDC317|cpar	41.4492	0.795622	0.417506	1.90566	0.0566949	0.107897
CPAR2_101850|1458	1673.68	0.128035	0.138141	0.926848	0.354006	0.474093
MSTRG.1158.1|2774|x|CPAR2_101860-T|Contig005569_C_parapsilosis_CDC317|cpar	78.3103	0.0307795	0.333534	0.0922831	0.926473	0.95098
CPAR2_101860|1731	6148.98	-0.512142	0.183784	-2.78665	0.00532555	0.0136918
MSTRG.1161.1|1426|x|CPAR2_101870-T|Contig005569_C_parapsilosis_CDC317|cpar	2.11	-3.37533	1.6474	-2.04888	0.0404735	0.0808115
CPAR2_101870|2121	6540.65	-1.12985	0.145223	-7.78011	7.24643e-15	9.92459e-14
CPAR2_101880|825	6971.37	1.48867	0.228801	6.5064	7.69739e-11	7.00607e-10
MSTRG.1164.1|2352|x|CPAR2_101890-T|Contig005569_C_parapsilosis_CDC317|cpar	67.4976	0.579214	0.287011	2.01809	0.0435818	0.0860072
CPAR2_101890|1161	0.22267	-0.996154	5.09601	-0.195477	0.845019	#N/A
CPAR2_101900|2499	963.841	1.72503	0.284461	6.0642	1.32609e-09	1.05309e-08
CPAR2_101910|1623	1386.46	-0.2692	0.113241	-2.37723	0.0174433	0.0390877
MSTRG.1169.1|693|x|CPAR2_101910-T|Contig005569_C_parapsilosis_CDC317|cpar	38.1915	-0.148639	0.491824	-0.302221	0.762484	0.830898
CPAR2_101920|741	1654.34	-0.825859	0.141956	-5.81771	5.96596e-09	4.35191e-08
MSTRG.1171.1|244|u|NA|Contig005569_C_parapsilosis_CDC317|cpar	3.51123	0.955923	1.14903	0.831941	0.405442	0.525292
MSTRG.1172.1|710|x|CPAR2_101930-T|Contig005569_C_parapsilosis_CDC317|cpar	6.65137	-0.178151	0.815874	-0.218356	0.827152	0.88007
CPAR2_101930|1012	1919.02	0.0992824	0.119304	0.832182	0.405306	0.525187
CPAR2_101940|7500	1895.94	1.35701	0.229541	5.91186	3.38268e-09	2.53462e-08
CPAR2_101950|1407	2603.63	-0.462468	0.102461	-4.51361	6.3733e-06	2.97941e-05
CPAR2_101960|1626	1644.64	0.887595	0.148823	5.96411	2.45978e-09	1.87548e-08
MSTRG.1177.1|218|x|CPAR2_101960-T|Contig005569_C_parapsilosis_CDC317|cpar	0.774783	-2.09864	2.40343	-0.873187	0.382561	0.501984
MSTRG.1178.1|1494|u|NA|Contig005569_C_parapsilosis_CDC317|cpar	531.527	0.888953	0.228624	3.88828	0.000100956	0.000381522
CPAR2_101970|897	823.596	0.904862	0.156431	5.78442	7.27631e-09	5.25812e-08
CPAR2_101980|1104	1732.27	0.0136171	0.126299	0.107817	0.914141	0.943088
CPAR2_101990|348	2033.62	1.4344	0.192367	7.45657	8.88028e-14	1.11541e-12
MSTRG.1183.1|293|x|CPAR2_101990-T|Contig005569_C_parapsilosis_CDC317|cpar	0.734925	-0.233451	2.5947	-0.0899724	0.928309	#N/A
MSTRG.1184.1|251|x|CPAR2_102000-T|Contig005569_C_parapsilosis_CDC317|cpar	1.9879	-1.986	1.90548	-1.04226	0.297292	0.4143
CPAR2_102000|3969	4547.54	-1.22531	0.242115	-5.06085	4.17383e-07	2.32203e-06
MSTRG.1186.1|394|x|CPAR2_102000-T|Contig005569_C_parapsilosis_CDC317|cpar	0.227327	0	5.10037	0	1	#N/A
MSTRG.1187.1|844|u|NA|Contig005569_C_parapsilosis_CDC317|cpar	3.30117	-1.75411	1.14697	-1.52934	0.126179	0.207745
MSTRG.1188.1|970|u|NA|Contig005569_C_parapsilosis_CDC317|cpar	18.0043	-1.98956	0.630869	-3.15369	0.00161222	0.00468217
MSTRG.1189.1|591|x|CPAR2_102010-T|Contig005569_C_parapsilosis_CDC317|cpar	2.91223	-5.39914	1.49438	-3.61297	0.000302707	0.00102433
CPAR2_102010|1074	20.6946	-0.080181	0.596083	-0.134513	0.892997	0.927085
CPAR2_102020|798	521.427	-1.65829	0.223124	-7.43216	1.06835e-13	1.32965e-12
MSTRG.1192.1|1742|x|CPAR2_102020-T|Contig005569_C_parapsilosis_CDC317|cpar	41.352	-0.928746	0.386444	-2.40331	0.0162473	0.0367616
CPAR2_102030|1149	3087.03	-0.543284	0.125078	-4.34355	1.40197e-05	6.19878e-05
CPAR2_102040|861	2736.66	0.652749	0.20889	3.12485	0.00177894	0.00511652
MSTRG.1196.1|312|x|CPAR2_102040-T|Contig005569_C_parapsilosis_CDC317|cpar	0.828517	-3.60942	2.26843	-1.59115	0.111575	0.187649
MSTRG.1198.1|931|x|CPAR2_102050-T|Contig005569_C_parapsilosis_CDC317|cpar	37.2608	1.2908	0.409994	3.14834	0.00164198	0.00475845
CPAR2_102050|1605	2919.16	0.693473	0.102617	6.7579	1.40006e-11	1.38211e-10
CPAR2_102060|3186	1961.19	-1.79786	0.158408	-11.3495	7.45808e-30	2.97886e-28
MSTRG.1201.1|772|x|CPAR2_102060-T|Contig005569_C_parapsilosis_CDC317|cpar	12.2086	0.736683	0.585761	1.25765	0.208518	0.311602
MSTRG.1202.1|466|u|NA|Contig005569_C_parapsilosis_CDC317|cpar	116.336	-0.667745	0.265138	-2.51848	0.0117862	0.0277337
MSTRG.1204.1|2289|x|CPAR2_tG(UCC)1-T|Contig005569_C_parapsilosis_CDC317|cpar	21.0753	0.272318	0.428298	0.635813	0.524898	0.63698
CPAR2_tG(UCC)1|71	0	#N/A	#N/A	#N/A	#N/A	#N/A
MSTRG.1206.1|646|x|CPAR2_102070-T|Contig005569_C_parapsilosis_CDC317|cpar	4.0329	-2.09758	1.00448	-2.08822	0.0367782	0.0744928
CPAR2_102070|762	394.619	-0.400015	0.228837	-1.74803	0.0804586	0.14402
CPAR2_102080|1731	2067.83	-1.3708	0.197865	-6.92795	4.26975e-12	4.4692e-11
MSTRG.1209.1|224|x|CPAR2_102090-T|Contig005569_C_parapsilosis_CDC317|cpar	7.49764	-3.6089	0.844259	-4.27464	1.91447e-05	8.30328e-05
CPAR2_102090|1758	4079.01	0.358883	0.139026	2.58142	0.00983959	0.0236418
CPAR2_102100|1545	543.809	0.960339	0.324128	2.96284	0.00304812	0.00829931
MSTRG.1212.1|699|u|NA|Contig005569_C_parapsilosis_CDC317|cpar	193.9	1.65074	0.351101	4.70162	2.58107e-06	1.28061e-05
CPAR2_102110|3657	1005.76	1.20879	0.369969	3.26728	0.00108586	0.00329173
MSTRG.1214.1|224|x|CPAR2_102110-T|Contig005569_C_parapsilosis_CDC317|cpar	29.6155	-2.3027	0.426341	-5.40107	6.62433e-08	4.1439e-07
MSTRG.1215.1|368|x|CPAR2_102120-T|Contig005569_C_parapsilosis_CDC317|cpar	0.543351	1.05227	3.56023	0.295561	0.767566	#N/A
CPAR2_102120|201	638.204	-1.48813	0.181985	-8.17722	2.90461e-16	4.45778e-15
MSTRG.1217.1|878|x|CPAR2_102120-T|Contig005569_C_parapsilosis_CDC317|cpar	1.69592	-2.02633	1.71617	-1.18073	0.237711	0.346865
MSTRG.1219.1|441|x|CPAR2_102130-T|Contig005569_C_parapsilosis_CDC317|cpar	8.59405	0.0485279	0.660359	0.0734872	0.941418	0.963007
CPAR2_102130|508	4528.62	0.572677	0.326115	1.75606	0.0790788	0.141949
CPAR2_102140|777	1163.07	0.794472	0.203614	3.90186	9.54572e-05	0.000362032
MSTRG.1221.1|689|x|CPAR2_102140-T|Contig005569_C_parapsilosis_CDC317|cpar	155.671	0.833406	0.293809	2.83656	0.00456024	0.0119201
CPAR2_102150|381	264.44	-0.305334	0.225234	-1.35563	0.175217	0.272413
MSTRG.1223.1|380|x|CPAR2_102160-T|Contig005569_C_parapsilosis_CDC317|cpar	53.0606	0.474924	0.36271	1.30938	0.190407	0.290402
CPAR2_102160|1377	7818.07	0.676986	0.131136	5.16248	2.43698e-07	1.40226e-06
MSTRG.1225.1|1324|u|NA|Contig005569_C_parapsilosis_CDC317|cpar	13.7611	0.303192	0.616234	0.492007	0.622714	0.719316
CPAR2_102170|591	387.697	0.139426	0.163593	0.852275	0.394062	0.513895
MSTRG.1228.1|688|x|CPAR2_102180-T|Contig005569_C_parapsilosis_CDC317|cpar	306.379	0.172396	0.184085	0.936503	0.349014	0.469105
CPAR2_102180|1383	1359.27	0.434996	0.122679	3.54579	0.000391434	0.00129564
CPAR2_102190|3450	2615.86	-0.138485	0.167925	-0.824686	0.40955	0.529357
CPAR2_102200|1452	86.5466	-1.14132	0.326091	-3.49999	0.000465273	0.00151794
MSTRG.1232.1|304|u|NA|Contig005569_C_parapsilosis_CDC317|cpar	0.138651	0	5.10037	0	1	#N/A
CPAR2_tR(UCU)1|73	0.143639	1.38189	5.10037	0.270938	0.786438	#N/A
CPAR2_tF(GAA)1|73	0.185228	2.11982	5.06742	0.418323	0.675711	#N/A
CPAR2_102210|1317	892.71	0.565107	0.190281	2.96986	0.00297936	0.00813762
MSTRG.1237.1|399|x|CPAR2_102210-T|Contig005569_C_parapsilosis_CDC317|cpar	0.16009	0	5.10037	0	1	#N/A
MSTRG.1238.1|347|u|NA|Contig005569_C_parapsilosis_CDC317|cpar	18.0969	0.882781	0.7591	1.16293	0.244858	0.355068
MSTRG.1239.1|1053|x|CPAR2_102220-T|Contig005569_C_parapsilosis_CDC317|cpar	1.46681	-0.078983	2.05133	-0.0385033	0.969286	0.983191
MSTRG.1240.1|564|u|NA|Contig005569_C_parapsilosis_CDC317|cpar	16.4204	2.86439	0.752649	3.80575	0.000141374	0.000517467
CPAR2_102220|2472	6831.17	1.19991	0.151834	7.90276	2.72786e-15	3.82381e-14
CPAR2_102230|1758	47.3059	-0.398628	0.35036	-1.13777	0.255218	0.366749
CPAR2_102240|3624	3416.22	0.40982	0.27244	1.50426	0.132515	0.216979
CPAR2_102250|3609	2700.92	-1.11942	0.163824	-6.83308	8.3111e-12	8.41334e-11
MSTRG.1246.1|235|u|NA|Contig005569_C_parapsilosis_CDC317|cpar	1.39134	0	2.40164	0	1	1
MSTRG.1247.1|357|x|CPAR2_102260-T|Contig005569_C_parapsilosis_CDC317|cpar	11.4887	-0.454286	0.555052	-0.818456	0.413097	0.532431
CPAR2_102260|468	1558.94	-1.36386	0.189734	-7.18827	6.56173e-13	7.44807e-12
MSTRG.1249.1|303|x|CPAR2_102270-T|Contig005569_C_parapsilosis_CDC317|cpar	0.775262	0.911144	2.32189	0.392415	0.694752	0.775684
CPAR2_102270|2790	25311.7	1.21991	0.217313	5.61363	1.98124e-08	1.3442e-07
MSTRG.1251.1|1241|x|CPAR2_102270-T|Contig005569_C_parapsilosis_CDC317|cpar	15.8911	-0.355365	0.736261	-0.482662	0.629336	0.724336
MSTRG.1252.1|772|u|NA|Contig005569_C_parapsilosis_CDC317|cpar	20.6474	1.11802	0.461169	2.42433	0.0153368	0.0348725
CPAR2_102280|1275	2090.72	1.01286	0.200138	5.06084	4.17411e-07	2.32203e-06
MSTRG.1254.1|1213|x|CPAR2_102290-T|Contig005569_C_parapsilosis_CDC317|cpar	16.7676	-0.10513	0.559724	-0.187824	0.851015	0.898748
CPAR2_102290|1386	1196.96	-0.0316507	0.145147	-0.218059	0.827383	0.880218
CPAR2_102300|1380	2733.33	0.555684	0.106969	5.19482	2.04919e-07	1.19205e-06
CPAR2_102310|2211	1883.39	0.705242	0.273844	2.57535	0.010014	0.0240185
CPAR2_102320|2262	3260.34	0.667979	0.125796	5.31003	1.09605e-07	6.60953e-07
MSTRG.1260.1|638|u|NA|Contig005569_C_parapsilosis_CDC317|cpar	63.2371	0.96644	0.375137	2.57623	0.00998843	0.0239692
MSTRG.1261.1|405|x|CPAR2_102330-T|Contig005569_C_parapsilosis_CDC317|cpar	0.611227	-2.63414	2.84523	-0.925809	0.354545	#N/A
CPAR2_102330|2583	2473.69	-0.768221	0.143035	-5.37086	7.83638e-08	4.83243e-07
MSTRG.1263.1|789|x|CPAR2_102330-T|Contig005569_C_parapsilosis_CDC317|cpar	88.4174	0.610511	0.410971	1.48553	0.137403	0.223335
MSTRG.1264.1|236|x|CPAR2_102340-T|Contig005569_C_parapsilosis_CDC317|cpar	0.375197	1.3819	3.90947	0.353474	0.723733	#N/A
CPAR2_102340|381	2232.16	1.17571	0.329564	3.56748	0.000360429	0.00120051
CPAR2_102350|3165	2859.54	-1.82792	0.27905	-6.55053	5.73341e-11	5.3137e-10
MSTRG.1268.1|599|x|CPAR2_102350-T|Contig005569_C_parapsilosis_CDC317|cpar	93.9259	-0.0738012	0.44173	-0.167073	0.867313	0.910821
CPAR2_102360|444	553.14	-0.195685	0.218143	-0.897048	0.369693	0.489398
CPAR2_102370|1179	1415.52	-0.306	0.113409	-2.69821	0.00697141	0.0174212
CPAR2_102380|483	427.002	-0.413603	0.142959	-2.89317	0.00381381	0.0101355
MSTRG.1272.1|613|u|NA|Contig005569_C_parapsilosis_CDC317|cpar	400.818	-0.16113	0.175564	-0.917789	0.358729	0.479166
CPAR2_102390|687	1019.2	0.808035	0.156799	5.15333	2.55899e-07	1.46539e-06
MSTRG.1274.1|1971|x|CPAR2_102390-T|Contig005569_C_parapsilosis_CDC317|cpar	12.6148	-5.98983	1.34079	-4.4674	7.91778e-06	3.63206e-05
CPAR2_102400|1734	145.444	-2.78937	0.245343	-11.3693	5.94734e-30	2.3955e-28
CPAR2_102410|1206	100.323	-1.33787	0.359739	-3.719	0.000200015	0.000704554
MSTRG.1276.1|870|u|NA|Contig005569_C_parapsilosis_CDC317|cpar	41.3693	-2.77276	0.730092	-3.79782	0.000145973	0.000531652
MSTRG.1277.1|655|x|CPAR2_102420-T|Contig005569_C_parapsilosis_CDC317|cpar	16.6231	1.05292	0.675155	1.55952	0.118873	0.19751
CPAR2_102420|1194	264.445	-2.92338	0.414328	-7.05573	1.71699e-12	1.87748e-11
MSTRG.1279.1|237|u|NA|Contig005569_C_parapsilosis_CDC317|cpar	1.67561	2.8681	2.32509	1.23354	0.217373	0.322512
CPAR2_102430|1647	5245.57	0.362143	0.164125	2.2065	0.0273488	0.0577877
CPAR2_102440|265	2753.98	0.668231	0.180561	3.70087	0.000214864	0.000752695
CPAR2_tM(CAU)1|72	0.93075	-0.291802	2.03658	-0.14328	0.886069	0.923307
CPAR2_102450|423	2094.48	-0.974122	0.126125	-7.72347	1.13209e-14	1.51782e-13
MSTRG.1285.1|424|x|CPAR2_102460-T|Contig005569_C_parapsilosis_CDC317|cpar	4.48323	-3.78225	1.26705	-2.98508	0.00283508	0.00776575
CPAR2_102460|540	395.582	0.907647	0.253153	3.58536	0.000336609	0.00112874
CPAR2_102470|588	5058.55	-0.394837	0.178018	-2.21796	0.0265574	0.0563247
MSTRG.1289.1|1662|x|CPAR2_102480-T|Contig005569_C_parapsilosis_CDC317|cpar	27.3129	-0.176091	0.499942	-0.352222	0.724672	0.799736
CPAR2_102480|1455	443.291	-1.07434	0.173454	-6.19383	5.87177e-10	4.87408e-09
CPAR2_102490|129	12.6993	0.0850737	0.57173	0.1488	0.881711	0.920373
CPAR2_102500|552	1374.5	0.397909	0.143898	2.76522	0.00568846	0.0145038
MSTRG.1296.1|1124|x|CPAR2_102510-T|Contig005569_C_parapsilosis_CDC317|cpar	11.3592	-0.6295	0.730044	-0.862278	0.388535	0.508354
CPAR2_102510|129	12.1807	-0.398593	0.677901	-0.587981	0.556545	0.663517
CPAR2_102520|129	8.27966	0.0685444	0.759745	0.0902202	0.928112	0.952253
CPAR2_102530|1386	4009.89	0.366329	0.139686	2.62252	0.00872833	0.0212282
CPAR2_102540|1587	4803.3	0.551857	0.150559	3.6654	0.000246957	0.000851066
MSTRG.1302.1|228|x|CPAR2_102540-T|Contig005569_C_parapsilosis_CDC317|cpar	0.347766	2.47661	4.63102	0.534787	0.592797	#N/A
MSTRG.1303.1|571|u|NA|Contig005569_C_parapsilosis_CDC317|cpar	0.233725	-0.996167	5.09601	-0.19548	0.845017	#N/A
MSTRG.1304.1|289|x|CPAR2_102550-T|Contig005569_C_parapsilosis_CDC317|cpar	1.34159	-1.03924	2.24782	-0.462335	0.643841	0.735973
CPAR2_102550|2163	3392.26	-1.05833	0.140488	-7.53326	4.94875e-14	6.33254e-13
MSTRG.1306.1|674|x|CPAR2_102550-T|Contig005569_C_parapsilosis_CDC317|cpar	13.8535	-0.0550914	0.469978	-0.117221	0.906685	0.937929
MSTRG.1308.1|221|x|CPAR2_102560-T|Contig005569_C_parapsilosis_CDC317|cpar	0.123878	0	5.10037	0	1	#N/A
CPAR2_102560|2163	161.762	-0.452411	0.260785	-1.7348	0.0827754	0.147613
MSTRG.1310.1|767|u|NA|Contig005569_C_parapsilosis_CDC317|cpar	0.308053	0	4.07937	0	1	#N/A
CPAR2_102570|2160	296.573	-0.53235	0.229243	-2.32221	0.0202215	0.0445601
CPAR2_102580|1218	92.5465	-0.560768	0.281383	-1.9929	0.0462727	0.0904976
MSTRG.1314.1|783|x|CPAR2_102580-T|Contig005569_C_parapsilosis_CDC317|cpar	17.2403	-0.323433	0.531887	-0.608087	0.54313	0.652823
MSTRG.1315.1|1699|u|NA|Contig005569_C_parapsilosis_CDC317|cpar	13.9258	-0.461779	0.842568	-0.548062	0.58365	0.687163
MSTRG.1316.1|599|x|CPAR2_102590-T|Contig005569_C_parapsilosis_CDC317|cpar	0.60249	-3.02471	3.22416	-0.938139	0.348173	#N/A
CPAR2_102590|1836	35.7601	-2.90319	0.659912	-4.39936	1.08572e-05	4.86128e-05
MSTRG.1318.1|614|x|CPAR2_102590-T|Contig005569_C_parapsilosis_CDC317|cpar	1.54642	0.742263	2.06849	0.358843	0.719712	0.795735
CPAR2_102600|1722	24.7491	-6.35311	0.923025	-6.88293	5.86339e-12	6.0839e-11
CPAR2_102610|1794	8683.36	-0.0952874	0.171943	-0.554181	0.579455	0.683573
MSTRG.1323.1|1340|x|CPAR2_102610-T|Contig005569_C_parapsilosis_CDC317|cpar	2.18429	0.191141	1.31504	0.145351	0.884434	0.922107
MSTRG.1324.1|1313|u|NA|Contig005569_C_parapsilosis_CDC317|cpar	4.78188	-2.65605	1.43979	-1.84475	0.065074	0.120997
MSTRG.1325.1|279|u|NA|Contig005569_C_parapsilosis_CDC317|cpar	0.0463799	0	5.10037	0	1	#N/A
CPAR2_102620|1152	1.77445	-4.15111	2.02334	-2.05162	0.0402069	0.0803465
MSTRG.1327.1|496|x|CPAR2_102620-T|Contig005569_C_parapsilosis_CDC317|cpar	4.22279	3.57508	1.63464	2.18708	0.0287368	0.0601978
CPAR2_102630|1851	2605.96	2.2222	0.212603	10.4524	1.42934e-25	4.37324e-24
MSTRG.1330.1|983|x|CPAR2_102630-T|Contig005569_C_parapsilosis_CDC317|cpar	26.2188	-0.742644	0.727937	-1.0202	0.307632	0.424925
CPAR2_102640|285	2354.9	-0.13565	0.237009	-0.572344	0.567089	0.672727
MSTRG.1332.1|663|x|CPAR2_102650-T|Contig005569_C_parapsilosis_CDC317|cpar	22.8522	-0.744692	0.403442	-1.84585	0.0649141	0.120817
CPAR2_102650|2109	1150.61	-0.794326	0.229167	-3.46614	0.000527992	0.00170623
CPAR2_102660|237	1154.58	0.821934	0.293679	2.79875	0.00513013	0.0132322
CPAR2_102670|660	675.614	-0.247385	0.151408	-1.6339	0.10228	0.174913
MSTRG.1336.1|279|x|CPAR2_102670-T|Contig005569_C_parapsilosis_CDC317|cpar	1.81024	-2.39386	1.68236	-1.42292	0.154759	0.246562
CPAR2_102680|1395	633.793	-0.0518276	0.170489	-0.303993	0.761133	0.829995
CPAR2_102690|2817	2877.36	0.139218	0.15824	0.87979	0.378973	0.498577
MSTRG.1339.1|395|u|NA|Contig005569_C_parapsilosis_CDC317|cpar	1.44074	-0.844195	1.65543	-0.509956	0.610082	0.709597
CPAR2_102700|4539	2390.47	-0.454173	0.156081	-2.90986	0.00361586	0.00967405
MSTRG.1343.1|628|u|NA|Contig005569_C_parapsilosis_CDC317|cpar	2.33132	-2.02171	1.83384	-1.10245	0.270267	0.383867
MSTRG.1344.1|615|u|NA|Contig005569_C_parapsilosis_CDC317|cpar	0.825008	-0.258649	2.22672	-0.116157	0.907528	0.938402
CPAR2_102710|552	13102.7	1.26724	0.171306	7.39749	1.38783e-13	1.6985e-12
CPAR2_102720|1095	2578.25	-0.489688	0.113245	-4.32414	1.53126e-05	6.72066e-05
MSTRG.1347.1|475|x|CPAR2_102720-T|Contig005569_C_parapsilosis_CDC317|cpar	22.6641	1.25588	0.657083	1.9113	0.0559666	0.106659
MSTRG.1348.1|249|x|CPAR2_102730-T|Contig005569_C_parapsilosis_CDC317|cpar	7.39457	-0.641494	0.978815	-0.655378	0.512224	0.62532
CPAR2_102730|981	1297.99	0.453402	0.179952	2.51958	0.0117495	0.0276735
MSTRG.1350.1|316|x|CPAR2_102730-T|Contig005569_C_parapsilosis_CDC317|cpar	2.68768	-1.00282	1.4113	-0.710562	0.477355	0.593922
CPAR2_102740|2541	1541.76	0.166488	0.135358	1.22998	0.218704	0.323984
CPAR2_102750|1944	902.847	0.289622	0.143372	2.02007	0.0433761	0.0856989
CPAR2_102760|1956	4921.34	-0.238272	0.220568	-1.08027	0.280024	0.395547
MSTRG.1354.1|417|x|CPAR2_102760-T|Contig005569_C_parapsilosis_CDC317|cpar	2.7926	0.858776	1.40907	0.609463	0.542218	0.651891
CPAR2_102770|582	790.013	-0.480092	0.193423	-2.48208	0.0130619	0.0303158
MSTRG.1356.1|598|x|CPAR2_102770-T|Contig005569_C_parapsilosis_CDC317|cpar	3.35763	-4.44444	1.47295	-3.01737	0.00254979	0.00706334
MSTRG.1358.1|226|x|CPAR2_102780-T|Contig005569_C_parapsilosis_CDC317|cpar	1.30139	-0.369102	1.67305	-0.220617	0.825391	0.878686
CPAR2_102780|1707	11034.1	-0.477004	0.125889	-3.78907	0.000151212	0.000549894
CPAR2_102790|1440	58.6982	-0.0989251	0.355004	-0.278659	0.780506	0.845519
MSTRG.1363.1|257|x|CPAR2_102800-T|Contig005569_C_parapsilosis_CDC317|cpar	0.469541	0	2.8996	0	1	#N/A
CPAR2_102800|3006	25335.3	-0.0660193	0.13631	-0.484333	0.628149	0.723536
MSTRG.1365.1|337|x|CPAR2_102800-T|Contig005569_C_parapsilosis_CDC317|cpar	1.32578	1.94976	1.98472	0.982388	0.325909	0.444041
MSTRG.1367.1|208|u|NA|Contig005569_C_parapsilosis_CDC317|cpar	0.273736	-0.996195	5.07417	-0.196327	0.844355	#N/A
MSTRG.1368.1|603|x|CPAR2_102810-T|Contig005569_C_parapsilosis_CDC317|cpar	4.77676	0.520305	0.842819	0.617339	0.537011	0.648243
CPAR2_102810|537	3027.84	0.0370183	0.136144	0.271905	0.785695	0.849693
MSTRG.1370.1|512|u|NA|Contig005569_C_parapsilosis_CDC317|cpar	6.42388	1.51868	1.12632	1.34836	0.177544	0.275121
MSTRG.1372.1|373|x|CPAR2_102820-T|Contig005569_C_parapsilosis_CDC317|cpar	0.329697	1.38188	4.77384	0.289468	0.772223	#N/A
CPAR2_102820|3888	3889.3	0.176347	0.193016	0.913636	0.360908	0.480909
MSTRG.1373.1|1154|x|CPAR2_102830-T|Contig005569_C_parapsilosis_CDC317|cpar	10.9046	0.138181	0.575296	0.240191	0.810182	0.867332
CPAR2_102830|1154	1691.8	-4.28732	0.532526	-8.05091	8.21834e-16	1.222e-14
CPAR2_102840|576	34312.6	2.09248	0.20025	10.4494	1.47527e-25	4.485e-24
MSTRG.1375.1|221|x|CPAR2_102840-T|Contig005569_C_parapsilosis_CDC317|cpar	0.883982	2.64616	2.26016	1.17078	0.241687	0.35143
CPAR2_102850|941	1132.23	0.531403	0.117847	4.50926	6.50544e-06	3.03672e-05
CPAR2_102860|473	1736.77	0.379568	0.181027	2.09675	0.0360161	0.0732133
CPAR2_102870|723	865.143	0.547764	0.15815	3.46356	0.000533078	0.00172034
CPAR2_102880|2259	2806.25	0.351147	0.181071	1.93927	0.0524679	0.100898
MSTRG.1380.1|539|u|NA|Contig005569_C_parapsilosis_CDC317|cpar	3.77131	-0.132824	1.11319	-0.119319	0.905023	0.936753
CPAR2_102890|267	8953.95	-0.254497	0.492952	-0.516271	0.605665	0.706288
CPAR2_102900|1340	1121.27	-1.54946	0.180847	-8.5678	1.05478e-17	1.81749e-16
CPAR2_102910|2172	898.876	0.172045	0.129661	1.32688	0.184547	0.283503
CPAR2_102920|1665	776.54	-1.17274	0.180191	-6.50834	7.59868e-11	6.92808e-10
MSTRG.1384.1|252|x|CPAR2_102930-T|Contig005569_C_parapsilosis_CDC317|cpar	3.41517	3.11518	1.82304	1.70878	0.0874919	0.154246
CPAR2_102930|1047	976.854	-1.63006	0.180163	-9.04771	1.46004e-19	2.92805e-18
MSTRG.1385.1|365|x|CPAR2_102930-T|Contig005569_C_parapsilosis_CDC317|cpar	1.91687	-1.06007	1.86452	-0.568547	0.569663	0.675037
CPAR2_102940|696	975.502	-0.109233	0.121529	-0.898827	0.368745	0.488555
CPAR2_102950|1437	1117.9	0.331114	0.118154	2.8024	0.00507247	0.0131047
CPAR2_102960|1599	1135.18	0.11146	0.157117	0.709407	0.478072	0.594538
MSTRG.1388.1|379|u|NA|Contig005569_C_parapsilosis_CDC317|cpar	22.2256	-0.323474	0.606894	-0.532999	0.594034	0.696154
CPAR2_102970|2184	2982.65	-1.42065	0.222877	-6.37413	1.83999e-10	1.61142e-09
CPAR2_102980|600	952.442	0.00635465	0.149791	0.0424234	0.966161	0.981372
CPAR2_102990|3156	1791.89	0.34405	0.139789	2.4612	0.0138472	0.0319212
CPAR2_103000|876	4092.19	0.252532	0.133004	1.89868	0.0576072	0.109393
MSTRG.1393.1|436|x|CPAR2_103010-T|Contig005569_C_parapsilosis_CDC317|cpar	2.52638	-0.905231	1.1838	-0.764685	0.444459	0.563379
CPAR2_103010|1662	2755.82	-0.73917	0.271422	-2.72332	0.00646287	0.0162826
CPAR2_103020|2856	1557.97	-0.227119	0.126623	-1.79366	0.0728669	0.132442
CPAR2_103030|288	2201	-0.260885	0.260344	-1.00208	0.316305	0.433704
MSTRG.1397.1|307|x|CPAR2_103030-T|Contig005569_C_parapsilosis_CDC317|cpar	0.827121	-0.0915625	2.65135	-0.0345342	0.972451	0.985308
MSTRG.1398.1|1415|x|CPAR2_103050-T|Contig005569_C_parapsilosis_CDC317|cpar	24.3727	-1.4572	0.402683	-3.61873	0.000296049	0.00100465
CPAR2_103040|192	859.227	0.683718	0.266105	2.56935	0.0101889	0.0243952
CPAR2_103050|543	452.332	0.599467	0.235481	2.54571	0.0109055	0.0259287
CPAR2_103060|1791	1475.32	0.634541	0.135641	4.67809	2.89554e-06	1.42332e-05
CPAR2_103070|1062	1054.2	-0.00110758	0.155891	-0.00710481	0.994331	0.99883
CPAR2_103080|735	42.208	-4.15319	0.584485	-7.10573	1.19688e-12	1.32546e-11
CPAR2_103090|1689	1714.52	-2.94816	0.228111	-12.9243	3.28377e-38	2.04882e-36
MSTRG.1405.1|499|x|CPAR2_103090-T|Contig005569_C_parapsilosis_CDC317|cpar	14.2644	-1.31082	0.64795	-2.02302	0.0430711	0.0851962
MSTRG.1406.1|204|x|CPAR2_103100-T|Contig005569_C_parapsilosis_CDC317|cpar	0.360465	-0.999625	3.43219	-0.29125	0.77086	#N/A
CPAR2_103100|234	2.67789	-2.05523	1.38583	-1.48303	0.138065	0.224297
MSTRG.1408.1|201|x|CPAR2_103110-T|Contig005569_C_parapsilosis_CDC317|cpar	0.21427	0	5.10037	0	1	#N/A
CPAR2_103110|438	33.0297	-1.36809	0.586542	-2.33247	0.019676	0.0434685
MSTRG.1410.1|2114|x|CPAR2_103110-T|Contig005569_C_parapsilosis_CDC317|cpar	42.954	-1.58026	0.459543	-3.43877	0.000584354	0.00187315
CPAR2_103120|2793	971.364	-0.113926	0.171897	-0.662755	0.507488	0.621326
CPAR2_103130|1815	733.732	0.680216	0.262365	2.59263	0.00952453	0.0229657
CPAR2_103140|1647	1180.72	-1.16887	0.126886	-9.21197	3.20199e-20	6.83808e-19
CPAR2_103150|1647	194.321	-1.37387	0.217401	-6.3195	2.62404e-10	2.25668e-09
MSTRG.1416.1|382|x|CPAR2_103160-T|Contig005569_C_parapsilosis_CDC317|cpar	1.44001	1.38191	2.19786	0.628752	0.529512	0.641147
CPAR2_103160|4965	2325.26	0.691565	0.187472	3.6889	0.00022523	0.000785547
CPAR2_103170|785	13332.2	-0.450593	0.115069	-3.91585	9.00876e-05	0.000342645
MSTRG.1419.1|259|x|CPAR2_103170-T|Contig005569_C_parapsilosis_CDC317|cpar	0.74995	-0.297994	2.15482	-0.138292	0.89001	0.925645
MSTRG.1420.1|337|x|CPAR2_103180-T|Contig005569_C_parapsilosis_CDC317|cpar	3.9681	0.552961	0.883357	0.625976	0.53133	0.642605
CPAR2_103180|506	7450.07	-0.612738	0.211641	-2.89518	0.00378941	0.0100847
MSTRG.1421.1|233|x|CPAR2_103180-T|Contig005569_C_parapsilosis_CDC317|cpar	7.76663	0.198963	0.687813	0.289269	0.772376	0.839316
CPAR2_103190|1485	763.168	0.322003	0.118905	2.70806	0.0067677	0.0169916
MSTRG.1423.1|250|x|CPAR2_103200-T|Contig005569_C_parapsilosis_CDC317|cpar	42.8306	-0.589199	0.393609	-1.49691	0.134416	0.219602
MSTRG.1424.1|571|u|NA|Contig005569_C_parapsilosis_CDC317|cpar	2.96938	0	2.04238	0	1	1
MSTRG.1425.1|624|u|NA|Contig005569_C_parapsilosis_CDC317|cpar	7.69532	-1.05904	0.920557	-1.15043	0.249965	0.360939
MSTRG.1426.1|214|u|NA|Contig005569_C_parapsilosis_CDC317|cpar	0.710695	1.38191	2.68417	0.514836	0.606668	#N/A
MSTRG.1427.1|630|u|NA|Contig005569_C_parapsilosis_CDC317|cpar	0.154772	1.38188	5.10037	0.270937	0.78644	#N/A
CPAR2_103210|2691	1913.64	0.0643302	0.160768	0.400144	0.68905	0.770942
CPAR2_103220|348	611.952	0.702078	0.187983	3.73479	0.000187875	0.000667953
CPAR2_103230|906	3865.29	0.273296	0.166634	1.6401	0.100985	0.173226
CPAR2_103240|921	1826.59	-0.18365	0.175498	-1.04645	0.295352	0.412346
CPAR2_103250|1389	1490.3	-0.000124533	0.113694	-0.00109534	0.999126	1
MSTRG.1433.1|603|x|CPAR2_103260-T|Contig005569_C_parapsilosis_CDC317|cpar	29.0676	0.518609	0.57172	0.907103	0.364352	0.484214
CPAR2_103260|2691	2163.77	-0.242182	0.149128	-1.62399	0.104377	0.177514
MSTRG.1435.1|314|x|CPAR2_103260-T|Contig005569_C_parapsilosis_CDC317|cpar	6.41504	-0.394233	0.837067	-0.470969	0.637663	0.731187
MSTRG.1436.1|778|u|NA|Contig005569_C_parapsilosis_CDC317|cpar	3.65483	0.178956	0.925866	0.193285	0.846736	0.895716
MSTRG.1437.1|1263|x|CPAR2_103270-T|Contig005569_C_parapsilosis_CDC317|cpar	50.2872	1.43632	0.456346	3.14744	0.00164708	0.00476887
CPAR2_103270|654	1078.82	0.567213	0.17118	3.31355	0.000921202	0.00284405
MSTRG.1439.1|254|x|CPAR2_103270-T|Contig005569_C_parapsilosis_CDC317|cpar	7.59883	1.7531	0.904131	1.93899	0.0525031	0.100925
CPAR2_103280|405	3529.17	-0.0122837	0.304868	-0.0402918	0.96786	0.982162
CPAR2_103290|2106	2725.71	0.336561	0.110032	3.05876	0.00222256	0.00624752
MSTRG.1442.1|725|x|CPAR2_103290-T|Contig005569_C_parapsilosis_CDC317|cpar	14.1534	0.73902	0.718576	1.02845	0.303738	0.420825
MSTRG.1443.1|1712|u|NA|Contig005569_C_parapsilosis_CDC317|cpar	0.638433	0.681709	3.15012	0.216407	0.82867	#N/A
CPAR2_103300|237	5061.84	2.39399	0.317055	7.5507	4.3291e-14	5.54706e-13
MSTRG.1445.1|854|x|CPAR2_103300-T|Contig005569_C_parapsilosis_CDC317|cpar	1.09427	0.107889	1.91918	0.0562163	0.955169	0.973329
CPAR2_103310|2022	0.0780898	0	5.10037	0	1	#N/A
CPAR2_103320|330	51.2609	-2.72945	0.454405	-6.00665	1.89394e-09	1.4663e-08
CPAR2_103330|1473	226.816	-1.13339	0.153323	-7.39216	1.44458e-13	1.76568e-12
MSTRG.1449.1|1882|x|CPAR2_103330-T|Contig005569_C_parapsilosis_CDC317|cpar	6.83241	-1.77196	0.858604	-2.06376	0.0390401	0.0784582
CPAR2_103340|2022	0.118336	0	5.10037	0	1	#N/A
MSTRG.1452.1|1810|u|NA|Contig005569_C_parapsilosis_CDC317|cpar	343.981	0.0255118	0.332862	0.0766439	0.938907	0.961262
MSTRG.1453.1|1414|u|NA|Contig005569_C_parapsilosis_CDC317|cpar	20.0592	-0.124849	0.714161	-0.174819	0.861222	0.90602
CPAR2_103350|2298	2861.14	0.992223	0.120235	8.25235	1.55315e-16	2.46694e-15
CPAR2_103360|1272	1894.1	-0.297597	0.211936	-1.40418	0.160265	0.253545
CPAR2_103370|1836	578.19	0.208763	0.26522	0.78713	0.431206	0.550895
CPAR2_103380|1518	1392.23	0.251283	0.140362	1.79025	0.0734138	0.13327
MSTRG.1458.1|479|u|NA|Contig005569_C_parapsilosis_CDC317|cpar	3.76461	0.640295	1.14683	0.558318	0.576628	0.680832
CPAR2_103390|1557	585.054	-0.908456	0.158676	-5.72524	1.03287e-08	7.25517e-08
MSTRG.1460.1|572|x|CPAR2_103390-T|Contig005569_C_parapsilosis_CDC317|cpar	13.1238	-6.92637	1.32752	-5.21751	1.8134e-07	1.06135e-06
CPAR2_103400|3159	14692.9	-1.68144	0.187171	-8.98341	2.62498e-19	5.19877e-18
MSTRG.1463.1|222|x|CPAR2_103410-T|Contig005569_C_parapsilosis_CDC317|cpar	2.04232	1.62375	2.05346	0.790739	0.429096	0.54892
CPAR2_103410|752	3993.79	0.0263139	0.160805	0.163638	0.870016	0.912657
MSTRG.1465.1|245|x|CPAR2_103410-T|Contig005569_C_parapsilosis_CDC317|cpar	2.7099	-2.40991	1.58485	-1.52059	0.128362	0.210794
CPAR2_103420|516	1506.19	0.508326	0.187863	2.70583	0.00681333	0.0170933
CPAR2_103430|531	823.944	0.94394	0.219484	4.30073	1.70237e-05	7.43403e-05
CPAR2_103440|1029	296.947	0.341939	0.177014	1.9317	0.0533963	0.102374
CPAR2_103450|975	7716.85	-2.60852	0.241082	-10.8201	2.76581e-27	9.32946e-26
MSTRG.1473.1|495|x|CPAR2_103460-T|Contig005569_C_parapsilosis_CDC317|cpar	0.972394	-3.04332	2.10697	-1.4444	0.148625	0.238691
CPAR2_103460|4362	2437.24	-0.735026	0.132045	-5.56647	2.59945e-08	1.73043e-07
CPAR2_103470|840	559.611	-0.297671	0.255933	-1.16309	0.244795	0.355064
MSTRG.1476.1|313|x|CPAR2_103480-T|Contig005569_C_parapsilosis_CDC317|cpar	0.0889326	1.3819	5.10037	0.270941	0.786436	#N/A
CPAR2_103480|1707	1436.2	0.145284	0.210566	0.689971	0.490212	0.605377
CPAR2_103490|1413	2127.72	0.618512	0.116606	5.30428	1.1312e-07	6.8e-07
MSTRG.1479.1|342|x|CPAR2_103490-T|Contig005569_C_parapsilosis_CDC317|cpar	99.6472	0.351513	0.235895	1.49012	0.136192	0.221896
MSTRG.1480.1|354|x|CPAR2_103500-T|Contig005569_C_parapsilosis_CDC317|cpar	0.31469	-2.10491	4.73919	-0.444149	0.656935	#N/A
CPAR2_103500|492	429.97	0.639752	0.164239	3.89526	9.80935e-05	0.000371583
CPAR2_103510|2964	947.72	-0.774939	0.181796	-4.26268	2.01988e-05	8.70904e-05
MSTRG.1484.1|609|u|NA|Contig005569_C_parapsilosis_CDC317|cpar	22.4253	-1.49175	0.710108	-2.10074	0.0356635	0.0726047
MSTRG.1485.1|318|x|CPAR2_103520-T|Contig005569_C_parapsilosis_CDC317|cpar	3.51813	-1.02993	0.919067	-1.12062	0.262448	0.37533
CPAR2_103520|990	2556.5	0.551486	0.189496	2.91027	0.00361112	0.00966408
CPAR2_103530|1488	1009.43	-0.973522	0.157067	-6.19814	5.71342e-10	4.74676e-09
CPAR2_103540|2283	1591.81	-0.211747	0.130282	-1.6253	0.104099	0.177262
CPAR2_103550|3009	972.506	-0.397107	0.156103	-2.54387	0.010963	0.0260526
CPAR2_tK(CUU)1|84	0.0889326	1.3819	5.10037	0.270941	0.786436	#N/A
CPAR2_103560|3885	1292.14	1.36917	0.329238	4.15861	3.20187e-05	0.000133123
CPAR2_103570|1521	1156.44	-0.0273252	0.153013	-0.178581	0.858267	0.904107
CPAR2_103580|864	2969.23	0.419161	0.122036	3.43474	0.00059312	0.00189425
CPAR2_103590|309	337.542	0.123574	0.193788	0.637677	0.523684	0.636259
CPAR2_103600|1002	26.0311	-1.91467	0.468922	-4.08312	4.44347e-05	0.000179658
CPAR2_103610|1413	1175.15	-1.23764	0.201076	-6.15512	7.50215e-10	6.14726e-09
MSTRG.1499.1|307|u|NA|Contig005569_C_parapsilosis_CDC317|cpar	0.676509	-1.72136	2.8655	-0.600719	0.548027	#N/A
CPAR2_tL(CAA)1|116	1.04626	1.55817	2.0428	0.762761	0.445606	0.564383
CPAR2_103620|567	1536.1	-1.21146	0.152478	-7.94518	1.93911e-15	2.77108e-14
MSTRG.1502.1|292|x|CPAR2_103620-T|Contig005569_C_parapsilosis_CDC317|cpar	0.171859	-0.034357	5.09601	-0.00674193	0.994621	#N/A
MSTRG.1503.1|259|x|CPAR2_103630-T|Contig005569_C_parapsilosis_CDC317|cpar	3.05081	-0.353377	1.17945	-0.299612	0.764473	0.832781
CPAR2_103630|3903	3975.43	0.311596	0.14954	2.0837	0.0371877	0.0752267
CPAR2_103640|2031	3493.63	-0.154481	0.165062	-0.935897	0.349326	0.469209
CPAR2_103650|1680	889.23	-0.57788	0.142421	-4.05755	4.95905e-05	0.000198072
CPAR2_103660|819	408.376	-1.06186	0.154992	-6.85104	7.33144e-12	7.50922e-11
MSTRG.1508.1|485|x|CPAR2_103660-T|Contig005569_C_parapsilosis_CDC317|cpar	0.431592	0	4.57031	0	1	#N/A
CPAR2_103670|1053	895.055	-0.500195	0.128849	-3.88203	0.000103587	0.000390385
MSTRG.1511.1|207|x|CPAR2_103690-T|Contig005569_C_parapsilosis_CDC317|cpar	3.57963	-1.16469	1.27793	-0.911393	0.362088	0.48221
CPAR2_103690|1743	2708.19	0.207542	0.265446	0.78186	0.434297	0.554028
MSTRG.1513.1|245|x|CPAR2_103690-T|Contig005569_C_parapsilosis_CDC317|cpar	0.489633	-2.68794	3.4883	-0.770559	0.440968	#N/A
MSTRG.1514.1|368|u|NA|Contig005569_C_parapsilosis_CDC317|cpar	0.366724	2.47449	4.55125	0.543695	0.586651	#N/A
MSTRG.1515.1|321|u|NA|Contig005569_C_parapsilosis_CDC317|cpar	0	#N/A	#N/A	#N/A	#N/A	#N/A
MSTRG.1516.1|302|x|CPAR2_103700-T|Contig005569_C_parapsilosis_CDC317|cpar	0.558239	1.56273	2.91761	0.535622	0.59222	#N/A
CPAR2_103700|1212	2600.52	0.538989	0.132704	4.06158	4.87422e-05	0.00019501
MSTRG.1518.1|374|x|CPAR2_103700-T|Contig005569_C_parapsilosis_CDC317|cpar	1.07639	-0.121234	2.08281	-0.0582069	0.953584	0.972429
CPAR2_103710|1164	2023.34	0.5613	0.12421	4.51897	6.21427e-06	2.90791e-05
MSTRG.1521.1|216|u|NA|Contig005569_C_parapsilosis_CDC317|cpar	0.214218	0	5.10037	0	1	#N/A
MSTRG.1522.1|550|u|NA|Contig005569_C_parapsilosis_CDC317|cpar	6.40195	4.85725	1.62443	2.99012	0.00278864	0.00764295
CPAR2_103720|1158	953.707	0.96832	0.362211	2.67336	0.00750954	0.0186045
MSTRG.1524.1|1607|x|CPAR2_103720-T|Contig005569_C_parapsilosis_CDC317|cpar	37.5461	0.459838	0.355781	1.29247	0.196193	0.29695
MSTRG.1525.1|1497|x|CPAR2_103730-T|Contig005569_C_parapsilosis_CDC317|cpar	6198.51	0.22718	0.0963792	2.35715	0.0184158	0.0409878
CPAR2_103730|783	418.337	0.764534	0.151873	5.03404	4.80252e-07	2.65306e-06
CPAR2_103740|1734	2397.96	-0.301347	0.115655	-2.60557	0.00917208	0.0222169
MSTRG.1528.1|1209|x|CPAR2_103740-T|Contig005569_C_parapsilosis_CDC317|cpar	451.403	-2.94574	0.201825	-14.5955	3.00064e-48	3.58051e-46
CPAR2_103750|2121	22610.5	-0.534792	0.187679	-2.8495	0.00437887	0.0114995
MSTRG.1531.1|258|x|CPAR2_103750-T|Contig005569_C_parapsilosis_CDC317|cpar	5.26075	-0.696471	0.745433	-0.934318	0.35014	0.46973
CPAR2_103760|2685	1981.41	-0.0893805	0.167993	-0.532048	0.594693	0.696642
MSTRG.1533.1|522|x|CPAR2_103760-T|Contig005569_C_parapsilosis_CDC317|cpar	24.0765	-0.96013	0.428154	-2.24249	0.02493	0.0532995
CPAR2_103770|1023	3731.15	0.814915	0.117459	6.93785	3.981e-12	4.18531e-11
CPAR2_103780|564	1979.21	0.579101	0.170977	3.38701	0.000706587	0.00222683
CPAR2_103790|444	3803.39	-0.0547198	0.144972	-0.377451	0.705839	0.78485
MSTRG.1537.1|348|x|CPAR2_103790-T|Contig005569_C_parapsilosis_CDC317|cpar	6.19648	0.945107	0.955689	0.988928	0.322698	0.440698
CPAR2_103800|354	5942.64	0.240984	0.323071	0.745916	0.455718	0.573387
CPAR2_103810|2559	1470.65	-0.562545	0.122197	-4.60358	4.15284e-06	1.99011e-05
CPAR2_103820|729	1122.59	-0.40467	0.117766	-3.43622	0.000589889	0.00188741
CPAR2_103830|2127	1769.8	-0.136317	0.196704	-0.69301	0.488304	0.603645
MSTRG.1542.1|1371|x|CPAR2_103830-T|Contig005569_C_parapsilosis_CDC317|cpar	76.4991	-0.973147	0.297209	-3.27429	0.00105929	0.0032245
MSTRG.1543.1|1100|u|NA|Contig005569_C_parapsilosis_CDC317|cpar	11.9172	0.0567514	0.649155	0.0874235	0.930335	0.954431
CPAR2_103840|1050	449.294	-1.05532	0.1955	-5.39806	6.73653e-08	4.20857e-07
CPAR2_103850|675	3229.62	0.309544	0.136068	2.27491	0.0229112	0.0495268
MSTRG.1546.1|730|x|CPAR2_103850-T|Contig005569_C_parapsilosis_CDC317|cpar	39.3789	1.57586	0.431186	3.6547	0.000257482	0.000884781
MSTRG.1547.1|289|x|CPAR2_103860-T|Contig005569_C_parapsilosis_CDC317|cpar	0.161224	0	5.10037	0	1	#N/A
CPAR2_103860|5865	1895.83	-0.411021	0.212163	-1.93729	0.05271	0.101221
MSTRG.1549.1|577|x|CPAR2_103860-T|Contig005569_C_parapsilosis_CDC317|cpar	6.7502	1.02431	0.796388	1.2862	0.198374	0.299159
CPAR2_103870|1149	1532.03	-0.818677	0.191783	-4.26876	1.96563e-05	8.49043e-05
CPAR2_103880|738	559.505	0.139333	0.176731	0.788392	0.430467	0.550247
CPAR2_103890|684	843.393	0.520579	0.148504	3.50549	0.000455767	0.00149049
CPAR2_103900|1011	1512.71	0.453134	0.242837	1.866	0.0620415	0.116332
MSTRG.1554.1|302|x|CPAR2_103900-T|Contig005569_C_parapsilosis_CDC317|cpar	0	#N/A	#N/A	#N/A	#N/A	#N/A
MSTRG.1555.1|211|x|CPAR2_103910-T|Contig005569_C_parapsilosis_CDC317|cpar	0.152981	-1.09137	5.0897	-0.214428	0.830214	#N/A
CPAR2_103910|1476	4844.18	-0.921366	0.349182	-2.63864	0.00832384	0.0203754
MSTRG.1557.1|451|x|CPAR2_103920-T|Contig005569_C_parapsilosis_CDC317|cpar	106.32	-0.0168641	0.357149	-0.0472187	0.962339	0.978431
CPAR2_103920|1733	406.179	0.976133	0.225648	4.3259	1.51909e-05	6.67337e-05
MSTRG.1559.1|238|x|CPAR2_103920-T|Contig005569_C_parapsilosis_CDC317|cpar	17.8228	0.411361	0.45625	0.901613	0.367262	0.487132
CPAR2_103930|1227	1123.22	-0.359347	0.118646	-3.02874	0.00245575	0.00683655
MSTRG.1561.1|236|x|CPAR2_103930-T|Contig005569_C_parapsilosis_CDC317|cpar	17.9755	-0.356067	0.59736	-0.596068	0.55113	0.65978
CPAR2_103940|288	8264.88	0.175512	0.297421	0.590113	0.555115	0.662473
CPAR2_103950|1053	6145.43	1.14389	0.099035	11.5503	7.35415e-31	3.1481e-29
MSTRG.1564.1|376|x|CPAR2_103960-T|Contig005569_C_parapsilosis_CDC317|cpar	1.5553	-1.39715	1.51385	-0.922906	0.356056	0.476448
CPAR2_103960|1260	3125.05	-0.990904	0.310257	-3.19382	0.00140406	0.00414445
MSTRG.1567.1|369|x|CPAR2_103970-T|Contig005569_C_parapsilosis_CDC317|cpar	3.05156	-0.324689	1.43184	-0.226763	0.820608	0.875059
CPAR2_103970|561	45454.1	1.94102	0.17353	11.1855	4.80258e-29	1.84861e-27
MSTRG.1568.1|295|u|NA|Contig005569_C_parapsilosis_CDC317|cpar	10.5117	0.161849	0.578146	0.279944	0.77952	0.844827
MSTRG.1569.1|460|u|NA|Contig005569_C_parapsilosis_CDC317|cpar	0.873457	3.94885	2.48491	1.58913	0.112031	0.188249
MSTRG.1570.1|722|u|NA|Contig005569_C_parapsilosis_CDC317|cpar	23.3328	0.559507	0.680999	0.821597	0.411306	0.530944
MSTRG.1571.1|416|x|CPAR2_103980-T|Contig005569_C_parapsilosis_CDC317|cpar	0.257128	1.38188	4.335	0.318772	0.749899	#N/A
CPAR2_103980|3021	4338	-0.00899822	0.226356	-0.0397524	0.968291	0.982389
MSTRG.1573.1|295|x|CPAR2_103990-T|Contig005569_C_parapsilosis_CDC317|cpar	0.196927	0	5.10037	0	1	#N/A
CPAR2_103990|1515	3154.75	0.2523	0.141238	1.78634	0.0740445	0.134174
CPAR2_104000|2853	1266.64	0.102196	0.14009	0.729508	0.465691	0.583703
CPAR2_104010|627	3355.55	0.846972	0.0983433	8.6124	7.15448e-18	1.26009e-16
MSTRG.1577.1|402|x|CPAR2_104010-T|Contig005569_C_parapsilosis_CDC317|cpar	0.898414	1.21576	2.51044	0.484282	0.628186	0.723536
CPAR2_104020|2298	2401.92	0.108574	0.150245	0.722647	0.469897	0.587456
MSTRG.1579.1|564|x|CPAR2_104020-T|Contig005569_C_parapsilosis_CDC317|cpar	3.4174	1.2735	1.076	1.18355	0.236593	0.345603
MSTRG.1581.1|310|x|CPAR2_104030-T|Contig005569_C_parapsilosis_CDC317|cpar	2.01054	0.260363	1.29601	0.200896	0.84078	0.891094
CPAR2_104030|465	3614.55	1.06233	0.158595	6.6984	2.1072e-11	2.03803e-10
CPAR2_104040|2046	1470.76	-0.450948	0.121071	-3.72465	0.000195589	0.000691261
MSTRG.1584.1|1557|x|CPAR2_104050-T|Contig005569_C_parapsilosis_CDC317|cpar	302.996	-0.391523	0.24661	-1.58762	0.112372	0.188707
CPAR2_104050|939	1644.18	0.319066	0.109463	2.91483	0.00355879	0.0095374
MSTRG.1587.1|303|x|CPAR2_104050-T|Contig005569_C_parapsilosis_CDC317|cpar	3.28783	-2.04341	1.55881	-1.31087	0.1899	0.289953
MSTRG.1588.1|565|x|CPAR2_104060-T|Contig005569_C_parapsilosis_CDC317|cpar	11.8629	-2.15853	0.633539	-3.4071	0.000656562	0.00208155
CPAR2_104060|891	1215.4	0.197151	0.11426	1.72546	0.0844444	0.150057
CPAR2_104070|3075	2053.88	-0.469368	0.134013	-3.5024	0.000461083	0.00150582
CPAR2_104080|399	450.047	-0.345065	0.20945	-1.64748	0.0994593	0.171132
CPAR2_104090|964	834.696	0.00168435	0.149437	0.0112713	0.991007	0.996855
MSTRG.1593.1|216|x|CPAR2_104090-T|Contig005569_C_parapsilosis_CDC317|cpar	0.343798	-1.06273	3.81119	-0.278845	0.780364	#N/A
CPAR2_104100|1077	1292.8	-0.29735	0.184256	-1.61379	0.106573	0.180675
CPAR2_104110|747	954.135	0.924991	0.21653	4.27188	1.93833e-05	8.39532e-05
CPAR2_104120|1230	873.481	0.834396	0.237326	3.51581	0.000438409	0.00143816
CPAR2_104130|719	39299.5	1.17294	0.199848	5.86916	4.38017e-09	3.24133e-08
CPAR2_104135|330	533.229	0.441814	0.308552	1.4319	0.152174	0.243121
CPAR2_104140|3430	1411.63	-0.729811	0.144025	-5.06724	4.03619e-07	2.25056e-06
CPAR2_104150|909	504.772	-1.45821	0.189433	-7.69774	1.38499e-14	1.83882e-13
MSTRG.1602.1|1065|x|CPAR2_tM(CAU)2-T|Contig005569_C_parapsilosis_CDC317|cpar	87.6144	-1.79111	0.470756	-3.80474	0.000141952	0.000518988
CPAR2_tM(CAU)2|92	8.29151	2.06405	0.730763	2.82452	0.00473515	0.0123333
CPAR2_104160|759	954.562	0.545146	0.171693	3.17512	0.00149775	0.00438709
MSTRG.1604.1|449|x|CPAR2_104170-T|Contig005569_C_parapsilosis_CDC317|cpar	0.730492	-2.36951	2.31526	-1.02343	0.306104	#N/A
CPAR2_104170|918	3535.03	0.568626	0.145212	3.91583	9.00941e-05	0.000342645
CPAR2_104180|3078	632.744	1.10017	0.185299	5.9373	2.89751e-09	2.18826e-08
MSTRG.1607.1|2605|x|CPAR2_104180-T|Contig005569_C_parapsilosis_CDC317|cpar	32.7095	-2.12957	0.45977	-4.63181	3.62481e-06	1.75647e-05
MSTRG.1610.1|223|x|CPAR2_104190-T|Contig005569_C_parapsilosis_CDC317|cpar	0.499386	-0.0382149	3.33996	-0.0114417	0.990871	#N/A
CPAR2_104190|3168	17277.1	-0.556533	0.151916	-3.66344	0.000248851	0.000856973
MSTRG.1612.1|345|x|CPAR2_104195-T|Contig005569_C_parapsilosis_CDC317|cpar	7.62964	-1.60572	1.01025	-1.58942	0.111966	0.188206
CPAR2_104195|180	1287.36	-0.127023	0.254976	-0.498176	0.61836	0.716508
CPAR2_104200|1053	827.986	0.0801568	0.150427	0.53286	0.59413	0.696154
CPAR2_104210|2169	436.209	0.156698	0.346153	0.452685	0.650776	0.740956
MSTRG.1616.1|204|x|CPAR2_104210-T|Contig005569_C_parapsilosis_CDC317|cpar	0.561208	0	2.80695	0	1	#N/A
CPAR2_104220|1485	1667.79	0.771912	0.108867	7.09042	1.33708e-12	1.47218e-11
CPAR2_104230|1026	914.01	-0.62424	0.162066	-3.85177	0.000117266	0.000437614
CPAR2_104240|1275	2031.84	0.576721	0.103954	5.54783	2.89234e-08	1.9082e-07
CPAR2_tI(AAU)1|74	0	#N/A	#N/A	#N/A	#N/A	#N/A
CPAR2_104250|1071	883.02	-0.509566	0.109971	-4.63363	3.59313e-06	1.74377e-05
CPAR2_104260|909	1120.69	0.793579	0.15059	5.2698	1.36576e-07	8.11297e-07
CPAR2_104270|957	354.067	1.4985	0.274381	5.46138	4.72445e-08	3.03089e-07
CPAR2_104280|3705	6610.63	0.665386	0.138	4.82164	1.4238e-06	7.31518e-06
MSTRG.1627.1|2754|x|CPAR2_104280-T|Contig005569_C_parapsilosis_CDC317|cpar	32.0146	-2.69867	0.501268	-5.38368	7.29786e-08	4.51786e-07
MSTRG.1628.1|862|u|NA|Contig005569_C_parapsilosis_CDC317|cpar	34.1134	-3.30947	0.522709	-6.33137	2.42987e-10	2.09725e-09
MSTRG.1629.1|1738|x|CPAR2_104290-T|Contig005569_C_parapsilosis_CDC317|cpar	53.7979	-2.46371	0.407116	-6.05161	1.43408e-09	1.12859e-08
CPAR2_104290|942	26339.5	0.0656817	0.134609	0.487946	0.625588	0.721763
MSTRG.1631.1|555|x|CPAR2_104290-T|Contig005569_C_parapsilosis_CDC317|cpar	37.3088	0.0852208	0.387796	0.219757	0.82606	0.879203
MSTRG.1633.1|665|x|CPAR2_104300-T|Contig005569_C_parapsilosis_CDC317|cpar	2.21136	2.90152	1.88066	1.54282	0.122875	0.203181
CPAR2_104300|2661	822.525	0.416961	0.319726	1.30412	0.192193	0.292611
CPAR2_104310|765	833.708	-0.0546097	0.112344	-0.486093	0.626902	0.722667
MSTRG.1636.1|307|x|CPAR2_104320-T|Contig005569_C_parapsilosis_CDC317|cpar	10.3278	-0.962724	0.625369	-1.53945	0.123695	0.204359
CPAR2_104320|1152	718.418	0.00926377	0.222906	0.0415592	0.96685	0.981554
CPAR2_104330|1134	2641.92	0.111165	0.136123	0.816652	0.414128	0.533286
CPAR2_104340|1431	719.029	-0.623939	0.16599	-3.7589	0.000170663	0.000614077
CPAR2_104350|360	303.599	0.694581	0.285508	2.43279	0.0149831	0.0341499
CPAR2_104360|747	369.846	-1.74756	0.169396	-10.3164	5.94018e-25	1.75015e-23
CPAR2_104370|754	35198	1.85924	0.166678	11.1547	6.79459e-29	2.58411e-27
CPAR2_104380|849	5091.86	0.240587	0.107021	2.24804	0.0245734	0.0526431
MSTRG.1645.1|480|x|CPAR2_104390-T|Contig005569_C_parapsilosis_CDC317|cpar	14.9384	2.04399	0.658454	3.10422	0.00190782	0.00544618
CPAR2_104390|3183	1585.64	0.200475	0.184886	1.08432	0.278223	0.393411
CPAR2_104400|1437	196.438	0.521622	0.308944	1.6884	0.0913338	0.15963
CPAR2_104410|635	1378.72	0.181251	0.0906102	2.00033	0.0454641	0.0892087
MSTRG.1649.1|862|x|CPAR2_104410-T|Contig005569_C_parapsilosis_CDC317|cpar	4.71743	0.526235	0.859188	0.612479	0.540221	0.650709
CPAR2_104420|4275	1925.72	0.61864	0.25113	2.46342	0.0137617	0.0317318
CPAR2_104430|1986	1248.02	0.528745	0.257081	2.05673	0.0397125	0.0795417
MSTRG.1652.1|2609|x|CPAR2_104440-T|Contig005569_C_parapsilosis_CDC317|cpar	75.4578	-0.299051	0.283008	-1.05669	0.290653	0.407367
MSTRG.1653.1|1822|u|NA|Contig005569_C_parapsilosis_CDC317|cpar	545.802	-0.742813	0.269324	-2.75807	0.00581445	0.0147855
CPAR2_104440|555	5030.58	-0.0604962	0.155284	-0.389586	0.696843	0.777292
MSTRG.1655.1|204|x|CPAR2_104440-T|Contig005569_C_parapsilosis_CDC317|cpar	2.01905	-2.59017	1.63161	-1.58749	0.112402	0.188707
MSTRG.1656.1|462|x|CPAR2_104450-T|Contig005569_C_parapsilosis_CDC317|cpar	3.3913	-4.38429	1.4708	-2.98088	0.00287417	0.00787059
CPAR2_104450|861	16917.4	-1.05539	0.256955	-4.10731	4.00292e-05	0.000163569
MSTRG.1658.1|247|x|CPAR2_104450-T|Contig005569_C_parapsilosis_CDC317|cpar	1.36789	-2.39667	1.88969	-1.26829	0.204695	0.30698
MSTRG.1661.1|297|u|NA|Contig005569_C_parapsilosis_CDC317|cpar	0.836534	-1.58846	2.0548	-0.773049	0.439493	0.559089
MSTRG.1662.1|517|u|NA|Contig005569_C_parapsilosis_CDC317|cpar	89.8532	-1.22927	0.383258	-3.20743	0.00133928	0.00397413
CPAR2_104460|1002	876.671	-1.70244	0.197	-8.64181	5.53291e-18	9.85395e-17
MSTRG.1664.1|429|x|CPAR2_104460-T|Contig005569_C_parapsilosis_CDC317|cpar	141.287	1.25655	0.433689	2.89736	0.00376318	0.0100288
CPAR2_104470|3165	6864.06	0.745825	0.156091	4.77816	1.76911e-06	8.97816e-06
MSTRG.1667.1|313|x|CPAR2_104470-T|Contig005569_C_parapsilosis_CDC317|cpar	0.346153	1.38188	4.71126	0.293314	0.769282	#N/A
CPAR2_104480|1536	1128.82	0.048558	0.159638	0.304175	0.760994	0.829938
CPAR2_104490|660	1749.82	0.328721	0.106048	3.09974	0.00193693	0.00552584
CPAR2_104500|1923	2211.06	-0.00963849	0.34863	-0.0276468	0.977944	0.98882
MSTRG.1671.1|236|x|CPAR2_104500-T|Contig005569_C_parapsilosis_CDC317|cpar	0.853051	1.35275	2.9495	0.458636	0.646496	0.738123
CPAR2_104510|213	6447.07	1.30084	0.30281	4.29591	1.73981e-05	7.58368e-05
MSTRG.1675.1|414|x|CPAR2_104530-T|Contig005569_C_parapsilosis_CDC317|cpar	3.17264	-3.57509	1.56325	-2.28696	0.022198	0.0482692
CPAR2_104530|1122	1012.24	-1.86132	0.184384	-10.0948	5.82535e-24	1.57532e-22
CPAR2_104540|1014	0.0580389	0	5.10037	0	1	#N/A
MSTRG.1678.1|688|u|NA|Contig005569_C_parapsilosis_CDC317|cpar	3.03565	-2.04173	1.59122	-1.28312	0.199449	0.300416
MSTRG.1679.1|640|u|NA|Contig005569_C_parapsilosis_CDC317|cpar	34.7503	-2.05737	1.19045	-1.72823	0.0839469	0.149284
CPAR2_104550|669	8132.27	0.575802	0.146577	3.92834	8.55353e-05	0.000326224
MSTRG.1681.1|337|x|CPAR2_104550-T|Contig005569_C_parapsilosis_CDC317|cpar	11.7132	-0.212652	0.669153	-0.317794	0.750642	0.821445
CPAR2_104560|558	689.717	-0.282738	0.16954	-1.66767	0.0953808	0.165396
CPAR2_104570|2481	5364.36	0.508714	0.0916389	5.55129	2.83566e-08	1.87665e-07
MSTRG.1684.1|594|u|NA|Contig005569_C_parapsilosis_CDC317|cpar	297.468	1.89059	0.376618	5.01992	5.16938e-07	2.83766e-06
MSTRG.1685.1|405|u|NA|Contig005569_C_parapsilosis_CDC317|cpar	2.71113	1.58351	1.37292	1.15339	0.248749	0.359495
CPAR2_104580|1751	16769.5	0.79076	0.168656	4.68859	2.75096e-06	1.35925e-05
MSTRG.1687.1|395|x|CPAR2_104580-T|Contig005569_C_parapsilosis_CDC317|cpar	3.18775	-0.298884	1.13564	-0.263185	0.792408	0.854244
CPAR2_104590|522	1441.63	-0.408476	0.218982	-1.86534	0.0621334	0.116413
MSTRG.1689.1|366|x|CPAR2_104590-T|Contig005569_C_parapsilosis_CDC317|cpar	10.3768	-0.875088	0.682491	-1.2822	0.199773	0.300842
MSTRG.1690.1|211|x|CPAR2_104600-T|Contig005569_C_parapsilosis_CDC317|cpar	0.181547	2.10018	5.06825	0.414379	0.678596	#N/A
CPAR2_104600|957	2202.89	-0.914915	0.224301	-4.07895	4.52392e-05	0.000182679
MSTRG.1692.1|1330|x|CPAR2_104600-T|Contig005569_C_parapsilosis_CDC317|cpar	39.608	-1.34487	0.442566	-3.0388	0.00237521	0.00664142
MSTRG.1694.1|398|x|CPAR2_104610-T|Contig005569_C_parapsilosis_CDC317|cpar	49.422	-0.323916	0.300922	-1.07641	0.281743	0.397388
CPAR2_104610|1599	3938.94	-0.0822172	0.111695	-0.736089	0.461677	0.579357
MSTRG.1696.1|964|x|CPAR2_104610-T|Contig005569_C_parapsilosis_CDC317|cpar	66.9087	-0.894753	0.433974	-2.06176	0.0392302	0.0787573
CPAR2_104620|1383	2269.91	-1.23743	0.180348	-6.86134	6.82186e-12	7.03255e-11
CPAR2_104630|1671	326.792	-1.911	0.184413	-10.3626	3.6686e-25	1.08759e-23
MSTRG.1700.1|308|x|CPAR2_104630-T|Contig005569_C_parapsilosis_CDC317|cpar	5.11158	-0.966959	1.17897	-0.820173	0.412117	0.531598
CPAR2_104640|192	1695.47	0.556136	0.355557	1.56413	0.117788	0.19606
CPAR2_104650|1014	0	#N/A	#N/A	#N/A	#N/A	#N/A
MSTRG.1703.1|362|x|CPAR2_104650-T|Contig005569_C_parapsilosis_CDC317|cpar	0.446868	0	4.55791	0	1	#N/A
MSTRG.1704.1|417|x|CPAR2_104660-T|Contig005569_C_parapsilosis_CDC317|cpar	0.648589	-3.60985	3.61873	-0.997547	0.318499	#N/A
CPAR2_104660|1668	703.044	-0.723781	0.182098	-3.97468	7.04737e-05	0.000273584
MSTRG.1706.1|2231|u|NA|Contig005569_C_parapsilosis_CDC317|cpar	823.532	0.0458433	0.149468	0.306711	0.759064	0.828927
MSTRG.1707.1|247|u|NA|Contig005569_C_parapsilosis_CDC317|cpar	0.306517	2.10709	4.04368	0.521083	0.602309	#N/A
MSTRG.1708.1|657|u|NA|Contig005569_C_parapsilosis_CDC317|cpar	1.09429	-2.62427	1.90572	-1.37705	0.168498	0.263945
MSTRG.1709.1|222|u|NA|Contig005569_C_parapsilosis_CDC317|cpar	2.62671	0.656441	1.17209	0.560061	0.575438	0.680069
CPAR2_104670|1632	1274.66	-0.473457	0.108956	-4.3454	1.39023e-05	6.15542e-05
CPAR2_104680|3531	2176.32	1.14613	0.204099	5.61553	1.95962e-08	1.33048e-07
MSTRG.1712.1|872|u|NA|Contig005569_C_parapsilosis_CDC317|cpar	0.763941	-0.124375	2.59253	-0.0479744	0.961737	0.978089
MSTRG.1714.1|858|u|NA|Contig005569_C_parapsilosis_CDC317|cpar	4.1909	2.99529	1.65778	1.80681	0.0707925	0.129312
MSTRG.1715.1|315|u|NA|Contig005569_C_parapsilosis_CDC317|cpar	1.35933	4.04373	2.07815	1.94583	0.0516752	0.0995004
CPAR2_104690|645	21713.6	1.04235	0.149859	6.9555	3.51304e-12	3.70968e-11
CPAR2_104700|417	570.698	0.650192	0.166927	3.89507	9.81702e-05	0.000371583
CPAR2_104710|631	15906.1	1.41677	0.268591	5.27483	1.32879e-07	7.90321e-07
MSTRG.1719.1|308|x|CPAR2_104710-T|Contig005569_C_parapsilosis_CDC317|cpar	1.72202	2.44795	1.95593	1.25155	0.210733	0.314328
CPAR2_104720|1233	461.36	0.616623	0.305266	2.01995	0.0433881	0.0856989
CPAR2_104730|1305	576.252	0.143828	0.213122	0.674862	0.499763	0.614277
CPAR2_104740|534	181.49	0.781709	0.289734	2.69802	0.00697525	0.0174263
CPAR2_104750|2184	3188.98	2.0685	0.321033	6.44327	1.16924e-10	1.04314e-09
CPAR2_104760|401	934.478	0.807946	0.21867	3.69483	0.000220038	0.000768845
MSTRG.1725.1|395|x|CPAR2_104760-T|Contig005569_C_parapsilosis_CDC317|cpar	7.77097	0.786469	0.89527	0.878471	0.379688	0.4992
CPAR2_104770|2331	2820.41	0.37263	0.143826	2.59083	0.00957434	0.0230741
CPAR2_104780|954	592.528	-0.0967917	0.125734	-0.769812	0.441412	0.560856
CPAR2_104790|1179	3870.06	0.20465	0.126077	1.62321	0.104544	0.177765
MSTRG.1729.1|220|x|CPAR2_104800-T|Contig005569_C_parapsilosis_CDC317|cpar	0.507245	-2.2961	4.85605	-0.472832	0.636333	#N/A
CPAR2_104800|1983	1109	-0.363916	0.202216	-1.79964	0.0719176	0.131041
CPAR2_104810|1713	3572.17	-0.0407823	0.181488	-0.22471	0.822205	0.876468
MSTRG.1732.1|245|x|CPAR2_104810-T|Contig005569_C_parapsilosis_CDC317|cpar	0.118263	0	5.10037	0	1	#N/A
MSTRG.1733.1|987|x|CPAR2_104820-T|Contig005569_C_parapsilosis_CDC317|cpar	15.3495	-0.304672	0.484577	-0.628738	0.52952	0.641147
CPAR2_104820|1335	17.3241	-1.6331	0.544934	-2.99688	0.00272756	0.00749706
MSTRG.1735.1|421|x|CPAR2_104820-T|Contig005569_C_parapsilosis_CDC317|cpar	0.259702	-2.58124	4.96393	-0.52	0.603064	#N/A
MSTRG.1737.1|208|x|CPAR2_104830-T|Contig005569_C_parapsilosis_CDC317|cpar	0.376482	0.627894	3.85095	0.163049	0.87048	#N/A
CPAR2_104830|4329	2468.27	1.03044	0.329167	3.13045	0.00174536	0.00502458
CPAR2_104840|276	1105.71	0.24984	0.196588	1.27088	0.203771	0.305753
CPAR2_104850|858	2181.54	-0.396422	0.200051	-1.9816	0.0475241	0.092528
CPAR2_104860|1458	138.483	0.228382	0.213574	1.06933	0.284919	0.401156
CPAR2_104870|876	864.392	1.29908	0.325821	3.98711	6.6883e-05	0.000261131
CPAR2_104880|1059	784.03	0.950992	0.220309	4.31663	1.58428e-05	6.94379e-05
CPAR2_104890|1188	2328.8	0.522604	0.111212	4.69919	2.61197e-06	1.29526e-05
MSTRG.1745.1|284|x|CPAR2_104900-T|Contig005569_C_parapsilosis_CDC317|cpar	36.8256	0.615735	0.473589	1.30015	0.193551	0.294163
CPAR2_104900|2304	6285.84	0.974633	0.219402	4.44222	8.90338e-06	4.04915e-05
MSTRG.1747.1|221|x|CPAR2_104900-T|Contig005569_C_parapsilosis_CDC317|cpar	0.751214	-2.53391	2.78918	-0.908481	0.363624	0.483515
MSTRG.1748.1|335|x|CPAR2_104910-T|Contig005569_C_parapsilosis_CDC317|cpar	0.829315	1.19024	2.52256	0.471838	0.637042	0.730739
CPAR2_104910|1356	2533.98	0.0127528	0.153133	0.0832792	0.93363	0.957091
MSTRG.1750.1|326|x|CPAR2_104920-T|Contig005569_C_parapsilosis_CDC317|cpar	0.165853	-1.93982	5.00366	-0.38768	0.698253	#N/A
CPAR2_104920|1371	948.893	-0.492267	0.15822	-3.11128	0.00186278	0.00532558
CPAR2_104930|1899	1184.07	-0.311006	0.173037	-1.79734	0.0722816	0.131679
CPAR2_tM(CAU)3|72	0.529158	2.96839	4.11661	0.721076	0.470863	#N/A
CPAR2_104940|1494	25.1023	-2.17443	0.545716	-3.98455	6.76087e-05	0.000263749
MSTRG.1756.1|231|x|CPAR2_104950-T|Contig005569_C_parapsilosis_CDC317|cpar	1.17473	-4.20271	1.9305	-2.177	0.0294805	0.0615396
CPAR2_104950|990	4571.71	1.44967	0.146478	9.89688	4.29484e-23	1.10508e-21
CPAR2_104960|1305	3223.53	-0.165108	0.125914	-1.31127	0.189765	0.289793
MSTRG.1759.1|365|x|CPAR2_104960-T|Contig005569_C_parapsilosis_CDC317|cpar	5.55001	1.58058	0.983777	1.60665	0.108132	0.182792
CPAR2_104970|342	1144.95	0.135566	0.27216	0.49811	0.618407	0.716508
CPAR2_104980|735	2282.05	0.000503509	0.129779	0.00387975	0.996904	1
CPAR2_104990|1008	1102.67	-0.580749	0.1319	-4.40294	1.06795e-05	4.79482e-05
MSTRG.1764.1|286|x|CPAR2_104990-T|Contig005569_C_parapsilosis_CDC317|cpar	0.165853	-1.93982	5.00366	-0.38768	0.698253	#N/A
MSTRG.1765.1|537|x|CPAR2_105000-T|Contig005569_C_parapsilosis_CDC317|cpar	6.10705	1.03092	0.877886	1.17432	0.240268	0.349634
CPAR2_105000|1482	821.066	-0.608426	0.131595	-4.62348	3.77353e-06	1.82206e-05
MSTRG.1767.1|657|u|NA|Contig005569_C_parapsilosis_CDC317|cpar	89.7759	-1.0547	0.359735	-2.93189	0.00336911	0.00909802
MSTRG.1768.1|229|u|NA|Contig005569_C_parapsilosis_CDC317|cpar	0	#N/A	#N/A	#N/A	#N/A	#N/A
CPAR2_105010|1629	2853.19	1.04287	0.130842	7.97051	1.58026e-15	2.27529e-14
CPAR2_105020|2634	3787.71	1.62068	0.325297	4.98217	6.2876e-07	3.40258e-06
MSTRG.1771.1|458|x|CPAR2_105020-T|Contig005569_C_parapsilosis_CDC317|cpar	14.2736	3.06281	1.56603	1.95578	0.0504916	0.0974708
CPAR2_105030|1203	703.065	-0.490318	0.165892	-2.95564	0.00312021	0.00848107
CPAR2_105040|1116	778.069	-0.924946	0.169086	-5.47027	4.4935e-08	2.89162e-07
MSTRG.1774.1|636|x|CPAR2_105040-T|Contig005569_C_parapsilosis_CDC317|cpar	118.564	-2.94563	0.417932	-7.04812	1.81348e-12	1.96945e-11
CPAR2_105050|1956	30784.9	-1.47837	0.145304	-10.1743	2.58169e-24	7.18507e-23
CPAR2_105060|558	843.955	0.154352	0.179276	0.860975	0.389252	0.509153
MSTRG.1779.1|1826|u|NA|Contig005569_C_parapsilosis_CDC317|cpar	14.1373	-1.09591	0.623988	-1.7563	0.0790368	0.141901
MSTRG.1780.1|1193|u|NA|Contig005569_C_parapsilosis_CDC317|cpar	152.836	-1.86949	0.311007	-6.01109	1.84283e-09	1.42905e-08
MSTRG.1781.1|1213|x|CPAR2_105070-T|Contig005569_C_parapsilosis_CDC317|cpar	4.07814	-2.38771	1.11737	-2.1369	0.0326059	0.0671534
CPAR2_105070|1260	1593.05	-1.47352	0.143315	-10.2817	8.52084e-25	2.47988e-23
CPAR2_105080|4719	2441.11	0.959327	0.167173	5.73854	9.54977e-09	6.75776e-08
CPAR2_105090|258	582.016	0.153086	0.24517	0.624409	0.532359	0.643686
CPAR2_105100|966	1870.1	-0.120389	0.140116	-0.85921	0.390224	0.509936
CPAR2_105110|1170	3353.15	1.2411	0.219242	5.66088	1.50596e-08	1.03573e-07
MSTRG.1788.1|260|x|CPAR2_105110-T|Contig005569_C_parapsilosis_CDC317|cpar	1.79964	-0.345357	1.59133	-0.217023	0.82819	0.880586
MSTRG.1789.1|728|x|CPAR2_105120-T|Contig005569_C_parapsilosis_CDC317|cpar	0.493637	1.11535	4.21892	0.264368	0.791496	#N/A
CPAR2_105120|1473	3318.69	0.103299	0.0986846	1.04676	0.295211	0.412302
MSTRG.1791.1|454|u|NA|Contig005569_C_parapsilosis_CDC317|cpar	5.47617	-0.257901	1.02378	-0.251912	0.801109	0.860458
MSTRG.1792.1|292|x|CPAR2_105130-T|Contig005569_C_parapsilosis_CDC317|cpar	4.63794	-0.808163	0.982479	-0.822575	0.41075	0.530297
CPAR2_105130|1284	16564	0.308624	0.17939	1.72041	0.0853578	0.15118
MSTRG.1794.1|222|x|CPAR2_105130-T|Contig005569_C_parapsilosis_CDC317|cpar	0.174461	-1.09137	5.0897	-0.214428	0.830214	#N/A
MSTRG.1795.1|323|x|CPAR2_105140-T|Contig005569_C_parapsilosis_CDC317|cpar	3.76473	-0.744024	1.1661	-0.638045	0.523445	0.636049
CPAR2_105140|3120	2412.25	0.873142	0.244371	3.57302	0.000352894	0.00117829
CPAR2_105150|2610	1486.37	0.618666	0.176111	3.51294	0.00044318	0.00145331
MSTRG.1799.1|1926|x|CPAR2_105160-T|Contig005569_C_parapsilosis_CDC317|cpar	42.6446	-0.24037	0.36261	-0.662889	0.507402	0.621326
CPAR2_105160|261	14557.2	0.376538	0.27692	1.35974	0.173913	0.270652
MSTRG.1801.1|276|x|CPAR2_105170-T|Contig005569_C_parapsilosis_CDC317|cpar	6.55129	-1.76327	0.985893	-1.7885	0.0736951	0.133693
CPAR2_105170|630	3090.01	0.44495	0.199199	2.23369	0.0255033	0.0544033
CPAR2_105180|945	2974.2	0.453157	0.14262	3.17738	0.00148614	0.00435828
CPAR2_105190|2247	2966.19	-0.298096	0.269846	-1.10469	0.269293	0.38294
CPAR2_105200|1314	439.397	0.387971	0.176755	2.19496	0.0281665	0.059185
CPAR2_105210|2802	1533.48	0.581826	0.124821	4.66128	3.14241e-06	1.5344e-05
CPAR2_105220|300	316.673	0.912276	0.32426	2.81341	0.00490189	0.0127191
MSTRG.1808.1|441|x|CPAR2_105230-T|Contig005569_C_parapsilosis_CDC317|cpar	9.93771	0.0408535	0.638788	0.0639547	0.949006	0.968693
CPAR2_105230|1698	955.824	-0.0805969	0.152713	-0.527768	0.597661	0.699518
CPAR2_105240|1686	1204.03	0.02822	0.156361	0.18048	0.856776	0.902835
CPAR2_105250|1088	4242.18	0.321398	0.12108	2.65443	0.00794419	0.0195653
CPAR2_105260|1269	929.92	-0.179464	0.116224	-1.54412	0.122559	0.202765
CPAR2_105270|1638	18415.8	-2.69762	0.140145	-19.2488	1.44559e-82	5.11097e-80
MSTRG.1815.1|426|x|CPAR2_105280-T|Contig005569_C_parapsilosis_CDC317|cpar	2.56082	-2.07889	1.58736	-1.30965	0.190315	0.290308
CPAR2_105280|1212	2150.84	0.300678	0.247481	1.21495	0.224384	0.330959
MSTRG.1817.1|288|u|NA|Contig005569_C_parapsilosis_CDC317|cpar	16.1029	1.51527	0.721198	2.10105	0.0356367	0.0725663
CPAR2_105290|3963	1048.41	0.328096	0.131625	2.49266	0.0126791	0.0295639
CPAR2_105300|2595	7614.97	-0.075767	0.108929	-0.695562	0.486703	0.602525
MSTRG.1820.1|586|x|CPAR2_105310-T|Contig005569_C_parapsilosis_CDC317|cpar	39.4463	-0.998727	0.403956	-2.47236	0.0134224	0.0310467
CPAR2_105310|528	2046.85	0.366069	0.141731	2.58285	0.00979887	0.0235617
MSTRG.1822.1|538|x|CPAR2_105320-T|Contig005569_C_parapsilosis_CDC317|cpar	19.9872	-0.950829	0.466321	-2.039	0.04145	0.0824509
CPAR2_105320|843	2577.49	0.363468	0.137074	2.65162	0.00801055	0.0197171
CPAR2_105330|812	2885.52	0.336662	0.160823	2.09337	0.0363161	0.0736983
CPAR2_105340|2111	81813.7	0.501232	0.15185	3.30084	0.000963947	0.00296355
MSTRG.1824.1|708|x|CPAR2_105350-T|Contig005569_C_parapsilosis_CDC317|cpar	3.47894	-4.83984	1.45049	-3.3367	0.000847799	0.00263361
MSTRG.1825.1|313|u|NA|Contig005569_C_parapsilosis_CDC317|cpar	2.74562	0.942493	1.57264	0.599305	0.548969	0.657967
CPAR2_105350|1239	3773.67	0.867845	0.105226	8.2474	1.61881e-16	2.55848e-15
MSTRG.1827.1|734|x|CPAR2_105360-T|Contig005569_C_parapsilosis_CDC317|cpar	3.70115	-3.82022	1.41509	-2.69963	0.00694164	0.0173677
CPAR2_105360|174	6586.16	-0.193299	0.565842	-0.341613	0.732642	0.80619
MSTRG.1829.1|1383|u|NA|Contig005569_C_parapsilosis_CDC317|cpar	57.5642	0.263933	0.414111	0.637349	0.523898	0.636437
CPAR2_105370|807	2114.91	0.520542	0.183803	2.83206	0.00462486	0.0120691
CPAR2_105380|807	830.625	0.372287	0.177365	2.09899	0.0358179	0.0728569
CPAR2_105390|1941	2300.76	0.596224	0.142888	4.17267	3.01047e-05	0.000125513
MSTRG.1834.1|609|x|CPAR2_105400-T|Contig005569_C_parapsilosis_CDC317|cpar	12.304	1.68667	0.83701	2.01511	0.0438928	0.0864811
CPAR2_105400|3492	2302.7	-0.194699	0.176062	-1.10586	0.268789	0.382564
CPAR2_105410|1974	1351.46	0.961886	0.200294	4.80237	1.56799e-06	8.02145e-06
CPAR2_105420|1047	508.346	-0.42429	0.192905	-2.19948	0.027844	0.0586363
CPAR2_105430|1323	5164.77	0.355052	0.121178	2.93001	0.00338951	0.00914331
MSTRG.1839.1|651|x|CPAR2_105440-T|Contig005569_C_parapsilosis_CDC317|cpar	8.1229	-1.22436	0.677298	-1.80772	0.0706503	0.129176
CPAR2_105440|222	1474.31	0.244224	0.23016	1.06111	0.288642	0.405144
MSTRG.1841.1|865|x|CPAR2_105450-T|Contig005569_C_parapsilosis_CDC317|cpar	4.16478	-0.270629	1.14105	-0.237175	0.812521	0.869446
CPAR2_105450|594	1081.15	0.270349	0.138176	1.95655	0.0504008	0.0973152
MSTRG.1844.1|401|x|CPAR2_105450-T|Contig005569_C_parapsilosis_CDC317|cpar	8.51557	-0.839117	1.36916	-0.61287	0.539962	0.650572
CPAR2_105460|2790	3759.98	-0.377559	0.173091	-2.18127	0.0291633	0.0609575
CPAR2_105470|1785	408.386	-1.68118	0.216228	-7.775	7.54446e-15	1.0318e-13
CPAR2_105480|807	1415.74	-1.95788	0.183933	-10.6445	1.84978e-26	5.96553e-25
MSTRG.1849.1|392|u|NA|Contig005569_C_parapsilosis_CDC317|cpar	9.5854	-1.40278	0.92729	-1.51277	0.130337	0.213853
CPAR2_105490|2826	875.538	0.106709	0.179878	0.593228	0.553029	0.660976
CPAR2_105500|915	52445.2	0.300696	0.153319	1.96124	0.0498508	0.0964536
MSTRG.1851.1|210|x|CPAR2_105500-T|Contig005569_C_parapsilosis_CDC317|cpar	1.52624	2.88198	2.23661	1.28855	0.197556	0.298349
MSTRG.1853.1|848|x|CPAR2_105510-T|Contig005569_C_parapsilosis_CDC317|cpar	11.8254	-0.611037	0.685511	-0.89136	0.372736	0.492397
CPAR2_105510|1224	2623.45	0.308619	0.131104	2.354	0.0185726	0.0412984
CPAR2_105520|5478	1013.23	-0.307005	0.228568	-1.34317	0.179218	0.277324
MSTRG.1856.1|641|u|NA|Contig005569_C_parapsilosis_CDC317|cpar	0.556945	-0.0848602	3.34883	-0.0253403	0.979784	#N/A
CPAR2_105530|2160	6.40685	-0.60979	0.997547	-0.611289	0.541008	0.651084
MSTRG.1859.1|560|u|NA|Contig005569_C_parapsilosis_CDC317|cpar	0.504962	0.596826	3.63213	0.164318	0.869481	#N/A
MSTRG.1860.1|444|u|NA|Contig005569_C_parapsilosis_CDC317|cpar	0.470609	-0.998492	3.7794	-0.264193	0.791631	#N/A
MSTRG.1861.1|228|u|NA|Contig005569_C_parapsilosis_CDC317|cpar	0.889119	0	2.83683	0	1	1
CPAR2_105540|1692	751.847	-0.394404	0.204004	-1.93332	0.0531968	0.102074
CPAR2_105550|1218	10151.7	1.4753	0.136862	10.7795	4.30361e-27	1.43144e-25
MSTRG.1864.1|223|x|CPAR2_105550-T|Contig005569_C_parapsilosis_CDC317|cpar	0.410121	0	3.77912	0	1	#N/A
MSTRG.1866.1|1281|x|CPAR2_105560-T|Contig005569_C_parapsilosis_CDC317|cpar	208.719	-0.799775	0.471355	-1.69676	0.0897429	0.157392
CPAR2_105560|2709	2130.06	0.22483	0.109748	2.04861	0.0405001	0.0808319
MSTRG.1868.1|219|x|CPAR2_105560-T|Contig005569_C_parapsilosis_CDC317|cpar	4.36228	0.871346	0.96293	0.90489	0.365524	0.4855
MSTRG.1869.1|1161|u|NA|Contig005569_C_parapsilosis_CDC317|cpar	391.421	0.605925	0.206147	2.93929	0.0032897	0.00890328
CPAR2_105570|651	1374.01	0.397958	0.121826	3.26662	0.00108841	0.00329737
CPAR2_105580|2136	394.127	0.470969	0.199677	2.35866	0.0183412	0.040841
MSTRG.1873.1|589|u|NA|Contig005569_C_parapsilosis_CDC317|cpar	18.5374	-1.19584	0.580527	-2.05993	0.0394057	0.0790413
MSTRG.1874.1|400|u|NA|Contig005569_C_parapsilosis_CDC317|cpar	0.425787	-0.998473	3.78135	-0.264052	0.79174	#N/A
CPAR2_105590|2127	1433.25	-0.0969465	0.129353	-0.749474	0.453572	0.571151
CPAR2_105600|243	1892.87	0.601319	0.26777	2.24566	0.024726	0.0529462
CPAR2_105610|2817	7718.92	0.551158	0.138232	3.98719	6.68593e-05	0.000261131
CPAR2_105620|903	1709.62	0.238359	0.140044	1.70204	0.0887487	0.156136
CPAR2_105630|2523	2419.53	0.246451	0.12872	1.91463	0.0555397	0.105973
MSTRG.1880.1|443|x|CPAR2_105630-T|Contig005569_C_parapsilosis_CDC317|cpar	1.42403	-0.385746	1.7274	-0.22331	0.823294	0.877237
CPAR2_105640|1497	215.288	0.0526363	0.236702	0.222374	0.824023	0.877818
CPAR2_105650|345	1412.17	1.17821	0.317926	3.70594	0.000210608	0.000738871
CPAR2_105660|1191	14082.7	0.832959	0.0787525	10.5769	3.81271e-26	1.2132e-24
MSTRG.1885.1|212|x|CPAR2_105660-T|Contig005569_C_parapsilosis_CDC317|cpar	0.347918	-1.08114	4.02087	-0.268883	0.78802	#N/A
CPAR2_105670|2232	1052.07	-0.803175	0.189271	-4.24351	2.20052e-05	9.38612e-05
CPAR2_105680|972	1266.13	-0.703838	0.272966	-2.57848	0.00992365	0.0238197
MSTRG.1889.1|519|x|CPAR2_105680-T|Contig005569_C_parapsilosis_CDC317|cpar	18.576	1.14293	0.699481	1.63397	0.102266	0.174913
CPAR2_105690|945	10805.5	-1.12365	0.318745	-3.52524	0.000423097	0.00139128
MSTRG.1891.1|878|u|NA|Contig005569_C_parapsilosis_CDC317|cpar	32.7635	2.95869	0.668048	4.42885	9.47355e-06	4.29006e-05
MSTRG.1892.1|820|u|NA|Contig005569_C_parapsilosis_CDC317|cpar	34.7779	0.25482	0.447745	0.569119	0.569275	0.674887
MSTRG.1893.1|596|u|NA|Contig005569_C_parapsilosis_CDC317|cpar	36.7936	1.81863	0.559805	3.24868	0.0011594	0.00348707
CPAR2_105700|1371	3888.81	2.57169	0.267707	9.60635	7.51693e-22	1.82587e-20
CPAR2_105710|2148	2090.01	2.01658	0.301768	6.68256	2.34805e-11	2.25953e-10
MSTRG.1896.1|383|x|CPAR2_105710-T|Contig005569_C_parapsilosis_CDC317|cpar	20.2748	-0.975727	0.477552	-2.04319	0.041034	0.0817427
CPAR2_105720|408	575.505	0.239725	0.189321	1.26624	0.205429	0.307804
CPAR2_105730|2436	1529.97	1.0458	0.115152	9.08194	1.06656e-19	2.15707e-18
MSTRG.1899.1|2019|u|NA|Contig005569_C_parapsilosis_CDC317|cpar	2188.05	1.58903	0.274926	5.77984	7.47737e-09	5.3871e-08
MSTRG.1900.1|851|u|NA|Contig005569_C_parapsilosis_CDC317|cpar	5.49806	0.9629	1.22327	0.787155	0.431191	0.550895
MSTRG.1901.1|497|u|NA|Contig005569_C_parapsilosis_CDC317|cpar	6.72792	1.49389	0.817801	1.82671	0.067743	0.125136
MSTRG.1902.1|370|u|NA|Contig005569_C_parapsilosis_CDC317|cpar	0.338692	0	4.02712	0	1	#N/A
CPAR2_105740|540	14.4305	-1.68137	0.702328	-2.394	0.0166657	0.0375391
MSTRG.1904.1|606|u|NA|Contig005569_C_parapsilosis_CDC317|cpar	3.12116	-2.39123	1.56599	-1.52697	0.126768	0.208535
MSTRG.1905.1|263|u|NA|Contig005569_C_parapsilosis_CDC317|cpar	0	#N/A	#N/A	#N/A	#N/A	#N/A
MSTRG.1906.1|367|u|NA|Contig005569_C_parapsilosis_CDC317|cpar	1.00735	1.87784	2.44904	0.766766	0.44322	0.562406
MSTRG.1907.1|393|u|NA|Contig005569_C_parapsilosis_CDC317|cpar	1.3051	0.782613	1.5536	0.503741	0.614443	0.713134
CPAR2_105750|1353	0.0658392	0	5.10037	0	1	#N/A
MSTRG.1909.1|412|u|NA|Contig005569_C_parapsilosis_CDC317|cpar	1.14358	-4.71874	3.30591	-1.42736	0.153475	0.244791
MSTRG.1911.1|1371|u|NA|Contig005569_C_parapsilosis_CDC317|cpar	15.7292	-0.526179	0.606295	-0.867858	0.385472	0.50497
CPAR2_105760|3282	19544.8	-0.44273	0.190221	-2.32745	0.0199416	0.0440246
MSTRG.1913.1|547|x|CPAR2_105760-T|Contig005569_C_parapsilosis_CDC317|cpar	4.77004	-3.00824	1.50887	-1.9937	0.0461848	0.0903629
CPAR2_105770|948	1890.38	-0.710582	0.146294	-4.85722	1.19042e-06	6.1928e-06
MSTRG.1915.1|217|u|NA|Contig005569_C_parapsilosis_CDC317|cpar	0.0938492	-1.09135	5.0897	-0.214422	0.830218	#N/A
CPAR2_105780|1191	4926.23	-0.652114	0.109805	-5.93882	2.87074e-09	2.17159e-08
MSTRG.1917.1|276|x|CPAR2_105790-T|Contig005569_C_parapsilosis_CDC317|cpar	2.72131	1.88411	1.30899	1.43936	0.150049	0.240443
CPAR2_105790|315	8912.74	0.490174	0.288071	1.70157	0.0888351	0.156259
MSTRG.1919.1|376|x|CPAR2_105800-T|Contig005569_C_parapsilosis_CDC317|cpar	12.4411	0.500049	0.576294	0.867698	0.38556	0.505016
CPAR2_105800|2256	3491.26	0.986659	0.134747	7.3223	2.4376e-13	2.89419e-12
MSTRG.1921.1|206|x|CPAR2_105810-T|Contig005569_C_parapsilosis_CDC317|cpar	0.897278	-3.42201	2.48437	-1.37741	0.168385	0.263845
CPAR2_105810|1485	1092.11	-0.804628	0.113946	-7.06151	1.64698e-12	1.80299e-11
MSTRG.1923.1|293|x|CPAR2_105820-T|Contig005569_C_parapsilosis_CDC317|cpar	9.26968	0.64107	0.76812	0.834597	0.403945	0.523768
CPAR2_105820|318	2139.52	-0.411471	0.128982	-3.19015	0.00142201	0.00419094
MSTRG.1925.1|331|x|CPAR2_105830-T|Contig005569_C_parapsilosis_CDC317|cpar	2.53586	-0.406326	1.18458	-0.343013	0.731589	0.805321
CPAR2_105830|583	3672.12	1.22425	0.251574	4.86638	1.13661e-06	5.92699e-06
CPAR2_105840|1460	2558.73	0.437696	0.156908	2.78951	0.00527887	0.0135828
CPAR2_105850|1437	961.418	-0.0668733	0.188083	-0.355552	0.722176	0.797904
MSTRG.1929.1|768|x|CPAR2_tP(UGG)1-T|Contig005569_C_parapsilosis_CDC317|cpar	9.13849	-0.390377	0.757175	-0.515571	0.606154	0.7066
CPAR2_tP(UGG)1|94	0	#N/A	#N/A	#N/A	#N/A	#N/A
CPAR2_105860|3072	1529.08	0.452182	0.114393	3.95287	7.72203e-05	0.000297836
MSTRG.1932.1|208|x|CPAR2_105870-T|Contig005569_C_parapsilosis_CDC317|cpar	0.935609	-3.08277	2.32553	-1.32562	0.184965	0.28397
CPAR2_105870|366	2563.57	0.259026	0.241585	1.07219	0.283633	0.399522
CPAR2_105880|1754	7993.68	0.897565	0.286322	3.13481	0.00171966	0.00495663
MSTRG.1936.1|651|x|CPAR2_105890-T|Contig005569_C_parapsilosis_CDC317|cpar	2.08534	0.329683	1.30898	0.251863	0.801147	0.860458
CPAR2_105890|2157	1237.19	1.38633	0.127632	10.8619	1.751e-27	6.07822e-26
MSTRG.1938.1|633|u|NA|Contig005569_C_parapsilosis_CDC317|cpar	19.1163	1.55737	0.626313	2.48657	0.012898	0.0300009
CPAR2_105900|1038	1324.44	0.568803	0.14315	3.97347	7.08341e-05	0.000274871
MSTRG.1940.1|312|x|CPAR2_105910-T|Contig005569_C_parapsilosis_CDC317|cpar	1.65236	1.3819	2.28301	0.605298	0.544981	0.654224
CPAR2_105910|684	3172.68	0.175388	0.0968667	1.81062	0.0702004	0.1286
MSTRG.1942.1|409|x|CPAR2_105910-T|Contig005569_C_parapsilosis_CDC317|cpar	1.45214	1.61223	1.99916	0.806455	0.419981	0.53937
CPAR2_105920|3879	3027.8	0.247446	0.164452	1.50467	0.13241	0.216844
CPAR2_105930|966	1613.89	0.826495	0.148444	5.56774	2.5807e-08	1.72155e-07
MSTRG.1945.1|214|x|CPAR2_105940-T|Contig005569_C_parapsilosis_CDC317|cpar	0.861394	2.07282	2.7555	0.752247	0.451903	0.569788
CPAR2_105940|1941	6256.71	0.688779	0.113462	6.07056	1.27461e-09	1.01565e-08
MSTRG.1947.1|729|x|CPAR2_105950-T|Contig005569_C_parapsilosis_CDC317|cpar	18.0908	-0.279522	0.624037	-0.447925	0.654207	0.743371
CPAR2_105950|4389	1450.29	1.01216	0.122941	8.23288	1.8276e-16	2.86004e-15
MSTRG.1949.1|352|x|CPAR2_105960-T|Contig005569_C_parapsilosis_CDC317|cpar	5.15973	2.18009	0.990135	2.20182	0.0276783	0.0583779
CPAR2_105960|716	30700.8	2.18946	0.208794	10.4862	9.9962e-26	3.08815e-24
CPAR2_105970|609	38845.7	1.53407	0.0847997	18.0906	3.78177e-73	9.75697e-71
MSTRG.1952.1|324|x|CPAR2_105970-T|Contig005569_C_parapsilosis_CDC317|cpar	13.7687	0.314433	0.632861	0.496845	0.619299	0.717137
CPAR2_105980|333	21517	2.28933	0.187274	12.2245	2.30092e-34	1.19373e-32
CPAR2_105990|1257	1913.56	0.827827	0.198219	4.17632	2.96261e-05	0.000123606
MSTRG.1955.1|359|x|CPAR2_105990-T|Contig005569_C_parapsilosis_CDC317|cpar	1.75218	-1.05993	1.83592	-0.577328	0.563718	0.669437
MSTRG.1956.1|341|u|NA|Contig005569_C_parapsilosis_CDC317|cpar	54.5173	0.220922	0.503412	0.43885	0.66077	0.748422
MSTRG.1957.1|283|u|NA|Contig005569_C_parapsilosis_CDC317|cpar	1.32779	-0.0487736	2.20763	-0.0220932	0.982374	0.991434
MSTRG.1958.1|769|u|NA|Contig005569_C_parapsilosis_CDC317|cpar	8.9285	1.57103	0.846159	1.85666	0.063359	0.118222
MSTRG.1959.1|1264|u|NA|Contig005569_C_parapsilosis_CDC317|cpar	98.4207	0.18091	0.352475	0.513256	0.607772	0.707875
MSTRG.1960.1|685|x|CPAR2_106000-T|Contig005569_C_parapsilosis_CDC317|cpar	7.47631	1.12369	0.753065	1.49215	0.13566	0.221218
CPAR2_106000|1275	13721	1.11957	0.284779	3.93136	8.44675e-05	0.00032266
MSTRG.1962.1|688|x|CPAR2_106010-T|Contig005569_C_parapsilosis_CDC317|cpar	7.41494	0.455029	0.721604	0.63058	0.528315	0.640175
CPAR2_106010|1641	988.891	-0.260193	0.135556	-1.91945	0.0549268	0.104908
CPAR2_106015|387	914.691	0.404334	0.147599	2.73941	0.00615491	0.0155809
CPAR2_106020|540	892.432	-0.389574	0.114202	-3.41126	0.000646635	0.00205212
CPAR2_106030|1356	1290.83	-0.706878	0.141115	-5.00923	5.46469e-07	2.98261e-06
CPAR2_106040|1107	2617.1	-0.539791	0.125695	-4.29444	1.75135e-05	7.62352e-05
CPAR2_106050|1431	1378.92	0.592991	0.160354	3.69802	0.000217286	0.000760062
CPAR2_106060|2319	1030.7	0.227726	0.138962	1.63877	0.101262	0.173608
MSTRG.1970.1|390|x|CPAR2_106060-T|Contig005569_C_parapsilosis_CDC317|cpar	84.752	-0.928358	0.421762	-2.20114	0.0277258	0.0584391
CPAR2_106070|324	1139.73	-0.812237	0.190638	-4.26063	2.03852e-05	8.78145e-05
MSTRG.1972.1|736|x|CPAR2_106070-T|Contig005569_C_parapsilosis_CDC317|cpar	58.7058	-2.74954	0.396406	-6.93617	4.02861e-12	4.2307e-11
CPAR2_106080|891	3662.5	-2.73726	0.209735	-13.0511	6.26575e-39	4.18272e-37
CPAR2_106090|741	1207.09	-0.231889	0.102252	-2.26782	0.02334	0.0503111
CPAR2_106100|603	3042.29	-0.348189	0.152826	-2.27834	0.0227065	0.0491622
CPAR2_106110|1560	2590.97	0.160815	0.11486	1.40009	0.161485	0.254968
MSTRG.1977.1|2164|x|CPAR2_106110-T|Contig005569_C_parapsilosis_CDC317|cpar	89.814	-0.619751	0.271084	-2.2862	0.0222426	0.0483474
CPAR2_106120|1398	7686.77	-2.1506	0.173202	-12.4167	2.12177e-35	1.17758e-33
MSTRG.1981.1|1214|u|NA|Contig005569_C_parapsilosis_CDC317|cpar	7.21825	-2.28439	0.853543	-2.67636	0.00744272	0.0184685
MSTRG.1982.1|314|x|CPAR2_106130-T|Contig005569_C_parapsilosis_CDC317|cpar	0.393653	-2.98195	4.26141	-0.699757	0.484079	#N/A
CPAR2_106130|1515	1972.36	-1.47165	0.183332	-8.02723	9.97017e-16	1.46875e-14
MSTRG.1984.1|593|x|CPAR2_106130-T|Contig005569_C_parapsilosis_CDC317|cpar	1.37081	-2.66592	2.04784	-1.30182	0.192977	0.29357
CPAR2_106140|2016	5517.57	-2.25411	0.181775	-12.4006	2.59522e-35	1.42379e-33
CPAR2_106150|492	592.158	1.21146	0.200592	6.03945	1.54638e-09	1.21097e-08
CPAR2_106160|951	1311.88	-0.156488	0.145568	-1.07502	0.282367	0.398092
MSTRG.1988.1|320|x|CPAR2_106170-T|Contig005569_C_parapsilosis_CDC317|cpar	0.922362	-1.85174	2.16881	-0.853803	0.393214	0.513
CPAR2_106170|1098	2486.65	-0.0834624	0.228232	-0.365691	0.714596	0.791361
CPAR2_106180|990	1696.47	0.598685	0.14613	4.09692	4.18678e-05	0.000170217
CPAR2_106190|810	731.506	0.248286	0.185395	1.33923	0.180495	0.278714
CPAR2_106200|642	793.26	0.396148	0.222644	1.77929	0.0751926	0.13597
CPAR2_106210|750	1593.12	-1.4581	0.197755	-7.3733	1.66458e-13	2.00632e-12
MSTRG.1995.1|577|x|CPAR2_106210-T|Contig005569_C_parapsilosis_CDC317|cpar	0.0510253	0	5.10037	0	1	#N/A
MSTRG.1996.1|552|x|CPAR2_106220-T|Contig005569_C_parapsilosis_CDC317|cpar	1.10537	1.57649	2.24056	0.703616	0.481672	0.597924
CPAR2_106220|1857	3482.4	1.06646	0.278651	3.82721	0.000129603	0.000478232
MSTRG.1999.1|598|x|CPAR2_106220-T|Contig005569_C_parapsilosis_CDC317|cpar	1.64699	-0.6699	1.36415	-0.491076	0.623373	0.719641
CPAR2_106230|2628	4059.49	0.0376749	0.198651	0.189654	0.849581	0.898029
MSTRG.2001.1|215|x|CPAR2_106240-T|Contig005569_C_parapsilosis_CDC317|cpar	1.97048	-4.1548	1.7029	-2.43985	0.0146936	0.0335722
CPAR2_106240|705	885.155	1.72677	0.231629	7.45491	8.99261e-14	1.12655e-12
CPAR2_106250|1086	4202.01	0.0271871	0.143616	0.189303	0.849855	0.898219
MSTRG.2004.1|454|x|CPAR2_106260-T|Contig005569_C_parapsilosis_CDC317|cpar	11.1155	1.27111	0.683606	1.85942	0.0629672	0.117629
CPAR2_106260|873	3136.61	-0.989378	0.17554	-5.6362	1.73842e-08	1.18536e-07
MSTRG.2006.1|398|x|CPAR2_106260-T|Contig005569_C_parapsilosis_CDC317|cpar	7.70971	1.31152	0.708497	1.85113	0.0641509	0.119583
CPAR2_106270|2745	920.459	0.4097	0.242068	1.6925	0.0905506	0.158547
MSTRG.2008.1|205|x|CPAR2_106280-T|Contig005569_C_parapsilosis_CDC317|cpar	0.955722	-1.10689	2.06036	-0.537229	0.591109	0.693807
CPAR2_106280|1047	2605.97	-0.627444	0.138764	-4.52167	6.13548e-06	2.87386e-05
CPAR2_106290|357	741.845	0.475344	0.33873	1.40331	0.160524	0.253786
CPAR2_106300|315	392.466	0.706397	0.306185	2.30709	0.0210497	0.0460804
CPAR2_106310|1617	2274.33	-0.511542	0.135768	-3.76776	0.000164722	0.000594494
MSTRG.2013.1|748|x|CPAR2_106310-T|Contig005569_C_parapsilosis_CDC317|cpar	20.5319	2.1522	0.674405	3.19125	0.00141658	0.00417881
CPAR2_106320|458	28708.6	2.00446	0.277977	7.21089	5.55879e-13	6.37025e-12
MSTRG.2015.1|262|x|CPAR2_tR(CCG)1-T|Contig005569_C_parapsilosis_CDC317|cpar	3.44446	-0.898824	1.11508	-0.806062	0.420207	0.539515
CPAR2_tR(CCG)1|74	5.74969	3.07925	1.0016	3.07433	0.00210977	0.0059656
CPAR2_106330|765	1188.26	-0.474475	0.120644	-3.93285	8.39452e-05	0.000320793
CPAR2_106340|1716	80.412	-0.743845	0.324487	-2.29237	0.0218843	0.047674
CPAR2_106350|2784	2335.97	2.62915	0.296107	8.87905	6.74335e-19	1.28744e-17
MSTRG.2021.1|800|x|CPAR2_106360-T|Contig005569_C_parapsilosis_CDC317|cpar	226.778	1.72328	0.358266	4.81005	1.5089e-06	7.73162e-06
CPAR2_106360|555	229.486	0.787788	0.226735	3.47449	0.000511832	0.00165738
CPAR2_106370|2214	782.497	0.500692	0.186384	2.68635	0.00722381	0.017972
CPAR2_106380|1263	2093.42	0.368007	0.154395	2.38354	0.0171469	0.0384924
MSTRG.2025.1|318|x|CPAR2_106390-T|Contig005569_C_parapsilosis_CDC317|cpar	1.10419	0.498467	1.91034	0.260931	0.794145	0.854958
CPAR2_106390|1005	2366.59	0.37147	0.171613	2.16458	0.0304201	0.0632108
CPAR2_106400|5730	16246.1	0.365568	0.207484	1.76191	0.0780847	0.140402
MSTRG.2028.1|391|x|CPAR2_106400-T|Contig005569_C_parapsilosis_CDC317|cpar	0.102051	0	5.10037	0	1	#N/A
MSTRG.2030.1|587|u|NA|Contig005569_C_parapsilosis_CDC317|cpar	0.126992	0	5.10037	0	1	#N/A
MSTRG.2031.1|2381|x|CPAR2_106410-T|Contig005569_C_parapsilosis_CDC317|cpar	16.6791	0.585896	0.588638	0.995342	0.31957	0.437364
CPAR2_106410|1921	3469.96	0.490035	0.159903	3.06458	0.00217976	0.00614879
CPAR2_106420|1035	1563.69	-0.779719	0.135986	-5.73381	9.81998e-09	6.93868e-08
CPAR2_106430|558	931.265	0.226068	0.145592	1.55275	0.120484	0.199815
MSTRG.2035.1|267|x|CPAR2_106440-T|Contig005569_C_parapsilosis_CDC317|cpar	2.22289	4.28676	1.85273	2.31376	0.020681	0.0453424
CPAR2_106440|663	40831.1	1.38524	0.137738	10.0571	8.55197e-24	2.29964e-22
MSTRG.2037.1|473|x|CPAR2_106440-T|Contig005569_C_parapsilosis_CDC317|cpar	2.38032	-1.8697	1.45503	-1.285	0.198794	0.299698
CPAR2_106450|510	891.653	-1.09311	0.209786	-5.21061	1.88223e-07	1.09962e-06
MSTRG.2039.1|373|x|CPAR2_106450-T|Contig005569_C_parapsilosis_CDC317|cpar	1.38567	2.82636	2.01153	1.40508	0.159998	0.253291
CPAR2_106460|762	9054.76	0.923169	0.263936	3.49771	0.000469276	0.00152996
CPAR2_106470|1932	1815.68	-0.258499	0.149138	-1.73329	0.0830446	0.147983
CPAR2_106480|510	1785.87	0.269519	0.187742	1.43559	0.15112	0.241803
MSTRG.2043.1|279|x|CPAR2_106490-T|Contig005569_C_parapsilosis_CDC317|cpar	5.57254	1.31459	1.00772	1.30452	0.192056	0.292449
CPAR2_106490|690	1168.41	0.0181937	0.138078	0.131764	0.895171	0.928938
MSTRG.2045.1|1215|x|CPAR2_106500-T|Contig005569_C_parapsilosis_CDC317|cpar	11.5387	0.0888619	0.643107	0.138176	0.890101	0.925645
CPAR2_106500|1656	759.868	0.745791	0.257923	2.89153	0.00383373	0.0101856
MSTRG.2047.1|202|x|CPAR2_106500-T|Contig005569_C_parapsilosis_CDC317|cpar	2.4522	-0.261753	1.23325	-0.212247	0.831915	0.883759
CPAR2_106510|2463	3290.73	-0.179541	0.150633	-1.19191	0.233296	0.341938
MSTRG.2049.1|214|x|CPAR2_106520-T|Contig005569_C_parapsilosis_CDC317|cpar	0.265601	0	4.24079	0	1	#N/A
CPAR2_106520|1020	2399.11	-0.627182	0.141644	-4.42788	9.51652e-06	4.30748e-05
CPAR2_106530|951	299.562	0.441316	0.192653	2.29073	0.021979	0.0478475
MSTRG.2052.1|371|x|CPAR2_106530-T|Contig005569_C_parapsilosis_CDC317|cpar	13.0091	-2.40519	0.618967	-3.88581	0.000101989	0.000385122
MSTRG.2053.1|228|u|NA|Contig005569_C_parapsilosis_CDC317|cpar	75.3489	1.34019	0.276757	4.84247	1.28232e-06	6.6383e-06
MSTRG.2054.1|2017|x|CPAR2_106540-T|Contig005569_C_parapsilosis_CDC317|cpar	9.48536	-1.28608	0.690699	-1.862	0.0626029	0.117063
CPAR2_106540|1254	2196.06	0.0701783	0.121779	0.576274	0.56443	0.670072
CPAR2_106550|1491	7371.24	0.17844	0.112345	1.58832	0.112214	0.188524
MSTRG.2058.1|239|u|NA|Contig005569_C_parapsilosis_CDC317|cpar	15.9798	-1.013	0.676059	-1.49839	0.134032	0.21905
MSTRG.2059.1|860|u|NA|Contig005569_C_parapsilosis_CDC317|cpar	88.8022	-0.173829	0.324048	-0.536431	0.591661	0.694369
MSTRG.2060.1|357|u|NA|Contig005569_C_parapsilosis_CDC317|cpar	5.96934	-2.44601	1.29732	-1.88544	0.0593709	0.112118
MSTRG.2061.1|1099|x|CPAR2_106560-T|Contig005569_C_parapsilosis_CDC317|cpar	9.52573	0.539185	0.746315	0.722463	0.47001	0.587495
CPAR2_106560|174	11486	-0.799728	0.369289	-2.16559	0.0303427	0.0630636
MSTRG.2064.1|264|x|CPAR2_106570-T|Contig005569_C_parapsilosis_CDC317|cpar	0.237778	-1.09141	5.0897	-0.214436	0.830207	#N/A
CPAR2_106570|2421	2997.14	-0.21024	0.149932	-1.40223	0.160846	0.254253
MSTRG.2066.1|321|x|CPAR2_106580-T|Contig005569_C_parapsilosis_CDC317|cpar	0.122982	0	5.10037	0	1	#N/A
CPAR2_106580|2820	2016.49	-0.904331	0.140294	-6.44599	1.14852e-10	1.02753e-09
CPAR2_106590|801	1703.48	0.0527471	0.137764	0.382881	0.701808	0.78146
CPAR2_106600|603	3468.98	-0.00533211	0.202172	-0.0263741	0.978959	0.989344
CPAR2_106610|516	4871.51	0.105511	0.107168	0.984542	0.324849	0.443128
MSTRG.2071.1|515|x|CPAR2_106620-T|Contig005569_C_parapsilosis_CDC317|cpar	15.0318	-1.06124	0.544416	-1.94931	0.0512579	0.0987901
CPAR2_106620|1395	992.957	-2.6569	0.17611	-15.0866	1.98469e-51	2.66843e-49
MSTRG.2073.1|264|x|CPAR2_106620-T|Contig005569_C_parapsilosis_CDC317|cpar	1.07699	-3.05747	2.14085	-1.42816	0.153246	0.244553
CPAR2_106630|1080	7422.6	0.56605	0.113604	4.98267	6.27143e-07	3.39575e-06
CPAR2_106640|4374	850.353	0.802763	0.143472	5.59524	2.20315e-08	1.48526e-07
CPAR2_106650|726	3303.66	-0.655111	0.129605	-5.05467	4.31146e-07	2.39286e-06
MSTRG.2077.1|237|x|CPAR2_106650-T|Contig005569_C_parapsilosis_CDC317|cpar	0.0719563	0	5.10037	0	1	#N/A
MSTRG.2078.1|228|u|NA|Contig005569_C_parapsilosis_CDC317|cpar	8.99385	-0.0165839	0.718428	-0.0230836	0.981584	0.991125
CPAR2_106660|879	17593	-0.4596	0.128065	-3.5888	0.000332201	0.00111622
MSTRG.2080.1|696|x|CPAR2_106660-T|Contig005569_C_parapsilosis_CDC317|cpar	11.9505	-1.39995	0.730216	-1.91717	0.0552158	0.105376
CPAR2_106670|1746	920.903	-1.4178	0.155943	-9.09179	9.74183e-20	1.97443e-18
MSTRG.2082.1|1222|x|CPAR2_106670-T|Contig005569_C_parapsilosis_CDC317|cpar	83.4813	-2.30243	0.602158	-3.82362	0.000131504	0.000484313
CPAR2_106680|1737	370.509	-0.983527	0.18675	-5.26655	1.39008e-07	8.2472e-07
MSTRG.2086.1|302|x|CPAR2_106690-T|Contig005569_C_parapsilosis_CDC317|cpar	1.6342	2.15569	2.44413	0.881984	0.377785	0.497568
CPAR2_106690|2281	5637.9	-1.06829	0.179895	-5.9384	2.87819e-09	2.17539e-08
MSTRG.2089.1|268|u|NA|Contig005569_C_parapsilosis_CDC317|cpar	0	#N/A	#N/A	#N/A	#N/A	#N/A
MSTRG.2090.1|1272|u|NA|Contig005569_C_parapsilosis_CDC317|cpar	5.95405	-2.6315	1.50159	-1.75248	0.0796913	0.142834
MSTRG.2091.1|1061|u|NA|Contig005569_C_parapsilosis_CDC317|cpar	6.82202	-1.38766	0.951978	-1.45766	0.144934	0.233784
CPAR2_106700|1881	6369.42	-0.120225	0.187428	-0.641446	0.521233	0.633845
CPAR2_106710|1113	667.719	0.407015	0.141703	2.8723	0.00407495	0.0107578
CPAR2_106720|1461	1183.83	0.179226	0.120563	1.48658	0.137126	0.223001
CPAR2_106730|1524	361.736	0.271568	0.282539	0.961171	0.336466	0.455396
CPAR2_106740|1446	1823.27	-0.888648	0.162162	-5.48001	4.25293e-08	2.74685e-07
CPAR2_106750|2160	1075.65	-0.908067	0.168581	-5.38652	7.1836e-08	4.46159e-07
MSTRG.2097.1|299|x|CPAR2_106750-T|Contig005569_C_parapsilosis_CDC317|cpar	7.92958	1.69197	0.80488	2.10214	0.0355407	0.0724629
CPAR2_106760|1491	5746.53	0.904751	0.13757	6.57666	4.81118e-11	4.48073e-10
CPAR2_106770|903	1578.16	0.337213	0.0970322	3.47527	0.00051034	0.0016536
CPAR2_106780|732	1161.63	-0.150391	0.123566	-1.21709	0.223572	0.330016
MSTRG.2101.1|324|x|CPAR2_106780-T|Contig005569_C_parapsilosis_CDC317|cpar	2.1063	0.367033	1.30216	0.281864	0.778048	0.843717
CPAR2_106790|498	1249.22	0.0517918	0.157438	0.328967	0.742181	0.814164
MSTRG.2103.1|938|x|CPAR2_106790-T|Contig005569_C_parapsilosis_CDC317|cpar	28.6923	-0.883221	0.478663	-1.84518	0.065011	0.120925
CPAR2_106800|576	2084.03	-1.19108	0.150748	-7.90115	2.76352e-15	3.86812e-14
MSTRG.2105.1|340|x|CPAR2_106800-T|Contig005569_C_parapsilosis_CDC317|cpar	1.7065	1.99911	1.77055	1.12909	0.258861	0.370923
CPAR2_106810|1167	807.08	0.858485	0.121302	7.07728	1.47008e-12	1.61303e-11
MSTRG.2107.1|492|x|CPAR2_106810-T|Contig005569_C_parapsilosis_CDC317|cpar	1.15212	-3.78014	1.90933	-1.97983	0.0477227	0.0928561
CPAR2_106820|1485	4131.46	-0.519982	0.0867981	-5.99071	2.08924e-09	1.60498e-08
CPAR2_106830|741	3695.96	0.41692	0.20433	2.04043	0.0413074	0.0822187
CPAR2_106840|576	797.107	0.829955	0.186294	4.45509	8.38576e-06	3.832e-05
CPAR2_106850|657	508.659	0.0295642	0.201703	0.146573	0.883469	0.921805
MSTRG.2112.1|392|x|CPAR2_106860-T|Contig005569_C_parapsilosis_CDC317|cpar	56.0502	0.648012	0.380569	1.70274	0.088616	0.15596
CPAR2_106860|1398	1234.48	0.172722	0.113496	1.52183	0.128053	0.210358
CPAR2_106870|1221	1399.11	0.726554	0.122755	5.91872	3.24455e-09	2.43878e-08
MSTRG.2115.1|403|x|CPAR2_106880-T|Contig005569_C_parapsilosis_CDC317|cpar	0.705776	-2.02306	2.23425	-0.905475	0.365214	#N/A
CPAR2_106880|2175	1611.64	-1.17445	0.157522	-7.45579	8.93296e-14	1.12055e-12
MSTRG.2117.1|220|x|CPAR2_106880-T|Contig005569_C_parapsilosis_CDC317|cpar	0.0463799	0	5.10037	0	1	#N/A
MSTRG.2118.1|326|x|CPAR2_106890-T|Contig005569_C_parapsilosis_CDC317|cpar	1.2013	-0.0210062	1.72997	-0.0121425	0.990312	0.996366
CPAR2_106890|1161	1575.41	0.986898	0.10477	9.41966	4.52531e-21	1.03594e-19
CPAR2_106900|1884	6172.09	-1.59821	0.147172	-10.8594	1.79866e-27	6.22101e-26
MSTRG.2121.1|248|x|CPAR2_106900-T|Contig005569_C_parapsilosis_CDC317|cpar	0.458471	-1.05522	2.71399	-0.388809	0.697417	#N/A
MSTRG.2122.1|337|u|NA|Contig005569_C_parapsilosis_CDC317|cpar	2.08961	-2.42775	1.72246	-1.40947	0.158697	0.251732
MSTRG.2124.1|544|u|NA|Contig005569_C_parapsilosis_CDC317|cpar	1.30958	1.38191	2.25346	0.613239	0.539718	0.650524
CPAR2_106910|1215	916.305	0.0690885	0.173626	0.397917	0.690692	0.771964
MSTRG.2127.1|2104|x|CPAR2_106920-T|Contig005569_C_parapsilosis_CDC317|cpar	19.2725	-1.6641	0.531576	-3.1305	0.00174508	0.00502458
CPAR2_106920|1317	249.244	-0.902503	0.241432	-3.73813	0.000185391	0.000660599
MSTRG.2129.1|2141|u|NA|Contig005569_C_parapsilosis_CDC317|cpar	94.6707	-0.430139	0.287907	-1.49402	0.13517	0.220607
MSTRG.2130.1|1691|u|NA|Contig005569_C_parapsilosis_CDC317|cpar	21.5282	-0.681086	0.546436	-1.24642	0.212612	0.316678
CPAR2_106930|642	1245.64	-1.17592	0.19402	-6.06082	1.35433e-09	1.07112e-08
MSTRG.2132.1|432|x|CPAR2_106930-T|Contig005569_C_parapsilosis_CDC317|cpar	6.61828	-3.31427	1.02097	-3.24621	0.00116953	0.003513
CPAR2_106940|1941	28519.2	-2.00333	0.238297	-8.40686	4.21128e-17	7.01587e-16
CPAR2_106950|393	3431.85	0.923771	0.172469	5.35617	8.50043e-08	5.22842e-07
MSTRG.2135.1|1400|x|CPAR2_106950-T|Contig005569_C_parapsilosis_CDC317|cpar	225.893	0.393615	0.282611	1.39278	0.163686	0.257931
MSTRG.2136.1|1119|x|CPAR2_106960-T|Contig005569_C_parapsilosis_CDC317|cpar	103.371	0.972116	0.258908	3.75468	0.000173564	0.000623107
CPAR2_106960|2010	32753	1.31404	0.16154	8.1345	4.13646e-16	6.28768e-15
CPAR2_106970|645	132.924	-3.96719	0.433868	-9.14376	6.03166e-20	1.24359e-18
MSTRG.2139.1|230|u|NA|Contig005569_C_parapsilosis_CDC317|cpar	0.875735	-0.914056	2.02798	-0.450723	0.652189	0.741743
CPAR2_106980|765	2819.15	-1.47279	0.164772	-8.93837	3.94957e-19	7.72594e-18
MSTRG.2141.1|382|x|CPAR2_106990-T|Contig005569_C_parapsilosis_CDC317|cpar	30.7144	1.59485	0.484159	3.29406	0.000987524	0.00302629
CPAR2_106990|1206	392.684	1.63083	0.16525	9.86886	5.68093e-23	1.45389e-21
MSTRG.2143.1|298|x|CPAR2_106990-T|Contig005569_C_parapsilosis_CDC317|cpar	4.4088	2.07177	1.7589	1.17788	0.238843	0.348145
CPAR2_107000|1275	645.565	0.486677	0.127359	3.82129	0.000132755	0.000488541
CPAR2_107010|411	16938.6	1.03558	0.344581	3.00535	0.00265279	0.00731583
MSTRG.2147.1|1166|x|CPAR2_107020-T|Contig005569_C_parapsilosis_CDC317|cpar	31.6837	0.813484	0.393871	2.06536	0.0388892	0.0782374
CPAR2_107020|312	7132.78	0.969729	0.281368	3.44648	0.000567946	0.00182362
MSTRG.2150.1|223|x|CPAR2_107020-T|Contig005569_C_parapsilosis_CDC317|cpar	1.54215	2.83511	1.92049	1.47624	0.139879	0.226704
MSTRG.2151.1|278|x|CPAR2_107030-T|Contig005569_C_parapsilosis_CDC317|cpar	4.07227	-0.0962442	1.0366	-0.0928465	0.926026	0.950799
CPAR2_107030|597	1615.82	-0.891706	0.270875	-3.29194	0.00099498	0.00304425
MSTRG.2153.1|212|x|CPAR2_107030-T|Contig005569_C_parapsilosis_CDC317|cpar	1.39262	0.871157	2.18881	0.398004	0.690627	0.771964
CPAR2_107040|994	2620.03	0.497592	0.181878	2.73585	0.00622193	0.0157212
CPAR2_107050|591	1158.89	-0.472009	0.251369	-1.87775	0.060415	0.113774
MSTRG.2155.1|788|x|CPAR2_107060-T|Contig005569_C_parapsilosis_CDC317|cpar	6.01893	1.00525	0.808731	1.24299	0.21387	0.318255
CPAR2_107060|1407	3483.57	0.362148	0.322332	1.12352	0.261215	0.37379
MSTRG.2157.1|513|x|CPAR2_107060-T|Contig005569_C_parapsilosis_CDC317|cpar	2.36747	-4.18999	1.61347	-2.59687	0.0094077	0.0227414
MSTRG.2158.1|206|x|CPAR2_107070-T|Contig005569_C_parapsilosis_CDC317|cpar	0.259191	1.38188	4.29504	0.321738	0.747651	#N/A
CPAR2_107070|810	10521	0.115301	0.139625	0.825794	0.408921	0.528723
MSTRG.2160.1|228|x|CPAR2_107070-T|Contig005569_C_parapsilosis_CDC317|cpar	4.3392	-0.965476	1.15472	-0.836116	0.403089	0.523109
CPAR2_107080|3123	1790.95	0.658774	0.1113	5.91892	3.2406e-09	2.43773e-08
CPAR2_107090|396	58736	1.05389	0.312248	3.37518	0.000737673	0.00231791
MSTRG.2163.1|916|x|CPAR2_107090-T|Contig005569_C_parapsilosis_CDC317|cpar	19.3719	0.859383	0.663623	1.29499	0.195325	0.296057
CPAR2_107100|393	54732.9	0.306366	0.35717	0.85776	0.391025	0.510633
MSTRG.2165.1|410|x|CPAR2_107100-T|Contig005569_C_parapsilosis_CDC317|cpar	8.85359	0.284954	0.765457	0.372266	0.709695	0.787843
CPAR2_107110|930	1677.85	0.08538	0.169013	0.505169	0.61344	0.712223
CPAR2_107120|822	442.586	-0.585017	0.148605	-3.93673	8.25992e-05	0.000316536
CPAR2_107130|2535	3721.17	0.454978	0.190351	2.3902	0.016839	0.0378938
CPAR2_107140|636	1105.01	-1.09204	0.228983	-4.76909	1.8506e-06	9.37182e-06
MSTRG.2170.1|633|x|CPAR2_107150-T|Contig005569_C_parapsilosis_CDC317|cpar	4.73873	-0.14326	0.873941	-0.163924	0.869791	0.912657
CPAR2_107150|957	569.5	-0.394484	0.198481	-1.98751	0.0468656	0.0914511
MSTRG.2172.1|1499|u|NA|Contig005569_C_parapsilosis_CDC317|cpar	37.1193	-3.73684	0.551137	-6.78024	1.1998e-11	1.19306e-10
MSTRG.2173.1|1096|u|NA|Contig005569_C_parapsilosis_CDC317|cpar	54.2732	-2.15843	0.489361	-4.41072	1.03027e-05	4.63913e-05
CPAR2_107160|849	58956.6	0.189671	0.155249	1.22172	0.221812	0.327876
MSTRG.2175.1|380|x|CPAR2_107160-T|Contig005569_C_parapsilosis_CDC317|cpar	2.63678	-0.611093	1.23971	-0.492932	0.622061	0.719171
CPAR2_107170|1245	1353.72	0.592269	0.137531	4.30643	1.65907e-05	7.25491e-05
CPAR2_107180|648	728.373	0.524474	0.198904	2.63682	0.00836871	0.0204683
CPAR2_107190|1151	376.296	1.12965	0.228829	4.93664	7.94783e-07	4.23382e-06
CPAR2_107200|408	10.4462	-1.54147	0.663945	-2.32168	0.0202501	0.0446026
CPAR2_107210|2100	2980.71	0.433196	0.165275	2.62106	0.00876562	0.021308
CPAR2_107220|2010	1828.46	-0.228517	0.11898	-1.92064	0.0547772	0.10473
MSTRG.2181.1|920|u|NA|Contig005569_C_parapsilosis_CDC317|cpar	11.2541	-7.16617	1.32265	-5.41804	6.02548e-08	3.80505e-07
MSTRG.2182.1|407|x|CPAR2_107230-T|Contig005569_C_parapsilosis_CDC317|cpar	0.236527	1.38187	5.10037	0.270936	0.78644	#N/A
CPAR2_107230|1563	12.7302	-1.00648	0.768069	-1.3104	0.19006	0.290058
MSTRG.2184.1|827|x|CPAR2_107230-T|Contig005569_C_parapsilosis_CDC317|cpar	2.45489	-0.593654	1.37689	-0.431154	0.666356	0.752893
CPAR2_107240|1407	1325.66	-1.08493	0.129321	-8.3895	4.88234e-17	8.07744e-16
CPAR2_107250|861	1170.77	-1.00773	0.122838	-8.20375	2.33004e-16	3.58751e-15
CPAR2_107260|915	1474.32	0.159091	0.123457	1.28863	0.197526	0.298349
CPAR2_107270|999	636.106	-0.133659	0.174235	-0.767116	0.443013	0.562292
MSTRG.2190.1|376|x|CPAR2_107280-T|Contig005569_C_parapsilosis_CDC317|cpar	14.4874	-0.888682	0.926925	-0.958742	0.337689	0.456468
CPAR2_107280|2904	2849.69	0.975541	0.131979	7.39163	1.45036e-13	1.77048e-12
MSTRG.2192.1|1676|x|CPAR2_107280-T|Contig005569_C_parapsilosis_CDC317|cpar	87.1094	0.289219	0.283821	1.01902	0.308194	0.425517
MSTRG.2193.1|1572|x|CPAR2_107290-T|Contig005569_C_parapsilosis_CDC317|cpar	51.053	-0.527687	0.47729	-1.10559	0.268904	0.382574
CPAR2_107290|2964	1862.79	-0.454189	0.154573	-2.93835	0.00329966	0.00892564
CPAR2_107300|1281	1290.99	1.05181	0.22506	4.67349	2.96126e-06	1.45114e-05
MSTRG.2196.1|1709|x|CPAR2_107310-T|Contig005569_C_parapsilosis_CDC317|cpar	22.0361	0.230851	0.525589	0.439224	0.6605	0.748215
CPAR2_107310|1542	2196.37	-0.615067	0.176576	-3.4833	0.000495273	0.00160922
MSTRG.2199.1|1188|x|CPAR2_107320-T|Contig005569_C_parapsilosis_CDC317|cpar	58.0378	-1.4938	0.351158	-4.25393	2.1005e-05	9.00779e-05
CPAR2_107320|2748	2670.19	1.76369	0.17776	9.92173	3.3489e-23	8.68712e-22
MSTRG.2201.1|965|x|CPAR2_107320-T|Contig005569_C_parapsilosis_CDC317|cpar	2.41257	-0.0943928	1.22461	-0.0770799	0.93856	0.961113
MSTRG.2202.1|489|x|CPAR2_107330-T|Contig005569_C_parapsilosis_CDC317|cpar	1.41675	-1.10209	1.61851	-0.680929	0.495917	0.610526
CPAR2_107330|1059	6163.77	1.04701	0.272279	3.84535	0.000120379	0.000448008
MSTRG.2204.1|982|x|CPAR2_107340-T|Contig005569_C_parapsilosis_CDC317|cpar	10.6644	0.319985	0.669097	0.478234	0.632484	0.726886
CPAR2_107340|1236	1180.09	-0.0904379	0.244603	-0.369733	0.711581	0.789281
MSTRG.2206.1|413|x|CPAR2_107340-T|Contig005569_C_parapsilosis_CDC317|cpar	2.72452	0.0732514	1.20236	0.0609229	0.951421	0.970949
CPAR2_107350|1161	75.3983	0.0844601	0.463767	0.182117	0.855491	0.901978
CPAR2_107360|729	1.79611	2.68607	1.97352	1.36106	0.173496	0.270266
CPAR2_tT(AGU)1|73	2.61749	1.04597	1.14029	0.917286	0.358993	0.479293
CPAR2_107370|1422	1113.06	0.266734	0.116051	2.29842	0.021538	0.0470055
CPAR2_107380|1209	103.852	-1.86726	0.325915	-5.72928	1.00856e-08	7.10532e-08
MSTRG.2211.1|403|x|CPAR2_107390-T|Contig005569_C_parapsilosis_CDC317|cpar	1.17689	-0.0434347	2.57441	-0.0168717	0.986539	0.993303
CPAR2_107390|3327	10250.4	1.07851	0.2139	5.04211	4.60416e-07	2.55086e-06
CPAR2_107400|1200	1379.64	-0.169868	0.128329	-1.32369	0.185605	0.284715
CPAR2_107410|750	1352.45	0.10563	0.118061	0.894706	0.370944	0.490584
CPAR2_107420|4065	3471.6	1.00673	0.146086	6.89138	5.5253e-12	5.74559e-11
MSTRG.2217.1|327|u|NA|Contig005569_C_parapsilosis_CDC317|cpar	3.42596	0.939652	1.07021	0.878005	0.379941	0.499369
CPAR2_107430|1245	3574.74	-0.000891674	0.134527	-0.0066282	0.994711	0.999107
CPAR2_107440|402	5021.39	0.531013	0.231726	2.29156	0.0219312	0.0477653
[truncated: 8,496 more rows]

## Sheet: res_cpar_0_12
genes	baseMean	log2FoldChange	lfcSE	stat	pvalue	padj
MSTRG.1.1|779|u|NA|Contig005504_C_parapsilosis_CDC317|cpar	8.6813	1.12708	0.979573	1.15058	0.249905	0.367523
CPAR2_600010|2208	1682.29	0.458018	0.155387	2.9476	0.00320247	0.009005
MSTRG.3.1|432|x|CPAR2_600020-T|Contig005504_C_parapsilosis_CDC317|cpar	3.68085	2.15834	1.27575	1.69181	0.0906815	0.162132
CPAR2_600020|2919	93742.8	0.812122	0.223925	3.62677	0.000286993	0.00101379
MSTRG.5.1|257|u|NA|Contig005504_C_parapsilosis_CDC317|cpar	4928.06	1.63894	0.281905	5.81381	6.10665e-09	4.30647e-08
MSTRG.6.1|231|u|NA|Contig005504_C_parapsilosis_CDC317|cpar	0.652024	-2.71245	2.89123	-0.938164	0.34816	0.475537
CPAR2_600030|2451	1380.09	0.112025	0.155299	0.721351	0.470693	0.594143
CPAR2_600040|1530	2885.18	-1.01942	0.252738	-4.03351	5.49492e-05	0.000224167
CPAR2_600050|1002	1504.91	0.129865	0.135868	0.955821	0.339163	0.465954
CPAR2_600060|1143	2515.63	-0.00660158	0.177637	-0.0371634	0.970355	0.981432
CPAR2_600070|1902	13136.4	-0.567615	0.160722	-3.53165	0.000412973	0.0014162
MSTRG.12.1|203|u|NA|Contig005504_C_parapsilosis_CDC317|cpar	3.58998	-0.92325	1.09027	-0.846811	0.397101	0.525406
CPAR2_600080|2745	3201.92	-1.36455	0.136255	-10.0147	1.31396e-23	3.02025e-22
MSTRG.14.1|2927|x|CPAR2_600080-T|Contig005504_C_parapsilosis_CDC317|cpar	167.419	0.02471	0.23549	0.10493	0.916432	0.947845
CPAR2_600090|2028	908.77	-0.0134687	0.15439	-0.0872383	0.930482	0.955457
CPAR2_600100|1824	1997.03	-0.140511	0.220973	-0.635873	0.524859	0.643755
CPAR2_600110|2442	3177.98	-1.04354	0.320914	-3.25178	0.00114687	0.00359979
MSTRG.19.1|2516|x|CPAR2_600120-T|Contig005504_C_parapsilosis_CDC317|cpar	852.503	0.629872	0.129469	4.86506	1.14425e-06	5.98917e-06
CPAR2_600120|1011	2904.53	0.227246	0.169875	1.33773	0.180986	0.285419
CPAR2_600130|2184	2122.36	0.248528	0.129232	1.92312	0.054465	0.106869
CPAR2_600140|1224	1307.56	-0.196041	0.139172	-1.40862	0.158947	0.257624
CPAR2_600150|780	359.831	1.67384	0.177169	9.44771	3.46326e-21	7.00268e-20
MSTRG.25.1|830|x|CPAR2_600150-T|Contig005504_C_parapsilosis_CDC317|cpar	21.7841	-0.893058	0.420202	-2.12531	0.0335611	0.0708539
CPAR2_600160|780	328.796	-0.833351	0.238781	-3.49002	0.000482981	0.00163726
MSTRG.27.1|676|x|CPAR2_600170-T|Contig005504_C_parapsilosis_CDC317|cpar	1.27635	1.73081	2.06383	0.838638	0.401672	0.529872
CPAR2_600170|3054	740.271	0.0328185	0.168987	0.194208	0.846013	0.898468
MSTRG.29.1|397|x|CPAR2_600170-T|Contig005504_C_parapsilosis_CDC317|cpar	0.325541	-3.20167	4.57902	-0.699204	0.484425	#N/A
MSTRG.31.1|1042|x|CPAR2_600180-T|Contig005504_C_parapsilosis_CDC317|cpar	1.72275	1.23272	1.74508	0.706394	0.479943	0.602929
CPAR2_600180|1083	797.996	-0.583568	0.184406	-3.16458	0.00155308	0.00471925
CPAR2_600190|2070	4463.91	-0.381298	0.112332	-3.39438	0.00068784	0.00226936
MSTRG.35.1|568|x|CPAR2_600200-T|Contig005504_C_parapsilosis_CDC317|cpar	3.82152	-0.457302	1.00355	-0.455685	0.648617	0.75264
CPAR2_600200|2343	2276.08	-0.0891116	0.139087	-0.640689	0.521724	0.640797
CPAR2_600210|345	12209.2	1.07012	0.277418	3.85743	0.000114586	0.000438116
CPAR2_600220|2712	2232.57	-0.112821	0.203489	-0.554433	0.579283	0.692128
CPAR2_600230|1026	403.593	0.225326	0.166342	1.3546	0.175545	0.278426
MSTRG.40.1|2043|x|CPAR2_600230-T|Contig005504_C_parapsilosis_CDC317|cpar	1307.12	0.0714646	0.136134	0.524959	0.599612	0.708599
MSTRG.41.1|2154|x|CPAR2_600240-T|Contig005504_C_parapsilosis_CDC317|cpar	226.615	-0.200694	0.177886	-1.12822	0.259228	0.378492
CPAR2_600240|1428	1648.2	0.863577	0.174303	4.95447	7.2527e-07	3.90308e-06
MSTRG.43.1|283|x|CPAR2_600240-T|Contig005504_C_parapsilosis_CDC317|cpar	0.0889326	0	5.10037	0	1	#N/A
MSTRG.44.1|1027|x|CPAR2_600250-T|Contig005504_C_parapsilosis_CDC317|cpar	18.5399	-0.967778	0.546149	-1.772	0.076394	0.141144
CPAR2_600250|1050	12740.3	-0.0635053	0.134881	-0.470825	0.637766	0.742967
CPAR2_600260|2010	5217.12	0.880868	0.109125	8.07209	6.91042e-16	9.55304e-15
MSTRG.47.1|1217|x|CPAR2_600260-T|Contig005504_C_parapsilosis_CDC317|cpar	10.6637	2.13767	0.933808	2.2892	0.0220678	0.0493173
MSTRG.49.1|395|u|NA|Contig005504_C_parapsilosis_CDC317|cpar	3.75639	-2.5918	1.12012	-2.31386	0.0206755	0.0465043
CPAR2_600270|888	1120.59	-0.299063	0.237399	-1.25975	0.20776	0.31792
CPAR2_600280|825	573.23	0.411087	0.222913	1.84416	0.0651604	0.123816
MSTRG.52.1|522|x|CPAR2_600280-T|Contig005504_C_parapsilosis_CDC317|cpar	5.11271	-0.30599	0.965881	-0.316799	0.751396	0.829506
CPAR2_600290|1725	36.1473	1.11793	0.373354	2.99429	0.0027508	0.00789438
CPAR2_600300|2082	865.595	0.451485	0.171734	2.62898	0.0085641	0.0215026
CPAR2_600310|321	2042.8	-2.60788	0.228412	-11.4175	3.42084e-30	1.22123e-28
CPAR2_600320|1548	3874.05	-0.525288	0.176763	-2.97172	0.00296141	0.00840474
MSTRG.58.1|260|x|CPAR2_600320-T|Contig005504_C_parapsilosis_CDC317|cpar	0.543523	-2.34252	2.96526	-0.789989	0.429534	0.556385
CPAR2_600330|678	6293.63	-0.396907	0.155988	-2.54447	0.0109445	0.0267264
MSTRG.60.1|267|x|CPAR2_600340-T|Contig005504_C_parapsilosis_CDC317|cpar	0.655695	-0.705603	2.57514	-0.274006	0.78408	0.852387
CPAR2_600340|5877	3757.38	-0.0436893	0.150408	-0.290471	0.771456	0.844029
MSTRG.62.1|1026|x|CPAR2_600340-T|Contig005504_C_parapsilosis_CDC317|cpar	0.092614	0	5.10037	0	1	#N/A
CPAR2_600350|702	1169.71	-0.34646	0.242404	-1.42927	0.152928	0.249487
MSTRG.64.1|255|x|CPAR2_600360-T|Contig005504_C_parapsilosis_CDC317|cpar	1.68858	-2.96345	1.64208	-1.80469	0.0711225	0.132993
CPAR2_600360|1887	4114.49	0.968768	0.103216	9.38587	6.24008e-21	1.23359e-19
MSTRG.66.1|339|x|CPAR2_600370-T|Contig005504_C_parapsilosis_CDC317|cpar	17.8096	-1.86346	0.658753	-2.82876	0.00467286	0.012584
CPAR2_600370|252	15075.9	-2.02737	0.254382	-7.96977	1.58966e-15	2.13106e-14
MSTRG.68.1|334|x|CPAR2_600380-T|Contig005504_C_parapsilosis_CDC317|cpar	1.21169	-0.66637	2.35561	-0.282886	0.777264	0.847908
CPAR2_600380|765	348.92	0.309897	0.166948	1.85625	0.0634183	0.121025
MSTRG.70.1|663|x|CPAR2_600390-T|Contig005504_C_parapsilosis_CDC317|cpar	24.8003	-0.0443113	0.484599	-0.091439	0.927144	0.95336
CPAR2_600390|1251	28.6578	2.18082	0.673554	3.23778	0.00120464	0.00375934
MSTRG.72.1|1367|x|CPAR2_600390-T|Contig005504_C_parapsilosis_CDC317|cpar	83.9992	-0.0399573	0.29829	-0.133955	0.893438	0.933675
MSTRG.73.1|1547|x|CPAR2_600400-T|Contig005504_C_parapsilosis_CDC317|cpar	7.07624	0.299586	0.778658	0.384746	0.700425	0.7933
CPAR2_600400|1152	9671.69	-1.88862	0.134104	-14.0832	4.81779e-45	3.50404e-43
MSTRG.75.1|743|x|CPAR2_600410-T|Contig005504_C_parapsilosis_CDC317|cpar	51.567	1.30697	0.384779	3.39669	0.000682063	0.00225259
CPAR2_600410|2154	4192.92	1.56851	0.149883	10.4649	1.25225e-25	3.31641e-24
MSTRG.78.1|950|x|CPAR2_600420-T|Contig005504_C_parapsilosis_CDC317|cpar	13.9716	0.503556	0.632598	0.796013	0.426025	0.552868
CPAR2_600420|226	1232.04	-0.112275	0.170782	-0.657415	0.510914	0.631179
MSTRG.80.1|3988|u|NA|Contig005504_C_parapsilosis_CDC317|cpar	63.3865	-0.231728	0.250266	-0.92593	0.354482	0.482377
CPAR2_600430|4290	599.886	-0.206557	0.185498	-1.11353	0.265481	0.385027
MSTRG.81.1|1398|u|NA|Contig005504_C_parapsilosis_CDC317|cpar	29.7705	-0.538876	0.424685	-1.26888	0.204482	0.314087
CPAR2_600440|3477	342.517	0.0186782	0.228143	0.0818705	0.93475	0.958753
MSTRG.82.1|734|u|NA|Contig005504_C_parapsilosis_CDC317|cpar	23.646	-1.96793	0.754525	-2.60817	0.00910281	0.0227069
MSTRG.84.1|307|u|NA|Contig005504_C_parapsilosis_CDC317|cpar	2.48509	-2.07164	1.45143	-1.42731	0.153491	0.250195
CPAR2_600450|1704	18086.4	-0.320147	0.186772	-1.7141	0.0865095	0.156278
MSTRG.86.1|1458|x|CPAR2_600450-T|Contig005504_C_parapsilosis_CDC317|cpar	381.755	-2.0473	0.146294	-13.9943	1.68786e-44	1.20072e-42
MSTRG.88.1|1711|u|NA|Contig005504_C_parapsilosis_CDC317|cpar	42.6647	-0.846759	0.374905	-2.2586	0.0239084	0.0528371
MSTRG.89.1|1478|u|NA|Contig005504_C_parapsilosis_CDC317|cpar	87.289	-0.496911	0.284389	-1.74729	0.0805862	0.147464
MSTRG.90.1|871|u|NA|Contig005504_C_parapsilosis_CDC317|cpar	0.97808	-2.71486	2.07724	-1.30695	0.191229	0.298008
MSTRG.91.1|278|x|CPAR2_600460-T|Contig005504_C_parapsilosis_CDC317|cpar	0.812679	-2.29047	2.48255	-0.922629	0.356201	0.483972
CPAR2_600460|1704	12872	0.530318	0.126725	4.1848	2.85421e-05	0.000122597
MSTRG.93.1|492|x|CPAR2_600460-T|Contig005504_C_parapsilosis_CDC317|cpar	19.2209	0.602505	0.534209	1.12784	0.259386	0.378609
CPAR2_600470|1815	2014.66	0.267589	0.201362	1.32889	0.183883	0.289099
MSTRG.97.1|366|x|CPAR2_600480-T|Contig005504_C_parapsilosis_CDC317|cpar	39.546	0.743772	0.458345	1.62273	0.104646	0.182089
CPAR2_600480|1413	21488.3	0.0819186	0.128917	0.635436	0.525144	0.64384
MSTRG.99.1|558|x|CPAR2_600490-T|Contig005504_C_parapsilosis_CDC317|cpar	9.27437	-1.79608	1.02381	-1.75431	0.0793776	0.145608
CPAR2_600490|1023	3507.09	-0.0066673	0.106503	-0.0626017	0.950084	0.967624
MSTRG.101.1|270|x|CPAR2_600490-T|Contig005504_C_parapsilosis_CDC317|cpar	6.69671	-0.175071	1.08092	-0.161965	0.871334	0.917722
MSTRG.102.1|439|x|CPAR2_600500-T|Contig005504_C_parapsilosis_CDC317|cpar	1.40218	-2.11781	1.82597	-1.15982	0.246121	0.363108
CPAR2_600500|3009	922.535	0.249489	0.162218	1.53799	0.124051	0.209787
CPAR2_600510|1899	1160.41	0.545258	0.167856	3.24836	0.00116072	0.0036339
CPAR2_600520|1407	2273.29	0.0483225	0.10768	0.448758	0.653606	0.756088
MSTRG.106.1|683|x|CPAR2_600530-T|Contig005504_C_parapsilosis_CDC317|cpar	10.272	0.902695	0.868511	1.03936	0.298637	0.42157
CPAR2_600530|2049	6638.45	0.900759	0.151664	5.93918	2.86458e-09	2.08345e-08
CPAR2_600540|1878	555.934	0.334798	0.415978	0.804847	0.420908	0.547613
MSTRG.110.1|1525|x|CPAR2_600560-T|Contig005504_C_parapsilosis_CDC317|cpar	12.753	-1.45	0.571722	-2.5362	0.0112064	0.0272975
CPAR2_600560|714	3448.93	-0.667952	0.141716	-4.71331	2.43731e-06	1.2107e-05
MSTRG.112.1|563|u|NA|Contig005504_C_parapsilosis_CDC317|cpar	11.9942	0.0651635	0.5573	0.116927	0.906918	0.941803
MSTRG.113.1|537|u|NA|Contig005504_C_parapsilosis_CDC317|cpar	1.05959	-2.24741	2.04742	-1.09768	0.272344	0.392527
CPAR2_600570|1908	1344.99	0.340777	0.13441	2.53535	0.0112335	0.0273499
CPAR2_600580|1443	1960.79	0.433757	0.188587	2.30004	0.0214459	0.0480928
CPAR2_600590|465	156.242	-0.424182	0.195451	-2.17027	0.0299861	0.0641873
MSTRG.119.1|322|x|CPAR2_600600-T|Contig005504_C_parapsilosis_CDC317|cpar	12.4683	0.723497	0.602312	1.2012	0.229674	0.344772
CPAR2_600600|561	539.815	-0.179936	0.135355	-1.32937	0.183727	0.288958
CPAR2_600610|1956	2923.14	-0.0712925	0.159838	-0.44603	0.655576	0.757288
MSTRG.122.1|2562|x|CPAR2_600620-T|Contig005504_C_parapsilosis_CDC317|cpar	40.5331	-0.277772	0.320901	-0.865601	0.386709	0.514731
CPAR2_600620|3741	1486.55	-0.340522	0.256275	-1.32874	0.183935	0.289135
CPAR2_600630|2757	1738.24	-0.630097	0.146826	-4.29144	1.77516e-05	7.86754e-05
CPAR2_600640|1359	18.149	1.10479	0.561253	1.96844	0.0490178	0.0974159
MSTRG.126.1|2085|x|CPAR2_600650-T|Contig005504_C_parapsilosis_CDC317|cpar	3289.1	2.35007	0.15409	15.2513	1.61379e-52	1.55722e-50
MSTRG.127.1|1499|u|NA|Contig005504_C_parapsilosis_CDC317|cpar	30.169	0.504001	0.477427	1.05566	0.291124	0.413599
CPAR2_600650|3189	13931.4	2.66613	0.179945	14.8164	1.14851e-49	1.01758e-47
CPAR2_600660|1365	2272.58	3.57638	0.214608	16.6647	2.36616e-62	3.03428e-60
MSTRG.130.1|238|x|CPAR2_600660-T|Contig005504_C_parapsilosis_CDC317|cpar	0.338442	-0.657857	3.46607	-0.189799	0.849467	#N/A
MSTRG.132.1|1137|u|NA|Contig005504_C_parapsilosis_CDC317|cpar	77.2174	-0.368462	0.396562	-0.929141	0.352816	0.480713
MSTRG.133.1|420|x|CPAR2_600670-T|Contig005504_C_parapsilosis_CDC317|cpar	4.03743	1.6266	1.16269	1.39899	0.161815	0.261231
CPAR2_600670|2877	2380.27	-0.070613	0.204937	-0.34456	0.730425	0.816274
CPAR2_600680|1152	1164.06	0.193782	0.0999397	1.93899	0.0525023	0.103508
CPAR2_600690|1752	1815.31	0.349413	0.140767	2.48222	0.0130567	0.0312349
CPAR2_600710|1197	201.055	0.492005	0.177875	2.76602	0.00567454	0.014949
MSTRG.139.1|418|u|NA|Contig005504_C_parapsilosis_CDC317|cpar	0.131678	0	5.10037	0	1	#N/A
MSTRG.140.1|2657|u|NA|Contig005504_C_parapsilosis_CDC317|cpar	229.093	1.54306	0.274371	5.624	1.86586e-08	1.2337e-07
MSTRG.141.1|2095|u|NA|Contig005504_C_parapsilosis_CDC317|cpar	271.532	3.2712	0.360916	9.06359	1.26221e-19	2.32103e-18
CPAR2_600730|4260	1308.07	1.1997	0.1235	9.71417	2.6238e-22	5.68257e-21
MSTRG.143.1|421|x|CPAR2_600730-T|Contig005504_C_parapsilosis_CDC317|cpar	0.663877	-1.62032	3.29952	-0.491078	0.623372	0.729775
MSTRG.144.1|1199|u|NA|Contig005504_C_parapsilosis_CDC317|cpar	332.124	1.52123	0.191279	7.95293	1.82146e-15	2.42844e-14
CPAR2_600740|1836	1507.89	0.176503	0.153069	1.15309	0.248873	0.366393
MSTRG.146.1|1436|u|NA|Contig005504_C_parapsilosis_CDC317|cpar	22.8755	-0.737538	0.504437	-1.4621	0.143714	0.237114
MSTRG.149.1|440|x|CPAR2_600750-T|Contig005504_C_parapsilosis_CDC317|cpar	0.272946	-1.61759	4.22041	-0.383278	0.701514	#N/A
CPAR2_600750|4506	3074.7	-0.209666	0.172918	-1.21252	0.225315	0.339453
CPAR2_600760|1824	6218.33	0.355813	0.125137	2.84339	0.00446368	0.0120839
MSTRG.152.1|222|x|CPAR2_600760-T|Contig005504_C_parapsilosis_CDC317|cpar	0.392737	1.69063	3.00284	0.56301	0.573428	#N/A
CPAR2_600770|915	2367.63	0.301459	0.114057	2.64304	0.00821643	0.0207616
MSTRG.154.1|810|x|CPAR2_600770-T|Contig005504_C_parapsilosis_CDC317|cpar	174.678	1.29898	0.403382	3.22023	0.00128087	0.00396549
MSTRG.156.1|2213|u|NA|Contig005504_C_parapsilosis_CDC317|cpar	111.821	1.03569	0.235913	4.39016	1.13267e-05	5.15096e-05
MSTRG.157.1|295|u|NA|Contig005504_C_parapsilosis_CDC317|cpar	1.76569	0.220295	1.43965	0.15302	0.878383	0.923586
MSTRG.158.1|337|u|NA|Contig005504_C_parapsilosis_CDC317|cpar	0.496747	0	3.60782	0	1	#N/A
CPAR2_600780|926	1353.79	-0.565652	0.197732	-2.86071	0.004227	0.011517
CPAR2_600790|324	11810.4	-2.3256	0.238425	-9.75402	1.77309e-22	3.84867e-21
CPAR2_600800|951	1916.86	-0.337941	0.121278	-2.78651	0.00532798	0.0141335
CPAR2_600810|1944	1357	0.00142751	0.0869232	0.0164227	0.986897	0.993523
CPAR2_600820|4632	2876.59	0.197251	0.16254	1.21356	0.224917	0.339107
CPAR2_600830|2097	2204.93	-1.08101	0.153992	-7.01991	2.2201e-12	2.19889e-11
CPAR2_600840|1536	1096.24	0.565046	0.198004	2.85371	0.00432123	0.0117409
CPAR2_600850|1947	1466.16	0.120504	0.126407	0.953301	0.340438	0.467164
CPAR2_600860|507	503.76	0.0931029	0.155503	0.59872	0.54936	0.666094
CPAR2_600870|1581	1406.23	-2.2467	0.18953	-11.8541	2.04874e-32	8.1832e-31
MSTRG.172.1|1927|x|CPAR2_600880-T|Contig005504_C_parapsilosis_CDC317|cpar	31.1915	0.733801	0.50296	1.45896	0.144575	0.238294
CPAR2_tA(UGC)1|73	0.0591314	0	5.10037	0	1	#N/A
CPAR2_600880|2523	2906.08	0.0700686	0.198383	0.353198	0.72394	0.811632
MSTRG.177.1|620|x|CPAR2_600890-T|Contig005504_C_parapsilosis_CDC317|cpar	11.5893	1.06646	0.730168	1.46056	0.144135	0.237699
CPAR2_600890|612	1116.36	-0.0526639	0.108418	-0.485747	0.627146	0.733261
CPAR2_600900|1128	8808.03	-0.0992859	0.102556	-0.968113	0.332988	0.45857
MSTRG.180.1|445|x|CPAR2_600900-T|Contig005504_C_parapsilosis_CDC317|cpar	10.4942	0.585057	0.681797	0.858109	0.390832	0.518591
CPAR2_600910|972	6.1062	1.4191	1.03232	1.37466	0.169235	0.270697
MSTRG.183.1|993|x|CPAR2_600920-T|Contig005504_C_parapsilosis_CDC317|cpar	4.18415	-1.97341	0.88232	-2.23662	0.0253113	0.055496
CPAR2_600920|2094	42.7354	-0.39168	0.320562	-1.22185	0.221763	0.335085
CPAR2_600930|2157	4473.91	-1.89048	0.21656	-8.72961	2.55542e-18	4.21406e-17
MSTRG.186.1|3491|x|CPAR2_600930-T|Contig005504_C_parapsilosis_CDC317|cpar	573.998	-3.01693	0.841129	-3.58676	0.00033481	0.00116621
CPAR2_600940|1488	353.278	-0.658614	0.183911	-3.58116	0.000342074	0.00118896
MSTRG.189.1|1249|x|CPAR2_600940-T|Contig005504_C_parapsilosis_CDC317|cpar	23.9687	-1.79713	0.404979	-4.43758	9.0978e-06	4.20024e-05
MSTRG.191.1|760|x|CPAR2_600950-T|Contig005504_C_parapsilosis_CDC317|cpar	9.75193	0.528192	0.780355	0.676861	0.498494	0.620079
CPAR2_600950|1974	1534.97	-0.60553	0.139415	-4.34336	1.40322e-05	6.30509e-05
MSTRG.193.1|246|u|NA|Contig005504_C_parapsilosis_CDC317|cpar	98.2061	-0.0404426	0.300081	-0.134772	0.892792	0.933199
MSTRG.194.1|312|u|NA|Contig005504_C_parapsilosis_CDC317|cpar	1.91345	-1.78572	1.36781	-1.30553	0.191713	0.29833
CPAR2_600960|1905	1562.97	0.674141	0.143863	4.68599	2.78606e-06	1.37553e-05
CPAR2_600970|2169	400.697	1.23612	0.216974	5.69711	1.21858e-08	8.27613e-08
MSTRG.198.1|577|x|CPAR2_600970-T|Contig005504_C_parapsilosis_CDC317|cpar	78.7064	-0.189631	0.244396	-0.775918	0.437797	0.56327
MSTRG.199.1|1911|x|CPAR2_600980-T|Contig005504_C_parapsilosis_CDC317|cpar	12.7361	-2.34258	0.555704	-4.21551	2.49215e-05	0.000107997
MSTRG.200.1|618|u|NA|Contig005504_C_parapsilosis_CDC317|cpar	0.291011	0.211484	4.11037	0.0514512	0.958966	#N/A
CPAR2_600980|1472	7847	0.166855	0.175799	0.949125	0.342557	0.469427
MSTRG.202.1|342|x|CPAR2_600980-T|Contig005504_C_parapsilosis_CDC317|cpar	16.9635	-1.22653	0.501469	-2.44587	0.0144504	0.0341039
CPAR2_600990|879	588.878	-0.204385	0.112237	-1.82101	0.0686055	0.12916
CPAR2_601000|1605	1607.43	0.220191	0.139062	1.5834	0.11333	0.194319
CPAR2_601010|3129	1021.83	0.0798272	0.285307	0.279795	0.779635	0.849797
MSTRG.208.1|292|x|CPAR2_601010-T|Contig005504_C_parapsilosis_CDC317|cpar	0.151891	0	5.10037	0	1	#N/A
CPAR2_601040|2532	1032.09	0.381029	0.166401	2.28982	0.0220316	0.0492591
CPAR2_601050|1332	1376.57	0.0166476	0.116114	0.143373	0.885996	0.928677
MSTRG.211.1|1140|x|CPAR2_601080-T|Contig005504_C_parapsilosis_CDC317|cpar	9.93737	-0.702804	0.660595	-1.06389	0.287377	0.40935
CPAR2_601080|3420	2004.36	0.580234	0.173736	3.33974	0.000838583	0.00271162
CPAR2_601090|1584	1336.87	0.127468	0.104097	1.22451	0.220758	0.33393
CPAR2_601100|1914	1506.23	-1.23558	0.175343	-7.04665	1.83282e-12	1.82086e-11
CPAR2_601110|408	190.58	0.706282	0.216605	3.2607	0.00111139	0.003505
CPAR2_601120|708	5777.92	-0.469907	0.173242	-2.71243	0.00667928	0.0172898
MSTRG.218.1|505|x|CPAR2_601120-T|Contig005504_C_parapsilosis_CDC317|cpar	0.552616	-1.68184	2.45142	-0.686067	0.492671	0.614798
MSTRG.220.1|540|x|CPAR2_601130-T|Contig005504_C_parapsilosis_CDC317|cpar	0.102051	0	5.10037	0	1	#N/A
CPAR2_601130|2145	831.47	0.233594	0.144666	1.61472	0.106372	0.184452
MSTRG.222.1|389|x|CPAR2_601130-T|Contig005504_C_parapsilosis_CDC317|cpar	44.1578	0.348002	0.493797	0.704747	0.480968	0.603871
CPAR2_601140|855	1275.43	-1.56308	0.177842	-8.78918	1.50656e-18	2.51851e-17
MSTRG.224.1|454|x|CPAR2_601140-T|Contig005504_C_parapsilosis_CDC317|cpar	133.914	0.715643	0.246808	2.8996	0.00373639	0.0103334
CPAR2_601150|804	89.2981	2.94139	0.37446	7.85503	3.99691e-15	5.12551e-14
MSTRG.226.1|988|x|CPAR2_601160-T|Contig005504_C_parapsilosis_CDC317|cpar	334.769	0.604066	0.287277	2.10273	0.0354896	0.0741757
CPAR2_601160|888	19.9028	0.303639	0.476536	0.63718	0.524008	0.643035
MSTRG.228.1|2129|x|CPAR2_601160-T|Contig005504_C_parapsilosis_CDC317|cpar	45.7177	0.229464	0.361484	0.634784	0.52557	0.64414
MSTRG.229.1|1504|u|NA|Contig005504_C_parapsilosis_CDC317|cpar	94.9748	-1.07408	0.271783	-3.95199	7.7503e-05	0.000305066
MSTRG.230.1|534|x|CPAR2_601170-T|Contig005504_C_parapsilosis_CDC317|cpar	0.662848	-0.805726	2.36679	-0.34043	0.733532	0.818245
CPAR2_601170|3516	1787.32	0.481077	0.169207	2.84313	0.0044673	0.0120839
CPAR2_601180|1077	853.321	0.191184	0.200564	0.953228	0.340474	0.467164
MSTRG.233.1|266|x|CPAR2_601180-T|Contig005504_C_parapsilosis_CDC317|cpar	4.81968	-0.637022	1.05181	-0.605642	0.544753	0.661825
MSTRG.235.1|489|x|CPAR2_601190-T|Contig005504_C_parapsilosis_CDC317|cpar	3.86339	-1.30921	0.913908	-1.43254	0.15199	0.24833
CPAR2_601190|891	885.869	-0.152932	0.165705	-0.922916	0.356051	0.483836
CPAR2_601200|1392	1358.75	-0.374838	0.10462	-3.58284	0.000339873	0.00118258
CPAR2_601210|891	1027.22	0.0364295	0.124906	0.291656	0.77055	0.843137
CPAR2_601220|993	738.499	-0.0218322	0.205781	-0.106094	0.915508	0.947291
CPAR2_601230|684	1473.24	-1.30108	0.16644	-7.81713	5.40394e-15	6.79571e-14
MSTRG.241.1|231|x|CPAR2_601230-T|Contig005504_C_parapsilosis_CDC317|cpar	3.25932	-3.52153	1.33069	-2.6464	0.00813547	0.0205783
CPAR2_601240|2886	5817.42	-0.243062	0.182843	-1.32935	0.183734	0.288958
CPAR2_601250|1371	2616.98	-1.05984	0.10921	-9.70464	2.88091e-22	6.22558e-21
MSTRG.244.1|220|x|CPAR2_601260-T|Contig005504_C_parapsilosis_CDC317|cpar	1.35669	-1.78827	1.49299	-1.19777	0.231006	0.346153
CPAR2_601260|765	4825.33	-2.05829	0.185905	-11.0717	1.72101e-28	5.57241e-27
CPAR2_601270|588	830.204	-1.41354	0.239913	-5.89189	3.81796e-09	2.74814e-08
MSTRG.247.1|222|x|CPAR2_601280-T|Contig005504_C_parapsilosis_CDC317|cpar	0.176775	-2.64488	4.99736	-0.529255	0.596629	#N/A
CPAR2_601280|1323	4632.25	0.403493	0.122931	3.28226	0.00102979	0.00326703
CPAR2_601290|1314	1927.87	2.29457	0.262985	8.72512	2.659e-18	4.37009e-17
MSTRG.250.1|1110|x|CPAR2_601290-T|Contig005504_C_parapsilosis_CDC317|cpar	46.301	2.65612	0.489215	5.42935	5.65609e-08	3.54042e-07
MSTRG.251.1|476|u|NA|Contig005504_C_parapsilosis_CDC317|cpar	2.78748	0.478381	1.05626	0.452901	0.65062	0.754079
CPAR2_601300|1815	2568.43	0.817964	0.130367	6.27432	3.51175e-10	2.80537e-09
CPAR2_601310|2793	7076.68	0.263543	0.184768	1.42635	0.153767	0.250521
CPAR2_601320|1002	540.54	0.512344	0.153632	3.33487	0.000853396	0.00275313
CPAR2_601330|654	65472.4	-0.548909	0.196748	-2.7899	0.00527236	0.0140127
CPAR2_601340|1977	3153.66	-0.380806	0.154539	-2.46415	0.0137339	0.0326544
CPAR2_601350|626	5471.43	-0.449662	0.167597	-2.683	0.00729647	0.0186988
CPAR2_601360|1365	1332.1	0.871155	0.169629	5.13566	2.81156e-07	1.60901e-06
MSTRG.263.1|662|x|CPAR2_601370-T|Contig005504_C_parapsilosis_CDC317|cpar	5.40797	-1.62793	0.815984	-1.99505	0.0460371	0.092549
CPAR2_601370|1389	1873.8	0.290266	0.149387	1.94305	0.0520105	0.102672
CPAR2_601380|2226	1768.9	-1.83803	0.249259	-7.37397	1.65623e-13	1.8096e-12
MSTRG.266.1|338|x|CPAR2_601390-T|Contig005504_C_parapsilosis_CDC317|cpar	0.779043	-0.805392	2.5493	-0.315927	0.752058	0.829904
CPAR2_601390|318	391.354	-0.192106	0.20089	-0.956271	0.338935	0.465773
MSTRG.269.1|353|x|CPAR2_601400-T|Contig005504_C_parapsilosis_CDC317|cpar	0.781122	-1.20072	2.04029	-0.588505	0.556193	0.671622
CPAR2_601400|1704	1294.64	0.360908	0.181086	1.99302	0.046259	0.0928994
CPAR2_601410|1578	482.633	-0.0391855	0.278813	-0.140544	0.88823	0.929727
MSTRG.271.1|1882|u|NA|Contig005504_C_parapsilosis_CDC317|cpar	65.9376	-0.93758	0.294627	-3.18227	0.00146128	0.00446585
MSTRG.272.1|215|u|NA|Contig005504_C_parapsilosis_CDC317|cpar	0.0938492	-1.71149	5.0897	-0.336266	0.73667	#N/A
MSTRG.273.1|1118|u|NA|Contig005504_C_parapsilosis_CDC317|cpar	3.32665	-0.418306	1.06841	-0.391524	0.69541	0.789455
MSTRG.274.1|309|x|CPAR2_601420-T|Contig005504_C_parapsilosis_CDC317|cpar	4.57582	-1.64995	1.01664	-1.62295	0.104601	0.182043
CPAR2_601420|744	2102.57	-0.388653	0.197237	-1.97049	0.0487822	0.0970863
MSTRG.276.1|1129|x|CPAR2_601430-T|Contig005504_C_parapsilosis_CDC317|cpar	68.9405	1.10312	0.461784	2.38882	0.0169024	0.0391005
CPAR2_601430|1245	2672.26	0.221319	0.121339	1.82397	0.068156	0.128506
CPAR2_601440|1739	1889.11	-1.86666	0.130348	-14.3206	1.62753e-46	1.25439e-44
CPAR2_601450|546	1410.04	-1.81831	0.22436	-8.10444	5.29907e-16	7.36729e-15
CPAR2_601460|1434	6245.09	-0.766752	0.100607	-7.62125	2.5123e-14	2.96427e-13
CPAR2_601470|1740	5106.18	-0.862573	0.103165	-8.36107	6.21533e-17	9.24804e-16
MSTRG.283.1|1306|x|CPAR2_601470-T|Contig005504_C_parapsilosis_CDC317|cpar	95.7956	3.08022	0.441671	6.97402	3.08018e-12	3.02006e-11
CPAR2_601480|1416	2401.55	-0.77078	0.182017	-4.23466	2.28902e-05	9.98602e-05
MSTRG.284.1|785|x|CPAR2_601480-T|Contig005504_C_parapsilosis_CDC317|cpar	97.969	1.87587	0.32678	5.74046	9.44208e-09	6.51717e-08
MSTRG.285.1|202|x|CPAR2_601490-T|Contig005504_C_parapsilosis_CDC317|cpar	0	#N/A	#N/A	#N/A	#N/A	#N/A
CPAR2_601490|1266	1752.99	0.653366	0.184598	3.5394	0.00040104	0.00137819
CPAR2_601500|960	1459	-0.754735	0.142158	-5.30914	1.10141e-07	6.63844e-07
CPAR2_601510|1749	1214.52	0.39307	0.18641	2.10864	0.034976	0.0733697
MSTRG.289.1|328|x|CPAR2_601520-T|Contig005504_C_parapsilosis_CDC317|cpar	0.247165	0.761701	5.10037	0.149342	0.881284	#N/A
CPAR2_601520|1050	335.697	1.72299	0.195461	8.81504	1.19644e-18	2.03145e-17
MSTRG.291.1|489|x|CPAR2_601520-T|Contig005504_C_parapsilosis_CDC317|cpar	2.27163	-1.15429	1.5587	-0.740544	0.45897	0.583223
CPAR2_601530|1032	3300.3	-0.377063	0.198171	-1.90271	0.057078	0.111034
MSTRG.293.1|1212|x|CPAR2_601530-T|Contig005504_C_parapsilosis_CDC317|cpar	2.61246	0.267799	1.20885	0.221532	0.824678	0.882446
MSTRG.296.1|297|x|CPAR2_601540-T|Contig005504_C_parapsilosis_CDC317|cpar	0.218408	1.64865	5.06699	0.325371	0.7449	#N/A
CPAR2_601540|2340	2513.68	-1.4316	0.192889	-7.42191	1.15447e-13	1.27424e-12
MSTRG.298.1|357|x|CPAR2_601540-T|Contig005504_C_parapsilosis_CDC317|cpar	1.88067	-1.80975	1.49054	-1.21416	0.224688	0.338928
MSTRG.300.1|512|x|CPAR2_601550-T|Contig005504_C_parapsilosis_CDC317|cpar	0.528099	-1.68676	3.16087	-0.533638	0.593592	0.703938
CPAR2_601550|2127	3367.32	0.583991	0.110505	5.28473	1.25888e-07	7.54553e-07
MSTRG.302.1|227|x|CPAR2_601550-T|Contig005504_C_parapsilosis_CDC317|cpar	2.05664	0.794809	1.54842	0.513302	0.60774	0.715775
CPAR2_601560|3315	1026.14	-1.45737	0.220442	-6.61114	3.81362e-11	3.36662e-10
CPAR2_601570|3267	8149.07	-0.171416	0.162467	-1.05508	0.291387	0.413852
CPAR2_601580|1530	1322.74	0.0676385	0.131498	0.51437	0.606993	0.715327
MSTRG.306.1|1272|x|CPAR2_601580-T|Contig005504_C_parapsilosis_CDC317|cpar	3.6081	-1.65842	0.992785	-1.67048	0.0948254	0.168245
CPAR2_601590|4095	2142.47	0.228508	0.147139	1.553	0.120422	0.204679
CPAR2_601600|2751	1606.57	0.579809	0.0934949	6.20151	5.59238e-10	4.37277e-09
MSTRG.310.1|393|x|CPAR2_601610-T|Contig005504_C_parapsilosis_CDC317|cpar	10.4316	-2.46892	0.74591	-3.30994	0.000933149	0.00298473
CPAR2_601610|360	24.6693	-0.00842032	0.556948	-0.0151187	0.987938	0.994263
CPAR2_601620|1623	3021.18	-0.787131	0.160483	-4.90477	9.35366e-07	4.94364e-06
CPAR2_601630|2544	1665.3	0.033116	0.191768	0.172688	0.862897	0.911858
MSTRG.314.1|290|x|CPAR2_601640-T|Contig005504_C_parapsilosis_CDC317|cpar	5.43625	-3.83045	1.03841	-3.68877	0.000225342	0.000815212
CPAR2_601640|834	1027.53	0.39716	0.237214	1.67427	0.0940772	0.167069
CPAR2_601650|1494	883.26	-0.365425	0.117668	-3.10556	0.00189916	0.00562933
CPAR2_601660|972	751.532	-0.100838	0.147514	-0.683583	0.494238	0.61607
CPAR2_601670|1047	4654.66	-1.01825	0.0847103	-12.0204	2.77516e-33	1.1608e-31
MSTRG.319.1|201|x|CPAR2_601680-T|Contig005504_C_parapsilosis_CDC317|cpar	7.37892	-1.47473	0.666729	-2.21189	0.026974	0.0586411
CPAR2_601680|696	28.604	0.869592	0.358321	2.42685	0.0152304	0.0357308
CPAR2_601690|672	719.378	-0.647394	0.226296	-2.86083	0.00422529	0.0115156
MSTRG.322.1|297|x|CPAR2_601690-T|Contig005504_C_parapsilosis_CDC317|cpar	9.14446	-1.88626	0.81553	-2.31293	0.0207267	0.046598
CPAR2_601700|483	3183.25	0.252427	0.186351	1.35458	0.175552	0.278426
CPAR2_601710|879	3087.89	-1.51893	0.217921	-6.97011	3.16691e-12	3.09576e-11
MSTRG.325.1|275|x|CPAR2_601710-T|Contig005504_C_parapsilosis_CDC317|cpar	0.738211	-3.88274	3.13999	-1.23654	0.216256	0.328804
MSTRG.326.1|738|x|CPAR2_601720-T|Contig005504_C_parapsilosis_CDC317|cpar	28.3579	-0.407172	0.469423	-0.867387	0.38573	0.514171
CPAR2_601720|1086	4098.56	-0.138192	0.212167	-0.651334	0.514831	0.63449
CPAR2_601730|1860	51.1931	-0.104188	0.364762	-0.285633	0.775159	0.846542
MSTRG.329.1|569|x|CPAR2_601730-T|Contig005504_C_parapsilosis_CDC317|cpar	6.58996	-0.109948	0.743861	-0.147808	0.882495	0.926575
CPAR2_601740|1839	56.3623	-2.24486	0.269408	-8.33255	7.91207e-17	1.16835e-15
MSTRG.331.1|621|x|CPAR2_601740-T|Contig005504_C_parapsilosis_CDC317|cpar	3.84404	-0.662774	1.03218	-0.642108	0.520803	0.640133
MSTRG.332.1|819|x|CPAR2_601750-T|Contig005504_C_parapsilosis_CDC317|cpar	0.56335	-2.95489	3.2041	-0.922221	0.356413	0.484194
CPAR2_601750|1827	8.37538	0.0095415	0.745153	0.0128047	0.989784	0.995219
MSTRG.334.1|208|x|CPAR2_601750-T|Contig005504_C_parapsilosis_CDC317|cpar	0.424987	0.761733	3.72763	0.204347	0.838082	#N/A
MSTRG.335.1|592|u|NA|Contig005504_C_parapsilosis_CDC317|cpar	7.50106	1.98954	0.889476	2.23675	0.0253026	0.0554904
CPAR2_601760|1734	7.26155	0.535167	0.900971	0.593989	0.552519	0.668428
CPAR2_601770|1116	32534.2	0.25619	0.200674	1.27665	0.201728	0.31059
MSTRG.338.1|609|x|CPAR2_601770-T|Contig005504_C_parapsilosis_CDC317|cpar	0.464444	0.761749	2.9459	0.258579	0.79596	#N/A
CPAR2_601780|1308	1685.26	-0.328866	0.17622	-1.86623	0.0620098	0.118849
CPAR2_601790|1086	3449.16	-0.16226	0.171946	-0.943667	0.34534	0.472493
CPAR2_601800|897	14142.4	-0.795754	0.220962	-3.60133	0.000316599	0.0011098
CPAR2_601810|1254	728.055	-0.347563	0.146604	-2.37075	0.0177519	0.0407467
MSTRG.344.1|594|x|CPAR2_601810-T|Contig005504_C_parapsilosis_CDC317|cpar	17.2587	-1.48362	0.464465	-3.19426	0.00140189	0.00430353
CPAR2_601820|2496	2307.54	-0.786045	0.1452	-5.41354	6.17922e-08	3.84809e-07
CPAR2_601830|760	21451	-0.994517	0.155724	-6.38638	1.69853e-10	1.41015e-09
MSTRG.347.1|348|x|CPAR2_601830-T|Contig005504_C_parapsilosis_CDC317|cpar	1.08944	-4.22951	2.20645	-1.91689	0.0552518	0.108195
MSTRG.348.1|1020|x|CPAR2_601840-T|Contig005504_C_parapsilosis_CDC317|cpar	304.451	6.10732	0.509187	11.9943	3.80794e-33	1.57924e-31
CPAR2_601840|1107	138.839	-1.29701	0.21446	-6.0478	1.46835e-09	1.09289e-08
CPAR2_601850|621	0	#N/A	#N/A	#N/A	#N/A	#N/A
CPAR2_601860|1194	0.0510253	0	5.10037	0	1	#N/A
MSTRG.353.1|537|x|CPAR2_601870-T|Contig005504_C_parapsilosis_CDC317|cpar	12.7286	1.2732	0.597089	2.13234	0.0329793	0.0697972
MSTRG.354.1|331|u|NA|Contig005504_C_parapsilosis_CDC317|cpar	3.72269	0.786624	1.86663	0.421415	0.673452	0.772718
CPAR2_601870|8517	815.153	0.491676	0.14638	3.35889	0.000782553	0.0025448
CPAR2_601880|828	4.7745	0.504287	0.867878	0.581057	0.561202	0.675659
MSTRG.357.1|771|x|CPAR2_601880-T|Contig005504_C_parapsilosis_CDC317|cpar	27.8791	-1.12713	0.434575	-2.59363	0.00949679	0.0235871
CPAR2_601890|1935	500.15	-0.632691	0.220649	-2.86741	0.00413842	0.0113105
MSTRG.359.1|1423|x|CPAR2_601900-T|Contig005504_C_parapsilosis_CDC317|cpar	16.2404	0.329463	0.596514	0.552314	0.580733	0.693436
CPAR2_601900|2097	3207.19	-0.709761	0.169993	-4.17524	2.97671e-05	0.000127297
CPAR2_601910|834	1238.82	0.189458	0.166666	1.13675	0.255642	0.374379
MSTRG.364.1|596|u|NA|Contig005504_C_parapsilosis_CDC317|cpar	67.933	-1.38095	0.370031	-3.73198	0.000189982	0.000697127
MSTRG.366.1|1949|u|NA|Contig005504_C_parapsilosis_CDC317|cpar	43.3511	-0.36891	0.338379	-1.09023	0.275613	0.396301
MSTRG.367.1|986|u|NA|Contig005504_C_parapsilosis_CDC317|cpar	12.9131	-2.31983	0.584114	-3.97154	7.14103e-05	0.000283258
MSTRG.368.1|535|x|CPAR2_601920-T|Contig005504_C_parapsilosis_CDC317|cpar	0.304864	1.72003	4.87884	0.352548	0.724427	#N/A
CPAR2_601920|1572	6901.49	0.808613	0.119286	6.77875	1.21216e-11	1.11978e-10
MSTRG.370.1|1714|x|CPAR2_601920-T|Contig005504_C_parapsilosis_CDC317|cpar	17.6651	-1.7196	0.591857	-2.90544	0.00366739	0.0101628
CPAR2_601925|423	47.686	-0.557168	0.405338	-1.37458	0.169262	0.270697
CPAR2_601930|1194	0	#N/A	#N/A	#N/A	#N/A	#N/A
CPAR2_601940|621	0	#N/A	#N/A	#N/A	#N/A	#N/A
CPAR2_601950|1107	323.246	0.320068	0.310163	1.03194	0.302102	0.425352
MSTRG.376.1|852|x|CPAR2_601960-T|Contig005504_C_parapsilosis_CDC317|cpar	928.904	8.03843	0.561216	14.3232	1.56658e-46	1.22143e-44
CPAR2_601960|1491	519.657	0.406138	0.164562	2.468	0.013587	0.0323368
MSTRG.379.1|236|x|CPAR2_601960-T|Contig005504_C_parapsilosis_CDC317|cpar	0.456474	0.761734	3.73098	0.204165	0.838225	#N/A
MSTRG.380.1|533|x|CPAR2_601970-T|Contig005504_C_parapsilosis_CDC317|cpar	88.3311	0.334253	0.30297	1.10326	0.269916	0.389972
CPAR2_601970|1365	336.639	0.847054	0.229381	3.69278	0.00022182	0.000804262
MSTRG.382.1|457|x|CPAR2_601980-T|Contig005504_C_parapsilosis_CDC317|cpar	122.098	-0.564183	0.243242	-2.31942	0.020372	0.0459171
CPAR2_601980|1893	3781.66	0.483198	0.104645	4.6175	3.8839e-06	1.87296e-05
CPAR2_601990|990	2638.29	-0.929231	0.0978988	-9.49175	2.27188e-21	4.67126e-20
CPAR2_602000|777	1361.93	-0.673989	0.125278	-5.37993	7.45155e-08	4.59347e-07
CPAR2_602010|933	500.588	-0.427133	0.158939	-2.6874	0.00720111	0.0184836
CPAR2_602020|3672	2005.55	0.641358	0.191821	3.34352	0.000827226	0.00267845
MSTRG.388.1|558|x|CPAR2_602020-T|Contig005504_C_parapsilosis_CDC317|cpar	0.217727	-1.71156	5.0897	-0.33628	0.73666	#N/A
MSTRG.390.1|759|u|NA|Contig005504_C_parapsilosis_CDC317|cpar	1.82848	-1.33886	1.74632	-0.766674	0.443276	0.568368
MSTRG.392.1|265|u|NA|Contig005504_C_parapsilosis_CDC317|cpar	0.455348	0.212939	2.6625	0.0799773	0.936255	#N/A
CPAR2_602030|660	30.3539	0.0602009	0.374104	0.16092	0.872156	0.918164
MSTRG.395.1|653|u|NA|Contig005504_C_parapsilosis_CDC317|cpar	6.74337	-1.4509	0.866189	-1.67504	0.0939264	0.166832
MSTRG.396.1|431|u|NA|Contig005504_C_parapsilosis_CDC317|cpar	2.25339	-1.56453	1.23724	-1.26453	0.206041	0.315735
MSTRG.397.1|2038|u|NA|Contig005504_C_parapsilosis_CDC317|cpar	22.3043	0.825243	0.590344	1.3979	0.162143	0.261543
MSTRG.398.1|553|u|NA|Contig005504_C_parapsilosis_CDC317|cpar	0	#N/A	#N/A	#N/A	#N/A	#N/A
MSTRG.399.1|203|u|NA|Contig005504_C_parapsilosis_CDC317|cpar	0	#N/A	#N/A	#N/A	#N/A	#N/A
MSTRG.400.1|273|x|CPAR2_602040-T|Contig005504_C_parapsilosis_CDC317|cpar	3.36907	0.317969	1.10086	0.288837	0.772706	0.845301
CPAR2_602040|1125	341.82	2.08343	0.242754	8.58247	9.28563e-18	1.47631e-16
MSTRG.402.1|1948|x|CPAR2_602050-T|Contig005504_C_parapsilosis_CDC317|cpar	25.1108	-1.26659	0.610831	-2.07355	0.0381209	0.0788467
CPAR2_602050|1737	4318.08	0.27744	0.132768	2.08966	0.0366485	0.0761894
MSTRG.406.1|444|x|CPAR2_602050-T|Contig005504_C_parapsilosis_CDC317|cpar	3.31903	-1.40197	1.03331	-1.35678	0.174852	0.277512
CPAR2_602060|1675	2471.12	-0.83109	0.115307	-7.20766	5.69219e-13	5.95237e-12
MSTRG.408.1|1135|x|CPAR2_602060-T|Contig005504_C_parapsilosis_CDC317|cpar	0.934074	0.218747	1.85179	0.118127	0.905967	0.941116
CPAR2_602070|1629	1519.58	-0.563121	0.116101	-4.85027	1.23293e-06	6.42576e-06
MSTRG.410.1|513|x|CPAR2_602070-T|Contig005504_C_parapsilosis_CDC317|cpar	78.0212	-0.273166	0.499808	-0.546541	0.584694	0.696369
MSTRG.411.1|605|x|CPAR2_602080-T|Contig005504_C_parapsilosis_CDC317|cpar	7.49782	0.681097	0.836019	0.81469	0.41525	0.542396
CPAR2_602080|1182	847.147	-0.541286	0.120106	-4.50674	6.58316e-06	3.09799e-05
CPAR2_602090|639	458.122	-0.325818	0.177815	-1.83235	0.0668994	0.126529
CPAR2_602100|2547	806.46	0.0191513	0.189487	0.101069	0.919495	0.949703
MSTRG.415.1|1197|x|CPAR2_602100-T|Contig005504_C_parapsilosis_CDC317|cpar	0.780884	-0.706407	2.48705	-0.284034	0.776384	0.847423
CPAR2_602110|759	13562.5	-0.974974	0.168709	-5.77901	7.514e-09	5.26088e-08
CPAR2_602120|1533	1838.38	-0.415014	0.171639	-2.41794	0.0156085	0.0364971
MSTRG.419.1|544|x|CPAR2_602120-T|Contig005504_C_parapsilosis_CDC317|cpar	14.314	0.38527	0.659738	0.583974	0.559238	0.674212
CPAR2_602130|915	5091.44	-0.810245	0.130926	-6.18855	6.07189e-10	4.72657e-09
CPAR2_602135|225	323.558	0.536823	0.329107	1.63115	0.102858	0.179781
CPAR2_602140|1641	1302.93	-0.219565	0.13247	-1.65747	0.0974254	0.172075
CPAR2_602150|1428	547.189	0.0451348	0.250114	0.180457	0.856794	0.907544
CPAR2_602160|804	29822.4	-0.643559	0.263116	-2.44592	0.0144483	0.0341039
MSTRG.426.1|320|x|CPAR2_602160-T|Contig005504_C_parapsilosis_CDC317|cpar	1.96571	2.04256	1.89953	1.0753	0.282241	0.403627
MSTRG.427.1|391|x|CPAR2_602170-T|Contig005504_C_parapsilosis_CDC317|cpar	3.4993	-1.74267	1.59639	-1.09163	0.274995	0.395587
CPAR2_602170|726	1529.16	-1.31015	0.188036	-6.96754	3.22522e-12	3.1496e-11
MSTRG.429.1|877|x|CPAR2_602170-T|Contig005504_C_parapsilosis_CDC317|cpar	25.1449	1.65796	0.56058	2.95757	0.00310073	0.00874666
MSTRG.430.1|1418|x|CPAR2_602180-T|Contig005504_C_parapsilosis_CDC317|cpar	32.3546	1.69661	0.460956	3.68063	0.000232663	0.000838583
CPAR2_602180|1218	1134.19	1.06378	0.215452	4.93746	7.91467e-07	4.2219e-06
CPAR2_602190|552	1632.53	0.712401	0.145854	4.88435	1.03772e-06	5.45803e-06
CPAR2_602200|1029	1130.66	0.932941	0.155632	5.99452	2.04084e-09	1.50227e-08
CPAR2_602210|1527	893.153	0.558144	0.129062	4.32461	1.52805e-05	6.83135e-05
CPAR2_602220|1260	460.336	-0.117369	0.119932	-0.978631	0.327763	0.453167
CPAR2_602230|4908	8671.92	0.164313	0.133059	1.23489	0.216872	0.329585
CPAR2_602240|1176	485.836	1.43031	0.358007	3.9952	6.46404e-05	0.000258615
MSTRG.438.1|205|u|NA|Contig005504_C_parapsilosis_CDC317|cpar	0.493914	-0.231628	2.9085	-0.0796384	0.936525	#N/A
MSTRG.439.1|929|x|CPAR2_602250-T|Contig005504_C_parapsilosis_CDC317|cpar	5.13502	1.46703	1.06716	1.37471	0.169222	0.270697
CPAR2_602250|3150	1329.36	0.384048	0.296096	1.29704	0.194618	0.30203
CPAR2_602260|1989	13388.3	0.218288	0.125226	1.74315	0.0813077	0.148478
MSTRG.442.1|667|x|CPAR2_602270-T|Contig005504_C_parapsilosis_CDC317|cpar	3.08945	-0.465226	1.05401	-0.441386	0.658933	0.759906
CPAR2_602270|1104	1452.61	-0.36394	0.102462	-3.55196	0.000382374	0.00132009
MSTRG.445.1|238|x|CPAR2_602270-T|Contig005504_C_parapsilosis_CDC317|cpar	0.80369	-0.797659	2.24637	-0.355088	0.722524	0.810446
CPAR2_602280|2196	3461.97	-0.163463	0.127224	-1.28484	0.198847	0.306979
CPAR2_602290|2523	1136.23	-0.600979	0.334271	-1.79788	0.0721961	0.134613
CPAR2_602300|957	2042.32	-0.700614	0.110972	-6.31341	2.72959e-10	2.21319e-09
CPAR2_602310|657	1331.19	-0.26213	0.122121	-2.14648	0.031835	0.067625
CPAR2_602320|1231	1415.34	-0.00471801	0.14715	-0.0320626	0.974422	0.984309
CPAR2_602330|504	1793.05	-2.0766	0.202808	-10.2393	1.32223e-24	3.23779e-23
MSTRG.452.1|350|x|CPAR2_602330-T|Contig005504_C_parapsilosis_CDC317|cpar	2.80423	-0.337675	1.02743	-0.328659	0.742413	0.82338
CPAR2_602340|645	1014.25	1.09133	0.264414	4.12734	3.66977e-05	0.000154762
CPAR2_602350|1722	2202.9	-0.703384	0.142586	-4.93305	8.09574e-07	4.31389e-06
CPAR2_tA(UGC)2|73	4.5021	0.761761	2.13813	0.356274	0.721636	0.810119
CPAR2_602360|1296	625.276	1.32567	0.184126	7.19978	6.03098e-13	6.2797e-12
CPAR2_602370|1086	742.81	-0.071886	0.132039	-0.54443	0.586146	0.697336
CPAR2_602380|642	2.94541	1.1206	1.28224	0.873936	0.382153	0.51069
CPAR2_602390|1227	865.964	-0.320677	0.355464	-0.902137	0.366984	0.495515
CPAR2_602400|1095	247.075	0.728615	0.218902	3.3285	0.000873163	0.00280575
MSTRG.463.1|237|u|NA|Contig005504_C_parapsilosis_CDC317|cpar	0.32383	-0.739963	4.05741	-0.182373	0.85529	#N/A
CPAR2_602410|1221	403.117	-1.95948	0.222341	-8.81294	1.21908e-18	2.06271e-17
MSTRG.466.1|304|x|CPAR2_602420-T|Contig005504_C_parapsilosis_CDC317|cpar	0.841567	-2.08343	2.20992	-0.942762	0.345802	0.472877
CPAR2_602420|1230	5185.55	-0.575811	0.174935	-3.29157	0.000996289	0.00316797
MSTRG.468.1|815|u|NA|Contig005504_C_parapsilosis_CDC317|cpar	3.35143	-1.49511	1.12802	-1.32543	0.185029	0.290433
MSTRG.470.1|1360|x|CPAR2_602430-T|Contig005504_C_parapsilosis_CDC317|cpar	7.73114	-2.16893	0.813198	-2.66716	0.00764954	0.0194884
CPAR2_602430|1152	1857.77	-0.476174	0.310988	-1.53117	0.125728	0.212034
MSTRG.473.1|425|x|CPAR2_602430-T|Contig005504_C_parapsilosis_CDC317|cpar	0.765259	-0.857494	2.18129	-0.393113	0.694236	0.788581
MSTRG.474.1|413|x|CPAR2_602440-T|Contig005504_C_parapsilosis_CDC317|cpar	2.88852	-0.185714	1.24228	-0.149494	0.881164	0.925911
CPAR2_602440|1914	1036.56	-2.47672	0.160684	-15.4136	1.32711e-53	1.33341e-51
CPAR2_602450|3132	1107.26	0.880286	0.161234	5.45966	4.77037e-08	3.01309e-07
MSTRG.477.1|1219|u|NA|Contig005504_C_parapsilosis_CDC317|cpar	18.488	-0.707693	0.565509	-1.25143	0.210779	0.321849
MSTRG.478.1|836|u|NA|Contig005504_C_parapsilosis_CDC317|cpar	3.82842	0.216666	1.88749	0.114791	0.908611	0.943059
MSTRG.480.1|1810|x|CPAR2_602460-T|Contig005504_C_parapsilosis_CDC317|cpar	72.6706	-2.32445	0.396569	-5.8614	4.58977e-09	3.26272e-08
CPAR2_602460|1242	2512.57	-0.139827	0.199206	-0.701922	0.482728	0.605569
MSTRG.482.1|2913|x|CPAR2_602460-T|Contig005504_C_parapsilosis_CDC317|cpar	78.336	-1.29641	0.365885	-3.54322	0.000395275	0.00136077
CPAR2_602480|117	4815.72	-0.146851	0.14723	-0.997425	0.318558	0.442415
MSTRG.486.1|2176|u|NA|Contig005504_C_parapsilosis_CDC317|cpar	22.7997	-2.1734	0.500552	-4.34201	1.41183e-05	6.34086e-05
MSTRG.487.1|249|x|CPAR2_602490-T|Contig005504_C_parapsilosis_CDC317|cpar	0.092614	0	5.10037	0	1	#N/A
CPAR2_602490|4110	1888.31	0.124872	0.265324	0.47064	0.637898	0.743033
MSTRG.490.1|434|u|NA|Contig005504_C_parapsilosis_CDC317|cpar	3.83325	-0.310009	1.16945	-0.26509	0.79094	0.856626
MSTRG.491.1|209|x|CPAR2_602500-T|Contig005504_C_parapsilosis_CDC317|cpar	0.764322	-0.700958	2.31529	-0.302752	0.762079	0.837248
CPAR2_602500|1029	7917.1	0.885414	0.199952	4.42814	9.50478e-06	4.3757e-05
CPAR2_602510|2751	1384.2	-0.268236	0.157967	-1.69805	0.089499	0.1604
MSTRG.494.1|578|u|NA|Contig005504_C_parapsilosis_CDC317|cpar	7.86976	-0.42789	0.726082	-0.589314	0.555651	0.67105
MSTRG.495.1|1409|u|NA|Contig005504_C_parapsilosis_CDC317|cpar	34.2376	-0.267069	0.416265	-0.641584	0.521143	0.640406
MSTRG.496.1|445|x|CPAR2_602520-T|Contig005504_C_parapsilosis_CDC317|cpar	0.136129	0.76173	5.10037	0.149348	0.881279	#N/A
MSTRG.497.1|287|u|NA|Contig005504_C_parapsilosis_CDC317|cpar	402.532	0.389632	0.204478	1.90549	0.0567161	0.110551
CPAR2_602520|1830	3035.8	-0.178304	0.208719	-0.854277	0.392952	0.520765
MSTRG.499.1|381|x|CPAR2_602520-T|Contig005504_C_parapsilosis_CDC317|cpar	0.834554	-3.15962	2.44107	-1.29436	0.195541	0.30298
CPAR2_602530|882	43301.2	-1.37609	0.183131	-7.51424	5.72415e-14	6.49448e-13
MSTRG.502.1|514|x|CPAR2_602530-T|Contig005504_C_parapsilosis_CDC317|cpar	2.43177	-2.58379	1.50095	-1.72143	0.085173	0.154322
MSTRG.503.1|1466|x|CPAR2_602530-T|Contig005504_C_parapsilosis_CDC317|cpar	39.1163	-1.72656	0.369509	-4.67258	2.97444e-06	1.4604e-05
CPAR2_602540|1710	4619.59	-1.65486	0.223789	-7.39473	1.41696e-13	1.55514e-12
MSTRG.506.1|354|x|CPAR2_602540-T|Contig005504_C_parapsilosis_CDC317|cpar	0.0806121	0.761752	5.10037	0.149352	0.881276	#N/A
CPAR2_602550|1389	4168.42	-0.621437	0.255035	-2.43667	0.0148232	0.0348532
MSTRG.508.1|584|x|CPAR2_602560-T|Contig005504_C_parapsilosis_CDC317|cpar	30.459	-0.430615	0.49228	-0.874735	0.381718	0.510319
CPAR2_602560|546	1250.65	-0.418767	0.143957	-2.90897	0.00362623	0.010063
CPAR2_602570|7785	2845.17	0.779823	0.258361	3.01835	0.00254155	0.00735668
MSTRG.512.1|487|x|CPAR2_602580-T|Contig005504_C_parapsilosis_CDC317|cpar	8.80103	-2.26106	0.730308	-3.09604	0.00196124	0.00579922
CPAR2_602580|837	33609.9	-0.732661	0.232297	-3.15398	0.00161057	0.00487322
CPAR2_602590|2712	5103.78	-0.757657	0.155509	-4.87212	1.10409e-06	5.79452e-06
MSTRG.514.1|201|x|CPAR2_602590-T|Contig005504_C_parapsilosis_CDC317|cpar	1.05711	-1.53454	2.16754	-0.707963	0.478968	0.601937
MSTRG.516.1|541|u|NA|Contig005504_C_parapsilosis_CDC317|cpar	2.17309	-2.25435	1.27492	-1.76823	0.0770232	0.142172
MSTRG.517.1|1428|x|CPAR2_602600-T|Contig005504_C_parapsilosis_CDC317|cpar	155.432	-2.43105	0.310806	-7.82176	5.20899e-15	6.5675e-14
CPAR2_602600|879	8779.11	-0.187515	0.258277	-0.726023	0.467825	0.591697
MSTRG.519.1|250|u|NA|Contig005504_C_parapsilosis_CDC317|cpar	0.206103	0	5.10037	0	1	#N/A
MSTRG.520.1|251|u|NA|Contig005504_C_parapsilosis_CDC317|cpar	0.122982	0.761737	5.10037	0.149349	0.881278	#N/A
MSTRG.522.1|1674|x|CPAR2_602610-T|Contig005504_C_parapsilosis_CDC317|cpar	101.983	-0.327997	0.238389	-1.37589	0.168856	0.270269
CPAR2_602610|2466	826.177	1.12864	0.1503	7.50924	5.94711e-14	6.73177e-13
MSTRG.524.1|520|u|NA|Contig005504_C_parapsilosis_CDC317|cpar	0.628835	2.66245	2.37191	1.1225	0.261652	0.381117
CPAR2_602620|1467	1332.93	0.373651	0.198373	1.88358	0.0596216	0.114927
MSTRG.526.1|236|x|CPAR2_602630-T|Contig005504_C_parapsilosis_CDC317|cpar	0.310245	0.7617	5.10037	0.149342	0.881284	#N/A
CPAR2_602630|849	1530.49	0.81889	0.142841	5.73288	9.87413e-09	6.79614e-08
CPAR2_602640|3393	4666.83	0.0889875	0.210732	0.422278	0.672822	0.772086
CPAR2_602650|1296	3749.54	-0.0124941	0.0996332	-0.125401	0.900206	0.938516
CPAR2_602660|582	1339.08	0.271287	0.237292	1.14326	0.25293	0.371411
CPAR2_602670|1476	1768.52	0.887242	0.144768	6.12871	8.85921e-10	6.77723e-09
MSTRG.532.1|312|x|CPAR2_602680-T|Contig005504_C_parapsilosis_CDC317|cpar	15.9296	1.45346	0.494765	2.93768	0.00330677	0.00927417
CPAR2_602680|372	4904.43	0.506129	0.363444	1.39259	0.163743	0.263644
MSTRG.534.1|381|x|CPAR2_602680-T|Contig005504_C_parapsilosis_CDC317|cpar	9.98324	0.617728	0.783255	0.788669	0.430306	0.556866
MSTRG.535.1|1568|x|CPAR2_602690-T|Contig005504_C_parapsilosis_CDC317|cpar	14.0471	-2.11247	0.66948	-3.15539	0.00160284	0.00485434
CPAR2_602690|1965	1689.05	-0.338934	0.120028	-2.82378	0.00474603	0.0127579
CPAR2_602700|700	891.446	0.812969	0.137767	5.90105	3.61196e-09	2.61338e-08
MSTRG.540.1|201|x|CPAR2_602700-T|Contig005504_C_parapsilosis_CDC317|cpar	1.25798	-2.37169	2.11425	-1.12177	0.261962	0.381455
MSTRG.541.1|487|x|CPAR2_602710-T|Contig005504_C_parapsilosis_CDC317|cpar	2.77259	-2.43186	1.14714	-2.11993	0.0340122	0.07161
CPAR2_602710|715	679.74	0.434359	0.150687	2.88253	0.00394499	0.0108457
MSTRG.542.1|221|x|CPAR2_602710-T|Contig005504_C_parapsilosis_CDC317|cpar	6.09451	-1.83521	0.759541	-2.41621	0.0156829	0.0366361
CPAR2_602720|11412	1862.43	-0.225585	0.164129	-1.37444	0.169305	0.270721
MSTRG.544.1|1721|x|CPAR2_602730-T|Contig005504_C_parapsilosis_CDC317|cpar	25.7908	0.461102	0.453546	1.01666	0.309315	0.432887
MSTRG.545.1|1279|u|NA|Contig005504_C_parapsilosis_CDC317|cpar	88.8309	-0.662738	0.238132	-2.78307	0.00538473	0.0142646
CPAR2_602730|1233	626.877	-1.27786	0.168746	-7.57272	3.65498e-14	4.22054e-13
CPAR2_602740|798	3.58576	-2.42574	1.14951	-2.11023	0.0348385	0.073124
MSTRG.548.1|521|x|CPAR2_602750-T|Contig005504_C_parapsilosis_CDC317|cpar	0.71652	0	3.3673	0	1	1
CPAR2_602750|1242	1889.95	0.425424	0.149629	2.84319	0.00446645	0.0120839
MSTRG.550.1|613|u|NA|Contig005504_C_parapsilosis_CDC317|cpar	5.26055	-1.54409	0.864172	-1.78678	0.0739724	0.137373
MSTRG.551.1|965|x|CPAR2_602760-T|Contig005504_C_parapsilosis_CDC317|cpar	11.1728	0.527072	0.617434	0.853649	0.393299	0.521013
CPAR2_602760|2265	1522.57	-0.364561	0.142698	-2.55477	0.0106258	0.0260855
CPAR2_602770|2415	1847.73	0.444464	0.154916	2.86906	0.00411687	0.0112547
CPAR2_602780|1668	1740.66	0.184094	0.175692	1.04782	0.294722	0.417191
CPAR2_602790|384	2567.45	-0.266	0.211504	-1.25766	0.208515	0.318925
MSTRG.557.1|288|x|CPAR2_602800-T|Contig005504_C_parapsilosis_CDC317|cpar	4.61189	-1.15244	1.01673	-1.13348	0.257013	0.375878
CPAR2_602800|675	471.443	0.060773	0.195727	0.310499	0.756181	0.833116
CPAR2_602810|4119	1222.67	0.35169	0.137659	2.55479	0.0106253	0.0260855
MSTRG.560.1|304|x|CPAR2_602810-T|Contig005504_C_parapsilosis_CDC317|cpar	0.45007	0.226969	2.66163	0.0852747	0.932043	#N/A
MSTRG.562.1|508|x|CPAR2_602820-T|Contig005504_C_parapsilosis_CDC317|cpar	19.2774	-0.478229	0.492341	-0.971336	0.331381	0.456917
CPAR2_602820|483	271.788	0.310536	0.22123	1.40368	0.160415	0.259271
CPAR2_602830|429	465.163	-0.0178305	0.240667	-0.0740876	0.940941	0.961259
CPAR2_602840|1146	716.075	0.194248	0.154601	1.25645	0.208954	0.319546
MSTRG.566.1|393|x|CPAR2_602850-T|Contig005504_C_parapsilosis_CDC317|cpar	2.44864	-3.69328	1.56187	-2.36465	0.018047	0.0413169
CPAR2_602850|896	23956.3	-0.293537	0.271912	-1.07953	0.280351	0.401573
MSTRG.568.1|991|x|CPAR2_602860-T|Contig005504_C_parapsilosis_CDC317|cpar	3.20404	0.787144	1.85703	0.423873	0.671659	0.771023
CPAR2_602860|613	2148.05	0.00531491	0.206988	0.0256773	0.979515	0.987724
CPAR2_602870|1732	2022.56	0.546739	0.287141	1.90408	0.0568994	0.11082
CPAR2_602880|526	879.942	-0.36487	0.210769	-1.73114	0.0834274	0.151871
CPAR2_602890|1554	1067.24	-0.516355	0.0973915	-5.30185	1.14636e-07	6.88807e-07
CPAR2_602900|849	1689.04	-0.455641	0.155332	-2.93333	0.00335345	0.00937992
MSTRG.573.1|238|x|CPAR2_602900-T|Contig005504_C_parapsilosis_CDC317|cpar	0.731116	0.557943	2.1424	0.260428	0.794533	0.859246
CPAR2_602910|2100	1905.33	0.323107	0.116815	2.76597	0.0056753	0.014949
CPAR2_602920|1437	4104.93	-3.22802	0.204649	-15.7734	4.73973e-56	5.24925e-54
CPAR2_602930|1746	162.766	0.35183	0.385126	0.913546	0.360956	0.488933
MSTRG.577.1|975|x|CPAR2_602940-T|Contig005504_C_parapsilosis_CDC317|cpar	7.48436	-5.00568	0.997521	-5.01812	5.21804e-07	2.86346e-06
CPAR2_602940|1953	1105.79	-0.500049	0.158787	-3.14919	0.00163724	0.00493552
CPAR2_602950|1254	91799.2	0.312741	0.148408	2.10731	0.0350911	0.073532
CPAR2_602960|855	5929.31	-0.97386	0.217063	-4.48654	7.23892e-06	3.38372e-05
CPAR2_602970|3201	980.12	0.369175	0.148066	2.49332	0.0126556	0.0303797
MSTRG.584.1|447|x|CPAR2_602970-T|Contig005504_C_parapsilosis_CDC317|cpar	71.5266	0.187393	0.337935	0.554524	0.57922	0.692128
CPAR2_602980|3264	1416.4	-0.0100773	0.129177	-0.0780119	0.937819	0.960194
CPAR2_602990|801	200230	3.26745	0.146077	22.3679	8.08184e-111	2.91725e-108
MSTRG.587.1|2023|x|CPAR2_603000-T|Contig005504_C_parapsilosis_CDC317|cpar	4266.06	1.47928	0.220216	6.71739	1.85011e-11	1.68358e-10
CPAR2_603000|3120	2333.86	-1.2176	0.287791	-4.23085	2.3281e-05	0.000101429
MSTRG.591.1|253|x|CPAR2_603010-T|Contig005504_C_parapsilosis_CDC317|cpar	21.7906	-0.376044	0.498734	-0.753997	0.450851	0.575809
CPAR2_603010|1806	166.265	-0.710529	0.186433	-3.81118	0.000138308	0.000519841
MSTRG.594.1|1132|u|NA|Contig005504_C_parapsilosis_CDC317|cpar	11.9816	-0.688254	0.728261	-0.945065	0.344626	0.471701
CPAR2_603020|471	5078.49	-2.43948	0.130945	-18.6298	1.84064e-77	3.14717e-75
CPAR2_603030|738	5963.28	0.286935	0.140071	2.04849	0.0405122	0.0830526
MSTRG.597.1|823|x|CPAR2_603040-T|Contig005504_C_parapsilosis_CDC317|cpar	266.765	1.41093	0.343499	4.10752	3.99938e-05	0.000167469
CPAR2_603040|765	1380.19	-2.09356	0.189453	-11.0505	2.17969e-28	7.01099e-27
MSTRG.601.1|271|u|NA|Contig005504_C_parapsilosis_CDC317|cpar	2.97121	-0.444093	1.07568	-0.412847	0.679719	0.777437
CPAR2_603050|1104	858.05	-4.67525	0.321829	-14.5271	8.15881e-48	6.73862e-46
MSTRG.604.1|827|x|CPAR2_603060-T|Contig005504_C_parapsilosis_CDC317|cpar	24.9304	-1.71621	0.56485	-3.03834	0.00237887	0.00691661
CPAR2_603060|1032	1006.37	1.43622	0.349578	4.10845	3.98321e-05	0.000166898
MSTRG.606.1|1062|x|CPAR2_603070-T|Contig005504_C_parapsilosis_CDC317|cpar	2.27449	-2.35	1.47552	-1.59266	0.111236	0.191377
CPAR2_603070|2466	3692.2	0.369966	0.176934	2.09098	0.0365298	0.0759914
MSTRG.608.1|1061|u|NA|Contig005504_C_parapsilosis_CDC317|cpar	15.1371	0.327589	0.571532	0.573177	0.566525	0.68064
MSTRG.609.1|2119|x|CPAR2_603080-T|Contig005504_C_parapsilosis_CDC317|cpar	84.5849	-0.305236	0.315019	-0.968946	0.332572	0.458256
MSTRG.610.1|571|u|NA|Contig005504_C_parapsilosis_CDC317|cpar	8.66995	0.24	0.889676	0.269761	0.787344	0.854219
CPAR2_603080|1761	6494.76	0.138682	0.149611	0.926954	0.35395	0.481755
CPAR2_603090|1296	15618.2	1.08204	0.248617	4.35226	1.34743e-05	6.06561e-05
MSTRG.613.1|726|x|CPAR2_603090-T|Contig005504_C_parapsilosis_CDC317|cpar	2.00623	-1.82882	1.41774	-1.28995	0.197067	0.30481
MSTRG.614.1|1503|u|NA|Contig005504_C_parapsilosis_CDC317|cpar	575.565	1.50471	0.316813	4.74951	2.03909e-06	1.02809e-05
MSTRG.615.1|2175|u|NA|Contig005504_C_parapsilosis_CDC317|cpar	49.0931	-0.304791	0.378459	-0.805347	0.42062	0.547315
MSTRG.616.1|1784|u|NA|Contig005504_C_parapsilosis_CDC317|cpar	47.2197	-1.15716	0.344479	-3.35917	0.000781761	0.00254392
MSTRG.617.1|936|u|NA|Contig005504_C_parapsilosis_CDC317|cpar	52.6361	-0.310838	0.276206	-1.12539	0.260425	0.379558
MSTRG.618.1|1671|u|NA|Contig005504_C_parapsilosis_CDC317|cpar	134.522	-1.88199	0.187025	-10.0628	8.07075e-24	1.87727e-22
MSTRG.619.1|1439|u|NA|Contig005504_C_parapsilosis_CDC317|cpar	34.9047	-2.02614	0.402642	-5.03212	4.85077e-07	2.68307e-06
MSTRG.620.1|414|u|NA|Contig005504_C_parapsilosis_CDC317|cpar	0.0463799	0	5.10037	0	1	#N/A
MSTRG.622.1|287|u|NA|Contig005504_C_parapsilosis_CDC317|cpar	0.582323	1.714	3.68112	0.465619	0.641488	0.746144
MSTRG.623.1|293|x|CPAR2_603100-T|Contig005504_C_parapsilosis_CDC317|cpar	0.47783	-3.20286	3.51434	-0.911369	0.362101	#N/A
CPAR2_603100|1542	11903.9	-0.493442	0.200911	-2.45603	0.0140482	0.0332913
MSTRG.624.1|1533|x|CPAR2_603100-T|Contig005504_C_parapsilosis_CDC317|cpar	19.7839	-0.0131154	0.498151	-0.0263282	0.978996	0.987507
MSTRG.626.1|1366|x|CPAR2_603110-T|Contig005504_C_parapsilosis_CDC317|cpar	2.61576	-2.27596	1.65493	-1.37526	0.16905	0.270536
CPAR2_603110|2232	1785.81	-0.189542	0.100176	-1.8921	0.0584778	0.113215
MSTRG.629.1|237|x|CPAR2_603120-T|Contig005504_C_parapsilosis_CDC317|cpar	2.47526	-2.71761	1.14673	-2.36989	0.0177935	0.0408229
CPAR2_603120|924	807.438	-0.517387	0.117098	-4.41841	9.94292e-06	4.56877e-05
CPAR2_603130|2115	1772.91	1.34936	0.157348	8.57566	9.85199e-18	1.55872e-16
MSTRG.632.1|583|x|CPAR2_603130-T|Contig005504_C_parapsilosis_CDC317|cpar	6.98096	0.745839	0.747502	0.997776	0.318388	0.442276
CPAR2_603140|1194	13355.9	0.445737	0.149688	2.97776	0.00290362	0.00825997
MSTRG.635.1|571|x|CPAR2_603150-T|Contig005504_C_parapsilosis_CDC317|cpar	2.02918	-1.12436	1.49245	-0.753366	0.45123	0.576039
CPAR2_603150|492	9713.11	0.357262	0.225165	1.58667	0.112588	0.193252
CPAR2_603160|1503	2396.62	-1.28076	0.0893038	-14.3416	1.20254e-46	9.52841e-45
CPAR2_603170|2364	1591.56	-0.899621	0.15291	-5.88336	4.0203e-09	2.88314e-08
CPAR2_603180|1167	2298.75	0.0459027	0.112548	0.40785	0.683384	0.780073
CPAR2_603190|1023	1281.84	0.107081	0.091506	1.17021	0.241917	0.358685
CPAR2_603200|1275	1164.83	-0.615173	0.118413	-5.19514	2.04563e-07	1.19453e-06
CPAR2_603210|1476	880.228	0.391352	0.125841	3.10988	0.00187161	0.00555443
MSTRG.643.1|412|x|CPAR2_603210-T|Contig005504_C_parapsilosis_CDC317|cpar	9.60049	-2.13186	0.66987	-3.1825	0.00146012	0.00446512
CPAR2_603220|954	619.084	0.266804	0.167853	1.58951	0.111945	0.192351
CPAR2_603230|1902	1222.08	-0.177345	0.151947	-1.16715	0.24315	0.359979
CPAR2_603240|1128	3923.52	-1.28099	0.137804	-9.29579	1.46122e-20	2.83686e-19
MSTRG.648.1|342|x|CPAR2_603250-T|Contig005504_C_parapsilosis_CDC317|cpar	12.8606	-0.413474	0.588093	-0.703075	0.482009	0.604901
CPAR2_603250|1068	120.759	0.691379	0.226157	3.05707	0.0022351	0.00654152
MSTRG.650.1|1200|x|CPAR2_603260-T|Contig005504_C_parapsilosis_CDC317|cpar	26.4679	0.832751	0.439598	1.89435	0.0581787	0.11277
CPAR2_603260|2724	3280.41	0.141847	0.156955	0.903741	0.366133	0.494571
MSTRG.653.1|1312|x|CPAR2_603260-T|Contig005504_C_parapsilosis_CDC317|cpar	27.9068	0.369356	0.618595	0.597089	0.550448	0.667022
MSTRG.654.1|1065|x|CPAR2_603270-T|Contig005504_C_parapsilosis_CDC317|cpar	115.191	-1.97788	0.200489	-9.86527	5.88757e-23	1.2982e-21
CPAR2_603270|1419	1131.53	0.0788302	0.115655	0.681595	0.495495	0.617294
CPAR2_603280|339	2616.15	-2.28296	0.292333	-7.80944	5.74415e-15	7.19569e-14
MSTRG.658.1|259|x|CPAR2_603290-T|Contig005504_C_parapsilosis_CDC317|cpar	2.03418	-1.34218	1.42444	-0.942251	0.346064	0.47315
CPAR2_603290|1323	1653.02	0.0699659	0.155342	0.450399	0.652423	0.755292
MSTRG.660.2|1095|x|CPAR2_603290-T|Contig005504_C_parapsilosis_CDC317|cpar	60.5308	-1.53627	0.351681	-4.36836	1.25183e-05	5.65354e-05
CPAR2_603300|1020	151.822	0.349041	0.205632	1.69741	0.08962	0.160558
CPAR2_603310|891	898.52	0.189678	0.121109	1.56617	0.117309	0.199982
MSTRG.664.1|460|x|CPAR2_603320-T|Contig005504_C_parapsilosis_CDC317|cpar	3.6786	-1.07185	0.995776	-1.0764	0.28175	0.403161
CPAR2_603320|1707	2397.65	0.45819	0.181647	2.52242	0.0116552	0.0282848
MSTRG.666.1|569|x|CPAR2_603330-T|Contig005504_C_parapsilosis_CDC317|cpar	18.8725	-4.34157	0.708953	-6.12391	9.13072e-10	6.97398e-09
CPAR2_603330|1740	3497.2	0.333737	0.125638	2.65634	0.00789933	0.0200487
MSTRG.668.1|611|x|CPAR2_603330-T|Contig005504_C_parapsilosis_CDC317|cpar	63.0386	-2.82795	0.396888	-7.12531	1.03848e-12	1.05758e-11
MSTRG.670.1|229|x|CPAR2_603340-T|Contig005504_C_parapsilosis_CDC317|cpar	4.10682	2.21025	1.28454	1.72065	0.0853145	0.154549
CPAR2_603340|417	262290	0.178362	0.26642	0.669478	0.503191	0.624407
MSTRG.672.1|812|u|NA|Contig005504_C_parapsilosis_CDC317|cpar	3.37922	-3.9089	1.33325	-2.93187	0.00336933	0.00941816
MSTRG.677.1|341|x|CPAR2_603350-T|Contig005504_C_parapsilosis_CDC317|cpar	5.59454	0.316396	0.989461	0.319766	0.749146	0.828211
CPAR2_603350|849	41139.1	1.02033	0.133947	7.61742	2.58793e-14	3.04981e-13
MSTRG.679.1|514|u|NA|Contig005504_C_parapsilosis_CDC317|cpar	11.393	-1.17327	0.745016	-1.57482	0.115297	0.196999
MSTRG.680.1|1377|u|NA|Contig005504_C_parapsilosis_CDC317|cpar	43.6167	-0.314224	0.376202	-0.835253	0.403575	0.531447
MSTRG.681.1|2072|x|CPAR2_603360-T|Contig005504_C_parapsilosis_CDC317|cpar	33.1097	-0.0874002	0.407624	-0.214414	0.830224	0.886725
MSTRG.682.1|762|u|NA|Contig005504_C_parapsilosis_CDC317|cpar	3.62194	3.31028	1.63619	2.02316	0.0430563	0.0874587
CPAR2_603360|477	109.101	-0.0563942	0.252147	-0.223656	0.823025	0.881064
MSTRG.684.1|329|x|CPAR2_603360-T|Contig005504_C_parapsilosis_CDC317|cpar	27.7258	-0.370778	0.550211	-0.673884	0.500385	0.622035
CPAR2_603370|2502	1366.09	0.301807	0.283593	1.06422	0.287227	0.409257
CPAR2_603375|246	1100.26	0.100752	0.22652	0.444779	0.656479	0.758062
MSTRG.688.1|398|x|CPAR2_603380-T|Contig005504_C_parapsilosis_CDC317|cpar	8.19862	0.887907	0.75556	1.17516	0.239929	0.356416
CPAR2_603380|1170	957.811	0.28519	0.205711	1.38636	0.165636	0.266165
MSTRG.690.1|318|x|CPAR2_603380-T|Contig005504_C_parapsilosis_CDC317|cpar	5.38558	-3.13157	0.906872	-3.45316	0.000554059	0.00186074
CPAR2_603390|597	5150.82	0.577965	0.229508	2.51828	0.0117931	0.0285768
CPAR2_603400|378	1560.84	-0.561667	0.17347	-3.23784	0.0012044	0.00375934
CPAR2_603410|1380	1992.64	0.955352	0.186561	5.12085	3.04166e-07	1.72952e-06
MSTRG.695.1|306|x|CPAR2_603410-T|Contig005504_C_parapsilosis_CDC317|cpar	0.11717	0	5.10037	0	1	#N/A
CPAR2_603420|2670	4501.28	-0.14824	0.307369	-0.482286	0.629603	0.735304
MSTRG.698.1|378|u|NA|Contig005504_C_parapsilosis_CDC317|cpar	0.662299	-1.75637	2.40651	-0.729842	0.465487	0.589633
CPAR2_603430|2472	4164.14	0.693344	0.167217	4.14637	3.37786e-05	0.00014357
MSTRG.700.1|839|x|CPAR2_603430-T|Contig005504_C_parapsilosis_CDC317|cpar	51.8757	-1.75894	0.344617	-5.10404	3.32474e-07	1.88499e-06
MSTRG.702.1|401|x|CPAR2_603440-T|Contig005504_C_parapsilosis_CDC317|cpar	1.11167	-0.719734	1.98587	-0.362427	0.717033	0.806788
CPAR2_603440|2568	24811.2	-0.29377	0.152427	-1.92729	0.0539436	0.105974
MSTRG.704.1|1798|x|CPAR2_603440-T|Contig005504_C_parapsilosis_CDC317|cpar	8.79686	-2.27382	0.810938	-2.80394	0.00504828	0.0134907
MSTRG.706.1|2631|u|NA|Contig005504_C_parapsilosis_CDC317|cpar	47.2423	-2.87837	0.364812	-7.89001	3.02151e-15	3.92636e-14
MSTRG.707.1|2415|u|NA|Contig005504_C_parapsilosis_CDC317|cpar	99.7678	-4.98305	0.480405	-10.3726	3.30413e-25	8.47423e-24
CPAR2_603450|2436	2987.75	-2.01148	0.281228	-7.15248	8.52211e-13	8.78269e-12
MSTRG.709.1|1262|x|CPAR2_603450-T|Contig005504_C_parapsilosis_CDC317|cpar	14.7507	0.50703	0.582036	0.87113	0.383683	0.512033
MSTRG.711.1|890|x|CPAR2_603460-T|Contig005504_C_parapsilosis_CDC317|cpar	21.4953	0.0207148	0.472427	0.0438476	0.965026	0.977822
CPAR2_603460|2763	6197.47	1.38066	0.172351	8.01073	1.14033e-15	1.55003e-14
CPAR2_603470|2415	2733.77	0.13741	0.198746	0.691385	0.489324	0.611717
CPAR2_603480|4362	604.414	0.488614	0.183479	2.66305	0.00774369	0.0196998
CPAR2_603490|1554	9259.92	-0.625707	0.217816	-2.87263	0.00407064	0.0111377
CPAR2_603500|2100	2597.81	0.0571211	0.194374	0.293872	0.768856	0.842131
CPAR2_603510|2733	1150.19	-0.25636	0.164928	-1.55437	0.120096	0.204232
CPAR2_603520|2319	2213.96	-0.717651	0.184127	-3.89759	9.71531e-05	0.000376333
MSTRG.721.1|410|x|CPAR2_603520-T|Contig005504_C_parapsilosis_CDC317|cpar	3.11364	-2.36219	1.14486	-2.0633	0.0390846	0.0804814
MSTRG.723.1|1299|x|CPAR2_603530-T|Contig005504_C_parapsilosis_CDC317|cpar	5.67902	-1.49617	1.04311	-1.43434	0.151475	0.247781
CPAR2_603530|1731	8213.45	-0.822436	0.103321	-7.96004	1.71988e-15	2.29931e-14
CPAR2_603540|1389	1815.77	-1.12337	0.178021	-6.3103	2.78504e-10	2.25627e-09
CPAR2_603550|1035	553.532	0.540475	0.263144	2.05391	0.0399845	0.0821608
CPAR2_603560|3228	1744.97	-0.41193	0.173056	-2.38033	0.0172972	0.0398625
MSTRG.729.1|261|x|CPAR2_603570-T|Contig005504_C_parapsilosis_CDC317|cpar	3.57444	-1.41436	1.26966	-1.11397	0.265293	0.384868
CPAR2_603570|328	2420.54	0.0270736	0.243634	0.111124	0.911518	0.944698
CPAR2_603580|1419	2031.23	0.100783	0.131326	0.767421	0.442832	0.568322
MSTRG.731.1|747|x|CPAR2_603590-T|Contig005504_C_parapsilosis_CDC317|cpar	3.1404	3.09792	1.65306	1.87405	0.0609239	0.117183
CPAR2_603590|1902	950.422	2.53081	0.187418	13.5035	1.49031e-41	9.43155e-40
MSTRG.734.1|416|x|CPAR2_603590-T|Contig005504_C_parapsilosis_CDC317|cpar	0	#N/A	#N/A	#N/A	#N/A	#N/A
MSTRG.737.1|765|u|NA|Contig005504_C_parapsilosis_CDC317|cpar	7.43109	2.94213	1.66835	1.7635	0.0778155	0.1432
MSTRG.739.1|786|x|CPAR2_603600-T|Contig005504_C_parapsilosis_CDC317|cpar	13.9303	-0.110584	0.645152	-0.171407	0.863903	0.912496
CPAR2_603600|1884	99008.9	4.58679	0.147479	31.1013	2.31205e-212	7.51109e-209
MSTRG.741.1|3795|x|CPAR2_603610-T|Contig005504_C_parapsilosis_CDC317|cpar	185.483	0.104321	0.35147	0.296812	0.76661	0.840709
MSTRG.742.1|526|u|NA|Contig005504_C_parapsilosis_CDC317|cpar	24.6241	5.88872	1.49012	3.95184	7.75531e-05	0.00030514
MSTRG.743.1|986|u|NA|Contig005504_C_parapsilosis_CDC317|cpar	3694.58	2.41901	0.241441	10.019	1.2571e-23	2.90324e-22
MSTRG.744.1|854|u|NA|Contig005504_C_parapsilosis_CDC317|cpar	9.8135	1.81615	1.23282	1.47317	0.140704	0.233254
CPAR2_603610|1311	4401.26	-0.190266	0.214816	-0.885715	0.375771	0.504374
CPAR2_603620|1287	1311	0.194292	0.141915	1.36907	0.170977	0.272635
MSTRG.747.1|206|x|CPAR2_603620-T|Contig005504_C_parapsilosis_CDC317|cpar	9.7296	-3.47517	0.706673	-4.91765	8.75898e-07	4.64445e-06
CPAR2_603630|1251	933.403	0.453829	0.269045	1.68681	0.0916398	0.163545
CPAR2_603640|297	435.931	0.440717	0.195286	2.25678	0.0240218	0.0530637
MSTRG.750.1|587|x|CPAR2_603660-T|Contig005504_C_parapsilosis_CDC317|cpar	452.716	0.117846	0.336241	0.35048	0.725978	0.813235
CPAR2_603650|240	186.675	0.183865	0.183588	1.00151	0.316579	0.440453
CPAR2_603660|1797	677.328	0.29713	0.23276	1.27655	0.201761	0.310593
MSTRG.753.1|590|x|CPAR2_603660-T|Contig005504_C_parapsilosis_CDC317|cpar	1.37751	2.24249	2.04637	1.09584	0.273149	0.393455
CPAR2_603670|906	3582.86	-1.09004	0.169514	-6.4304	1.27265e-10	1.07016e-09
CPAR2_603680|1893	2699.59	0.0672591	0.0914938	0.735122	0.462265	0.586696
CPAR2_603690|1929	3166.12	0.52818	0.0824162	6.40869	1.46772e-10	1.23024e-09
MSTRG.757.1|1195|u|NA|Contig005504_C_parapsilosis_CDC317|cpar	26.5625	0.652736	0.480825	1.35753	0.174611	0.277205
MSTRG.758.1|797|x|CPAR2_603700-T|Contig005504_C_parapsilosis_CDC317|cpar	12.2658	-2.81635	0.653927	-4.30682	1.65619e-05	7.3637e-05
CPAR2_603700|1575	1187.39	0.543856	0.188698	2.88215	0.00394972	0.0108556
CPAR2_603710|912	5140.09	0.90277	0.168569	5.35549	8.53265e-08	5.21702e-07
MSTRG.761.1|451|x|CPAR2_603710-T|Contig005504_C_parapsilosis_CDC317|cpar	1.06014	-2.58197	1.93937	-1.33135	0.183074	0.288153
CPAR2_603720|1458	2573.51	-0.200529	0.121751	-1.64704	0.0995505	0.175098
MSTRG.763.1|1562|x|CPAR2_603720-T|Contig005504_C_parapsilosis_CDC317|cpar	12.7793	-1.16989	0.661403	-1.7688	0.0769273	0.142049
CPAR2_603730|1281	11694.8	0.262555	0.102777	2.55459	0.0106312	0.026092
CPAR2_603740|702	376.919	-0.775662	0.145801	-5.32002	1.03753e-07	6.27671e-07
CPAR2_603750|690	1475.31	0.0693052	0.159931	0.433344	0.664765	0.765351
CPAR2_603760|531	2827.89	0.406677	0.216574	1.87777	0.060412	0.11629
CPAR2_603770|1701	1816.46	0.031072	0.23153	0.134203	0.893242	0.93357
MSTRG.770.1|277|x|CPAR2_603770-T|Contig005504_C_parapsilosis_CDC317|cpar	9.19418	-1.16923	0.74747	-1.56425	0.117759	0.200679
CPAR2_603780|627	639.981	0.102259	0.139918	0.730855	0.464868	0.589155
MSTRG.772.1|1361|x|CPAR2_603780-T|Contig005504_C_parapsilosis_CDC317|cpar	11.2033	-0.800934	0.696426	-1.15006	0.250117	0.367724
CPAR2_603790|972	132.052	0.791283	0.24498	3.22999	0.00123795	0.00384605
CPAR2_603800|4500	476.728	0.42159	0.193908	2.17418	0.0296918	0.0636551
MSTRG.776.1|552|u|NA|Contig005504_C_parapsilosis_CDC317|cpar	1.10336	1.23764	2.04274	0.605874	0.544599	0.66172
MSTRG.777.1|216|u|NA|Contig005504_C_parapsilosis_CDC317|cpar	0.0580389	0	5.10037	0	1	#N/A
CPAR2_100020|2172	1018.48	0.291101	0.164757	1.76685	0.0772539	0.142463
CPAR2_100030|1266	3720.98	0.180344	0.126861	1.42159	0.155144	0.252426
MSTRG.782.1|409|u|NA|Contig005569_C_parapsilosis_CDC317|cpar	23.3849	-0.0767586	0.43275	-0.177374	0.859214	0.909317
CPAR2_100040|1281	6165.14	-0.61173	0.105317	-5.80845	6.30523e-09	4.44329e-08
CPAR2_100050|1458	4791.8	-0.298672	0.136144	-2.19379	0.0282506	0.0609408
CPAR2_100060|1089	2375.69	0.189567	0.174802	1.08447	0.278156	0.399249
MSTRG.786.1|248|x|CPAR2_100060-T|Contig005569_C_parapsilosis_CDC317|cpar	3.25767	-1.94922	1.21912	-1.59888	0.109848	0.189584
CPAR2_100070|477	265.16	0.451132	0.187303	2.40857	0.0160153	0.0373054
MSTRG.788.1|458|x|CPAR2_100080-T|Contig005569_C_parapsilosis_CDC317|cpar	22.3569	-1.99232	0.441473	-4.5129	6.39484e-06	3.0152e-05
CPAR2_100080|1041	102.137	0.454369	0.24408	1.86156	0.0626655	0.119894
MSTRG.789.1|1346|x|CPAR2_100090-T|Contig005569_C_parapsilosis_CDC317|cpar	16.2915	0.0501887	0.65925	0.0761301	0.939316	0.960601
CPAR2_100090|2892	2880.73	-0.295403	0.231272	-1.27729	0.201498	0.310433
CPAR2_100100|564	1122.3	-2.8455	0.168818	-16.8554	9.57976e-64	1.29673e-61
MSTRG.793.1|590|x|CPAR2_100110-T|Contig005569_C_parapsilosis_CDC317|cpar	12.8443	-2.91412	0.783326	-3.72019	0.000199072	0.000726921
CPAR2_100110|1395	6648.67	-0.116934	0.260929	-0.448147	0.654047	0.756321
MSTRG.796.1|353|x|CPAR2_100110-T|Contig005569_C_parapsilosis_CDC317|cpar	1.92354	-0.292969	1.31968	-0.222	0.824314	0.882249
MSTRG.797.1|396|u|NA|Contig005569_C_parapsilosis_CDC317|cpar	0.903521	1.79193	3.06255	0.585108	0.558475	0.673595
MSTRG.798.1|231|u|NA|Contig005569_C_parapsilosis_CDC317|cpar	0.181547	0	5.10037	0	1	#N/A
MSTRG.800.1|268|x|CPAR2_100120-T|Contig005569_C_parapsilosis_CDC317|cpar	1.84463	0.231273	1.55147	0.149067	0.881501	0.92602
CPAR2_100120|1332	1710.63	0.231321	0.153706	1.50495	0.132336	0.221542
CPAR2_100130|1776	2622.73	-2.23275	0.493634	-4.5231	6.09411e-06	2.88177e-05
MSTRG.803.1|302|x|CPAR2_100140-T|Contig005569_C_parapsilosis_CDC317|cpar	5.10305	-5.89838	1.40232	-4.20617	2.59729e-05	0.000112304
CPAR2_100140|1377	5480.93	0.565236	0.0883309	6.39908	1.56318e-10	1.30658e-09
CPAR2_100150|2934	1930.17	0.926384	0.180747	5.12532	2.97033e-07	1.69193e-06
CPAR2_100160|2715	802.49	-0.594609	0.187749	-3.16705	0.00153995	0.00468573
CPAR2_100170|1281	1455.27	1.54543	0.323801	4.77276	1.81715e-06	9.248e-06
CPAR2_100180|1308	3220.98	-0.456333	0.246875	-1.84844	0.0645392	0.122837
MSTRG.809.1|380|u|NA|Contig005569_C_parapsilosis_CDC317|cpar	15.8394	-0.213183	0.609325	-0.349868	0.726438	0.81331
MSTRG.810.1|290|u|NA|Contig005569_C_parapsilosis_CDC317|cpar	0.494277	0.76172	3.74009	0.203663	0.838617	#N/A
CPAR2_100190|1011	1775.16	-0.116808	0.183874	-0.63526	0.525259	0.64384
MSTRG.812.1|368|x|CPAR2_100190-T|Contig005569_C_parapsilosis_CDC317|cpar	19.94	-0.155978	0.464569	-0.335748	0.737061	0.820209
CPAR2_100200|912	2900.78	-0.665548	0.107626	-6.18389	6.25401e-10	4.86445e-09
CPAR2_100210|585	3887.77	0.0608646	0.161868	0.376013	0.706907	0.797989
CPAR2_100220|714	3477.54	0.899811	0.102126	8.81077	1.24285e-18	2.09564e-17
CPAR2_100230|348	2025.18	-0.395782	0.267239	-1.48101	0.138605	0.230267
MSTRG.817.1|317|x|CPAR2_100230-T|Contig005569_C_parapsilosis_CDC317|cpar	2.032	-0.805477	1.50773	-0.534233	0.59318	0.703815
CPAR2_100240|492	1269.09	-0.405793	0.185949	-2.18229	0.0290884	0.062479
CPAR2_100250|981	2673	0.0126878	0.245771	0.0516247	0.958828	0.973309
MSTRG.820.1|253|x|CPAR2_100250-T|Contig005569_C_parapsilosis_CDC317|cpar	1.0185	-1.58572	2.18371	-0.726158	0.467742	0.591697
CPAR2_100260|780	3371.32	-0.973531	0.147876	-6.58343	4.59707e-11	4.02543e-10
MSTRG.822.1|334|x|CPAR2_100270-T|Contig005569_C_parapsilosis_CDC317|cpar	36.6116	-1.373	0.37998	-3.61335	0.000302262	0.00106271
CPAR2_100270|927	39.123	-1.49085	0.407585	-3.65777	0.000254421	0.000909605
MSTRG.824.1|307|x|CPAR2_100280-T|Contig005569_C_parapsilosis_CDC317|cpar	78.2801	-0.406329	0.257206	-1.57978	0.114157	0.195463
CPAR2_100280|1311	1157.16	-0.591971	0.162	-3.65415	0.000258034	0.000920834
CPAR2_100290|366	3891.67	0.164204	0.151918	1.08087	0.279753	0.400952
MSTRG.827.1|1047|x|CPAR2_100300-T|Contig005569_C_parapsilosis_CDC317|cpar	124.396	-1.19459	0.23395	-5.10616	3.28765e-07	1.86504e-06
CPAR2_100300|1530	847.199	1.78164	0.165142	10.7885	3.90093e-27	1.13828e-25
MSTRG.829.1|1649|x|CPAR2_100300-T|Contig005569_C_parapsilosis_CDC317|cpar	28.1048	1.61357	0.437753	3.68602	0.000227786	0.000822832
MSTRG.830.1|385|u|NA|Contig005569_C_parapsilosis_CDC317|cpar	1.28277	-2.85236	2.20857	-1.2915	0.196532	0.304093
MSTRG.832.1|1213|u|NA|Contig005569_C_parapsilosis_CDC317|cpar	182.303	0.481824	0.177884	2.70865	0.00675583	0.0174371
CPAR2_100320|681	44660.7	-0.623535	0.117034	-5.3278	9.94107e-08	6.02523e-07
CPAR2_100330|1851	529.076	-0.163274	0.183831	-0.888175	0.374447	0.503221
CPAR2_100340|483	706.184	2.64029	0.360208	7.3299	2.30322e-13	2.48035e-12
MSTRG.837.1|631|u|NA|Contig005569_C_parapsilosis_CDC317|cpar	4.4073	0.17771	1.2688	0.140062	0.888611	0.929953
MSTRG.839.1|260|u|NA|Contig005569_C_parapsilosis_CDC317|cpar	0.717117	-2.58707	2.3219	-1.1142	0.265191	0.384778
CPAR2_100350|2106	128.48	0.962599	0.258986	3.7168	0.000201762	0.000735643
CPAR2_100360|1674	6004.69	0.293984	0.147742	1.98984	0.0466082	0.0933889
CPAR2_100370|1236	1250.84	0.253814	0.184107	1.37862	0.168011	0.269359
MSTRG.842.1|507|x|CPAR2_100370-T|Contig005569_C_parapsilosis_CDC317|cpar	6.28171	-0.490029	0.736337	-0.665496	0.505733	0.626605
CPAR2_100380|846	5011.06	0.348115	0.0945239	3.68283	0.000230662	0.000832294
MSTRG.844.1|281|x|CPAR2_100390-T|Contig005569_C_parapsilosis_CDC317|cpar	0.8884	-1.6818	2.42033	-0.694862	0.487142	0.609929
CPAR2_100390|366	3307.15	-0.155732	0.283492	-0.549336	0.582775	0.695022
CPAR2_100400|912	39.3267	2.78575	0.60315	4.61867	3.86201e-06	1.86408e-05
MSTRG.847.1|491|x|CPAR2_100410-T|Contig005569_C_parapsilosis_CDC317|cpar	54.1989	1.18836	0.371755	3.19661	0.00139052	0.00427642
CPAR2_100410|939	2849.98	0.0348839	0.142685	0.244482	0.806857	0.868622
CPAR2_100420|558	1008.17	-0.0333533	0.160883	-0.207314	0.835764	0.890593
CPAR2_100430|663	2194.33	-0.769116	0.154751	-4.97002	6.69463e-07	3.61673e-06
CPAR2_100440|321	624.649	0.0158118	0.276357	0.0572153	0.954374	0.970607
CPAR2_100450|486	854.016	0.0604764	0.174489	0.346591	0.728899	0.815224
CPAR2_100460|1467	855.442	0.655998	0.159734	4.10682	4.01148e-05	0.000167794
MSTRG.855.1|1059|x|CPAR2_100470-T|Contig005569_C_parapsilosis_CDC317|cpar	17.0954	0.0856655	0.621775	0.137776	0.890418	0.93127
CPAR2_100470|1518	1442.25	2.5012	0.187816	13.3173	1.83613e-40	1.08454e-38
MSTRG.857.1|614|x|CPAR2_100470-T|Contig005569_C_parapsilosis_CDC317|cpar	38.7042	3.9896	0.617004	6.46608	1.00579e-10	8.53866e-10
MSTRG.858.1|725|u|NA|Contig005569_C_parapsilosis_CDC317|cpar	0.332867	-1.61659	4.8694	-0.33199	0.739897	#N/A
MSTRG.859.1|1566|u|NA|Contig005569_C_parapsilosis_CDC317|cpar	4.69842	-0.587602	1.01041	-0.581547	0.560872	0.675659
MSTRG.860.1|891|u|NA|Contig005569_C_parapsilosis_CDC317|cpar	3.2039	1.81661	1.70399	1.06609	0.286383	0.408352
CPAR2_100480|1026	14.0203	-3.2307	0.642722	-5.02659	4.9928e-07	2.75537e-06
MSTRG.862.1|720|x|CPAR2_100480-T|Contig005569_C_parapsilosis_CDC317|cpar	7.03133	0.411791	0.765891	0.537662	0.59081	0.701857
CPAR2_100490|1776	3029.26	1.87191	0.128166	14.6054	2.59643e-48	2.18145e-46
MSTRG.864.1|2153|x|CPAR2_100500-T|Contig005569_C_parapsilosis_CDC317|cpar	39.6486	0.307222	0.455148	0.674993	0.49968	0.621317
CPAR2_100500|1107	3601.29	-0.470512	0.12133	-3.87795	0.00010534	0.000405469
CPAR2_100510|483	460.774	0.444013	0.186281	2.38357	0.0171456	0.0395786
CPAR2_100520|447	724.046	-0.59146	0.209754	-2.81978	0.00480559	0.0129058
CPAR2_100530|636	15738.7	0.252926	0.189896	1.33191	0.182888	0.287907
MSTRG.870.1|309|x|CPAR2_100530-T|Contig005569_C_parapsilosis_CDC317|cpar	1.3031	0.64002	1.47123	0.435024	0.663545	0.76414
MSTRG.872.1|460|x|CPAR2_100540-T|Contig005569_C_parapsilosis_CDC317|cpar	2.59641	-0.481711	1.26551	-0.380647	0.703465	0.795574
CPAR2_100540|732	1369.13	0.828545	0.110187	7.51947	5.50004e-14	6.25477e-13
CPAR2_100550|1434	2381.8	-0.0385996	0.0851435	-0.453348	0.650298	0.753992
CPAR2_100560|1755	8018.66	1.00648	0.179212	5.61614	1.95272e-08	1.28502e-07
MSTRG.876.1|470|x|CPAR2_100560-T|Contig005569_C_parapsilosis_CDC317|cpar	20.522	1.66825	0.708214	2.35557	0.0184945	0.0421433
CPAR2_100565|711	49.4827	-1.98394	0.337272	-5.88231	4.04578e-09	2.89927e-08
CPAR2_100570|1758	2125.3	-1.22676	0.18411	-6.6632	2.67924e-11	2.40219e-10
MSTRG.880.1|891|u|NA|Contig005569_C_parapsilosis_CDC317|cpar	2.62569	1.12641	1.36315	0.82633	0.408617	0.536458
MSTRG.881.1|1198|x|CPAR2_100580-T|Contig005569_C_parapsilosis_CDC317|cpar	332.105	0.510563	0.13832	3.69116	0.000223235	0.000808791
CPAR2_100580|378	405.522	0.596796	0.203022	2.93957	0.00328672	0.00922061
CPAR2_100590|813	842.225	-0.253891	0.167522	-1.51557	0.129628	0.21767
CPAR2_100600|753	1634.31	0.263189	0.129791	2.02778	0.0425824	0.0866404
CPAR2_100610|4455	2547.08	0.850817	0.326315	2.60735	0.00912466	0.0227421
MSTRG.886.1|997|x|CPAR2_100610-T|Contig005569_C_parapsilosis_CDC317|cpar	1.76398	2.51072	1.7838	1.40751	0.159277	0.257867
MSTRG.889.1|1046|x|CPAR2_100620-T|Contig005569_C_parapsilosis_CDC317|cpar	4.92377	1.97623	1.01228	1.95225	0.0509081	0.100802
CPAR2_100620|1734	6655.3	-0.0393069	0.163026	-0.241107	0.809472	0.870763
MSTRG.891.1|287|x|CPAR2_100620-T|Contig005569_C_parapsilosis_CDC317|cpar	1.07271	2.21523	2.13015	1.03994	0.298369	0.421252
CPAR2_100630|705	470.936	0.316227	0.169551	1.86508	0.0621704	0.11908
CPAR2_100640|769	25887.9	-0.764042	0.270002	-2.82977	0.00465821	0.012555
MSTRG.892.1|438|x|CPAR2_100640-T|Contig005569_C_parapsilosis_CDC317|cpar	3.12193	-4.2119	1.55059	-2.71632	0.00660118	0.0171013
MSTRG.893.1|263|x|CPAR2_100650-T|Contig005569_C_parapsilosis_CDC317|cpar	1.81635	-3.45847	1.98024	-1.74649	0.0807257	0.147664
CPAR2_100650|2679	1874.24	0.21162	0.133242	1.58823	0.112234	0.192738
MSTRG.895.1|375|x|CPAR2_100650-T|Contig005569_C_parapsilosis_CDC317|cpar	0.677195	0.761716	4.7159	0.161521	0.871683	0.917928
CPAR2_100660|1356	1030.48	0.231606	0.116853	1.98204	0.0474752	0.0949114
MSTRG.897.1|1264|x|CPAR2_100670-T|Contig005569_C_parapsilosis_CDC317|cpar	5.53523	0.277948	0.970449	0.286412	0.774563	0.846098
CPAR2_100670|3660	2961.89	0.341482	0.178394	1.91421	0.0555939	0.108733
CPAR2_100680|1209	8167.85	-0.335788	0.0875018	-3.8375	0.000124294	0.000470252
MSTRG.901.1|255|x|CPAR2_100680-T|Contig005569_C_parapsilosis_CDC317|cpar	0.402929	-1.68258	3.16065	-0.532353	0.594482	#N/A
CPAR2_100690|951	1577.37	0.0468567	0.147841	0.316941	0.751289	0.829506
CPAR2_100700|5013	1824.08	0.112412	0.231855	0.484835	0.627793	0.73363
MSTRG.904.1|761|x|CPAR2_100700-T|Contig005569_C_parapsilosis_CDC317|cpar	0.470415	-3.64489	3.35249	-1.08722	0.276941	#N/A
CPAR2_100710|1317	681.607	-0.371202	0.195817	-1.89566	0.0580056	0.112457
CPAR2_100720|1242	1991.66	-0.549621	0.172509	-3.18604	0.00144236	0.00441634
CPAR2_100730|1296	1772.93	-0.450844	0.143157	-3.14929	0.00163666	0.00493552
CPAR2_100740|945	1107.67	0.848164	0.177716	4.77257	1.81887e-06	9.25195e-06
MSTRG.910.1|721|x|CPAR2_100740-T|Contig005569_C_parapsilosis_CDC317|cpar	1.65878	-1.05589	1.47643	-0.715161	0.474509	0.59803
MSTRG.912.1|481|x|CPAR2_100750-T|Contig005569_C_parapsilosis_CDC317|cpar	41.5267	0.109349	0.380404	0.287455	0.773764	0.845729
CPAR2_100750|1098	1007.66	0.563804	0.154931	3.63906	0.000273638	0.000970831
MSTRG.914.1|354|x|CPAR2_100750-T|Contig005569_C_parapsilosis_CDC317|cpar	10.7417	-0.318447	0.585406	-0.543977	0.586458	0.697553
CPAR2_100760|789	2395.31	0.0692371	0.131251	0.527515	0.597836	0.7071
MSTRG.916.1|681|x|CPAR2_100760-T|Contig005569_C_parapsilosis_CDC317|cpar	1.04684	1.69897	2.60814	0.651411	0.514781	0.63449
MSTRG.917.1|283|x|CPAR2_100770-T|Contig005569_C_parapsilosis_CDC317|cpar	1.72759	-2.14996	1.63597	-1.31418	0.188786	0.294951
CPAR2_100770|102	4022.58	-1.27312	0.944727	-1.3476	0.177786	0.281511
MSTRG.919.1|405|x|CPAR2_100780-T|Contig005569_C_parapsilosis_CDC317|cpar	2.2935	-1.81852	1.41025	-1.2895	0.197224	0.305005
CPAR2_100780|102	2720.13	-0.880522	0.625597	-1.40749	0.159282	0.257867
MSTRG.922.1|336|x|CPAR2_100790-T|Contig005569_C_parapsilosis_CDC317|cpar	2.90676	-4.86068	1.54192	-3.15235	0.00161961	0.00489296
CPAR2_100790|813	2432.84	-1.27139	0.152974	-8.31118	9.47514e-17	1.38448e-15
MSTRG.924.1|1025|x|CPAR2_100800-T|Contig005569_C_parapsilosis_CDC317|cpar	904.717	-0.18754	0.149864	-1.2514	0.21079	0.321849
CPAR2_100800|1284	1410.73	0.740855	0.138327	5.35582	8.51706e-08	5.21075e-07
CPAR2_100810|3504	4829.46	0.35336	0.163425	2.16222	0.0306012	0.0653552
MSTRG.927.1|328|x|CPAR2_100810-T|Contig005569_C_parapsilosis_CDC317|cpar	1.67039	-0.579457	1.53744	-0.376896	0.706251	0.797989
MSTRG.928.1|702|x|CPAR2_100820-T|Contig005569_C_parapsilosis_CDC317|cpar	34.9843	-0.0883737	0.409676	-0.215716	0.829209	0.886029
CPAR2_100820|951	25129.8	-0.267708	0.15491	-1.72815	0.0839613	0.152466
CPAR2_100830|717	997.331	-4.89615	0.230843	-21.2099	7.74448e-100	2.35868e-97
MSTRG.931.1|693|u|NA|Contig005569_C_parapsilosis_CDC317|cpar	2.13099	0.238196	2.03128	0.117264	0.906651	0.941626
CPAR2_100840|777	361.528	5.06469	0.405216	12.4987	7.58537e-36	3.75264e-34
CPAR2_100850|858	34.8563	-0.60955	0.334978	-1.81967	0.0688089	0.129487
MSTRG.935.1|543|x|CPAR2_100850.1-T|Contig005569_C_parapsilosis_CDC317|cpar	29.6778	0.109456	0.380257	0.287849	0.773463	0.845655
CPAR2_100850.1|615	4.75999	-1.89001	0.883009	-2.14042	0.0323206	0.0685671
MSTRG.938.1|477|u|NA|Contig005569_C_parapsilosis_CDC317|cpar	284.619	0.739335	0.151824	4.86967	1.11782e-06	5.86344e-06
MSTRG.939.2|929|u|NA|Contig005569_C_parapsilosis_CDC317|cpar	178.387	1.17731	0.214968	5.47668	4.3339e-08	2.7481e-07
MSTRG.941.1|247|x|CPAR2_100870-T|Contig005569_C_parapsilosis_CDC317|cpar	0.585759	0.281012	2.81725	0.099747	0.920545	0.950184
CPAR2_100870|957	4102.63	-2.31103	0.178978	-12.9124	3.83353e-38	2.05283e-36
MSTRG.944.1|505|x|CPAR2_100880-T|Contig005569_C_parapsilosis_CDC317|cpar	17.1238	-1.7527	0.938701	-1.86715	0.0618803	0.118663
CPAR2_100880|1641	2055.56	0.757187	0.256893	2.94748	0.0032038	0.00900613
CPAR2_100890|1065	1580.64	-0.687282	0.156609	-4.38853	1.14119e-05	5.18267e-05
CPAR2_100900|994	1643.05	0.68589	0.150942	4.54405	5.51826e-06	2.61835e-05
CPAR2_100900.1|264	1310.16	1.26649	0.370452	3.41876	0.000629062	0.00208958
MSTRG.949.1|374|x|CPAR2_100910-T|Contig005569_C_parapsilosis_CDC317|cpar	12.2127	0.40238	0.614569	0.654735	0.512638	0.632827
CPAR2_100910|903	2416.45	1.13004	0.111409	10.1432	3.55301e-24	8.52897e-23
CPAR2_100920|840	1060.67	-0.171292	0.13988	-1.22456	0.220742	0.33393
MSTRG.952.1|317|x|CPAR2_100930-T|Contig005569_C_parapsilosis_CDC317|cpar	0.0580389	0	5.10037	0	1	#N/A
CPAR2_100930|858	183.806	-0.429384	0.227692	-1.88581	0.0593209	0.114551
CPAR2_100940|906	795.604	4.17358	0.217271	19.2091	3.10891e-82	6.18356e-80
MSTRG.955.1|450|u|NA|Contig005569_C_parapsilosis_CDC317|cpar	5.13655	2.81026	1.65982	1.69312	0.0904335	0.161778
CPAR2_100950|480	7.47175	1.62455	0.950582	1.70901	0.0874489	0.157622
MSTRG.957.1|1192|x|CPAR2_100960-T|Contig005569_C_parapsilosis_CDC317|cpar	77.4671	1.66181	0.444201	3.74111	0.000183207	0.000674806
CPAR2_100960|885	1338.88	0.394363	0.104459	3.77527	0.000159831	0.000593642
MSTRG.960.1|258|x|CPAR2_100970-T|Contig005569_C_parapsilosis_CDC317|cpar	2.33731	-0.324398	1.23874	-0.261877	0.793417	0.85823
CPAR2_100970|909	2126.18	-0.224155	0.112077	-2.00001	0.0454988	0.0915802
MSTRG.962.1|447|x|CPAR2_100980-T|Contig005569_C_parapsilosis_CDC317|cpar	2.09675	2.32851	1.88722	1.23383	0.217267	0.33004
CPAR2_100980|1755	543.26	0.448716	0.140391	3.19619	0.00139257	0.00428004
MSTRG.964.1|324|u|NA|Contig005569_C_parapsilosis_CDC317|cpar	1.72071	-4.14878	1.74773	-2.37381	0.0176057	0.0404205
CPAR2_100990|1452	4772.34	-1.10578	0.186825	-5.9188	3.24298e-09	2.35339e-08
MSTRG.966.1|725|x|CPAR2_101000-T|Contig005569_C_parapsilosis_CDC317|cpar	2.65314	-0.999669	1.20517	-0.829485	0.40683	0.53465
CPAR2_101000|1473	3179.02	-1.07094	0.162043	-6.60896	3.87022e-11	3.4135e-10
MSTRG.968.1|327|x|CPAR2_101010-T|Contig005569_C_parapsilosis_CDC317|cpar	0.406485	-0.660204	2.98298	-0.221324	0.82484	#N/A
CPAR2_101010|2928	1557.21	-0.125362	0.149605	-0.837955	0.402056	0.530091
CPAR2_101020|1350	36049	1.33347	0.0936425	14.24	5.17026e-46	3.90616e-44
CPAR2_101030|1209	1861.2	0.936024	0.250506	3.73654	0.000186571	0.000685642
MSTRG.972.1|762|x|CPAR2_101030-T|Contig005569_C_parapsilosis_CDC317|cpar	7.30239	-4.1823	0.869122	-4.81209	1.49357e-06	7.70175e-06
MSTRG.973.1|749|u|NA|Contig005569_C_parapsilosis_CDC317|cpar	14.6618	1.06236	0.576979	1.84124	0.0655865	0.124553
CPAR2_101040|493	1044.41	0.65675	0.22714	2.89139	0.00383538	0.0105801
MSTRG.975.1|214|x|CPAR2_101040-T|Contig005569_C_parapsilosis_CDC317|cpar	0.118336	0.761737	5.10037	0.149349	0.881278	#N/A
CPAR2_tD(GUC)1|72	0.16457	0.761737	5.10037	0.149349	0.881278	#N/A
CPAR2_101050|609	548.005	-0.464612	0.157038	-2.9586	0.00309039	0.00872254
MSTRG.977.1|755|x|CPAR2_101050-T|Contig005569_C_parapsilosis_CDC317|cpar	4.01235	-3.72785	1.31102	-2.84347	0.00446256	0.0120839
MSTRG.978.1|766|x|CPAR2_101060-T|Contig005569_C_parapsilosis_CDC317|cpar	12.7169	-2.54202	0.653562	-3.88948	0.000100458	0.000387902
CPAR2_101060|3120	3039.56	-0.163856	0.18943	-0.864998	0.38704	0.514891
MSTRG.980.1|356|u|NA|Contig005569_C_parapsilosis_CDC317|cpar	1.72317	-3.48002	1.78611	-1.94838	0.051369	0.101591
MSTRG.982.1|1426|u|NA|Contig005569_C_parapsilosis_CDC317|cpar	14.5674	-1.57179	0.512377	-3.06764	0.00215756	0.00632269
MSTRG.983.1|249|x|CPAR2_101070-T|Contig005569_C_parapsilosis_CDC317|cpar	13.0605	-1.3418	0.523058	-2.5653	0.0103087	0.0254029
CPAR2_101070|2991	15995.2	-0.593231	0.251099	-2.36253	0.0181505	0.0414856
MSTRG.985.1|434|x|CPAR2_101070-T|Contig005569_C_parapsilosis_CDC317|cpar	3.63411	-2.78707	1.17569	-2.37059	0.0177597	0.0407548
CPAR2_101080|1836	506.892	0.755644	0.231356	3.26616	0.00109018	0.00344404
MSTRG.987.1|233|x|CPAR2_101080-T|Contig005569_C_parapsilosis_CDC317|cpar	3.29936	1.1467	1.21719	0.942087	0.346148	0.47315
CPAR2_101090|738	664.466	0.764464	0.210794	3.62659	0.000287187	0.00101383
CPAR2_101100|1383	1352.64	0.277298	0.104427	2.65542	0.00792097	0.0200983
CPAR2_101110|897	1685.18	0.315443	0.104104	3.03007	0.00244496	0.00708552
CPAR2_tA(AGC)1|73	0.647089	0.761757	3.27218	0.232798	0.815918	0.875764
MSTRG.992.1|2319|x|CPAR2_101120-T|Contig005569_C_parapsilosis_CDC317|cpar	23.6416	-2.75585	0.475744	-5.79272	6.92556e-09	4.86286e-08
MSTRG.993.1|315|u|NA|Contig005569_C_parapsilosis_CDC317|cpar	0.124971	0	5.10037	0	1	#N/A
MSTRG.994.1|464|u|NA|Contig005569_C_parapsilosis_CDC317|cpar	1.62962	-5.09721	1.73089	-2.94486	0.00323104	0.00907746
CPAR2_101120|3846	8383.37	-2.87813e-05	0.173667	-0.000165726	0.999868	1
CPAR2_101130|819	2306.54	-0.100875	0.145684	-0.692423	0.488672	0.611218
CPAR2_101140|1350	1632.38	0.254922	0.114911	2.21843	0.0265253	0.0578205
MSTRG.998.1|1267|x|CPAR2_101140-T|Contig005569_C_parapsilosis_CDC317|cpar	99.7096	-0.569028	0.329939	-1.72464	0.0845918	0.153466
MSTRG.999.1|1423|u|NA|Contig005569_C_parapsilosis_CDC317|cpar	28.4285	0.472859	0.51125	0.924909	0.355013	0.482897
CPAR2_101150|2244	4667.2	0.0296438	0.0903072	0.328255	0.742719	0.82338
CPAR2_101160|831	2997.04	-0.631718	0.133555	-4.73	2.24516e-06	1.1227e-05
MSTRG.1002.1|818|x|CPAR2_101160-T|Contig005569_C_parapsilosis_CDC317|cpar	46.7647	-1.74557	0.33674	-5.18373	2.17488e-07	1.26019e-06
MSTRG.1003.1|367|x|CPAR2_101170-T|Contig005569_C_parapsilosis_CDC317|cpar	1.1773	-4.00608	1.97873	-2.02458	0.0429107	0.0871848
CPAR2_101170|234	649.6	-4.97539	0.317136	-15.6885	1.81283e-55	1.98515e-53
MSTRG.1005.1|3034|x|CPAR2_101180-T|Contig005569_C_parapsilosis_CDC317|cpar	32.9854	-0.748243	0.383085	-1.9532	0.0507953	0.1006
CPAR2_101180|1461	4707.54	0.0079873	0.19188	0.0416265	0.966796	0.979052
CPAR2_101190|2388	2315.49	-0.619807	0.161457	-3.83884	0.000123616	0.000468414
CPAR2_101200|1662	1692.8	-0.286278	0.104327	-2.74404	0.00606875	0.0158781
MSTRG.1011.1|257|u|NA|Contig005569_C_parapsilosis_CDC317|cpar	7.04819	-0.360601	0.791611	-0.455528	0.648729	0.75268
MSTRG.1012.1|494|x|CPAR2_101210-T|Contig005569_C_parapsilosis_CDC317|cpar	77.1777	2.55253	0.508425	5.02046	5.1548e-07	2.83674e-06
CPAR2_101210|288	3560.33	0.118471	0.239156	0.49537	0.620339	0.726574
CPAR2_101220|2787	1799.26	-0.76433	0.162597	-4.70078	2.59172e-06	1.28414e-05
CPAR2_101230|1527	3324.83	-2.11518	0.168597	-12.5457	4.19524e-36	2.10757e-34
MSTRG.1016.1|349|x|CPAR2_101240-T|Contig005569_C_parapsilosis_CDC317|cpar	0.474717	1.65031	2.9216	0.564864	0.572166	#N/A
CPAR2_101240|3291	1514.81	0.0731147	0.272428	0.268382	0.788405	0.85499
CPAR2_101250|2139	2652.27	-0.0465616	0.139747	-0.333185	0.738994	0.821193
MSTRG.1019.1|261|x|CPAR2_101250-T|Contig005569_C_parapsilosis_CDC317|cpar	0.926182	0.226165	1.94586	0.116229	0.907471	0.942076
MSTRG.1020.1|322|x|CPAR2_101260-T|Contig005569_C_parapsilosis_CDC317|cpar	35.3278	0.0748116	0.38008	0.196831	0.84396	0.897069
CPAR2_101260|2640	162.93	-0.745992	0.269545	-2.76759	0.00564717	0.014887
MSTRG.1022.1|1855|x|CPAR2_101270-T|Contig005569_C_parapsilosis_CDC317|cpar	21.4589	1.00299	0.524163	1.9135	0.0556839	0.10885
CPAR2_101270|3378	4249.49	-0.0368867	0.215083	-0.1715	0.86383	0.912496
MSTRG.1024.1|830|x|CPAR2_101270-T|Contig005569_C_parapsilosis_CDC317|cpar	1.04437	2.02185	1.97296	1.02478	0.305469	0.428853
MSTRG.1026.1|1257|x|CPAR2_101280-T|Contig005569_C_parapsilosis_CDC317|cpar	5.37562	-0.781799	1.10215	-0.709339	0.478114	0.601252
CPAR2_101280|1008	4542.35	-0.540693	0.138004	-3.91795	8.93047e-05	0.000347867
MSTRG.1028.1|364|u|NA|Contig005569_C_parapsilosis_CDC317|cpar	0.43751	-0.736105	3.77426	-0.195033	0.845367	#N/A
CPAR2_101290|1116	1806.41	0.273346	0.10239	2.66965	0.00759311	0.0193673
CPAR2_101300|918	888.814	0.187725	0.198995	0.943366	0.345494	0.472587
MSTRG.1031.1|919|x|CPAR2_101310-T|Contig005569_C_parapsilosis_CDC317|cpar	65.511	-0.299414	0.303566	-0.986321	0.323976	0.448695
CPAR2_101310|1122	768.989	-0.903144	0.127107	-7.10537	1.20003e-12	1.21702e-11
MSTRG.1033.1|299|x|CPAR2_101320-T|Contig005569_C_parapsilosis_CDC317|cpar	4.29148	-0.266899	0.905101	-0.294883	0.768083	0.841722
CPAR2_101320|2673	2326.45	0.595596	0.171069	3.48161	0.00049841	0.00168722
CPAR2_101330|900	15970.9	1.05913	0.249492	4.24514	2.18456e-05	9.5517e-05
MSTRG.1037.1|480|u|NA|Contig005569_C_parapsilosis_CDC317|cpar	102.739	0.541872	0.304302	1.7807	0.0749611	0.138842
MSTRG.1038.1|1395|u|NA|Contig005569_C_parapsilosis_CDC317|cpar	9.91261	-0.969413	0.61027	-1.5885	0.112174	0.192697
MSTRG.1039.1|314|x|CPAR2_101340-T|Contig005569_C_parapsilosis_CDC317|cpar	0.643108	0	3.90828	0	1	1
CPAR2_101340|2109	6252.4	0.361689	0.185805	1.9466	0.0515829	0.101973
MSTRG.1041.1|955|x|CPAR2_101340-T|Contig005569_C_parapsilosis_CDC317|cpar	55.482	-1.13661	0.376298	-3.0205	0.00252354	0.00730672
CPAR2_101350|954	23096.4	-1.11903	0.208911	-5.35648	8.48569e-08	5.19808e-07
CPAR2_101360|1197	960.305	-0.0557119	0.17134	-0.325154	0.745065	0.824805
MSTRG.1044.1|835|x|CPAR2_101360-T|Contig005569_C_parapsilosis_CDC317|cpar	56.605	1.53517	0.371434	4.13308	3.5794e-05	0.000151344
MSTRG.1045.1|862|u|NA|Contig005569_C_parapsilosis_CDC317|cpar	58.8413	-0.723151	0.333286	-2.16977	0.0300246	0.0642415
CPAR2_101370|2100	1603.12	0.576865	0.113325	5.09037	3.57374e-07	2.01678e-06
MSTRG.1047.1|1105|x|CPAR2_101370-T|Contig005569_C_parapsilosis_CDC317|cpar	143.45	-0.344665	0.228658	-1.50734	0.131725	0.220696
MSTRG.1048.3|930|u|NA|Contig005569_C_parapsilosis_CDC317|cpar	281.388	-0.539402	0.197179	-2.73559	0.00622677	0.0162436
CPAR2_101380|2076	1660.31	0.0564494	0.226417	0.249316	0.803117	0.866182
CPAR2_101390|456	27817.7	-0.475879	0.204475	-2.32733	0.019948	0.045076
MSTRG.1051.1|1453|x|CPAR2_101390-T|Contig005569_C_parapsilosis_CDC317|cpar	60.3501	-0.356176	0.289734	-1.22932	0.218952	0.331867
MSTRG.1052.1|746|x|CPAR2_101400-T|Contig005569_C_parapsilosis_CDC317|cpar	26.1174	-1.60964	0.413693	-3.89091	9.98698e-05	0.000385864
CPAR2_101400|1344	188.502	1.02877	0.219781	4.68091	2.85609e-06	1.40868e-05
CPAR2_101410|1329	14159.9	-2.16101	0.171565	-12.5958	2.22555e-36	1.1297e-34
MSTRG.1055.1|207|x|CPAR2_101410-T|Contig005569_C_parapsilosis_CDC317|cpar	0.29582	0.761725	4.18007	0.182228	0.855404	#N/A
CPAR2_101420|1434	895.386	0.216128	0.256697	0.841958	0.399811	0.528028
MSTRG.1057.1|216|x|CPAR2_101430-T|Contig005569_C_parapsilosis_CDC317|cpar	0.0719563	0.761752	5.10037	0.149352	0.881276	#N/A
CPAR2_101430|1737	5227.57	-0.666219	0.199781	-3.33474	0.000853788	0.00275348
MSTRG.1059.1|286|u|NA|Contig005569_C_parapsilosis_CDC317|cpar	0	#N/A	#N/A	#N/A	#N/A	#N/A
CPAR2_101440|5784	1036.86	-0.189858	0.164202	-1.15625	0.247579	0.364929
CPAR2_101450|699	1605.01	-0.786883	0.106974	-7.35581	1.89778e-13	2.06425e-12
CPAR2_101460|1107	1512.78	0.0853199	0.118708	0.718735	0.472304	0.59578
CPAR2_101470|1002	443.782	0.755421	0.321975	2.34621	0.0189655	0.0430858
MSTRG.1064.1|463|x|CPAR2_101470-T|Contig005569_C_parapsilosis_CDC317|cpar	7.03924	0.990231	0.884948	1.11897	0.263153	0.382662
MSTRG.1066.1|1021|x|CPAR2_101480-T|Contig005569_C_parapsilosis_CDC317|cpar	10.3739	-1.46118	0.651701	-2.24211	0.0249546	0.0548877
CPAR2_101480|1776	7872.51	-2.10971	0.207314	-10.1764	2.52716e-24	6.09646e-23
CPAR2_101490|765	430.403	1.42996	0.184444	7.75278	8.99047e-15	1.10493e-13
MSTRG.1069.1|402|x|CPAR2_101490-T|Contig005569_C_parapsilosis_CDC317|cpar	2.13662	-4.70073	1.57181	-2.99064	0.00278393	0.007973
CPAR2_101500|738	460.069	0.845115	0.179627	4.70483	2.54072e-06	1.25951e-05
MSTRG.1071.1|215|x|CPAR2_101500-T|Contig005569_C_parapsilosis_CDC317|cpar	2.18563	-3.12373	1.41201	-2.21226	0.0269484	0.0586083
CPAR2_101510|2454	2539.22	-0.158957	0.199216	-0.797911	0.424922	0.551878
MSTRG.1073.1|2891|x|CPAR2_101510-T|Contig005569_C_parapsilosis_CDC317|cpar	205.354	-1.5476	0.229453	-6.74475	1.53293e-11	1.40281e-10
MSTRG.1074.1|1541|u|NA|Contig005569_C_parapsilosis_CDC317|cpar	112.253	-0.432098	0.202124	-2.13778	0.0325342	0.0689601
MSTRG.1075.1|335|u|NA|Contig005569_C_parapsilosis_CDC317|cpar	1.69696	-3.46164	1.73029	-2.00062	0.0454338	0.091506
MSTRG.1076.1|679|u|NA|Contig005569_C_parapsilosis_CDC317|cpar	3.05482	-4.20967	1.64548	-2.55833	0.0105175	0.0258456
MSTRG.1077.1|285|x|CPAR2_101520-T|Contig005569_C_parapsilosis_CDC317|cpar	0.739117	-0.664944	2.45815	-0.270506	0.786771	0.854168
CPAR2_101520|2292	3257.91	-2.1476	0.271193	-7.91907	2.39292e-15	3.14232e-14
MSTRG.1079.1|673|x|CPAR2_101530-T|Contig005569_C_parapsilosis_CDC317|cpar	13.7803	1.28506	0.572296	2.24544	0.02474	0.0544648
CPAR2_101530|3036	730.308	0.274399	0.197911	1.38648	0.165601	0.266152
MSTRG.1081.1|358|x|CPAR2_101540-T|Contig005569_C_parapsilosis_CDC317|cpar	80.3579	0.227347	0.271601	0.837061	0.402559	0.530467
CPAR2_101540|744	92.1598	2.01427	0.263382	7.64774	2.0455e-14	2.44307e-13
MSTRG.1083.1|2430|x|CPAR2_101540-T|Contig005569_C_parapsilosis_CDC317|cpar	790.844	0.661833	0.142014	4.66034	3.15692e-06	1.54455e-05
MSTRG.1084.1|920|u|NA|Contig005569_C_parapsilosis_CDC317|cpar	45.3426	0.597964	0.342427	1.74625	0.0807676	0.147671
MSTRG.1085.1|1104|x|CPAR2_101550-T|Contig005569_C_parapsilosis_CDC317|cpar	8.93496	-0.721249	0.624611	-1.15472	0.248207	0.365688
CPAR2_101550|2418	2872.51	0.288384	0.151944	1.89797	0.0577003	0.111977
CPAR2_101560|4980	1290.17	-0.043654	0.127578	-0.342176	0.732219	0.817477
MSTRG.1088.1|412|x|CPAR2_101570-T|Contig005569_C_parapsilosis_CDC317|cpar	3.35826	-0.568302	1.02774	-0.552965	0.580288	0.693039
CPAR2_101570|1383	1989.71	-0.920038	0.164472	-5.59387	2.22061e-08	1.45152e-07
MSTRG.1090.1|456|x|CPAR2_101570-T|Contig005569_C_parapsilosis_CDC317|cpar	1.38941	-0.777368	1.80488	-0.430704	0.666684	0.766695
CPAR2_101580|999	3783.48	0.737373	0.118176	6.23962	4.38626e-10	3.47055e-09
CPAR2_101590|1056	970.943	0.247127	0.125085	1.97567	0.0481918	0.0961665
CPAR2_101600|2256	894.507	-0.622623	0.203963	-3.05263	0.00226843	0.00662912
MSTRG.1094.1|2653|x|CPAR2_101610-T|Contig005569_C_parapsilosis_CDC317|cpar	867.059	0.983187	0.136488	7.20348	5.86943e-13	6.12457e-12
MSTRG.1096.1|320|u|NA|Contig005569_C_parapsilosis_CDC317|cpar	6.5873	3.30544	1.18162	2.79737	0.00515202	0.0137303
CPAR2_101610|1587	5639.25	0.488509	0.149946	3.2579	0.00112241	0.0035347
MSTRG.1098.1|3798|x|CPAR2_101610-T|Contig005569_C_parapsilosis_CDC317|cpar	184.094	-0.606147	0.284671	-2.12929	0.0332306	0.0702223
MSTRG.1099.2|1037|u|NA|Contig005569_C_parapsilosis_CDC317|cpar	13.9264	0.0211937	0.708546	0.0299116	0.976138	0.985422
CPAR2_101620|1563	23710.1	0.509587	0.145125	3.51137	0.000445805	0.00152129
CPAR2_101630|765	1285.35	-0.665876	0.110839	-6.00761	1.88284e-09	1.38701e-08
MSTRG.1102.1|364|x|CPAR2_101630-T|Contig005569_C_parapsilosis_CDC317|cpar	4.5158	0.521665	1.09635	0.475822	0.634201	0.739522
CPAR2_101640|2502	168.87	0.955171	0.241541	3.95449	7.66985e-05	0.000302144
MSTRG.1106.1|834|x|CPAR2_101640-T|Contig005569_C_parapsilosis_CDC317|cpar	2.21625	2.64072	1.95634	1.34983	0.177071	0.280562
MSTRG.1107.1|223|u|NA|Contig005569_C_parapsilosis_CDC317|cpar	0.377096	0	5.10037	0	1	#N/A
CPAR2_101650|1224	1686.49	0.261676	0.159961	1.63588	0.101866	0.178494
CPAR2_101660|1053	1743.32	-0.313076	0.195553	-1.60098	0.109382	0.188846
MSTRG.1110.1|867|x|CPAR2_101660-T|Contig005569_C_parapsilosis_CDC317|cpar	83.3546	0.619846	0.29819	2.07869	0.0376454	0.077913
CPAR2_101670|384	59669.7	-1.6506	0.243387	-6.7818	1.18688e-11	1.09747e-10
MSTRG.1113.1|2727|u|NA|Contig005569_C_parapsilosis_CDC317|cpar	30.0353	-1.93707	0.405484	-4.77718	1.77769e-06	9.05664e-06
MSTRG.1114.1|248|u|NA|Contig005569_C_parapsilosis_CDC317|cpar	3.32562	-3.6239	1.15777	-3.13008	0.00174758	0.00522772
MSTRG.1115.1|2078|u|NA|Contig005569_C_parapsilosis_CDC317|cpar	67.0149	-3.79351	0.440004	-8.62154	6.60614e-18	1.06243e-16
CPAR2_101680|1194	3804.56	-4.76293	0.325717	-14.6229	2.00582e-48	1.69989e-46
MSTRG.1119.1|373|u|NA|Contig005569_C_parapsilosis_CDC317|cpar	4.68976	1.94645	1.13483	1.71519	0.0863096	0.155975
MSTRG.1120.1|1189|u|NA|Contig005569_C_parapsilosis_CDC317|cpar	13.4704	1.51433	0.689304	2.1969	0.0280273	0.0604993
MSTRG.1122.1|227|u|NA|Contig005569_C_parapsilosis_CDC317|cpar	0.17554	-1.61629	5.09601	-0.317168	0.751116	#N/A
CPAR2_101690|2475	1814.57	-0.591168	0.285728	-2.06899	0.038547	0.0794751
MSTRG.1124.1|408|x|CPAR2_101700-T|Contig005569_C_parapsilosis_CDC317|cpar	1.10077	-4.15066	2.35567	-1.76199	0.0780718	0.143591
CPAR2_101700|1602	1103.19	0.475516	0.143752	3.3079	0.000939998	0.00300565
MSTRG.1126.1|3560|x|CPAR2_101700-T|Contig005569_C_parapsilosis_CDC317|cpar	148.433	-0.836307	0.275118	-3.03981	0.00236725	0.00688693
MSTRG.1127.1|3418|u|NA|Contig005569_C_parapsilosis_CDC317|cpar	1133.91	-0.463981	0.155535	-2.98313	0.00285317	0.00814499
CPAR2_101710|2094	1218.17	0.557469	0.110522	5.04399	4.5593e-07	2.54059e-06
CPAR2_101720|1602	6344.78	-0.657415	0.191913	-3.42559	0.00061347	0.00204336
CPAR2_101730|2862	1648.39	-0.156635	0.149002	-1.05123	0.293153	0.415816
CPAR2_101740|1659	5065.03	1.36126	0.108746	12.5178	5.96413e-36	2.96564e-34
MSTRG.1132.1|1275|u|NA|Contig005569_C_parapsilosis_CDC317|cpar	17.7138	-0.085165	0.464745	-0.183251	0.854601	0.905713
MSTRG.1133.1|316|u|NA|Contig005569_C_parapsilosis_CDC317|cpar	0	#N/A	#N/A	#N/A	#N/A	#N/A
CPAR2_101750|543	33.8835	1.08203	0.396117	2.73159	0.00630293	0.0164115
MSTRG.1135.1|1776|u|NA|Contig005569_C_parapsilosis_CDC317|cpar	29.1259	-0.541709	0.541233	-1.00088	0.316885	0.440691
CPAR2_101760|1812	9024.19	0.318636	0.125112	2.54681	0.0108713	0.0265875
CPAR2_101770|2541	2859.1	0.492008	0.227647	2.16128	0.0306737	0.0654435
MSTRG.1140.1|581|u|NA|Contig005569_C_parapsilosis_CDC317|cpar	0.879167	0.182739	2.43453	0.0750613	0.940166	0.960971
MSTRG.1142.1|943|x|CPAR2_101780-T|Contig005569_C_parapsilosis_CDC317|cpar	30.0895	-0.341004	0.442759	-0.77018	0.441193	0.566733
CPAR2_101780|2085	34.9881	-0.527492	0.39248	-1.344	0.178949	0.283032
MSTRG.1144.1|408|x|CPAR2_101790-T|Contig005569_C_parapsilosis_CDC317|cpar	1.01365	-3.24448	1.89971	-1.70788	0.0876584	0.157856
CPAR2_101790|2541	1956.21	-0.861983	0.212158	-4.06293	4.8461e-05	0.000200297
MSTRG.1146.1|349|x|CPAR2_101790-T|Contig005569_C_parapsilosis_CDC317|cpar	0	#N/A	#N/A	#N/A	#N/A	#N/A
MSTRG.1147.1|950|x|CPAR2_101800-T|Contig005569_C_parapsilosis_CDC317|cpar	30.9249	0.685975	0.501169	1.36875	0.171077	0.272698
CPAR2_101800|2226	930.535	-1.11646	0.146321	-7.63024	2.3432e-14	2.77146e-13
MSTRG.1150.1|478|x|CPAR2_101810-T|Contig005569_C_parapsilosis_CDC317|cpar	38.2864	-0.814658	0.480589	-1.69512	0.090052	0.161158
CPAR2_101810|885	1292.33	-0.579271	0.147393	-3.93011	8.4908e-05	0.000332068
CPAR2_101820|447	667.592	-0.475555	0.225805	-2.10605	0.0352004	0.0737295
CPAR2_101830|1575	1024.91	-0.278604	0.15148	-1.83922	0.0658826	0.125018
CPAR2_101840|387	1811.44	-0.245538	0.148198	-1.65682	0.0975561	0.172181
MSTRG.1155.1|993|x|CPAR2_101850-T|Contig005569_C_parapsilosis_CDC317|cpar	41.4492	0.534311	0.410184	1.30261	0.192707	0.299401
CPAR2_101850|1458	1673.68	0.227358	0.136846	1.66142	0.0966293	0.170947
MSTRG.1158.1|2774|x|CPAR2_101860-T|Contig005569_C_parapsilosis_CDC317|cpar	78.3103	-0.661886	0.333851	-1.98258	0.0474145	0.0948096
CPAR2_101860|1731	6148.98	-2.24062	0.184109	-12.1701	4.48781e-34	2.04384e-32
MSTRG.1161.1|1426|x|CPAR2_101870-T|Contig005569_C_parapsilosis_CDC317|cpar	2.11	-0.139217	1.2597	-0.110516	0.912	0.944717
CPAR2_101870|2121	6540.65	-0.972498	0.144914	-6.71086	1.93482e-11	1.75575e-10
CPAR2_101880|825	6971.37	0.787073	0.228799	3.44003	0.00058166	0.00194806
MSTRG.1164.1|2352|x|CPAR2_101890-T|Contig005569_C_parapsilosis_CDC317|cpar	67.4976	0.372092	0.281677	1.32099	0.186505	0.292231
CPAR2_101890|1161	0.22267	-0.654517	5.09601	-0.128437	0.897803	#N/A
CPAR2_101900|2499	963.841	0.984343	0.284478	3.46017	0.000539827	0.00181732
CPAR2_101910|1623	1386.46	1.12641	0.107477	10.4804	1.0626e-25	2.82954e-24
MSTRG.1169.1|693|x|CPAR2_101910-T|Contig005569_C_parapsilosis_CDC317|cpar	38.1915	1.00759	0.451086	2.2337	0.0255028	0.0558539
CPAR2_101920|741	1654.34	-0.362874	0.140184	-2.58855	0.00963813	0.0238833
MSTRG.1171.1|244|u|NA|Contig005569_C_parapsilosis_CDC317|cpar	3.51123	-1.38583	1.29567	-1.06958	0.284808	0.406403
MSTRG.1172.1|710|x|CPAR2_101930-T|Contig005569_C_parapsilosis_CDC317|cpar	6.65137	-0.637022	0.807519	-0.788863	0.430192	0.556866
CPAR2_101930|1012	1919.02	0.16866	0.118303	1.42566	0.153966	0.250719
CPAR2_101940|7500	1895.94	0.0528223	0.229884	0.229778	0.818264	0.877782
CPAR2_101950|1407	2603.63	-0.5873	0.101743	-5.77237	7.8163e-09	5.45294e-08
CPAR2_101960|1626	1644.64	0.327393	0.148656	2.20235	0.0276404	0.0597965
MSTRG.1177.1|218|x|CPAR2_101960-T|Contig005569_C_parapsilosis_CDC317|cpar	0.774783	-1.82965	2.33125	-0.784837	0.432549	0.558657
MSTRG.1178.1|1494|u|NA|Contig005569_C_parapsilosis_CDC317|cpar	531.527	1.40078	0.225349	6.21604	5.09867e-10	4.00094e-09
CPAR2_101970|897	823.596	0.483042	0.155867	3.09906	0.00194137	0.00574567
CPAR2_101980|1104	1732.27	-0.372413	0.125855	-2.95907	0.00308572	0.00871189
CPAR2_101990|348	2033.62	-0.736691	0.193658	-3.80408	0.000142335	0.000533331
MSTRG.1183.1|293|x|CPAR2_101990-T|Contig005569_C_parapsilosis_CDC317|cpar	0.734925	-0.69036	2.59293	-0.266247	0.790049	0.856345
MSTRG.1184.1|251|x|CPAR2_102000-T|Contig005569_C_parapsilosis_CDC317|cpar	1.9879	-1.64436	1.90548	-0.862964	0.388158	0.515885
CPAR2_102000|3969	4547.54	-0.784068	0.24159	-3.24545	0.00117267	0.00366896
MSTRG.1186.1|394|x|CPAR2_102000-T|Contig005569_C_parapsilosis_CDC317|cpar	0.227327	0	5.10037	0	1	#N/A
MSTRG.1187.1|844|u|NA|Contig005569_C_parapsilosis_CDC317|cpar	3.30117	-3.17836	1.24023	-2.56271	0.0103857	0.0255799
MSTRG.1188.1|970|u|NA|Contig005569_C_parapsilosis_CDC317|cpar	18.0043	-0.686891	0.55102	-1.24658	0.212551	0.323807
MSTRG.1189.1|591|x|CPAR2_102010-T|Contig005569_C_parapsilosis_CDC317|cpar	2.91223	-5.0575	1.49438	-3.38435	0.000713458	0.00234594
CPAR2_102010|1074	20.6946	0.611905	0.564367	1.08423	0.278262	0.399319
CPAR2_102020|798	521.427	-0.440966	0.214666	-2.0542	0.0399563	0.0821374
MSTRG.1192.1|1742|x|CPAR2_102020-T|Contig005569_C_parapsilosis_CDC317|cpar	41.352	-2.67221	0.410148	-6.51522	7.25828e-11	6.24904e-10
CPAR2_102030|1149	3087.03	-0.104824	0.124018	-0.845232	0.397981	0.526072
CPAR2_102040|861	2736.66	-2.15851	0.210568	-10.2509	1.17256e-24	2.91524e-23
MSTRG.1196.1|312|x|CPAR2_102040-T|Contig005569_C_parapsilosis_CDC317|cpar	0.828517	-3.26778	2.26843	-1.44055	0.149713	0.245309
MSTRG.1198.1|931|x|CPAR2_102050-T|Contig005569_C_parapsilosis_CDC317|cpar	37.2608	-0.96665	0.445196	-2.17129	0.0299091	0.0640505
CPAR2_102050|1605	2919.16	0.0745431	0.102535	0.727004	0.467224	0.591295
CPAR2_102060|3186	1961.19	-1.59762	0.156043	-10.2383	1.3352e-24	3.26137e-23
MSTRG.1201.1|772|x|CPAR2_102060-T|Contig005569_C_parapsilosis_CDC317|cpar	12.2086	-1.75062	0.660286	-2.65131	0.00801802	0.0203129
MSTRG.1202.1|466|u|NA|Contig005569_C_parapsilosis_CDC317|cpar	116.336	-1.2326	0.264517	-4.65983	3.16464e-06	1.54677e-05
MSTRG.1204.1|2289|x|CPAR2_tG(UCC)1-T|Contig005569_C_parapsilosis_CDC317|cpar	21.0753	-1.50714	0.48349	-3.11721	0.0018257	0.00543305
CPAR2_tG(UCC)1|71	0	#N/A	#N/A	#N/A	#N/A	#N/A
MSTRG.1206.1|646|x|CPAR2_102070-T|Contig005569_C_parapsilosis_CDC317|cpar	4.0329	-2.61305	0.995153	-2.62578	0.00864502	0.0216927
CPAR2_102070|762	394.619	-1.12822	0.228944	-4.92795	8.30985e-07	4.41591e-06
CPAR2_102080|1731	2067.83	-1.43868	0.197271	-7.29292	3.03301e-13	3.24475e-12
MSTRG.1209.1|224|x|CPAR2_102090-T|Contig005569_C_parapsilosis_CDC317|cpar	7.49764	-3.83765	0.789964	-4.85801	1.18573e-06	6.19965e-06
CPAR2_102090|1758	4079.01	-0.255437	0.138971	-1.83806	0.0660541	0.12527
CPAR2_102100|1545	543.809	1.30848	0.32255	4.05669	4.97733e-05	0.000205112
MSTRG.1212.1|699|u|NA|Contig005569_C_parapsilosis_CDC317|cpar	193.9	1.96486	0.347099	5.66082	1.50655e-08	1.01122e-07
CPAR2_102110|3657	1005.76	1.13878	0.369569	3.08137	0.00206052	0.00606702
MSTRG.1214.1|224|x|CPAR2_102110-T|Contig005569_C_parapsilosis_CDC317|cpar	29.6155	-3.93662	0.490831	-8.02031	1.05477e-15	1.44379e-14
MSTRG.1215.1|368|x|CPAR2_102120-T|Contig005569_C_parapsilosis_CDC317|cpar	0.543351	-1.69567	3.63054	-0.467055	0.64046	0.745215
CPAR2_102120|201	638.204	-1.41137	0.178084	-7.92529	2.27617e-15	2.99778e-14
MSTRG.1217.1|878|x|CPAR2_102120-T|Contig005569_C_parapsilosis_CDC317|cpar	1.69592	-3.82781	1.86959	-2.04741	0.040618	0.0832519
MSTRG.1219.1|441|x|CPAR2_102130-T|Contig005569_C_parapsilosis_CDC317|cpar	8.59405	0.055586	0.632124	0.0879353	0.929928	0.955114
CPAR2_102130|508	4528.62	0.386346	0.32603	1.185	0.236017	0.351789
CPAR2_102140|777	1163.07	2.65819	0.195393	13.6043	3.77466e-42	2.48567e-40
MSTRG.1221.1|689|x|CPAR2_102140-T|Contig005569_C_parapsilosis_CDC317|cpar	155.671	1.5452	0.284392	5.43337	5.53e-08	3.46372e-07
CPAR2_102150|381	264.44	0.827727	0.209391	3.95302	7.71721e-05	0.000303887
MSTRG.1223.1|380|x|CPAR2_102160-T|Contig005569_C_parapsilosis_CDC317|cpar	53.0606	1.06555	0.343441	3.10258	0.00191842	0.00568296
CPAR2_102160|1377	7818.07	-0.60445	0.131288	-4.60402	4.1442e-06	1.99351e-05
MSTRG.1225.1|1324|u|NA|Contig005569_C_parapsilosis_CDC317|cpar	13.7611	0.10619	0.602624	0.176212	0.860127	0.909888
CPAR2_102170|591	387.697	0.848188	0.156769	5.41042	6.28754e-08	3.91305e-07
MSTRG.1228.1|688|x|CPAR2_102180-T|Contig005569_C_parapsilosis_CDC317|cpar	306.379	0.726216	0.177162	4.09917	4.14636e-05	0.00017299
CPAR2_102180|1383	1359.27	1.03858	0.120229	8.63838	5.70145e-18	9.2303e-17
CPAR2_102190|3450	2615.86	0.424026	0.166983	2.53934	0.0111062	0.0270804
CPAR2_102200|1452	86.5466	1.02841	0.271723	3.78476	0.000153859	0.000572768
MSTRG.1232.1|304|u|NA|Contig005569_C_parapsilosis_CDC317|cpar	0.138651	0.76173	5.10037	0.149348	0.881279	#N/A
CPAR2_tR(UCU)1|73	0.143639	0	5.10037	0	1	#N/A
CPAR2_tF(GAA)1|73	0.185228	0	5.10037	0	1	#N/A
CPAR2_102210|1317	892.71	0.438225	0.189213	2.31604	0.0205562	0.0462681
MSTRG.1237.1|399|x|CPAR2_102210-T|Contig005569_C_parapsilosis_CDC317|cpar	0.16009	0	5.10037	0	1	#N/A
MSTRG.1238.1|347|u|NA|Contig005569_C_parapsilosis_CDC317|cpar	18.0969	2.03972	0.699286	2.91687	0.00353567	0.00984668
MSTRG.1239.1|1053|x|CPAR2_102220-T|Contig005569_C_parapsilosis_CDC317|cpar	1.46681	0.609311	1.91702	0.317843	0.750604	0.829221
MSTRG.1240.1|564|u|NA|Contig005569_C_parapsilosis_CDC317|cpar	16.4204	1.61129	0.762124	2.11421	0.0344969	0.0725209
CPAR2_102220|2472	6831.17	0.806236	0.151746	5.31307	1.07795e-07	6.50508e-07
CPAR2_102230|1758	47.3059	0.243669	0.319108	0.763595	0.445108	0.569932
CPAR2_102240|3624	3416.22	-0.344547	0.272449	-1.26463	0.206005	0.315735
CPAR2_102250|3609	2700.92	0.0529367	0.161255	0.32828	0.7427	0.82338
MSTRG.1246.1|235|u|NA|Contig005569_C_parapsilosis_CDC317|cpar	1.39134	4.00139	2.14137	1.86861	0.0616773	0.118351
MSTRG.1247.1|357|x|CPAR2_102260-T|Contig005569_C_parapsilosis_CDC317|cpar	11.4887	-0.936787	0.549055	-1.70618	0.0879743	0.158162
CPAR2_102260|468	1558.94	-1.60654	0.189101	-8.49567	1.9679e-17	3.03949e-16
MSTRG.1249.1|303|x|CPAR2_102270-T|Contig005569_C_parapsilosis_CDC317|cpar	0.775262	1.21571	2.23221	0.544619	0.586016	0.697336
CPAR2_102270|2790	25311.7	1.32688	0.217278	6.10681	1.01639e-09	7.72079e-09
MSTRG.1251.1|1241|x|CPAR2_102270-T|Contig005569_C_parapsilosis_CDC317|cpar	15.8911	0.856563	0.649629	1.31854	0.187323	0.293182
MSTRG.1252.1|772|u|NA|Contig005569_C_parapsilosis_CDC317|cpar	20.6474	-0.0618248	0.47298	-0.130713	0.896002	0.935351
CPAR2_102280|1275	2090.72	1.13893	0.199726	5.70248	1.18075e-08	8.03602e-08
MSTRG.1254.1|1213|x|CPAR2_102290-T|Contig005569_C_parapsilosis_CDC317|cpar	16.7676	1.0185	0.50861	2.00251	0.0452297	0.091227
CPAR2_102290|1386	1196.96	-0.166194	0.14428	-1.15189	0.249367	0.366898
CPAR2_102300|1380	2733.33	0.123223	0.106734	1.15449	0.248301	0.365716
CPAR2_102310|2211	1883.39	-0.0678688	0.273869	-0.247815	0.804278	0.866652
CPAR2_102320|2262	3260.34	0.332235	0.125534	2.64657	0.00813117	0.0205728
MSTRG.1260.1|638|u|NA|Contig005569_C_parapsilosis_CDC317|cpar	63.2371	1.87096	0.356266	5.25159	1.50789e-07	8.96636e-07
MSTRG.1261.1|405|x|CPAR2_102330-T|Contig005569_C_parapsilosis_CDC317|cpar	0.611227	-0.841008	2.72328	-0.308821	0.757457	0.833956
CPAR2_102330|2583	2473.69	-0.000816296	0.141622	-0.00576391	0.995401	0.999194
MSTRG.1263.1|789|x|CPAR2_102330-T|Contig005569_C_parapsilosis_CDC317|cpar	88.4174	0.228787	0.408868	0.559564	0.575777	0.689461
MSTRG.1264.1|236|x|CPAR2_102340-T|Contig005569_C_parapsilosis_CDC317|cpar	0.375197	0.761744	3.90947	0.194846	0.845513	#N/A
CPAR2_102340|381	2232.16	0.745137	0.329483	2.26153	0.0237263	0.0524941
CPAR2_102350|3165	2859.54	-0.591514	0.277644	-2.13048	0.0331323	0.0700754
MSTRG.1268.1|599|x|CPAR2_102350-T|Contig005569_C_parapsilosis_CDC317|cpar	93.9259	-0.697554	0.441161	-1.58118	0.113837	0.195053
CPAR2_102360|444	553.14	-0.346643	0.216444	-1.60154	0.109258	0.188699
CPAR2_102370|1179	1415.52	0.126315	0.110761	1.14043	0.254107	0.372635
CPAR2_102380|483	427.002	0.148923	0.135202	1.10148	0.270687	0.390601
MSTRG.1272.1|613|u|NA|Contig005569_C_parapsilosis_CDC317|cpar	400.818	0.18868	0.169813	1.1111	0.266524	0.386104
CPAR2_102390|687	1019.2	0.163306	0.156695	1.04219	0.297324	0.42002
MSTRG.1274.1|1971|x|CPAR2_102390-T|Contig005569_C_parapsilosis_CDC317|cpar	12.6148	-3.16587	0.869782	-3.63985	0.0002728	0.000968565
CPAR2_102400|1734	145.444	-2.12139	0.213159	-9.95212	2.46865e-23	5.59522e-22
CPAR2_102410|1206	100.323	1.06756	0.291479	3.66257	0.000249695	0.000894349
MSTRG.1276.1|870|u|NA|Contig005569_C_parapsilosis_CDC317|cpar	41.3693	0.209724	0.460574	0.455355	0.648854	0.752735
MSTRG.1277.1|655|x|CPAR2_102420-T|Contig005569_C_parapsilosis_CDC317|cpar	16.6231	1.92719	0.627176	3.07281	0.00212054	0.00622494
CPAR2_102420|1194	264.445	0.352727	0.280068	1.25943	0.207874	0.318044
MSTRG.1279.1|237|u|NA|Contig005569_C_parapsilosis_CDC317|cpar	1.67561	2.70475	2.28272	1.18488	0.236066	0.351789
CPAR2_102430|1647	5245.57	1.99868	0.162889	12.2702	1.30965e-34	6.04921e-33
CPAR2_102440|265	2753.98	0.095119	0.180493	0.526996	0.598196	0.707355
CPAR2_tM(CAU)1|72	0.93075	-0.790785	2.04351	-0.386973	0.698776	0.792168
CPAR2_102450|423	2094.48	-0.322899	0.12363	-2.61181	0.00900634	0.0225066
MSTRG.1285.1|424|x|CPAR2_102460-T|Contig005569_C_parapsilosis_CDC317|cpar	4.48323	-2.1382	0.921391	-2.32062	0.0203073	0.0457819
CPAR2_102460|540	395.582	-0.833065	0.256399	-3.24909	0.00115774	0.00362807
CPAR2_102470|588	5058.55	-1.65277	0.178309	-9.26913	1.8767e-20	3.62185e-19
MSTRG.1289.1|1662|x|CPAR2_102480-T|Contig005569_C_parapsilosis_CDC317|cpar	27.3129	0.537769	0.455531	1.18053	0.237788	0.354031
CPAR2_102480|1455	443.291	-0.552281	0.16699	-3.30727	0.000942108	0.00301141
CPAR2_102490|129	12.6993	0.150856	0.544458	0.277076	0.781722	0.850582
CPAR2_102500|552	1374.5	0.475216	0.142797	3.32791	0.000874993	0.00281071
MSTRG.1296.1|1124|x|CPAR2_102510-T|Contig005569_C_parapsilosis_CDC317|cpar	11.3592	-0.273374	0.675941	-0.404435	0.685893	0.781563
CPAR2_102510|129	12.1807	0.15444	0.632526	0.244164	0.807104	0.868695
CPAR2_102520|129	8.27966	-0.762494	0.76665	-0.99458	0.319941	0.44399
CPAR2_102530|1386	4009.89	0.251621	0.139326	1.80599	0.0709197	0.132767
CPAR2_102540|1587	4803.3	0.0159284	0.150477	0.105852	0.9157	0.947389
MSTRG.1302.1|228|x|CPAR2_102540-T|Contig005569_C_parapsilosis_CDC317|cpar	0.347766	0	4.68176	0	1	#N/A
MSTRG.1303.1|571|u|NA|Contig005569_C_parapsilosis_CDC317|cpar	0.233725	-1.61632	5.09601	-0.317173	0.751112	#N/A
MSTRG.1304.1|289|x|CPAR2_102550-T|Contig005569_C_parapsilosis_CDC317|cpar	1.34159	1.23123	2.04299	0.602663	0.546733	0.663734
CPAR2_102550|2163	3392.26	-0.830811	0.138793	-5.98595	2.1513e-09	1.57762e-08
MSTRG.1306.1|674|x|CPAR2_102550-T|Contig005569_C_parapsilosis_CDC317|cpar	13.8535	-1.54623	0.510135	-3.03102	0.00243729	0.00706749
MSTRG.1308.1|221|x|CPAR2_102560-T|Contig005569_C_parapsilosis_CDC317|cpar	0.123878	0	5.10037	0	1	#N/A
CPAR2_102560|2163	161.762	0.652277	0.232007	2.81145	0.00493185	0.0132158
MSTRG.1310.1|767|u|NA|Contig005569_C_parapsilosis_CDC317|cpar	0.308053	0.761727	4.07937	0.186727	0.851875	#N/A
CPAR2_102570|2160	296.573	0.308984	0.217895	1.41804	0.156178	0.253789
CPAR2_102580|1218	92.5465	0.951823	0.249931	3.80834	0.000139901	0.000524819
MSTRG.1314.1|783|x|CPAR2_102580-T|Contig005569_C_parapsilosis_CDC317|cpar	17.2403	0.523351	0.472773	1.10698	0.268302	0.388193
MSTRG.1315.1|1699|u|NA|Contig005569_C_parapsilosis_CDC317|cpar	13.9258	1.41319	0.679632	2.07934	0.0375861	0.0778068
MSTRG.1316.1|599|x|CPAR2_102590-T|Contig005569_C_parapsilosis_CDC317|cpar	0.60249	-1.7685	3.1679	-0.558258	0.576668	0.690189
CPAR2_102590|1836	35.7601	0.388936	0.401475	0.968769	0.332661	0.458314
MSTRG.1318.1|614|x|CPAR2_102590-T|Contig005569_C_parapsilosis_CDC317|cpar	1.54642	0.221465	2.07908	0.10652	0.91517	0.947191
CPAR2_102600|1722	24.7491	-5.29277	0.616228	-8.58898	8.77456e-18	1.39733e-16
CPAR2_102610|1794	8683.36	0.39069	0.171709	2.2753	0.022888	0.0509175
MSTRG.1323.1|1340|x|CPAR2_102610-T|Contig005569_C_parapsilosis_CDC317|cpar	2.18429	0.553103	1.23707	0.447108	0.654797	0.756747
MSTRG.1324.1|1313|u|NA|Contig005569_C_parapsilosis_CDC317|cpar	4.78188	0.713852	0.898497	0.794496	0.426907	0.55357
MSTRG.1325.1|279|u|NA|Contig005569_C_parapsilosis_CDC317|cpar	0.0463799	0	5.10037	0	1	#N/A
CPAR2_102620|1152	1.77445	-2.90184	1.93354	-1.50079	0.133409	0.223057
MSTRG.1327.1|496|x|CPAR2_102620-T|Contig005569_C_parapsilosis_CDC317|cpar	4.22279	2.93564	1.63505	1.79544	0.0725836	0.135258
CPAR2_102630|1851	2605.96	1.87819	0.212457	8.84032	9.54413e-19	1.63188e-17
MSTRG.1330.1|983|x|CPAR2_102630-T|Contig005569_C_parapsilosis_CDC317|cpar	26.2188	-3.68053	1.16997	-3.14582	0.00165623	0.00498643
CPAR2_102640|285	2354.9	-2.21364	0.238058	-9.29877	1.42079e-20	2.76387e-19
MSTRG.1332.1|663|x|CPAR2_102650-T|Contig005569_C_parapsilosis_CDC317|cpar	22.8522	-1.67319	0.418165	-4.00127	6.30037e-05	0.000252377
CPAR2_102650|2109	1150.61	-0.727891	0.227989	-3.19265	0.00140973	0.00432458
CPAR2_102660|237	1154.58	0.587092	0.293312	2.0016	0.0453283	0.0913691
CPAR2_102670|660	675.614	0.1054	0.147832	0.712971	0.475864	0.599339
MSTRG.1336.1|279|x|CPAR2_102670-T|Contig005569_C_parapsilosis_CDC317|cpar	1.81024	-0.775073	1.36125	-0.569384	0.569095	0.683042
CPAR2_102680|1395	633.793	-0.314401	0.169345	-1.85657	0.0633725	0.120985
CPAR2_102690|2817	2877.36	0.301107	0.157664	1.9098	0.0561587	0.109588
MSTRG.1339.1|395|u|NA|Contig005569_C_parapsilosis_CDC317|cpar	1.44074	-0.361242	1.50423	-0.240151	0.810213	0.871272
CPAR2_102700|4539	2390.47	0.118056	0.154754	0.762863	0.445545	0.570286
MSTRG.1343.1|628|u|NA|Contig005569_C_parapsilosis_CDC317|cpar	2.33132	1.52172	1.47849	1.02923	0.30337	0.426638
MSTRG.1344.1|615|u|NA|Contig005569_C_parapsilosis_CDC317|cpar	0.825008	-1.62582	2.30554	-0.705182	0.480697	0.603714
CPAR2_102710|552	13102.7	-0.27295	0.171397	-1.5925	0.111273	0.191398
CPAR2_102720|1095	2578.25	0.103502	0.111556	0.92781	0.353506	0.481336
MSTRG.1347.1|475|x|CPAR2_102720-T|Contig005569_C_parapsilosis_CDC317|cpar	22.6641	1.76417	0.631738	2.79257	0.00522918	0.0139169
MSTRG.1348.1|249|x|CPAR2_102730-T|Contig005569_C_parapsilosis_CDC317|cpar	7.39457	0.199782	0.888719	0.224798	0.822137	0.880643
CPAR2_102730|981	1297.99	-1.28051	0.181686	-7.04794	1.81582e-12	1.80766e-11
MSTRG.1350.1|316|x|CPAR2_102730-T|Contig005569_C_parapsilosis_CDC317|cpar	2.68768	0.409063	1.19683	0.341789	0.73251	0.817504
CPAR2_102740|2541	1541.76	0.2477	0.134299	1.8444	0.0651253	0.123774
CPAR2_102750|1944	902.847	0.0300654	0.142469	0.211031	0.832863	0.888569
CPAR2_102760|1956	4921.34	-1.34006	0.220919	-6.06587	1.31243e-09	9.83918e-09
MSTRG.1354.1|417|x|CPAR2_102760-T|Contig005569_C_parapsilosis_CDC317|cpar	2.7926	0.451119	1.39223	0.324025	0.745919	0.825449
CPAR2_102770|582	790.013	-0.225715	0.191498	-1.17869	0.238524	0.354908
MSTRG.1356.1|598|x|CPAR2_102770-T|Contig005569_C_parapsilosis_CDC317|cpar	3.35763	-3.17729	1.14249	-2.78102	0.00541892	0.0143474
MSTRG.1358.1|226|x|CPAR2_102780-T|Contig005569_C_parapsilosis_CDC317|cpar	1.30139	-2.1112	1.83064	-1.15326	0.248805	0.366347
CPAR2_102780|1707	11034.1	-0.976033	0.125842	-7.756	8.76499e-15	1.07858e-13
CPAR2_102790|1440	58.6982	-0.218109	0.342508	-0.6368	0.524255	0.643176
MSTRG.1363.1|257|x|CPAR2_102800-T|Contig005569_C_parapsilosis_CDC317|cpar	0.469541	0.761751	2.8996	0.262709	0.792775	#N/A
CPAR2_102800|3006	25335.3	-0.419832	0.136268	-3.08092	0.0020636	0.00607425
MSTRG.1365.1|337|x|CPAR2_102800-T|Contig005569_C_parapsilosis_CDC317|cpar	1.32578	0.811665	2.03643	0.398573	0.690208	0.78492
MSTRG.1367.1|208|u|NA|Contig005569_C_parapsilosis_CDC317|cpar	0.273736	-1.61634	5.07417	-0.318543	0.750073	#N/A
MSTRG.1368.1|603|x|CPAR2_102810-T|Contig005569_C_parapsilosis_CDC317|cpar	4.77676	-1.77554	0.997922	-1.77924	0.0752011	0.139191
CPAR2_102810|537	3027.84	-0.854151	0.136293	-6.267	3.68068e-10	2.93071e-09
MSTRG.1370.1|512|u|NA|Contig005569_C_parapsilosis_CDC317|cpar	6.42388	2.01435	1.07518	1.87349	0.0610009	0.117284
MSTRG.1372.1|373|x|CPAR2_102820-T|Contig005569_C_parapsilosis_CDC317|cpar	0.329697	0.761725	4.77384	0.159562	0.873226	#N/A
CPAR2_102820|3888	3889.3	-0.0973812	0.192851	-0.504956	0.61359	0.720835
MSTRG.1373.1|1154|x|CPAR2_102830-T|Contig005569_C_parapsilosis_CDC317|cpar	10.9046	-3.72604	0.89235	-4.17554	2.97286e-05	0.000127188
CPAR2_102830|1154	1691.8	-7.66624	0.544622	-14.0763	5.31514e-45	3.83714e-43
CPAR2_102840|576	34312.6	-0.574116	0.200333	-2.86581	0.0041594	0.0113581
MSTRG.1375.1|221|x|CPAR2_102840-T|Contig005569_C_parapsilosis_CDC317|cpar	0.883982	2.64334	2.19717	1.20307	0.22895	0.344078
CPAR2_102850|941	1132.23	-0.160438	0.117838	-1.36151	0.173352	0.275609
CPAR2_102860|473	1736.77	0.496726	0.180198	2.75656	0.00584127	0.0153448
CPAR2_102870|723	865.143	0.130014	0.157547	0.825239	0.409236	0.537015
CPAR2_102880|2259	2806.25	0.0573934	0.180851	0.317353	0.750976	0.829506
MSTRG.1380.1|539|u|NA|Contig005569_C_parapsilosis_CDC317|cpar	3.77131	-0.177728	1.07915	-0.164693	0.869186	0.916189
CPAR2_102890|267	8953.95	-1.94423	0.493041	-3.94333	8.03575e-05	0.00031541
CPAR2_102900|1340	1121.27	-0.433358	0.175297	-2.47214	0.0134307	0.0320195
CPAR2_102910|2172	898.876	-0.559785	0.129777	-4.31343	1.6074e-05	7.15655e-05
CPAR2_102920|1665	776.54	1.004	0.168726	5.95047	2.67375e-09	1.9461e-08
MSTRG.1384.1|252|x|CPAR2_102930-T|Contig005569_C_parapsilosis_CDC317|cpar	3.41517	3.99445	1.72112	2.32085	0.0202949	0.0457645
CPAR2_102930|1047	976.854	-0.105085	0.172659	-0.608628	0.542771	0.66026
MSTRG.1385.1|365|x|CPAR2_102930-T|Contig005569_C_parapsilosis_CDC317|cpar	1.91687	0.52603	1.58382	0.332127	0.739793	0.821656
CPAR2_102940|696	975.502	0.138246	0.118884	1.16286	0.244884	0.361667
CPAR2_102950|1437	1117.9	0.30673	0.11652	2.63242	0.00847789	0.0213062
CPAR2_102960|1599	1135.18	0.476782	0.155173	3.07259	0.00212211	0.00622768
MSTRG.1388.1|379|u|NA|Contig005569_C_parapsilosis_CDC317|cpar	22.2256	1.67686	0.509558	3.29081	0.000999009	0.00317558
CPAR2_102970|2184	2982.65	0.879598	0.22072	3.98514	6.7441e-05	0.000269122
CPAR2_102980|600	952.442	-0.338759	0.149018	-2.27327	0.0230096	0.0511407
CPAR2_102990|3156	1791.89	0.0560788	0.139321	0.402517	0.687304	0.782622
CPAR2_103000|876	4092.19	-0.045646	0.132784	-0.343761	0.731026	0.816665
MSTRG.1393.1|436|x|CPAR2_103010-T|Contig005569_C_parapsilosis_CDC317|cpar	2.52638	-1.10673	1.14287	-0.968382	0.332854	0.458515
CPAR2_103010|1662	2755.82	-1.05986	0.271235	-3.90753	9.32458e-05	0.000362495
CPAR2_103020|2856	1557.97	-0.542511	0.125898	-4.30913	1.63897e-05	7.29045e-05
CPAR2_103030|288	2201	-2.28594	0.261382	-8.7456	2.21839e-18	3.6707e-17
MSTRG.1397.1|307|x|CPAR2_103030-T|Contig005569_C_parapsilosis_CDC317|cpar	0.827121	-1.67351	2.65135	-0.631191	0.527916	0.646041
MSTRG.1398.1|1415|x|CPAR2_103050-T|Contig005569_C_parapsilosis_CDC317|cpar	24.3727	-2.0717	0.40328	-5.13713	2.78961e-07	1.59739e-06
CPAR2_103040|192	859.227	-2.43186	0.271529	-8.95617	3.36137e-19	5.94553e-18
CPAR2_103050|543	452.332	0.818055	0.233689	3.50062	0.000464175	0.00158011
CPAR2_103060|1791	1475.32	0.351065	0.135027	2.59995	0.00932363	0.0231866
CPAR2_103070|1062	1054.2	-0.371802	0.155232	-2.39515	0.0166138	0.0385488
CPAR2_103080|735	42.208	-2.38735	0.396264	-6.02465	1.69479e-09	1.25516e-08
CPAR2_103090|1689	1714.52	-1.17178	0.224207	-5.22633	1.7291e-07	1.01947e-06
MSTRG.1405.1|499|x|CPAR2_103090-T|Contig005569_C_parapsilosis_CDC317|cpar	14.2644	-0.86712	0.599783	-1.44572	0.148255	0.243125
MSTRG.1406.1|204|x|CPAR2_103100-T|Contig005569_C_parapsilosis_CDC317|cpar	0.360465	0.229918	3.38223	0.0679783	0.945803	#N/A
CPAR2_103100|234	2.67789	-1.5795	1.20423	-1.31162	0.189647	0.296012
MSTRG.1408.1|201|x|CPAR2_103110-T|Contig005569_C_parapsilosis_CDC317|cpar	0.21427	0	5.10037	0	1	#N/A
CPAR2_103110|438	33.0297	0.671487	0.464277	1.44631	0.148091	0.242938
MSTRG.1410.1|2114|x|CPAR2_103110-T|Contig005569_C_parapsilosis_CDC317|cpar	42.954	-0.34307	0.39542	-0.867608	0.385609	0.51411
CPAR2_103120|2793	971.364	0.00394913	0.170514	0.0231602	0.981522	0.989322
CPAR2_103130|1815	733.732	2.64679	0.256546	10.317	5.90336e-25	1.48667e-23
CPAR2_103140|1647	1180.72	0.18313	0.116796	1.56795	0.116892	0.199446
CPAR2_103150|1647	194.321	-1.01405	0.203966	-4.97168	6.63761e-07	3.58991e-06
MSTRG.1416.1|382|x|CPAR2_103160-T|Contig005569_C_parapsilosis_CDC317|cpar	1.44001	0.761757	2.19786	0.346589	0.7289	0.815224
CPAR2_103160|4965	2325.26	0.165624	0.187347	0.88405	0.376669	0.505093
CPAR2_103170|785	13332.2	-0.593408	0.11496	-5.16188	2.44482e-07	1.40906e-06
MSTRG.1419.1|259|x|CPAR2_103170-T|Contig005569_C_parapsilosis_CDC317|cpar	0.74995	-0.223668	2.0801	-0.107527	0.914371	0.946617
MSTRG.1420.1|337|x|CPAR2_103180-T|Contig005569_C_parapsilosis_CDC317|cpar	3.9681	-2.08311	1.08021	-1.92843	0.0538018	0.105738
CPAR2_103180|506	7450.07	-3.49193	0.212521	-16.431	1.14748e-60	1.39792e-58
MSTRG.1421.1|233|x|CPAR2_103180-T|Contig005569_C_parapsilosis_CDC317|cpar	7.76663	-1.94377	0.789352	-2.46249	0.0137976	0.0327899
CPAR2_103190|1485	763.168	-0.451381	0.119182	-3.78733	0.000152276	0.000567528
MSTRG.1423.1|250|x|CPAR2_103200-T|Contig005569_C_parapsilosis_CDC317|cpar	42.8306	0.202626	0.351401	0.576624	0.564193	0.678424
MSTRG.1424.1|571|u|NA|Contig005569_C_parapsilosis_CDC317|cpar	2.96938	3.45848	1.75568	1.96988	0.0488527	0.0971392
MSTRG.1425.1|624|u|NA|Contig005569_C_parapsilosis_CDC317|cpar	7.69532	0.111681	0.801948	0.139262	0.889243	0.930468
MSTRG.1426.1|214|u|NA|Contig005569_C_parapsilosis_CDC317|cpar	0.710695	0	2.68417	0	1	1
MSTRG.1427.1|630|u|NA|Contig005569_C_parapsilosis_CDC317|cpar	0.154772	0	5.10037	0	1	#N/A
CPAR2_103210|2691	1913.64	0.810442	0.158898	5.10039	3.38956e-07	1.9195e-06
CPAR2_103220|348	611.952	0.333804	0.187258	1.78259	0.0746536	0.138401
CPAR2_103230|906	3865.29	0.252589	0.166357	1.51836	0.128925	0.216563
CPAR2_103240|921	1826.59	-0.591546	0.175201	-3.37639	0.000734438	0.002406
CPAR2_103250|1389	1490.3	-0.0388968	0.112432	-0.345959	0.729374	0.815473
MSTRG.1433.1|603|x|CPAR2_103260-T|Contig005569_C_parapsilosis_CDC317|cpar	29.0676	-0.127848	0.571197	-0.223825	0.822893	0.881064
CPAR2_103260|2691	2163.77	-1.62905	0.150247	-10.8425	2.16529e-27	6.4535e-26
MSTRG.1435.1|314|x|CPAR2_103260-T|Contig005569_C_parapsilosis_CDC317|cpar	6.41504	-0.904085	0.830336	-1.08882	0.276234	0.396959
MSTRG.1436.1|778|u|NA|Contig005569_C_parapsilosis_CDC317|cpar	3.65483	-2.12111	1.10116	-1.92625	0.0540728	0.106206
MSTRG.1437.1|1263|x|CPAR2_103270-T|Contig005569_C_parapsilosis_CDC317|cpar	50.2872	0.852953	0.455183	1.87387	0.0609485	0.117207
CPAR2_103270|654	1078.82	-0.404932	0.171772	-2.35738	0.0184042	0.0419759
MSTRG.1439.1|254|x|CPAR2_103270-T|Contig005569_C_parapsilosis_CDC317|cpar	7.59883	1.79367	0.88146	2.03488	0.0418626	0.0853006
CPAR2_103280|405	3529.17	0.32901	0.304652	1.07995	0.280163	0.401421
CPAR2_103290|2106	2725.71	0.516618	0.109068	4.73664	2.17286e-06	1.09094e-05
MSTRG.1442.1|725|x|CPAR2_103290-T|Contig005569_C_parapsilosis_CDC317|cpar	14.1534	-0.0316369	0.721154	-0.0438699	0.965008	0.977822
MSTRG.1443.1|1712|u|NA|Contig005569_C_parapsilosis_CDC317|cpar	0.638433	0.169339	3.15636	0.05365	0.957214	0.972388
CPAR2_103300|237	5061.84	5.24915	0.315147	16.6562	2.72805e-62	3.45294e-60
MSTRG.1445.1|854|x|CPAR2_103300-T|Contig005569_C_parapsilosis_CDC317|cpar	1.09427	-0.200014	1.88033	-0.106372	0.915287	0.947191
CPAR2_103310|2022	0.0780898	0.761752	5.10037	0.149352	0.881276	#N/A
CPAR2_103320|330	51.2609	-0.741297	0.34495	-2.149	0.0316346	0.0672434
CPAR2_103330|1473	226.816	-1.26378	0.147831	-8.54884	1.24337e-17	1.94197e-16
MSTRG.1449.1|1882|x|CPAR2_103330-T|Contig005569_C_parapsilosis_CDC317|cpar	6.83241	-2.28441	0.850588	-2.68568	0.00723818	0.018564
CPAR2_103340|2022	0.118336	0.761737	5.10037	0.149349	0.881278	#N/A
MSTRG.1452.1|1810|u|NA|Contig005569_C_parapsilosis_CDC317|cpar	343.981	4.17381	0.286263	14.5803	3.74783e-48	3.12191e-46
MSTRG.1453.1|1414|u|NA|Contig005569_C_parapsilosis_CDC317|cpar	20.0592	1.85771	0.590284	3.14715	0.00164868	0.00496693
CPAR2_103350|2298	2861.14	1.96738	0.118692	16.5755	1.04819e-61	1.3097e-59
CPAR2_103360|1272	1894.1	-0.806988	0.211749	-3.81106	0.000138373	0.000519886
CPAR2_103370|1836	578.19	0.860926	0.263002	3.27346	0.00106238	0.0033595
CPAR2_103380|1518	1392.23	0.505591	0.138834	3.64171	0.000270836	0.000962993
MSTRG.1458.1|479|u|NA|Contig005569_C_parapsilosis_CDC317|cpar	3.76461	0.627246	1.11036	0.564906	0.572138	0.68603
CPAR2_103390|1557	585.054	0.11715	0.148735	0.787646	0.430904	0.557271
MSTRG.1460.1|572|x|CPAR2_103390-T|Contig005569_C_parapsilosis_CDC317|cpar	13.1238	-2.02493	0.675923	-2.99579	0.00273731	0.0078603
CPAR2_103400|3159	14692.9	-0.155363	0.186791	-0.831747	0.405552	0.533474
MSTRG.1463.1|222|x|CPAR2_103410-T|Contig005569_C_parapsilosis_CDC317|cpar	2.04232	-0.668395	2.2355	-0.298991	0.764947	0.839546
CPAR2_103410|752	3993.79	0.596815	0.160029	3.72941	0.000191927	0.000702939
MSTRG.1465.1|245|x|CPAR2_103410-T|Contig005569_C_parapsilosis_CDC317|cpar	2.7099	0.451235	1.13914	0.396119	0.692017	0.786492
CPAR2_103420|516	1506.19	-1.49169	0.189732	-7.86206	3.77852e-15	4.85824e-14
CPAR2_103430|531	823.944	0.704025	0.218825	3.21729	0.00129407	0.00400381
CPAR2_103440|1029	296.947	0.968078	0.168958	5.72968	1.00617e-08	6.91198e-08
CPAR2_103450|975	7716.85	-1.98902	0.240733	-8.26236	1.42818e-16	2.06948e-15
MSTRG.1473.1|495|x|CPAR2_103460-T|Contig005569_C_parapsilosis_CDC317|cpar	0.972394	-3.66348	2.10697	-1.73874	0.0820808	0.149721
CPAR2_103460|4362	2437.24	-0.170861	0.130695	-1.30732	0.191104	0.297905
CPAR2_103470|840	559.611	0.505174	0.252397	2.0015	0.0453383	0.0913703
MSTRG.1476.1|313|x|CPAR2_103480-T|Contig005569_C_parapsilosis_CDC317|cpar	0.0889326	0	5.10037	0	1	#N/A
CPAR2_103480|1707	1436.2	1.51901	0.208296	7.29254	3.04162e-13	3.2504e-12
CPAR2_103490|1413	2127.72	1.22934	0.115264	10.6655	1.47646e-26	4.13494e-25
MSTRG.1479.1|342|x|CPAR2_103490-T|Contig005569_C_parapsilosis_CDC317|cpar	99.6472	0.210978	0.230096	0.916911	0.359189	0.486946
MSTRG.1480.1|354|x|CPAR2_103500-T|Contig005569_C_parapsilosis_CDC317|cpar	0.31469	-1.76327	4.73919	-0.372062	0.709847	#N/A
CPAR2_103500|492	429.97	0.504934	0.16216	3.1138	0.00184693	0.00549122
CPAR2_103510|2964	947.72	-0.110968	0.178905	-0.620266	0.535083	0.653008
MSTRG.1484.1|609|u|NA|Contig005569_C_parapsilosis_CDC317|cpar	22.4253	0.690261	0.573331	1.20395	0.228609	0.343778
MSTRG.1485.1|318|x|CPAR2_103520-T|Contig005569_C_parapsilosis_CDC317|cpar	3.51813	-2.30304	0.986136	-2.33541	0.0195218	0.0441949
CPAR2_103520|990	2556.5	0.461009	0.189142	2.43738	0.0147942	0.0347935
CPAR2_103530|1488	1009.43	0.430438	0.151301	2.8449	0.00444249	0.0120402
CPAR2_103540|2283	1591.81	-0.520123	0.129496	-4.01653	5.9061e-05	0.000238842
CPAR2_103550|3009	972.506	-0.155319	0.152072	-1.02136	0.307086	0.430382
CPAR2_tK(CUU)1|84	0.0889326	0	5.10037	0	1	#N/A
CPAR2_103560|3885	1292.14	0.642726	0.32924	1.95215	0.0509202	0.100806
CPAR2_103570|1521	1156.44	0.0679165	0.151656	0.447832	0.654275	0.756413
CPAR2_103580|864	2969.23	-1.10107	0.122788	-8.96722	3.04103e-19	5.41826e-18
CPAR2_103590|309	337.542	0.524419	0.188111	2.78782	0.00530639	0.0140801
CPAR2_103600|1002	26.0311	-0.794821	0.378263	-2.10124	0.0356201	0.0744006
CPAR2_103610|1413	1175.15	0.23507	0.196699	1.19508	0.232056	0.347407
MSTRG.1499.1|307|u|NA|Contig005569_C_parapsilosis_CDC317|cpar	0.676509	-2.34151	2.8655	-0.817139	0.413849	0.540884
CPAR2_tL(CAA)1|116	1.04626	-1.62649	2.285	-0.71181	0.476582	0.59979
CPAR2_103620|567	1536.1	-0.869861	0.150988	-5.76112	8.35564e-09	5.81672e-08
MSTRG.1502.1|292|x|CPAR2_103620-T|Contig005569_C_parapsilosis_CDC317|cpar	0.171859	-1.61629	5.09601	-0.317168	0.751116	#N/A
MSTRG.1503.1|259|x|CPAR2_103630-T|Contig005569_C_parapsilosis_CDC317|cpar	3.05081	-1.76048	1.25097	-1.4073	0.15934	0.257918
CPAR2_103630|3903	3975.43	0.597283	0.149006	4.00845	6.11192e-05	0.000245738
CPAR2_103640|2031	3493.63	-0.0326888	0.164653	-0.198531	0.84263	0.895851
CPAR2_103650|1680	889.23	0.732977	0.136788	5.35847	8.39287e-08	5.14446e-07
CPAR2_103660|819	408.376	0.303404	0.143069	2.12069	0.0339482	0.0715063
MSTRG.1508.1|485|x|CPAR2_103660-T|Contig005569_C_parapsilosis_CDC317|cpar	0.431592	0.76169	4.57031	0.16666	0.867637	#N/A
CPAR2_103670|1053	895.055	-0.855105	0.127902	-6.68562	2.29954e-11	2.0732e-10
MSTRG.1511.1|207|x|CPAR2_103690-T|Contig005569_C_parapsilosis_CDC317|cpar	3.57963	0.350343	1.09501	0.319946	0.749009	0.82821
CPAR2_103690|1743	2708.19	0.0807139	0.265096	0.30447	0.760769	0.836658
MSTRG.1513.1|245|x|CPAR2_103690-T|Contig005569_C_parapsilosis_CDC317|cpar	0.489633	-1.47737	3.44118	-0.429322	0.667689	#N/A
MSTRG.1514.1|368|u|NA|Contig005569_C_parapsilosis_CDC317|cpar	0.366724	0.761734	4.60285	0.165492	0.868557	#N/A
MSTRG.1515.1|321|u|NA|Contig005569_C_parapsilosis_CDC317|cpar	0	#N/A	#N/A	#N/A	#N/A	#N/A
MSTRG.1516.1|302|x|CPAR2_103700-T|Contig005569_C_parapsilosis_CDC317|cpar	0.558239	-1.62166	3.03931	-0.533561	0.593645	0.703938
CPAR2_103700|1212	2600.52	0.632278	0.131847	4.79555	1.62225e-06	8.30818e-06
MSTRG.1518.1|374|x|CPAR2_103700-T|Contig005569_C_parapsilosis_CDC317|cpar	1.07639	-3.64428	2.2818	-1.59711	0.110241	0.190027
CPAR2_103710|1164	2023.34	-0.81754	0.125051	-6.53765	6.24913e-11	5.40888e-10
MSTRG.1521.1|216|u|NA|Contig005569_C_parapsilosis_CDC317|cpar	0.214218	1.67935	5.06481	0.331573	0.740212	#N/A
MSTRG.1522.1|550|u|NA|Contig005569_C_parapsilosis_CDC317|cpar	6.40195	4.24718	1.62443	2.61457	0.00893407	0.0223489
CPAR2_103720|1158	953.707	0.626151	0.361867	1.73033	0.0835708	0.152054
MSTRG.1524.1|1607|x|CPAR2_103720-T|Contig005569_C_parapsilosis_CDC317|cpar	37.5461	0.166606	0.348857	0.477576	0.632952	0.73833
MSTRG.1525.1|1497|x|CPAR2_103730-T|Contig005569_C_parapsilosis_CDC317|cpar	6198.51	0.95582	0.0955521	10.0031	1.47652e-23	3.38087e-22
CPAR2_103730|783	418.337	0.84426	0.148521	5.68445	1.31236e-08	8.87596e-08
CPAR2_103740|1734	2397.96	0.14551	0.114252	1.27359	0.20281	0.311936
MSTRG.1528.1|1209|x|CPAR2_103740-T|Contig005569_C_parapsilosis_CDC317|cpar	451.403	-2.73665	0.194042	-14.1034	3.62079e-45	2.67335e-43
CPAR2_103750|2121	22610.5	-1.77709	0.187722	-9.4666	2.89114e-21	5.90715e-20
MSTRG.1531.1|258|x|CPAR2_103750-T|Contig005569_C_parapsilosis_CDC317|cpar	5.26075	-1.78772	0.780553	-2.29032	0.0220026	0.0492189
CPAR2_103760|2685	1981.41	-0.0409486	0.167262	-0.244818	0.806598	0.868534
MSTRG.1533.1|522|x|CPAR2_103760-T|Contig005569_C_parapsilosis_CDC317|cpar	24.0765	-2.1677	0.448676	-4.83132	1.35629e-06	7.03855e-06
CPAR2_103770|1023	3731.15	0.267606	0.117363	2.28014	0.0225991	0.0504238
CPAR2_103780|564	1979.21	-1.56326	0.172435	-9.06579	1.23702e-19	2.28333e-18
CPAR2_103790|444	3803.39	-2.04371	0.145865	-14.0109	1.33697e-44	9.58093e-43
MSTRG.1537.1|348|x|CPAR2_103790-T|Contig005569_C_parapsilosis_CDC317|cpar	6.19648	-1.06137	1.08308	-0.979963	0.327105	0.452514
CPAR2_103800|354	5942.64	-2.39181	0.323578	-7.39177	1.44888e-13	1.58839e-12
CPAR2_103810|2559	1470.65	-0.019099	0.119531	-0.159783	0.873052	0.918774
CPAR2_103820|729	1122.59	-0.051678	0.114948	-0.449578	0.653015	0.755584
CPAR2_103830|2127	1769.8	0.109359	0.19585	0.558383	0.576583	0.690171
MSTRG.1542.1|1371|x|CPAR2_103830-T|Contig005569_C_parapsilosis_CDC317|cpar	76.4991	-0.316811	0.264432	-1.19808	0.230885	0.346025
MSTRG.1543.1|1100|u|NA|Contig005569_C_parapsilosis_CDC317|cpar	11.9172	-0.260867	0.635193	-0.410689	0.681301	0.778698
CPAR2_103840|1050	449.294	0.330904	0.175922	1.88097	0.0599763	0.115542
CPAR2_103850|675	3229.62	1.39494	0.134768	10.3507	4.15441e-25	1.0627e-23
MSTRG.1546.1|730|x|CPAR2_103850-T|Contig005569_C_parapsilosis_CDC317|cpar	39.3789	0.195007	0.440189	0.443007	0.657761	0.758913
MSTRG.1547.1|289|x|CPAR2_103860-T|Contig005569_C_parapsilosis_CDC317|cpar	0.161224	1.7206	5.06196	0.339908	0.733926	#N/A
CPAR2_103860|5865	1895.83	-0.567761	0.211774	-2.68098	0.00734061	0.0187921
MSTRG.1549.1|577|x|CPAR2_103860-T|Contig005569_C_parapsilosis_CDC317|cpar	6.7502	-0.630337	0.854881	-0.737339	0.460916	0.585212
CPAR2_103870|1149	1532.03	-1.87616	0.192281	-9.75739	1.71516e-22	3.73123e-21
CPAR2_103880|738	559.505	0.111872	0.174469	0.641212	0.521385	0.640501
CPAR2_103890|684	843.393	0.32601	0.147397	2.21179	0.0269813	0.0586441
CPAR2_103900|1011	1512.71	-0.0437591	0.242672	-0.180322	0.8569	0.907558
MSTRG.1554.1|302|x|CPAR2_103900-T|Contig005569_C_parapsilosis_CDC317|cpar	0	#N/A	#N/A	#N/A	#N/A	#N/A
MSTRG.1555.1|211|x|CPAR2_103910-T|Contig005569_C_parapsilosis_CDC317|cpar	0.152981	-1.71152	5.0897	-0.336271	0.736666	#N/A
CPAR2_103910|1476	4844.18	-3.06161	0.349733	-8.75412	2.05701e-18	3.41526e-17
MSTRG.1557.1|451|x|CPAR2_103920-T|Contig005569_C_parapsilosis_CDC317|cpar	106.32	-1.07761	0.362594	-2.97194	0.00295921	0.00840096
CPAR2_103920|1733	406.179	1.89109	0.218912	8.63856	5.69273e-18	9.2303e-17
MSTRG.1559.1|238|x|CPAR2_103920-T|Contig005569_C_parapsilosis_CDC317|cpar	17.8228	-0.919633	0.486159	-1.89163	0.0585405	0.113291
CPAR2_103930|1227	1123.22	0.0561081	0.115755	0.484716	0.627878	0.733641
MSTRG.1561.1|236|x|CPAR2_103930-T|Contig005569_C_parapsilosis_CDC317|cpar	17.9755	-1.62855	0.63335	-2.57133	0.0101309	0.0250153
CPAR2_103940|288	8264.88	-2.10295	0.297709	-7.06377	1.62046e-12	1.62982e-11
CPAR2_103950|1053	6145.43	-0.275114	0.0993388	-2.76945	0.00561504	0.0148184
MSTRG.1564.1|376|x|CPAR2_103960-T|Contig005569_C_parapsilosis_CDC317|cpar	1.5553	-3.86035	1.77171	-2.17888	0.0293402	0.0629846
CPAR2_103960|1260	3125.05	-1.28768	0.310105	-4.15242	3.28976e-05	0.000139948
MSTRG.1567.1|369|x|CPAR2_103970-T|Contig005569_C_parapsilosis_CDC317|cpar	3.05156	0.532264	1.34378	0.396094	0.692036	0.786492
CPAR2_103970|561	45454.1	-0.658914	0.1736	-3.79558	0.000147298	0.000550447
MSTRG.1568.1|295|u|NA|Contig005569_C_parapsilosis_CDC317|cpar	10.5117	-1.10801	0.608466	-1.82099	0.0686087	0.12916
MSTRG.1569.1|460|u|NA|Contig005569_C_parapsilosis_CDC317|cpar	0.873457	0.761763	2.68717	0.283482	0.776807	0.84779
MSTRG.1570.1|722|u|NA|Contig005569_C_parapsilosis_CDC317|cpar	23.3328	1.6389	0.629958	2.6016	0.00927894	0.0230872
MSTRG.1571.1|416|x|CPAR2_103980-T|Contig005569_C_parapsilosis_CDC317|cpar	0.257128	0	4.335	0	1	#N/A
CPAR2_103980|3021	4338	0.232826	0.226077	1.02985	0.303081	0.426299
MSTRG.1573.1|295|x|CPAR2_103990-T|Contig005569_C_parapsilosis_CDC317|cpar	0.196927	0.761714	5.10037	0.149345	0.881282	#N/A
CPAR2_103990|1515	3154.75	-0.0987935	0.141006	-0.700631	0.483533	0.606218
CPAR2_104000|2853	1266.64	-0.218599	0.139468	-1.56737	0.117027	0.199641
CPAR2_104010|627	3355.55	-0.111501	0.0985227	-1.13173	0.257747	0.376669
MSTRG.1577.1|402|x|CPAR2_104010-T|Contig005569_C_parapsilosis_CDC317|cpar	0.898414	0.213112	2.55652	0.0833601	0.933565	0.957941
CPAR2_104020|2298	2401.92	0.710662	0.148973	4.7704	1.83863e-06	9.34759e-06
MSTRG.1579.1|564|x|CPAR2_104020-T|Contig005569_C_parapsilosis_CDC317|cpar	3.4174	0.543069	1.08354	0.5012	0.61623	0.723152
MSTRG.1581.1|310|x|CPAR2_104030-T|Contig005569_C_parapsilosis_CDC317|cpar	2.01054	-1.13127	1.37563	-0.822361	0.410871	0.538437
CPAR2_104030|465	3614.55	-0.389059	0.159002	-2.44688	0.0144097	0.0340453
CPAR2_104040|2046	1470.76	0.227488	0.118111	1.92606	0.0540974	0.106233
MSTRG.1584.1|1557|x|CPAR2_104050-T|Contig005569_C_parapsilosis_CDC317|cpar	302.996	0.248495	0.24059	1.03286	0.301671	0.425114
CPAR2_104050|939	1644.18	0.208287	0.108522	1.91929	0.0549471	0.107663
MSTRG.1587.1|303|x|CPAR2_104050-T|Contig005569_C_parapsilosis_CDC317|cpar	3.28783	0.230844	1.14138	0.20225	0.839721	0.893246
MSTRG.1588.1|565|x|CPAR2_104060-T|Contig005569_C_parapsilosis_CDC317|cpar	11.8629	-0.948791	0.523392	-1.81278	0.0698665	0.131198
CPAR2_104060|891	1215.4	0.468647	0.112015	4.1838	2.86673e-05	0.000122972
CPAR2_104070|3075	2053.88	-0.029518	0.132685	-0.222467	0.823951	0.881958
CPAR2_104080|399	450.047	-1.77431	0.211875	-8.37434	5.55343e-17	8.30118e-16
CPAR2_104090|964	834.696	0.317157	0.146685	2.16216	0.0306055	0.0653552
MSTRG.1593.1|216|x|CPAR2_104090-T|Contig005569_C_parapsilosis_CDC317|cpar	0.343798	-1.68288	3.81119	-0.441563	0.658805	#N/A
CPAR2_104100|1077	1292.8	0.321133	0.182431	1.7603	0.0783575	0.144035
CPAR2_104110|747	954.135	-0.0907099	0.216894	-0.418222	0.675785	0.774763
CPAR2_104120|1230	873.481	0.418653	0.236977	1.76664	0.0772878	0.142467
CPAR2_104130|719	39299.5	0.864223	0.199834	4.32469	1.52744e-05	6.83135e-05
CPAR2_104135|330	533.229	-0.0972827	0.308263	-0.315583	0.752319	0.83008
CPAR2_104140|3430	1411.63	0.563108	0.139797	4.02805	5.62419e-05	0.00022877
CPAR2_104150|909	504.772	0.780235	0.16758	4.65588	3.226e-06	1.57597e-05
MSTRG.1602.1|1065|x|CPAR2_tM(CAU)2-T|Contig005569_C_parapsilosis_CDC317|cpar	87.6144	1.69859	0.324526	5.23405	1.65833e-07	9.819e-07
CPAR2_tM(CAU)2|92	8.29151	-0.527434	0.80759	-0.653096	0.513694	0.63373
CPAR2_104160|759	954.562	0.872096	0.169877	5.13371	2.84093e-07	1.62391e-06
MSTRG.1604.1|449|x|CPAR2_104170-T|Contig005569_C_parapsilosis_CDC317|cpar	0.730492	-2.06645	2.23478	-0.924678	0.355133	0.482993
CPAR2_104170|918	3535.03	0.31745	0.14501	2.18916	0.0285856	0.0615679
CPAR2_104180|3078	632.744	1.81743	0.181688	10.003	1.47779e-23	3.38087e-22
MSTRG.1607.1|2605|x|CPAR2_104180-T|Contig005569_C_parapsilosis_CDC317|cpar	32.7095	-1.82049	0.400727	-4.54297	5.54672e-06	2.63058e-05
MSTRG.1610.1|223|x|CPAR2_104190-T|Contig005569_C_parapsilosis_CDC317|cpar	0.499386	-0.658368	3.33996	-0.197119	0.843735	#N/A
CPAR2_104190|3168	17277.1	-0.909765	0.151803	-5.99305	2.05938e-09	1.51363e-08
MSTRG.1612.1|345|x|CPAR2_104195-T|Contig005569_C_parapsilosis_CDC317|cpar	7.62964	-1.29272	0.880877	-1.46753	0.142231	0.235178
CPAR2_104195|180	1287.36	-0.614097	0.254716	-2.41091	0.0159129	0.0371111
CPAR2_104200|1053	827.986	0.133355	0.148324	0.899081	0.368609	0.497089
CPAR2_104210|2169	436.209	0.573311	0.34397	1.66675	0.0955646	0.16934
MSTRG.1616.1|204|x|CPAR2_104210-T|Contig005569_C_parapsilosis_CDC317|cpar	0.561208	0.76175	2.80695	0.27138	0.786099	0.853629
CPAR2_104220|1485	1667.79	0.633935	0.108105	5.86406	4.51671e-09	3.21548e-08
CPAR2_104230|1026	914.01	0.0678407	0.158436	0.42819	0.668513	0.768357
CPAR2_104240|1275	2031.84	-0.00969854	0.103807	-0.0934282	0.925563	0.953031
CPAR2_tI(AAU)1|74	0	#N/A	#N/A	#N/A	#N/A	#N/A
CPAR2_104250|1071	883.02	0.117468	0.105413	1.11436	0.265125	0.38474
CPAR2_104260|909	1120.69	-0.126608	0.150912	-0.838949	0.401498	0.529786
CPAR2_104270|957	354.067	0.650765	0.274704	2.36897	0.0178378	0.0409149
CPAR2_104280|3705	6610.63	0.344003	0.137887	2.49481	0.0126023	0.0302891
MSTRG.1627.1|2754|x|CPAR2_104280-T|Contig005569_C_parapsilosis_CDC317|cpar	32.0146	-0.367387	0.357723	-1.02702	0.304413	0.427803
MSTRG.1628.1|862|u|NA|Contig005569_C_parapsilosis_CDC317|cpar	34.1134	-1.47478	0.405423	-3.63762	0.000275164	0.000975535
MSTRG.1629.1|1738|x|CPAR2_104290-T|Contig005569_C_parapsilosis_CDC317|cpar	53.7979	-2.04339	0.378942	-5.39235	6.95432e-08	4.30329e-07
CPAR2_104290|942	26339.5	0.100552	0.134547	0.747332	0.454863	0.579414
MSTRG.1631.1|555|x|CPAR2_104290-T|Contig005569_C_parapsilosis_CDC317|cpar	37.3088	-0.197999	0.381027	-0.519646	0.603311	0.711942
MSTRG.1633.1|665|x|CPAR2_104300-T|Contig005569_C_parapsilosis_CDC317|cpar	2.21136	2.1976	1.88329	1.1669	0.243252	0.360001
CPAR2_104300|2661	822.525	0.112473	0.319384	0.352156	0.724721	0.812321
CPAR2_104310|765	833.708	-0.596464	0.111882	-5.33117	9.75819e-08	5.92913e-07
MSTRG.1636.1|307|x|CPAR2_104320-T|Contig005569_C_parapsilosis_CDC317|cpar	10.3278	-0.582542	0.582979	-0.999249	0.317674	0.441536
CPAR2_104320|1152	718.418	0.255239	0.221424	1.15272	0.249026	0.366562
CPAR2_104330|1134	2641.92	0.805753	0.134887	5.97355	2.32148e-09	1.69477e-08
CPAR2_104340|1431	719.029	-0.224106	0.16268	-1.37758	0.168332	0.269678
CPAR2_104350|360	303.599	0.393577	0.284243	1.38465	0.16616	0.266918
CPAR2_104360|747	369.846	0.0891795	0.146218	0.609908	0.541922	0.659702
CPAR2_104370|754	35198	-0.707393	0.166771	-4.2417	2.21832e-05	9.69059e-05
CPAR2_104380|849	5091.86	0.335583	0.106596	3.14819	0.00164287	0.00495096
MSTRG.1645.1|480|x|CPAR2_104390-T|Contig005569_C_parapsilosis_CDC317|cpar	14.9384	1.32692	0.660919	2.00768	0.0446769	0.0902802
CPAR2_104390|3183	1585.64	0.29417	0.18409	1.59796	0.110051	0.189867
CPAR2_104400|1437	196.438	2.81207	0.282585	9.95123	2.49091e-23	5.63257e-22
CPAR2_104410|635	1378.72	-0.469251	0.0905388	-5.18286	2.18503e-07	1.26532e-06
MSTRG.1649.1|862|x|CPAR2_104410-T|Contig005569_C_parapsilosis_CDC317|cpar	4.71743	-0.0495587	0.856563	-0.0578576	0.953862	0.97039
CPAR2_104420|4275	1925.72	0.846061	0.250675	3.37513	0.000737804	0.0024154
CPAR2_104430|1986	1248.02	-0.220475	0.257108	-0.85752	0.391157	0.51881
MSTRG.1652.1|2609|x|CPAR2_104440-T|Contig005569_C_parapsilosis_CDC317|cpar	75.4578	-2.14203	0.304754	-7.0287	2.08473e-12	2.06692e-11
MSTRG.1653.1|1822|u|NA|Contig005569_C_parapsilosis_CDC317|cpar	545.802	1.07148	0.2591	4.13538	3.5437e-05	0.000149965
CPAR2_104440|555	5030.58	0.144646	0.15484	0.934162	0.35022	0.477644
MSTRG.1655.1|204|x|CPAR2_104440-T|Contig005569_C_parapsilosis_CDC317|cpar	2.01905	-3.01288	1.60211	-1.88057	0.0600306	0.115624
MSTRG.1656.1|462|x|CPAR2_104450-T|Contig005569_C_parapsilosis_CDC317|cpar	3.3913	-1.9189	1.00192	-1.91524	0.0554623	0.108563
CPAR2_104450|861	16917.4	-1.43034	0.256888	-5.56795	2.57754e-08	1.6736e-07
MSTRG.1658.1|247|x|CPAR2_104450-T|Contig005569_C_parapsilosis_CDC317|cpar	1.36789	-3.01682	1.88969	-1.59647	0.110385	0.190241
MSTRG.1661.1|297|u|NA|Contig005569_C_parapsilosis_CDC317|cpar	0.836534	-1.31827	1.96958	-0.669318	0.503293	0.624455
MSTRG.1662.1|517|u|NA|Contig005569_C_parapsilosis_CDC317|cpar	89.8532	-1.35374	0.37683	-3.59245	0.000327581	0.00114266
CPAR2_104460|1002	876.671	-0.852936	0.191957	-4.44336	8.85639e-06	4.09548e-05
MSTRG.1664.1|429|x|CPAR2_104460-T|Contig005569_C_parapsilosis_CDC317|cpar	141.287	-0.0888331	0.43645	-0.203536	0.838716	0.892665
CPAR2_104470|3165	6864.06	-0.149093	0.156135	-0.954899	0.339629	0.466463
MSTRG.1667.1|313|x|CPAR2_104470-T|Contig005569_C_parapsilosis_CDC317|cpar	0.346153	0.761726	4.71126	0.161682	0.871556	#N/A
CPAR2_104480|1536	1128.82	0.280591	0.158157	1.77412	0.0760426	0.140602
CPAR2_104490|660	1749.82	-0.454882	0.106177	-4.28417	1.83422e-05	8.11823e-05
CPAR2_104500|1923	2211.06	0.357589	0.348315	1.02663	0.304596	0.427917
MSTRG.1671.1|236|x|CPAR2_104500-T|Contig005569_C_parapsilosis_CDC317|cpar	0.853051	1.12114	2.9167	0.384386	0.700693	0.793418
CPAR2_104510|213	6447.07	0.411561	0.302826	1.35907	0.174125	0.276523
MSTRG.1675.1|414|x|CPAR2_104530-T|Contig005569_C_parapsilosis_CDC317|cpar	3.17264	-1.73743	1.32	-1.31624	0.188095	0.294249
CPAR2_104530|1122	1012.24	0.766213	0.169859	4.51088	6.45588e-06	3.04103e-05
CPAR2_104540|1014	0.0580389	0	5.10037	0	1	#N/A
MSTRG.1678.1|688|u|NA|Contig005569_C_parapsilosis_CDC317|cpar	3.03565	0.940263	1.14189	0.823429	0.410264	0.537993
MSTRG.1679.1|640|u|NA|Contig005569_C_parapsilosis_CDC317|cpar	34.7503	2.9009	0.680943	4.26012	2.04314e-05	8.96553e-05
CPAR2_104550|669	8132.27	2.09132	0.145723	14.3513	1.04553e-46	8.42125e-45
MSTRG.1681.1|337|x|CPAR2_104550-T|Contig005569_C_parapsilosis_CDC317|cpar	11.7132	0.514568	0.614639	0.837187	0.402488	0.530467
CPAR2_104560|558	689.717	1.18775	0.161848	7.33871	2.15663e-13	2.33021e-12
CPAR2_104570|2481	5364.36	0.379475	0.0913195	4.15546	3.24628e-05	0.00013818
MSTRG.1684.1|594|u|NA|Contig005569_C_parapsilosis_CDC317|cpar	297.468	-0.772327	0.381245	-2.0258	0.0427849	0.0869799
MSTRG.1685.1|405|u|NA|Contig005569_C_parapsilosis_CDC317|cpar	2.71113	-2.94483	1.77146	-1.66238	0.0964376	0.170639
CPAR2_104580|1751	16769.5	-0.505952	0.16872	-2.99878	0.00271066	0.00779755
MSTRG.1687.1|395|x|CPAR2_104580-T|Contig005569_C_parapsilosis_CDC317|cpar	3.18775	-1.06832	1.1562	-0.923991	0.355491	0.483345
CPAR2_104590|522	1441.63	-0.276386	0.218136	-1.26703	0.205144	0.314905
MSTRG.1689.1|366|x|CPAR2_104590-T|Contig005569_C_parapsilosis_CDC317|cpar	10.3768	-0.561861	0.635902	-0.883566	0.376931	0.505235
MSTRG.1690.1|211|x|CPAR2_104600-T|Contig005569_C_parapsilosis_CDC317|cpar	0.181547	0	5.10037	0	1	#N/A
CPAR2_104600|957	2202.89	-2.28991	0.224822	-10.1854	2.30369e-24	5.57115e-23
MSTRG.1692.1|1330|x|CPAR2_104600-T|Contig005569_C_parapsilosis_CDC317|cpar	39.608	-1.11893	0.406851	-2.75023	0.00595539	0.0156109
MSTRG.1694.1|398|x|CPAR2_104610-T|Contig005569_C_parapsilosis_CDC317|cpar	49.422	-3.49719	0.371562	-9.41211	4.86255e-21	9.75111e-20
CPAR2_104610|1599	3938.94	1.45519	0.10895	13.3566	1.08444e-40	6.48402e-39
MSTRG.1696.1|964|x|CPAR2_104610-T|Contig005569_C_parapsilosis_CDC317|cpar	66.9087	0.48145	0.408833	1.17762	0.238948	0.355377
CPAR2_104620|1383	2269.91	-0.593688	0.179177	-3.31343	0.000921604	0.00294974
CPAR2_104630|1671	326.792	-0.848545	0.169939	-4.99322	5.93794e-07	3.23845e-06
MSTRG.1700.1|308|x|CPAR2_104630-T|Contig005569_C_parapsilosis_CDC317|cpar	5.11158	0.594417	1.0007	0.594	0.552512	0.668428
CPAR2_104640|192	1695.47	3.11445	0.353176	8.81841	1.16099e-18	1.9747e-17
CPAR2_104650|1014	0	#N/A	#N/A	#N/A	#N/A	#N/A
MSTRG.1703.1|362|x|CPAR2_104650-T|Contig005569_C_parapsilosis_CDC317|cpar	0.446868	0.761689	4.55791	0.167114	0.867281	#N/A
MSTRG.1704.1|417|x|CPAR2_104660-T|Contig005569_C_parapsilosis_CDC317|cpar	0.648589	-4.23001	3.61873	-1.16892	0.242436	0.359085
CPAR2_104660|1668	703.044	-0.412478	0.179073	-2.30341	0.021256	0.0476999
MSTRG.1706.1|2231|u|NA|Contig005569_C_parapsilosis_CDC317|cpar	823.532	-0.152878	0.148141	-1.03198	0.302082	0.425352
MSTRG.1707.1|247|u|NA|Contig005569_C_parapsilosis_CDC317|cpar	0.306517	0	4.0846	0	1	#N/A
MSTRG.1708.1|657|u|NA|Contig005569_C_parapsilosis_CDC317|cpar	1.09429	-2.31926	1.80661	-1.28376	0.199225	0.307223
MSTRG.1709.1|222|u|NA|Contig005569_C_parapsilosis_CDC317|cpar	2.62671	-1.38596	1.30245	-1.06412	0.287275	0.409265
CPAR2_104670|1632	1274.66	-0.580242	0.107478	-5.39872	6.71189e-08	4.16916e-07
CPAR2_104680|3531	2176.32	1.24149	0.203564	6.09877	1.06888e-09	8.10055e-09
MSTRG.1712.1|872|u|NA|Contig005569_C_parapsilosis_CDC317|cpar	0.763941	-2.3399	2.72844	-0.857595	0.391116	0.51881
MSTRG.1714.1|858|u|NA|Contig005569_C_parapsilosis_CDC317|cpar	4.1909	2.92069	1.63614	1.78511	0.0742436	0.137824
MSTRG.1715.1|315|u|NA|Contig005569_C_parapsilosis_CDC317|cpar	1.35933	0.761755	2.322	0.328059	0.742867	0.82338
CPAR2_104690|645	21713.6	-0.107779	0.149892	-0.719046	0.472113	0.595626
CPAR2_104700|417	570.698	0.598144	0.164634	3.63318	0.000279954	0.000991075
CPAR2_104710|631	15906.1	0.496235	0.268602	1.84747	0.0646786	0.123048
MSTRG.1719.1|308|x|CPAR2_104710-T|Contig005569_C_parapsilosis_CDC317|cpar	1.72202	1.53268	1.97445	0.776255	0.437598	0.563163
CPAR2_104720|1233	461.36	1.41413	0.302341	4.67727	2.90725e-06	1.43173e-05
CPAR2_104730|1305	576.252	0.321386	0.211097	1.52246	0.127894	0.215128
CPAR2_104740|534	181.49	1.28985	0.283429	4.55086	5.3427e-06	2.53628e-05
CPAR2_104750|2184	3188.98	2.11379	0.320855	6.588	4.45787e-11	3.91409e-10
CPAR2_104760|401	934.478	0.0341787	0.218739	0.156253	0.875833	0.921204
MSTRG.1725.1|395|x|CPAR2_104760-T|Contig005569_C_parapsilosis_CDC317|cpar	7.77097	1.21624	0.854214	1.42381	0.154501	0.251423
CPAR2_104770|2331	2820.41	0.234466	0.14343	1.63471	0.10211	0.17889
CPAR2_104780|954	592.528	-0.0129145	0.122345	-0.105558	0.915933	0.947503
CPAR2_104790|1179	3870.06	-0.212758	0.125909	-1.68978	0.0910707	0.162738
MSTRG.1729.1|220|x|CPAR2_104800-T|Contig005569_C_parapsilosis_CDC317|cpar	0.507245	-3.87803	4.85605	-0.798598	0.424523	#N/A
CPAR2_104800|1983	1109	-0.414228	0.20119	-2.05889	0.0395048	0.0812951
CPAR2_104810|1713	3572.17	-1.04487	0.181607	-5.75347	8.74325e-09	6.06489e-08
MSTRG.1732.1|245|x|CPAR2_104810-T|Contig005569_C_parapsilosis_CDC317|cpar	0.118263	0	5.10037	0	1	#N/A
MSTRG.1733.1|987|x|CPAR2_104820-T|Contig005569_C_parapsilosis_CDC317|cpar	15.3495	-2.01771	0.544502	-3.70561	0.000210881	0.000766956
CPAR2_104820|1335	17.3241	-2.66266	0.582631	-4.57007	4.87569e-06	2.32705e-05
MSTRG.1735.1|421|x|CPAR2_104820-T|Contig005569_C_parapsilosis_CDC317|cpar	0.259702	-3.20139	4.96393	-0.644931	0.518972	#N/A
MSTRG.1737.1|208|x|CPAR2_104830-T|Contig005569_C_parapsilosis_CDC317|cpar	0.376482	-1.69961	3.89513	-0.436343	0.662588	#N/A
CPAR2_104830|4329	2468.27	-1.06339	0.329824	-3.22413	0.00126358	0.00391694
CPAR2_104840|276	1105.71	0.361017	0.195603	1.84566	0.0649413	0.123472
CPAR2_104850|858	2181.54	0.735325	0.19867	3.70124	0.000214547	0.000779342
CPAR2_104860|1458	138.483	0.292631	0.205409	1.42462	0.154266	0.251166
CPAR2_104870|876	864.392	0.793803	0.32564	2.43767	0.0147824	0.0347813
CPAR2_104880|1059	784.03	0.0939141	0.220519	0.425878	0.670197	0.769786
CPAR2_104890|1188	2328.8	-0.149664	0.111172	-1.34623	0.178227	0.282079
MSTRG.1745.1|284|x|CPAR2_104900-T|Contig005569_C_parapsilosis_CDC317|cpar	36.8256	-0.101576	0.475138	-0.213782	0.830717	0.887093
CPAR2_104900|2304	6285.84	0.379422	0.21938	1.72952	0.0837165	0.152192
MSTRG.1747.1|221|x|CPAR2_104900-T|Contig005569_C_parapsilosis_CDC317|cpar	0.751214	0.0695008	2.60693	0.0266601	0.978731	0.987407
MSTRG.1748.1|335|x|CPAR2_104910-T|Contig005569_C_parapsilosis_CDC317|cpar	0.829315	1.25068	2.45817	0.508783	0.610904	0.718546
CPAR2_104910|1356	2533.98	-0.0929755	0.152657	-0.609047	0.542493	0.660232
MSTRG.1750.1|326|x|CPAR2_104920-T|Contig005569_C_parapsilosis_CDC317|cpar	0.165853	-2.55997	5.00366	-0.511619	0.608918	#N/A
CPAR2_104920|1371	948.893	-0.0189329	0.155322	-0.121894	0.902983	0.939485
CPAR2_104930|1899	1184.07	0.140414	0.171205	0.820151	0.41213	0.539289
CPAR2_tM(CAU)3|72	0.529158	1.69771	4.15659	0.408438	0.682952	0.779945
CPAR2_104940|1494	25.1023	-0.596635	0.445454	-1.33939	0.180445	0.28475
MSTRG.1756.1|231|x|CPAR2_104950-T|Contig005569_C_parapsilosis_CDC317|cpar	1.17473	-3.86107	1.9305	-2.00003	0.0454968	0.0915802
CPAR2_104950|990	4571.71	0.563603	0.146537	3.84614	0.000119993	0.000457123
CPAR2_104960|1305	3223.53	0.0833372	0.125056	0.666401	0.505155	0.626127
MSTRG.1759.1|365|x|CPAR2_104960-T|Contig005569_C_parapsilosis_CDC317|cpar	5.55001	2.21722	0.93744	2.36519	0.0180208	0.0412763
CPAR2_104970|342	1144.95	-1.00424	0.272613	-3.68375	0.000229827	0.000829591
CPAR2_104980|735	2282.05	-1.22608	0.130275	-9.41147	4.89259e-21	9.7912e-20
CPAR2_104990|1008	1102.67	-0.146293	0.129213	-1.13219	0.257555	0.376501
MSTRG.1764.1|286|x|CPAR2_104990-T|Contig005569_C_parapsilosis_CDC317|cpar	0.165853	-2.55997	5.00366	-0.511619	0.608918	#N/A
MSTRG.1765.1|537|x|CPAR2_105000-T|Contig005569_C_parapsilosis_CDC317|cpar	6.10705	-0.264875	0.92156	-0.28742	0.773791	0.845729
CPAR2_105000|1482	821.066	-0.751638	0.129951	-5.78402	7.29356e-09	5.11389e-08
MSTRG.1767.1|657|u|NA|Contig005569_C_parapsilosis_CDC317|cpar	89.7759	-1.70353	0.359404	-4.73987	2.13851e-06	1.07488e-05
MSTRG.1768.1|229|u|NA|Contig005569_C_parapsilosis_CDC317|cpar	0	#N/A	#N/A	#N/A	#N/A	#N/A
CPAR2_105010|1629	2853.19	-0.216645	0.131262	-1.65048	0.0988449	0.173983
CPAR2_105020|2634	3787.71	2.29169	0.324983	7.05174	1.76688e-12	1.76518e-11
MSTRG.1771.1|458|x|CPAR2_105020-T|Contig005569_C_parapsilosis_CDC317|cpar	14.2736	4.2652	1.51653	2.81247	0.00491631	0.0131778
CPAR2_105030|1203	703.065	0.13954	0.161494	0.864054	0.387558	0.515466
CPAR2_105040|1116	778.069	-0.208701	0.16547	-1.26126	0.207215	0.317135
MSTRG.1774.1|636|x|CPAR2_105040-T|Contig005569_C_parapsilosis_CDC317|cpar	118.564	-4.44437	0.431944	-10.2892	7.88037e-25	1.97944e-23
CPAR2_105050|1956	30784.9	-2.81886	0.145383	-19.3892	9.51429e-84	1.9318e-81
CPAR2_105060|558	843.955	-0.403578	0.178986	-2.2548	0.0241459	0.0532893
MSTRG.1779.1|1826|u|NA|Contig005569_C_parapsilosis_CDC317|cpar	14.1373	-1.1023	0.582267	-1.89312	0.0583418	0.113019
MSTRG.1780.1|1193|u|NA|Contig005569_C_parapsilosis_CDC317|cpar	152.836	-0.420845	0.247039	-1.70356	0.0884634	0.158937
MSTRG.1781.1|1213|x|CPAR2_105070-T|Contig005569_C_parapsilosis_CDC317|cpar	4.07814	-1.67944	0.958	-1.75307	0.0795899	0.14586
CPAR2_105070|1260	1593.05	-0.661364	0.138212	-4.78515	1.70861e-06	8.72293e-06
CPAR2_105080|4719	2441.11	0.914123	0.166736	5.48246	4.19463e-08	2.66499e-07
CPAR2_105090|258	582.016	-0.808938	0.245651	-3.29304	0.000991099	0.00315352
CPAR2_105100|966	1870.1	-0.451778	0.13968	-3.23439	0.00121904	0.00379456
CPAR2_105110|1170	3353.15	1.39327	0.218976	6.36269	1.98247e-10	1.636e-09
MSTRG.1788.1|260|x|CPAR2_105110-T|Contig005569_C_parapsilosis_CDC317|cpar	1.79964	0.0716722	1.49247	0.0480226	0.961698	0.975511
MSTRG.1789.1|728|x|CPAR2_105120-T|Contig005569_C_parapsilosis_CDC317|cpar	0.493637	0.160706	4.24338	0.0378722	0.96979	#N/A
CPAR2_105120|1473	3318.69	-0.314073	0.0983603	-3.19308	0.00140762	0.00431947
MSTRG.1791.1|454|u|NA|Contig005569_C_parapsilosis_CDC317|cpar	5.47617	-0.0596908	0.948397	-0.0629386	0.949815	0.967485
MSTRG.1792.1|292|x|CPAR2_105130-T|Contig005569_C_parapsilosis_CDC317|cpar	4.63794	-1.57657	0.99376	-1.58647	0.112634	0.193296
CPAR2_105130|1284	16564	1.17839	0.17921	6.57547	4.84982e-11	4.23913e-10
MSTRG.1794.1|222|x|CPAR2_105130-T|Contig005569_C_parapsilosis_CDC317|cpar	0.174461	-0.749735	5.0897	-0.147304	0.882892	#N/A
MSTRG.1795.1|323|x|CPAR2_105140-T|Contig005569_C_parapsilosis_CDC317|cpar	3.76473	-1.59011	1.18324	-1.34385	0.178996	0.28306
CPAR2_105140|3120	2412.25	0.195084	0.244354	0.798366	0.424658	0.551622
CPAR2_105150|2610	1486.37	1.64757	0.173852	9.47686	2.6205e-21	5.36543e-20
MSTRG.1799.1|1926|x|CPAR2_105160-T|Contig005569_C_parapsilosis_CDC317|cpar	42.6446	-0.442034	0.354612	-1.24653	0.212571	0.323807
CPAR2_105160|261	14557.2	-0.319698	0.276918	-1.15449	0.248301	0.365716
MSTRG.1801.1|276|x|CPAR2_105170-T|Contig005569_C_parapsilosis_CDC317|cpar	6.55129	-2.16125	0.9658	-2.23778	0.0252354	0.0553804
CPAR2_105170|630	3090.01	-1.18172	0.199707	-5.91729	3.27299e-09	2.3734e-08
CPAR2_105180|945	2974.2	-0.276157	0.14263	-1.93617	0.0528465	0.104126
CPAR2_105190|2247	2966.19	-0.945348	0.269817	-3.50367	0.0004589	0.00156324
CPAR2_105200|1314	439.397	0.464175	0.174135	2.6656	0.007685	0.0195674
CPAR2_105210|2802	1533.48	0.94821	0.123012	7.70827	1.27531e-14	1.54208e-13
CPAR2_105220|300	316.673	0.378697	0.323801	1.16954	0.242188	0.358881
MSTRG.1808.1|441|x|CPAR2_105230-T|Contig005569_C_parapsilosis_CDC317|cpar	9.93771	-1.12811	0.673168	-1.67582	0.0937743	0.166679
CPAR2_105230|1698	955.824	0.783976	0.14768	5.3086	1.1047e-07	6.65414e-07
CPAR2_105240|1686	1204.03	-0.630705	0.156281	-4.0357	5.44407e-05	0.000222279
CPAR2_105250|1088	4242.18	0.491668	0.120589	4.07721	4.55784e-05	0.000189024
CPAR2_105260|1269	929.92	-0.156816	0.114037	-1.37514	0.169089	0.270554
CPAR2_105270|1638	18415.8	-0.933926	0.137562	-6.78915	1.12793e-11	1.04594e-10
MSTRG.1815.1|426|x|CPAR2_105280-T|Contig005569_C_parapsilosis_CDC317|cpar	2.56082	0.66375	1.1491	0.577627	0.563516	0.67786
CPAR2_105280|1212	2150.84	0.524429	0.246982	2.12335	0.0337248	0.0711279
MSTRG.1817.1|288|u|NA|Contig005569_C_parapsilosis_CDC317|cpar	16.1029	2.09574	0.685303	3.05812	0.00222731	0.00652068
CPAR2_105290|3963	1048.41	0.605422	0.129623	4.67062	3.00292e-06	1.47216e-05
CPAR2_105300|2595	7614.97	0.240995	0.108535	2.22043	0.0263893	0.0575659
MSTRG.1820.1|586|x|CPAR2_105310-T|Contig005569_C_parapsilosis_CDC317|cpar	39.4463	-0.62562	0.376707	-1.66076	0.0967611	0.17115
CPAR2_105310|528	2046.85	-0.0305569	0.141442	-0.216039	0.828957	0.88588
MSTRG.1822.1|538|x|CPAR2_105320-T|Contig005569_C_parapsilosis_CDC317|cpar	19.9872	0.179339	0.41703	0.430038	0.667168	0.767133
CPAR2_105320|843	2577.49	-0.059145	0.136816	-0.432297	0.665526	0.765696
CPAR2_105330|812	2885.52	0.268822	0.160452	1.6754	0.0938551	0.166751
CPAR2_105340|2111	81813.7	0.788489	0.151826	5.19338	2.06506e-07	1.20443e-06
MSTRG.1824.1|708|x|CPAR2_105350-T|Contig005569_C_parapsilosis_CDC317|cpar	3.47894	-1.7908	1.00638	-1.77946	0.075165	0.139164
MSTRG.1825.1|313|u|NA|Contig005569_C_parapsilosis_CDC317|cpar	2.74562	2.0179	1.46656	1.37595	0.168838	0.270269
CPAR2_105350|1239	3773.67	-0.328163	0.105595	-3.10776	0.00188514	0.00559117
MSTRG.1827.1|734|x|CPAR2_105360-T|Contig005569_C_parapsilosis_CDC317|cpar	3.70115	-2.32179	1.1228	-2.06786	0.0386535	0.0796609
CPAR2_105360|174	6586.16	1.93316	0.565569	3.41809	0.000630624	0.00209406
MSTRG.1829.1|1383|u|NA|Contig005569_C_parapsilosis_CDC317|cpar	57.5642	1.177	0.397388	2.96184	0.00305808	0.00864386
CPAR2_105370|807	2114.91	2.55064	0.180959	14.0951	4.06998e-45	2.98241e-43
CPAR2_105380|807	830.625	1.61545	0.169938	9.50612	1.97901e-21	4.09499e-20
CPAR2_105390|1941	2300.76	1.11036	0.141752	7.83313	4.7588e-15	6.01547e-14
MSTRG.1834.1|609|x|CPAR2_105400-T|Contig005569_C_parapsilosis_CDC317|cpar	12.304	2.67903	0.790543	3.38884	0.000701879	0.00231177
CPAR2_105400|3492	2302.7	0.00767448	0.175297	0.0437798	0.96508	0.977822
CPAR2_105410|1974	1351.46	0.597235	0.199984	2.98642	0.00282268	0.00807215
CPAR2_105420|1047	508.346	0.426989	0.187282	2.27993	0.0226121	0.0504411
CPAR2_105430|1323	5164.77	-0.647276	0.121312	-5.33562	9.52207e-08	5.78928e-07
MSTRG.1839.1|651|x|CPAR2_105440-T|Contig005569_C_parapsilosis_CDC317|cpar	8.1229	-2.66202	0.740458	-3.5951	0.000324267	0.00113354
CPAR2_105440|222	1474.31	0.0768599	0.229621	0.334725	0.737833	0.820425
MSTRG.1841.1|865|x|CPAR2_105450-T|Contig005569_C_parapsilosis_CDC317|cpar	4.16478	0.18402	1.04052	0.176855	0.859623	0.909552
CPAR2_105450|594	1081.15	-0.697946	0.138695	-5.03222	4.84831e-07	2.68307e-06
MSTRG.1844.1|401|x|CPAR2_105450-T|Contig005569_C_parapsilosis_CDC317|cpar	8.51557	2.90854	0.974219	2.98551	0.00283106	0.00809135
CPAR2_105460|2790	3759.98	1.34454	0.171329	7.84769	4.23767e-15	5.41288e-14
CPAR2_105470|1785	408.386	0.247954	0.199261	1.24437	0.213364	0.324862
CPAR2_105480|807	1415.74	-1.61726	0.180772	-8.94638	3.67321e-19	6.46194e-18
MSTRG.1849.1|392|u|NA|Contig005569_C_parapsilosis_CDC317|cpar	9.5854	-0.417379	0.788398	-0.529402	0.596527	0.705895
CPAR2_105490|2826	875.538	-0.455617	0.179583	-2.53709	0.011178	0.0272351
CPAR2_105500|915	52445.2	0.672048	0.153285	4.38431	1.16356e-05	5.27444e-05
MSTRG.1851.1|210|x|CPAR2_105500-T|Contig005569_C_parapsilosis_CDC317|cpar	1.52624	3.7934	2.13322	1.77825	0.0753628	0.139424
MSTRG.1853.1|848|x|CPAR2_105510-T|Contig005569_C_parapsilosis_CDC317|cpar	11.8254	-0.0400641	0.636175	-0.0629766	0.949785	0.967485
CPAR2_105510|1224	2623.45	0.403351	0.130442	3.09219	0.00198684	0.00586423
CPAR2_105520|5478	1013.23	0.782694	0.225569	3.46986	0.000520732	0.00175729
MSTRG.1856.1|641|u|NA|Contig005569_C_parapsilosis_CDC317|cpar	0.556945	-1.75661	3.41777	-0.513965	0.607277	0.715402
CPAR2_105530|2160	6.40685	-0.896739	0.978119	-0.916799	0.359248	0.486958
MSTRG.1859.1|560|u|NA|Contig005569_C_parapsilosis_CDC317|cpar	0.504962	-1.69641	3.67705	-0.461351	0.644547	#N/A
MSTRG.1860.1|444|u|NA|Contig005569_C_parapsilosis_CDC317|cpar	0.470609	-1.61864	3.7794	-0.428281	0.668447	#N/A
MSTRG.1861.1|228|u|NA|Contig005569_C_parapsilosis_CDC317|cpar	0.889119	1.59811	2.78297	0.574246	0.565801	0.679854
CPAR2_105540|1692	751.847	1.40227	0.194698	7.20228	5.92122e-13	6.17201e-12
CPAR2_105550|1218	10151.7	3.04682	0.136265	22.3596	9.7405e-111	3.39039e-108
MSTRG.1864.1|223|x|CPAR2_105550-T|Contig005569_C_parapsilosis_CDC317|cpar	0.410121	1.67727	3.73116	0.44953	0.653049	#N/A
MSTRG.1866.1|1281|x|CPAR2_105560-T|Contig005569_C_parapsilosis_CDC317|cpar	208.719	4.23104	0.363934	11.6258	3.0461e-31	1.15966e-29
CPAR2_105560|2709	2130.06	0.0420177	0.109072	0.38523	0.700067	0.793079
MSTRG.1868.1|219|x|CPAR2_105560-T|Contig005569_C_parapsilosis_CDC317|cpar	4.36228	0.674872	0.942867	0.715766	0.474136	0.597637
MSTRG.1869.1|1161|u|NA|Contig005569_C_parapsilosis_CDC317|cpar	391.421	0.963541	0.20213	4.76693	1.87054e-06	9.49492e-06
CPAR2_105570|651	1374.01	0.357729	0.120721	2.96326	0.00304396	0.00860991
CPAR2_105580|2136	394.127	0.665714	0.196086	3.39501	0.000686272	0.00226572
MSTRG.1873.1|589|u|NA|Contig005569_C_parapsilosis_CDC317|cpar	18.5374	0.387566	0.458654	0.845007	0.398107	0.526166
MSTRG.1874.1|400|u|NA|Contig005569_C_parapsilosis_CDC317|cpar	0.425787	1.19321	3.66724	0.325369	0.744902	#N/A
CPAR2_105590|2127	1433.25	0.240279	0.127491	1.88467	0.0594743	0.114731
CPAR2_105600|243	1892.87	-1.14805	0.268409	-4.27723	1.89236e-05	8.35278e-05
CPAR2_105610|2817	7718.92	0.36397	0.138107	2.63542	0.0084034	0.0211627
CPAR2_105620|903	1709.62	0.266954	0.139084	1.91938	0.0549368	0.107663
CPAR2_105630|2523	2419.53	0.227167	0.128084	1.77358	0.0761322	0.140741
MSTRG.1880.1|443|x|CPAR2_105630-T|Contig005569_C_parapsilosis_CDC317|cpar	1.42403	-1.82536	1.85601	-0.983488	0.325367	0.450302
CPAR2_105640|1497	215.288	0.985443	0.227476	4.33207	1.47716e-05	6.62208e-05
CPAR2_105650|345	1412.17	-0.280077	0.318381	-0.879689	0.379028	0.507837
CPAR2_105660|1191	14082.7	-0.392047	0.0788788	-4.97025	6.68683e-07	3.61452e-06
MSTRG.1885.1|212|x|CPAR2_105660-T|Contig005569_C_parapsilosis_CDC317|cpar	0.347918	0.0788055	3.98482	0.0197764	0.984222	#N/A
CPAR2_105670|2232	1052.07	0.062817	0.186375	0.337045	0.736083	0.819589
CPAR2_105680|972	1266.13	1.72888	0.266294	6.49239	8.44868e-11	7.24194e-10
MSTRG.1889.1|519|x|CPAR2_105680-T|Contig005569_C_parapsilosis_CDC317|cpar	18.576	1.92846	0.661163	2.91678	0.00353669	0.00984668
CPAR2_105690|945	10805.5	-0.312901	0.318578	-0.98218	0.326011	0.45113
MSTRG.1891.1|878|u|NA|Contig005569_C_parapsilosis_CDC317|cpar	32.7635	3.96489	0.65033	6.09674	1.08254e-09	8.18499e-09
MSTRG.1892.1|820|u|NA|Contig005569_C_parapsilosis_CDC317|cpar	34.7779	-0.0353922	0.441733	-0.0801213	0.936141	0.959877
MSTRG.1893.1|596|u|NA|Contig005569_C_parapsilosis_CDC317|cpar	36.7936	2.0021	0.548944	3.64719	0.000265123	0.000944061
CPAR2_105700|1371	3888.81	3.29873	0.267313	12.3403	5.4918e-35	2.61088e-33
CPAR2_105710|2148	2090.01	2.71428	0.301027	9.01672	1.93798e-19	3.53039e-18
MSTRG.1896.1|383|x|CPAR2_105710-T|Contig005569_C_parapsilosis_CDC317|cpar	20.2748	0.13042	0.411787	0.316718	0.751458	0.829506
CPAR2_105720|408	575.505	0.653071	0.185912	3.5128	0.000443408	0.00151418
CPAR2_105730|2436	1529.97	0.518892	0.114898	4.51612	6.29828e-06	2.97255e-05
MSTRG.1899.1|2019|u|NA|Contig005569_C_parapsilosis_CDC317|cpar	2188.05	0.359475	0.27511	1.30666	0.191329	0.298112
MSTRG.1900.1|851|u|NA|Contig005569_C_parapsilosis_CDC317|cpar	5.49806	2.09854	1.1302	1.85679	0.0633413	0.120949
MSTRG.1901.1|497|u|NA|Contig005569_C_parapsilosis_CDC317|cpar	6.72792	0.837381	0.818437	1.02315	0.306238	0.429686
MSTRG.1902.1|370|u|NA|Contig005569_C_parapsilosis_CDC317|cpar	0.338692	2.25761	3.93921	0.573114	0.566567	#N/A
CPAR2_105740|540	14.4305	0.75595	0.532795	1.41884	0.155946	0.253513
MSTRG.1904.1|606|u|NA|Contig005569_C_parapsilosis_CDC317|cpar	3.12116	0.900603	1.09246	0.824382	0.409722	0.537364
MSTRG.1905.1|263|u|NA|Contig005569_C_parapsilosis_CDC317|cpar	0	#N/A	#N/A	#N/A	#N/A	#N/A
MSTRG.1906.1|367|u|NA|Contig005569_C_parapsilosis_CDC317|cpar	1.00735	0.259709	2.54805	0.101924	0.918817	0.949369
MSTRG.1907.1|393|u|NA|Contig005569_C_parapsilosis_CDC317|cpar	1.3051	-0.737682	1.65296	-0.446279	0.655396	0.75717
CPAR2_105750|1353	0.0658392	0	5.10037	0	1	#N/A
MSTRG.1909.1|412|u|NA|Contig005569_C_parapsilosis_CDC317|cpar	1.14358	-5.33889	3.30591	-1.61495	0.106321	0.184444
MSTRG.1911.1|1371|u|NA|Contig005569_C_parapsilosis_CDC317|cpar	15.7292	-0.880656	0.59758	-1.4737	0.140562	0.233177
CPAR2_105760|3282	19544.8	-1.70859	0.190273	-8.97968	2.71548e-19	4.87387e-18
MSTRG.1913.1|547|x|CPAR2_105760-T|Contig005569_C_parapsilosis_CDC317|cpar	4.77004	1.81287	0.987904	1.83506	0.0664963	0.125937
CPAR2_105770|948	1890.38	0.112093	0.14427	0.776968	0.437178	0.562993
MSTRG.1915.1|217|u|NA|Contig005569_C_parapsilosis_CDC317|cpar	0.0938492	-1.71149	5.0897	-0.336266	0.73667	#N/A
CPAR2_105780|1191	4926.23	-0.735058	0.109435	-6.71685	1.857e-11	1.68827e-10
MSTRG.1917.1|276|x|CPAR2_105790-T|Contig005569_C_parapsilosis_CDC317|cpar	2.72131	-0.3298	1.43225	-0.230267	0.817884	0.877488
CPAR2_105790|315	8912.74	0.851827	0.287948	2.95827	0.00309375	0.0087295
MSTRG.1919.1|376|x|CPAR2_105800-T|Contig005569_C_parapsilosis_CDC317|cpar	12.4411	-0.0955559	0.575177	-0.166133	0.868052	0.915291
CPAR2_105800|2256	3491.26	0.648945	0.134527	4.8239	1.40781e-06	7.2788e-06
MSTRG.1921.1|206|x|CPAR2_105810-T|Contig005569_C_parapsilosis_CDC317|cpar	0.897278	-2.19145	2.41466	-0.907558	0.364112	0.492319
CPAR2_105810|1485	1092.11	-0.549588	0.111305	-4.93769	7.90541e-07	4.2194e-06
MSTRG.1923.1|293|x|CPAR2_105820-T|Contig005569_C_parapsilosis_CDC317|cpar	9.26968	0.129333	0.763023	0.1695	0.865403	0.91319
CPAR2_105820|318	2139.52	-1.3914	0.129416	-10.7513	5.84012e-27	1.68396e-25
MSTRG.1925.1|331|x|CPAR2_105830-T|Contig005569_C_parapsilosis_CDC317|cpar	2.53586	-1.00863	1.18386	-0.851983	0.394223	0.522095
CPAR2_105830|583	3672.12	-0.0850495	0.251741	-0.337845	0.73548	0.81948
CPAR2_105840|1460	2558.73	0.564115	0.15628	3.60964	0.000306622	0.00107688
CPAR2_105850|1437	961.418	-0.0230779	0.186695	-0.123613	0.901622	0.939205
MSTRG.1929.1|768|x|CPAR2_tP(UGG)1-T|Contig005569_C_parapsilosis_CDC317|cpar	9.13849	-0.595826	0.731406	-0.81463	0.415284	0.542396
CPAR2_tP(UGG)1|94	0	#N/A	#N/A	#N/A	#N/A	#N/A
CPAR2_105860|3072	1529.08	0.0437004	0.113938	0.383546	0.701315	0.793754
MSTRG.1932.1|208|x|CPAR2_105870-T|Contig005569_C_parapsilosis_CDC317|cpar	0.935609	-4.66472	2.32553	-2.00588	0.0448694	0.0906316
CPAR2_105870|366	2563.57	-1.89591	0.24263	-7.81399	5.54037e-15	6.95831e-14
CPAR2_105880|1754	7993.68	0.788991	0.286263	2.75617	0.00584826	0.0153548
MSTRG.1936.1|651|x|CPAR2_105890-T|Contig005569_C_parapsilosis_CDC317|cpar	2.08534	-0.794168	1.34556	-0.590214	0.555047	0.67082
CPAR2_105890|2157	1237.19	1.88158	0.12548	14.995	7.91338e-51	7.20783e-49
MSTRG.1938.1|633|u|NA|Contig005569_C_parapsilosis_CDC317|cpar	19.1163	1.86363	0.606017	3.07522	0.00210348	0.0061823
CPAR2_105900|1038	1324.44	0.596801	0.142121	4.19925	2.67795e-05	0.000115433
MSTRG.1940.1|312|x|CPAR2_105910-T|Contig005569_C_parapsilosis_CDC317|cpar	1.65236	4.09295	2.00428	2.04211	0.0411406	0.0840756
CPAR2_105910|684	3172.68	0.539019	0.0957071	5.63196	1.7817e-08	1.18126e-07
MSTRG.1942.1|409|x|CPAR2_105910-T|Contig005569_C_parapsilosis_CDC317|cpar	1.45214	-0.804048	2.16984	-0.370557	0.710968	0.801607
CPAR2_105920|3879	3027.8	-0.565298	0.164518	-3.4361	0.000590161	0.00197382
CPAR2_105930|966	1613.89	0.507758	0.147987	3.43111	0.000601119	0.00200565
MSTRG.1945.1|214|x|CPAR2_105940-T|Contig005569_C_parapsilosis_CDC317|cpar	0.861394	-1.62243	2.91767	-0.556072	0.578162	0.691552
CPAR2_105940|1941	6256.71	1.04254	0.113072	9.22009	2.96841e-20	5.67256e-19
MSTRG.1947.1|729|x|CPAR2_105950-T|Contig005569_C_parapsilosis_CDC317|cpar	18.0908	1.14724	0.536425	2.13867	0.0324624	0.0688377
CPAR2_105950|4389	1450.29	0.766529	0.122249	6.27021	3.60565e-10	2.87802e-09
MSTRG.1949.1|352|x|CPAR2_105960-T|Contig005569_C_parapsilosis_CDC317|cpar	5.15973	-0.757473	1.14441	-0.661891	0.508041	0.628426
CPAR2_105960|716	30700.8	-0.740582	0.208903	-3.54511	0.00039245	0.001352
CPAR2_105970|609	38845.7	-0.884784	0.0849515	-10.4152	2.11428e-25	5.50956e-24
MSTRG.1952.1|324|x|CPAR2_105970-T|Contig005569_C_parapsilosis_CDC317|cpar	13.7687	-2.31127	0.710396	-3.2535	0.00113992	0.00358146
CPAR2_105980|333	21517	-0.395051	0.187415	-2.10789	0.0350401	0.0734568
CPAR2_105990|1257	1913.56	1.85317	0.19672	9.42034	4.49638e-21	9.05408e-20
MSTRG.1955.1|359|x|CPAR2_105990-T|Contig005569_C_parapsilosis_CDC317|cpar	1.75218	0.205701	1.58334	0.129916	0.896633	0.935709
MSTRG.1956.1|341|u|NA|Contig005569_C_parapsilosis_CDC317|cpar	54.5173	2.25132	0.467947	4.81106	1.50133e-06	7.7295e-06
MSTRG.1957.1|283|u|NA|Contig005569_C_parapsilosis_CDC317|cpar	1.32779	1.81239	1.95779	0.925732	0.354585	0.482382
MSTRG.1958.1|769|u|NA|Contig005569_C_parapsilosis_CDC317|cpar	8.9285	1.19659	0.836665	1.43019	0.152663	0.24918
MSTRG.1959.1|1264|u|NA|Contig005569_C_parapsilosis_CDC317|cpar	98.4207	1.75795	0.309871	5.67317	1.40178e-08	9.4349e-08
MSTRG.1960.1|685|x|CPAR2_106000-T|Contig005569_C_parapsilosis_CDC317|cpar	7.47631	-1.58915	0.890937	-1.78369	0.0744743	0.138147
CPAR2_106000|1275	13721	2.3873	0.284635	8.38723	4.9771e-17	7.48562e-16
MSTRG.1962.1|688|x|CPAR2_106010-T|Contig005569_C_parapsilosis_CDC317|cpar	7.41494	-1.01734	0.765986	-1.32814	0.184131	0.289255
CPAR2_106010|1641	988.891	0.0706063	0.132475	0.532977	0.594049	0.70416
CPAR2_106015|387	914.691	0.426514	0.145944	2.92244	0.00347301	0.00968467
CPAR2_106020|540	892.432	-0.421674	0.112021	-3.76425	0.000167053	0.000618813
CPAR2_106030|1356	1290.83	-1.11225	0.140505	-7.91614	2.45001e-15	3.20507e-14
CPAR2_106040|1107	2617.1	-0.263807	0.124633	-2.11668	0.0342874	0.0721427
CPAR2_106050|1431	1378.92	1.39971	0.158055	8.85588	8.30242e-19	1.43213e-17
CPAR2_106060|2319	1030.7	0.540575	0.136583	3.95784	7.56303e-05	0.000298418
MSTRG.1970.1|390|x|CPAR2_106060-T|Contig005569_C_parapsilosis_CDC317|cpar	84.752	-4.89344	0.620854	-7.8818	3.22702e-15	4.18225e-14
CPAR2_106070|324	1139.73	-1.51404	0.19065	-7.94145	1.99827e-15	2.64608e-14
MSTRG.1972.1|736|x|CPAR2_106070-T|Contig005569_C_parapsilosis_CDC317|cpar	58.7058	-2.79872	0.369453	-7.57532	3.58246e-14	4.14664e-13
CPAR2_106080|891	3662.5	-2.0683	0.208445	-9.92249	3.32353e-23	7.41215e-22
CPAR2_106090|741	1207.09	0.129161	0.0996484	1.29616	0.194919	0.302257
CPAR2_106100|603	3042.29	-0.47459	0.152432	-3.11346	0.00184906	0.0054942
CPAR2_106110|1560	2590.97	-0.073912	0.114369	-0.646257	0.518113	0.637809
MSTRG.1977.1|2164|x|CPAR2_106110-T|Contig005569_C_parapsilosis_CDC317|cpar	89.814	-0.401786	0.255167	-1.5746	0.115348	0.197053
CPAR2_106120|1398	7686.77	0.351812	0.171712	2.04884	0.0404774	0.0829987
MSTRG.1981.1|1214|u|NA|Contig005569_C_parapsilosis_CDC317|cpar	7.21825	-0.79696	0.695892	-1.14524	0.252112	0.370321
MSTRG.1982.1|314|x|CPAR2_106130-T|Contig005569_C_parapsilosis_CDC317|cpar	0.393653	-3.6021	4.26141	-0.845284	0.397952	#N/A
CPAR2_106130|1515	1972.36	-0.609083	0.181341	-3.35877	0.000782914	0.00254512
MSTRG.1984.1|593|x|CPAR2_106130-T|Contig005569_C_parapsilosis_CDC317|cpar	1.37081	-0.131089	1.79713	-0.0729431	0.941851	0.961685
CPAR2_106140|2016	5517.57	-1.59696	0.18121	-8.81274	1.22119e-18	2.06271e-17
CPAR2_106150|492	592.158	0.582322	0.200433	2.90532	0.00366882	0.0101638
CPAR2_106160|951	1311.88	0.10411	0.143757	0.724209	0.468938	0.592626
MSTRG.1988.1|320|x|CPAR2_106170-T|Contig005569_C_parapsilosis_CDC317|cpar	0.922362	-4.20406	2.25166	-1.8671	0.0618882	0.118663
CPAR2_106170|1098	2486.65	0.0719522	0.227765	0.315906	0.752074	0.829904
CPAR2_106180|990	1696.47	-0.364235	0.146416	-2.48767	0.0128582	0.0308054
CPAR2_106190|810	731.506	0.708909	0.182945	3.87499	0.000106627	0.000409774
CPAR2_106200|642	793.26	0.629872	0.221305	2.84618	0.00442472	0.012002
CPAR2_106210|750	1593.12	-0.77957	0.195956	-3.97829	6.94116e-05	0.000276342
MSTRG.1995.1|577|x|CPAR2_106210-T|Contig005569_C_parapsilosis_CDC317|cpar	0.0510253	0	5.10037	0	1	#N/A
MSTRG.1996.1|552|x|CPAR2_106220-T|Contig005569_C_parapsilosis_CDC317|cpar	1.10537	1.51502	2.19453	0.69036	0.489968	0.612444
CPAR2_106220|1857	3482.4	0.674328	0.278571	2.42066	0.0154922	0.0362426
MSTRG.1999.1|598|x|CPAR2_106220-T|Contig005569_C_parapsilosis_CDC317|cpar	1.64699	-4.62747	1.69499	-2.73009	0.00633166	0.0164731
CPAR2_106230|2628	4059.49	-0.165172	0.198454	-0.832294	0.405243	0.533261
MSTRG.2001.1|215|x|CPAR2_106240-T|Contig005569_C_parapsilosis_CDC317|cpar	1.97048	-3.88379	1.59876	-2.42925	0.0151303	0.0355238
CPAR2_106240|705	885.155	0.314754	0.232403	1.35434	0.175627	0.278499
CPAR2_106250|1086	4202.01	-0.326509	0.143438	-2.27631	0.0228273	0.0508165
MSTRG.2004.1|454|x|CPAR2_106260-T|Contig005569_C_parapsilosis_CDC317|cpar	11.1155	0.56718	0.685605	0.827269	0.408084	0.536009
CPAR2_106260|873	3136.61	-0.424035	0.173832	-2.43934	0.014714	0.0346466
MSTRG.2006.1|398|x|CPAR2_106260-T|Contig005569_C_parapsilosis_CDC317|cpar	7.70971	-1.11246	0.828959	-1.342	0.179597	0.283866
CPAR2_106270|2745	920.459	0.570411	0.240872	2.36811	0.0178791	0.0409904
MSTRG.2008.1|205|x|CPAR2_106280-T|Contig005569_C_parapsilosis_CDC317|cpar	0.955722	-0.246088	1.88449	-0.130586	0.896103	0.935356
CPAR2_106280|1047	2605.97	-0.815752	0.138262	-5.90003	3.63444e-09	2.62574e-08
CPAR2_106290|357	741.845	-0.166671	0.338645	-0.492171	0.622598	0.728957
CPAR2_106300|315	392.466	-0.372265	0.307001	-1.21258	0.225289	0.339453
CPAR2_106310|1617	2274.33	0.497991	0.13347	3.73111	0.000190638	0.00069848
MSTRG.2013.1|748|x|CPAR2_106310-T|Contig005569_C_parapsilosis_CDC317|cpar	20.5319	1.74533	0.669059	2.60864	0.00909028	0.0226863
CPAR2_106320|458	28708.6	-0.485511	0.278038	-1.74621	0.0807753	0.147671
MSTRG.2015.1|262|x|CPAR2_tR(CCG)1-T|Contig005569_C_parapsilosis_CDC317|cpar	3.44446	-1.80801	1.14289	-1.58197	0.113657	0.194846
CPAR2_tR(CCG)1|74	5.74969	0.216687	1.09834	0.197287	0.843603	0.896788
CPAR2_106330|765	1188.26	-0.851013	0.11995	-7.09474	1.29593e-12	1.31018e-11
CPAR2_106340|1716	80.412	0.162861	0.296892	0.548553	0.583312	0.695491
CPAR2_106350|2784	2335.97	2.08729	0.296054	7.05037	1.7844e-12	1.78002e-11
MSTRG.2021.1|800|x|CPAR2_106360-T|Contig005569_C_parapsilosis_CDC317|cpar	226.778	0.687086	0.359079	1.91347	0.0556883	0.10885
CPAR2_106360|555	229.486	0.573726	0.224083	2.56033	0.0104573	0.0257302
CPAR2_106370|2214	782.497	0.348903	0.185098	1.88497	0.059434	0.114679
CPAR2_106380|1263	2093.42	-0.485587	0.154514	-3.14267	0.00167413	0.00502497
MSTRG.2025.1|318|x|CPAR2_106390-T|Contig005569_C_parapsilosis_CDC317|cpar	1.10419	-0.84662	1.97793	-0.428034	0.668626	0.768357
CPAR2_106390|1005	2366.59	-0.0557756	0.171416	-0.325381	0.744893	0.824781
CPAR2_106400|5730	16246.1	0.487077	0.207415	2.34832	0.0188581	0.0428818
MSTRG.2028.1|391|x|CPAR2_106400-T|Contig005569_C_parapsilosis_CDC317|cpar	0.102051	0	5.10037	0	1	#N/A
MSTRG.2030.1|587|u|NA|Contig005569_C_parapsilosis_CDC317|cpar	0.126992	0.761737	5.10037	0.149349	0.881278	#N/A
MSTRG.2031.1|2381|x|CPAR2_106410-T|Contig005569_C_parapsilosis_CDC317|cpar	16.6791	-0.663009	0.606463	-1.09324	0.274289	0.394804
CPAR2_106410|1921	3469.96	-0.108679	0.159847	-0.679895	0.496571	0.61818
CPAR2_106420|1035	1563.69	0.162622	0.132509	1.22725	0.219728	0.33263
CPAR2_106430|558	931.265	-1.84653	0.149181	-12.3778	3.44772e-35	1.65524e-33
MSTRG.2035.1|267|x|CPAR2_106440-T|Contig005569_C_parapsilosis_CDC317|cpar	2.22289	3.63422	1.8533	1.96095	0.0498851	0.0990183
CPAR2_106440|663	40831.1	-0.902297	0.137822	-6.54684	5.87663e-11	5.09552e-10
MSTRG.2037.1|473|x|CPAR2_106440-T|Contig005569_C_parapsilosis_CDC317|cpar	2.38032	-3.28334	1.5844	-2.0723	0.0382377	0.0790047
CPAR2_106450|510	891.653	-1.93335	0.210091	-9.20243	3.49943e-20	6.62241e-19
MSTRG.2039.1|373|x|CPAR2_106450-T|Contig005569_C_parapsilosis_CDC317|cpar	1.38567	1.1774	2.07543	0.567305	0.570507	0.684496
CPAR2_106460|762	9054.76	-0.186834	0.263972	-0.70778	0.479082	0.602003
CPAR2_106470|1932	1815.68	-1.15193	0.149375	-7.71165	1.24202e-14	1.5037e-13
CPAR2_106480|510	1785.87	0.169379	0.187194	0.904831	0.365555	0.493927
MSTRG.2043.1|279|x|CPAR2_106490-T|Contig005569_C_parapsilosis_CDC317|cpar	5.57254	-0.602566	1.07107	-0.562581	0.57372	0.687349
CPAR2_106490|690	1168.41	0.547069	0.135746	4.03009	5.57564e-05	0.00022708
MSTRG.2045.1|1215|x|CPAR2_106500-T|Contig005569_C_parapsilosis_CDC317|cpar	11.5387	-0.415209	0.63831	-0.650482	0.515381	0.635007
CPAR2_106500|1656	759.868	0.482558	0.257194	1.87624	0.0606221	0.116671
MSTRG.2047.1|202|x|CPAR2_106500-T|Contig005569_C_parapsilosis_CDC317|cpar	2.4522	0.0599092	1.1476	0.052204	0.958366	0.972941
CPAR2_106510|2463	3290.73	0.0484055	0.15006	0.322574	0.747018	0.826289
MSTRG.2049.1|214|x|CPAR2_106520-T|Contig005569_C_parapsilosis_CDC317|cpar	0.265601	0	4.24079	0	1	#N/A
CPAR2_106520|1020	2399.11	0.247107	0.139793	1.76767	0.0771163	0.14229
CPAR2_106530|951	299.562	-0.573152	0.193972	-2.95481	0.00312859	0.00881503
MSTRG.2052.1|371|x|CPAR2_106530-T|Contig005569_C_parapsilosis_CDC317|cpar	13.0091	-2.4876	0.572431	-4.34568	1.38847e-05	6.24461e-05
MSTRG.2053.1|228|u|NA|Contig005569_C_parapsilosis_CDC317|cpar	75.3489	0.0970001	0.282484	0.343382	0.731311	0.816889
MSTRG.2054.1|2017|x|CPAR2_106540-T|Contig005569_C_parapsilosis_CDC317|cpar	9.48536	-2.50457	0.736617	-3.4001	0.000673622	0.00222848
CPAR2_106540|1254	2196.06	0.0796606	0.120916	0.658807	0.51002	0.630234
CPAR2_106550|1491	7371.24	-0.259073	0.112249	-2.30802	0.0209982	0.0471323
MSTRG.2058.1|239|u|NA|Contig005569_C_parapsilosis_CDC317|cpar	15.9798	0.397926	0.572077	0.695581	0.486691	0.609498
MSTRG.2059.1|860|u|NA|Contig005569_C_parapsilosis_CDC317|cpar	88.8022	0.8716	0.303362	2.87314	0.00406419	0.0111232
MSTRG.2060.1|357|u|NA|Contig005569_C_parapsilosis_CDC317|cpar	5.96934	-1.42122	1.14834	-1.23763	0.215855	0.328296
MSTRG.2061.1|1099|x|CPAR2_106560-T|Contig005569_C_parapsilosis_CDC317|cpar	9.52573	0.165052	0.735166	0.22451	0.822361	0.880643
CPAR2_106560|174	11486	-0.125734	0.369166	-0.340589	0.733413	0.818205
MSTRG.2064.1|264|x|CPAR2_106570-T|Contig005569_C_parapsilosis_CDC317|cpar	0.237778	-0.749777	5.0897	-0.147313	0.882885	#N/A
CPAR2_106570|2421	2997.14	-0.242796	0.149413	-1.625	0.104163	0.181417
MSTRG.2066.1|321|x|CPAR2_106580-T|Contig005569_C_parapsilosis_CDC317|cpar	0.122982	0.761737	5.10037	0.149349	0.881278	#N/A
CPAR2_106580|2820	2016.49	-0.602751	0.13908	-4.33385	1.46526e-05	6.5748e-05
CPAR2_106590|801	1703.48	-0.0312221	0.136997	-0.227903	0.819721	0.878874
CPAR2_106600|603	3468.98	-2.45539	0.203389	-12.0724	1.47822e-33	6.3466e-32
CPAR2_106610|516	4871.51	-1.10549	0.107464	-10.2871	8.06001e-25	2.01935e-23
MSTRG.2071.1|515|x|CPAR2_106620-T|Contig005569_C_parapsilosis_CDC317|cpar	15.0318	-1.99339	0.571155	-3.4901	0.000482843	0.00163726
CPAR2_106620|1395	992.957	-0.170941	0.165618	-1.03214	0.302005	0.425338
MSTRG.2073.1|264|x|CPAR2_106620-T|Contig005569_C_parapsilosis_CDC317|cpar	1.07699	-1.20152	1.96818	-0.61047	0.541551	0.659414
CPAR2_106630|1080	7422.6	-0.00976757	0.113561	-0.0860116	0.931457	0.956179
CPAR2_106640|4374	850.353	0.677394	0.142161	4.76499	1.88859e-06	9.57661e-06
CPAR2_106650|726	3303.66	-1.46372	0.129675	-11.2876	1.51115e-29	5.20413e-28
MSTRG.2077.1|237|x|CPAR2_106650-T|Contig005569_C_parapsilosis_CDC317|cpar	0.0719563	0.761752	5.10037	0.149352	0.881276	#N/A
MSTRG.2078.1|228|u|NA|Contig005569_C_parapsilosis_CDC317|cpar	8.99385	-0.231951	0.703493	-0.329713	0.741617	0.822837
CPAR2_106660|879	17593	-2.01098	0.128202	-15.6861	1.8841e-55	2.04027e-53
MSTRG.2080.1|696|x|CPAR2_106660-T|Contig005569_C_parapsilosis_CDC317|cpar	11.9505	-0.580061	0.641023	-0.9049	0.365519	0.493927
CPAR2_106670|1746	920.903	-0.295689	0.148437	-1.99201	0.0463696	0.093083
MSTRG.2082.1|1222|x|CPAR2_106670-T|Contig005569_C_parapsilosis_CDC317|cpar	83.4813	0.366353	0.357547	1.02463	0.305538	0.428889
CPAR2_106680|1737	370.509	-1.54386	0.185898	-8.30487	9.99248e-17	1.45789e-15
MSTRG.2086.1|302|x|CPAR2_106690-T|Contig005569_C_parapsilosis_CDC317|cpar	1.6342	4.02179	2.27115	1.77082	0.076591	0.141481
CPAR2_106690|2281	5637.9	-2.09903	0.180524	-11.6274	2.9891e-31	1.14242e-29
MSTRG.2089.1|268|u|NA|Contig005569_C_parapsilosis_CDC317|cpar	0	#N/A	#N/A	#N/A	#N/A	#N/A
MSTRG.2090.1|1272|u|NA|Contig005569_C_parapsilosis_CDC317|cpar	5.95405	-0.75069	1.09963	-0.682673	0.494814	0.616524
MSTRG.2091.1|1061|u|NA|Contig005569_C_parapsilosis_CDC317|cpar	6.82202	-1.92048	0.947127	-2.02769	0.0425924	0.0866428
CPAR2_106700|1881	6369.42	-0.136362	0.186979	-0.729291	0.465823	0.589982
CPAR2_106710|1113	667.719	-0.312088	0.141805	-2.20083	0.0277481	0.0600029
CPAR2_106720|1461	1183.83	0.0979587	0.119299	0.821118	0.411579	0.539003
CPAR2_106730|1524	361.736	0.625535	0.279968	2.23431	0.0254628	0.0557788
CPAR2_106740|1446	1823.27	0.120659	0.159562	0.756187	0.449537	0.574507
CPAR2_106750|2160	1075.65	0.350941	0.16397	2.14027	0.032333	0.0685783
MSTRG.2097.1|299|x|CPAR2_106750-T|Contig005569_C_parapsilosis_CDC317|cpar	7.92958	0.892364	0.809351	1.10257	0.270215	0.390208
CPAR2_106760|1491	5746.53	0.264161	0.137544	1.92055	0.0547885	0.107438
CPAR2_106770|903	1578.16	-0.159302	0.0966399	-1.64841	0.0992691	0.174698
CPAR2_106780|732	1161.63	-0.470785	0.122714	-3.83643	0.000124837	0.000472122
MSTRG.2101.1|324|x|CPAR2_106780-T|Contig005569_C_parapsilosis_CDC317|cpar	2.1063	-1.12043	1.38877	-0.806776	0.419796	0.54675
CPAR2_106790|498	1249.22	0.545884	0.155425	3.51221	0.000444392	0.001517
MSTRG.2103.1|938|x|CPAR2_106790-T|Contig005569_C_parapsilosis_CDC317|cpar	28.6923	0.61377	0.413559	1.48412	0.137778	0.229105
CPAR2_106800|576	2084.03	0.110925	0.147226	0.753434	0.451189	0.576039
MSTRG.2105.1|340|x|CPAR2_106800-T|Contig005569_C_parapsilosis_CDC317|cpar	1.7065	-1.68099	2.06931	-0.812342	0.416595	0.543598
CPAR2_106810|1167	807.08	0.296619	0.120963	2.45215	0.0142004	0.0336079
MSTRG.2107.1|492|x|CPAR2_106810-T|Contig005569_C_parapsilosis_CDC317|cpar	1.15212	-1.20796	1.63424	-0.739155	0.459813	0.583964
CPAR2_106820|1485	4131.46	0.485332	0.0850952	5.70339	1.17446e-08	7.99879e-08
CPAR2_106830|741	3695.96	1.10479	0.203777	5.42155	5.90833e-08	3.68411e-07
CPAR2_106840|576	797.107	1.3986	0.183463	7.62332	2.47229e-14	2.9206e-13
CPAR2_106850|657	508.659	-0.530219	0.201279	-2.63425	0.00843229	0.0212245
MSTRG.2112.1|392|x|CPAR2_106860-T|Contig005569_C_parapsilosis_CDC317|cpar	56.0502	1.13704	0.363308	3.12968	0.00174998	0.0052317
CPAR2_106860|1398	1234.48	-0.52038	0.113501	-4.58481	4.5441e-06	2.17626e-05
CPAR2_106870|1221	1399.11	0.188143	0.122464	1.53631	0.124464	0.210266
MSTRG.2115.1|403|x|CPAR2_106880-T|Contig005569_C_parapsilosis_CDC317|cpar	0.705776	0.226641	2.0299	0.111651	0.9111	0.944698
CPAR2_106880|2175	1611.64	-0.935192	0.156012	-5.99438	2.04263e-09	1.50245e-08
MSTRG.2117.1|220|x|CPAR2_106880-T|Contig005569_C_parapsilosis_CDC317|cpar	0.0463799	0	5.10037	0	1	#N/A
MSTRG.2118.1|326|x|CPAR2_106890-T|Contig005569_C_parapsilosis_CDC317|cpar	1.2013	-1.7658	1.88178	-0.938363	0.348058	0.475494
CPAR2_106890|1161	1575.41	0.305886	0.104743	2.92036	0.00349626	0.00974116
CPAR2_106900|1884	6172.09	-0.211652	0.14588	-1.45087	0.146817	0.241213
MSTRG.2121.1|248|x|CPAR2_106900-T|Contig005569_C_parapsilosis_CDC317|cpar	0.458471	0.161516	2.65221	0.0608985	0.95144	#N/A
MSTRG.2122.1|337|u|NA|Contig005569_C_parapsilosis_CDC317|cpar	2.08961	-1.30203	1.51342	-0.860322	0.389611	0.5174
MSTRG.2124.1|544|u|NA|Contig005569_C_parapsilosis_CDC317|cpar	1.30958	3.68528	1.98643	1.85523	0.0635636	0.121207
CPAR2_106910|1215	916.305	-0.195815	0.172557	-1.13479	0.256465	0.375301
MSTRG.2127.1|2104|x|CPAR2_106920-T|Contig005569_C_parapsilosis_CDC317|cpar	19.2725	-1.55887	0.500263	-3.1161	0.00183258	0.00545187
CPAR2_106920|1317	249.244	0.0632762	0.228732	0.276639	0.782058	0.850672
MSTRG.2129.1|2141|u|NA|Contig005569_C_parapsilosis_CDC317|cpar	94.6707	0.747036	0.251509	2.97021	0.00297592	0.00844348
MSTRG.2130.1|1691|u|NA|Contig005569_C_parapsilosis_CDC317|cpar	21.5282	-0.688332	0.527189	-1.30566	0.191667	0.29833
CPAR2_106930|642	1245.64	-0.459038	0.191504	-2.39701	0.0165294	0.0383834
MSTRG.2132.1|432|x|CPAR2_106930-T|Contig005569_C_parapsilosis_CDC317|cpar	6.61828	-4.60486	1.1121	-4.14071	3.46234e-05	0.0001467
CPAR2_106940|1941	28519.2	-3.15663	0.238328	-13.2449	4.83093e-40	2.76955e-38
CPAR2_106950|393	3431.85	1.88815	0.171725	10.9952	4.03226e-28	1.26769e-26
MSTRG.2135.1|1400|x|CPAR2_106950-T|Contig005569_C_parapsilosis_CDC317|cpar	225.893	-0.388561	0.282933	-1.37333	0.169649	0.271015
MSTRG.2136.1|1119|x|CPAR2_106960-T|Contig005569_C_parapsilosis_CDC317|cpar	103.371	-0.025656	0.262282	-0.0978184	0.922076	0.95117
CPAR2_106960|2010	32753	1.41274	0.161507	8.74728	2.18554e-18	3.62249e-17
CPAR2_106970|645	132.924	-0.519555	0.302531	-1.71736	0.0859132	0.155403
MSTRG.2139.1|230|u|NA|Contig005569_C_parapsilosis_CDC317|cpar	0.875735	-1.39677	2.03268	-0.687157	0.491984	0.614333
CPAR2_106980|765	2819.15	-0.763815	0.163846	-4.66179	3.13478e-06	1.53448e-05
MSTRG.2141.1|382|x|CPAR2_106990-T|Contig005569_C_parapsilosis_CDC317|cpar	30.7144	0.884503	0.485845	1.82055	0.0686757	0.129261
CPAR2_106990|1206	392.684	0.949664	0.165235	5.74734	9.06569e-09	6.26975e-08
MSTRG.2143.1|298|x|CPAR2_106990-T|Contig005569_C_parapsilosis_CDC317|cpar	4.4088	3.02882	1.6763	1.80684	0.0707867	0.132609
CPAR2_107000|1275	645.565	-0.219638	0.127429	-1.72361	0.0847782	0.153692
CPAR2_107010|411	16938.6	0.649607	0.34457	1.88527	0.059394	0.114625
MSTRG.2147.1|1166|x|CPAR2_107020-T|Contig005569_C_parapsilosis_CDC317|cpar	31.6837	0.813655	0.382352	2.12803	0.033335	0.0704277
CPAR2_107020|312	7132.78	0.507147	0.281343	1.80259	0.0714522	0.133507
MSTRG.2150.1|223|x|CPAR2_107020-T|Contig005569_C_parapsilosis_CDC317|cpar	1.54215	1.17296	1.98872	0.589808	0.555319	0.670966
MSTRG.2151.1|278|x|CPAR2_107030-T|Contig005569_C_parapsilosis_CDC317|cpar	4.07227	-0.141584	1.00081	-0.14147	0.887499	0.929261
CPAR2_107030|597	1615.82	0.027381	0.268847	0.101846	0.918879	0.949369
MSTRG.2153.1|212|x|CPAR2_107030-T|Contig005569_C_parapsilosis_CDC317|cpar	1.39262	1.53604	2.06533	0.743727	0.457042	0.581809
CPAR2_107040|994	2620.03	0.613549	0.181378	3.38271	0.000717741	0.00235763
CPAR2_107050|591	1158.89	-0.568929	0.250647	-2.26984	0.023217	0.0514842
MSTRG.2155.1|788|x|CPAR2_107060-T|Contig005569_C_parapsilosis_CDC317|cpar	6.01893	-0.660326	0.860923	-0.766997	0.443083	0.568362
CPAR2_107060|1407	3483.57	0.1073	0.322229	0.332992	0.73914	0.821208
MSTRG.2157.1|513|x|CPAR2_107060-T|Contig005569_C_parapsilosis_CDC317|cpar	2.36747	-3.90756	1.50038	-2.60438	0.00920407	0.0229243
MSTRG.2158.1|206|x|CPAR2_107070-T|Contig005569_C_parapsilosis_CDC317|cpar	0.259191	0	4.29504	0	1	#N/A
CPAR2_107070|810	10521	0.452993	0.1394	3.24959	0.00115573	0.00362411
MSTRG.2160.1|228|x|CPAR2_107070-T|Contig005569_C_parapsilosis_CDC317|cpar	4.3392	0.404902	0.997794	0.405797	0.684892	0.780911
CPAR2_107080|3123	1790.95	0.330722	0.110794	2.98501	0.00283571	0.00810226
CPAR2_107090|396	58736	0.472715	0.312247	1.51392	0.130047	0.218243
MSTRG.2163.1|916|x|CPAR2_107090-T|Contig005569_C_parapsilosis_CDC317|cpar	19.3719	0.887171	0.651927	1.36084	0.173563	0.275802
CPAR2_107100|393	54732.9	0.127933	0.357164	0.358191	0.7202	0.809002
MSTRG.2165.1|410|x|CPAR2_107100-T|Contig005569_C_parapsilosis_CDC317|cpar	8.85359	0.430074	0.741088	0.580328	0.561694	0.675893
CPAR2_107110|930	1677.85	-0.170575	0.168474	-1.01247	0.311312	0.434989
CPAR2_107120|822	442.586	-1.11108	0.147895	-7.51263	5.79527e-14	6.56753e-13
CPAR2_107130|2535	3721.17	-0.755495	0.190552	-3.96478	7.34644e-05	0.000290814
CPAR2_107140|636	1105.01	-0.311109	0.226432	-1.37396	0.169454	0.270826
MSTRG.2170.1|633|x|CPAR2_107150-T|Contig005569_C_parapsilosis_CDC317|cpar	4.73873	-0.457927	0.855363	-0.53536	0.592401	0.703233
CPAR2_107150|957	569.5	-0.0149278	0.195318	-0.0764281	0.939079	0.960464
MSTRG.2172.1|1499|u|NA|Contig005569_C_parapsilosis_CDC317|cpar	37.1193	-1.82263	0.425154	-4.28699	1.81114e-05	8.02333e-05
MSTRG.2173.1|1096|u|NA|Contig005569_C_parapsilosis_CDC317|cpar	54.2732	-0.367305	0.426898	-0.860405	0.389566	0.5174
CPAR2_107160|849	58956.6	0.0379746	0.15523	0.244634	0.80674	0.868591
MSTRG.2175.1|380|x|CPAR2_107160-T|Contig005569_C_parapsilosis_CDC317|cpar	2.63678	-1.07104	1.22307	-0.8757	0.381193	0.509844
CPAR2_107170|1245	1353.72	0.0866624	0.137234	0.631495	0.527717	0.646041
CPAR2_107180|648	728.373	0.401631	0.197885	2.02962	0.0423955	0.0862963
CPAR2_107190|1151	376.296	1.06129	0.227071	4.67381	2.95667e-06	1.45314e-05
CPAR2_107200|408	10.4462	-2.07977	0.659474	-3.15369	0.00161222	0.00487519
CPAR2_107210|2100	2980.71	-0.241006	0.16525	-1.45844	0.14472	0.238375
CPAR2_107220|2010	1828.46	-0.440533	0.118212	-3.72664	0.000194049	0.000709643
MSTRG.2181.1|920|u|NA|Contig005569_C_parapsilosis_CDC317|cpar	11.2541	-4.59856	0.880636	-5.22186	1.77138e-07	1.04314e-06
MSTRG.2182.1|407|x|CPAR2_107230-T|Contig005569_C_parapsilosis_CDC317|cpar	0.236527	1.57378	5.0725	0.310257	0.756366	#N/A
CPAR2_107230|1563	12.7302	0.405023	0.655022	0.618334	0.536355	0.654317
MSTRG.2184.1|827|x|CPAR2_107230-T|Contig005569_C_parapsilosis_CDC317|cpar	2.45489	-1.24198	1.3795	-0.900312	0.367954	0.49644
CPAR2_107240|1407	1325.66	-0.908103	0.127212	-7.13849	9.43586e-13	9.67002e-12
CPAR2_107250|861	1170.77	-0.568761	0.119873	-4.74468	2.08834e-06	1.05184e-05
CPAR2_107260|915	1474.32	-0.194201	0.122875	-1.58048	0.113998	0.195224
CPAR2_107270|999	636.106	0.17139	0.171404	0.999919	0.31735	0.441148
MSTRG.2190.1|376|x|CPAR2_107280-T|Contig005569_C_parapsilosis_CDC317|cpar	14.4874	0.610631	0.739013	0.826279	0.408646	0.536458
CPAR2_107280|2904	2849.69	0.546257	0.131804	4.14447	3.40599e-05	0.000144639
MSTRG.2192.1|1676|x|CPAR2_107280-T|Contig005569_C_parapsilosis_CDC317|cpar	87.1094	0.165779	0.27722	0.598004	0.549837	0.666424
MSTRG.2193.1|1572|x|CPAR2_107290-T|Contig005569_C_parapsilosis_CDC317|cpar	51.053	1.00607	0.423523	2.37549	0.0175258	0.0402845
CPAR2_107290|2964	1862.79	-0.794071	0.154143	-5.15152	2.58388e-07	1.48307e-06
CPAR2_107300|1281	1290.99	1.41005	0.22405	6.29346	3.10457e-10	2.4944e-09
MSTRG.2196.1|1709|x|CPAR2_107310-T|Contig005569_C_parapsilosis_CDC317|cpar	22.0361	0.433787	0.502495	0.863267	0.387991	0.515804
CPAR2_107310|1542	2196.37	0.879455	0.174102	5.05138	4.38622e-07	2.44975e-06
MSTRG.2199.1|1188|x|CPAR2_107320-T|Contig005569_C_parapsilosis_CDC317|cpar	58.0378	-0.181899	0.298929	-0.608501	0.542855	0.66026
CPAR2_107320|2748	2670.19	1.05466	0.177754	5.93328	2.9695e-09	2.15815e-08
MSTRG.2201.1|965|x|CPAR2_107320-T|Contig005569_C_parapsilosis_CDC317|cpar	2.41257	-1.93389	1.34108	-1.44204	0.149292	0.244703
MSTRG.2202.1|489|x|CPAR2_107330-T|Contig005569_C_parapsilosis_CDC317|cpar	1.41675	-1.11061	1.53532	-0.723375	0.469449	0.592957
CPAR2_107330|1059	6163.77	1.11653	0.272116	4.10313	4.07604e-05	0.000170275
MSTRG.2204.1|982|x|CPAR2_107340-T|Contig005569_C_parapsilosis_CDC317|cpar	10.6644	-0.401911	0.673881	-0.596413	0.5509	0.667148
CPAR2_107340|1236	1180.09	0.0186736	0.243763	0.0766056	0.938937	0.960464
MSTRG.2206.1|413|x|CPAR2_107340-T|Contig005569_C_parapsilosis_CDC317|cpar	2.72452	0.907401	1.08499	0.836324	0.402973	0.53087
CPAR2_107350|1161	75.3983	1.01788	0.422217	2.4108	0.0159177	0.0371134
CPAR2_107360|729	1.79611	3.24281	1.86411	1.7396	0.0819288	0.149528
CPAR2_tT(AGU)1|73	2.61749	-3.24904	1.59149	-2.04151	0.0412002	0.0841391
CPAR2_107370|1422	1113.06	0.758557	0.112872	6.72054	1.81057e-11	1.65223e-10
CPAR2_107380|1209	103.852	-0.806709	0.299579	-2.69281	0.00708522	0.0182197
MSTRG.2211.1|403|x|CPAR2_107390-T|Contig005569_C_parapsilosis_CDC317|cpar	1.17689	0.756675	2.44209	0.309847	0.756677	0.833568
CPAR2_107390|3327	10250.4	0.219973	0.213916	1.02831	0.303802	0.427129
CPAR2_107400|1200	1379.64	-0.4728	0.12755	-3.70679	0.0002099	0.00076417
CPAR2_107410|750	1352.45	-0.503413	0.117883	-4.27045	1.95075e-05	8.59105e-05
CPAR2_107420|4065	3471.6	0.358048	0.146052	2.45151	0.0142259	0.0336518
MSTRG.2217.1|327|u|NA|Contig005569_C_parapsilosis_CDC317|cpar	3.42596	-0.340607	1.11316	-0.305982	0.759618	0.835674
CPAR2_107430|1245	3574.74	0.00826153	0.134058	0.0616266	0.95086	0.968145
CPAR2_107440|402	5021.39	-0.485119	0.231783	-2.09299	0.0363502	0.0756824
[truncated: 8,496 more rows]

## Sheet: res_cpar_0_24
genes	baseMean	log2FoldChange	lfcSE	stat	pvalue	padj
MSTRG.1.1|779|u|NA|Contig005504_C_parapsilosis_CDC317|cpar	8.6813	1.17866	0.965581	1.22067	0.222211	0.322718
CPAR2_600010|2208	1682.29	0.459913	0.155007	2.96705	0.00300676	0.00801523
MSTRG.3.1|432|x|CPAR2_600020-T|Contig005504_C_parapsilosis_CDC317|cpar	3.68085	0.0295366	1.34262	0.0219991	0.982449	0.988663
CPAR2_600020|2919	93742.8	0.661949	0.223922	2.95617	0.00311489	0.00827345
MSTRG.5.1|257|u|NA|Contig005504_C_parapsilosis_CDC317|cpar	4928.06	1.48498	0.281863	5.26846	1.37577e-07	7.77104e-07
MSTRG.6.1|231|u|NA|Contig005504_C_parapsilosis_CDC317|cpar	0.652024	-0.522936	2.74452	-0.190538	0.848887	#N/A
CPAR2_600030|2451	1380.09	0.364457	0.154622	2.35708	0.0184192	0.0397445
CPAR2_600040|1530	2885.18	-0.755044	0.252477	-2.99055	0.00278474	0.00746717
CPAR2_600050|1002	1504.91	-0.0576892	0.135509	-0.425722	0.670311	0.754396
CPAR2_600060|1143	2515.63	0.506292	0.177185	2.85742	0.00427096	0.0108983
CPAR2_600070|1902	13136.4	-1.01268	0.160711	-6.30124	2.95265e-10	2.28227e-09
MSTRG.12.1|203|u|NA|Contig005504_C_parapsilosis_CDC317|cpar	3.58998	0.420426	0.986436	0.426207	0.669957	0.754087
CPAR2_600080|2745	3201.92	-1.39161	0.135979	-10.234	1.39591e-24	3.21093e-23
MSTRG.14.1|2927|x|CPAR2_600080-T|Contig005504_C_parapsilosis_CDC317|cpar	167.419	0.597458	0.229014	2.60883	0.00908526	0.0212464
CPAR2_600090|2028	908.77	0.175652	0.153417	1.14494	0.252235	0.356133
CPAR2_600100|1824	1997.03	-0.338635	0.220814	-1.53358	0.125134	0.202909
CPAR2_600110|2442	3177.98	-0.906359	0.320758	-2.82568	0.00471802	0.0119117
MSTRG.19.1|2516|x|CPAR2_600120-T|Contig005504_C_parapsilosis_CDC317|cpar	852.503	1.23688	0.127523	9.69926	3.03693e-22	6.23452e-21
CPAR2_600120|1011	2904.53	0.0136974	0.169734	0.0806993	0.935681	0.956137
CPAR2_600130|2184	2122.36	0.000577212	0.129	0.00447452	0.99643	0.997886
CPAR2_600140|1224	1307.56	-0.297284	0.138648	-2.14417	0.0320193	0.0642136
CPAR2_600150|780	359.831	1.93267	0.175056	11.0403	2.44296e-28	6.94061e-27
MSTRG.25.1|830|x|CPAR2_600150-T|Contig005504_C_parapsilosis_CDC317|cpar	21.7841	-0.568901	0.39666	-1.43423	0.151507	0.237797
CPAR2_600160|780	328.796	1.67941	0.226198	7.4245	1.13203e-13	1.24211e-12
MSTRG.27.1|676|x|CPAR2_600170-T|Contig005504_C_parapsilosis_CDC317|cpar	1.27635	1.19414	2.06227	0.579043	0.56256	0.662906
CPAR2_600170|3054	740.271	0.40304	0.167644	2.40415	0.0162101	0.0354669
MSTRG.29.1|397|x|CPAR2_600170-T|Contig005504_C_parapsilosis_CDC317|cpar	0.325541	-3.76654	4.57902	-0.822563	0.410756	#N/A
MSTRG.31.1|1042|x|CPAR2_600180-T|Contig005504_C_parapsilosis_CDC317|cpar	1.72275	-0.76489	1.866	-0.409909	0.681873	0.763448
CPAR2_600180|1083	797.996	0.0357486	0.182806	0.195555	0.844959	0.891563
CPAR2_600190|2070	4463.91	-0.180252	0.112054	-1.60862	0.1077	0.179581
MSTRG.35.1|568|x|CPAR2_600200-T|Contig005504_C_parapsilosis_CDC317|cpar	3.82152	-1.97394	1.07059	-1.84379	0.0652142	0.118038
CPAR2_600200|2343	2276.08	0.292901	0.138432	2.11585	0.034358	0.0683579
CPAR2_600210|345	12209.2	0.313101	0.277429	1.12858	0.259076	0.36359
CPAR2_600220|2712	2232.57	-0.426467	0.203382	-2.09688	0.0360045	0.0712625
CPAR2_600230|1026	403.593	-0.238172	0.166046	-1.43437	0.151466	0.237773
MSTRG.40.1|2043|x|CPAR2_600230-T|Contig005504_C_parapsilosis_CDC317|cpar	1307.12	0.508575	0.135102	3.76439	0.000166959	0.000577669
MSTRG.41.1|2154|x|CPAR2_600240-T|Contig005504_C_parapsilosis_CDC317|cpar	226.615	-0.677373	0.177441	-3.81746	0.000134834	0.00047548
CPAR2_600240|1428	1648.2	0.338209	0.174277	1.94064	0.0523021	0.0980511
MSTRG.43.1|283|x|CPAR2_600240-T|Contig005504_C_parapsilosis_CDC317|cpar	0.0889326	0	5.10037	0	1	#N/A
MSTRG.44.1|1027|x|CPAR2_600250-T|Contig005504_C_parapsilosis_CDC317|cpar	18.5399	0.175703	0.504436	0.348315	0.727604	0.799644
CPAR2_600250|1050	12740.3	-0.551781	0.134871	-4.09117	4.29194e-05	0.000165205
CPAR2_600260|2010	5217.12	1.52613	0.108789	14.0283	1.04588e-44	6.31899e-43
MSTRG.47.1|1217|x|CPAR2_600260-T|Contig005504_C_parapsilosis_CDC317|cpar	10.6637	2.5892	0.915059	2.82954	0.0046615	0.0117752
MSTRG.49.1|395|u|NA|Contig005504_C_parapsilosis_CDC317|cpar	3.75639	-0.88023	0.919335	-0.957464	0.338333	0.44628
CPAR2_600270|888	1120.59	0.0846601	0.236814	0.357497	0.72072	0.793998
CPAR2_600280|825	573.23	0.792703	0.22155	3.57798	0.00034626	0.00112735
MSTRG.52.1|522|x|CPAR2_600280-T|Contig005504_C_parapsilosis_CDC317|cpar	5.11271	0.355794	0.920644	0.386462	0.699154	0.777571
CPAR2_600290|1725	36.1473	0.346556	0.376308	0.920937	0.357083	0.466564
CPAR2_600300|2082	865.595	0.31817	0.171217	1.85829	0.0631285	0.114895
CPAR2_600310|321	2042.8	-1.92553	0.227013	-8.48205	2.21254e-17	3.33137e-16
CPAR2_600320|1548	3874.05	-0.133497	0.176444	-0.756598	0.449291	0.558455
MSTRG.58.1|260|x|CPAR2_600320-T|Contig005504_C_parapsilosis_CDC317|cpar	0.543523	-2.07753	2.91495	-0.712716	0.476022	#N/A
CPAR2_600330|678	6293.63	-0.234543	0.155832	-1.5051	0.132298	0.212648
MSTRG.60.1|267|x|CPAR2_600340-T|Contig005504_C_parapsilosis_CDC317|cpar	0.655695	-2.18184	2.64367	-0.825308	0.409197	#N/A
CPAR2_600340|5877	3757.38	0.167056	0.150122	1.11281	0.265792	0.37078
MSTRG.62.1|1026|x|CPAR2_600340-T|Contig005504_C_parapsilosis_CDC317|cpar	0.092614	0	5.10037	0	1	#N/A
CPAR2_600350|702	1169.71	-0.325854	0.241915	-1.34698	0.177987	0.26995
MSTRG.64.1|255|x|CPAR2_600360-T|Contig005504_C_parapsilosis_CDC317|cpar	1.68858	-1.51656	1.38689	-1.0935	0.274175	0.380423
CPAR2_600360|1887	4114.49	-0.0499683	0.103492	-0.482822	0.629222	0.722289
MSTRG.66.1|339|x|CPAR2_600370-T|Contig005504_C_parapsilosis_CDC317|cpar	17.8096	-1.1509	0.610662	-1.88468	0.0594731	0.109263
CPAR2_600370|252	15075.9	-1.87986	0.254307	-7.39208	1.44545e-13	1.57156e-12
MSTRG.68.1|334|x|CPAR2_600380-T|Contig005504_C_parapsilosis_CDC317|cpar	1.21169	-2.19303	2.35561	-0.930984	0.351862	0.46113
CPAR2_600380|765	348.92	0.17725	0.165506	1.07096	0.284188	0.391296
MSTRG.70.1|663|x|CPAR2_600390-T|Contig005504_C_parapsilosis_CDC317|cpar	24.8003	0.560552	0.462241	1.21268	0.22525	0.326437
CPAR2_600390|1251	28.6578	2.64223	0.659051	4.00915	6.09384e-05	0.000227145
MSTRG.72.1|1367|x|CPAR2_600390-T|Contig005504_C_parapsilosis_CDC317|cpar	83.9992	-0.00472231	0.292844	-0.0161257	0.987134	0.991914
MSTRG.73.1|1547|x|CPAR2_600400-T|Contig005504_C_parapsilosis_CDC317|cpar	7.07624	0.346486	0.750948	0.461398	0.644513	0.733928
CPAR2_600400|1152	9671.69	-0.814175	0.133716	-6.08883	1.13737e-09	8.30075e-09
MSTRG.75.1|743|x|CPAR2_600410-T|Contig005504_C_parapsilosis_CDC317|cpar	51.567	0.480432	0.387385	1.24019	0.214904	0.314382
CPAR2_600410|2154	4192.92	1.46914	0.149745	9.81095	1.01017e-22	2.11008e-21
MSTRG.78.1|950|x|CPAR2_600420-T|Contig005504_C_parapsilosis_CDC317|cpar	13.9716	-0.490764	0.642954	-0.763296	0.445287	0.554489
CPAR2_600420|226	1232.04	-0.365728	0.170463	-2.1455	0.0319133	0.0640412
MSTRG.80.1|3988|u|NA|Contig005504_C_parapsilosis_CDC317|cpar	63.3865	-0.492373	0.246597	-1.99667	0.0458611	0.0876457
CPAR2_600430|4290	599.886	-0.147327	0.184512	-0.798466	0.4246	0.534234
MSTRG.81.1|1398|u|NA|Contig005504_C_parapsilosis_CDC317|cpar	29.7705	1.09407	0.379902	2.87987	0.00397842	0.0102699
CPAR2_600440|3477	342.517	-0.104657	0.227162	-0.460714	0.645004	0.7344
MSTRG.82.1|734|u|NA|Contig005504_C_parapsilosis_CDC317|cpar	23.646	0.235996	0.587811	0.401484	0.688064	0.768761
MSTRG.84.1|307|u|NA|Contig005504_C_parapsilosis_CDC317|cpar	2.48509	-4.08047	1.66812	-2.44615	0.0144391	0.0319804
CPAR2_600450|1704	18086.4	-0.319463	0.186723	-1.71089	0.0871012	0.150737
MSTRG.86.1|1458|x|CPAR2_600450-T|Contig005504_C_parapsilosis_CDC317|cpar	381.755	-2.13825	0.143741	-14.8757	4.73881e-50	3.47974e-48
MSTRG.88.1|1711|u|NA|Contig005504_C_parapsilosis_CDC317|cpar	42.6647	-0.0659156	0.348122	-0.189346	0.849822	0.895
MSTRG.89.1|1478|u|NA|Contig005504_C_parapsilosis_CDC317|cpar	87.289	0.0102145	0.27134	0.0376448	0.969971	0.980447
MSTRG.90.1|871|u|NA|Contig005504_C_parapsilosis_CDC317|cpar	0.97808	-3.27973	2.07724	-1.57889	0.114362	0.188409
MSTRG.91.1|278|x|CPAR2_600460-T|Contig005504_C_parapsilosis_CDC317|cpar	0.812679	-0.204829	2.25499	-0.0908336	0.927625	0.950935
CPAR2_600460|1704	12872	2.19368	0.126411	17.3536	1.85383e-67	2.18477e-65
MSTRG.93.1|492|x|CPAR2_600460-T|Contig005504_C_parapsilosis_CDC317|cpar	19.2209	-1.28789	0.576125	-2.23544	0.0253883	0.0525149
CPAR2_600470|1815	2014.66	0.0373117	0.201216	0.185431	0.852891	0.89715
MSTRG.97.1|366|x|CPAR2_600480-T|Contig005504_C_parapsilosis_CDC317|cpar	39.546	0.87937	0.451127	1.94927	0.0512627	0.0963105
CPAR2_600480|1413	21488.3	0.860991	0.1288	6.68472	2.31374e-11	2.02077e-10
MSTRG.99.1|558|x|CPAR2_600490-T|Contig005504_C_parapsilosis_CDC317|cpar	9.27437	0.348599	0.779014	0.447487	0.654523	0.742354
CPAR2_600490|1023	3507.09	0.392376	0.105994	3.70185	0.000214029	0.000728906
MSTRG.101.1|270|x|CPAR2_600490-T|Contig005504_C_parapsilosis_CDC317|cpar	6.69671	1.07596	0.9594	1.1215	0.262076	0.366668
MSTRG.102.1|439|x|CPAR2_600500-T|Contig005504_C_parapsilosis_CDC317|cpar	1.40218	-3.60801	1.92412	-1.87515	0.0607722	0.111286
CPAR2_600500|3009	922.535	0.438557	0.161323	2.7185	0.0065579	0.0159211
CPAR2_600510|1899	1160.41	0.943865	0.167044	5.6504	1.6007e-08	1.01733e-07
CPAR2_600520|1407	2273.29	-0.40381	0.107583	-3.75348	0.000174395	0.000602306
MSTRG.106.1|683|x|CPAR2_600530-T|Contig005504_C_parapsilosis_CDC317|cpar	10.272	-0.125916	0.877907	-0.143427	0.885953	0.919672
CPAR2_600530|2049	6638.45	0.686265	0.15161	4.52653	5.99611e-06	2.66475e-05
CPAR2_600540|1878	555.934	-1.55897	0.417339	-3.73551	0.000187339	0.000643286
MSTRG.110.1|1525|x|CPAR2_600560-T|Contig005504_C_parapsilosis_CDC317|cpar	12.753	-1.39334	0.539024	-2.58494	0.00973972	0.022534
CPAR2_600560|714	3448.93	-0.653448	0.14139	-4.62161	3.80778e-06	1.74085e-05
MSTRG.112.1|563|u|NA|Contig005504_C_parapsilosis_CDC317|cpar	11.9942	-0.807156	0.567032	-1.42347	0.154599	0.241499
MSTRG.113.1|537|u|NA|Contig005504_C_parapsilosis_CDC317|cpar	1.05959	-1.98982	1.97451	-1.00776	0.313571	0.422252
CPAR2_600570|1908	1344.99	0.118422	0.134033	0.883529	0.37695	0.486463
CPAR2_600580|1443	1960.79	0.74004	0.188193	3.93235	8.41189e-05	0.000307309
CPAR2_600590|465	156.242	-0.695127	0.193638	-3.58983	0.000330889	0.00108025
MSTRG.119.1|322|x|CPAR2_600600-T|Contig005504_C_parapsilosis_CDC317|cpar	12.4683	0.593212	0.591706	1.00255	0.31608	0.424972
CPAR2_600600|561	539.815	-0.0496972	0.133609	-0.37196	0.709923	0.786095
CPAR2_600610|1956	2923.14	-0.104747	0.159616	-0.656248	0.511664	0.616788
MSTRG.122.1|2562|x|CPAR2_600620-T|Contig005504_C_parapsilosis_CDC317|cpar	40.5331	0.102314	0.30267	0.338039	0.735334	0.805443
CPAR2_600620|3741	1486.55	-0.21926	0.255915	-0.856771	0.391572	0.501266
CPAR2_600630|2757	1738.24	-0.601119	0.146271	-4.10962	3.96305e-05	0.000153661
CPAR2_600640|1359	18.149	0.0836829	0.57344	0.145931	0.883976	0.918477
MSTRG.126.1|2085|x|CPAR2_600650-T|Contig005504_C_parapsilosis_CDC317|cpar	3289.1	2.80314	0.153702	18.2375	2.59868e-74	3.49394e-72
MSTRG.127.1|1499|u|NA|Contig005504_C_parapsilosis_CDC317|cpar	30.169	0.719166	0.466596	1.5413	0.123243	0.200319
CPAR2_600650|3189	13931.4	2.82079	0.179896	15.6801	2.06916e-55	1.86341e-53
CPAR2_600660|1365	2272.58	3.6409	0.214451	16.9778	1.19876e-64	1.27148e-62
MSTRG.130.1|238|x|CPAR2_600660-T|Contig005504_C_parapsilosis_CDC317|cpar	0.338442	-1.22273	3.46607	-0.35277	0.724261	#N/A
MSTRG.132.1|1137|u|NA|Contig005504_C_parapsilosis_CDC317|cpar	77.2174	0.0353388	0.390598	0.0904737	0.927911	0.951024
MSTRG.133.1|420|x|CPAR2_600670-T|Contig005504_C_parapsilosis_CDC317|cpar	4.03743	-1.37318	1.38612	-0.990664	0.32185	0.430305
CPAR2_600670|2877	2380.27	-0.70658	0.204969	-3.44725	0.000566325	0.00176268
CPAR2_600680|1152	1164.06	0.216732	0.0990039	2.18913	0.0285875	0.0582738
CPAR2_600690|1752	1815.31	0.159274	0.140504	1.1336	0.256964	0.361104
CPAR2_600710|1197	201.055	0.86525	0.173159	4.99686	5.82719e-07	3.01008e-06
MSTRG.139.1|418|u|NA|Contig005504_C_parapsilosis_CDC317|cpar	0.131678	0	5.10037	0	1	#N/A
MSTRG.140.1|2657|u|NA|Contig005504_C_parapsilosis_CDC317|cpar	229.093	1.39112	0.273156	5.09279	3.52842e-07	1.8775e-06
MSTRG.141.1|2095|u|NA|Contig005504_C_parapsilosis_CDC317|cpar	271.532	2.55031	0.361297	7.05876	1.67997e-12	1.6516e-11
CPAR2_600730|4260	1308.07	0.858269	0.12329	6.96138	3.3695e-12	3.19417e-11
MSTRG.143.1|421|x|CPAR2_600730-T|Contig005504_C_parapsilosis_CDC317|cpar	0.663877	-2.18519	3.29952	-0.662275	0.507795	#N/A
MSTRG.144.1|1199|u|NA|Contig005504_C_parapsilosis_CDC317|cpar	332.124	2.03474	0.18808	10.8185	2.81438e-27	7.54666e-26
CPAR2_600740|1836	1507.89	0.761353	0.152176	5.00311	5.64142e-07	2.92044e-06
MSTRG.146.1|1436|u|NA|Contig005504_C_parapsilosis_CDC317|cpar	22.8755	-1.07213	0.49851	-2.15068	0.0315018	0.0633353
MSTRG.149.1|440|x|CPAR2_600750-T|Contig005504_C_parapsilosis_CDC317|cpar	0.272946	-0.402205	4.18642	-0.0960736	0.923462	#N/A
CPAR2_600750|4506	3074.7	0.0389463	0.172625	0.225612	0.821503	0.873768
CPAR2_600760|1824	6218.33	0.580692	0.124956	4.64718	3.36507e-06	1.5466e-05
MSTRG.152.1|222|x|CPAR2_600760-T|Contig005504_C_parapsilosis_CDC317|cpar	0.392737	1.15144	3.00011	0.383798	0.701128	#N/A
CPAR2_600770|915	2367.63	0.744804	0.113357	6.57042	5.01729e-11	4.20501e-10
MSTRG.154.1|810|x|CPAR2_600770-T|Contig005504_C_parapsilosis_CDC317|cpar	174.678	1.37557	0.401826	3.4233	0.000618664	0.00191187
MSTRG.156.1|2213|u|NA|Contig005504_C_parapsilosis_CDC317|cpar	111.821	1.49648	0.229404	6.52335	6.87559e-11	5.71728e-10
MSTRG.157.1|295|u|NA|Contig005504_C_parapsilosis_CDC317|cpar	1.76569	-1.36563	1.55693	-0.87713	0.380416	0.489876
MSTRG.158.1|337|u|NA|Contig005504_C_parapsilosis_CDC317|cpar	0.496747	2.31969	3.47494	0.667549	0.504422	#N/A
CPAR2_600780|926	1353.79	-1.1268	0.197733	-5.69861	1.20788e-08	7.79607e-08
CPAR2_600790|324	11810.4	-1.06412	0.238116	-4.46892	7.8614e-06	3.41424e-05
CPAR2_600800|951	1916.86	0.0727777	0.120308	0.604927	0.545228	0.646552
CPAR2_600810|1944	1357	0.0350757	0.0858529	0.408556	0.682865	0.76447
CPAR2_600820|4632	2876.59	0.392129	0.16224	2.41697	0.0156505	0.0343684
CPAR2_600830|2097	2204.93	-0.338311	0.153018	-2.21092	0.0270412	0.0555607
CPAR2_600840|1536	1096.24	1.02659	0.197179	5.20638	1.92556e-07	1.06993e-06
CPAR2_600850|1947	1466.16	0.223611	0.125747	1.77827	0.0753596	0.133466
CPAR2_600860|507	503.76	0.0429617	0.154183	0.278641	0.78052	0.841048
CPAR2_600870|1581	1406.23	-0.179668	0.186741	-0.962124	0.335987	0.44386
MSTRG.172.1|1927|x|CPAR2_600880-T|Contig005504_C_parapsilosis_CDC317|cpar	31.1915	1.21788	0.482779	2.52264	0.0116479	0.026418
CPAR2_tA(UGC)1|73	0.0591314	0.196886	5.10037	0.0386024	0.969207	#N/A
CPAR2_600880|2523	2906.08	0.29289	0.198161	1.47804	0.139398	0.222301
MSTRG.177.1|620|x|CPAR2_600890-T|Contig005504_C_parapsilosis_CDC317|cpar	11.5893	1.37035	0.709914	1.93031	0.0535688	0.0999914
CPAR2_600890|612	1116.36	-0.00339216	0.107311	-0.0316106	0.974783	0.983788
CPAR2_600900|1128	8808.03	-0.435753	0.102493	-4.25154	2.12309e-05	8.62794e-05
MSTRG.180.1|445|x|CPAR2_600900-T|Contig005504_C_parapsilosis_CDC317|cpar	10.4942	0.420037	0.66736	0.629401	0.529086	0.632597
CPAR2_600910|972	6.1062	0.388107	1.0534	0.368432	0.712551	0.787726
MSTRG.183.1|993|x|CPAR2_600920-T|Contig005504_C_parapsilosis_CDC317|cpar	4.18415	-2.18375	0.856274	-2.55029	0.0107634	0.0245924
CPAR2_600920|2094	42.7354	-0.867607	0.319049	-2.71935	0.00654099	0.0158962
CPAR2_600930|2157	4473.91	-1.59281	0.216335	-7.36274	1.80177e-13	1.94128e-12
MSTRG.186.1|3491|x|CPAR2_600930-T|Contig005504_C_parapsilosis_CDC317|cpar	573.998	-1.86539	0.839855	-2.22109	0.0263448	0.0543052
CPAR2_600940|1488	353.278	-0.299525	0.180787	-1.65679	0.0975629	0.165836
MSTRG.189.1|1249|x|CPAR2_600940-T|Contig005504_C_parapsilosis_CDC317|cpar	23.9687	-2.25568	0.401311	-5.62077	1.90104e-08	1.19705e-07
MSTRG.191.1|760|x|CPAR2_600950-T|Contig005504_C_parapsilosis_CDC317|cpar	9.75193	0.893542	0.751102	1.18964	0.234187	0.33587
CPAR2_600950|1974	1534.97	0.490549	0.137611	3.56475	0.000364206	0.00118135
MSTRG.193.1|246|u|NA|Contig005504_C_parapsilosis_CDC317|cpar	98.2061	1.1132	0.28738	3.87362	0.00010723	0.000384962
MSTRG.194.1|312|u|NA|Contig005504_C_parapsilosis_CDC317|cpar	1.91345	-1.13088	1.2166	-0.929539	0.35261	0.46192
CPAR2_600960|1905	1562.97	2.0503	0.142164	14.422	3.76029e-47	2.47557e-45
CPAR2_600970|2169	400.697	1.71605	0.214741	7.99127	1.33551e-15	1.75603e-14
MSTRG.198.1|577|x|CPAR2_600970-T|Contig005504_C_parapsilosis_CDC317|cpar	78.7064	0.250457	0.232847	1.07563	0.282094	0.38875
MSTRG.199.1|1911|x|CPAR2_600980-T|Contig005504_C_parapsilosis_CDC317|cpar	12.7361	-2.91736	0.556269	-5.24452	1.56693e-07	8.77813e-07
MSTRG.200.1|618|u|NA|Contig005504_C_parapsilosis_CDC317|cpar	0.291011	-2.1826	4.14975	-0.52596	0.598916	#N/A
CPAR2_600980|1472	7847	-0.0276036	0.175737	-0.157073	0.875187	0.912132
MSTRG.202.1|342|x|CPAR2_600980-T|Contig005504_C_parapsilosis_CDC317|cpar	16.9635	-1.21357	0.480911	-2.52349	0.0116197	0.0263659
CPAR2_600990|879	588.878	-0.293746	0.110659	-2.65451	0.0079423	0.0189354
CPAR2_601000|1605	1607.43	0.363017	0.138444	2.62212	0.00873842	0.0205511
CPAR2_601010|3129	1021.83	-0.809258	0.285536	-2.83417	0.00459445	0.0116305
MSTRG.208.1|292|x|CPAR2_601010-T|Contig005504_C_parapsilosis_CDC317|cpar	0.151891	1.64326	5.03388	0.326441	0.744091	#N/A
CPAR2_601040|2532	1032.09	0.823887	0.16532	4.98358	6.24173e-07	3.20686e-06
CPAR2_601050|1332	1376.57	0.263903	0.114849	2.29782	0.0215718	0.0455182
MSTRG.211.1|1140|x|CPAR2_601080-T|Contig005504_C_parapsilosis_CDC317|cpar	9.93737	-1.10013	0.65344	-1.6836	0.0922586	0.158257
CPAR2_601080|3420	2004.36	0.592794	0.173459	3.41748	0.000632042	0.0019488
CPAR2_601090|1584	1336.87	-0.246333	0.103803	-2.37308	0.0176407	0.0382809
CPAR2_601100|1914	1506.23	-0.731002	0.174316	-4.19355	2.74622e-05	0.000109049
CPAR2_601110|408	190.58	0.45674	0.215106	2.12333	0.0337263	0.0671991
CPAR2_601120|708	5777.92	2.2497	0.172272	13.059	5.64726e-39	2.72266e-37
MSTRG.218.1|505|x|CPAR2_601120-T|Contig005504_C_parapsilosis_CDC317|cpar	0.552616	-1.34209	2.37848	-0.564266	0.572573	#N/A
MSTRG.220.1|540|x|CPAR2_601130-T|Contig005504_C_parapsilosis_CDC317|cpar	0.102051	1.071	5.06823	0.211317	0.83264	#N/A
CPAR2_601130|2145	831.47	0.21654	0.143811	1.50573	0.132138	0.212426
MSTRG.222.1|389|x|CPAR2_601130-T|Contig005504_C_parapsilosis_CDC317|cpar	44.1578	0.314721	0.488783	0.643888	0.519648	0.624361
CPAR2_601140|855	1275.43	-0.570868	0.176022	-3.24316	0.00118211	0.00342886
MSTRG.224.1|454|x|CPAR2_601140-T|Contig005504_C_parapsilosis_CDC317|cpar	133.914	1.46983	0.23902	6.14942	7.77667e-10	5.77713e-09
CPAR2_601150|804	89.2981	1.54481	0.377964	4.08719	4.36632e-05	0.000167797
MSTRG.226.1|988|x|CPAR2_601160-T|Contig005504_C_parapsilosis_CDC317|cpar	334.769	1.11918	0.285083	3.9258	8.64423e-05	0.000314979
CPAR2_601160|888	19.9028	0.898065	0.451258	1.99013	0.0465761	0.0888343
MSTRG.228.1|2129|x|CPAR2_601160-T|Contig005504_C_parapsilosis_CDC317|cpar	45.7177	0.550878	0.351808	1.56585	0.117385	0.192337
MSTRG.229.1|1504|u|NA|Contig005504_C_parapsilosis_CDC317|cpar	94.9748	-1.45468	0.270139	-5.38493	7.24715e-08	4.22094e-07
MSTRG.230.1|534|x|CPAR2_601170-T|Contig005504_C_parapsilosis_CDC317|cpar	0.662848	-1.44348	2.3784	-0.606912	0.543909	#N/A
CPAR2_601170|3516	1787.32	0.896427	0.168608	5.31664	1.05699e-07	6.05283e-07
CPAR2_601180|1077	853.321	1.21709	0.19854	6.13021	8.77608e-10	6.47923e-09
MSTRG.233.1|266|x|CPAR2_601180-T|Contig005504_C_parapsilosis_CDC317|cpar	4.81968	-2.35002	1.12864	-2.08216	0.0373276	0.0734244
MSTRG.235.1|489|x|CPAR2_601190-T|Contig005504_C_parapsilosis_CDC317|cpar	3.86339	-0.735647	0.841822	-0.873874	0.382187	0.491559
CPAR2_601190|891	885.869	0.593927	0.164093	3.61946	0.000295222	0.000976503
CPAR2_601200|1392	1358.75	-0.493011	0.103886	-4.74568	2.07804e-06	9.83003e-06
CPAR2_601210|891	1027.22	0.231044	0.123688	1.86796	0.0617681	0.112881
[truncated: 10,288 more rows]

## Sheet: res_cpar_0_24c
genes	baseMean	log2FoldChange	lfcSE	stat	pvalue	padj
[truncated: 10,495 more rows]

[truncated: 2 more sheets: res_cpar_lrt, infection_specific_lncRNAs]
