# Supplementary material for: The long non-coding RNA landscape of Candida yeast pathogens
Source: Nat Commun. 2021 Dec 16;12:7317. doi: 10.1038/s41467-021-27635-4 (PMC8677757; doi:10.1038/s41467-021-27635-4)
Supplement: Supplementary file 13 — Supplementary Data 11 [file 41467_2021_27635_MOESM13_ESM.xlsx]

## Sheet: Sheets_and_descriptions
Supplementary Data 11: Results of differential expression analysis of C. glabrata lncRNAs during the course of epithelial cell infection.
Data_sheets	Description
res_cglab_0_3	C. glabrata at 3 hpi compared to 0 h control
res_cglab_0_12	C. glabrata at 12 hpi compared to 0 h control
res_cglab_0_24	C. glabrata at 24 hpi compared to 0 h control
res_cglab_0_24c	C. glabrata at 24 h control compared to 0 h control
res_cglab_lrt	LRT test for C. glabrata samples (differential expression at any time point)
infection_specific_lncRNAs	Infection-specific DE lncRNAs in C. glabrata (DE exclusively during infection)

## Sheet: res_cglab_0_3
genes	baseMean	log2FoldChange	lfcSE	stat	pvalue	padj
MSTRG.2.1|1002|u|NA|ChrA_C_glabrata_CBS138|cglab	0.147677	-0.696043	5.09985	-0.136483	0.891439	#N/A
CAGL0A00105g|1029	2.21978	-4.28146	1.61254	-2.6551	0.00792852	0.0220244
CAGL0A00116g|2139	0.58288	-2.54057	2.80173	-0.906785	0.36452	0.510824
MSTRG.4.1|899|u|NA|ChrA_C_glabrata_CBS138|cglab	12.8283	-3.29347	0.977347	-3.36981	0.000752194	0.00275392
MSTRG.5.1|351|u|NA|ChrA_C_glabrata_CBS138|cglab	0.75559	0	4.72975	0	1	1
MSTRG.6.1|1246|u|NA|ChrA_C_glabrata_CBS138|cglab	3.94876	-2.3523	1.38304	-1.70082	0.0889759	0.169282
MSTRG.7.1|1767|u|NA|ChrA_C_glabrata_CBS138|cglab	13.4803	-0.185228	0.897236	-0.206443	0.836445	0.905559
MSTRG.8.1|2484|u|NA|ChrA_C_glabrata_CBS138|cglab	93.8651	-0.238482	0.445533	-0.535274	0.592461	0.721059
CAGL0A00132g|1346	118.654	-2.91922	0.622572	-4.68897	2.74584e-06	1.67612e-05
MSTRG.10.1|2057|x|CAGL0A00132g-T|ChrA_C_glabrata_CBS138|cglab	1874.98	1.1853	0.319939	3.70478	0.000211577	0.000881418
CAGL0A00154g|910	479.811	1.52163	0.334743	4.54566	5.47623e-06	3.169e-05
MSTRG.13.1|1667|x|CAGL0A00154g-T|ChrA_C_glabrata_CBS138|cglab	169.546	-0.393255	0.456365	-0.861712	0.388846	0.534304
MSTRG.14.1|1622|x|CAGL0A00165g-T|ChrA_C_glabrata_CBS138|cglab	207.892	-0.925787	0.442706	-2.0912	0.0365101	0.0806394
CAGL0A00165g|1105	1262.31	0.0248506	0.2298	0.10814	0.913885	0.952094
CAGL0A00187g|2738	2018.46	0.136988	0.115253	1.18859	0.234602	0.365618
CAGL0A00209g|2437	6546.26	0.403934	0.091996	4.39078	1.12947e-05	6.09256e-05
MSTRG.18.1|577|x|CAGL0A00231g-T|ChrA_C_glabrata_CBS138|cglab	5.30001	0.0362379	0.764691	0.0473889	0.962203	0.979063
CAGL0A00231g|2693	1082.46	0.646288	0.162932	3.96662	7.28982e-05	0.00033481
CAGL0A00253g|1094	1734.52	0.0543719	0.281044	0.193464	0.846595	0.91266
CAGL0A00275g|1858	2818.65	-0.548133	0.138774	-3.94983	7.82063e-05	0.000356007
CAGL0A00297g|1582	792.378	-0.498704	0.153659	-3.24552	0.00117235	0.00410322
CAGL0A00319g|1687	841.34	-0.388528	0.175604	-2.21253	0.0269304	0.0623149
MSTRG.24.1|290|x|CAGL0A00319g-T|ChrA_C_glabrata_CBS138|cglab	10.876	-0.530256	0.791371	-0.670048	0.502827	0.642165
CAGL0A00341g|1132	1145.4	0.604647	0.364284	1.65982	0.0969497	0.180998
CAGL0A00363g|2450	5283.68	-1.25286	0.166544	-7.5227	5.3655e-14	9.40441e-13
CAGL0A00385g|3949	615.077	0.568884	0.239628	2.37403	0.0175953	0.0435352
CAGL0A00407g|1978	3176.71	0.278587	0.235949	1.18071	0.237718	0.369218
CAGL0A00429g|5495	4470.03	0.486133	0.229853	2.11498	0.0344319	0.0766709
CAGL0A00451g|6884	2498.36	-1.10055	0.175801	-6.26021	3.84461e-10	4.22971e-09
CAGL0A00473g|2603	2111.24	0.108562	0.128456	0.845128	0.39804	0.542914
CAGL0A00495g|4070	32271.1	-0.0984669	0.190988	-0.515566	0.606157	0.731369
CAGL0A00517g|3931	1877.07	0.203919	0.231836	0.879584	0.379085	0.52565
CAGL0A00539g|1120	1237.27	0.0967772	0.173139	0.558955	0.576192	0.707709
CAGL0A00561g|1440	391.28	0.390195	0.197995	1.97073	0.0487552	0.102612
CAGL0A00583g|2352	622.268	0.641452	0.13614	4.7117	2.4566e-06	1.512e-05
CAGL0A00605g|3249	959.236	0.15859	0.155613	1.01913	0.308141	0.449098
CAGL0A00627g|986	965.127	-0.128406	0.231644	-0.554326	0.579356	0.710397
MSTRG.39.1|330|x|CAGL0A00627g-T|ChrA_C_glabrata_CBS138|cglab	0.628549	1.62152	2.53516	0.639613	0.522425	0.660373
CAGL0A00649g|384	4.71819	-1.70459	1.04073	-1.63788	0.101447	0.187819
CAGL0A00671r|109	0.147677	-0.696043	5.09985	-0.136483	0.891439	#N/A
MSTRG.42.1|1110|x|CAGL0A00715g-T|ChrA_C_glabrata_CBS138|cglab	80.0919	1.21515	0.233571	5.20249	1.96633e-07	1.47541e-06
CAGL0A00715g|291	0.817587	0	3.21195	0	1	1
MSTRG.44.1|1305|x|CAGL0A00737g-T|ChrA_C_glabrata_CBS138|cglab	181.737	0.591844	0.179179	3.30309	0.000956266	0.00341677
CAGL0A00737g|1824	9.55214	-1.06352	0.566561	-1.87715	0.0604977	0.123075
MSTRG.46.1|639|x|CAGL0A00737g-T|ChrA_C_glabrata_CBS138|cglab	90.6042	1.05624	0.270138	3.91002	9.22894e-05	0.000413075
CAGL0A00781g|4004	1314.8	0.441221	0.171445	2.57354	0.0100664	0.0269756
CAGL0A00803g|4801	1222.39	0.505681	0.115201	4.38954	1.13589e-05	6.11731e-05
CAGL0A00825g|1731	634.898	-0.282485	0.230781	-1.22404	0.220936	0.349246
CAGL0A00847g|1505	433.277	-0.715326	0.164199	-4.35646	1.32186e-05	7.00028e-05
CAGL0A00869g|2756	734.521	0.109197	0.160758	0.679261	0.496972	0.636392
CAGL0A00891g|2561	1074	0.0420612	0.311152	0.135179	0.89247	0.940495
CAGL0A00913g|5178	887.582	0.510395	0.205738	2.4808	0.0131086	0.033773
CAGL0A00935g|1623	1035.46	-0.890657	0.165237	-5.39019	7.03839e-08	5.7111e-07
CAGL0A00957g|1811	758.38	0.428847	0.170861	2.50992	0.0120759	0.0315628
CAGL0A00979g|1723	19655.1	-0.444024	0.295378	-1.50324	0.132777	0.232464
MSTRG.56.1|407|u|NA|ChrA_C_glabrata_CBS138|cglab	10.1768	-1.25779	0.580616	-2.1663	0.0302884	0.0688475
CAGL0A01001g|1106	425.122	-0.423286	0.189109	-2.23831	0.0252009	0.0588432
CAGL0A01023g|1563	946.195	-0.278548	0.187065	-1.48904	0.136476	0.237774
CAGL0A01045g|2596	11026.5	0.120531	0.485354	0.248337	0.803874	0.883092
MSTRG.60.1|392|x|CAGL0A01045g-T|ChrA_C_glabrata_CBS138|cglab	23.6181	0.727904	0.390593	1.86359	0.0623799	0.125842
CAGL0A01067g|2054	1752.33	-0.974617	0.350588	-2.77995	0.0054367	0.0157034
CAGL0A01089g|2243	701.144	1.23105	0.256847	4.79292	1.6437e-06	1.03945e-05
CAGL0A01111g|986	6198.34	0.985546	0.493032	1.99895	0.0456139	0.0969433
CAGL0A01133g|2753	994.702	0.224961	0.141063	1.59476	0.110766	0.201332
CAGL0A01155g|2167	381.502	1.14264	0.196673	5.80987	6.25229e-09	5.81515e-08
CAGL0A01177g|3153	442.688	-0.0442321	0.495288	-0.0893057	0.928839	0.960114
CAGL0A01193g|312	0	#N/A	#N/A	#N/A	#N/A	#N/A
MSTRG.67.1|1058|x|CAGL0A01177g-T|ChrA_C_glabrata_CBS138|cglab	123.659	2.22264	0.419914	5.29308	1.20274e-07	9.405e-07
CAGL0A01199g|2464	9177.25	-1.52417	0.153192	-9.94938	2.5376e-23	1.03964e-21
MSTRG.69.1|1587|x|CAGL0A01221g-T|ChrA_C_glabrata_CBS138|cglab	34.6148	-1.20906	0.336905	-3.58873	0.000332291	0.00132322
CAGL0A01221g|4502	6726.6	-1.20395	0.198323	-6.07065	1.2739e-09	1.30078e-08
CAGL0A01243g|5146	3423.12	1.32802	0.178865	7.4247	1.13033e-13	1.9207e-12
CAGL0A01284g|4333	1200.31	2.29489	0.467616	4.90764	9.21807e-07	6.08283e-06
CAGL0A01325g|3523	621.641	0.896372	0.216717	4.13614	3.53198e-05	0.000172669
MSTRG.75.1|637|x|CAGL0A01325g-T|ChrA_C_glabrata_CBS138|cglab	0.389253	-1.74243	3.97147	-0.438737	0.660852	0.775602
CAGL0A01366g|4519	316.578	1.45317	0.439643	3.30535	0.000948565	0.0033947
CAGL0A01408g|1903	202.987	0.664203	0.414808	1.60123	0.109326	0.199203
CAGL0A01430g|2356	9982.59	-0.555607	0.322602	-1.72227	0.0850207	0.163132
CAGL0A01452g|3261	1045.3	0.438729	0.181542	2.41667	0.0156631	0.0394265
CAGL0A01474g|1779	2418.86	0.368669	0.374605	0.984154	0.32504	0.467805
CAGL0A01496r|98	0.238907	1.70507	5.10037	0.334303	0.738151	#N/A
CAGL0A01540g|2282	23195.4	-0.192736	0.392238	-0.491376	0.623161	0.745782
MSTRG.84.1|250|x|CAGL0A01540g-T|ChrA_C_glabrata_CBS138|cglab	2.47356	0.659194	1.44354	0.456652	0.647921	0.766194
CAGL0A01562g|1830	31210.3	-0.668295	0.251308	-2.65927	0.00783109	0.0218052
CAGL0A01584g|258	24.5218	0.26882	0.583165	0.460967	0.644822	0.764174
CAGL0A01606g|840	72.8639	0.434987	0.266205	1.63403	0.102253	0.188944
MSTRG.87.1|632|u|NA|ChrA_C_glabrata_CBS138|cglab	3.09115	-0.1876	1.01957	-0.183998	0.854015	0.916066
MSTRG.89.1|391|x|CAGL0A01628g-T|ChrA_C_glabrata_CBS138|cglab	3.10139	1.57142	1.00158	1.56893	0.116663	0.21005
CAGL0A01628g|1569	1222.44	-0.127164	0.192218	-0.661563	0.508251	0.646866
MSTRG.91.1|825|x|CAGL0A01628g-T|ChrA_C_glabrata_CBS138|cglab	47.4146	0.129193	0.582466	0.221803	0.824467	0.897349
CAGL0A01650g|1329	3981.14	0.444321	0.272207	1.63229	0.102618	0.189461
CAGL0A01672g|2140	1776.37	-0.360592	0.350674	-1.02828	0.303817	0.444178
MSTRG.94.1|286|x|CAGL0A01694g-T|ChrA_C_glabrata_CBS138|cglab	0.315824	-0.737483	3.41414	-0.216008	0.828981	#N/A
CAGL0A01694g|2177	368.021	0.0850399	0.167849	0.506645	0.612404	0.736463
MSTRG.96.1|224|x|CAGL0A01716g-T|ChrA_C_glabrata_CBS138|cglab	17.9694	-0.176616	0.421802	-0.418717	0.675423	0.787031
CAGL0A01716g|913	2493.6	1.81892	0.214623	8.47493	2.35222e-17	5.63015e-16
CAGL0A01738g|2519	1808.98	-0.119664	0.192532	-0.621529	0.534251	0.671736
CAGL0A01760g|1962	799.229	0.317277	0.169673	1.86993	0.061494	0.12463
CAGL0A01782g|2039	4251.49	-1.70375	0.169668	-10.0416	1.00014e-23	4.33699e-22
MSTRG.101.1|3500|x|CAGL0A01782g-T|ChrA_C_glabrata_CBS138|cglab	127.304	-0.445755	0.304385	-1.46444	0.143073	0.246756
MSTRG.102.1|617|u|NA|ChrA_C_glabrata_CBS138|cglab	1.48645	-1.58434	1.37475	-1.15246	0.249133	0.382374
CAGL0A01804g|1750	196.775	-3.43991	0.430546	-7.98964	1.3533e-15	2.76371e-14
MSTRG.106.1|2117|x|CAGL0A01826g-T|ChrA_C_glabrata_CBS138|cglab	49.6991	0.321324	0.402966	0.797397	0.42522	0.569457
CAGL0A01826g|2038	55222.6	-1.88749	0.396734	-4.75757	1.95936e-06	1.2263e-05
MSTRG.109.1|1647|x|CAGL0A01848g-T|ChrA_C_glabrata_CBS138|cglab	75.6637	-1.92126	0.699219	-2.74772	0.00600112	0.0172072
CAGL0A01848g|3460	4353.31	0.251112	0.112924	2.22372	0.0261673	0.0607811
MSTRG.112.1|264|x|CAGL0A01870g-T|ChrA_C_glabrata_CBS138|cglab	0.686336	0	4.9434	0	1	1
CAGL0A01870g|3628	8742.37	1.1332	0.195098	5.80839	6.30774e-09	5.85857e-08
CAGL0A01892g|267	1.02923	0	2.49295	0	1	1
CAGL0A01914g|11537	2381.63	1.09409	0.161232	6.7858	1.15442e-11	1.52658e-10
CAGL0A01936r|71	6.34513	1.24633	1.03681	1.20209	0.22933	0.359752
CAGL0A01958g|1726	1754.76	-0.68203	0.118694	-5.74611	9.13175e-09	8.30815e-08
CAGL0A01980g|2110	780.02	-0.162584	0.20398	-0.797058	0.425418	0.569457
CAGL0A02002g|771	4896.39	1.67363	0.489963	3.41583	0.000635875	0.0023736
MSTRG.120.1|537|x|CAGL0A02024g-T|ChrA_C_glabrata_CBS138|cglab	7.697	-0.832437	0.671898	-1.23893	0.21537	0.34277
CAGL0A02024g|2326	1295.06	1.12021	0.179777	6.23111	4.6313e-10	5.04533e-09
CAGL0A02046g|3286	974.554	0.421476	0.162198	2.59853	0.00936246	0.0253618
CAGL0A02068r|73	0	#N/A	#N/A	#N/A	#N/A	#N/A
CAGL0A02090g|2887	7004.83	-0.895951	0.268452	-3.33747	0.00084545	0.00306676
CAGL0A02112g|2339	9966.76	-0.65631	0.310656	-2.11266	0.0346303	0.077087
CAGL0A02134g|1555	564.66	1.18588	0.202	5.87072	4.33903e-09	4.13353e-08
MSTRG.126.1|485|x|CAGL0A02145g-T|ChrA_C_glabrata_CBS138|cglab	30.3481	-1.47269	0.752018	-1.95832	0.0501928	0.105293
CAGL0A02145g|1276	52.6894	-2.03892	0.506966	-4.02181	5.77538e-05	0.000271033
CAGL0A02167r|72	0.364686	-1.74762	4.94466	-0.353435	0.723762	#N/A
CAGL0A02189g|1890	8510.07	-0.710114	0.17298	-4.10517	4.04018e-05	0.000194663
CAGL0A02211g|2055	32781.9	1.03694	0.206805	5.0141	5.3281e-07	3.68716e-06
MSTRG.130.1|3224|x|CAGL0A02233g-T|ChrA_C_glabrata_CBS138|cglab	73.2345	0.319753	0.227636	1.40467	0.16012	0.27043
CAGL0A02233g|1882	7381.34	-0.886695	0.201757	-4.39488	1.10835e-05	5.9835e-05
MSTRG.135.1|2557|x|CAGL0A02233g-T|ChrA_C_glabrata_CBS138|cglab	387.42	2.37093	0.325675	7.28005	3.33691e-13	5.44839e-12
MSTRG.136.1|209|u|NA|ChrA_C_glabrata_CBS138|cglab	0.507958	0.265491	3.96403	0.0669749	0.946602	0.969531
MSTRG.137.1|990|u|NA|ChrA_C_glabrata_CBS138|cglab	42.8297	-0.269966	0.64668	-0.417465	0.676338	0.787823
MSTRG.138.1|832|u|NA|ChrA_C_glabrata_CBS138|cglab	9.29886	-2.69926	1.49933	-1.80031	0.0718115	0.141839
CAGL0A02255g|4430	363.984	-1.6847	0.321177	-5.2454	1.5594e-07	1.1915e-06
MSTRG.142.1|1220|x|CAGL0A02255g-T|ChrA_C_glabrata_CBS138|cglab	526.577	1.22413	0.243144	5.0346	4.78853e-07	3.34496e-06
MSTRG.143.1|3136|x|CAGL0A02255g-T|ChrA_C_glabrata_CBS138|cglab	659.506	-0.0403985	0.265732	-0.152027	0.879165	0.931915
CAGL0A02277g|819	67.6711	1.09606	0.344741	3.17938	0.00147592	0.00505706
MSTRG.146.1|1095|x|CAGL0A02299g-T|ChrA_C_glabrata_CBS138|cglab	290.531	-0.232437	0.342525	-0.678599	0.497392	0.636807
CAGL0A02299g|1767	26797.4	0.521119	0.285089	1.82791	0.0675623	0.1344
CAGL0A02321g|4069	10608.6	-3.96789	0.239417	-16.5731	1.09025e-61	3.83195e-59
CAGL0A02365g|3914	7242.39	-0.525452	0.145339	-3.61534	0.00029995	0.00120812
CAGL0A02343g|267	0.895841	-0.911163	1.77899	-0.51218	0.608525	0.732996
MSTRG.151.1|387|x|CAGL0A02365g-T|ChrA_C_glabrata_CBS138|cglab	6.3742	-2.59052	1.39866	-1.85214	0.064006	0.128165
CAGL0A02387g|3461	2250.54	0.112965	0.129646	0.871339	0.383569	0.529449
CAGL0A02409g|1768	2204.58	0.188515	0.321423	0.586502	0.557538	0.691795
CAGL0A02431g|2024	828.825	1.08716	0.458642	2.3704	0.017769	0.0438416
CAGL0A02453r|73	0.0771843	1.7051	5.10037	0.334309	0.738147	#N/A
CAGL0A02475g|1878	1010.95	0.794991	0.6341	1.25373	0.20994	0.336044
CAGL0A02486g|2833	2160.37	0.25014	0.133269	1.87696	0.060524	0.123075
CAGL0A02508g|1193	1613.02	0.067671	0.194759	0.347459	0.728246	0.82984
CAGL0A02530g|1122	4034.48	0.644237	0.115252	5.5898	2.27334e-08	1.9665e-07
CAGL0A02552g|4846	1635.05	-0.125208	0.337731	-0.370734	0.710835	0.817173
MSTRG.162.1|823|u|NA|ChrA_C_glabrata_CBS138|cglab	5.59658	-4.28131	1.38251	-3.09676	0.00195645	0.00650333
MSTRG.163.1|901|u|NA|ChrA_C_glabrata_CBS138|cglab	19.7595	-2.06818	1.07489	-1.92409	0.0543438	0.11253
CAGL0A02574g|1140	2177.46	-0.339939	0.520326	-0.65332	0.51355	0.652366
CAGL0A02596g|2743	722.709	0.643249	0.30299	2.123	0.0337536	0.075589
CAGL0A02618g|568	729.878	0.120483	0.282808	0.426023	0.670091	0.783278
CAGL0A02629g|2367	4502.72	0.514529	0.214514	2.39857	0.016459	0.0410584
CAGL0A02651g|3424	1787.21	0.289043	0.207223	1.39484	0.163063	0.275054
CAGL0A02673g|990	1740.31	-1.03292	0.627875	-1.64511	0.0999468	0.185453
CAGL0A02695g|2139	897.228	0.984237	0.593702	1.6578	0.0973586	0.181609
CAGL0A02706g|1110	406.87	0.540417	0.559333	0.966182	0.333953	0.476831
MSTRG.172.1|235|x|CAGL0A02706g-T|ChrA_C_glabrata_CBS138|cglab	2.83589	2.01257	1.34132	1.50045	0.133499	0.233439
CAGL0A02728g|273	2788	0.906132	0.320154	2.8303	0.00465048	0.0137869
MSTRG.174.1|231|x|CAGL0A02728g-T|ChrA_C_glabrata_CBS138|cglab	3.41112	2.94898	1.66223	1.77411	0.0760451	0.149098
CAGL0A02750g|1492	3515.77	-0.410095	0.459167	-0.893128	0.371789	0.518764
CAGL0A02772g|1471	867.519	-0.52948	0.120787	-4.3836	1.16735e-05	6.25646e-05
CAGL0A02794g|1035	1190.73	0.671839	0.232799	2.88592	0.00390274	0.0119061
CAGL0A02816g|1063	697.124	1.15315	0.229713	5.01996	5.16834e-07	3.58775e-06
CAGL0A02838g|2605	888.769	0.024271	0.159893	0.151795	0.879349	0.931962
MSTRG.180.1|266|x|CAGL0A02838g-T|ChrA_C_glabrata_CBS138|cglab	4.97754	0.339926	0.961535	0.353524	0.723695	0.827257
CAGL0A02860g|2389	627.294	0.186087	0.182556	1.01935	0.308038	0.449098
CAGL0A02882g|696	2856.06	1.07377	0.341344	3.14572	0.00165681	0.0056078
CAGL0A02904g|1506	559.272	0.634607	0.161573	3.92768	8.57697e-05	0.000386825
CAGL0A02926g|2125	3214.83	-0.0677374	0.131925	-0.513453	0.607634	0.732575
CAGL0A02948g|1830	1060.77	-0.191584	0.165554	-1.15723	0.247178	0.379985
CAGL0A02970g|1326	2.3648	-1.34861	1.03638	-1.30127	0.193167	0.315088
CAGL0A02981g|519	226.051	-0.231094	0.46727	-0.494562	0.620909	0.743621
CAGL0A02992g|1932	941.206	0.589663	0.159025	3.70798	0.000208917	0.00087088
CAGL0A03014g|1506	1013.03	-0.00811503	0.306655	-0.0264631	0.978888	0.991208
CAGL0A03036g|306	8516.67	0.890425	0.410043	2.17154	0.0298904	0.0680792
CAGL0A03051g|1203	1293.68	-0.154208	0.454951	-0.338955	0.734644	0.835198
MSTRG.192.1|365|x|CAGL0A03051g-T|ChrA_C_glabrata_CBS138|cglab	9.6824	-0.243039	0.600112	-0.40499	0.685485	0.795148
CAGL0A03058g|2857	3285.74	-0.267242	0.149155	-1.79171	0.07318	0.144158
CAGL0A03080g|616	854.931	0.653549	0.53201	1.22845	0.219277	0.346997
CAGL0A03102g|2941	386.318	1.54905	0.432376	3.58265	0.000340133	0.00135203
MSTRG.197.1|274|x|CAGL0A03117g-T|ChrA_C_glabrata_CBS138|cglab	0	#N/A	#N/A	#N/A	#N/A	#N/A
CAGL0A03117g|2420	8156.96	0.289602	0.178408	1.62326	0.104534	0.192043
MSTRG.198.1|628|x|CAGL0A03117g-T|ChrA_C_glabrata_CBS138|cglab	1.88502	-0.395117	1.34597	-0.293555	0.769098	0.860215
CAGL0A03146g|1225	808.024	0.648017	0.223189	2.90345	0.00369081	0.0113217
CAGL0A03168g|590	25196.4	-0.0541463	0.261903	-0.206741	0.836212	0.905552
CAGL0A03190g|810	430.359	-0.0995905	0.221312	-0.45	0.65271	0.769834
MSTRG.202.1|293|x|CAGL0A03212g-T|ChrA_C_glabrata_CBS138|cglab	5.40506	-4.25996	1.42563	-2.98813	0.00280688	0.00892301
CAGL0A03212g|1135	2072.42	-1.10914	0.128609	-8.62416	6.45668e-18	1.62097e-16
MSTRG.204.1|1873|x|CAGL0A03212g-T|ChrA_C_glabrata_CBS138|cglab	54.8699	-0.182759	0.377118	-0.484621	0.627945	0.749092
MSTRG.205.1|1268|u|NA|ChrA_C_glabrata_CBS138|cglab	11.4599	-0.256764	0.690247	-0.371988	0.709901	0.816521
CAGL0A03234g|2742	71126.2	-0.555764	0.271619	-2.04612	0.0407447	0.0880846
CAGL0A03256g|1983	572.216	0.0238495	0.172682	0.138112	0.890152	0.939535
CAGL0A03278g|1877	48107.6	-0.577346	0.174178	-3.31469	0.000917451	0.00329926
CAGL0A03300g|2834	9.53975	-1.18928	0.727025	-1.63582	0.101878	0.188496
CAGL0A03322g|2676	1080.98	0.192749	0.147021	1.31103	0.189848	0.311041
CAGL0A03344g|2642	1828	0.136597	0.112646	1.21262	0.225277	0.354643
CAGL0A03355r|566	454.387	-2.0117	0.330309	-6.09036	1.12656e-09	1.15919e-08
CAGL0A03366g|2282	20958.2	-0.00757402	0.138897	-0.0545298	0.956513	0.975205
MSTRG.214.1|267|u|NA|ChrA_C_glabrata_CBS138|cglab	0.910258	0.916671	3.05803	0.299759	0.764361	0.857163
CAGL0A03388g|809	55346.2	-0.500673	0.157552	-3.17783	0.00148381	0.00508147
CAGL0A03410g|927	30.476	-1.36041	0.368022	-3.69654	0.000218559	0.000905981
CAGL0A03432g|3642	599.649	0.267461	0.215725	1.23982	0.21504	0.342485
CAGL0A03454g|1733	1345.53	0.681479	0.159822	4.26399	2.0081e-05	0.000102681
CAGL0A03476g|1698	3258.98	0.941158	0.148957	6.31831	2.6444e-10	3.0084e-09
MSTRG.220.1|260|x|CAGL0A03498g-T|ChrA_C_glabrata_CBS138|cglab	5.51462	-2.73747	1.39813	-1.95795	0.0502364	0.105331
CAGL0A03498g|2343	392.219	0.616369	0.161566	3.81497	0.0001362	0.000590998
CAGL0A03520r|73	0.254318	0	5.10037	0	1	#N/A
CAGL0A03542g|971	9738.69	-0.375138	0.321093	-1.16832	0.242679	0.374448
MSTRG.224.1|447|x|CAGL0A03564g-T|ChrA_C_glabrata_CBS138|cglab	23.623	0.0434008	0.546503	0.0794155	0.936702	0.963442
CAGL0A03564g|3342	1100.68	1.5829	0.171864	9.21018	3.25587e-20	1.0256e-18
CAGL0A03586g|570	34.6856	-0.590639	0.56475	-1.04584	0.295634	0.435136
MSTRG.227.1|453|x|CAGL0A03608g-T|ChrA_C_glabrata_CBS138|cglab	45.5565	0.60015	0.390087	1.5385	0.123926	0.220451
CAGL0A03608g|1047	108.076	-0.207499	0.227948	-0.910292	0.362669	0.509338
MSTRG.229.1|2472|x|CAGL0A03630g-T|ChrA_C_glabrata_CBS138|cglab	101.859	0.502585	0.308249	1.63045	0.103006	0.190073
CAGL0A03630g|3390	768.273	0.74695	0.222245	3.36093	0.000776804	0.0028347
CAGL0A03652g|2388	2664.74	-1.37758	0.274014	-5.02743	4.97107e-07	3.46522e-06
CAGL0A03674g|1486	431.876	-1.34382	0.467363	-2.87533	0.00403607	0.0122457
CAGL0A03696g|2064	2537.63	0.406758	0.148561	2.73798	0.00618177	0.017672
CAGL0A03718g|5612	11375.5	1.03534	0.150167	6.89457	5.40299e-12	7.50128e-11
CAGL0A03740g|2425	1747.73	-0.460069	0.266328	-1.72745	0.0840862	0.16173
MSTRG.236.1|311|x|CAGL0A03740g-T|ChrA_C_glabrata_CBS138|cglab	0.631164	-0.703682	2.87503	-0.244756	0.806645	0.885303
CAGL0A03762r|72	0	#N/A	#N/A	#N/A	#N/A	#N/A
CAGL0A03784g|641	535.414	-0.0127395	0.367019	-0.0347108	0.97231	0.986597
CAGL0A03806g|1533	9.6762	0.996851	0.946488	1.05321	0.292244	0.431366
CAGL0A03828g|1567	483.691	1.29608	0.291054	4.45305	8.46572e-06	4.69552e-05
CAGL0A03850r|72	0.0529904	-0.707391	5.09905	-0.13873	0.889664	#N/A
CAGL0A03872g|2210	4373.01	0.773431	0.170101	4.54689	5.44433e-06	3.15601e-05
CAGL0A03883g|1574	1010.56	0.495223	0.401905	1.23219	0.217879	0.345605
CAGL0A03905g|1974	1906.27	1.85808	0.45468	4.08657	4.37791e-05	0.000209425
CAGL0A03927g|1772	2245.2	0.311228	0.354027	0.879108	0.379343	0.525898
CAGL0A03971g|2342	724.464	-0.602045	0.373357	-1.61252	0.106849	0.195704
CAGL0A03949g|1233	2120.12	0.120636	0.230322	0.523772	0.600437	0.726399
CAGL0A03993g|1391	805.468	0.11998	0.166665	0.719887	0.471594	0.613541
CAGL0A04015g|1527	17401.1	-1.45895	0.353771	-4.124	3.72346e-05	0.000180838
CAGL0A04037g|2117	2814.85	-0.811841	0.555021	-1.46272	0.143544	0.247289
CAGL0A04059g|1933	2432.38	-0.393188	0.563231	-0.698093	0.485119	0.626141
CAGL0A04081g|1224	1882.94	0.739298	0.225939	3.27211	0.00106746	0.00376971
CAGL0A04103g|899	1351.89	-0.368574	0.211794	-1.74025	0.0818159	0.158367
CAGL0A04125g|868	6036.71	-0.286025	0.276552	-1.03425	0.301018	0.44122
CAGL0A04147g|2408	534.837	0.216878	0.177078	1.22476	0.220667	0.34895
CAGL0A04169g|2205	1635.86	0.649575	0.348783	1.86241	0.062546	0.125998
CAGL0A04191g|508	1720.54	0.940062	0.316716	2.96816	0.00299591	0.00942733
MSTRG.259.1|602|x|CAGL0A04191g-T|ChrA_C_glabrata_CBS138|cglab	89.0257	0.720477	0.257111	2.8022	0.00507547	0.0147879
CAGL0A04213g|2903	4094.28	-0.39918	0.122768	-3.25148	0.00114804	0.00403293
CAGL0A04235g|2309	985.884	0.942665	0.179939	5.2388	1.61625e-07	1.23071e-06
CAGL0A04257g|2605	2594.22	-1.21807	0.153758	-7.92197	2.33784e-15	4.63266e-14
CAGL0A04279g|1410	1033.98	0.665822	0.428286	1.55462	0.120037	0.215081
CAGL0A04301g|3045	2480.62	0.917411	0.141998	6.46075	1.04183e-10	1.24683e-09
CAGL0A04323g|1863	1483.41	-0.68748	0.194688	-3.53118	0.000413707	0.00162037
CAGL0A04345g|1460	2168.68	0.353797	0.172643	2.0493	0.0404328	0.0875804
CAGL0A04367g|545	411.128	0.590669	0.353288	1.67192	0.0945403	0.177094
CAGL0A04389g|1647	1103.43	0.36925	0.316264	1.16754	0.242994	0.374643
CAGL0A04411g|2591	640.989	0.417148	0.27125	1.53787	0.12408	0.220609
CAGL0A04433g|1044	6021.64	1.03396	0.162884	6.34786	2.18327e-10	2.51377e-09
CAGL0A04455g|3696	2618.18	-0.00260819	0.1564	-0.0166764	0.986695	0.996397
CAGL0A04477g|3260	1574.62	-0.00769232	0.0944597	-0.081435	0.935096	0.963045
CAGL0A04499g|974	2848.69	-0.264273	0.297905	-0.887102	0.375024	0.521969
CAGL0A04521g|606	42010.6	-0.399274	0.163212	-2.44635	0.0144311	0.0366849
MSTRG.276.1|206|x|CAGL0A04521g-T|ChrA_C_glabrata_CBS138|cglab	2.67459	-1.20057	1.28186	-0.936579	0.348975	0.493846
MSTRG.277.1|496|x|CAGL0A04532r-T|ChrA_C_glabrata_CBS138|cglab	5.24078	-1.92245	1.01956	-1.88557	0.0593532	0.12114
CAGL0A04532r|99	26.7534	-3.76773	0.770456	-4.89027	1.007e-06	6.57998e-06
CAGL0A04543g|1381	1378.91	-0.316452	0.196799	-1.60799	0.107836	0.197026
CAGL0A04565g|3622	1413.45	0.623402	0.278962	2.23472	0.0254358	0.0592974
CAGL0A04587g|1842	560.06	0.937688	0.136533	6.86784	6.51802e-12	8.91954e-11
CAGL0A04631g|1553	1983.85	-0.0691522	0.143654	-0.481382	0.630245	0.750506
CAGL0A04653g|1729	956.487	0.371706	0.214229	1.73509	0.0827257	0.159665
MSTRG.284.1|259|x|CAGL0A04653g-T|ChrA_C_glabrata_CBS138|cglab	5.86001	-0.901066	1.31157	-0.687011	0.492076	0.632304
CAGL0A04675g|1095	3748.45	2.02512	0.324422	6.24225	4.31322e-10	4.71357e-09
MSTRG.286.1|773|x|CAGL0A04675g-T|ChrA_C_glabrata_CBS138|cglab	7.38385	0.734047	0.785305	0.934729	0.349928	0.494984
CAGL0A04697g|1228	3602.32	-0.0304393	0.246093	-0.12369	0.90156	0.945654
CAGL0A04719g|1060	4580.44	0.138807	0.190331	0.729291	0.465823	0.607598
MSTRG.290.1|344|x|CAGL0A04719g-T|ChrA_C_glabrata_CBS138|cglab	11.0523	0.812696	0.707518	1.14866	0.250698	0.383986
CAGL0A04741g|2114	5129.72	0.17974	0.153065	1.17427	0.240287	0.371575
CAGL0A04785g|3564	2056.05	-0.177432	0.276248	-0.642291	0.520684	0.658618
CAGL0A04807g|2808	2629.72	-0.0361045	0.231057	-0.156258	0.875829	0.930447
CAGL0A04829g|9793	20684.4	2.03676	0.180197	11.303	1.26828e-29	8.38575e-28
MSTRG.295.1|1898|u|NA|ChrA_C_glabrata_CBS138|cglab	153.921	-0.562273	0.441924	-1.27233	0.203257	0.327624
MSTRG.296.1|238|u|NA|ChrA_C_glabrata_CBS138|cglab	1.46701	0	2.59561	0	1	1
MSTRG.297.1|457|u|NA|ChrA_C_glabrata_CBS138|cglab	12.6693	-3.86857	1.43321	-2.69924	0.00694986	0.0195745
CAGL0B00105g|2778	11473.6	0.434231	0.217721	1.99444	0.0461044	0.0977413
CAGL0B00116g|1617	13984.4	0.166019	0.174959	0.9489	0.342671	0.486777
MSTRG.300.1|4765|x|CAGL0B00165r-T|ChrB_C_glabrata_CBS138|cglab	1128.48	0.8606	0.32691	2.63253	0.00847523	0.0233424
CAGL0B00165r|119	0.470014	1.70503	5.10037	0.334295	0.738157	0.837481
CAGL0B00286g|6838	3171.25	0.193795	0.111317	1.74092	0.081697	0.158183
CAGL0B00220g|1026	0.577414	-0.704977	3.35442	-0.210163	0.83354	0.903792
CAGL0B00242g|555	0	#N/A	#N/A	#N/A	#N/A	#N/A
CAGL0B00264g|633	78.0607	-1.53612	0.41344	-3.71546	0.000202835	0.000846583
CAGL0B00308g|4339	1037.57	0.953478	0.196469	4.85307	1.21562e-06	7.851e-06
CAGL0B00330g|3746	1218.73	0.924081	0.327374	2.82271	0.00476202	0.0140277
CAGL0B00352g|1406	2647.04	-1.32498	0.175514	-7.54915	4.38108e-14	7.76044e-13
CAGL0B00374g|1249	924.346	-1.18386	0.267854	-4.41978	9.87998e-06	5.3904e-05
CAGL0B00396g|2678	5672.52	0.252186	0.283519	0.889487	0.373742	0.520836
CAGL0B00418g|5474	3407.55	0.470778	0.0987719	4.76631	1.87628e-06	1.17651e-05
MSTRG.310.1|326|x|CAGL0B00440g-T|ChrB_C_glabrata_CBS138|cglab	0.166828	-0.707452	5.09905	-0.138742	0.889654	#N/A
CAGL0B00440g|1340	3970.91	-0.30061	0.138896	-2.16428	0.0304431	0.0691258
CAGL0B00462g|1083	7.87567	-0.228223	0.758765	-0.300782	0.763581	0.856576
MSTRG.312.1|461|x|CAGL0B00462g-T|ChrB_C_glabrata_CBS138|cglab	45.2252	-0.163741	0.564292	-0.290171	0.771686	0.861444
CAGL0B00484g|2593	4684.97	-1.27563	0.353916	-3.60433	0.000312965	0.00125449
CAGL0B00506g|4126	1332.99	0.344563	0.161151	2.13814	0.0325057	0.0731872
CAGL0B00528g|4180	1265.96	-0.0526863	0.095424	-0.552129	0.58086	0.711361
CAGL0B00550g|5797	3831.26	-0.169611	0.172281	-0.9845	0.32487	0.467805
MSTRG.319.1|536|x|CAGL0B00550g-T|ChrB_C_glabrata_CBS138|cglab	199.165	0.849839	0.419733	2.02471	0.042897	0.0920817
CAGL0B00572g|609	0	#N/A	#N/A	#N/A	#N/A	#N/A
MSTRG.320.1|410|x|CAGL0B00550g-T|ChrB_C_glabrata_CBS138|cglab	6.42323	-1.44854	1.01248	-1.43069	0.15252	0.259763
MSTRG.321.1|287|u|NA|ChrB_C_glabrata_CBS138|cglab	1.11711	0.644169	1.91727	0.335982	0.736885	0.836464
MSTRG.322.1|1793|x|CAGL0B00616g-T|ChrB_C_glabrata_CBS138|cglab	68.8872	0.841559	0.283035	2.97334	0.00294577	0.0092967
CAGL0B00594g|198	21749.8	0.421629	0.475063	0.887521	0.374799	0.521786
CAGL0B00616g|1313	107.237	-2.31999	0.368944	-6.28818	3.21205e-10	3.59298e-09
CAGL0B00638g|915	439.015	0.231237	0.16322	1.41672	0.156565	0.265299
MSTRG.327.1|293|x|CAGL0B00660g-T|ChrB_C_glabrata_CBS138|cglab	1.29432	-2.70243	1.77812	-1.51982	0.128556	0.226899
CAGL0B00660g|2453	2790.94	0.533987	0.0988715	5.40082	6.63383e-08	5.41574e-07
CAGL0B00682g|1659	2046.96	0.00779743	0.105601	0.0738384	0.941139	0.966466
CAGL0B00704g|2181	22611.7	-0.175926	0.0971797	-1.81032	0.070246	0.139035
MSTRG.331.1|751|u|NA|ChrB_C_glabrata_CBS138|cglab	10.6709	-1.4082	0.624993	-2.25315	0.0242499	0.0569752
MSTRG.332.1|235|u|NA|ChrB_C_glabrata_CBS138|cglab	1.05626	-3.28122	2.22583	-1.47416	0.140439	0.243353
CAGL0B00715g|669	105.761	-1.29378	0.403865	-3.2035	0.00135768	0.00468316
CAGL0B00726g|1251	14.7922	-0.766194	0.48221	-1.58892	0.112078	0.203287
MSTRG.335.1|216|x|CAGL0B00748g-T|ChrB_C_glabrata_CBS138|cglab	4.02976	0.409297	1.15073	0.355685	0.722077	0.826256
CAGL0B00748g|3035	2051.18	1.17278	0.11687	10.0349	1.07106e-23	4.61454e-22
CAGL0B00770g|1750	1594.53	1.48635	0.184289	8.06534	7.30294e-16	1.51928e-14
MSTRG.338.1|220|x|CAGL0B00792g-T|ChrB_C_glabrata_CBS138|cglab	3.45863	-1.32366	1.63982	-0.807198	0.419553	0.563423
CAGL0B00792g|2103	2409.46	-1.28896	0.222885	-5.78306	7.33522e-09	6.77519e-08
CAGL0B00814g|3229	2499.84	1.35419	0.291147	4.65122	3.29972e-06	1.97806e-05
CAGL0B00836g|1990	1516.31	-1.03917	0.196014	-5.30152	1.14842e-07	9.01191e-07
CAGL0B00858g|1967	939.574	0.516497	0.137835	3.74721	0.000178815	0.000756733
CAGL0B00880g|1127	1811.52	-0.584512	0.150685	-3.87903	0.000104873	0.000465343
CAGL0B00902g|2760	6546.2	-0.602714	0.314443	-1.91677	0.0552673	0.114123
MSTRG.345.1|389|x|CAGL0B00902g-T|ChrB_C_glabrata_CBS138|cglab	10.9572	-2.32352	1.41043	-1.64739	0.0994788	0.184841
CAGL0B00924g|1588	446.717	0.114773	0.276799	0.414646	0.678401	0.789125
CAGL0B00946g|1295	4183.36	1.03742	0.217968	4.75953	1.94048e-06	1.21562e-05
MSTRG.348.1|279|x|CAGL0B00968g-T|ChrB_C_glabrata_CBS138|cglab	3.66629	-0.736187	1.01431	-0.725797	0.467963	0.609767
CAGL0B00968g|1239	68.9593	-1.08311	0.485811	-2.2295	0.0257809	0.0600715
CAGL0B00990g|3477	13581.1	1.9307	0.222676	8.67044	4.30443e-18	1.10558e-16
CAGL0B01012g|2712	165.936	-0.612255	0.382928	-1.59888	0.109848	0.19999
MSTRG.352.1|224|u|NA|ChrB_C_glabrata_CBS138|cglab	0	#N/A	#N/A	#N/A	#N/A	#N/A
CAGL0B01034r|119	0	#N/A	#N/A	#N/A	#N/A	#N/A
MSTRG.354.1|2218|u|NA|ChrB_C_glabrata_CBS138|cglab	118.232	-2.38637	0.339438	-7.03035	2.06014e-12	2.98429e-11
CAGL0B01078g|2229	1039.45	1.38472	0.145172	9.53846	1.44968e-21	5.06856e-20
CAGL0B01100g|1447	5822.66	2.75464	0.285415	9.65135	4.85131e-22	1.79984e-20
CAGL0B01122g|2533	6954.74	-0.747235	0.259676	-2.87757	0.00400747	0.01217
CAGL0B01144g|2991	1287.39	0.429362	0.269197	1.59498	0.110718	0.201299
CAGL0B01166g|3059	1810.83	0.547802	0.192889	2.83999	0.00451153	0.0134619
CAGL0B01188g|2433	1257.06	1.3986	0.426633	3.27822	0.00104464	0.00369889
CAGL0B01203g|1210	20453.5	-0.291104	0.47366	-0.614583	0.53883	0.675104
CAGL0B01232g|1415	1705.65	-0.92618	0.510543	-1.81411	0.0696613	0.138032
CAGL0B01243g|432	0	#N/A	#N/A	#N/A	#N/A	#N/A
CAGL0B01287g|5380	779.666	1.49549	0.161735	9.24655	2.31866e-20	7.40861e-19
CAGL0B01265g|561	0	#N/A	#N/A	#N/A	#N/A	#N/A
CAGL0B01309r|73	0.748083	1.51866	2.01725	0.752837	0.451548	0.594526
CAGL0B01331g|1453	968.791	0.685105	0.233688	2.93171	0.00337104	0.0104516
CAGL0B01353g|3616	1349.82	-0.0274372	0.270771	-0.10133	0.919289	0.955287
CAGL0B01375g|3815	5295.74	-0.229073	0.468111	-0.489356	0.624589	0.746382
CAGL0B01397g|1779	943.749	-1.39666	0.533793	-2.61648	0.00888413	0.0243049
CAGL0B01419g|760	2549.14	1.06849	0.19899	5.36959	7.89142e-08	6.34162e-07
CAGL0B01441g|1548	2495.83	-0.121029	0.571782	-0.21167	0.832364	0.903091
CAGL0B01463g|965	1287.47	-0.78518	0.176488	-4.44892	8.63046e-06	4.775e-05
MSTRG.377.1|214|x|CAGL0B01485g-T|ChrB_C_glabrata_CBS138|cglab	0.180743	-1.69922	4.99735	-0.340024	0.733838	#N/A
CAGL0B01485g|2167	903.776	-0.38888	0.231356	-1.68088	0.092787	0.174397
CAGL0B01507g|1596	508.06	0.394938	0.196816	2.00664	0.0447883	0.095375
CAGL0B01529g|1473	527.139	0.538624	0.190296	2.83045	0.0046483	0.0137869
CAGL0B01551g|5720	1738.62	0.842358	0.122648	6.86812	6.50545e-12	8.91954e-11
CAGL0B01573g|1871	781.974	0.119318	0.145827	0.818215	0.413234	0.557716
CAGL0B01589g|623	1024.52	0.600736	0.40069	1.49925	0.133809	0.233859
CAGL0B01595g|2443	1731.22	-0.307465	0.313356	-0.9812	0.326494	0.46909
CAGL0B01617g|2369	851.051	0.24052	0.222118	1.08285	0.278876	0.416071
CAGL0B01639g|2550	1130.45	1.2515	0.167921	7.45291	9.13029e-14	1.56339e-12
CAGL0B01661r|73	0	#N/A	#N/A	#N/A	#N/A	#N/A
CAGL0B01683g|3228	2417.66	0.449984	0.150653	2.98689	0.0028183	0.00895366
CAGL0B01705g|2963	704.673	0.248043	0.190364	1.303	0.192576	0.314584
CAGL0B01727g|2321	298.799	1.97637	0.184906	10.6885	1.15218e-26	6.35229e-25
CAGL0B01771g|1761	455.277	-0.0512967	0.188699	-0.271845	0.785741	0.872204
CAGL0B01793g|654	1850.17	-0.0944413	0.310853	-0.303814	0.76127	0.854988
CAGL0B01815g|1170	1539.32	0.126588	0.111988	1.13036	0.258323	0.392957
MSTRG.395.1|250|x|CAGL0B01837g-T|ChrB_C_glabrata_CBS138|cglab	1.00674	1.10401	1.65111	0.668645	0.503722	0.642836
CAGL0B01837g|1834	1021.06	-0.579237	0.152989	-3.78614	0.000153004	0.000655816
CAGL0B01859g|2071	563.865	0.510974	0.254184	2.01025	0.0444046	0.0947091
MSTRG.398.1|1183|x|CAGL0B01859g-T|ChrB_C_glabrata_CBS138|cglab	41.6254	-1.38746	0.419687	-3.30594	0.000946593	0.00338946
CAGL0B01875g|525	7684	0.0807156	0.423943	0.190392	0.849002	0.913573
CAGL0B01881g|2904	1774.42	-1.03873	0.145684	-7.13002	1.00358e-12	1.53361e-11
CAGL0B01903g|657	653.435	-0.178503	0.399505	-0.44681	0.655012	0.771731
CAGL0B01925g|2963	2683.41	0.912109	0.139803	6.52423	6.83522e-11	8.40619e-10
CAGL0B01947g|1737	1083.94	0.266863	0.111162	2.40068	0.0163648	0.0409304
CAGL0B01969g|1610	345.727	0.270453	0.142763	1.89442	0.0581687	0.119157
CAGL0B01991g|1368	548.919	0.337665	0.248738	1.35751	0.174619	0.290509
CAGL0B02013g|6365	982.811	0.612173	0.182531	3.35381	0.000797076	0.00289917
CAGL0B02035g|2163	8407.91	0.286004	0.140453	2.0363	0.0417204	0.0898739
CAGL0B02057g|1138	325.493	0.892961	0.347928	2.56651	0.0102726	0.0274183
MSTRG.410.1|233|x|CAGL0B02057g-T|ChrB_C_glabrata_CBS138|cglab	1.0218	-3.50543	1.8774	-1.86717	0.0618776	0.125068
CAGL0B02079g|2083	23.556	-2.82035	0.410739	-6.86653	6.57823e-12	8.98352e-11
CAGL0B02101g|1756	915.904	0.834528	0.182901	4.56274	5.04904e-06	2.9383e-05
CAGL0B02123g|2056	844.841	0.0219985	0.14264	0.154224	0.877433	0.931114
CAGL0B02137r|121	80.0056	-0.907168	0.577735	-1.57022	0.116365	0.209739
MSTRG.415.1|754|x|CAGL0B02123g-T|ChrB_C_glabrata_CBS138|cglab	28.4401	-1.80533	0.528863	-3.41361	0.000641093	0.00239041
MSTRG.416.1|888|x|CAGL0B02145g-T|ChrB_C_glabrata_CBS138|cglab	41.7782	0.0240136	0.38784	0.0619162	0.95063	0.972026
CAGL0B02145g|2373	2020.88	1.61215	0.383432	4.20451	2.61647e-05	0.000131374
CAGL0B02167g|994	2404.77	-0.0149399	0.119211	-0.125323	0.900268	0.944835
CAGL0B02189g|3388	5769.67	0.497457	0.189972	2.61858	0.00882973	0.0242056
CAGL0B02211g|7247	1510.28	0.448982	0.182763	2.45663	0.0140248	0.0358156
CAGL0B02233g|2260	779.291	-0.330547	0.19084	-1.73206	0.0832623	0.16043
CAGL0B02255g|624	1780.88	0.00702258	0.335349	0.0209411	0.983293	0.99416
CAGL0B02277g|1106	1150.39	-0.186651	0.109368	-1.70662	0.0878922	0.167459
CAGL0B02299g|2643	741.596	-0.11849	0.304001	-0.389769	0.696707	0.80513
CAGL0B02321g|2099	3008.2	0.357644	0.188041	1.90195	0.0571777	0.117415
CAGL0B02343g|1800	898.547	-1.88943	0.138922	-13.6007	3.96778e-42	4.8176e-40
MSTRG.427.1|702|x|CAGL0B02365g-T|ChrB_C_glabrata_CBS138|cglab	44.0648	-0.239928	0.769985	-0.311601	0.755344	0.849905
CAGL0B02365g|3316	2258.49	0.988676	0.269267	3.67174	0.000240906	0.000989072
CAGL0B02387g|1620	978.193	0.366197	0.278028	1.31712	0.187797	0.308059
CAGL0B02409g|2061	895.67	-0.704683	0.336598	-2.09354	0.0363008	0.0802439
CAGL0B02431g|3999	3449.47	-0.533592	0.43186	-1.23557	0.21662	0.344425
CAGL0B02453g|1829	2744.9	0.39144	0.500487	0.782118	0.434145	0.577765
CAGL0B02475g|2172	36409.8	0.581668	0.413236	1.40759	0.159252	0.269181
CAGL0B02497g|1747	3268.97	0.857372	0.427006	2.00787	0.0446571	0.0951867
CAGL0B02519g|1203	2235.75	-0.481091	0.102984	-4.67149	2.99025e-06	1.81206e-05
CAGL0B02541g|2250	1747.58	0.429192	0.0914801	4.69164	2.71018e-06	1.65586e-05
MSTRG.436.1|251|u|NA|ChrB_C_glabrata_CBS138|cglab	1.94935	-1.40266	1.68063	-0.834604	0.403941	0.548721
CAGL0B02563g|1764	19192.3	1.16468	0.314805	3.69967	0.000215878	0.000895983
MSTRG.438.1|267|x|CAGL0B02563g-T|ChrB_C_glabrata_CBS138|cglab	1.3733	-1.31517	2.13467	-0.616102	0.537827	0.674026
CAGL0B02585g|1355	14308.8	0.180954	0.15281	1.18417	0.236344	0.36799
CAGL0B02607g|2380	6341.1	-0.395831	0.145491	-2.72065	0.00651534	0.0184989
CAGL0B02629g|3020	2794.78	0.284966	0.0938736	3.03564	0.00240029	0.00778492
CAGL0B02651g|1426	24.0255	-1.38716	0.714918	-1.9403	0.0523427	0.10896
CAGL0B02673g|3339	693.918	0.855156	0.217248	3.9363	8.27461e-05	0.000374375
CAGL0B02695g|1374	1389.18	0.983977	0.179049	5.49558	3.89433e-08	3.25894e-07
CAGL0B02717g|2400	13045.9	-0.275597	0.180672	-1.5254	0.12716	0.224769
CAGL0B02739g|3760	1626.77	-0.847218	0.137735	-6.15108	7.69551e-10	8.13143e-09
CAGL0B02755g|801	1557.01	-0.655221	0.398258	-1.64522	0.099925	0.185453
CAGL0B02761g|1851	727.136	0.25361	0.170767	1.48512	0.137512	0.239329
CAGL0B02772g|1299	960.228	0.415826	0.158064	2.63075	0.00851958	0.0234323
CAGL0B02794g|1805	15622.7	-0.426343	0.0836164	-5.0988	3.41811e-07	2.45706e-06
CAGL0B02816g|3294	689.763	0.715262	0.120688	5.92656	3.09352e-09	2.99834e-08
CAGL0B02838g|2655	877.137	-4.22787	0.226955	-18.6287	1.87997e-77	1.39494e-74
MSTRG.453.1|758|x|CAGL0B02838g-T|ChrB_C_glabrata_CBS138|cglab	7.58283	-3.56111	0.990991	-3.59348	0.000326294	0.00130244
CAGL0B02860g|1069	12174	1.94925	0.201319	9.68239	3.58245e-22	1.37492e-20
MSTRG.456.1|329|x|CAGL0B02882g-T|ChrB_C_glabrata_CBS138|cglab	5.24205	-0.369834	0.988684	-0.374067	0.708355	0.815163
CAGL0B02882g|2510	3608.3	-0.775573	0.143367	-5.4097	6.31317e-08	5.16659e-07
MSTRG.458.1|343|x|CAGL0B02882g-T|ChrB_C_glabrata_CBS138|cglab	2.76359	-1.59247	1.25661	-1.26728	0.205056	0.329887
CAGL0B02904g|2039	182.23	-1.28861	0.215607	-5.97668	2.27736e-09	2.25307e-08
MSTRG.462.1|306|x|CAGL0B02926g-T|ChrB_C_glabrata_CBS138|cglab	0.290008	-2.27397	4.96303	-0.458181	0.646822	#N/A
CAGL0B02926g|2059	17.9008	0.397229	0.477319	0.832208	0.405291	0.549886
CAGL0B02948g|2666	799.997	0.251583	0.145954	1.72372	0.0847591	0.16279
MSTRG.466.1|1426|x|CAGL0B02948g-T|ChrB_C_glabrata_CBS138|cglab	115.91	0.37383	0.490369	0.762344	0.445855	0.589355
CAGL0B02970g|1890	3240.18	1.34801	0.201914	6.67619	2.45235e-11	3.15545e-10
MSTRG.468.1|1737|x|CAGL0B02981g-T|ChrB_C_glabrata_CBS138|cglab	25.7382	-1.23525	0.358614	-3.44452	0.000572082	0.00216505
CAGL0B02981g|1128	3409.03	1.28327	0.135192	9.49221	2.26189e-21	7.70658e-20
MSTRG.470.1|274|x|CAGL0B02981g-T|ChrB_C_glabrata_CBS138|cglab	6.71217	-0.808295	0.672921	-1.20117	0.229684	0.359969
CAGL0B03014g|822	2763.96	1.33125	0.0973638	13.673	1.47259e-42	1.89114e-40
MSTRG.472.1|1330|x|CAGL0B03014g-T|ChrB_C_glabrata_CBS138|cglab	147.116	-1.08434	0.214763	-5.049	4.44138e-07	3.11877e-06
CAGL0B03047g|1798	26540.2	-0.155796	0.144322	-1.07951	0.280362	0.417728
MSTRG.474.1|1274|x|CAGL0B03047g-T|ChrB_C_glabrata_CBS138|cglab	24.2961	-0.620617	0.386299	-1.60657	0.108148	0.19738
CAGL0B03069g|1511	14930.4	1.51811	0.254024	5.97625	2.28332e-09	2.25562e-08
CAGL0B03091g|2325	343.481	1.0857	0.348531	3.11509	0.00183889	0.00613699
MSTRG.478.1|427|x|CAGL0B03113g-T|ChrB_C_glabrata_CBS138|cglab	1.02463	0.409916	2.66538	0.153793	0.877773	0.931177
CAGL0B03113g|3055	1362.45	1.09764	0.152393	7.20271	5.90255e-13	9.38505e-12
CAGL0B03135r|119	2.56879	0.0945803	1.296	0.0729785	0.941823	0.966722
CAGL0B03179g|2960	859.838	0.405399	0.174243	2.32663	0.0199852	0.0484609
MSTRG.482.1|474|x|CAGL0B03179g-T|ChrB_C_glabrata_CBS138|cglab	5.75926	-2.73839	1.37008	-1.9987	0.0456409	0.0969433
CAGL0B03201g|1192	344.631	1.50136	0.176248	8.51847	1.61676e-17	3.89773e-16
CAGL0B03223g|700	2.22291	-0.630863	1.23775	-0.509685	0.610272	0.73457
CAGL0B03245g|2970	5337.41	0.374105	0.131108	2.85341	0.00432534	0.0129994
CAGL0B03267g|1483	1372.14	-0.0878652	0.246825	-0.355981	0.721854	0.826143
CAGL0B03289g|3145	643.144	0.700531	0.177577	3.94494	7.98196e-05	0.000362609
CAGL0B03311g|2528	2270.64	0.701084	0.150099	4.6708	3.00027e-06	1.81649e-05
CAGL0B03333g|1443	1804.16	-0.0987203	0.1435	-0.687948	0.491486	0.631788
CAGL0B03355g|854	266.445	-0.0400348	0.174608	-0.229284	0.818648	0.893867
CAGL0B03377g|2769	835.466	0.752593	0.106763	7.04919	1.79957e-12	2.62392e-11
MSTRG.492.1|406|x|CAGL0B03399g-T|ChrB_C_glabrata_CBS138|cglab	7.03861	0.0148895	0.732238	0.0203342	0.983777	0.994389
CAGL0B03399g|5453	1371.81	1.48708	0.269941	5.5089	3.61092e-08	3.03317e-07
CAGL0B03421g|5631	3217.84	1.12037	0.208964	5.36154	8.25144e-08	6.59917e-07
CAGL0B03443g|2085	765.146	0.766426	0.140704	5.44709	5.11992e-08	4.21069e-07
CAGL0B03465g|1295	666.323	1.68687	0.293002	5.7572	8.55192e-09	7.82325e-08
MSTRG.496.1|205|x|CAGL0B03487g-T|ChrB_C_glabrata_CBS138|cglab	3.54789	0.506596	1.34202	0.377488	0.705811	0.813357
CAGL0B03487g|3417	109871	-0.694112	0.303971	-2.28348	0.0224019	0.0532383
MSTRG.498.1|768|x|CAGL0B03509g-T|ChrB_C_glabrata_CBS138|cglab	20.4366	-1.41889	0.37147	-3.81967	0.000133632	0.000581186
CAGL0B03509g|3141	4063.68	-1.14594	0.500043	-2.29169	0.0219237	0.0523441
CAGL0B03520r|162	96.4518	-1.40333	0.670306	-2.09356	0.0362991	0.0802439
CAGL0B03531g|933	2288.36	-0.0234927	0.160419	-0.146446	0.883569	0.934966
CAGL0B03553g|3124	1999.65	-0.0636037	0.247298	-0.257195	0.797029	0.878905
CAGL0B03575g|1346	696.067	0.594655	0.29284	2.03065	0.0422906	0.0909555
CAGL0B03597g|1623	1809.26	0.586727	0.455388	1.28841	0.197603	0.320523
CAGL0B03608g|454	782.266	1.00686	0.568595	1.77078	0.0765971	0.149949
CAGL0B03619g|2205	14735.9	1.56182	0.141102	11.0688	1.77856e-28	1.09974e-26
CAGL0B03641g|3419	647.111	0.802039	0.484015	1.65706	0.0975082	0.181837
MSTRG.510.1|390|x|CAGL0B03641g-T|ChrB_C_glabrata_CBS138|cglab	12.404	-0.654926	0.481611	-1.35986	0.173873	0.289811
CAGL0B03663g|2414	898.209	-1.0313	0.367317	-2.80766	0.00499024	0.0146034
MSTRG.512.1|201|x|CAGL0B03663g-T|ChrB_C_glabrata_CBS138|cglab	4.82548	1.86841	0.830618	2.24942	0.0244858	0.0574144
CAGL0B03685g|1569	13351.2	0.866774	0.19862	4.36397	1.27721e-05	6.78537e-05
CAGL0B03707g|1604	567.275	0.0291288	0.403518	0.0721872	0.942453	0.966942
CAGL0B03729r|109	0.460798	3.98434	5.00318	0.796361	0.425822	0.569639
CAGL0B03773g|2364	2943.21	-1.14248	0.296442	-3.85397	0.000116218	0.000511267
CAGL0B03795g|1323	8593.03	-0.283308	0.14865	-1.90587	0.0566665	0.116508
MSTRG.517.1|662|x|CAGL0B03795g-T|ChrB_C_glabrata_CBS138|cglab	31.8216	-0.793493	0.503755	-1.57516	0.11522	0.208239
CAGL0B03817g|1203	1233.48	0.83619	0.34606	2.41631	0.0156786	0.0394506
CAGL0B03839g|2360	223.023	-0.442575	0.30336	-1.45891	0.14459	0.248602
CAGL0B03861g|2862	1108.44	-0.0433084	0.176896	-0.244824	0.806592	0.885303
CAGL0B03855g|285	0	#N/A	#N/A	#N/A	#N/A	#N/A
CAGL0B03883g|1231	717.861	-0.471316	0.239197	-1.97041	0.0487916	0.102656
CAGL0B03899g|335	223.876	0.27809	0.148985	1.86657	0.061962	0.125123
CAGL0B03905g|1623	786.828	0.466993	0.15436	3.02536	0.00248341	0.00802331
CAGL0B03927g|767	2458.1	-0.274475	0.192241	-1.42777	0.153359	0.260859
CAGL0B03949g|3234	592.59	0.590469	0.192552	3.06654	0.00216552	0.00710981
CAGL0B03971g|1749	1469.63	0.523988	0.192823	2.71746	0.00657858	0.0186309
MSTRG.528.1|585|x|CAGL0B03993g-T|ChrB_C_glabrata_CBS138|cglab	10.2556	-1.11658	0.868356	-1.28585	0.198495	0.32158
CAGL0B03993g|2116	5628.19	-1.48005	0.182239	-8.12145	4.6064e-16	9.79666e-15
CAGL0B04015g|1715	1535.39	-0.0344083	0.135529	-0.253882	0.799587	0.880693
CAGL0B04037g|981	1190.44	0.426181	0.1611	2.64544	0.00815851	0.0225694
CAGL0B04059g|1235	1669.19	0.310659	0.249373	1.24576	0.212853	0.339812
CAGL0B04103g|2320	735.536	-0.113467	0.178556	-0.635469	0.525123	0.663031
CAGL0B04081r|72	0	#N/A	#N/A	#N/A	#N/A	#N/A
CAGL0B04125g|1990	4452.71	-0.886809	0.234065	-3.78874	0.000151416	0.000650047
CAGL0B04147g|2336	1296.92	-0.164283	0.142262	-1.15479	0.248177	0.38123
CAGL0B04169g|5285	3210.93	-1.26829	0.306681	-4.13554	3.54119e-05	0.000172993
CAGL0B04191g|1337	1308.31	0.739134	0.14694	5.03016	4.90073e-07	3.41975e-06
MSTRG.539.1|1872|x|CAGL0B04213g-T|ChrB_C_glabrata_CBS138|cglab	210.161	-1.0967	0.190365	-5.76104	8.35956e-09	7.66829e-08
CAGL0B04213g|2976	3624.58	-3.59747	0.265101	-13.5702	6.01521e-42	7.17314e-40
CAGL0B04235g|1704	103.107	-2.39387	0.37271	-6.42287	1.33724e-10	1.59182e-09
CAGL0B04257g|1356	61502.8	-0.64069	0.145637	-4.39924	1.08632e-05	5.88834e-05
CAGL0B04279g|2051	999.636	-1.08484	0.539298	-2.01158	0.0442645	0.0944403
CAGL0B04301g|1713	1467.22	-0.201099	0.400467	-0.502161	0.615554	0.738847
CAGL0B04323g|1293	3295.71	0.602296	0.373069	1.61443	0.106433	0.19521
MSTRG.547.1|203|x|CAGL0B04323g-T|ChrB_C_glabrata_CBS138|cglab	1.64709	-4.05941	1.75197	-2.31705	0.0205007	0.049567
CAGL0B04345g|1330	12617.8	-0.697844	0.209728	-3.32738	0.000876657	0.00316964
CAGL0B04367g|1319	852.358	0.557853	0.132159	4.22106	2.43154e-05	0.000122642
CAGL0B04389g|4324	1411.09	-0.0103683	0.262854	-0.0394451	0.968536	0.983858
CAGL0B04411g|755	461.635	0.705295	0.265409	2.65739	0.00787493	0.0219029
CAGL0B04433g|2250	2903.98	-0.769095	0.274049	-2.80642	0.00500955	0.014647
MSTRG.553.1|632|x|CAGL0B04455g-T|ChrB_C_glabrata_CBS138|cglab	29.0345	0.483587	0.498093	0.970876	0.33161	0.4745
CAGL0B04455g|2487	55.0993	-0.196478	0.367822	-0.534166	0.593227	0.721539
CAGL0B04477g|1287	993.848	-0.310138	0.0864553	-3.58727	0.000334161	0.00132908
CAGL0B04499g|2039	2372.18	0.214008	0.382665	0.559257	0.575986	0.707586
CAGL0B04521g|1929	3558.67	0.563081	0.311785	1.80599	0.0709195	0.140284
CAGL0B04543g|2263	1959.73	0.681199	0.256766	2.653	0.00797808	0.0221437
CAGL0B04565g|1559	12744.1	0.497366	0.122617	4.05625	4.98662e-05	0.00023651
CAGL0B04609g|2769	740.566	0.474474	0.324146	1.46377	0.143258	0.246947
CAGL0B04587g|1140	1261.64	-0.485381	0.250754	-1.93568	0.0529063	0.110065
CAGL0B04631g|4059	2169.86	0.709626	0.203463	3.48773	0.000487134	0.00187606
CAGL0B04675g|1446	4107.37	2.45373	0.218209	11.2449	2.45405e-29	1.60668e-27
MSTRG.564.1|502|x|CAGL0B04675g-T|ChrB_C_glabrata_CBS138|cglab	11.0658	1.08355	1.20086	0.902309	0.366893	0.513327
CAGL0B04697g|866	2016.48	0.408984	0.327784	1.24772	0.212133	0.338905
CAGL0B04719g|1133	427.332	0.771128	0.346682	2.22431	0.0261276	0.0607099
CAGL0B04741g|1521	1009.6	0.0171847	0.155002	0.110868	0.911721	0.950811
CAGL0B04763g|1057	861.592	1.00205	0.207114	4.83817	1.31041e-06	8.42242e-06
MSTRG.569.1|803|u|NA|ChrB_C_glabrata_CBS138|cglab	98.8568	-3.3079	0.691992	-4.78025	1.75076e-06	1.10402e-05
CAGL0B04785g|1113	340.116	0.0195965	0.44248	0.0442878	0.964675	0.980831
CAGL0B04807g|1754	3401.86	0.0662115	0.335995	0.197061	0.84378	0.910595
CAGL0B04829g|763	1437.68	0.569565	0.317146	1.79591	0.0725088	0.143089
CAGL0B04851g|5823	1371.07	0.941359	0.28834	3.26475	0.00109562	0.00386301
CAGL0B04873g|1548	360.988	0.178425	0.327976	0.544019	0.586429	0.716591
MSTRG.575.1|2051|x|CAGL0B04895g-T|ChrB_C_glabrata_CBS138|cglab	29.8309	-0.333482	0.520187	-0.64108	0.521471	0.659292
CAGL0B04895g|6893	1874.98	0.378314	0.15015	2.51958	0.0117496	0.0308184
CAGL0B04917g|1453	12819	-0.723846	0.145519	-4.97424	6.55046e-07	4.45458e-06
CAGL0B04939g|3359	2407.42	0.654346	0.212245	3.08297	0.00204948	0.00675873
CAGL0B04961g|2053	5821.34	-0.412465	0.116626	-3.53665	0.000405242	0.00159095
CAGL0B04983g|471	0	#N/A	#N/A	#N/A	#N/A	#N/A
CAGL0B05005r|72	0.405828	0.256592	3.4627	0.0741016	0.94093	0.966466
MSTRG.582.1|516|u|NA|ChrB_C_glabrata_CBS138|cglab	5.80088	-2.90668	1.49481	-1.94451	0.0518341	0.108104
MSTRG.583.1|861|u|NA|ChrB_C_glabrata_CBS138|cglab	7.27123	1.85429	1.12185	1.65289	0.0983531	0.183106
CAGL0B05027r|74	0.787788	1.79915	3.67859	0.489088	0.624779	0.746382
CAGL0B05049g|4913	3329.73	0.394167	0.107338	3.6722	0.000240474	0.000988847
MSTRG.586.1|3749|x|CAGL0B05049g-T|ChrB_C_glabrata_CBS138|cglab	334.729	-0.373689	0.423642	-0.882087	0.37773	0.52451
MSTRG.588.1|1416|u|NA|ChrB_C_glabrata_CBS138|cglab	17.6613	-0.444905	0.850959	-0.522828	0.601094	0.72693
MSTRG.589.1|336|x|CAGL0B05126g-T|ChrB_C_glabrata_CBS138|cglab	11.4033	1.05659	0.734528	1.43846	0.150304	0.256577
CAGL0B05126g|693	13.4588	0.274067	0.74758	0.366606	0.713913	0.819864
CAGL0B05137g|726	99.9109	-1.58335	0.538612	-2.93968	0.00328552	0.010224
CAGL0B05148g|318	38.7523	-0.0943451	0.523535	-0.180208	0.856989	0.917237
CAGL0C00110g|11451	6463.5	-0.739039	0.221803	-3.33197	0.000862349	0.00312636
MSTRG.592.1|1111|x|CAGL0C00110g-T|ChrC_C_glabrata_CBS138|cglab	97.4001	-1.26631	0.554899	-2.28205	0.0224866	0.0534016
CAGL0C00209g|4809	1144.39	1.31874	0.26365	5.00185	5.67838e-07	3.9093e-06
CAGL0C00231g|7194	3019.09	0.134419	0.088955	1.51109	0.130766	0.229804
CAGL0C00253g|10749	714.165	0.299778	0.221662	1.35241	0.176243	0.292482
CAGL0C00275g|1173	11139	1.88393	0.313575	6.00793	1.87909e-09	1.87572e-08
CAGL0C00297g|2783	1391.19	0.291069	0.220715	1.31875	0.187252	0.307315
CAGL0C00319g|4213	5052.42	0.275664	0.187429	1.47077	0.141355	0.244488
CAGL0C00341g|2669	862.885	-0.15721	0.418138	-0.375977	0.706934	0.81409
CAGL0C00363g|1783	5944.21	-0.019759	0.174203	-0.113425	0.909693	0.94995
CAGL0C00385g|2919	1455.05	0.150395	0.175123	0.858799	0.390452	0.535738
CAGL0C00407g|2080	860.785	-0.102469	0.124763	-0.821312	0.411468	0.556024
CAGL0C00429g|1143	2541.14	1.08703	0.229402	4.73853	2.15269e-06	1.33977e-05
CAGL0C00451g|740	1499.5	1.8593	0.36098	5.15071	2.595e-07	1.89807e-06
MSTRG.605.1|292|x|CAGL0C00473g-T|ChrC_C_glabrata_CBS138|cglab	4.74354	-2.28132	1.58557	-1.43881	0.150205	0.256474
CAGL0C00473g|7329	1045.47	0.187897	0.113657	1.65319	0.0982915	0.183103
CAGL0C00495g|1174	661.536	0.549692	0.297712	1.84639	0.0648359	0.129555
CAGL0C00517g|2720	1097.07	-0.179161	0.383996	-0.46657	0.640808	0.759956
MSTRG.608.1|990|x|CAGL0C00539g-T|ChrC_C_glabrata_CBS138|cglab	17.9144	-1.76432	0.459554	-3.8392	0.000123438	0.00053877
CAGL0C00539g|2328	2407.65	-0.0142096	0.107598	-0.132062	0.894935	0.942052
CAGL0C00561g|2566	486.717	0.825989	0.160065	5.16033	2.46514e-07	1.81702e-06
CAGL0C00583g|1519	885.447	-0.220815	0.107117	-2.06143	0.0392619	0.0855436
CAGL0C00605g|1572	985.027	0.0923194	0.206784	0.446452	0.655271	0.771803
CAGL0C00627g|1261	750.025	0.731148	0.164851	4.43519	9.19904e-06	5.05606e-05
CAGL0C00649g|2055	7297.52	0.360148	0.293063	1.22891	0.219105	0.346809
MSTRG.614.1|272|x|CAGL0C00649g-T|ChrC_C_glabrata_CBS138|cglab	182.41	1.41362	0.652201	2.16746	0.0301994	0.0686893
CAGL0C00671g|2915	2176.32	1.13913	0.38156	2.98545	0.00283165	0.00899179
CAGL0C00693g|1864	3527.75	-0.937306	0.288387	-3.25017	0.00115336	0.00404736
CAGL0C00715g|741	1109.86	-0.712554	0.280384	-2.54135	0.0110425	0.0291932
CAGL0C00737g|2566	2684.71	-0.696319	0.219278	-3.1755	0.00149578	0.00511723
MSTRG.619.1|240|x|CAGL0C00759g-T|ChrC_C_glabrata_CBS138|cglab	0.99807	-0.696911	2.86656	-0.243117	0.807914	0.886178
CAGL0C00759g|2834	2120.1	-1.06096	0.275757	-3.84746	0.000119349	0.000522973
CAGL0C00847g|10209	2907.13	-0.898367	0.388866	-2.31022	0.020876	0.050274
CAGL0C00781g|783	0	#N/A	#N/A	#N/A	#N/A	#N/A
CAGL0C00946g|1323	364.225	0.919652	0.49494	1.85811	0.063154	0.126827
CAGL0C00968g|3105	1449.6	0.718394	0.440975	1.6291	0.103291	0.190509
MSTRG.627.1|459|u|NA|ChrC_C_glabrata_CBS138|cglab	7.93082	0.70903	0.674159	1.05173	0.292925	0.431918
MSTRG.629.1|482|u|NA|ChrC_C_glabrata_CBS138|cglab	4.35321	1.6193	0.804298	2.0133	0.0440826	0.0941726
MSTRG.631.1|585|u|NA|ChrC_C_glabrata_CBS138|cglab	0.534517	1.05236	2.84466	0.369941	0.711426	0.81743
MSTRG.632.1|911|x|CAGL0C01056g-T|ChrC_C_glabrata_CBS138|cglab	0.521014	-1.70914	4.99664	-0.342057	0.732308	0.833535
CAGL0C01056g|1983	2109.68	1.13024	0.479982	2.35476	0.0185348	0.0453918
CAGL0C01078g|1350	214.274	0.909189	0.29651	3.06631	0.00216722	0.00711189
MSTRG.633.1|625|u|NA|ChrC_C_glabrata_CBS138|cglab	8.07684	-1.35266	0.868018	-1.55833	0.119155	0.213902
MSTRG.635.1|1764|u|NA|ChrC_C_glabrata_CBS138|cglab	10.3655	-0.624974	0.54793	-1.14061	0.254033	0.388022
MSTRG.636.1|961|u|NA|ChrC_C_glabrata_CBS138|cglab	1.76657	-0.0938243	1.25179	-0.0749523	0.940253	0.966298
MSTRG.637.1|1631|x|CAGL0C01133g-T|ChrC_C_glabrata_CBS138|cglab	16.4051	-0.501046	0.54046	-0.927073	0.353889	0.499259
CAGL0C01133g|3287	1624.29	1.086	0.404562	2.68439	0.00726621	0.0203796
MSTRG.638.1|1042|x|CAGL0C01133g-T|ChrC_C_glabrata_CBS138|cglab	90.8346	0.519431	0.342715	1.51563	0.129612	0.228256
CAGL0C01155g|948	423.324	0.595947	0.241159	2.47118	0.0134667	0.0345886
CAGL0C01177g|1333	1521.13	0.18188	0.187613	0.969443	0.332324	0.475216
CAGL0C01199g|3174	2002.99	0.258575	0.243926	1.06006	0.289118	0.427779
MSTRG.642.1|773|x|CAGL0C01199g-T|ChrC_C_glabrata_CBS138|cglab	7.93478	-0.779636	0.706973	-1.10278	0.270122	0.406014
CAGL0C01221g|2519	3524.09	-0.579388	0.378821	-1.52945	0.126153	0.223522
CAGL0C01243g|2716	4551.65	-0.233314	0.210189	-1.11002	0.266991	0.402838
CAGL0C01265g|4720	2157.91	0.267952	0.217322	1.23297	0.217586	0.345304
CAGL0C01287g|1027	787.51	-0.220451	0.187632	-1.17491	0.240031	0.371422
CAGL0C01309g|3895	1327.81	-0.134083	0.403341	-0.33243	0.739565	0.838508
CAGL0C01325g|956	12748.1	-0.289597	0.238765	-1.21289	0.225171	0.354561
CAGL0C01331g|1979	1503.93	-0.511354	0.119068	-4.29463	1.74986e-05	9.03056e-05
CAGL0C01353g|2945	2294.55	-0.00815415	0.102757	-0.0793536	0.936751	0.963442
MSTRG.650.1|464|x|CAGL0C01375g-T|ChrC_C_glabrata_CBS138|cglab	1.48131	-0.729964	1.35857	-0.537303	0.591058	0.72014
CAGL0C01375g|2492	1957.26	0.0810202	0.17816	0.454761	0.649281	0.767551
CAGL0C01397g|2749	1253.67	1.41993	0.203304	6.98425	2.86372e-12	4.12108e-11
CAGL0C01419g|4120	2901.97	-0.0993898	0.138687	-0.716646	0.473592	0.615421
CAGL0C01435g|1653	868.374	0.222982	0.414402	0.538082	0.59052	0.719703
CAGL0C01441g|3736	1621.18	-0.269948	0.295354	-0.913981	0.360727	0.507251
CAGL0C01463g|2363	759.487	0.589963	0.10307	5.72392	1.04091e-08	9.41895e-08
CAGL0C01485g|1845	2089.76	-0.165092	0.235238	-0.701809	0.482798	0.624331
CAGL0C01507g|2462	7209.87	0.335798	0.165904	2.02405	0.0429649	0.0921306
CAGL0C01529g|2204	1441.2	-0.35563	0.359694	-0.988704	0.322808	0.465899
CAGL0C01551g|1868	10630	0.609706	0.267514	2.27916	0.0226577	0.053745
CAGL0C01573g|1429	8412.39	-0.747341	0.389138	-1.9205	0.0547944	0.113357
MSTRG.661.1|276|x|CAGL0C01595g-T|ChrC_C_glabrata_CBS138|cglab	2.53197	-0.700415	2.06813	-0.338671	0.734858	0.835225
CAGL0C01595g|1941	5024.45	-0.127192	0.131727	-0.965577	0.334256	0.47706
CAGL0C01617g|793	14.6961	-2.1748	0.443191	-4.90713	9.24173e-07	6.09243e-06
CAGL0C01639g|1769	3242.29	-1.2327	0.199024	-6.19374	5.87535e-10	6.2777e-09
CAGL0C01661g|1548	938.485	0.567775	0.197117	2.88039	0.00397185	0.0120783
CAGL0C01683g|3927	2038.42	0.487667	0.239624	2.03513	0.0418377	0.0900475
CAGL0C01705g|1445	5010.4	1.15183	0.364752	3.15783	0.00158948	0.00541835
CAGL0C01727g|2735	1216.53	1.0353	0.196537	5.26772	1.3813e-07	1.06763e-06
CAGL0C01749g|1749	827.581	0.509842	0.146067	3.49048	0.000482152	0.00186009
CAGL0C01771g|2383	3217.79	2.50456	0.181823	13.7748	3.6157e-43	4.82913e-41
CAGL0C01793g|520	5300.87	2.03121	0.378844	5.36159	8.24912e-08	6.59917e-07
CAGL0C01815g|1552	2332.8	-0.127123	0.553333	-0.229741	0.818293	0.893778
MSTRG.673.1|606|x|CAGL0C01837g-T|ChrC_C_glabrata_CBS138|cglab	26.7447	0.749793	1.41086	0.531444	0.595111	0.722704
CAGL0C01837g|1925	814.892	0.396143	0.105389	3.75887	0.00017068	0.000724602
MSTRG.675.1|596|x|CAGL0C01859g-T|ChrC_C_glabrata_CBS138|cglab	12.8089	0.108048	1.69408	0.0637793	0.949146	0.970898
CAGL0C01859g|2438	1793.78	0.239807	0.184166	1.30213	0.192873	0.314839
CAGL0C01881g|3319	1833.62	0.0309725	0.230462	0.134393	0.893092	0.940853
CAGL0C01903g|2653	755.485	0.789249	0.113254	6.96884	3.19555e-12	4.57937e-11
MSTRG.679.1|692|x|CAGL0C01919g-T|ChrC_C_glabrata_CBS138|cglab	10.2105	-1.56182	0.855333	-1.82598	0.0678529	0.134858
CAGL0C01919g|105	16.3501	-1.32691	0.659146	-2.01307	0.0441075	0.0941956
CAGL0C01925g|1451	1474.57	-0.66078	0.278588	-2.37189	0.0176974	0.0437555
CAGL0C01947g|3048	12100.8	-0.243721	0.20104	-1.2123	0.225399	0.354752
CAGL0C01969g|2930	1035.46	0.170942	0.11837	1.44413	0.148703	0.254429
CAGL0C01991g|1557	331.027	-0.0580106	0.169875	-0.34149	0.732735	0.833737
CAGL0C02013g|1822	1369.95	0.631625	0.33982	1.8587	0.0630691	0.126708
CAGL0C02035g|1625	3233.91	0.156439	0.255391	0.612546	0.540177	0.676157
CAGL0C02057g|1258	258.597	-0.0967824	0.384617	-0.251633	0.801325	0.881299
CAGL0C02079g|1254	610.909	0.198104	0.313929	0.631049	0.528009	0.665668
CAGL0C02101g|1399	855.709	0.631465	0.322246	1.95957	0.0500455	0.105062
CAGL0C02123g|1949	1872.81	-0.0678783	0.22882	-0.296645	0.766737	0.859402
CAGL0C02145g|4060	1389.01	0.173673	0.12532	1.38583	0.165799	0.278682
CAGL0C02167g|1717	1850.06	-0.295654	0.282161	-1.04782	0.294722	0.434184
CAGL0C02189g|1753	14863.4	-0.0304004	0.17735	-0.171414	0.863898	0.921463
MSTRG.693.1|337|x|CAGL0C02211g-T|ChrC_C_glabrata_CBS138|cglab	1.16952	-0.519744	1.48724	-0.349469	0.726737	0.828881
CAGL0C02211g|2266	3126.85	1.48461	0.41076	3.6143	0.000301161	0.00121227
CAGL0C02233g|744	689.296	-0.690277	0.160412	-4.30315	1.6839e-05	8.74424e-05
CAGL0C02255g|2302	243.344	1.04668	0.24024	4.35681	1.31973e-05	6.99454e-05
CAGL0C02277g|3139	1893	-0.0616363	0.101926	-0.604715	0.545368	0.680615
CAGL0C02299g|1548	944.339	-0.21631	0.142983	-1.51284	0.130321	0.229324
CAGL0C02321g|1629	419.023	0.0813205	0.359056	0.226484	0.820825	0.894788
CAGL0C02343g|3528	9668.29	-0.931053	0.215717	-4.31609	1.58815e-05	8.29217e-05
MSTRG.701.1|405|x|CAGL0C02343g-T|ChrC_C_glabrata_CBS138|cglab	5.3053	-1.20162	1.37487	-0.873992	0.382123	0.528545
CAGL0C02387g|3527	301.744	-0.0407321	0.279879	-0.145535	0.884289	0.935416
CAGL0C02365g|183	0	#N/A	#N/A	#N/A	#N/A	#N/A
CAGL0C02409g|3904	817.312	0.509221	0.100847	5.04945	4.43082e-07	3.11463e-06
CAGL0C02431g|3323	588.172	0.983804	0.339032	2.9018	0.00371026	0.0113604
CAGL0C02453g|1692	2277.05	0.896066	0.260148	3.44445	0.000572225	0.00216505
CAGL0C02475g|1549	1694.48	0.178905	0.140419	1.27407	0.202637	0.326783
CAGL0C02497g|654	1147.15	-0.212358	0.169536	-1.25258	0.210357	0.336632
MSTRG.708.1|3218|x|CAGL0C02519g-T|ChrC_C_glabrata_CBS138|cglab	69.2175	-0.957964	0.310568	-3.08455	0.00203859	0.00672735
CAGL0C02519g|2439	1232.91	0.628253	0.24539	2.56023	0.0104604	0.0278341
MSTRG.712.1|266|x|CAGL0C02541g-T|ChrC_C_glabrata_CBS138|cglab	0.865946	-0.517097	2.31354	-0.223508	0.82314	0.896579
CAGL0C02541g|3285	5844.94	0.436178	0.112318	3.88341	0.000103	0.000457639
CAGL0C02563g|3983	1557.43	0.55779	0.206844	2.69667	0.00700365	0.0197094
CAGL0C02585g|2393	1305.01	-0.374511	0.193724	-1.93322	0.0532087	0.110556
CAGL0C02607g|3233	5184.49	-0.000408638	0.335706	-0.00121725	0.999029	1
CAGL0C02629g|2491	13.6413	-1.88538	0.666802	-2.8275	0.00469127	0.0138744
CAGL0C02623g|222	0	#N/A	#N/A	#N/A	#N/A	#N/A
CAGL0C02651g|1824	1042.91	-0.741125	0.187338	-3.95609	7.61869e-05	0.000348477
CAGL0C02673g|3131	1220.66	-1.08284	0.146287	-7.4022	1.33949e-13	2.26458e-12
CAGL0C02695g|1751	1210.26	0.193734	0.173953	1.11372	0.265401	0.401347
CAGL0C02717g|1203	812.217	0.203372	0.170749	1.19106	0.233632	0.364616
CAGL0C02739g|755	9086.03	1.9779	0.273144	7.24123	4.44619e-13	7.1719e-12
CAGL0C02761g|760	1949.14	0.622897	0.309968	2.00955	0.0444785	0.0948364
CAGL0C02783g|1309	12.3352	-2.5776	0.747205	-3.44966	0.000561297	0.00212974
MSTRG.725.1|232|u|NA|ChrC_C_glabrata_CBS138|cglab	1.34979	-3.2869	1.85629	-1.77068	0.0766138	0.149949
CAGL0C02805g|1411	895.409	-0.79865	0.476101	-1.67748	0.0934486	0.175441
MSTRG.727.1|897|x|CAGL0C02827g-T|ChrC_C_glabrata_CBS138|cglab	138.67	0.478031	0.315264	1.51629	0.129446	0.228024
CAGL0C02827g|1471	955.391	-0.354394	0.306916	-1.15469	0.248216	0.38123
CAGL0C02849g|606	675.567	0.204984	0.406619	0.50412	0.614177	0.737543
CAGL0C02871g|1223	474.764	-0.0235225	0.130793	-0.179846	0.857274	0.917237
CAGL0C02893g|3452	1754.82	-0.198256	0.154549	-1.2828	0.199562	0.322917
CAGL0C02937g|2184	269.966	0.653504	0.158229	4.13012	3.62572e-05	0.000176863
CAGL0C02959g|2979	5213.21	0.500686	0.172746	2.89839	0.00375085	0.0114742
CAGL0C02981g|2286	1612.22	-0.200983	0.32521	-0.61801	0.536569	0.673282
CAGL0C03003g|621	1085.74	-0.993727	0.419287	-2.37004	0.0177862	0.0438613
CAGL0C03025g|1690	1810.65	0.00601986	0.157181	0.0382989	0.969449	0.984636
CAGL0C03047g|3513	2962.15	0.269636	0.33274	0.810348	0.41774	0.561867
CAGL0C03069g|988	2151.47	0.0254037	0.26922	0.0943601	0.924823	0.957465
CAGL0C03091r|72	0.501476	-0.43074	3.82701	-0.112553	0.910385	0.950227
CAGL0C03113g|1380	7487.67	1.28844	0.152417	8.45337	2.83024e-17	6.70225e-16
CAGL0C03135g|3942	593.734	0.303932	0.327891	0.92693	0.353963	0.499259
CAGL0C03157r|74	0	#N/A	#N/A	#N/A	#N/A	#N/A
CAGL0C03179g|1691	1814.66	-0.132534	0.241704	-0.548331	0.583465	0.713427
CAGL0C03201g|9563	1430.09	1.12247	0.289816	3.87304	0.000107487	0.000475679
CAGL0C03223g|1803	4532.32	-2.45638	0.158744	-15.4738	5.21067e-54	1.24275e-51
CAGL0C03267g|4267	3689.28	-1.2586	0.114916	-10.9523	6.47543e-28	3.82681e-26
CAGL0C03245g|480	0	#N/A	#N/A	#N/A	#N/A	#N/A
MSTRG.749.1|358|u|NA|ChrC_C_glabrata_CBS138|cglab	0.982426	-0.697006	2.76448	-0.252129	0.800941	0.881299
MSTRG.750.1|339|u|NA|ChrC_C_glabrata_CBS138|cglab	1.15335	0	2.47895	0	1	1
MSTRG.751.1|455|u|NA|ChrC_C_glabrata_CBS138|cglab	4.96379	-2.28614	1.84189	-1.24119	0.214536	0.341796
CAGL0C03289g|5539	1158.43	-1.15235	0.231774	-4.97187	6.63118e-07	4.49574e-06
CAGL0C03311g|740	289.222	0.349139	0.333877	1.04571	0.295694	0.435136
MSTRG.754.1|504|x|CAGL0C03311g-T|ChrC_C_glabrata_CBS138|cglab	4.48379	0.113077	1.06764	0.105913	0.915651	0.95334
CAGL0C03333g|2492	5934.41	0.92159	0.0885677	10.4055	2.34059e-25	1.14091e-23
CAGL0C03355g|1103	704.626	-0.956947	0.355295	-2.69338	0.00707306	0.019888
CAGL0C03369g|2334	5912.78	-1.04121	0.265612	-3.92003	8.8538e-05	0.000397617
CAGL0C03384r|234	0	#N/A	#N/A	#N/A	#N/A	#N/A
MSTRG.759.1|324|x|CAGL0C03369g-T|ChrC_C_glabrata_CBS138|cglab	0.491335	-0.728742	3.19993	-0.227736	0.819851	0.894495
CAGL0C03399g|1656	2970.72	0.12828	0.0988899	1.2972	0.194564	0.316593
CAGL0C03421g|2023	2266.72	-0.12029	0.228723	-0.525923	0.598942	0.72551
CAGL0C03432r|230	30.2757	-2.0273	0.780101	-2.59876	0.00935599	0.0253569
MSTRG.763.1|292|u|NA|ChrC_C_glabrata_CBS138|cglab	4.58084	-1.22322	1.08895	-1.1233	0.261309	0.396325
CAGL0C03443g|1635	1468.47	-0.24902	0.339153	-0.73424	0.462802	0.604582
CAGL0C03465g|884	1541.34	0.699453	0.16904	4.13779	3.50668e-05	0.000171684
CAGL0C03487g|1604	802.193	-0.841124	0.11133	-7.55522	4.18158e-14	7.42675e-13
CAGL0C03509g|3166	4569.69	-0.383723	0.148634	-2.58166	0.00983267	0.026413
CAGL0C03531g|874	1774.25	-0.420571	0.123744	-3.3987	0.000677058	0.0025077
CAGL0C03553g|1323	703.402	-0.0508942	0.493336	-0.103163	0.917833	0.954615
CAGL0C03575g|2007	3.40318	-1.96766	0.874707	-2.2495	0.0244804	0.0574144
MSTRG.769.1|257|x|CAGL0C03575g-T|ChrC_C_glabrata_CBS138|cglab	17.2906	0.317842	0.608521	0.522319	0.601448	0.727226
CAGL0C03597g|2166	2903.11	0.912288	0.358162	2.54714	0.010861	0.0287931
CAGL0C03608g|2365	6233.38	0.336477	0.221495	1.51912	0.128733	0.227008
CAGL0C03630g|2292	2863.01	-0.334418	0.0967984	-3.45479	0.000550719	0.00209795
CAGL0C03652g|1555	856.812	-0.0617211	0.20264	-0.304584	0.760683	0.854473
CAGL0C03674g|1116	905.223	0.784705	0.154458	5.08038	3.76674e-07	2.68499e-06
CAGL0C03696g|2768	967.195	0.799871	0.105564	7.57715	3.53239e-14	6.3412e-13
CAGL0C03718r|72	2.77667	0.675408	0.983758	0.686559	0.492361	0.632548
CAGL0C03740g|1910	1036.05	-0.155617	0.190454	-0.817082	0.413881	0.558138
CAGL0C03762g|3238	1100.08	0.460712	0.208907	2.20534	0.0274302	0.0632742
CAGL0C03784g|2772	1268.44	-0.321073	0.442879	-0.724969	0.468471	0.609953
CAGL0C03806r|72	0.432726	-0.746967	4.0804	-0.183062	0.854749	0.916066
CAGL0C03828g|544	98.5155	0.858193	0.393772	2.17941	0.0293009	0.0670797
CAGL0C03850g|840	1671.35	1.36498	0.298197	4.57744	4.70702e-06	2.74768e-05
MSTRG.783.1|869|x|CAGL0C03872g-T|ChrC_C_glabrata_CBS138|cglab	25.3459	0.132571	0.469617	0.282296	0.777717	0.865599
CAGL0C03872g|1021	8720.92	4.48216	0.434462	10.3166	5.9296e-25	2.73089e-23
MSTRG.786.1|367|x|CAGL0C03894g-T|ChrC_C_glabrata_CBS138|cglab	8.25123	3.5539	1.69871	2.09212	0.0364282	0.0804989
CAGL0C03894g|2875	1967.02	0.105035	0.240329	0.437048	0.662076	0.776492
MSTRG.788.1|448|x|CAGL0C03916g-T|ChrC_C_glabrata_CBS138|cglab	23.235	-0.708272	0.648911	-1.09148	0.275063	0.411946
CAGL0C03916g|1887	237.607	0.100054	0.169409	0.590609	0.554783	0.689016
CAGL0C03938g|1914	46.2195	-2.8705	0.46098	-6.22695	4.75594e-10	5.16425e-09
CAGL0C03960g|1872	55.9008	-3.28094	0.381194	-8.60701	7.49893e-18	1.86858e-16
CAGL0C03982g|1890	183.352	-0.530269	0.219191	-2.41921	0.0155542	0.0391819
CAGL0C04004g|2247	491.344	-0.935813	0.139881	-6.69008	2.23048e-11	2.88108e-10
CAGL0C04026g|2170	1344.01	0.17009	0.112906	1.50648	0.131944	0.231448
CAGL0C04048g|2127	6025.02	-0.840533	0.0963435	-8.72433	2.6775e-18	7.06734e-17
MSTRG.796.1|2023|x|CAGL0C04048g-T|ChrC_C_glabrata_CBS138|cglab	285.983	-0.0419046	0.345687	-0.121221	0.903516	0.946608
CAGL0C04070r|73	3.17523	-0.431907	1.4696	-0.293893	0.768839	0.860215
CAGL0C04092g|868	960.963	0.450835	0.168917	2.66898	0.00760821	0.0212673
CAGL0C04114g|617	15681.1	0.56943	0.37272	1.52777	0.12657	0.22414
MSTRG.801.1|346|u|NA|ChrC_C_glabrata_CBS138|cglab	3.36581	-0.755898	1.06721	-0.70829	0.478765	0.620573
CAGL0C04136g|511	2582.76	1.41223	0.444067	3.18023	0.00147159	0.00504673
CAGL0C04169g|2274	462.726	0.561635	0.313136	1.79358	0.0728798	0.143736
CAGL0C04191g|1600	7178.26	1.35488	0.14077	9.62475	6.28594e-22	2.30646e-20
CAGL0C04213g|696	15.2605	-0.593546	0.651929	-0.910447	0.362587	0.50933
MSTRG.806.1|219|x|CAGL0C04213g-T|ChrC_C_glabrata_CBS138|cglab	1.43574	-2.28613	1.84468	-1.23931	0.21523	0.342705
CAGL0C04235g|1363	917.122	0.030274	0.154856	0.195498	0.845003	0.91162
CAGL0C04257g|2239	1584.91	-0.253157	0.16457	-1.5383	0.123975	0.220481
CAGL0C04279g|959	760.902	-0.753698	0.201528	-3.73993	0.000184075	0.000776532
CAGL0C04301g|1483	5669.62	-0.430206	0.201408	-2.13599	0.0326799	0.0734555
CAGL0C04323g|3298	727.337	-1.04889	0.216533	-4.84405	1.27219e-06	8.20047e-06
CAGL0C04367g|2341	1709.18	0.483692	0.455972	1.06079	0.288784	0.427416
CAGL0C04389g|893	12791.6	1.82986	0.416192	4.39667	1.09926e-05	5.94263e-05
CAGL0C04411g|2158	9588.68	1.71154	0.463548	3.69226	0.000222271	0.000920226
CAGL0C04433g|1906	1481.85	0.742457	0.259965	2.85599	0.00429034	0.0129101
CAGL0C04455g|1186	4727.78	0.597474	0.140875	4.24118	2.22351e-05	0.000112831
CAGL0C04477g|2402	1680.32	-0.0799753	0.414124	-0.193119	0.846866	0.912745
CAGL0C04499g|2574	1078.8	-0.191593	0.358218	-0.534849	0.592754	0.721285
CAGL0C04521r|82	0	#N/A	#N/A	#N/A	#N/A	#N/A
CAGL0C04543g|1215	1971.78	0.762242	0.191572	3.97887	6.92431e-05	0.000319341
CAGL0C04565g|1221	597.406	-0.797895	0.190877	-4.18015	2.91318e-05	0.000144964
CAGL0C04587g|2310	7495.39	2.01844	0.169293	11.9228	9.00686e-33	6.91354e-31
CAGL0C04609g|1293	853.673	1.90016	0.175464	10.8294	2.49858e-27	1.43841e-25
CAGL0C04631g|1080	366.56	-0.706034	0.119728	-5.89699	3.70185e-09	3.56723e-08
CAGL0C04653r|109	0	#N/A	#N/A	#N/A	#N/A	#N/A
CAGL0C04697g|1621	1782.66	-0.208878	0.34897	-0.598556	0.549469	0.684363
CAGL0C04719g|760	632.849	0.351433	0.312564	1.12435	0.260863	0.396043
MSTRG.827.1|343|x|CAGL0C04741g-T|ChrC_C_glabrata_CBS138|cglab	176.654	-0.641003	0.635116	-1.00927	0.312846	0.454269
CAGL0C04741g|817	4770.16	0.191994	0.308965	0.621409	0.534331	0.671736
MSTRG.829.1|248|x|CAGL0C04763g-T|ChrC_C_glabrata_CBS138|cglab	110.489	1.75266	0.89415	1.96014	0.0499789	0.104989
CAGL0C04763g|1689	1144.83	0.335551	0.198077	1.69404	0.0902571	0.171051
MSTRG.831.1|942|x|CAGL0C04763g-T|ChrC_C_glabrata_CBS138|cglab	45.7579	1.18654	0.417167	2.84427	0.00445135	0.0133062
CAGL0C04785g|986	3131.65	-3.64806	0.303617	-12.0153	2.95269e-33	2.40464e-31
CAGL0C04807g|3308	1679.25	-0.273946	0.293878	-0.932178	0.351244	0.496411
CAGL0C04851g|1622	509.751	0.531755	0.17038	3.12099	0.00180243	0.0060425
CAGL0C04829g|339	0	#N/A	#N/A	#N/A	#N/A	#N/A
CAGL0C04873g|2103	812.656	-1.21644	0.107126	-11.3553	6.98331e-30	4.71056e-28
CAGL0C04895g|3642	992.12	0.905786	0.156756	5.77831	7.54551e-09	6.9502e-08
CAGL0C04917g|3613	871.035	-0.748569	0.115228	-6.4964	8.22669e-11	1.00198e-09
MSTRG.839.1|229|x|CAGL0C04917g-T|ChrC_C_glabrata_CBS138|cglab	5.12868	-1.69263	0.906757	-1.86668	0.0619464	0.125123
CAGL0C04933g|1903	662.34	0.0941217	0.227393	0.413916	0.678936	0.789609
CAGL0C04939g|1190	33.2142	-1.27624	0.365771	-3.48917	0.000484531	0.00186711
CAGL0C04961g|2130	703.487	0.454826	0.181344	2.50808	0.0121388	0.0316702
CAGL0C04983g|1582	4182.62	-0.454709	0.0945717	-4.80809	1.52383e-06	9.69156e-06
MSTRG.844.1|267|u|NA|ChrC_C_glabrata_CBS138|cglab	2.20367	-2.04251	1.47145	-1.3881	0.165108	0.27773
CAGL0C05005g|3581	341.906	1.1166	0.237805	4.69545	2.66014e-06	1.62827e-05
MSTRG.846.1|813|u|NA|ChrC_C_glabrata_CBS138|cglab	50.7287	0.855691	0.373543	2.29074	0.0219783	0.0524371
CAGL0C05027g|2458	9175.67	0.245584	0.191738	1.28084	0.200252	0.32364
CAGL0C05049g|3883	1955.13	0.618061	0.234674	2.6337	0.00844601	0.0232779
CAGL0C05071g|1953	1267.63	-0.0673269	0.120075	-0.560707	0.574997	0.706652
CAGL0C05093g|4353	3302.11	0.138622	0.12806	1.08248	0.27904	0.416159
CAGL0C05115g|1564	1484.41	-0.931178	0.147717	-6.30381	2.90421e-10	3.27607e-09
MSTRG.852.1|214|u|NA|ChrC_C_glabrata_CBS138|cglab	0.234066	0.254343	5.09905	0.0498804	0.960218	#N/A
CAGL0C05137g|2690	18298.6	-0.252323	0.331928	-0.760172	0.447152	0.590309
MSTRG.854.1|369|u|NA|ChrC_C_glabrata_CBS138|cglab	1.21411	-0.184231	1.5418	-0.119491	0.904887	0.947161
MSTRG.855.1|1294|x|CAGL0C05159g-T|ChrC_C_glabrata_CBS138|cglab	70.2584	0.0871872	0.483042	0.180496	0.856763	0.917237
MSTRG.856.1|227|u|NA|ChrC_C_glabrata_CBS138|cglab	0.908438	0	3.50331	0	1	1
CAGL0C05159g|2279	2296.86	0.473196	0.157801	2.99869	0.00271144	0.00866365
CAGL0C05181g|2900	3890.15	-0.610641	0.118051	-5.1727	2.30739e-07	1.7064e-06
CAGL0C05203g|1505	1061.59	-0.0201506	0.209453	-0.0962059	0.923357	0.956738
CAGL0C05225g|2921	1178.78	0.61734	0.137928	4.47582	7.61185e-06	4.27159e-05
CAGL0C05247g|1456	1606.45	0.308976	0.163439	1.89047	0.0586955	0.120088
CAGL0C05269g|1309	1814.3	0.812983	0.153714	5.28893	1.23037e-07	9.60982e-07
CAGL0C05291g|2102	1023.72	-0.432156	0.154417	-2.79863	0.00513205	0.0149073
CAGL0C05313g|2695	3060.29	-0.16191	0.208264	-0.777426	0.436907	0.580862
CAGL0C05335g|1243	874.326	0.445749	0.147056	3.03115	0.00243628	0.00789014
CAGL0C05357g|1731	2730.92	0.0470521	0.129868	0.362307	0.717123	0.822653
CAGL0C05379g|2667	32181.6	-0.578932	0.393485	-1.47129	0.141212	0.244367
MSTRG.867.1|842|x|CAGL0C05401g-T|ChrC_C_glabrata_CBS138|cglab	0.277558	-0.73745	4.40321	-0.16748	0.866992	#N/A
MSTRG.868.1|458|u|NA|ChrC_C_glabrata_CBS138|cglab	0.0529904	-0.707391	5.09905	-0.13873	0.889664	#N/A
CAGL0C05401g|264	0.315281	0	5.10037	0	1	#N/A
CAGL0C05423g|1723	1227.35	0.0278085	0.114783	0.242271	0.80857	0.886639
CAGL0C05445g|4809	1454.21	0.117416	0.11117	1.05618	0.290884	0.430047
CAGL0C05461g|114	2009.49	0.422058	0.395482	1.0672	0.285882	0.42359
CAGL0C05467g|2607	11.8287	-3.65443	0.891146	-4.10082	4.1168e-05	0.000197927
MSTRG.876.1|654|u|NA|ChrC_C_glabrata_CBS138|cglab	14.9202	0.902101	0.826034	1.09209	0.274795	0.411638
MSTRG.877.1|295|u|NA|ChrC_C_glabrata_CBS138|cglab	1.86202	-2.69634	1.72272	-1.56516	0.117546	0.211411
CAGL0C05489g|4359	3286.64	0.177165	0.0775707	2.28392	0.0223765	0.0532144
CAGL0C05511g|1104	2456.53	0.0401419	0.120311	0.333652	0.738642	0.837889
CAGL0C05533g|1607	1031.84	0.0846892	0.204929	0.413262	0.679415	0.789735
CAGL0C05555g|1524	1497.08	0.241199	0.106317	2.26866	0.0232887	0.0551301
MSTRG.882.1|361|x|CAGL0C05555g-T|ChrC_C_glabrata_CBS138|cglab	0.208699	1.70508	5.10037	0.334305	0.738149	#N/A
CAGL0C05577g|1930	136.13	-0.026633	0.202846	-0.131297	0.895541	0.942368
CAGL0C05599g|3189	979.457	0.816765	0.126795	6.44162	1.18203e-10	1.40957e-09
MSTRG.886.1|5588|u|NA|ChrC_C_glabrata_CBS138|cglab	1728	0.655866	0.26944	2.43418	0.0149256	0.0378122
MSTRG.887.1|2240|u|NA|ChrC_C_glabrata_CBS138|cglab	825.846	-0.0544976	0.275806	-0.197594	0.843363	0.910439
MSTRG.888.1|2898|u|NA|ChrC_C_glabrata_CBS138|cglab	435.687	-0.381491	0.353861	-1.07808	0.280998	0.418395
MSTRG.889.1|1260|u|NA|ChrC_C_glabrata_CBS138|cglab	1050.99	0.692657	0.270549	2.5602	0.0104613	0.0278341
MSTRG.890.1|648|u|NA|ChrC_C_glabrata_CBS138|cglab	15.3871	-0.278769	0.778379	-0.358141	0.720238	0.825088
MSTRG.891.1|349|u|NA|ChrC_C_glabrata_CBS138|cglab	6.24099	0.589276	0.85526	0.689002	0.490822	0.6315
MSTRG.892.1|381|u|NA|ChrC_C_glabrata_CBS138|cglab	1.74889	-0.924845	2.11333	-0.437625	0.661658	0.776138
MSTRG.893.1|1302|u|NA|ChrC_C_glabrata_CBS138|cglab	13.9031	-3.27404	1.077	-3.03998	0.00236596	0.00768405
MSTRG.894.1|1205|u|NA|ChrC_C_glabrata_CBS138|cglab	5.87477	-0.820196	0.975848	-0.840495	0.400631	0.545038
MSTRG.895.1|322|u|NA|ChrC_C_glabrata_CBS138|cglab	0.254318	0	5.10037	0	1	#N/A
MSTRG.896.1|351|u|NA|ChrC_C_glabrata_CBS138|cglab	0.21069	0	5.10037	0	1	#N/A
MSTRG.897.1|365|u|NA|ChrC_C_glabrata_CBS138|cglab	2.04351	-0.226758	1.37963	-0.164362	0.869446	0.925432
CAGL0C05621g|342	2.56661	-2.07407	1.26271	-1.64255	0.100476	0.186228
CAGL0C05643g|2145	1252.49	-1.84018	0.190283	-9.67072	4.01535e-22	1.51495e-20
MSTRG.902.1|1662|u|NA|ChrD_C_glabrata_CBS138|cglab	19.6135	-2.21643	0.540216	-4.10286	4.08071e-05	0.000196333
CAGL0D00105g|501	49.0829	-0.000553813	0.425415	-0.00130182	0.998961	1
CAGL0D00116g|873	17.1267	2.64828	0.725722	3.64917	0.000263088	0.0010739
MSTRG.906.1|2988|u|NA|ChrD_C_glabrata_CBS138|cglab	88.3517	-0.340258	0.347244	-0.979881	0.327145	0.469823
MSTRG.907.1|812|u|NA|ChrD_C_glabrata_CBS138|cglab	5.6948	-1.6968	1.71784	-0.987753	0.323273	0.466311
MSTRG.908.1|1251|u|NA|ChrD_C_glabrata_CBS138|cglab	10.8315	-1.31612	0.756911	-1.7388	0.0820697	0.158715
MSTRG.909.1|1629|u|NA|ChrD_C_glabrata_CBS138|cglab	10.8377	-2.2875	1.60919	-1.42152	0.155164	0.263393
MSTRG.910.1|908|u|NA|ChrD_C_glabrata_CBS138|cglab	3.88828	-0.698674	1.98595	-0.351809	0.724982	0.827877
MSTRG.911.1|840|u|NA|ChrD_C_glabrata_CBS138|cglab	118.339	-0.582009	0.556395	-1.04604	0.295545	0.435107
MSTRG.912.1|1363|u|NA|ChrD_C_glabrata_CBS138|cglab	21.4179	1.28299	0.724868	1.76997	0.0767329	0.150133
MSTRG.913.1|3196|x|CAGL0D00154g-T|ChrD_C_glabrata_CBS138|cglab	3553.37	0.475207	0.153814	3.08948	0.00200504	0.00663842
MSTRG.914.1|439|u|NA|ChrD_C_glabrata_CBS138|cglab	0.911805	0.259283	2.53663	0.102215	0.918586	0.954906
CAGL0D00154g|1091	1994.58	-0.851366	0.397467	-2.14198	0.0321953	0.0726346
MSTRG.917.1|3551|x|CAGL0D00154g-T|ChrD_C_glabrata_CBS138|cglab	216.603	1.46377	0.288931	5.06615	4.05949e-07	2.86871e-06
MSTRG.918.1|3776|u|NA|ChrD_C_glabrata_CBS138|cglab	259.726	0.999874	0.358277	2.79078	0.00525809	0.015221
CAGL0D00176g|1688	43748.5	-0.871481	0.146961	-5.93002	3.0289e-09	2.94854e-08
MSTRG.920.1|833|x|CAGL0D00176g-T|ChrD_C_glabrata_CBS138|cglab	111.967	1.75974	0.71805	2.45072	0.0142572	0.0363119
MSTRG.922.1|746|u|NA|ChrD_C_glabrata_CBS138|cglab	7.42693	-2.32242	1.39643	-1.66312	0.0962891	0.179865
CAGL0D00198g|1623	7687.05	1.61969	0.20068	8.07099	6.97294e-16	1.45517e-14
MSTRG.924.1|388|x|CAGL0D00198g-T|ChrD_C_glabrata_CBS138|cglab	6.6663	-0.562189	0.941284	-0.597258	0.550335	0.685277
CAGL0D00220g|714	1337.7	-1.89849	0.199645	-9.5093	1.91957e-21	6.64191e-20
CAGL0D00242g|1279	1385.04	-0.046752	0.171019	-0.273374	0.784566	0.871624
CAGL0D00264g|6064	1031.13	0.636471	0.178498	3.56572	0.000362865	0.00143555
CAGL0D00286g|4347	7244.86	-0.449012	0.191131	-2.34924	0.0188116	0.0459655
CAGL0D00330g|3072	2100.91	0.702337	0.187908	3.73767	0.000185732	0.000782536
CAGL0D00308r|84	0	#N/A	#N/A	#N/A	#N/A	#N/A
CAGL0D00352g|3355	1221.2	0.528643	0.133398	3.9629	7.40445e-05	0.000339608
CAGL0D00374g|1500	43.1547	-0.547107	0.347962	-1.57232	0.115877	0.209088
CAGL0D00396g|243	0.490373	-2.69447	3.05166	-0.882954	0.377261	0.524114
CAGL0D00418g|3305	40856	0.981674	0.0846453	11.5975	4.243e-31	3.07986e-29
MSTRG.934.1|1922|x|CAGL0D00440g-T|ChrD_C_glabrata_CBS138|cglab	81.9598	0.0824357	0.28757	0.286664	0.77437	0.863745
CAGL0D00440g|555	705.018	-0.189128	0.166577	-1.13538	0.256215	0.39073
MSTRG.937.1|765|x|CAGL0D00440g-T|ChrD_C_glabrata_CBS138|cglab	511.708	0.0331541	0.255154	0.129938	0.896616	0.942368
MSTRG.938.1|1739|u|NA|ChrD_C_glabrata_CBS138|cglab	19.5563	-1.27831	0.485696	-2.63191	0.00849066	0.0233624
MSTRG.939.1|637|u|NA|ChrD_C_glabrata_CBS138|cglab	8.4856	-0.0480011	0.730839	-0.0656794	0.947633	0.969853
CAGL0D00462g|2972	2508.11	0.210438	0.255643	0.823174	0.410409	0.555137
MSTRG.941.1|633|x|CAGL0D00462g-T|ChrD_C_glabrata_CBS138|cglab	6.96535	-0.671633	0.682818	-0.98362	0.325302	0.467981
CAGL0D00484g|2033	6143.09	-0.617028	0.112794	-5.47037	4.49085e-08	3.71622e-07
MSTRG.944.1|264|x|CAGL0D00484g-T|ChrD_C_glabrata_CBS138|cglab	7.22466	-1.14139	1.01743	-1.12184	0.261932	0.39709
CAGL0D00506g|1307	867.003	-0.673571	0.227329	-2.96298	0.00304674	0.00957014
MSTRG.946.1|1795|x|CAGL0D00506g-T|ChrD_C_glabrata_CBS138|cglab	25.3882	-2.18804	0.647854	-3.37736	0.000731856	0.00268535
CAGL0D00528g|6606	21341.4	0.547005	0.213059	2.56739	0.0102467	0.0273601
CAGL0D00550g|1623	9392.92	-1.0987	0.210367	-5.2228	1.76241e-07	1.33138e-06
CAGL0D00572g|3463	889.355	1.08676	0.133092	8.16545	3.20234e-16	6.98863e-15
MSTRG.952.1|287|x|CAGL0D00572g-T|ChrD_C_glabrata_CBS138|cglab	3.02812	0.0751465	1.11827	0.0671988	0.946423	0.969507
CAGL0D00594g|1330	1726.66	0.640394	0.147163	4.3516	1.3515e-05	7.15161e-05
CAGL0D00616g|2920	22600.4	-0.430409	0.361834	-1.18952	0.234235	0.365309
CAGL0D00627r|212	33.7601	-2.76032	0.788564	-3.50044	0.000464492	0.00179923
CAGL0D00638g|4316	3683.76	-0.147374	0.139439	-1.05691	0.290554	0.429654
CAGL0D00660g|4395	1903.27	-0.339327	0.228672	-1.4839	0.137835	0.239766
CAGL0D00682g|2459	6571.63	-0.400659	0.11537	-3.47281	0.000515032	0.00197213
CAGL0D00704g|869	3006.8	1.54975	0.162328	9.54703	1.33466e-21	4.69097e-20
MSTRG.960.1|589|x|CAGL0D00704g-T|ChrD_C_glabrata_CBS138|cglab	4.77866	-0.326592	1.03668	-0.315035	0.752735	0.847905
CAGL0D00726g|624	413.913	0.101208	0.190925	0.530095	0.596046	0.723182
MSTRG.963.1|700|x|CAGL0D00748g-T|ChrD_C_glabrata_CBS138|cglab	34.9086	0.839764	0.455229	1.8447	0.0650805	0.129966
CAGL0D00748g|183	5608.18	-0.738749	0.393064	-1.87946	0.0601815	0.122603
CAGL0D00770g|2341	6367.39	0.830224	0.101779	8.1571	3.43168e-16	7.4405e-15
CAGL0D00792g|1805	1420.54	0.514716	0.144244	3.56836	0.000359225	0.00142199
CAGL0D00814g|1671	2011.3	0.571551	0.176953	3.22996	0.00123809	0.00430846
CAGL0D00836g|2918	2501.37	-0.580393	0.213182	-2.72252	0.00647854	0.0184101
CAGL0D00869g|1665	4842.23	-0.368259	0.473785	-0.777271	0.436999	0.580868
CAGL0D00858g|171	0	#N/A	#N/A	#N/A	#N/A	#N/A
CAGL0D00880g|3998	2966.41	-1.26455	0.272618	-4.63855	3.5086e-06	2.09762e-05
CAGL0D00902g|1320	502.235	0.53424	0.287057	1.8611	0.0627307	0.126256
MSTRG.971.1|306|x|CAGL0D00902g-T|ChrD_C_glabrata_CBS138|cglab	1.5044	-1.71107	1.5222	-1.12408	0.260978	0.396043
CAGL0D00924g|6632	1079.36	0.163442	0.291543	0.560611	0.575063	0.706652
CAGL0D00946g|2049	268.947	-0.244262	0.278688	-0.876472	0.380774	0.527116
MSTRG.974.1|427|x|CAGL0D00990g-T|ChrD_C_glabrata_CBS138|cglab	12.0862	1.05656	0.77348	1.36598	0.171944	0.287344
CAGL0D00990g|1198	378.865	0.396537	0.291052	1.36243	0.173063	0.288784
CAGL0D01012g|4704	1284.61	0.982018	0.205256	4.78435	1.71539e-06	1.08376e-05
CAGL0D01034g|1680	16285.6	0.37753	0.25373	1.48792	0.136771	0.238226
CAGL0D01056g|1982	494.001	0.639182	0.273621	2.33601	0.0194905	0.0474162
MSTRG.979.1|483|x|CAGL0D01078g-T|ChrD_C_glabrata_CBS138|cglab	17.6244	0.220205	0.542737	0.40573	0.684941	0.794655
CAGL0D01078g|3112	7380.27	0.353388	0.169978	2.07902	0.0376154	0.0825486
CAGL0D01100g|2782	3300.11	1.03607	0.124061	8.35125	6.75416e-17	1.54998e-15
CAGL0D01122g|1744	1690.13	0.0168324	0.139249	0.12088	0.903786	0.946743
CAGL0D01144g|984	1423.85	0.262721	0.190428	1.37964	0.167699	0.28138
CAGL0D01166g|977	691.819	0.257929	0.21602	1.194	0.232476	0.363408
CAGL0D01188g|1849	38437.7	-1.05203	0.218184	-4.82175	1.42302e-06	9.11989e-06
CAGL0D01210g|1123	1180.22	-0.0235653	0.181039	-0.130167	0.896434	0.942368
CAGL0D01232g|2252	1604.27	0.555359	0.218813	2.53806	0.0111469	0.0294369
CAGL0D01254g|684	28.9835	-2.16972	0.505087	-4.29572	1.74123e-05	8.99301e-05
MSTRG.990.1|362|u|NA|ChrD_C_glabrata_CBS138|cglab	0.0771843	1.7051	5.10037	0.334309	0.738147	#N/A
MSTRG.991.1|223|x|CAGL0D01265g-T|ChrD_C_glabrata_CBS138|cglab	0.515641	-0.737482	2.35272	-0.313459	0.753932	0.848745
CAGL0D01265g|192	1160.45	-6.24994	0.868591	-7.19549	6.22391e-13	9.80211e-12
MSTRG.993.1|313|x|CAGL0D01276g-T|ChrD_C_glabrata_CBS138|cglab	1.12121	0.441185	1.9446	0.226877	0.820519	0.894772
CAGL0D01276g|1579	1417.31	-0.263263	0.52432	-0.502103	0.615595	0.738847
MSTRG.995.1|1068|x|CAGL0D01298g-T|ChrD_C_glabrata_CBS138|cglab	2.80957	-1.38703	1.18186	-1.1736	0.240556	0.371859
CAGL0D01298g|2558	36833.5	1.6165	0.325071	4.97277	6.60035e-07	4.48254e-06
MSTRG.998.1|1045|x|CAGL0D01298g-T|ChrD_C_glabrata_CBS138|cglab	16.2724	-0.309977	0.524157	-0.591382	0.554265	0.688583
CAGL0D01320g|945	814.98	-0.683738	0.245481	-2.7853	0.0053478	0.01546
CAGL0D01342g|2414	2294.35	-0.147338	0.123898	-1.18919	0.234366	0.365421
MSTRG.1002.1|424|x|CAGL0D01364g-T|ChrD_C_glabrata_CBS138|cglab	6.56245	0.731629	1.08649	0.673387	0.500701	0.640184
CAGL0D01364g|3817	6882.3	0.332075	0.204453	1.62421	0.104331	0.191724
CAGL0D01386g|2211	1464.93	-0.233802	0.14041	-1.66514	0.0958848	0.17921
CAGL0D01408g|1100	10332.7	-0.282301	0.0762722	-3.70123	0.000214554	0.000891041
CAGL0D01430g|1628	342.182	-0.142721	0.137054	-1.04134	0.297716	0.437532
CAGL0D01452g|1042	6957.66	0.561207	0.314583	1.78397	0.0744286	0.146445
CAGL0D01474g|2118	594.658	2.05119	0.252711	8.11674	4.78861e-16	1.01519e-14
MSTRG.1008.1|345|x|CAGL0D01474g-T|ChrD_C_glabrata_CBS138|cglab	6.25398	4.88959	1.59872	3.05844	0.0022249	0.00727615
CAGL0D01496g|681	863.872	-0.88712	0.201028	-4.41292	1.01985e-05	5.54606e-05
CAGL0D01518g|1110	183.55	-0.247047	0.53701	-0.460042	0.645486	0.76469
CAGL0D01540g|2541	2965.52	-0.117775	0.208682	-0.564376	0.572498	0.705767
CAGL0D01562g|2646	2126.73	-1.4497	0.167739	-8.64255	5.49715e-18	1.39053e-16
CAGL0D01584g|2184	2922.87	-0.530653	0.130521	-4.06566	4.78975e-05	0.000227545
CAGL0D01606g|1045	1177.61	-2.20305	0.183849	-11.9829	4.36684e-33	3.47164e-31
MSTRG.1014.1|428|x|CAGL0D01628g-T|ChrD_C_glabrata_CBS138|cglab	8.1182	0.44594	1.18369	0.376738	0.706368	0.813718
CAGL0D01628g|1280	487.207	-0.0917695	0.14777	-0.621028	0.534581	0.671924
CAGL0D01650g|1208	827.29	0.145083	0.192338	0.754312	0.450662	0.593948
CAGL0D01672g|3352	1750.71	1.00563	0.143021	7.0314	2.04475e-12	2.96844e-11
CAGL0D01694g|1871	12.9756	0.594091	0.500267	1.18755	0.235012	0.366171
CAGL0D01716g|1271	2956.41	0.644819	0.418163	1.54203	0.123067	0.219333
CAGL0D01738g|1866	1332.42	0.010164	0.0955252	0.106401	0.915264	0.953233
CAGL0D01760g|1591	1880.99	0.763175	0.124397	6.13499	8.51645e-10	8.91859e-09
CAGL0D01782g|4973	4095.76	1.54182	0.164021	9.40015	5.44865e-21	1.80129e-19
CAGL0D01804g|1483	895.753	0.248416	0.108539	2.28873	0.0220952	0.0526405
CAGL0D01826g|8138	4886.04	0.0219052	0.302245	0.0724748	0.942224	0.966942
CAGL0D01837g|780	374.219	-0.0491002	0.502335	-0.0977438	0.922136	0.956738
CAGL0D01848r|120	1.30801	0.647457	1.87729	0.344889	0.730178	0.831394
CAGL0D01892g|1510	7811.9	-0.502982	0.114179	-4.40521	1.0568e-05	5.73764e-05
CAGL0D01914g|1217	1903.04	-0.172336	0.101213	-1.70271	0.0886224	0.168706
CAGL0D01936g|1498	2062.76	-0.0389697	0.315689	-0.123443	0.901756	0.945654
CAGL0D01958g|882	6609.48	-0.732122	0.213662	-3.42655	0.000611307	0.00229472
CAGL0D01980g|2180	2663.27	0.769569	0.274416	2.80439	0.00504119	0.0147138
CAGL0D02002g|2284	1500.18	-0.402527	0.191631	-2.10054	0.0356818	0.0790586
CAGL0D02024g|1727	2148.7	0.124152	0.282462	0.439535	0.660274	0.775195
CAGL0D02018g|213	0	#N/A	#N/A	#N/A	#N/A	#N/A
CAGL0D02046g|740	1376.64	-0.076086	0.298065	-0.255267	0.798517	0.87995
CAGL0D02068g|3695	2607.05	0.345123	0.0982474	3.5128	0.000443418	0.0017236
CAGL0D02090g|2636	35032.8	-0.403599	0.115936	-3.48123	0.000499123	0.0019178
CAGL0D02101r|90	0	#N/A	#N/A	#N/A	#N/A	#N/A
CAGL0D02112g|2855	821.935	-0.0757172	0.197004	-0.384343	0.700724	0.808891
CAGL0D02134g|1724	236.682	0.500256	0.279165	1.79197	0.0731377	0.144158
CAGL0D02150g|608	440.637	-0.596726	0.513081	-1.16302	0.24482	0.376793
CAGL0D02156g|1114	763.346	-0.723993	0.209828	-3.45041	0.00055974	0.00212504
CAGL0D02178g|2224	3548.73	-0.17494	0.145979	-1.19839	0.230764	0.361444
CAGL0D02200g|3353	894.175	0.520541	0.19966	2.60714	0.00913007	0.0248657
CAGL0D02222g|1152	756.564	0.323308	0.187049	1.72847	0.0839041	0.161427
CAGL0D02244g|1464	25.6341	-1.66933	0.532577	-3.13443	0.00172188	0.00580449
MSTRG.1044.1|247|u|NA|ChrD_C_glabrata_CBS138|cglab	1.60685	-1.07486	1.46705	-0.732667	0.463761	0.605356
CAGL0D02266g|2519	1808.06	0.452161	0.129738	3.48519	0.000491793	0.00189182
CAGL0D02288g|3106	1383.04	0.183791	0.182763	1.00563	0.314594	0.456113
MSTRG.1047.1|448|x|CAGL0D02288g-T|ChrD_C_glabrata_CBS138|cglab	1.05799	0.0667526	2.23668	0.0298445	0.976191	0.989416
CAGL0D02310g|2602	2312.7	0.312812	0.251891	1.24185	0.21429	0.341666
CAGL0D02332g|2794	1405.1	0.324844	0.148553	2.18672	0.028763	0.0660067
CAGL0D02354g|1579	1023.42	-0.385655	0.106131	-3.63375	0.000279331	0.00113312
CAGL0D02376g|2270	1008.64	0.199719	0.185382	1.07734	0.281329	0.418608
CAGL0D02398g|897	961.938	0.509399	0.317865	1.60257	0.109031	0.198719
CAGL0D02420g|1124	440.212	0.625094	0.324583	1.92584	0.0541246	0.112215
CAGL0D02442g|1612	4890.9	0.129303	0.0998505	1.29496	0.195333	0.31769
CAGL0D02464g|2803	773.255	0.50678	0.142747	3.5502	0.000384942	0.0015175
CAGL0D02486g|3073	1023.65	0.0642447	0.197625	0.325083	0.745118	0.842373
CAGL0D02508g|1188	775.218	0.773243	0.214802	3.5998	0.000318466	0.00127425
CAGL0D02530g|5014	5253.59	0.589112	0.296576	1.98638	0.0469913	0.0994006
CAGL0D02552g|749	430.754	-0.559998	0.243911	-2.29591	0.0216809	0.0518943
CAGL0D02574g|3366	1205.12	0.544658	0.156693	3.47595	0.000509045	0.00195144
CAGL0D02596g|3216	493.975	0.823649	0.290047	2.83971	0.00451551	0.0134619
CAGL0D02618g|5515	3280.39	1.13357	0.198418	5.71307	1.10957e-08	9.99959e-08
CAGL0D02640g|2263	2.17369	2.61752	1.40207	1.8669	0.0619159	0.125106
CAGL0D02662g|2070	0.0771843	1.7051	5.10037	0.334309	0.738147	#N/A
MSTRG.1068.1|253|x|CAGL0D02684g-T|ChrD_C_glabrata_CBS138|cglab	33.2032	-1.19345	0.923804	-1.29189	0.196395	0.319183
CAGL0D02684g|2353	676.22	1.09175	0.243561	4.48245	7.37924e-06	4.15853e-05
CAGL0D02706g|3652	2063.94	-0.758379	0.284736	-2.66345	0.0077344	0.0215773
CAGL0D02728g|1662	2595.8	1.91953	0.320317	5.99262	2.06493e-09	2.04898e-08
CAGL0D02761g|497	312.395	0.0377487	0.54244	0.0695906	0.94452	0.968597
CAGL0D02772g|1800	2329.9	-0.0977198	0.143856	-0.679291	0.496954	0.636392
CAGL0D02794g|2104	3936.35	1.40367	0.187744	7.47655	7.63001e-14	1.31323e-12
CAGL0D02816g|1995	1091.31	0.0609996	0.133619	0.456518	0.648018	0.766194
CAGL0D02838g|2747	1397.95	-0.797133	0.28487	-2.79824	0.00513827	0.0149188
CAGL0D02860g|1029	276.916	0.451106	0.209005	2.15835	0.0309009	0.0700463
CAGL0D02882g|2360	1196.4	0.251781	0.12913	1.94982	0.0511972	0.107009
MSTRG.1080.1|310|x|CAGL0D02904g-T|ChrD_C_glabrata_CBS138|cglab	0.391229	-1.68931	4.99807	-0.337993	0.735368	0.835571
CAGL0D02904g|2856	1775.57	-0.438292	0.213568	-2.05224	0.0401466	0.0870734
CAGL0D02926g|2053	727.347	0.109312	0.546136	0.200156	0.841359	0.909011
CAGL0D02948g|2260	15513	-1.03881	0.357822	-2.90316	0.00369418	0.0113268
CAGL0D02970g|1130	566.966	-0.0497587	0.236778	-0.210149	0.833551	0.903792
CAGL0D02992g|1185	793.381	-0.329225	0.112013	-2.93918	0.00329083	0.010231
CAGL0D03014g|1958	4074.64	-0.580973	0.242377	-2.39698	0.0165307	0.0412118
CAGL0D03036g|2030	971.914	1.17073	0.18066	6.48027	9.15601e-11	1.10768e-09
MSTRG.1088.1|399|x|CAGL0D03036g-T|ChrD_C_glabrata_CBS138|cglab	7.34523	-0.77524	0.945719	-0.819736	0.412367	0.556883
CAGL0D03058g|916	2782.21	-0.199177	0.206614	-0.964007	0.335042	0.477773
CAGL0D03080g|2058	644.94	0.804497	0.178657	4.50302	6.69938e-06	3.79461e-05
CAGL0D03102g|579	1384.85	0.6447	0.280277	2.30023	0.0214352	0.0513984
MSTRG.1092.1|344|x|CAGL0D03124g-T|ChrD_C_glabrata_CBS138|cglab	3.726	0.988394	1.22041	0.809888	0.418005	0.561996
CAGL0D03124g|2178	3983.45	-1.39639	0.333524	-4.18678	2.82938e-05	0.000141005
CAGL0D03146g|899	783.69	-0.170474	0.184814	-0.92241	0.356315	0.502104
CAGL0D03168g|6632	2963.8	0.692329	0.196329	3.52638	0.000421283	0.00164522
MSTRG.1097.1|216|x|CAGL0D03190g-T|ChrD_C_glabrata_CBS138|cglab	11.9292	-1.44542	1.07936	-1.33914	0.180526	0.298403
CAGL0D03190g|1796	4304.76	-0.77026	0.149705	-5.14518	2.67268e-07	1.94849e-06
CAGL0D03212g|1328	1929.04	-0.342354	0.124668	-2.74614	0.00603014	0.0172829
CAGL0D03234g|2503	2811.18	0.665538	0.105071	6.33416	2.38644e-10	2.72888e-09
CAGL0D03256g|2023	647.728	0.132286	0.131262	1.0078	0.31355	0.454896
CAGL0D03278g|1384	455.231	-0.0470038	0.236376	-0.198852	0.842379	0.909671
CAGL0D03300g|850	1952.82	-0.440017	0.221816	-1.9837	0.0472894	0.0998414
CAGL0D03322g|2334	5592.91	0.428367	0.136804	3.13124	0.00174072	0.00585913
MSTRG.1104.1|260|x|CAGL0D03344g-T|ChrD_C_glabrata_CBS138|cglab	6.80668	0.978042	0.979174	0.998844	0.31787	0.459797
CAGL0D03344g|6365	920.947	0.367429	0.291304	1.26132	0.207192	0.332683
MSTRG.1106.1|251|u|NA|ChrD_C_glabrata_CBS138|cglab	0.436532	0	4.19184	0	1	1
CAGL0D03388g|1832	901.669	0.406072	0.258897	1.56847	0.116772	0.210077
CAGL0D03366r|71	0	#N/A	#N/A	#N/A	#N/A	#N/A
CAGL0D03410g|1850	934.422	-0.464512	0.130571	-3.55753	0.000374352	0.00147925
CAGL0D03432g|1527	7895.97	-0.227645	0.236488	-0.962606	0.335745	0.478655
MSTRG.1111.1|294|x|CAGL0D03454g-T|ChrD_C_glabrata_CBS138|cglab	3.45988	0.734064	1.59558	0.460061	0.645473	0.76469
CAGL0D03454g|1330	1819.5	-0.535486	0.515369	-1.03903	0.298789	0.43853
CAGL0D03476r|74	0.998976	2.66619	2.70838	0.984424	0.324907	0.467805
CAGL0D03498g|800	3003.94	-0.056124	0.25377	-0.221161	0.824967	0.897398
CAGL0D03520g|2002	3125.35	0.402095	0.293611	1.36948	0.170848	0.285803
CAGL0D03542g|1520	1096.88	0.428454	0.158301	2.70657	0.0067982	0.0191797
CAGL0D03564g|1223	1527.51	0.325786	0.200975	1.62103	0.105012	0.192815
CAGL0D03586g|542	4148.38	0.393024	0.318649	1.23341	0.217423	0.345291
MSTRG.1119.1|314|x|CAGL0D03586g-T|ChrD_C_glabrata_CBS138|cglab	0.80872	1.70516	2.49162	0.684357	0.49375	0.633723
CAGL0D03608g|1988	13.4571	-2.49253	0.614743	-4.0546	5.0221e-05	0.000237855
CAGL0D03630g|1003	105.148	-0.234747	0.311269	-0.754161	0.450753	0.593948
CAGL0D03652g|2791	548.765	1.30961	0.38736	3.38086	0.000722604	0.00265724
CAGL0D03674g|6550	7623.98	-0.593557	0.320785	-1.85033	0.0642667	0.12861
CAGL0D03696g|1262	1138.51	0.37567	0.174356	2.15462	0.0311918	0.0706097
CAGL0D03718g|1739	8311.08	-0.685777	0.226548	-3.02707	0.0024694	0.00798966
CAGL0D03740g|1191	993.881	-1.21833	0.433993	-2.80726	0.00499644	0.0146151
MSTRG.1128.1|696|x|CAGL0D03740g-T|ChrD_C_glabrata_CBS138|cglab	35.924	-2.32315	0.655616	-3.54346	0.000394915	0.00155406
MSTRG.1131.1|681|x|CAGL0D03762g-T|ChrD_C_glabrata_CBS138|cglab	5.73514	2.0905	1.03233	2.02503	0.0428639	0.0920403
CAGL0D03762g|939	74.5084	-5.74598	0.756904	-7.59143	3.16391e-14	5.69504e-13
CAGL0D03784g|790	322.084	0.58566	0.218553	2.67972	0.00736838	0.0206315
CAGL0D03806g|565	1183.06	0.453194	0.225752	2.00749	0.044698	0.0952131
CAGL0D03828g|1108	716.066	-0.0151864	0.256941	-0.0591047	0.952869	0.973146
CAGL0D03850g|2903	1062.8	0.467766	0.13087	3.57429	0.000351186	0.00139347
CAGL0D03872g|1583	355.468	0.345945	0.416617	0.830367	0.406331	0.551184
CAGL0D03894g|1553	1677.24	-1.42403	0.3941	-3.61337	0.000302238	0.00121587
CAGL0D03916g|1294	625.692	0.0615254	0.139101	0.442307	0.658267	0.773791
CAGL0D03938g|2391	1325.43	-0.0286702	0.134886	-0.212551	0.831677	0.902639
CAGL0D03960g|1918	666.504	-0.348862	0.311693	-1.11925	0.263034	0.39849
MSTRG.1142.1|392|x|CAGL0D03982g-T|ChrD_C_glabrata_CBS138|cglab	1.65587	-4.50664	1.74059	-2.58914	0.00962161	0.0259399
CAGL0D03982g|2037	3486.28	-0.772058	0.376968	-2.04807	0.0405529	0.0877837
CAGL0D04004g|2093	1336.21	0.366309	0.163314	2.24297	0.0248988	0.0582194
CAGL0D04026g|1638	3971.85	0.896424	0.189186	4.73833	2.15491e-06	1.33989e-05
CAGL0D04048g|1297	1972.71	0.621816	0.352598	1.76353	0.0778115	0.151715
CAGL0D04070g|1625	751.891	0.615513	0.354638	1.73561	0.0826326	0.159632
CAGL0D04092g|1459	1764.34	0.708919	0.124567	5.69107	1.26247e-08	1.12862e-07
CAGL0D04114g|2457	14758.5	0.675875	0.177249	3.81313	0.000137219	0.000593877
CAGL0D04136g|1701	1022.52	0.781705	0.243502	3.21026	0.00132614	0.00458621
CAGL0D04158g|1010	2004.22	-0.0957982	0.244774	-0.391374	0.695521	0.804135
CAGL0D04180g|2250	1712.71	-1.05494	0.241482	-4.3686	1.25048e-05	6.66458e-05
CAGL0D04202g|2584	1865.72	0.517428	0.126897	4.07753	4.55165e-05	0.000216959
CAGL0D04224r|74	0.0578314	0	5.10037	0	1	#N/A
CAGL0D04246g|1129	511.579	0.119787	0.21303	0.562303	0.57391	0.706465
CAGL0D04268g|2439	463.894	0.737105	0.416984	1.76771	0.0771102	0.1507
CAGL0D04290g|1315	3427.9	0.011903	0.346231	0.0343789	0.972575	0.98661
CAGL0D04312g|6610	2719.38	-0.129388	0.189022	-0.684514	0.493651	0.633718
CAGL0D04334r|72	0	#N/A	#N/A	#N/A	#N/A	#N/A
CAGL0D04356g|1283	3286.83	-0.508012	0.494157	-1.02804	0.303933	0.444225
CAGL0D04378g|3383	1580.94	0.481441	0.247404	1.94597	0.0516581	0.107871
CAGL0D04394g|1145	985.925	0.532831	0.229834	2.31833	0.0204312	0.0494705
CAGL0D04400g|273	0.823019	-0.368921	2.21268	-0.166731	0.867582	0.924332
MSTRG.1165.1|672|u|NA|ChrD_C_glabrata_CBS138|cglab	3.13907	-0.64104	1.377	-0.465535	0.641548	0.760699
CAGL0D04422g|1435	1024.21	0.755446	0.182153	4.14732	3.36391e-05	0.000165267
CAGL0D04444g|1820	349.381	0.556677	0.279169	1.99405	0.0461462	0.097799
CAGL0D04466g|853	365.64	0.333071	0.249683	1.33397	0.182213	0.300895
CAGL0D04488g|783	21.5382	0.856779	0.379162	2.25967	0.0238419	0.0562005
MSTRG.1171.1|395|x|CAGL0D04488g-T|ChrD_C_glabrata_CBS138|cglab	11.8899	-0.141195	0.623107	-0.226598	0.820736	0.894788
CAGL0D04510g|7443	960.25	0.959044	0.244482	3.92276	8.75397e-05	0.000393726
CAGL0D04532r|87	1.3523	-1.6825	1.76258	-0.954564	0.339798	0.48342
CAGL0D04576g|4733	1118.99	-0.0463249	0.129407	-0.357978	0.72036	0.825088
CAGL0D04620g|6481	1729.88	0.744513	0.319852	2.32768	0.0199292	0.0483777
CAGL0D04598r|82	0	#N/A	#N/A	#N/A	#N/A	#N/A
CAGL0D04642g|2766	472.536	1.64246	0.436068	3.76651	0.000165543	0.000704136
CAGL0D04664r|72	0	#N/A	#N/A	#N/A	#N/A	#N/A
CAGL0D04686g|3546	319.832	3.37783	0.336898	10.0263	1.16859e-23	4.93913e-22
MSTRG.1178.1|951|x|CAGL0D04686g-T|ChrD_C_glabrata_CBS138|cglab	8.27244	-1.23571	0.712094	-1.73532	0.0826844	0.159632
CAGL0D04708g|1513	39714.1	0.606662	0.157997	3.8397	0.000123187	0.000538026
CAGL0D04730g|1787	969.33	-0.820936	0.260935	-3.14614	0.00165443	0.00560259
CAGL0D04752g|1143	2330.26	3.64155	0.248721	14.6411	1.53588e-48	2.62989e-46
CAGL0D04774g|1164	2087.27	-0.291963	0.12976	-2.25002	0.0244477	0.0573654
CAGL0D04796g|856	452.746	-0.187961	0.208671	-0.900753	0.36772	0.514161
CAGL0D04818g|1253	2569.58	0.0676131	0.515572	0.131142	0.895663	0.942368
CAGL0D04840g|1263	210.417	0.0601585	0.27737	0.216889	0.828295	0.899992
CAGL0D04834g|150	0	#N/A	#N/A	#N/A	#N/A	#N/A
CAGL0D04862g|2839	1464.55	0.576426	0.249278	2.31238	0.0207567	0.050059
CAGL0D04884g|1839	2153.69	-1.21631	0.289385	-4.20308	2.63304e-05	0.000132013
CAGL0D04906r|74	0.62983	-0.356685	2.63268	-0.135484	0.89223	0.94039
CAGL0D04928g|1461	358.142	-0.472378	0.280167	-1.68606	0.0917847	0.173
CAGL0D04950g|1120	1231.58	0.485894	0.0804054	6.04305	1.51227e-09	1.52782e-08
CAGL0D04972g|1611	2198.13	1.13462	0.130741	8.67837	4.01482e-18	1.03988e-16
CAGL0D04994g|2433	763.369	0.0511613	0.240112	0.213072	0.83127	0.902345
CAGL0D05016g|973	1731.72	-0.977575	0.175114	-5.58251	2.37066e-08	2.04538e-07
CAGL0D05060g|3537	1770.84	-1.23516	0.236652	-5.21933	1.79573e-07	1.35348e-06
CAGL0D05038r|72	1.01049	0.0448781	2.00729	0.0223576	0.982163	0.993674
CAGL0D05082g|1973	3580.55	1.32146	0.255977	5.16242	2.43774e-07	1.79881e-06
MSTRG.1197.1|214|x|CAGL0D05082g-T|ChrD_C_glabrata_CBS138|cglab	3.58984	-0.377043	1.497	-0.251865	0.801145	0.881299
CAGL0D05104g|1013	1.54754	-1.93466	1.97531	-0.979421	0.327372	0.469995
CAGL0D05148g|1902	1035.11	-0.3261	0.335262	-0.972673	0.330716	0.473626
CAGL0D05126r|73	7.44123	0.28356	0.866613	0.327205	0.743513	0.841026
CAGL0D05170g|2126	2753.66	-0.706801	0.120945	-5.84398	5.09667e-09	4.80728e-08
MSTRG.1203.1|241|u|NA|ChrD_C_glabrata_CBS138|cglab	2.8893	-1.65263	1.35023	-1.22395	0.22097	0.349246
CAGL0D05192g|823	2960.54	-0.742638	0.236782	-3.13638	0.00171048	0.00577188
MSTRG.1206.1|641|x|CAGL0D05192g-T|ChrD_C_glabrata_CBS138|cglab	4.47379	-1.0192	0.916304	-1.1123	0.266011	0.402029
MSTRG.1209.1|488|x|CAGL0D05214g-T|ChrD_C_glabrata_CBS138|cglab	17.7639	0.452298	1.04518	0.432746	0.665199	0.778787
CAGL0D05214g|180	12074.7	-0.494808	0.503425	-0.982883	0.325665	0.468402
CAGL0D05236g|2138	220.632	-0.789443	0.25855	-3.05334	0.00226307	0.0073865
CAGL0D05258g|3929	767.477	0.154469	0.282232	0.547312	0.584164	0.714086
CAGL0D05280g|3729	1361.57	-0.00162253	0.224528	-0.00722643	0.994234	1
CAGL0D05302g|913	863.832	0.604098	0.286188	2.11084	0.0347861	0.0773822
CAGL0D05318g|664	1232.73	0.944122	0.389448	2.42426	0.0153398	0.0387155
CAGL0D05324g|3297	1676.07	-0.819118	0.109816	-7.45899	8.71904e-14	1.49681e-12
CAGL0D05346g|679	760.6	-0.246058	0.195304	-1.25987	0.207715	0.333363
CAGL0D05368g|735	850.545	0.191803	0.328265	0.584293	0.559023	0.692865
CAGL0D05390r|71	2.5212	1.16469	1.15377	1.00946	0.312752	0.454232
CAGL0D05412g|1239	2550.48	0.0840312	0.159626	0.526425	0.598593	0.725261
CAGL0D05434g|1300	6106.03	-0.422643	0.314391	-1.34432	0.178844	0.296064
MSTRG.1225.1|776|u|NA|ChrD_C_glabrata_CBS138|cglab	2.50348	-1.37663	1.08866	-1.26452	0.206044	0.331159
MSTRG.1226.1|308|u|NA|ChrD_C_glabrata_CBS138|cglab	13.1053	1.49911	0.853665	1.75608	0.0790744	0.153818
CAGL0D05456g|627	28.8019	1.33644	0.448136	2.98221	0.00286178	0.00907452
CAGL0D05478g|2890	3348.75	-0.455957	0.332578	-1.37098	0.170382	0.285166
CAGL0D05500g|1771	2329.91	-1.00767	0.170937	-5.89494	3.74823e-09	3.6037e-08
CAGL0D05522g|1302	1317.33	0.272154	0.356268	0.763904	0.444924	0.588474
CAGL0D05544g|4042	3836.06	-0.457869	0.13457	-3.40245	0.000667834	0.00247767
CAGL0D05566g|1704	701.181	-0.611418	0.216133	-2.8289	0.00467078	0.0138289
CAGL0D05588g|1583	2726.22	-0.85751	0.197207	-4.34828	1.3721e-05	7.25488e-05
CAGL0D05610g|1734	1882.52	-0.0655757	0.0798448	-0.821289	0.411481	0.556024
CAGL0D05632g|168	1366.81	0.156193	0.491812	0.317587	0.750798	0.846359
CAGL0D05654g|960	57.5119	-1.37576	0.301462	-4.56363	5.02756e-06	2.92968e-05
MSTRG.1237.1|404|x|CAGL0D05676g-T|ChrD_C_glabrata_CBS138|cglab	61.9577	-0.635317	0.500811	-1.26858	0.204592	0.329307
CAGL0D05676g|2154	1341.58	0.173907	0.165057	1.05362	0.292058	0.43121
CAGL0D05698g|4232	1233.2	0.340578	0.138305	2.46252	0.0137963	0.035313
CAGL0D05720g|2646	4.13446	-0.651805	0.734939	-0.886884	0.375142	0.522025
CAGL0D05742g|1634	4889.7	0.343386	0.126126	2.72257	0.00647769	0.0184101
CAGL0D05764g|2802	1175.15	0.175948	0.100932	1.74324	0.081291	0.157534
CAGL0D05786g|1737	287.741	0.806598	0.359764	2.24202	0.02496	0.0583216
CAGL0D05808g|2713	3130.12	0.414955	0.146124	2.83974	0.00451503	0.0134619
CAGL0D05852g|2910	1678.7	0.656869	0.129902	5.05665	4.2669e-07	3.00891e-06
CAGL0D05874g|1907	2791.87	-1.21998	0.397397	-3.06992	0.00214113	0.00703318
MSTRG.1246.1|254|x|CAGL0D05896g-T|ChrD_C_glabrata_CBS138|cglab	0.899064	0.999084	2.43803	0.409791	0.681959	0.791653
CAGL0D05896g|2676	4345.75	0.252685	0.326437	0.774071	0.438889	0.582596
MSTRG.1248.1|376|x|CAGL0D05918g-T|ChrD_C_glabrata_CBS138|cglab	12.8722	-2.30769	1.23392	-1.87021	0.0614544	0.124588
CAGL0D05918g|2833	1193.29	0.19532	0.607957	0.321272	0.748004	0.844349
CAGL0D05940g|2415	5802.74	-0.478608	0.256689	-1.86454	0.0622455	0.125658
CAGL0D05962g|883	766.419	-0.946675	0.18255	-5.18584	2.15047e-07	1.5992e-06
CAGL0D05984r|71	0	#N/A	#N/A	#N/A	#N/A	#N/A
CAGL0D06006g|2165	1485.58	-0.297987	0.131153	-2.27205	0.0230835	0.0547025
CAGL0D06028g|1811	301.939	0.826788	0.205611	4.02113	5.79197e-05	0.000271621
CAGL0D06050g|1827	681.048	0.69695	0.184918	3.76896	0.000163928	0.000698159
CAGL0D06072r|72	0.110822	-0.707416	5.09905	-0.138735	0.88966	#N/A
CAGL0D06094g|860	947.968	-0.650083	0.256918	-2.53031	0.0113961	0.0299854
CAGL0D06138g|2449	3257.48	-0.229299	0.130079	-1.76277	0.0779385	0.151894
CAGL0D06116r|73	0	#N/A	#N/A	#N/A	#N/A	#N/A
CAGL0D06154g|520	841.822	0.459415	0.331231	1.38699	0.165444	0.278226
CAGL0D06160g|1181	2175.58	-0.286133	0.198528	-1.44127	0.149508	0.255545
CAGL0D06182g|1418	1104.01	-0.136466	0.180059	-0.757894	0.448514	0.591699
CAGL0D06204g|2657	1150.98	0.165536	0.0912544	1.814	0.0696777	0.138032
CAGL0D06226g|2331	1407.76	0.437958	0.119292	3.67131	0.000241308	0.000989837
MSTRG.1266.1|878|u|NA|ChrD_C_glabrata_CBS138|cglab	17.6942	-0.0566785	0.639967	-0.0885647	0.929428	0.960169
CAGL0D06248r|74	0.0771843	1.7051	5.10037	0.334309	0.738147	#N/A
CAGL0D06270g|3061	1260.19	0.0972237	0.129067	0.75328	0.451282	0.59441
CAGL0D06292g|2233	3896.61	-0.474619	0.291713	-1.627	0.103736	0.190945
CAGL0D06314g|3163	2773.73	0.442675	0.156155	2.83484	0.00458483	0.0136381
CAGL0D06336g|1392	917.049	-0.553545	0.208834	-2.65065	0.00803366	0.0222794
CAGL0D06358r|72	0	#N/A	#N/A	#N/A	#N/A	#N/A
CAGL0D06380g|1170	71.285	-1.13902	0.348922	-3.2644	0.00109696	0.00386571
MSTRG.1275.1|833|x|CAGL0D06402g-T|ChrD_C_glabrata_CBS138|cglab	62.9137	1.52992	0.496486	3.08149	0.00205968	0.00678831
CAGL0D06402g|1681	2603.55	1.34327	0.16569	8.10712	5.18333e-16	1.09539e-14
CAGL0D06424g|4295	26403.9	-2.45838	0.134254	-18.3114	6.7173e-75	4.48581e-72
CAGL0D06446g|5943	1632.63	0.691216	0.213188	3.24228	0.00118576	0.00414474
CAGL0D06468g|1119	316.143	-0.330102	0.199599	-1.65383	0.0981625	0.182955
CAGL0D06490g|1065	332.048	-0.213616	0.211021	-1.0123	0.311396	0.452755
CAGL0D06512g|4836	933.647	0.52278	0.203322	2.57119	0.0101349	0.0271176
CAGL0D06534g|315	0.0529904	-0.707391	5.09905	-0.13873	0.889664	#N/A
MSTRG.1282.1|897|u|NA|ChrD_C_glabrata_CBS138|cglab	6.80839	1.15645	1.01128	1.14356	0.252808	0.386592
MSTRG.1283.1|619|x|CAGL0D06556g-T|ChrD_C_glabrata_CBS138|cglab	2.28497	-1.86818	1.70427	-1.09618	0.273002	0.409595
CAGL0D06556g|2625	9912.47	-0.421013	0.544008	-0.773909	0.438984	0.582596
CAGL0D06578g|261	0	#N/A	#N/A	#N/A	#N/A	#N/A
CAGL0D06600g|3160	13937	-0.597879	0.199248	-3.00068	0.00269373	0.00861117
CAGL0D06622g|3980	2002.41	0.84621	0.20367	4.1548	3.25566e-05	0.000160571
MSTRG.1286.1|367|u|NA|ChrD_C_glabrata_CBS138|cglab	7.36032	-1.71103	0.792748	-2.15835	0.0309008	0.0700463
MSTRG.1287.1|589|u|NA|ChrD_C_glabrata_CBS138|cglab	6.25541	-0.765654	0.847405	-0.903528	0.366246	0.512744
CAGL0D06644g|2979	942.749	0.837639	0.159076	5.26565	1.39693e-07	1.07474e-06
MSTRG.1289.1|2839|x|CAGL0D06644g-T|ChrD_C_glabrata_CBS138|cglab	207.543	-1.53878	0.38149	-4.0336	5.49298e-05	0.000259055
CAGL0D06666g|201	9.03725	-0.992178	0.65268	-1.52016	0.128471	0.226845
CAGL0D06688g|2058	24463.1	0.837765	0.128043	6.54284	6.03611e-11	7.45086e-10
CAGL0D06710g|8175	2707.36	0.177106	0.237759	0.744897	0.456334	0.598623
MSTRG.1297.1|799|u|NA|ChrE_C_glabrata_CBS138|cglab	7.52276	-1.36782	0.79806	-1.71393	0.0865408	0.165337
CAGL0E00105g|905	6.95371	-2.09742	0.859866	-2.43924	0.0147181	0.037315
CAGL0E00116g|1822	9.57848	-0.0645968	0.520237	-0.124168	0.901182	0.945498
CAGL0E00132g|1800	158.923	-0.407502	0.248073	-1.64267	0.10045	0.186228
MSTRG.1300.1|879|u|NA|ChrE_C_glabrata_CBS138|cglab	178.161	0.251178	0.422831	0.594039	0.552486	0.687442
MSTRG.1301.1|2299|u|NA|ChrE_C_glabrata_CBS138|cglab	41.0468	-0.944525	0.567306	-1.66493	0.095927	0.179239
MSTRG.1302.1|219|u|NA|ChrE_C_glabrata_CBS138|cglab	0.226914	0	5.10037	0	1	#N/A
MSTRG.1303.1|225|u|NA|ChrE_C_glabrata_CBS138|cglab	0.106369	0	5.10037	0	1	#N/A
MSTRG.1304.1|543|u|NA|ChrE_C_glabrata_CBS138|cglab	5.54057	-1.32375	1.66115	-0.796889	0.425515	0.569457
MSTRG.1305.1|289|u|NA|ChrE_C_glabrata_CBS138|cglab	4.93985	-0.621359	0.951936	-0.652733	0.513929	0.652411
MSTRG.1306.1|2230|u|NA|ChrE_C_glabrata_CBS138|cglab	1034.66	0.244265	0.243295	1.00399	0.315383	0.456762
CAGL0E00187g|717	4.70554	2.08207	1.36246	1.52817	0.12647	0.224023
MSTRG.1309.1|679|x|CAGL0E00187g-T|ChrE_C_glabrata_CBS138|cglab	420.313	0.297514	0.232025	1.28225	0.199754	0.323123
MSTRG.1311.1|474|u|NA|ChrE_C_glabrata_CBS138|cglab	4.92509	-3.02842	1.80089	-1.68162	0.0926427	0.174224
MSTRG.1312.1|868|u|NA|ChrE_C_glabrata_CBS138|cglab	4.76859	-1.21683	1.5343	-0.793089	0.427726	0.571515
CAGL0E00231g|5595	331.188	0.62799	0.318637	1.97087	0.0487391	0.102612
MSTRG.1314.1|2129|x|CAGL0E00275g-T|ChrE_C_glabrata_CBS138|cglab	296.605	-0.288698	0.18062	-1.59837	0.109961	0.200141
CAGL0E00275g|5667	868.224	0.221379	0.339196	0.652659	0.513976	0.652411
MSTRG.1316.1|550|x|CAGL0E00275g-T|ChrE_C_glabrata_CBS138|cglab	50.3839	0.896328	0.357648	2.50617	0.0122046	0.0318119
CAGL0E00297r|74	0.0522119	-0.696031	5.09985	-0.136481	0.891441	#N/A
MSTRG.1319.1|409|x|CAGL0E00341g-T|ChrE_C_glabrata_CBS138|cglab	59.123	1.19744	0.292733	4.09053	4.30381e-05	0.000206028
CAGL0E00341g|523	10.914	-0.737464	1.6338	-0.451379	0.651717	0.769205
CAGL0E00363g|192	23.6298	1.03183	0.395828	2.60675	0.00914066	0.0248843
MSTRG.1322.1|919|u|NA|ChrE_C_glabrata_CBS138|cglab	446.472	0.271715	0.220501	1.23226	0.217851	0.345605
CAGL0E00385g|2144	1673.5	-0.430214	0.179958	-2.39063	0.0168194	0.0418011
CAGL0E00407g|1323	950.273	-0.212993	0.0895732	-2.37787	0.0174131	0.0431164
CAGL0E00429g|1410	1555.87	0.408443	0.177398	2.3024	0.0213124	0.0511406
MSTRG.1327.1|355|x|CAGL0E00451g-T|ChrE_C_glabrata_CBS138|cglab	4.64813	-0.948956	0.788025	-1.20422	0.228504	0.358625
CAGL0E00451g|6614	5016.13	0.748891	0.185763	4.03143	5.5438e-05	0.000261082
CAGL0E00473g|3312	884.89	-0.112607	0.214693	-0.524502	0.599929	0.725927
CAGL0E00495g|693	1363.82	0.320557	0.240397	1.33345	0.182384	0.301103
CAGL0E00517g|551	1264.05	-1.22274	0.295929	-4.13188	3.59814e-05	0.000175646
CAGL0E00539g|1201	799.754	-0.189856	0.17455	-1.08769	0.276733	0.413705
CAGL0E00561g|2923	5167.26	0.561045	0.135283	4.1472	3.36573e-05	0.000165267
CAGL0E00583g|659	1093.14	-0.659293	0.425866	-1.54813	0.121592	0.217168
CAGL0E00605g|891	1115.77	0.0130908	0.216203	0.0605487	0.951719	0.972544
CAGL0E00627g|4520	872.23	0.848833	0.285179	2.97649	0.00291566	0.00923224
MSTRG.1338.1|634|x|CAGL0E00627g-T|ChrE_C_glabrata_CBS138|cglab	6.99489	-1.13305	0.877385	-1.29139	0.196567	0.319376
CAGL0E00649g|1679	1977.6	-0.157286	0.190179	-0.827042	0.408213	0.552615
CAGL0E00671g|1065	1847.96	0.647441	0.189899	3.4094	0.000651068	0.00242358
MSTRG.1341.1|269|x|CAGL0E00693g-T|ChrE_C_glabrata_CBS138|cglab	1.45242	-1.70444	2.01197	-0.847151	0.396911	0.542039
CAGL0E00693g|2610	1535.84	-0.240311	0.457843	-0.524876	0.59967	0.725927
CAGL0E00715g|1319	1412.26	-0.219336	0.528619	-0.414923	0.678198	0.789125
CAGL0E00737g|1453	4401.1	0.0833459	0.254434	0.327574	0.743234	0.840955
CAGL0E00759g|3558	1102.97	-0.82235	0.305419	-2.69253	0.00709112	0.019922
CAGL0E00781g|2350	9610.38	-0.487255	0.194856	-2.50058	0.0123989	0.0321803
MSTRG.1347.1|228|x|CAGL0E00781g-T|ChrE_C_glabrata_CBS138|cglab	0.635896	-0.57225	1.9308	-0.296379	0.76694	0.859402
CAGL0E00803g|1281	4796.64	1.56143	0.381368	4.0943	4.2345e-05	0.000203147
CAGL0E00825r|72	0	#N/A	#N/A	#N/A	#N/A	#N/A
CAGL0E00847g|7604	2415.13	0.494462	0.213847	2.31222	0.0207656	0.0500623
CAGL0E00869g|2062	17325.3	-0.34145	0.220941	-1.54544	0.12224	0.21815
CAGL0E00891g|2236	1455.36	0.121088	0.198753	0.60924	0.542365	0.678007
CAGL0E00913g|1820	2850.21	0.267794	0.234687	1.14107	0.253841	0.387818
CAGL0E00935g|794	1109.26	-0.0279793	0.503943	-0.0555207	0.955724	0.974985
CAGL0E00957g|3614	1848.52	0.606846	0.106685	5.6882	1.28387e-08	1.14315e-07
CAGL0E00979g|1343	2802.29	-0.993239	0.191362	-5.19036	2.09885e-07	1.5643e-06
CAGL0E01001g|2635	1690.58	0.211532	0.312491	0.676923	0.498455	0.6378
CAGL0E01023g|510	613.779	-0.351707	0.163225	-2.15474	0.0311823	0.0706097
CAGL0E01045g|1717	867.247	-0.434676	0.138642	-3.13525	0.00171709	0.00579129
CAGL0E01067g|1350	2834.8	-1.21908	0.226058	-5.39278	6.93769e-08	5.6431e-07
CAGL0E01089g|2670	998.903	-0.0373001	0.163969	-0.227482	0.820049	0.894526
CAGL0E01111g|3981	958.847	0.655498	0.141881	4.62006	3.83629e-06	2.27722e-05
CAGL0E01133g|1290	9656.24	-0.566024	0.386739	-1.46358	0.143309	0.246972
CAGL0E01155g|1570	845.745	-0.522142	0.515569	-1.01275	0.311181	0.45254
MSTRG.1364.1|540|x|CAGL0E01155g-T|ChrE_C_glabrata_CBS138|cglab	34.0491	-0.196366	0.416952	-0.470955	0.637673	0.75718
MSTRG.1365.1|604|x|CAGL0E01177g-T|ChrE_C_glabrata_CBS138|cglab	14.0577	-0.712478	0.628701	-1.13325	0.257107	0.391643
CAGL0E01177g|563	25374.4	1.15839	0.314768	3.68014	0.00023311	0.000961525
CAGL0E01199g|1533	5563.8	-0.329783	0.278625	-1.18361	0.236568	0.368081
CAGL0E01221g|1072	2444.46	-0.650377	0.492834	-1.31967	0.186947	0.306891
CAGL0E01243g|2250	13380.8	1.37671	0.17486	7.87319	3.45718e-15	6.65333e-14
CAGL0E01265g|7340	2174.13	-0.0936361	0.206265	-0.45396	0.649857	0.767689
CAGL0E01287g|1916	6961.31	-1.43837	0.228002	-6.3086	2.81564e-10	3.18692e-09
CAGL0E01309g|1544	1041.7	-0.129046	0.0956049	-1.34978	0.177085	0.293661
CAGL0E01331g|3413	1037.66	0.600971	0.601694	0.998799	0.317892	0.459797
CAGL0E01353g|2545	70431.3	2.57913	0.182373	14.1421	2.08946e-45	3.10076e-43
CAGL0E01397g|4225	2630.16	0.014231	0.136666	0.10413	0.917066	0.954515
MSTRG.1376.1|284|u|NA|ChrE_C_glabrata_CBS138|cglab	2.63474	-0.299968	1.10125	-0.272389	0.785323	0.872174
CAGL0E01419g|2033	1599.52	-0.106271	0.117199	-0.906751	0.364538	0.510824
CAGL0E01441g|2553	1475.83	-0.033331	0.194188	-0.171643	0.863718	0.921463
CAGL0E01463g|923	11863.3	-0.369025	0.0880088	-4.19305	2.75227e-05	0.000137675
CAGL0E01485g|4190	1480.67	0.0349269	0.231505	0.150869	0.880079	0.932588
CAGL0E01507g|1962	840.69	-0.744039	0.115133	-6.46243	1.03034e-10	1.23529e-09
CAGL0E01529g|1362	262.367	-1.23892	0.223254	-5.54936	2.86715e-08	2.4422e-07
CAGL0E01551g|880	626.349	-0.0143393	0.414666	-0.0345803	0.972414	0.986597
CAGL0E01567g|1723	2158.24	0.45143	0.262703	1.7184	0.0857234	0.164076
CAGL0E01573g|2798	2179.62	-0.653254	0.259212	-2.52016	0.0117303	0.03078
CAGL0E01595g|2787	1238.93	-0.829671	0.170834	-4.85659	1.19423e-06	7.72029e-06
CAGL0E01617g|3078	6176.86	-0.610264	0.226297	-2.69674	0.00700214	0.0197094
CAGL0E01639g|1077	1999.9	0.499293	0.32696	1.52708	0.126742	0.224258
CAGL0E01661g|6506	432.252	0.35665	0.209945	1.69878	0.089361	0.16987
CAGL0E01683g|1800	2735.16	0.515165	0.1036	4.97263	6.605e-07	4.48254e-06
CAGL0E01705g|1298	15180.7	-1.02636	0.378284	-2.7132	0.0066636	0.0188637
CAGL0E01727g|4542	85569.7	1.59943	0.163602	9.7764	1.42182e-22	5.58525e-21
CAGL0E01749g|4008	301.699	-0.232366	0.260378	-0.892415	0.37217	0.519188
CAGL0E01771g|2326	2316.62	-1.48945	0.188683	-7.8939	2.92882e-15	5.68566e-14
CAGL0E01793g|2936	10125.1	3.35743	0.262338	12.7981	1.68036e-37	1.6263e-35
MSTRG.1395.1|202|x|CAGL0E01793g-T|ChrE_C_glabrata_CBS138|cglab	1.90035	1.61263	1.77859	0.906694	0.364568	0.510824
CAGL0E01815g|1741	849.426	0.137461	0.282567	0.486471	0.626634	0.748062
MSTRG.1397.1|581|x|CAGL0E01837g-T|ChrE_C_glabrata_CBS138|cglab	188.65	1.94878	0.306848	6.35096	2.13982e-10	2.468e-09
CAGL0E01837g|1812	9957.14	-0.698613	0.209019	-3.34235	0.000830735	0.00301995
MSTRG.1399.1|914|x|CAGL0E01837g-T|ChrE_C_glabrata_CBS138|cglab	26.8245	-1.67186	0.570686	-2.92956	0.00339443	0.0105139
CAGL0E01859g|1673	266.169	1.81603	0.20771	8.74312	2.26762e-18	6.03314e-17
MSTRG.1401.1|233|x|CAGL0E01859g-T|ChrE_C_glabrata_CBS138|cglab	8.41384	1.02955	0.680766	1.51233	0.130449	0.22943
MSTRG.1402.1|579|x|CAGL0E01881g-T|ChrE_C_glabrata_CBS138|cglab	13.6592	1.00774	0.464315	2.17037	0.0299788	0.0682512
CAGL0E01881g|1845	1667.28	2.19831	0.181846	12.0888	1.20999e-33	1.01004e-31
MSTRG.1404.1|420|x|CAGL0E01881g-T|ChrE_C_glabrata_CBS138|cglab	28.8744	0.662121	0.421317	1.57155	0.116054	0.209293
CAGL0E01903g|1354	932.213	-0.488059	0.134641	-3.6249	0.000289075	0.00116925
CAGL0E01925g|1994	1036.27	-0.867013	0.190298	-4.55608	5.21182e-06	3.02911e-05
CAGL0E01947g|2664	4026.58	-0.113013	0.151435	-0.74628	0.455498	0.598194
CAGL0E01969g|2414	9601.19	1.53286	0.161938	9.46568	2.91652e-21	9.88655e-20
CAGL0E01991g|1204	20587.6	-0.207469	0.278149	-0.745893	0.455732	0.598383
MSTRG.1409.1|557|x|CAGL0E01991g-T|ChrE_C_glabrata_CBS138|cglab	4.75859	0.302476	0.965522	0.313277	0.75407	0.848758
MSTRG.1410.1|321|x|CAGL0E02013g-T|ChrE_C_glabrata_CBS138|cglab	4.46448	0.747923	1.34966	0.554156	0.579472	0.710397
CAGL0E02013g|1310	30551.5	-0.39901	0.23636	-1.68814	0.0913834	0.172438
CAGL0E02035g|1879	2872.04	-2.2269	0.235469	-9.45732	3.15949e-21	1.06561e-19
MSTRG.1412.1|459|u|NA|ChrE_C_glabrata_CBS138|cglab	7.48868	-2.54218	1.39572	-1.82141	0.0685447	0.136111
MSTRG.1413.1|440|u|NA|ChrE_C_glabrata_CBS138|cglab	24.03	-1.88445	1.08728	-1.73318	0.0830645	0.160134
CAGL0E02057g|3533	813.553	0.261178	0.132526	1.97077	0.0487501	0.102612
CAGL0E02079g|2196	4812.36	0.262466	0.110908	2.36651	0.0179567	0.0442327
CAGL0E02123g|3433	147.451	0.708298	0.327101	2.16538	0.0303585	0.0689806
CAGL0E02101g|1603	959.193	-0.186966	0.14859	-1.25827	0.208293	0.333889
CAGL0E02145g|1355	163.711	-0.0506657	0.353975	-0.143134	0.886184	0.936861
CAGL0E02167g|1340	1316.57	0.426233	0.255801	1.66627	0.0956606	0.178841
CAGL0E02189g|1553	569.386	-0.0336637	0.292745	-0.114993	0.908451	0.949098
CAGL0E02211g|201	7.96473	0.579881	0.722307	0.802817	0.42208	0.566108
MSTRG.1421.1|309|x|CAGL0E02233g-T|ChrE_C_glabrata_CBS138|cglab	12.8603	0.0444354	0.652793	0.0680696	0.94573	0.96901
CAGL0E02233g|1021	1116.01	1.70212	0.434908	3.91376	9.0871e-05	0.000407273
MSTRG.1423.1|905|x|CAGL0E02233g-T|ChrE_C_glabrata_CBS138|cglab	61.9666	-1.01869	0.459361	-2.21763	0.0265801	0.0616326
CAGL0E02255g|646	5213.88	-0.837952	0.288393	-2.90559	0.00366561	0.011265
CAGL0E02277r|72	0.167232	0.265732	5.09985	0.0521058	0.958444	#N/A
CAGL0E02299g|1940	2194.91	0.878662	0.149555	5.87519	4.2235e-09	4.02921e-08
CAGL0E02315g|674	1707.36	1.15307	0.378802	3.04398	0.00233472	0.00759069
CAGL0E02321g|2465	2765.92	-0.411944	0.258173	-1.59561	0.110576	0.201096
CAGL0E02343g|1435	1988.51	-1.31902	0.147037	-8.97069	2.94654e-19	8.3732e-18
CAGL0E02365g|1561	543.271	0.425948	0.17219	2.47371	0.0133719	0.0343983
CAGL0E02387g|3318	640.487	0.353085	0.282823	1.24843	0.211874	0.338572
CAGL0E02409g|1638	837.996	0.637176	0.39618	1.6083	0.10777	0.196996
MSTRG.1434.1|265|x|CAGL0E02431g-T|ChrE_C_glabrata_CBS138|cglab	0.386182	3.74371	5.01052	0.747171	0.454961	0.597723
CAGL0E02431g|2253	863.686	0.523403	0.21165	2.47297	0.0133996	0.0344562
CAGL0E02453g|810	1742.3	-0.131943	0.275827	-0.478355	0.632398	0.752388
MSTRG.1437.1|930|x|CAGL0E02453g-T|ChrE_C_glabrata_CBS138|cglab	5.20396	-0.068692	0.814109	-0.0843769	0.932757	0.961868
MSTRG.1438.1|1646|u|NA|ChrE_C_glabrata_CBS138|cglab	11.5914	0.133201	0.582238	0.228775	0.819044	0.893867
CAGL0E02475g|5528	3535.65	0.754178	0.178277	4.23038	2.33299e-05	0.000117939
CAGL0E02497g|1131	499.559	0.661187	0.229252	2.88411	0.00392525	0.0119584
CAGL0E02519g|1890	1754.82	0.514721	0.262807	1.95855	0.0501656	0.105282
CAGL0E02541g|2889	1002.28	-0.186469	0.193737	-0.962489	0.335804	0.478655
CAGL0E02585g|2890	2119.13	-0.836994	0.218083	-3.83796	0.000124059	0.000540776
CAGL0E02607g|1518	2597.77	0.842407	0.256343	3.28625	0.0010153	0.00360263
CAGL0E02629g|1793	1786.55	1.1179	0.180782	6.18368	6.26225e-10	6.66974e-09
CAGL0E02651g|1626	1439.92	1.19116	0.171631	6.94024	3.91427e-12	5.5616e-11
CAGL0E02673g|1252	1710.79	-1.41994	0.156217	-9.08957	9.94324e-20	3.03201e-18
CAGL0E02695g|2980	1390.64	0.651803	0.141044	4.62128	3.81387e-06	2.26794e-05
CAGL0E02717g|1123	689.649	-0.908132	0.442398	-2.05275	0.040097	0.0869942
CAGL0E02739g|1206	2598.44	-0.539646	0.498101	-1.08341	0.278628	0.415793
CAGL0E02805g|7554	958.023	0.477811	0.110913	4.30799	1.64743e-05	8.57485e-05
CAGL0E02761g|841	1018.12	-0.0401607	0.171497	-0.234177	0.814847	0.891719
CAGL0E02783g|3950	4130.83	0.383439	0.246563	1.55513	0.119914	0.214919
CAGL0E02827g|1753	468.18	0.327078	0.106024	3.08494	0.00203592	0.00672398
CAGL0E02849g|2470	3064.74	-0.162255	0.0860514	-1.88556	0.0593544	0.12114
CAGL0E02871g|1250	207.927	0.532229	0.249142	2.13625	0.0326594	0.0734342
MSTRG.1456.1|324|x|CAGL0E02871g-T|ChrE_C_glabrata_CBS138|cglab	21.0516	-0.549651	0.528073	-1.04086	0.29794	0.437765
MSTRG.1457.1|351|u|NA|ChrE_C_glabrata_CBS138|cglab	23.3763	-2.30023	1.07987	-2.13009	0.033164	0.0744183
CAGL0E02893g|3693	926.799	0.0724269	0.139929	0.517596	0.60474	0.730413
CAGL0E02915g|1973	1963.86	0.746697	0.452314	1.65084	0.0987715	0.183731
CAGL0E02937g|2643	1385.89	-1.5644	0.227956	-6.86274	6.75514e-12	9.16887e-11
CAGL0E02959g|2715	852.536	-0.064891	0.287026	-0.22608	0.821139	0.894984
CAGL0E02981g|2748	1343.85	1.12079	0.286413	3.91319	9.10859e-05	0.000407962
CAGL0E03003g|2190	1501.18	0.117513	0.10907	1.07741	0.281296	0.418608
CAGL0E03025g|333	0	#N/A	#N/A	#N/A	#N/A	#N/A
CAGL0E03069g|2538	2750.47	-1.26408	0.278331	-4.54163	5.582e-06	3.22462e-05
CAGL0E03091r|73	0.0377703	0	5.10037	0	1	#N/A
CAGL0E03113g|1842	2726.68	0.324696	0.158441	2.04932	0.0404309	0.0875804
CAGL0E03157g|3488	7050.45	-0.614747	0.357414	-1.71999	0.0854348	0.1637
CAGL0E03179g|1465	1345.4	0.152192	0.231535	0.657317	0.510977	0.649716
CAGL0E03201g|2848	3333.79	-0.39099	0.138216	-2.82884	0.00467174	0.0138289
CAGL0E03223g|1189	1235.13	-0.303931	0.196501	-1.54671	0.121932	0.217659
CAGL0E03245g|2513	15017	-1.30648	0.205659	-6.35262	2.11677e-10	2.45413e-09
CAGL0E03267g|2606	1429.24	-0.719429	0.280594	-2.56395	0.0103489	0.0275888
CAGL0E03289g|2653	8118.07	-0.829706	0.160277	-5.1767	2.25843e-07	1.6739e-06
CAGL0E03311g|1020	1380.19	0.405925	0.182318	2.22646	0.0259833	0.0604587
CAGL0E03333r|72	0.77165	1.16954	2.00879	0.582212	0.560424	0.694147
CAGL0E03355g|4964	1561.93	1.44302	0.169333	8.5218	1.57095e-17	3.80101e-16
CAGL0E03366g|1222	39230.1	0.635528	0.488199	1.30178	0.192991	0.314954
MSTRG.1478.1|1351|x|CAGL0E03377r-T|ChrE_C_glabrata_CBS138|cglab	66.6205	0.0469896	0.558233	0.0841756	0.932917	0.961868
CAGL0E03377r|98	0	#N/A	#N/A	#N/A	#N/A	#N/A
CAGL0E03421g|354	0.532199	-0.706163	3.9681	-0.17796	0.858754	0.918297
CAGL0E03454g|3620	2239.64	0.207674	0.192072	1.08123	0.279597	0.416867
CAGL0E03432g|471	0.894336	-1.69928	2.09268	-0.812009	0.416786	0.561149
CAGL0E03476g|4960	2313.05	0.523499	0.120827	4.33262	1.47342e-05	7.75377e-05
CAGL0E03498g|689	729.31	2.76093	0.356518	7.74415	9.6223e-15	1.78991e-13
CAGL0E03520g|1114	1995.26	0.038394	0.161287	0.238048	0.811844	0.889352
CAGL0E03542g|2718	625.224	-0.23867	0.203172	-1.17472	0.240106	0.371422
CAGL0E03564g|2190	3278.75	-0.0975547	0.253678	-0.384562	0.700562	0.808851
CAGL0E03586r|72	0.0529904	-0.707391	5.09905	-0.13873	0.889664	#N/A
CAGL0E03608g|3627	801.532	0.652011	0.130656	4.99028	6.02916e-07	4.12951e-06
CAGL0E03630g|3104	277.703	-0.475404	0.157826	-3.0122	0.0025936	0.00833612
MSTRG.1490.1|642|u|NA|ChrE_C_glabrata_CBS138|cglab	0.882426	-2.69927	2.50452	-1.07776	0.28114	0.418514
MSTRG.1491.1|715|u|NA|ChrE_C_glabrata_CBS138|cglab	0.0954652	0	5.10037	0	1	#N/A
MSTRG.1493.1|1321|x|CAGL0E03652g-T|ChrE_C_glabrata_CBS138|cglab	18.3405	-0.321577	0.557591	-0.576726	0.564124	0.697505
CAGL0E03652g|870	2054.2	-2.21851	0.246065	-9.01593	1.952e-19	5.84551e-18
MSTRG.1497.1|262|u|NA|ChrE_C_glabrata_CBS138|cglab	0.596553	-2.27477	3.30363	-0.688568	0.491095	0.63153
MSTRG.1498.1|249|x|CAGL0E03674g-T|ChrE_C_glabrata_CBS138|cglab	13.1756	-4.828	1.29594	-3.72548	0.000194945	0.000816715
CAGL0E03674g|1848	1394.29	-0.22508	0.215011	-1.04683	0.295179	0.434664
MSTRG.1500.1|1972|x|CAGL0E03674g-T|ChrE_C_glabrata_CBS138|cglab	78.2088	-1.67226	0.335587	-4.9831	6.2574e-07	4.27269e-06
CAGL0E03718g|1470	1468.6	0.179859	0.270192	0.665669	0.505623	0.644502
MSTRG.1503.1|929|x|CAGL0E03740g-T|ChrE_C_glabrata_CBS138|cglab	13.5685	0.0390856	0.626805	0.0623569	0.950279	0.971816
MSTRG.1504.1|554|u|NA|ChrE_C_glabrata_CBS138|cglab	1.01461	-0.697602	2.35438	-0.296299	0.767001	0.859402
CAGL0E03740g|1314	959.013	-1.06056	0.159208	-6.66151	2.71026e-11	3.45403e-10
CAGL0E03762g|3564	3067.76	-0.321783	0.178262	-1.80511	0.0710573	0.140474
CAGL0E03784g|1993	1070.39	-0.101994	0.163146	-0.625168	0.531861	0.669261
CAGL0E03806g|1159	1826.02	-0.222355	0.13573	-1.63822	0.101376	0.18774
CAGL0E03828g|6248	916.52	0.652592	0.188386	3.46411	0.000531984	0.00203354
CAGL0E03850g|1490	2479.79	-2.49982	0.233253	-10.7172	8.45201e-27	4.78327e-25
CAGL0E03872g|967	1598.58	0.378393	0.294708	1.28396	0.199156	0.322493
CAGL0E03894g|4879	169.351	-2.3775	0.275628	-8.62576	6.36676e-18	1.60442e-16
CAGL0E03916g|2395	4415.15	-0.0163785	0.149869	-0.109285	0.912976	0.951593
CAGL0E03938g|1391	38173	-0.599603	0.142213	-4.21623	2.48418e-05	0.00012492
CAGL0E03960g|1661	3955.64	0.310776	0.130563	2.38027	0.0173	0.0428681
CAGL0E03982g|5143	3376.94	0.932033	0.159736	5.83482	5.38476e-09	5.05758e-08
CAGL0E04004g|2549	1180.99	-2.0614	0.143097	-14.4056	4.76924e-47	7.23841e-45
CAGL0E04026g|2140	933.485	-0.0701495	0.119275	-0.588133	0.556443	0.690693
CAGL0E04048g|1052	6828.04	0.728679	0.41788	1.74375	0.0812023	0.157408
CAGL0E04070g|2095	2584.69	0.693883	0.142609	4.86563	1.14092e-06	7.41153e-06
MSTRG.1521.1|710|u|NA|ChrE_C_glabrata_CBS138|cglab	198.26	0.0491345	0.282747	0.173776	0.862042	0.920632
CAGL0E04092g|3881	166380	1.46071	0.141146	10.3489	4.23331e-25	1.97693e-23
CAGL0E04114g|4144	937.762	0.029622	0.190093	0.155829	0.876168	0.930658
CAGL0E04136g|2444	1053.78	-0.0121335	0.0914865	-0.132626	0.894489	0.941731
CAGL0E04158g|1580	425.399	-0.940208	0.137561	-6.83484	8.20949e-12	1.10308e-10
CAGL0E04180g|1546	443.739	0.77524	0.323568	2.39591	0.016579	0.041296
CAGL0E04224g|1737	597.846	0.981338	0.4286	2.28964	0.0220423	0.0525521
CAGL0E04246g|1457	475.534	0.376478	0.375619	1.00229	0.316205	0.457753
CAGL0E04268g|1827	890.385	0.401149	0.143313	2.79912	0.00512424	0.0148911
CAGL0E04290g|2996	2527.98	-0.0396199	0.0750753	-0.527736	0.597683	0.724641
CAGL0E04312g|4101	9585.2	-0.646899	0.130721	-4.94871	7.47077e-07	5.0191e-06
CAGL0E04334g|3185	19095.7	-0.70131	0.138329	-5.06988	3.98058e-07	2.82274e-06
MSTRG.1534.1|456|x|CAGL0E04334g-T|ChrE_C_glabrata_CBS138|cglab	14.4342	-1.73746	1.46884	-1.18288	0.236855	0.368355
CAGL0E04356g|1386	6565.81	0.0594202	0.1526	0.389387	0.69699	0.805277
MSTRG.1536.1|408|x|CAGL0E04378g-T|ChrE_C_glabrata_CBS138|cglab	23.0434	0.407739	0.573602	0.71084	0.477184	0.619004
CAGL0E04378g|3197	3719.37	0.728636	0.127776	5.70244	1.18101e-08	1.06005e-07
CAGL0E04400g|1470	697.268	-0.258109	0.180983	-1.42615	0.153824	0.261512
CAGL0E04422g|1393	1183.69	0.471333	0.207037	2.27656	0.0228123	0.0540791
CAGL0E04444g|2493	1724.54	-0.0202771	0.170468	-0.11895	0.905315	0.947161
CAGL0E04433r|110	0	#N/A	#N/A	#N/A	#N/A	#N/A
CAGL0E04466g|1006	7.95658	0.209083	0.650603	0.321368	0.747931	0.844349
MSTRG.1542.1|392|x|CAGL0E04466g-T|ChrE_C_glabrata_CBS138|cglab	27.2469	-1.62563	0.532802	-3.05109	0.0022801	0.00743119
CAGL0E04488g|1993	1258.55	-0.0937018	0.182779	-0.512651	0.608195	0.732863
MSTRG.1545.1|376|x|CAGL0E04510g-T|ChrE_C_glabrata_CBS138|cglab	15.9141	0.926317	1.21768	0.760725	0.446821	0.590048
CAGL0E04510g|2225	1052.16	0.653993	0.130374	5.01629	5.26782e-07	3.65301e-06
CAGL0E04532g|1256	1956.8	-0.259145	0.219531	-1.18044	0.237824	0.36926
CAGL0E04548g|2274	3089.96	1.54742	0.444501	3.48125	0.000499078	0.0019178
MSTRG.1549.1|290|x|CAGL0E04548g-T|ChrE_C_glabrata_CBS138|cglab	2.02464	0.151231	1.49598	0.101092	0.919478	0.955287
MSTRG.1552.1|908|u|NA|ChrE_C_glabrata_CBS138|cglab	3.09027	2.06221	0.998725	2.06484	0.038938	0.0851154
MSTRG.1553.1|356|u|NA|ChrE_C_glabrata_CBS138|cglab	1.40043	1.42725	2.07222	0.688755	0.490978	0.6315
CAGL0E04554g|2514	640.807	-2.68108	0.29764	-9.0078	2.10238e-19	6.23986e-18
CAGL0E04576g|3150	1287.13	0.451686	0.158764	2.84501	0.00444099	0.0132812
CAGL0E04598g|3283	3012.41	0.569434	0.135008	4.21778	2.46722e-05	0.000124254
CAGL0E04620g|2619	11788.3	0.685768	0.133748	5.12731	2.93912e-07	2.1311e-06
CAGL0E04642g|2560	1151.09	0.6703	0.120103	5.58103	2.391e-08	2.06027e-07
MSTRG.1559.1|250|x|CAGL0E04642g-T|ChrE_C_glabrata_CBS138|cglab	1.90377	-1.4507	1.17829	-1.23119	0.21825	0.345965
CAGL0E04664g|740	1392.16	0.34205	0.268126	1.27571	0.202059	0.325931
CAGL0E04686g|2889	1750.24	0.825777	0.116447	7.09142	1.32746e-12	2.00107e-11
CAGL0E04708g|1425	774.791	-0.465438	0.271574	-1.71385	0.0865557	0.165337
CAGL0E04730r|72	1.45461	3.11304	2.72769	1.14127	0.253757	0.387779
CAGL0E04752g|1616	8902	0.158493	0.228169	0.694631	0.487287	0.628205
MSTRG.1565.1|521|x|CAGL0E04752g-T|ChrE_C_glabrata_CBS138|cglab	41.0734	-0.390682	0.54428	-0.717796	0.472883	0.614739
CAGL0E04774g|1486	917.925	-1.60997	0.316846	-5.08124	3.74987e-07	2.67825e-06
CAGL0E04796g|2716	1454.68	0.370209	0.263397	1.40551	0.159869	0.270142
CAGL0E04818g|1631	472.798	0.672035	0.240018	2.79994	0.0051112	0.0148661
CAGL0E04840g|1203	15.8265	-1.0855	1.06177	-1.02234	0.306618	0.447569
MSTRG.1570.1|273|x|CAGL0E04840g-T|ChrE_C_glabrata_CBS138|cglab	7.05237	1.4688	0.891273	1.64797	0.099358	0.184668
CAGL0E04862g|3364	1308.98	0.53404	0.175817	3.03748	0.00238566	0.00774122
CAGL0E04884g|5416	2243.08	-0.308934	0.15033	-2.05504	0.0398748	0.0865858
CAGL0E04906g|2405	996.994	0.420499	0.445961	0.942906	0.345729	0.489979
MSTRG.1573.1|378|x|CAGL0E04906g-T|ChrE_C_glabrata_CBS138|cglab	5.96105	-0.0117028	0.830816	-0.014086	0.988761	0.997424
CAGL0E04928g|1413	986.75	-0.1069	0.267367	-0.399824	0.689286	0.798776
CAGL0E04950g|2163	753.436	-0.541799	0.191833	-2.82433	0.004738	0.0139754
CAGL0E04972g|3410	1219.37	0.700315	0.140627	4.97993	6.36073e-07	4.33438e-06
CAGL0E04994g|2139	23420.1	-0.452463	0.260253	-1.73855	0.0821144	0.158715
CAGL0E05016g|3528	6016.06	-0.741641	0.14984	-4.94956	7.43831e-07	5.00232e-06
CAGL0E05038g|7185	1833.41	-0.313727	0.158911	-1.97424	0.0483547	0.101865
CAGL0E05060g|3859	1148.93	0.797328	0.135838	5.86968	4.36637e-09	4.15365e-08
CAGL0E05082g|2081	1210.44	0.29372	0.11701	2.51022	0.0120655	0.0315479
CAGL0E05104g|2571	409.598	0.481503	0.174048	2.76649	0.00566636	0.0163103
CAGL0E05126g|1170	599.581	0.321674	0.134316	2.39491	0.0166243	0.0413891
CAGL0E05148g|3246	4174.56	2.48381	0.141255	17.5838	3.27826e-69	1.9902e-66
MSTRG.1584.1|469|x|CAGL0E05148g-T|ChrE_C_glabrata_CBS138|cglab	4.27943	-0.544418	0.710893	-0.765823	0.443782	0.587661
CAGL0E05170g|1220	2548.07	1.5322	0.216926	7.06323	1.62678e-12	2.39287e-11
CAGL0E05192g|1228	875.782	1.16859	0.139518	8.37587	5.48157e-17	1.26227e-15
CAGL0E05214g|1333	1107.04	0.908585	0.111723	8.13249	4.20545e-16	9.00129e-15
CAGL0E05236g|1239	789.525	-0.635113	0.138296	-4.5924	4.38175e-06	2.57809e-05
CAGL0E05258g|800	711.917	-0.553976	0.126626	-4.3749	1.21489e-05	6.48522e-05
CAGL0E05280g|1767	471.066	-0.124718	0.222179	-0.561341	0.574565	0.706652
MSTRG.1591.1|273|x|CAGL0E05302g-T|ChrE_C_glabrata_CBS138|cglab	2.79481	-0.499308	1.28119	-0.389721	0.696743	0.80513
CAGL0E05302g|3067	1498.96	0.790601	0.085343	9.2638	1.97274e-20	6.33365e-19
CAGL0E05324g|4030	2233.25	0.739733	0.135498	5.45937	4.77824e-08	3.93939e-07
CAGL0E05346g|948	6406.18	0.164144	0.195596	0.839199	0.401358	0.545657
CAGL0E05368g|1636	429.588	0.283239	0.177027	1.59998	0.109604	0.1996
CAGL0E05390g|3531	9601.83	-0.90398	0.262736	-3.44063	0.000580358	0.00219086
CAGL0E05412g|4273	2370.23	0.414035	0.195668	2.116	0.0343446	0.0765277
CAGL0E05434g|2657	1308.83	0.308109	0.208076	1.48075	0.138673	0.240785
MSTRG.1599.1|922|x|CAGL0E05434g-T|ChrE_C_glabrata_CBS138|cglab	73.5611	0.316369	0.756092	0.418427	0.675635	0.787141
CAGL0E05456g|1147	2920.63	-4.17208	0.2653	-15.7259	1.00575e-55	2.58324e-53
CAGL0E05478g|2562	3380.84	-1.09561	0.175522	-6.24201	4.31971e-10	4.71357e-09
CAGL0E05500g|8397	12496.1	-1.01136	0.261159	-3.87259	0.000107686	0.000476245
CAGL0E05522g|1524	1752.62	0.12434	0.198873	0.625222	0.531825	0.669261
CAGL0E05544r|73	0	#N/A	#N/A	#N/A	#N/A	#N/A
CAGL0E05566g|1620	3112.99	-0.48192	0.157502	-3.05978	0.00221502	0.00725124
MSTRG.1606.1|654|u|NA|ChrE_C_glabrata_CBS138|cglab	5.36304	-1.84236	1.06522	-1.72956	0.0837092	0.161098
MSTRG.1607.1|239|u|NA|ChrE_C_glabrata_CBS138|cglab	0.75156	1.70517	2.30706	0.739109	0.459841	0.602003
MSTRG.1608.1|260|u|NA|ChrE_C_glabrata_CBS138|cglab	2.79961	-3.69081	1.81843	-2.02967	0.04239	0.0911106
CAGL0E05588g|3166	1574.08	1.03276	0.132864	7.77309	7.65956e-15	1.44086e-13
CAGL0E05610g|1733	7505.28	3.43079	0.164421	20.8659	1.09406e-96	1.82653e-93
MSTRG.1612.1|358|x|CAGL0E05632g-T|ChrE_C_glabrata_CBS138|cglab	6.54017	0.129375	1.05619	0.122492	0.90251	0.94585
CAGL0E05632g|5690	32224.4	-1.95801	0.187252	-10.4566	1.36717e-25	6.96944e-24
CAGL0E05654g|3831	14179	-0.433438	0.29866	-1.45128	0.146703	0.251717
CAGL0E05676g|2570	1721.28	-1.34634	0.314397	-4.28227	1.84994e-05	9.49568e-05
CAGL0E05698g|2340	303.037	-0.380033	0.267428	-1.42106	0.155298	0.263553
CAGL0E05720g|1396	382.883	0.667835	0.164687	4.05519	5.00942e-05	0.000237423
CAGL0E05742g|2125	3488.84	0.244179	0.17123	1.42603	0.15386	0.261512
CAGL0E05764g|1762	1724.73	-0.779961	0.141335	-5.51852	3.41863e-08	2.88252e-07
CAGL0E05786g|2651	936.23	-0.106168	0.186937	-0.567937	0.570078	0.70351
CAGL0E05808g|3006	1309.26	-0.472656	0.180358	-2.62066	0.00877601	0.024088
CAGL0E05830g|3027	1737.4	-0.353539	0.106387	-3.32312	0.000890155	0.00321496
CAGL0E05874g|4355	3476.37	-1.39463	0.297657	-4.68537	2.7945e-06	1.70426e-05
CAGL0E05896g|1266	4806.38	0.187747	0.353548	0.531037	0.595393	0.722916
CAGL0E05918g|2247	1954.44	-0.390478	0.186989	-2.08824	0.036776	0.08103
MSTRG.1626.1|490|x|CAGL0E05940g-T|ChrE_C_glabrata_CBS138|cglab	26.1265	-0.458374	0.57156	-0.80197	0.42257	0.566538
CAGL0E05940g|3505	3677.32	0.192108	0.22082	0.869978	0.384312	0.529979
CAGL0E05962g|3059	1087.31	0.961392	0.17896	5.3721	7.78232e-08	6.26904e-07
MSTRG.1629.1|281|x|CAGL0E05984g-T|ChrE_C_glabrata_CBS138|cglab	2.59198	1.43581	1.65367	0.868259	0.385253	0.530775
CAGL0E05984g|640	17353.6	-2.89909	0.456407	-6.35199	2.1255e-10	2.45998e-09
MSTRG.1631.1|466|x|CAGL0E05984g-T|ChrE_C_glabrata_CBS138|cglab	7.45214	-0.566629	0.84318	-0.672014	0.501574	0.641055
CAGL0E06006g|1443	1441.74	1.14591	0.13201	8.68048	3.9411e-18	1.02807e-16
CAGL0E06028g|1154	1103.32	0.619781	0.235449	2.63234	0.0084799	0.0233424
CAGL0E06050g|2070	2600.91	0.139951	0.119813	1.16808	0.242776	0.374511
CAGL0E06072g|1130	5768.08	0.54658	0.315073	1.73477	0.0827814	0.159727
MSTRG.1636.1|886|x|CAGL0E06094g-T|ChrE_C_glabrata_CBS138|cglab	13.9423	0.369977	0.537126	0.688809	0.490943	0.6315
CAGL0E06094g|174	31.844	1.02872	0.704618	1.45998	0.144297	0.248226
CAGL0E06116g|4250	7344	1.39159	0.177196	7.85339	4.04941e-15	7.72628e-14
MSTRG.1639.1|223|x|CAGL0E06116g-T|ChrE_C_glabrata_CBS138|cglab	0.720809	-3.51065	2.3104	-1.5195	0.128637	0.226899
MSTRG.1640.1|1982|x|CAGL0E06138g-T|ChrE_C_glabrata_CBS138|cglab	12.9251	-0.713011	0.554855	-1.28504	0.198778	0.32196
CAGL0E06138g|7345	11519.8	1.16947	0.3184	3.67296	0.00023976	0.000986517
MSTRG.1643.1|999|x|CAGL0E06138g-T|ChrE_C_glabrata_CBS138|cglab	20.2139	-0.321142	0.631124	-0.508841	0.610863	0.734772
CAGL0E06160g|2110	6191.63	0.525105	0.161959	3.24221	0.00118607	0.00414474
MSTRG.1645.1|240|x|CAGL0E06160g-T|ChrE_C_glabrata_CBS138|cglab	4.63403	1.88578	1.17171	1.60943	0.107523	0.196766
CAGL0E06182g|1240	797.982	0.249956	0.192474	1.29865	0.194063	0.316086
CAGL0E06204g|1169	2358.44	0.752208	0.288024	2.61162	0.00901156	0.024593
CAGL0E06226g|3692	7186.95	1.06602	0.102851	10.3646	3.59115e-25	1.71298e-23
MSTRG.1649.1|628|x|CAGL0E06226g-T|ChrE_C_glabrata_CBS138|cglab	23.7005	0.674315	0.579695	1.16322	0.244739	0.376773
MSTRG.1650.1|465|x|CAGL0E06226g-T|ChrE_C_glabrata_CBS138|cglab	3.45465	1.16287	1.08768	1.06914	0.285008	0.422577
CAGL0E06248g|2629	1086.89	1.60468	0.226803	7.07522	1.49213e-12	2.20942e-11
CAGL0E06270g|1607	2732.56	0.0155379	0.251803	0.0617065	0.950797	0.972048
CAGL0E06292g|5020	137.616	-2.98515	0.368539	-8.09995	5.49832e-16	1.15829e-14
CAGL0E06314g|2329	1006.04	-0.115277	0.135277	-0.852154	0.394129	0.53879
CAGL0E06336g|2828	1598.68	0.294709	0.197694	1.49073	0.136031	0.237123
CAGL0E06358g|2908	80004.1	0.808504	0.165029	4.89917	9.62428e-07	6.31966e-06
CAGL0E06380g|2891	1294.09	2.10172	0.257211	8.17122	3.05297e-16	6.68451e-15
CAGL0E06424g|3085	10863.9	2.61281	0.304075	8.59266	8.49803e-18	2.10966e-16
CAGL0E06402g|291	0	#N/A	#N/A	#N/A	#N/A	#N/A
CAGL0E06446g|2555	746.541	0.162671	0.141002	1.15368	0.24863	0.381777
CAGL0E06468g|2345	1322.91	0.284934	0.153913	1.85127	0.0641305	0.128376
MSTRG.1660.1|455|x|CAGL0E06468g-T|ChrE_C_glabrata_CBS138|cglab	5.04997	-1.28956	1.03098	-1.25081	0.211003	0.337437
CAGL0E06490g|1713	4765.15	-0.205408	0.108362	-1.89557	0.0580169	0.118919
CAGL0E06534g|3718	2012.76	-0.367933	0.242482	-1.51736	0.129175	0.227606
CAGL0E06512g|943	5556.68	1.00083	0.301865	3.3155	0.000914792	0.00329148
CAGL0E06556g|1605	1086.93	0.138596	0.146619	0.945279	0.344516	0.488675
MSTRG.1666.1|1012|x|CAGL0E06556g-T|ChrE_C_glabrata_CBS138|cglab	208.684	0.815465	0.284798	2.86331	0.00419244	0.0126627
MSTRG.1668.1|644|x|CAGL0E06600g-T|ChrE_C_glabrata_CBS138|cglab	23.164	-0.594114	0.460601	-1.28987	0.197097	0.319935
CAGL0E06600g|2898	659.753	0.172032	0.189315	0.908709	0.363504	0.509868
MSTRG.1670.1|694|x|CAGL0E06600g-T|ChrE_C_glabrata_CBS138|cglab	240.82	-0.517807	0.398485	-1.29944	0.193793	0.315724
MSTRG.1672.1|1447|u|NA|ChrE_C_glabrata_CBS138|cglab	124.497	0.365457	0.413473	0.883872	0.376765	0.523738
MSTRG.1673.1|691|x|CAGL0E06644g-T|ChrE_C_glabrata_CBS138|cglab	21.4994	1.71363	0.455255	3.76411	0.000167145	0.0007105
CAGL0E06644g|3105	567.553	-1.22028	0.169497	-7.19941	6.04743e-13	9.56984e-12
MSTRG.1675.1|470|x|CAGL0E06644g-T|ChrE_C_glabrata_CBS138|cglab	160.949	0.0611169	0.334176	0.182888	0.854886	0.916066
MSTRG.1677.1|1284|x|CAGL0E06666g-T|ChrE_C_glabrata_CBS138|cglab	83.2609	1.36652	0.437118	3.12621	0.00177077	0.00594831
CAGL0E06666g|4263	668.686	0.076049	0.353218	0.215304	0.829531	0.900955
MSTRG.1680.1|1179|u|NA|ChrE_C_glabrata_CBS138|cglab	44.4309	1.80791	0.498934	3.62354	0.000290599	0.00117352
MSTRG.1681.1|3618|u|NA|ChrE_C_glabrata_CBS138|cglab	758.455	1.60311	0.367068	4.36734	1.2577e-05	6.69235e-05
MSTRG.1682.1|1238|u|NA|ChrE_C_glabrata_CBS138|cglab	346.257	1.74418	0.368909	4.72795	2.268e-06	1.40368e-05
MSTRG.1685.1|458|x|CAGL0E06688g-T|ChrE_C_glabrata_CBS138|cglab	69.9838	2.31141	0.431162	5.36089	8.28146e-08	6.61526e-07
CAGL0E06688g|3225	3015.6	-0.957	0.297679	-3.21487	0.00130502	0.00451786
MSTRG.1687.1|1085|x|CAGL0E06688g-T|ChrE_C_glabrata_CBS138|cglab	31.3041	1.19274	0.400931	2.97491	0.00293071	0.00926232
MSTRG.1688.1|1263|u|NA|ChrE_C_glabrata_CBS138|cglab	147.782	0.607779	0.296828	2.04758	0.0406015	0.0878603
MSTRG.1689.1|704|u|NA|ChrE_C_glabrata_CBS138|cglab	12.1739	-1.05658	0.716437	-1.47478	0.140273	0.243183
MSTRG.1690.1|2041|u|NA|ChrE_C_glabrata_CBS138|cglab	791.578	-0.562012	0.263068	-2.13638	0.0326488	0.0734342
MSTRG.1691.1|1336|u|NA|ChrE_C_glabrata_CBS138|cglab	6.42942	-0.0367121	1.15741	-0.0317192	0.974696	0.988161
MSTRG.1693.1|485|x|CAGL0F00105g-T|ChrF_C_glabrata_CBS138|cglab	3.21981	0.625648	1.14746	0.545246	0.585584	0.715691
CAGL0F00105g|1700	42.2456	-2.48054	0.395379	-6.27382	3.52288e-10	3.92097e-09
CAGL0F00116g|2082	88.1823	-2.47861	0.41038	-6.03981	1.54299e-09	1.55651e-08
MSTRG.1694.1|1730|u|NA|ChrF_C_glabrata_CBS138|cglab	10.0083	-2.00417	0.710158	-2.82215	0.00477031	0.0140459
MSTRG.1695.1|1210|u|NA|ChrF_C_glabrata_CBS138|cglab	8.66485	-2.59824	0.90535	-2.86987	0.00410638	0.0124365
MSTRG.1696.1|1513|u|NA|ChrF_C_glabrata_CBS138|cglab	2.9394	-4.49348	1.84152	-2.4401	0.0146832	0.0372406
MSTRG.1697.1|3086|u|NA|ChrF_C_glabrata_CBS138|cglab	9.97987	-2.8681	0.626235	-4.57991	4.6517e-06	2.72253e-05
MSTRG.1698.1|729|u|NA|ChrF_C_glabrata_CBS138|cglab	0.359639	-3.02724	4.93432	-0.613506	0.539542	#N/A
MSTRG.1699.1|715|u|NA|ChrF_C_glabrata_CBS138|cglab	1.71534	-2.53962	1.6601	-1.5298	0.126066	0.223506
MSTRG.1700.1|417|u|NA|ChrF_C_glabrata_CBS138|cglab	13.8751	-4.2856	1.31995	-3.2468	0.00116712	0.00408922
MSTRG.1701.1|2726|u|NA|ChrF_C_glabrata_CBS138|cglab	3183.64	0.446739	0.153388	2.91247	0.00358578	0.0110553
MSTRG.1702.1|670|u|NA|ChrF_C_glabrata_CBS138|cglab	6.67963	0.608321	0.894025	0.68043	0.496232	0.635931
MSTRG.1703.1|2159|x|CAGL0F00132g-T|ChrF_C_glabrata_CBS138|cglab	175.947	0.866902	0.351005	2.46978	0.0135198	0.0346984
CAGL0F00132g|1726	3533.39	1.55758	0.227067	6.85953	6.90895e-12	9.35862e-11
CAGL0F00176g|1748	3151.52	1.76104	0.206589	8.52437	1.53646e-17	3.73108e-16
CAGL0F00187g|1963	15124.8	-0.383202	0.158737	-2.41406	0.0157757	0.0396499
CAGL0F00209g|2993	10335.2	-2.42144	0.294321	-8.22722	1.91605e-16	4.23688e-15
CAGL0F00231g|9841	15689.3	-0.0267957	0.161674	-0.165739	0.868362	0.925015
CAGL0F00253g|3454	5551.06	-1.1863	0.113767	-10.4274	1.85812e-25	9.2601e-24
CAGL0F00275g|2875	3016.2	0.229574	0.120571	1.90405	0.0569035	0.116888
CAGL0F00297g|1478	2983.28	0.213558	0.125463	1.70217	0.0887244	0.168852
CAGL0F00319g|3309	942.182	-0.030605	0.296667	-0.103163	0.917834	0.954615
CAGL0F00341g|643	416.46	0.208946	0.315188	0.662925	0.507379	0.646124
CAGL0F00363g|880	1795.28	0.84006	0.398018	2.11061	0.034806	0.0774008
CAGL0F00385r|72	0	#N/A	#N/A	#N/A	#N/A	#N/A
MSTRG.1716.1|1148|x|CAGL0F00407g-T|ChrF_C_glabrata_CBS138|cglab	42.2083	-0.524607	0.46897	-1.11864	0.263295	0.398704
CAGL0F00407g|1141	5168.71	-1.47947	0.143103	-10.3385	4.7184e-25	2.18816e-23
CAGL0F00451g|2310	968.866	0.394382	0.201633	1.95594	0.0504726	0.10576
CAGL0F00429g|653	1258.29	-0.223489	0.245642	-0.909816	0.362919	0.509476
CAGL0F00473g|2078	933.685	-0.376779	0.137735	-2.73552	0.00622812	0.0177817
CAGL0F00495g|8140	1619.17	0.748112	0.166956	4.48088	7.43343e-06	4.18553e-05
CAGL0F00517g|3263	4194.28	0.918195	0.115072	7.97929	1.47177e-15	2.97832e-14
CAGL0F00539g|2393	3764.67	-0.418276	0.133169	-3.14094	0.00168406	0.00568561
CAGL0F00561g|1014	2231.76	-0.959105	0.206177	-4.65185	3.28971e-06	1.97382e-05
CAGL0F00583g|2326	1428.62	0.257101	0.183324	1.40244	0.160784	0.271414
CAGL0F00605g|3768	28976	4.04806	0.143512	28.207	4.79286e-175	3.20067e-171
CAGL0F00627g|5143	1941.26	-0.337198	0.199513	-1.6901	0.0910083	0.171827
MSTRG.1728.1|1154|x|CAGL0F00627g-T|ChrF_C_glabrata_CBS138|cglab	10.1504	1.80825	0.62678	2.88498	0.00391438	0.0119307
CAGL0F00649g|2305	304.967	-3.09004	0.333056	-9.27785	1.72927e-20	5.60585e-19
CAGL0F00671g|4926	2328.83	0.527112	0.20549	2.56515	0.0103132	0.0275045
CAGL0F00693g|2583	4060.22	0.171189	0.152289	1.12411	0.260968	0.396043
CAGL0F00715g|2309	3942.39	0.753345	0.209702	3.59246	0.000327575	0.00130678
CAGL0F00737g|3112	1988.98	0.0755509	0.128154	0.589531	0.555505	0.689657
CAGL0F00759g|2796	4312.36	0.522329	0.154202	3.3873	0.000705839	0.00259845
CAGL0F00803g|2839	3250	-0.295571	0.113666	-2.60034	0.00931319	0.0252614
MSTRG.1737.1|237|x|CAGL0F00803g-T|ChrF_C_glabrata_CBS138|cglab	0.592124	1.70511	3.78235	0.450807	0.652128	0.769419
CAGL0F00825g|1593	1287.71	0.103915	0.138884	0.748214	0.454331	0.597175
CAGL0F00869g|1815	5531.8	0.279116	0.366356	0.761873	0.446136	0.589544
MSTRG.1740.1|313|x|CAGL0F00869g-T|ChrF_C_glabrata_CBS138|cglab	14.2791	0.594138	0.520316	1.14188	0.253504	0.387484
CAGL0F00891g|1192	79.4059	-2.03015	0.372156	-5.45512	4.8941e-08	4.02994e-07
MSTRG.1742.1|376|x|CAGL0F00891g-T|ChrF_C_glabrata_CBS138|cglab	8.55934	-3.21201	1.20521	-2.66509	0.00769673	0.0214968
MSTRG.1743.1|429|u|NA|ChrF_C_glabrata_CBS138|cglab	9.71018	-1.69218	0.958546	-1.76536	0.0775033	0.151295
CAGL0F00913g|3942	1413.4	-0.0667619	0.231286	-0.288656	0.772845	0.862476
CAGL0F00935g|1373	641.767	0.672568	0.191925	3.50433	0.000457749	0.00177621
MSTRG.1746.1|211|x|CAGL0F00957g-T|ChrF_C_glabrata_CBS138|cglab	3.46542	1.14273	0.861172	1.32695	0.184525	0.303961
CAGL0F00957g|2258	3156.99	0.381139	0.15263	2.49715	0.0125197	0.0324181
CAGL0F00979g|2253	657.293	-0.37715	0.128169	-2.94261	0.00325461	0.0101335
CAGL0F01001g|2319	1443.12	0.485707	0.16553	2.93425	0.00334351	0.0103803
CAGL0F01023g|1415	3342.31	-1.1857	0.190839	-6.21308	5.19545e-10	5.58699e-09
CAGL0F01045g|1280	46152	-0.164188	0.14871	-1.10408	0.269557	0.405499
CAGL0F01089g|2392	892.49	-0.562527	0.216031	-2.60392	0.00921646	0.0250499
CAGL0F01111g|965	430.037	0.766579	0.318732	2.40509	0.0161686	0.0405003
CAGL0F01133g|2060	800.809	0.691316	0.187707	3.68296	0.000230539	0.000951508
CAGL0F01155g|3551	797.879	-0.16411	0.269152	-0.609728	0.542042	0.678007
MSTRG.1757.1|570|x|CAGL0F01177g-T|ChrF_C_glabrata_CBS138|cglab	8.39311	-0.774427	0.75692	-1.02313	0.306247	0.447313
CAGL0F01177g|2953	1764.19	-0.574191	0.145293	-3.95195	7.75167e-05	0.000353267
CAGL0F01199g|940	2264.62	-0.17957	0.319345	-0.562307	0.573907	0.706465
CAGL0F01221g|556	939.338	1.12681	0.357617	3.15089	0.00162774	0.00552621
MSTRG.1761.1|238|x|CAGL0F01243g-T|ChrF_C_glabrata_CBS138|cglab	0	#N/A	#N/A	#N/A	#N/A	#N/A
CAGL0F01243g|2673	2163.25	-1.02677	0.106679	-9.6249	6.27705e-22	2.30646e-20
MSTRG.1763.1|2800|x|CAGL0F01243g-T|ChrF_C_glabrata_CBS138|cglab	209.335	-0.114171	0.337929	-0.337854	0.735473	0.835571
CAGL0F01265g|2389	6209.42	0.0584427	0.188947	0.309308	0.757087	0.851063
CAGL0F01287g|2502	5925.34	0.148538	0.159714	0.930023	0.352359	0.497475
CAGL0F01309r|73	0.143735	1.70508	5.10037	0.334306	0.738149	#N/A
CAGL0F01331g|2555	608.618	0.355214	0.1469	2.41807	0.015603	0.0392898
CAGL0F01353r|109	0.206307	0.254343	5.09905	0.0498804	0.960218	#N/A
CAGL0F01397g|2459	2895.48	0.560146	0.0718339	7.79779	6.2999e-15	1.18844e-13
CAGL0F01419g|5293	1985.41	2.78736	0.331345	8.41226	4.02191e-17	9.42396e-16
CAGL0F01463g|3812	58728.8	2.38392	0.332642	7.16662	7.68699e-13	1.19381e-11
CAGL0F01485g|1453	602.153	6.50759	0.582923	11.1637	6.13631e-29	3.90269e-27
MSTRG.1774.1|1094|x|CAGL0F01485g-T|ChrF_C_glabrata_CBS138|cglab	47.7559	0.296051	0.47876	0.61837	0.536331	0.673117
MSTRG.1775.1|222|u|NA|ChrF_C_glabrata_CBS138|cglab	0.218158	0	5.10037	0	1	#N/A
CAGL0F01507g|2024	3274.62	0.493869	0.205817	2.39956	0.016415	0.0409846
MSTRG.1777.1|536|x|CAGL0F01529g-T|ChrF_C_glabrata_CBS138|cglab	13.2924	-0.0422768	0.621802	-0.0679909	0.945793	0.96901
CAGL0F01529g|2564	2620.54	0.255415	0.162743	1.56944	0.116546	0.209953
CAGL0F01551g|974	780.438	-1.08738	0.206442	-5.26727	1.3847e-07	1.06902e-06
CAGL0F01573g|3972	752.351	0.488516	0.254661	1.9183	0.0550733	0.113793
CAGL0F01595g|1522	2223.36	0.236782	0.202632	1.16853	0.242592	0.3744
CAGL0F01617g|2225	1214.35	0.265413	0.304562	0.871457	0.383504	0.529449
CAGL0F01639g|1518	1077.56	0.624789	0.197916	3.15683	0.00159493	0.00543417
CAGL0F01661g|1132	845.851	-0.0278343	0.202822	-0.137235	0.890845	0.93986
CAGL0F01683g|1063	17355	-0.30009	0.378391	-0.793069	0.427738	0.571515
MSTRG.1786.1|1026|x|CAGL0F01683g-T|ChrF_C_glabrata_CBS138|cglab	25.4474	0.719701	0.686773	1.04795	0.294663	0.434184
CAGL0F01705g|2212	8123.74	-0.231925	0.17222	-1.34668	0.178085	0.295026
CAGL0F01727g|1542	1446.97	0.854234	0.120839	7.06919	1.55839e-12	2.29734e-11
CAGL0F01749g|1723	24023.8	-0.997286	0.204713	-4.87164	1.10674e-06	7.19652e-06
CAGL0F01771g|2700	876.862	-0.00909289	0.18566	-0.0489759	0.960939	0.977969
CAGL0F01793g|1562	23588	1.21449	0.230583	5.26702	1.38656e-07	1.06922e-06
CAGL0F01815g|1596	2095.53	-2.39803	0.464799	-5.15929	2.47893e-07	1.82517e-06
MSTRG.1793.1|284|x|CAGL0F01815g-T|ChrF_C_glabrata_CBS138|cglab	1.91707	0	2.18531	0	1	1
CAGL0F01837g|2073	1228.82	0.0897308	0.258907	0.346575	0.728911	0.830376
CAGL0F01859g|2667	129.16	0.336944	0.209615	1.60744	0.107957	0.197193
CAGL0F01881g|1061	439.633	0.877457	0.263461	3.33049	0.00086692	0.00313953
CAGL0F01903g|1643	743.411	0.605904	0.107086	5.6581	1.53062e-08	1.35204e-07
CAGL0F01925g|2462	1654.77	-1.30529	0.192024	-6.79752	1.06432e-11	1.41584e-10
CAGL0F01947g|1823	11628.6	0.338946	0.21559	1.57218	0.11591	0.209088
CAGL0F01969g|1689	922.217	0.394567	0.410737	0.96063	0.336738	0.47968
CAGL0F01991g|1040	486.32	0.737458	0.358325	2.05807	0.0395836	0.0861039
CAGL0F02013g|2181	837.888	0.603163	0.129353	4.66292	3.11756e-06	1.87897e-05
CAGL0F02035g|1365	218.218	0.820455	0.291727	2.81241	0.00491719	0.0144402
MSTRG.1804.1|528|x|CAGL0F02057g-T|ChrF_C_glabrata_CBS138|cglab	0.181075	1.70508	5.10037	0.334306	0.738149	#N/A
CAGL0F02057g|2632	2.5502	-1.39068	1.17983	-1.17871	0.238512	0.370098
CAGL0F02079g|5048	1041.11	0.633424	0.437729	1.44707	0.147878	0.253407
CAGL0F02101g|6662	1864.52	1.80299	0.173577	10.3873	2.83398e-25	1.3714e-23
CAGL0F02123g|1500	4446.79	0.395353	0.227365	1.73885	0.0820616	0.158715
CAGL0F02145g|2730	3879.77	0.623956	0.150806	4.13748	3.5114e-05	0.000171789
CAGL0F02167g|2740	74.1532	-2.40322	0.317396	-7.57166	3.68472e-14	6.5793e-13
CAGL0F02189r|98	1.17474	-2.70363	2.40151	-1.1258	0.260248	0.395436
CAGL0F02233g|2478	1600.45	0.470258	0.133346	3.5266	0.000420928	0.00164479
CAGL0F02255g|1671	936.697	0.736861	0.391538	1.88197	0.0598405	0.121945
CAGL0F02277g|3048	1847.46	0.0172363	0.183251	0.0940588	0.925062	0.957465
CAGL0F02299g|940	1576.74	-1.02051	0.18286	-5.5808	2.3942e-08	2.06037e-07
CAGL0F02343g|1498	1159.92	0.290068	0.180269	1.60908	0.107598	0.196802
CAGL0F02365g|2447	496.665	1.00877	0.268216	3.76102	0.00016922	0.000718861
CAGL0F02387g|3606	5934.23	-0.269966	0.155727	-1.73358	0.0829928	0.160042
CAGL0F02409r|73	0	#N/A	#N/A	#N/A	#N/A	#N/A
CAGL0F02431g|3375	1633.46	-0.905696	0.201615	-4.4922	7.04906e-06	3.98591e-05
CAGL0F02453g|2133	1282.18	0.483444	0.18189	2.6579	0.00786303	0.0218789
CAGL0F02475g|1665	429.676	0.278448	0.214124	1.3004	0.193462	0.315492
CAGL0F02497g|2637	978.664	0.640231	0.189745	3.37417	0.0007404	0.00271372
CAGL0F02513g|220	267.205	0.000590872	0.502678	0.00117545	0.999062	1
MSTRG.1823.1|1206|x|CAGL0F02513g-T|ChrF_C_glabrata_CBS138|cglab	20.5098	-0.49935	0.695614	-0.717854	0.472847	0.614739
CAGL0F02519g|2875	1243.7	0.412677	0.137998	2.99045	0.00278566	0.00887107
CAGL0F02541g|2555	3582.7	-0.702385	0.2242	-3.13285	0.00173119	0.00583
CAGL0F02563g|956	7558.55	-0.773385	0.216571	-3.57105	0.000355557	0.00140831
CAGL0F02585g|1263	368.258	0.275773	0.165219	1.66913	0.0950907	0.177925
CAGL0F02607g|2330	113.162	-2.87053	0.673877	-4.25972	2.04682e-05	0.000104341
CAGL0F02651g|2312	5.66982	-2.2737	1.13438	-2.00435	0.0450331	0.0958353
CAGL0F02673g|3376	1583.23	0.200045	0.220112	0.908831	0.363439	0.509868
CAGL0F02695g|909	1978.65	0.305877	0.129033	2.37054	0.0177622	0.0438416
CAGL0F02717g|4808	6773.01	0.768728	0.225293	3.41213	0.000644585	0.00240209
CAGL0F02739g|4000	1113.52	0.681559	0.134623	5.06271	4.13339e-07	2.91784e-06
CAGL0F02761g|866	2271.4	-0.581554	0.147551	-3.94138	8.10149e-05	0.00036704
CAGL0F02783g|3874	718.369	0.454504	0.150856	3.01282	0.0025883	0.00832595
CAGL0F02805g|859	611.248	0.165979	0.234848	0.706749	0.479723	0.62138
CAGL0F02827g|1202	1673.83	0.654296	0.135806	4.81786	1.45104e-06	9.28162e-06
CAGL0F02849g|1967	2234.26	-1.2075	0.17793	-6.78637	1.14991e-11	1.52364e-10
CAGL0F02871g|1201	768.02	0.530524	0.203646	2.60513	0.00918389	0.0249817
CAGL0F02893g|1392	1305.74	0.147128	0.135541	1.08549	0.277704	0.414693
CAGL0F02915g|3032	1367.47	-0.234605	0.194056	-1.20895	0.22668	0.356265
CAGL0F02937g|1434	41998.8	-0.563662	0.252886	-2.22892	0.0258191	0.0601186
CAGL0F02948r|189	0	#N/A	#N/A	#N/A	#N/A	#N/A
CAGL0F02959g|2197	1654.71	-0.0477711	0.158733	-0.300954	0.76345	0.856572
CAGL0F02981r|82	0.129461	0.265745	5.09985	0.0521085	0.958442	#N/A
CAGL0F03003g|3685	3665.02	-0.438729	0.116284	-3.77292	0.000161346	0.000688479
MSTRG.1848.1|1886|x|CAGL0F03003g-T|ChrF_C_glabrata_CBS138|cglab	176.116	-1.26155	0.394535	-3.19755	0.00138599	0.0047734
CAGL0F03025g|3151	1725.82	-1.63422	0.119833	-13.6375	2.39604e-42	2.9631e-40
CAGL0F03047g|2702	1184.65	-0.531831	0.147875	-3.59648	0.000322548	0.00128981
CAGL0F03069g|1604	1750.23	-0.152023	0.607242	-0.25035	0.802316	0.882244
CAGL0F03091g|620	602.053	1.02775	0.173921	5.90928	3.4361e-09	3.31594e-08
CAGL0F03113g|2056	1452.35	0.825061	0.257962	3.19838	0.00138201	0.00476216
CAGL0F03135g|1376	2693.85	-0.217549	0.123484	-1.76175	0.0781116	0.152123
CAGL0F03157g|3152	1716.21	-0.0695096	0.220903	-0.314662	0.753018	0.848003
CAGL0F03179g|2228	2878.35	0.368373	0.138309	2.66341	0.00773525	0.0215773
CAGL0F03201g|1980	731.47	-0.0902393	0.237933	-0.379263	0.704492	0.812173
CAGL0F03223g|2807	2387.41	0.194835	0.203852	0.95577	0.339189	0.482655
CAGL0F03245g|3921	1126.48	0.140374	0.171284	0.81954	0.412478	0.556921
CAGL0F03261g|414	0.75057	0	4.71788	0	1	1
MSTRG.1862.1|321|x|CAGL0F03261g-T|ChrF_C_glabrata_CBS138|cglab	0.645103	1.0354	3.21073	0.322482	0.747088	0.843885
CAGL0F03267g|4178	3250.23	-0.655255	0.102776	-6.37558	1.82276e-10	2.13177e-09
CAGL0F03289g|1933	1367.51	-0.964408	0.2039	-4.72982	2.2472e-06	1.39209e-05
CAGL0F03311g|3409	1036.28	0.0630688	0.128945	0.489114	0.624761	0.746382
MSTRG.1868.1|223|x|CAGL0F03333g-T|ChrF_C_glabrata_CBS138|cglab	1.08979	3.07222	2.36324	1.3	0.1936	0.315563
CAGL0F03333g|1500	639.869	-0.6315	0.201812	-3.12915	0.00175311	0.00589787
CAGL0F03355r|72	0	#N/A	#N/A	#N/A	#N/A	#N/A
CAGL0F03399g|1537	10646.9	-0.232178	0.161476	-1.43785	0.150477	0.256807
MSTRG.1872.1|695|x|CAGL0F03421g-T|ChrF_C_glabrata_CBS138|cglab	7.61753	0.336058	1.05913	0.317296	0.751019	0.846465
CAGL0F03421g|2991	645.332	0.65911	0.263141	2.50477	0.0122529	0.0318882
MSTRG.1874.1|255|x|CAGL0F03421g-T|ChrF_C_glabrata_CBS138|cglab	0.736756	0.61774	2.34997	0.262872	0.792649	0.876466
CAGL0F03443g|1174	541.317	1.35008	0.260925	5.17422	2.28862e-07	1.69439e-06
CAGL0F03465g|2799	1723.45	0.339981	0.0754953	4.50334	6.68941e-06	3.79461e-05
CAGL0F03487g|1058	1109.02	-0.120491	0.257566	-0.467806	0.639923	0.759182
CAGL0F03531g|2921	3098.84	-0.0541064	0.0816136	-0.662958	0.507357	0.646124
CAGL0F03553g|459	2185.15	0.226499	0.319714	0.708442	0.478671	0.620571
MSTRG.1880.1|242|x|CAGL0F03575g-T|ChrF_C_glabrata_CBS138|cglab	3.11524	-1.08935	1.27175	-0.856572	0.391681	0.536655
CAGL0F03575g|2268	1042.48	0.241918	0.273662	0.884001	0.376696	0.523738
CAGL0F03597g|1693	345.012	0.0288232	0.164934	0.174756	0.861272	0.920104
CAGL0F03619g|2157	694.612	0.413996	0.114655	3.61081	0.000305243	0.00122648
MSTRG.1884.1|362|x|CAGL0F03619g-T|ChrF_C_glabrata_CBS138|cglab	22.4249	0.516616	0.563154	0.917362	0.358953	0.505182
CAGL0F03641g|1269	176.696	-2.23918	0.248886	-8.9968	2.32394e-19	6.83667e-18
CAGL0F03663g|1419	2017.82	-0.00335897	0.431188	-0.00779005	0.993785	1
CAGL0F03685g|1530	1890.1	0.299265	0.142316	2.10283	0.0354808	0.0786916
MSTRG.1888.1|319|x|CAGL0F03707g-T|ChrF_C_glabrata_CBS138|cglab	3.04199	-1.10219	1.13229	-0.973416	0.330347	0.473301
CAGL0F03707g|2516	3567.42	-0.416018	0.109083	-3.81376	0.000136867	0.000592735
MSTRG.1890.1|1025|x|CAGL0F03707g-T|ChrF_C_glabrata_CBS138|cglab	23.57	-1.20699	0.521213	-2.31574	0.0205727	0.0497049
CAGL0F03729g|1192	1403.45	-0.390926	0.158009	-2.47407	0.0133582	0.0343761
CAGL0F03751g|1870	1273.99	0.211992	0.200111	1.05937	0.28943	0.428088
CAGL0F03773g|2654	1324.71	0.921366	0.191743	4.80521	1.54587e-06	9.82239e-06
CAGL0F03795g|1624	715.835	0.0725789	0.161572	0.449204	0.653284	0.770375
CAGL0F03817g|1390	993.483	0.274081	0.12616	2.17249	0.0298188	0.0680089
CAGL0F03839g|1850	2395.67	1.58916	0.164198	9.67833	3.72738e-22	1.41428e-20
CAGL0F03861g|2658	1859.8	-0.477281	0.154107	-3.09707	0.00195444	0.00649987
CAGL0F03883g|3073	5892.64	0.821589	0.20633	3.98191	6.83633e-05	0.000315938
CAGL0F03905g|2495	1530.35	-0.137445	0.135946	-1.01103	0.312004	0.45354
CAGL0F03927g|2285	18973.2	-1.28388	0.270389	-4.74828	2.0515e-06	1.27917e-05
CAGL0F03949g|4303	926.64	0.267251	0.192107	1.39116	0.164177	0.276513
CAGL0F03971g|4652	2214.9	0.135859	0.163866	0.829089	0.407054	0.55194
CAGL0F03993g|1747	1159.96	-0.00314857	0.137168	-0.0229542	0.981687	0.99347
CAGL0F04015g|15662	2521.26	0.488589	0.145187	3.36523	0.000764794	0.00279698
CAGL0F04081g|2088	344.689	0.324853	0.161388	2.01287	0.0441288	0.094211
MSTRG.1908.1|775|x|CAGL0F04092g-T|ChrF_C_glabrata_CBS138|cglab	20.0122	0.433826	0.810254	0.53542	0.59236	0.721059
CAGL0F04092g|490	397.699	0.0914093	0.189505	0.48236	0.62955	0.750069
CAGL0F04103g|829	3801.63	-1.05136	0.25467	-4.12833	3.65408e-05	0.000177986
CAGL0F04125g|3255	3187.08	-0.00103028	0.192031	-0.00536516	0.995719	1
MSTRG.1912.1|3870|x|CAGL0F04191g-T|ChrF_C_glabrata_CBS138|cglab	38.2227	-0.314843	0.542171	-0.580707	0.561438	0.695212
MSTRG.1913.1|3217|u|NA|ChrF_C_glabrata_CBS138|cglab	49.6623	-0.6957	0.341023	-2.04004	0.0413465	0.0891546
MSTRG.1914.1|201|u|NA|ChrF_C_glabrata_CBS138|cglab	14.9544	-2.54427	1.40068	-1.81646	0.0693004	0.137367
CAGL0F04191g|559	1539.34	0.229389	0.402686	0.569647	0.568917	0.702492
MSTRG.1916.1|936|x|CAGL0F04191g-T|ChrF_C_glabrata_CBS138|cglab	17.9471	-0.315863	0.440002	-0.717868	0.472839	0.614739
CAGL0F04213g|1723	36406.5	0.230071	0.138951	1.65577	0.0977688	0.182272
CAGL0F04235g|954	368.232	-0.0502804	0.11237	-0.447453	0.654548	0.771456
MSTRG.1921.1|464|x|CAGL0F04257g-T|ChrF_C_glabrata_CBS138|cglab	11.1146	-0.866581	0.757789	-1.14356	0.252804	0.386592
CAGL0F04257g|1291	5956.95	-0.145893	0.128054	-1.1393	0.254577	0.388764
CAGL0F04279g|1108	1625.34	-0.196361	0.203105	-0.966796	0.333646	0.476548
CAGL0F04301g|4721	635.614	0.646097	0.132073	4.89195	9.98399e-07	6.54299e-06
CAGL0F04323g|2102	990.318	1.0934	0.32822	3.33131	0.000864369	0.00313199
CAGL0F04345g|3577	4441.35	1.40765	0.123117	11.4335	2.84471e-30	1.97885e-28
CAGL0F04367g|1407	2005.46	-0.021334	0.169289	-0.126021	0.899715	0.944552
CAGL0F04389g|3864	914.777	1.16367	0.132143	8.80618	1.29488e-18	3.5009e-17
CAGL0F04411g|846	2060.01	-0.0370185	0.165848	-0.223207	0.823374	0.896689
CAGL0F04433g|2138	9157.76	-0.994831	0.216584	-4.59328	4.36342e-06	2.56957e-05
MSTRG.1931.1|928|x|CAGL0F04433g-T|ChrF_C_glabrata_CBS138|cglab	1333.17	0.939155	0.530294	1.77101	0.0765592	0.14993
CAGL0F04455g|963	1601.93	0.766613	0.228341	3.35731	0.000787038	0.00286891
CAGL0F04477g|2584	3075.04	0.0291229	0.21046	0.138378	0.889942	0.939461
CAGL0F04499g|3761	1023.04	-0.945562	0.296674	-3.18721	0.00143655	0.00493988
CAGL0F04521g|1788	1243.43	-3.24786	0.355124	-9.14571	5.92408e-20	1.83153e-18
MSTRG.1937.1|680|u|NA|ChrF_C_glabrata_CBS138|cglab	7.66945	-1.58079	0.73073	-2.1633	0.030518	0.0692487
MSTRG.1938.1|359|x|CAGL0F04543g-T|ChrF_C_glabrata_CBS138|cglab	0.639439	-2.69488	2.43352	-1.1074	0.26812	0.403904
CAGL0F04543g|276	1.51712	0.0825733	1.55053	0.0532549	0.957529	0.975898
MSTRG.1940.1|841|x|CAGL0F04565g-T|ChrF_C_glabrata_CBS138|cglab	5.90443	-1.51895	0.860426	-1.76535	0.0775054	0.151295
CAGL0F04565g|3624	7440.84	-0.479978	0.174675	-2.74783	0.00599903	0.0172072
CAGL0F04587g|4015	608.217	-0.162444	0.155105	-1.04732	0.294953	0.434427
CAGL0F04609g|4863	5735.17	1.426	0.137039	10.4058	2.33363e-25	1.14091e-23
CAGL0F04631g|1130	4252.24	-1.57425	0.430751	-3.65466	0.00025752	0.0010531
MSTRG.1946.1|1508|x|CAGL0F04631g-T|ChrF_C_glabrata_CBS138|cglab	174.418	-0.882705	0.42452	-2.0793	0.0375895	0.082519
CAGL0F04653g|1071	2613.19	-0.153416	0.119099	-1.28814	0.197699	0.3206
CAGL0F04675r|73	0.421818	0	3.35343	0	1	1
MSTRG.1950.1|522|u|NA|ChrF_C_glabrata_CBS138|cglab	9.09369	-0.279303	0.759019	-0.367979	0.712889	0.81897
MSTRG.1951.1|381|u|NA|ChrF_C_glabrata_CBS138|cglab	11.9283	-1.33101	0.613291	-2.17027	0.0299864	0.0682512
CAGL0F04697g|1356	2152.04	-1.69918	0.141057	-12.046	2.03608e-33	1.67863e-31
MSTRG.1953.1|1114|u|NA|ChrF_C_glabrata_CBS138|cglab	22.0524	3.84466	0.532941	7.21404	5.43175e-13	8.6778e-12
CAGL0F04719g|2421	2429.72	3.48359	0.17208	20.244	4.00985e-91	5.35556e-88
MSTRG.1955.1|672|x|CAGL0F04719g-T|ChrF_C_glabrata_CBS138|cglab	24.8331	-1.51743	0.535701	-2.8326	0.00461715	0.0137161
CAGL0F04741g|1553	2810.01	0.441337	0.179818	2.45435	0.014114	0.0360157
CAGL0F04763g|2313	646.211	1.13267	0.400902	2.82531	0.00472351	0.0139512
CAGL0F04785g|2851	4951.82	-0.0350408	0.14575	-0.240418	0.810007	0.887922
CAGL0F04807g|2615	10241	2.31783	0.232182	9.98282	1.81249e-23	7.51791e-22
CAGL0F04829g|1598	4312.47	0.69802	0.259101	2.69401	0.00705973	0.0198588
CAGL0F04851g|2425	2415.04	0.92728	0.199208	4.65483	3.24253e-06	1.94902e-05
CAGL0F04873g|2463	6671.67	0.118726	0.138673	0.856153	0.391913	0.536751
MSTRG.1963.1|1445|x|CAGL0F04873g-T|ChrF_C_glabrata_CBS138|cglab	94.7958	-0.436108	0.255714	-1.70545	0.0881102	0.167827
CAGL0F04895g|3181	13995.7	2.78962	0.165195	16.8868	5.62465e-64	2.2095e-61
MSTRG.1967.1|307|x|CAGL0F04895g-T|ChrF_C_glabrata_CBS138|cglab	0.497205	2.6863	3.30026	0.813967	0.415664	0.559751
MSTRG.1968.1|417|x|CAGL0F04917g-T|ChrF_C_glabrata_CBS138|cglab	1.38894	1.62096	1.76791	0.916877	0.359207	0.505433
CAGL0F04917g|4474	1310.69	0.658853	0.21889	3.00998	0.00261267	0.00838818
CAGL0F04939g|5097	1370.52	0.536252	0.258699	2.07288	0.0381831	0.0836297
CAGL0F04961g|786	678.54	-0.104719	0.382908	-0.273483	0.784482	0.871624
CAGL0F04983g|1950	2649.23	-0.536415	0.286924	-1.86954	0.0615476	0.124663
CAGL0F05005g|2580	1031.54	-0.0119011	0.148147	-0.080333	0.935972	0.963045
CAGL0F05027g|772	402.953	0.543069	0.292656	1.85566	0.0635022	0.127309
CAGL0F05049g|1532	672.113	0.624934	0.245666	2.54383	0.0109644	0.0290441
CAGL0F05071g|1650	1556.16	1.29585	0.197468	6.5623	5.29829e-11	6.61345e-10
MSTRG.1977.1|602|x|CAGL0F05093g-T|ChrF_C_glabrata_CBS138|cglab	0.181269	-1.69921	4.99735	-0.340021	0.73384	#N/A
CAGL0F05093g|2877	326.911	0.709312	0.188104	3.77085	0.000162693	0.000693783
MSTRG.1979.1|240|x|CAGL0F05093g-T|ChrF_C_glabrata_CBS138|cglab	1.3333	-1.84026	1.78617	-1.03028	0.302877	0.443458
CAGL0F05115g|2655	5351.91	-0.617898	0.219396	-2.81636	0.00485716	0.0142764
MSTRG.1981.1|938|x|CAGL0F05115g-T|ChrF_C_glabrata_CBS138|cglab	5.92147	-0.73747	1.69214	-0.435822	0.662966	0.77715
MSTRG.1983.1|437|x|CAGL0F05137g-T|ChrF_C_glabrata_CBS138|cglab	1.49277	-1.72814	1.32621	-1.30306	0.192553	0.314584
CAGL0F05137g|792	125.014	-3.09625	0.400757	-7.72601	1.10974e-14	2.05856e-13
MSTRG.1985.1|390|x|CAGL0F05137g-T|ChrF_C_glabrata_CBS138|cglab	8.93105	-0.543103	0.510948	-1.06293	0.287812	0.426072
CAGL0F05159g|2581	1464.08	-0.254149	0.190467	-1.33435	0.182089	0.300765
CAGL0F05181g|2147	1233.86	1.11507	0.178103	6.2608	3.83e-10	4.22058e-09
CAGL0F05203g|860	227.807	-0.0833869	0.184815	-0.45119	0.651852	0.76923
CAGL0F05225g|682	262.798	-0.183924	0.435069	-0.422747	0.67248	0.784915
CAGL0F05247g|1196	1056.52	0.398603	0.235425	1.69312	0.0904333	0.171137
CAGL0F05269g|2780	4719.38	0.637803	0.16566	3.85007	0.000118082	0.000518443
CAGL0F05291r|144	0	#N/A	#N/A	#N/A	#N/A	#N/A
CAGL0F05329g|1647	6777.41	-0.245866	0.487304	-0.504543	0.61388	0.73749
CAGL0F05335g|3320	2058.6	-0.174716	0.122335	-1.42818	0.153241	0.260725
CAGL0F05357g|2937	2959.97	0.0902373	0.19691	0.458266	0.646761	0.765525
CAGL0F05379g|3072	1797.12	0.359765	0.142599	2.52292	0.0116384	0.0305749
CAGL0F05401g|2556	1831.84	1.27036	0.14542	8.7358	2.41945e-18	6.41155e-17
CAGL0F05423g|1228	1543.07	0.663112	0.113779	5.82808	5.60671e-09	5.25127e-08
CAGL0F05445g|2041	1081.26	0.277079	0.209071	1.32529	0.185075	0.304566
CAGL0F05467g|1380	771.36	0.410109	0.23632	1.7354	0.0826704	0.159632
CAGL0F05489g|1743	496.56	0.549467	0.141837	3.87394	0.000107088	0.000474228
CAGL0F05511g|1501	1275.94	-0.0244757	0.127034	-0.19267	0.847217	0.912829
CAGL0F05533g|1692	586.902	-0.026455	0.161928	-0.163375	0.870223	0.926111
CAGL0F05555g|1011	669.747	-0.0767458	0.263806	-0.290917	0.771115	0.861121
CAGL0F05577g|2224	1719.74	-0.802821	0.278624	-2.88137	0.00395945	0.0120516
CAGL0F05599g|2297	951.939	0.0515565	0.134423	0.383539	0.70132	0.80944
CAGL0F05621g|1452	569.206	-0.444434	0.181259	-2.45192	0.0142095	0.036218
CAGL0F05643g|1975	3524.09	-0.291381	0.141139	-2.0645	0.0389707	0.0851591
CAGL0F05665g|2264	3907.32	0.580353	0.143565	4.04245	5.28965e-05	0.000249818
MSTRG.2010.1|339|u|NA|ChrF_C_glabrata_CBS138|cglab	4.96025	-0.0490969	1.10318	-0.044505	0.964502	0.980831
CAGL0F05687g|2553	5566.04	-0.192785	0.22485	-0.857391	0.391229	0.536474
CAGL0F05709g|1172	658.434	-1.23598	0.223488	-5.53039	3.19513e-08	2.70775e-07
CAGL0F05731g|793	267.308	0.613962	0.335208	1.83159	0.0670132	0.133507
CAGL0F05753g|1740	1676.71	-0.0216449	0.147999	-0.14625	0.883724	0.934966
MSTRG.2015.1|636|x|CAGL0F05753g-T|ChrF_C_glabrata_CBS138|cglab	22.7691	-1.28092	0.851721	-1.50392	0.132602	0.232296
CAGL0F05775g|2366	1650.96	0.0113692	0.138654	0.0819969	0.934649	0.963045
CAGL0F05797g|4718	590.791	0.546904	0.173692	3.1487	0.00164001	0.0055622
CAGL0F05819g|1608	636.646	0.375382	0.211723	1.77299	0.0762304	0.149374
CAGL0F05841g|1991	619.295	0.0911278	0.318691	0.285944	0.774921	0.863783
CAGL0F05863g|1910	8816.08	-0.98269	0.298412	-3.29306	0.00099103	0.00352214
CAGL0F05885g|2233	1492.31	0.539836	0.244631	2.20673	0.0273328	0.0631151
CAGL0F05907g|1594	1627.45	0.612006	0.112709	5.42995	5.63709e-08	4.62463e-07
CAGL0F05929g|1736	627.839	0.506181	0.214086	2.36438	0.0180601	0.0444218
CAGL0F05951g|749	285.247	0.546956	0.253674	2.15614	0.031073	0.0704125
CAGL0F05973g|1920	320.761	1.32151	0.237545	5.56318	2.64903e-08	2.26586e-07
CAGL0F05995g|2478	1886.42	0.475434	0.160185	2.96804	0.00299704	0.00942733
CAGL0F06017g|905	1903.99	0.803856	0.216305	3.71631	0.000202157	0.00084428
MSTRG.2029.1|265|x|CAGL0F06039g-T|ChrF_C_glabrata_CBS138|cglab	3.01252	-1.87856	1.54015	-1.21973	0.222568	0.351291
CAGL0F06039g|1240	2651.96	-0.226487	0.127468	-1.77682	0.0755975	0.148395
CAGL0F06061g|1309	2272.47	1.12664	0.234871	4.79683	1.61195e-06	1.02131e-05
MSTRG.2032.1|1531|u|NA|ChrF_C_glabrata_CBS138|cglab	2726.68	-2.21255	0.289854	-7.63334	2.28744e-14	4.13971e-13
MSTRG.2033.1|1668|u|NA|ChrF_C_glabrata_CBS138|cglab	22.376	-0.785004	0.662853	-1.18428	0.236302	0.36799
MSTRG.2034.1|1321|u|NA|ChrF_C_glabrata_CBS138|cglab	15.7422	-0.795575	0.721485	-1.10269	0.270161	0.406014
CAGL0F06083r|108	1.41415	-1.32411	1.76299	-0.751062	0.452615	0.595345
CAGL0F06127g|782	1304.79	0.203634	0.33217	0.613042	0.539849	0.675874
CAGL0F06149g|1836	486.66	0.15768	0.246995	0.638392	0.523219	0.661127
CAGL0F06171g|4402	3056.1	0.359811	0.127383	2.82463	0.00473345	0.0139682
CAGL0F06193r|72	6.40174	-1.82618	0.702179	-2.60073	0.0093025	0.0252466
CAGL0F06215g|1856	1085.71	0.151506	0.133413	1.13562	0.256116	0.390698
CAGL0F06237g|1367	2295.4	-0.606433	0.114666	-5.28867	1.23206e-07	9.6118e-07
CAGL0F06259g|986	452.78	-0.258639	0.251143	-1.02985	0.303081	0.443458
CAGL0F06281r|98	0.0377703	0	5.10037	0	1	#N/A
CAGL0F06325g|2860	2326.36	-0.096455	0.29991	-0.321613	0.747746	0.844343
MSTRG.2045.1|205|u|NA|ChrF_C_glabrata_CBS138|cglab	0.0529904	-0.707391	5.09905	-0.13873	0.889664	#N/A
CAGL0F06347g|3302	2987.91	0.0102566	0.102195	0.100363	0.920056	0.955287
CAGL0F06369g|2800	2724.04	-0.0929634	0.183946	-0.505384	0.613289	0.737061
CAGL0F06391g|1160	1892.69	0.970194	0.282502	3.43429	0.000594099	0.00223767
MSTRG.2050.1|1477|u|NA|ChrF_C_glabrata_CBS138|cglab	239.682	-0.225027	0.362521	-0.620727	0.534779	0.672047
MSTRG.2051.1|1229|u|NA|ChrF_C_glabrata_CBS138|cglab	188.032	-0.330273	0.252267	-1.30922	0.19046	0.311662
CAGL0F06413g|2524	73665.5	0.80743	0.159101	5.07496	3.87577e-07	2.75638e-06
CAGL0F06435g|587	490.929	-0.932931	0.322533	-2.89251	0.00382178	0.0116698
CAGL0F06457g|1480	1156.69	0.0604648	0.172205	0.351121	0.725498	0.828183
CAGL0F06479g|2266	1237.19	0.330734	0.165466	1.9988	0.0456302	0.0969433
CAGL0F06501g|1619	1156.56	-0.299378	0.123495	-2.42421	0.0153418	0.0387155
CAGL0F06523g|3010	1428.6	-0.861193	0.21053	-4.0906	4.30256e-05	0.000206028
CAGL0F06545g|951	787.017	0.565933	0.110108	5.1398	2.75037e-07	2.00294e-06
MSTRG.2059.1|334|u|NA|ChrF_C_glabrata_CBS138|cglab	0.313216	2.46329	5.07493	0.485384	0.627404	#N/A
CAGL0F06567g|1518	2120.74	0.309932	0.177652	1.74461	0.0810534	0.15721
MSTRG.2061.1|262|x|CAGL0F06589g-T|ChrF_C_glabrata_CBS138|cglab	45.8419	-0.935964	0.455466	-2.05496	0.0398829	0.0865858
CAGL0F06589g|1410	52.411	-0.225879	0.515325	-0.438323	0.661153	0.775817
CAGL0F06600r|109	16.1608	-2.76378	0.592209	-4.6669	3.05775e-06	1.84961e-05
CAGL0F06611g|3262	1762.26	0.282084	0.200324	1.40814	0.15909	0.269098
[truncated: 5,036 more rows]

## Sheet: res_cglab_0_12
genes	baseMean	log2FoldChange	lfcSE	stat	pvalue	padj
MSTRG.2.1|1002|u|NA|ChrA_C_glabrata_CBS138|cglab	0.147677	-0.835725	5.09985	-0.163873	0.869831	#N/A
CAGL0A00105g|1029	2.21978	0.435394	1.15928	0.375573	0.707235	0.7756
CAGL0A00116g|2139	0.58288	-2.68025	2.80173	-0.956641	0.338748	#N/A
MSTRG.4.1|899|u|NA|ChrA_C_glabrata_CBS138|cglab	12.8283	0.168328	0.558347	0.301476	0.763052	0.818244
MSTRG.5.1|351|u|NA|ChrA_C_glabrata_CBS138|cglab	0.75559	4.29281	4.61299	0.930592	0.352065	#N/A
MSTRG.6.1|1246|u|NA|ChrA_C_glabrata_CBS138|cglab	3.94876	-1.45406	1.17106	-1.24166	0.214362	0.298175
MSTRG.7.1|1767|u|NA|ChrA_C_glabrata_CBS138|cglab	13.4803	0.964594	0.815112	1.18339	0.236655	0.322671
MSTRG.8.1|2484|u|NA|ChrA_C_glabrata_CBS138|cglab	93.8651	1.44965	0.409047	3.54397	0.000394148	0.00106792
CAGL0A00132g|1346	118.654	1.48219	0.403966	3.6691	0.00024341	0.000683845
MSTRG.10.1|2057|x|CAGL0A00132g-T|ChrA_C_glabrata_CBS138|cglab	1874.98	2.15488	0.31939	6.74686	1.51076e-11	1.01223e-10
CAGL0A00154g|910	479.811	2.53633	0.332775	7.62174	2.50271e-14	2.07903e-13
MSTRG.13.1|1667|x|CAGL0A00154g-T|ChrA_C_glabrata_CBS138|cglab	169.546	1.60513	0.443817	3.61665	0.000298444	0.000827101
MSTRG.14.1|1622|x|CAGL0A00165g-T|ChrA_C_glabrata_CBS138|cglab	207.892	3.00179	0.386001	7.77664	7.44754e-15	6.45716e-14
CAGL0A00165g|1105	1262.31	0.35507	0.229254	1.54881	0.121428	0.184467
CAGL0A00187g|2738	2018.46	0.640688	0.114451	5.59791	2.16949e-08	1.0606e-07
CAGL0A00209g|2437	6546.26	-0.671646	0.0923563	-7.27234	3.53314e-13	2.6893e-12
MSTRG.18.1|577|x|CAGL0A00231g-T|ChrA_C_glabrata_CBS138|cglab	5.30001	-3.26982	1.09548	-2.98484	0.0028373	0.00650997
CAGL0A00231g|2693	1082.46	-1.22739	0.165448	-7.41861	1.18354e-13	9.34551e-13
CAGL0A00253g|1094	1734.52	-0.687809	0.281394	-2.44429	0.0145137	0.0288336
CAGL0A00275g|1858	2818.65	-0.289917	0.138473	-2.09367	0.0362894	0.0651894
CAGL0A00297g|1582	792.378	-0.528342	0.153335	-3.44568	0.000569628	0.0014975
CAGL0A00319g|1687	841.34	-0.172385	0.174867	-0.985811	0.324226	0.416399
MSTRG.24.1|290|x|CAGL0A00319g-T|ChrA_C_glabrata_CBS138|cglab	10.876	-1.29502	0.811635	-1.59557	0.110585	0.170286
CAGL0A00341g|1132	1145.4	3.72707	0.359161	10.3771	3.15078e-25	4.88744e-24
CAGL0A00363g|2450	5283.68	-0.544284	0.166171	-3.27546	0.00105492	0.00264173
CAGL0A00385g|3949	615.077	0.546314	0.239457	2.28147	0.0225209	0.0428926
CAGL0A00407g|1978	3176.71	-0.347938	0.236122	-1.47355	0.140602	0.209225
CAGL0A00429g|5495	4470.03	-1.17313	0.230233	-5.09541	3.47986e-07	1.47152e-06
CAGL0A00451g|6884	2498.36	-0.915824	0.175533	-5.21739	1.81459e-07	7.98812e-07
CAGL0A00473g|2603	2111.24	-0.0250263	0.128448	-0.194836	0.845521	0.88415
CAGL0A00495g|4070	32271.1	-2.55802	0.191114	-13.3848	7.41796e-41	1.96591e-39
CAGL0A00517g|3931	1877.07	0.123631	0.231803	0.533345	0.593795	0.676114
CAGL0A00539g|1120	1237.27	-0.145466	0.173263	-0.83957	0.401149	0.496272
CAGL0A00561g|1440	391.28	0.428046	0.197448	2.16789	0.030167	0.0555324
CAGL0A00583g|2352	622.268	0.413483	0.136392	3.03159	0.00243271	0.00566508
CAGL0A00605g|3249	959.236	-0.0895842	0.155791	-0.575029	0.565271	0.650882
CAGL0A00627g|986	965.127	-0.8411	0.232297	-3.6208	0.000293694	0.000816011
MSTRG.39.1|330|x|CAGL0A00627g-T|ChrA_C_glabrata_CBS138|cglab	0.628549	0.927441	2.60301	0.356295	0.721619	#N/A
CAGL0A00649g|384	4.71819	-0.631838	0.883201	-0.715395	0.474365	0.565905
CAGL0A00671r|109	0.147677	-0.835725	5.09985	-0.163873	0.869831	#N/A
MSTRG.42.1|1110|x|CAGL0A00715g-T|ChrA_C_glabrata_CBS138|cglab	80.0919	0.88111	0.235883	3.73537	0.00018744	0.000536268
CAGL0A00715g|291	0.817587	3.63406	3.06524	1.18557	0.235792	#N/A
MSTRG.44.1|1305|x|CAGL0A00737g-T|ChrA_C_glabrata_CBS138|cglab	181.737	0.704542	0.177317	3.97334	7.08709e-05	0.00021709
CAGL0A00737g|1824	9.55214	-0.640146	0.533826	-1.19917	0.230463	0.315902
MSTRG.46.1|639|x|CAGL0A00737g-T|ChrA_C_glabrata_CBS138|cglab	90.6042	1.49566	0.264176	5.66159	1.49973e-08	7.47125e-08
CAGL0A00781g|4004	1314.8	0.642001	0.171056	3.75316	0.000174621	0.000502228
CAGL0A00803g|4801	1222.39	-0.660125	0.11701	-5.6416	1.68472e-08	8.33575e-08
CAGL0A00825g|1731	634.898	-1.83811	0.233674	-7.86612	3.65818e-15	3.24038e-14
CAGL0A00847g|1505	433.277	-0.0453515	0.160291	-0.282932	0.777229	0.829433
CAGL0A00869g|2756	734.521	0.791041	0.15885	4.97979	6.36532e-07	2.60421e-06
CAGL0A00891g|2561	1074	-0.67174	0.311583	-2.15589	0.0310919	0.0569946
CAGL0A00913g|5178	887.582	-0.454429	0.206744	-2.19803	0.027947	0.0518478
CAGL0A00935g|1623	1035.46	0.23538	0.162292	1.45035	0.146961	0.216962
CAGL0A00957g|1811	758.38	0.76287	0.169935	4.48919	7.14929e-06	2.56434e-05
CAGL0A00979g|1723	19655.1	-1.38951	0.295418	-4.70355	2.5568e-06	9.73072e-06
MSTRG.56.1|407|u|NA|ChrA_C_glabrata_CBS138|cglab	10.1768	-2.32143	0.635486	-3.65299	0.0002592	0.000724784
CAGL0A01001g|1106	425.122	-1.06129	0.191783	-5.53382	3.13337e-08	1.50374e-07
CAGL0A01023g|1563	946.195	-0.824012	0.187662	-4.39095	1.12858e-05	3.9109e-05
CAGL0A01045g|2596	11026.5	2.1393	0.485208	4.40903	1.03834e-05	3.61927e-05
MSTRG.60.1|392|x|CAGL0A01045g-T|ChrA_C_glabrata_CBS138|cglab	23.6181	-0.180669	0.406817	-0.444103	0.656968	0.73209
CAGL0A01067g|2054	1752.33	-1.67473	0.350857	-4.77325	1.81275e-06	7.02146e-06
CAGL0A01089g|2243	701.144	-0.316157	0.258721	-1.222	0.221707	0.306181
CAGL0A01111g|986	6198.34	1.88177	0.492925	3.81755	0.000134782	0.000396175
CAGL0A01133g|2753	994.702	0.224	0.140825	1.59063	0.111692	0.171669
CAGL0A01155g|2167	381.502	-1.00595	0.203262	-4.94905	7.45766e-07	3.01717e-06
CAGL0A01177g|3153	442.688	0.209491	0.494816	0.423371	0.672025	0.745353
CAGL0A01193g|312	0	#N/A	#N/A	#N/A	#N/A	#N/A
MSTRG.67.1|1058|x|CAGL0A01177g-T|ChrA_C_glabrata_CBS138|cglab	123.659	3.10637	0.415702	7.4726	7.86285e-14	6.2999e-13
CAGL0A01199g|2464	9177.25	0.78833	0.152131	5.18191	2.19626e-07	9.54631e-07
MSTRG.69.1|1587|x|CAGL0A01221g-T|ChrA_C_glabrata_CBS138|cglab	34.6148	-0.884444	0.32202	-2.74655	0.00602263	0.0129557
CAGL0A01221g|4502	6726.6	-0.499348	0.198142	-2.52016	0.0117303	0.0238024
CAGL0A01243g|5146	3423.12	2.46182	0.178259	13.8104	2.20755e-43	6.28287e-42
CAGL0A01284g|4333	1200.31	4.68986	0.466012	10.0638	7.98337e-24	1.15108e-22
CAGL0A01325g|3523	621.641	-0.277084	0.218563	-1.26776	0.204885	0.286698
MSTRG.75.1|637|x|CAGL0A01325g-T|ChrA_C_glabrata_CBS138|cglab	0.389253	-1.88211	3.97147	-0.473908	0.635565	#N/A
CAGL0A01366g|4519	316.578	1.89296	0.438487	4.31702	1.58148e-05	5.34929e-05
CAGL0A01408g|1903	202.987	-0.344996	0.41715	-0.827031	0.408219	0.502956
CAGL0A01430g|2356	9982.59	-0.319442	0.322567	-0.990312	0.322022	0.413974
CAGL0A01452g|3261	1045.3	-0.717261	0.182819	-3.92334	8.73292e-05	0.000263315
CAGL0A01474g|1779	2418.86	-1.39553	0.375016	-3.72126	0.000198231	0.000565657
CAGL0A01496r|98	0.238907	1.56539	5.10037	0.306916	0.758907	#N/A
CAGL0A01540g|2282	23195.4	-0.59698	0.392246	-1.52195	0.128021	0.192693
MSTRG.84.1|250|x|CAGL0A01540g-T|ChrA_C_glabrata_CBS138|cglab	2.47356	0.236007	1.46177	0.161453	0.871737	0.903052
CAGL0A01562g|1830	31210.3	-1.32385	0.251327	-5.26746	1.38328e-07	6.18506e-07
CAGL0A01584g|258	24.5218	1.33601	0.55002	2.42902	0.0151397	0.0299318
CAGL0A01606g|840	72.8639	-2.72442	0.324314	-8.40056	4.44341e-17	4.53061e-16
MSTRG.87.1|632|u|NA|ChrA_C_glabrata_CBS138|cglab	3.09115	-1.36606	1.10645	-1.23463	0.216969	0.301161
MSTRG.89.1|391|x|CAGL0A01628g-T|ChrA_C_glabrata_CBS138|cglab	3.10139	-1.57558	1.38187	-1.14018	0.254212	0.342356
CAGL0A01628g|1569	1222.44	-1.2851	0.193313	-6.64776	2.97581e-11	1.94602e-10
MSTRG.91.1|825|x|CAGL0A01628g-T|ChrA_C_glabrata_CBS138|cglab	47.4146	3.3587	0.451941	7.43172	1.07193e-13	8.49501e-13
CAGL0A01650g|1329	3981.14	0.40234	0.272178	1.47822	0.139348	0.207689
CAGL0A01672g|2140	1776.37	-0.250733	0.350556	-0.715245	0.474457	0.565905
MSTRG.94.1|286|x|CAGL0A01694g-T|ChrA_C_glabrata_CBS138|cglab	0.315824	-1.83896	3.41414	-0.53863	0.590143	#N/A
CAGL0A01694g|2177	368.021	0.0914792	0.167238	0.546999	0.584379	0.667716
MSTRG.96.1|224|x|CAGL0A01716g-T|ChrA_C_glabrata_CBS138|cglab	17.9694	-1.64015	0.468121	-3.50369	0.000458856	0.00122799
CAGL0A01716g|913	2493.6	2.67036	0.214186	12.4675	1.12266e-35	2.606e-34
CAGL0A01738g|2519	1808.98	-1.52803	0.193532	-7.89549	2.89167e-15	2.58239e-14
CAGL0A01760g|1962	799.229	-0.322207	0.170531	-1.88943	0.0588337	0.0994664
CAGL0A01782g|2039	4251.49	-7.86921	0.194153	-40.5309	0	0
MSTRG.101.1|3500|x|CAGL0A01782g-T|ChrA_C_glabrata_CBS138|cglab	127.304	3.07971	0.240589	12.8007	1.62482e-37	3.96869e-36
MSTRG.102.1|617|u|NA|ChrA_C_glabrata_CBS138|cglab	1.48645	-1.33341	1.31407	-1.01472	0.310238	0.401983
CAGL0A01804g|1750	196.775	2.03776	0.267853	7.60776	2.78888e-14	2.30796e-13
MSTRG.106.1|2117|x|CAGL0A01826g-T|ChrA_C_glabrata_CBS138|cglab	49.6991	1.33853	0.388682	3.44377	0.000573663	0.0015069
CAGL0A01826g|2038	55222.6	10.194	0.360429	28.283	5.59022e-176	2.81489e-173
MSTRG.109.1|1647|x|CAGL0A01848g-T|ChrA_C_glabrata_CBS138|cglab	75.6637	2.71552	0.39359	6.89938	5.22312e-12	3.63342e-11
CAGL0A01848g|3460	4353.31	-0.188491	0.113064	-1.66712	0.0954898	0.150657
MSTRG.112.1|264|x|CAGL0A01870g-T|ChrA_C_glabrata_CBS138|cglab	0.686336	4.10546	4.83605	0.848928	0.395921	#N/A
CAGL0A01870g|3628	8742.37	4.71011	0.193265	24.3712	3.45595e-131	6.85536e-129
CAGL0A01892g|267	1.02923	2.96551	2.35863	1.25731	0.208643	0.291273
CAGL0A01914g|11537	2381.63	-0.0461111	0.161788	-0.28501	0.775637	0.828004
CAGL0A01936r|71	6.34513	-0.759887	1.12861	-0.673294	0.50076	0.590523
CAGL0A01958g|1726	1754.76	-0.0154292	0.117464	-0.131352	0.895497	0.921541
CAGL0A01980g|2110	780.02	-1.08393	0.205179	-5.28287	1.27176e-07	5.70983e-07
CAGL0A02002g|771	4896.39	6.99968	0.485703	14.4114	4.38533e-47	1.38011e-45
MSTRG.120.1|537|x|CAGL0A02024g-T|ChrA_C_glabrata_CBS138|cglab	7.697	-1.21562	0.686126	-1.77172	0.0764409	0.124877
CAGL0A02024g|2326	1295.06	0.556601	0.180218	3.08848	0.00201181	0.00476457
CAGL0A02046g|3286	974.554	0.0263752	0.162584	0.162225	0.871129	0.902936
CAGL0A02068r|73	0	#N/A	#N/A	#N/A	#N/A	#N/A
CAGL0A02090g|2887	7004.83	-1.35236	0.268501	-5.03673	4.73564e-07	1.96572e-06
CAGL0A02112g|2339	9966.76	-0.996546	0.310674	-3.20769	0.00133806	0.00328912
CAGL0A02134g|1555	564.66	0.911207	0.202284	4.50459	6.65024e-06	2.39321e-05
MSTRG.126.1|485|x|CAGL0A02145g-T|ChrA_C_glabrata_CBS138|cglab	30.3481	1.73938	0.540186	3.21997	0.00128204	0.00316687
CAGL0A02145g|1276	52.6894	1.40714	0.311968	4.51055	6.46605e-06	2.33179e-05
CAGL0A02167r|72	0.364686	-2.84909	4.94466	-0.576194	0.564484	#N/A
CAGL0A02189g|1890	8510.07	0.138861	0.172782	0.803679	0.421582	0.515346
CAGL0A02211g|2055	32781.9	-1.27406	0.206883	-6.15836	7.3504e-10	4.20592e-09
MSTRG.130.1|3224|x|CAGL0A02233g-T|ChrA_C_glabrata_CBS138|cglab	73.2345	-1.0483	0.24598	-4.26174	2.02838e-05	6.76401e-05
CAGL0A02233g|1882	7381.34	-0.476122	0.201663	-2.36098	0.0182266	0.0355411
MSTRG.135.1|2557|x|CAGL0A02233g-T|ChrA_C_glabrata_CBS138|cglab	387.42	1.82893	0.326476	5.60204	2.11844e-08	1.03875e-07
MSTRG.136.1|209|u|NA|ChrA_C_glabrata_CBS138|cglab	0.507958	-0.835983	3.96403	-0.210892	0.832971	#N/A
MSTRG.137.1|990|u|NA|ChrA_C_glabrata_CBS138|cglab	42.8297	1.76718	0.613836	2.87891	0.00399048	0.00889704
MSTRG.138.1|832|u|NA|ChrA_C_glabrata_CBS138|cglab	9.29886	2.66194	0.971597	2.73976	0.0061484	0.0132045
CAGL0A02255g|4430	363.984	-1.9035	0.321489	-5.92089	3.20204e-09	1.71667e-08
MSTRG.142.1|1220|x|CAGL0A02255g-T|ChrA_C_glabrata_CBS138|cglab	526.577	1.75177	0.241939	7.24055	4.46855e-13	3.35834e-12
MSTRG.143.1|3136|x|CAGL0A02255g-T|ChrA_C_glabrata_CBS138|cglab	659.506	1.90517	0.260335	7.31812	2.51468e-13	1.92753e-12
CAGL0A02277g|819	67.6711	3.08823	0.313913	9.83784	7.73522e-23	1.0705e-21
MSTRG.146.1|1095|x|CAGL0A02299g-T|ChrA_C_glabrata_CBS138|cglab	290.531	2.03637	0.330074	6.16945	6.85293e-10	3.93503e-09
CAGL0A02299g|1767	26797.4	2.34063	0.284999	8.21276	2.16159e-16	2.12459e-15
CAGL0A02321g|4069	10608.6	-0.130357	0.237559	-0.548735	0.583187	0.66647
CAGL0A02365g|3914	7242.39	0.841615	0.144921	5.80739	6.34537e-09	3.29919e-08
CAGL0A02343g|267	0.895841	-0.39422	1.66668	-0.236529	0.813022	0.857737
MSTRG.151.1|387|x|CAGL0A02365g-T|ChrA_C_glabrata_CBS138|cglab	6.3742	0.390826	1.00784	0.387786	0.698174	0.768496
CAGL0A02387g|3461	2250.54	-0.369464	0.129908	-2.84404	0.00445459	0.00985126
CAGL0A02409g|1768	2204.58	-0.641024	0.321645	-1.99295	0.0462667	0.0805912
CAGL0A02431g|2024	828.825	1.05748	0.458572	2.30603	0.0211089	0.0404978
CAGL0A02453r|73	0.0771843	0	5.10037	0	1	#N/A
CAGL0A02475g|1878	1010.95	1.11284	0.633928	1.75547	0.079179	0.128325
CAGL0A02486g|2833	2160.37	-0.204205	0.133517	-1.52943	0.126157	0.190502
CAGL0A02508g|1193	1613.02	0.0500785	0.194631	0.2573	0.796947	0.845428
CAGL0A02530g|1122	4034.48	-0.360625	0.115707	-3.1167	0.00182888	0.00437089
CAGL0A02552g|4846	1635.05	-0.614738	0.337889	-1.81935	0.0688582	0.114258
MSTRG.162.1|823|u|NA|ChrA_C_glabrata_CBS138|cglab	5.59658	0.729033	0.793846	0.918355	0.358433	0.453567
MSTRG.163.1|901|u|NA|ChrA_C_glabrata_CBS138|cglab	19.7595	1.19676	0.817528	1.46388	0.143227	0.212167
CAGL0A02574g|1140	2177.46	-0.770178	0.520392	-1.47999	0.138875	0.207031
CAGL0A02596g|2743	722.709	-1.44483	0.305217	-4.73377	2.20386e-06	8.45135e-06
CAGL0A02618g|568	729.878	0.640939	0.281826	2.27423	0.022952	0.0436501
CAGL0A02629g|2367	4502.72	0.266244	0.214538	1.24101	0.214602	0.298382
CAGL0A02651g|3424	1787.21	-0.0807741	0.207365	-0.389526	0.696887	0.767466
CAGL0A02673g|990	1740.31	-0.874733	0.627793	-1.39335	0.163515	0.237123
CAGL0A02695g|2139	897.228	0.189025	0.593934	0.318259	0.750289	0.808726
CAGL0A02706g|1110	406.87	0.172207	0.559543	0.307763	0.758263	0.81436
MSTRG.172.1|235|x|CAGL0A02706g-T|ChrA_C_glabrata_CBS138|cglab	2.83589	2.09267	1.33118	1.57204	0.115942	0.177368
CAGL0A02728g|273	2788	1.34853	0.319976	4.21449	2.50346e-05	8.23087e-05
MSTRG.174.1|231|x|CAGL0A02728g-T|ChrA_C_glabrata_CBS138|cglab	3.41112	3.70173	1.62044	2.28439	0.0223484	0.0426136
CAGL0A02750g|1492	3515.77	-0.532559	0.459164	-1.15984	0.246113	0.332794
CAGL0A02772g|1471	867.519	0.122086	0.11823	1.03261	0.301788	0.392354
CAGL0A02794g|1035	1190.73	-0.0739291	0.233362	-0.3168	0.751395	0.809119
CAGL0A02816g|1063	697.124	-0.0885508	0.231291	-0.382855	0.701827	0.771609
CAGL0A02838g|2605	888.769	1.25664	0.156672	8.02082	1.05039e-15	9.76686e-15
MSTRG.180.1|266|x|CAGL0A02838g-T|ChrA_C_glabrata_CBS138|cglab	4.97754	1.01256	0.891538	1.13574	0.256064	0.344046
CAGL0A02860g|2389	627.294	-0.663422	0.184194	-3.60176	0.000316066	0.000871878
CAGL0A02882g|696	2856.06	0.59807	0.341431	1.75166	0.0798331	0.129225
CAGL0A02904g|1506	559.272	0.78621	0.16063	4.89455	9.85296e-07	3.92082e-06
CAGL0A02926g|2125	3214.83	-0.766522	0.13227	-5.79515	6.82612e-09	3.52674e-08
CAGL0A02948g|1830	1060.77	-0.406284	0.165676	-2.45228	0.0141953	0.0282931
CAGL0A02970g|1326	2.3648	-1.51482	1.03956	-1.45718	0.145066	0.214503
CAGL0A02981g|519	226.051	0.520742	0.463947	1.12242	0.261685	0.350592
CAGL0A02992g|1932	941.206	0.287801	0.159269	1.80702	0.0707599	0.11688
CAGL0A03014g|1506	1013.03	0.940578	0.305561	3.0782	0.00208257	0.00491971
CAGL0A03036g|306	8516.67	1.82904	0.409951	4.46161	8.13444e-06	2.87827e-05
CAGL0A03051g|1203	1293.68	-0.097058	0.454855	-0.213382	0.831029	0.87262
MSTRG.192.1|365|x|CAGL0A03051g-T|ChrA_C_glabrata_CBS138|cglab	9.6824	0.289426	0.569146	0.508527	0.611084	0.69157
CAGL0A03058g|2857	3285.74	0.307239	0.148758	2.06536	0.038889	0.0693456
CAGL0A03080g|616	854.931	1.39266	0.531328	2.62109	0.00876487	0.0181911
CAGL0A03102g|2941	386.318	0.187177	0.435224	0.43007	0.667145	0.741138
MSTRG.197.1|274|x|CAGL0A03117g-T|ChrA_C_glabrata_CBS138|cglab	0	#N/A	#N/A	#N/A	#N/A	#N/A
CAGL0A03117g|2420	8156.96	-1.03175	0.178635	-5.77574	7.66175e-09	3.93672e-08
MSTRG.198.1|628|x|CAGL0A03117g-T|ChrA_C_glabrata_CBS138|cglab	1.88502	-0.0207729	1.28881	-0.0161179	0.98714	0.990621
CAGL0A03146g|1225	808.024	0.62725	0.223024	2.81247	0.00491621	0.0107751
CAGL0A03168g|590	25196.4	-0.457953	0.261913	-1.74849	0.0803787	0.129948
CAGL0A03190g|810	430.359	-0.304393	0.221503	-1.37421	0.169375	0.244429
MSTRG.202.1|293|x|CAGL0A03212g-T|ChrA_C_glabrata_CBS138|cglab	5.40506	0.0187762	0.857882	0.0218867	0.982538	0.98782
CAGL0A03212g|1135	2072.42	-2.73871	0.13072	-20.9509	1.83995e-97	2.18987e-95
MSTRG.204.1|1873|x|CAGL0A03212g-T|ChrA_C_glabrata_CBS138|cglab	54.8699	0.570466	0.363512	1.56932	0.116574	0.17821
MSTRG.205.1|1268|u|NA|ChrA_C_glabrata_CBS138|cglab	11.4599	0.459883	0.648401	0.709257	0.478165	0.568793
CAGL0A03234g|2742	71126.2	-0.194163	0.271612	-0.714853	0.4747	0.565905
CAGL0A03256g|1983	572.216	-0.178783	0.172842	-1.03437	0.300962	0.391514
CAGL0A03278g|1877	48107.6	-1.30185	0.174198	-7.47341	7.81403e-14	6.26846e-13
CAGL0A03300g|2834	9.53975	-0.603884	0.67426	-0.895624	0.370454	0.465717
CAGL0A03322g|2676	1080.98	-0.11916	0.147297	-0.808982	0.418526	0.512183
CAGL0A03344g|2642	1828	0.323271	0.112175	2.88185	0.00395345	0.00882601
CAGL0A03355r|566	454.387	0.924325	0.31434	2.94052	0.0032766	0.00743454
CAGL0A03366g|2282	20958.2	-1.36252	0.139002	-9.80217	1.10193e-22	1.51858e-21
MSTRG.214.1|267|u|NA|ChrA_C_glabrata_CBS138|cglab	0.910258	-1.45276	3.21256	-0.45221	0.651117	0.727464
CAGL0A03388g|809	55346.2	-0.667545	0.157552	-4.23697	2.26556e-05	7.49387e-05
CAGL0A03410g|927	30.476	-1.44124	0.365373	-3.94456	7.99461e-05	0.000241722
CAGL0A03432g|3642	599.649	-0.775294	0.217537	-3.56395	0.000365309	0.000996623
CAGL0A03454g|1733	1345.53	-0.857975	0.161561	-5.31055	1.09298e-07	4.94104e-07
CAGL0A03476g|1698	3258.98	0.243735	0.149255	1.633	0.102468	0.160009
MSTRG.220.1|260|x|CAGL0A03498g-T|ChrA_C_glabrata_CBS138|cglab	5.51462	0.886488	0.842377	1.05236	0.292632	0.383498
CAGL0A03498g|2343	392.219	-0.0270298	0.163423	-0.165398	0.868631	0.901404
CAGL0A03520r|73	0.254318	1.56537	5.10037	0.306914	0.758909	#N/A
CAGL0A03542g|971	9738.69	1.58033	0.320823	4.92587	8.39843e-07	3.3707e-06
MSTRG.224.1|447|x|CAGL0A03564g-T|ChrA_C_glabrata_CBS138|cglab	23.623	0.302453	0.535812	0.564476	0.57243	0.656653
CAGL0A03564g|3342	1100.68	1.67383	0.171595	9.75456	1.7637e-22	2.40524e-21
CAGL0A03586g|570	34.6856	0.212596	0.540286	0.393487	0.693959	0.764757
MSTRG.227.1|453|x|CAGL0A03608g-T|ChrA_C_glabrata_CBS138|cglab	45.5565	2.72641	0.338648	8.05086	8.22121e-16	7.699e-15
CAGL0A03608g|1047	108.076	-4.49893	0.32538	-13.8267	1.75925e-43	5.02883e-42
MSTRG.229.1|2472|x|CAGL0A03630g-T|ChrA_C_glabrata_CBS138|cglab	101.859	2.26897	0.282927	8.01963	1.06067e-15	9.84847e-15
CAGL0A03630g|3390	768.273	-0.360042	0.223546	-1.61059	0.107269	0.165883
CAGL0A03652g|2388	2664.74	0.330397	0.273068	1.20995	0.2263	0.310883
CAGL0A03674g|1486	431.876	0.175354	0.464825	0.377248	0.705989	0.774516
CAGL0A03696g|2064	2537.63	-0.515545	0.149054	-3.45879	0.000542609	0.0014357
CAGL0A03718g|5612	11375.5	0.25984	0.150241	1.72948	0.0837223	0.134558
CAGL0A03740g|2425	1747.73	2.17172	0.262874	8.26145	1.43915e-16	1.42091e-15
MSTRG.236.1|311|x|CAGL0A03740g-T|ChrA_C_glabrata_CBS138|cglab	0.631164	1.84952	2.73244	0.676873	0.498487	#N/A
CAGL0A03762r|72	0	#N/A	#N/A	#N/A	#N/A	#N/A
CAGL0A03784g|641	535.414	-0.484513	0.367515	-1.31835	0.187386	0.266081
CAGL0A03806g|1533	9.6762	-0.304198	1.0864	-0.280005	0.779474	0.831016
CAGL0A03828g|1567	483.691	-1.79854	0.297853	-6.03836	1.55689e-09	8.62945e-09
CAGL0A03850r|72	0.0529904	-0.847074	5.09905	-0.166124	0.86806	#N/A
CAGL0A03872g|2210	4373.01	1.51119	0.169815	8.89903	5.63358e-19	6.33633e-18
CAGL0A03883g|1574	1010.56	0.671224	0.401744	1.67077	0.0947665	0.14966
CAGL0A03905g|1974	1906.27	0.402135	0.455183	0.883459	0.376988	0.471848
CAGL0A03927g|1772	2245.2	-0.0890341	0.354091	-0.251444	0.801471	0.848387
CAGL0A03971g|2342	724.464	-0.645515	0.373243	-1.72948	0.0837235	0.134558
CAGL0A03949g|1233	2120.12	-0.262514	0.230449	-1.13914	0.254644	0.342701
CAGL0A03993g|1391	805.468	-0.192662	0.167006	-1.15362	0.248656	0.335816
CAGL0A04015g|1527	17401.1	0.106265	0.353678	0.300458	0.763828	0.818601
CAGL0A04037g|2117	2814.85	0.207525	0.554843	0.374024	0.708386	0.776343
CAGL0A04059g|1933	2432.38	0.0169885	0.563142	0.0301674	0.975934	0.983143
CAGL0A04081g|1224	1882.94	-1.1624	0.226898	-5.12301	3.00693e-07	1.28398e-06
CAGL0A04103g|899	1351.89	0.247687	0.210897	1.17445	0.240216	0.326371
CAGL0A04125g|868	6036.71	-0.392015	0.276546	-1.41754	0.156326	0.228315
CAGL0A04147g|2408	534.837	0.648163	0.175297	3.69751	0.000217721	0.000616438
CAGL0A04169g|2205	1635.86	-1.88001	0.349942	-5.37235	7.77153e-08	3.57501e-07
CAGL0A04191g|508	1720.54	0.220913	0.316966	0.696963	0.485826	0.576335
MSTRG.259.1|602|x|CAGL0A04191g-T|ChrA_C_glabrata_CBS138|cglab	89.0257	-0.357532	0.266999	-1.33908	0.180546	0.258046
CAGL0A04213g|2903	4094.28	0.16038	0.122434	1.30994	0.190217	0.269144
CAGL0A04235g|2309	985.884	-0.86909	0.182485	-4.76254	1.91176e-06	7.38746e-06
CAGL0A04257g|2605	2594.22	-0.130827	0.15266	-0.856983	0.391454	0.486697
CAGL0A04279g|1410	1033.98	-0.708315	0.428916	-1.65141	0.0986549	0.154756
CAGL0A04301g|3045	2480.62	0.285935	0.14229	2.00952	0.0444822	0.0777933
CAGL0A04323g|1863	1483.41	-0.519155	0.194302	-2.6719	0.00754231	0.0159159
CAGL0A04345g|1460	2168.68	-0.0739232	0.172814	-0.427763	0.668824	0.74218
CAGL0A04367g|545	411.128	0.0304214	0.35413	0.0859045	0.931542	0.94879
CAGL0A04389g|1647	1103.43	0.365558	0.316149	1.15629	0.247564	0.334411
CAGL0A04411g|2591	640.989	-1.51878	0.274209	-5.53879	3.04567e-08	1.46273e-07
CAGL0A04433g|1044	6021.64	2.27981	0.162424	14.0361	9.36673e-45	2.77442e-43
CAGL0A04455g|3696	2618.18	0.638853	0.155795	4.10059	4.1209e-05	0.000131845
CAGL0A04477g|3260	1574.62	-0.0119716	0.0942029	-0.127083	0.898875	0.924146
CAGL0A04499g|974	2848.69	1.14312	0.297154	3.84689	0.000119626	0.000353373
CAGL0A04521g|606	42010.6	-1.21292	0.163238	-7.43038	1.08286e-13	8.57121e-13
MSTRG.276.1|206|x|CAGL0A04521g-T|ChrA_C_glabrata_CBS138|cglab	2.67459	0.0228025	1.17175	0.0194601	0.984474	0.98931
MSTRG.277.1|496|x|CAGL0A04532r-T|ChrA_C_glabrata_CBS138|cglab	5.24078	0.166831	0.79847	0.208938	0.834497	0.874998
CAGL0A04532r|99	26.7534	0.389586	0.451668	0.86255	0.388385	0.48334
CAGL0A04543g|1381	1378.91	0.157195	0.196154	0.801388	0.422907	0.516452
CAGL0A04565g|3622	1413.45	-1.07926	0.279874	-3.85624	0.000115147	0.000340601
CAGL0A04587g|1842	560.06	0.184247	0.138392	1.33135	0.183075	0.260951
CAGL0A04631g|1553	1983.85	-0.0407486	0.14348	-0.284002	0.776409	0.828693
CAGL0A04653g|1729	956.487	0.0351084	0.214466	0.163702	0.869966	0.902361
MSTRG.284.1|259|x|CAGL0A04653g-T|ChrA_C_glabrata_CBS138|cglab	5.86001	2.11231	1.04124	2.02865	0.042494	0.0748159
CAGL0A04675g|1095	3748.45	2.69293	0.324186	8.30675	9.83592e-17	9.82991e-16
MSTRG.286.1|773|x|CAGL0A04675g-T|ChrA_C_glabrata_CBS138|cglab	7.38385	1.44579	0.740446	1.95259	0.0508678	0.0874194
CAGL0A04697g|1228	3602.32	1.17916	0.245563	4.80185	1.57204e-06	6.13629e-06
CAGL0A04719g|1060	4580.44	-0.0383476	0.190341	-0.201468	0.840333	0.879708
MSTRG.290.1|344|x|CAGL0A04719g-T|ChrA_C_glabrata_CBS138|cglab	11.0523	0.748868	0.703257	1.06486	0.28694	0.377626
CAGL0A04741g|2114	5129.72	-0.754587	0.153311	-4.92194	8.56923e-07	3.43084e-06
CAGL0A04785g|3564	2056.05	-0.175224	0.276188	-0.634439	0.525794	0.613739
CAGL0A04807g|2808	2629.72	-0.560957	0.231239	-2.42587	0.0152716	0.0301654
CAGL0A04829g|9793	20684.4	-0.730594	0.180383	-4.05024	5.11657e-05	0.00016149
MSTRG.295.1|1898|u|NA|ChrA_C_glabrata_CBS138|cglab	153.921	0.589918	0.42295	1.39477	0.163085	0.23655
MSTRG.296.1|238|u|NA|ChrA_C_glabrata_CBS138|cglab	1.46701	3.18305	2.44621	1.30122	0.193184	0.272834
MSTRG.297.1|457|u|NA|ChrA_C_glabrata_CBS138|cglab	12.6693	0.785827	0.895932	0.877106	0.380429	0.47512
CAGL0B00105g|2778	11473.6	2.46281	0.217454	11.3257	9.79315e-30	1.85814e-28
CAGL0B00116g|1617	13984.4	3.07288	0.17446	17.6136	1.93584e-69	1.12142e-67
MSTRG.300.1|4765|x|CAGL0B00165r-T|ChrB_C_glabrata_CBS138|cglab	1128.48	1.02516	0.326679	3.13812	0.00170033	0.00409957
CAGL0B00165r|119	0.470014	0	5.10037	0	1	#N/A
CAGL0B00286g|6838	3171.25	0.15618	0.111236	1.40405	0.160305	0.233262
CAGL0B00220g|1026	0.577414	1.27135	3.27751	0.387901	0.69809	#N/A
CAGL0B00242g|555	0	#N/A	#N/A	#N/A	#N/A	#N/A
CAGL0B00264g|633	78.0607	0.517982	0.363814	1.42376	0.154517	0.226217
CAGL0B00308g|4339	1037.57	-0.30098	0.197912	-1.52078	0.128316	0.193049
CAGL0B00330g|3746	1218.73	-0.915451	0.328429	-2.78736	0.0053139	0.0115949
CAGL0B00352g|1406	2647.04	-0.143011	0.174438	-0.819841	0.412307	0.506467
CAGL0B00374g|1249	924.346	0.388943	0.264616	1.46984	0.141605	0.210334
CAGL0B00396g|2678	5672.52	0.959996	0.283362	3.38788	0.000704344	0.00181593
CAGL0B00418g|5474	3407.55	-0.200881	0.0991269	-2.0265	0.0427134	0.0751416
MSTRG.310.1|326|x|CAGL0B00440g-T|ChrB_C_glabrata_CBS138|cglab	0.166828	0.114652	5.09905	0.022485	0.982061	#N/A
CAGL0B00440g|1340	3970.91	-0.0466397	0.138705	-0.336251	0.736682	0.798529
CAGL0B00462g|1083	7.87567	-2.3984	0.872229	-2.74974	0.0059643	0.0128471
MSTRG.312.1|461|x|CAGL0B00462g-T|ChrB_C_glabrata_CBS138|cglab	45.2252	0.879641	0.547361	1.60706	0.108041	0.16688
CAGL0B00484g|2593	4684.97	0.326196	0.353533	0.922677	0.356176	0.451234
CAGL0B00506g|4126	1332.99	-0.631035	0.162154	-3.89157	9.95974e-05	0.000297158
CAGL0B00528g|4180	1265.96	-0.0124378	0.0950285	-0.130885	0.895866	0.921776
CAGL0B00550g|5797	3831.26	-1.15928	0.172628	-6.7155	1.8742e-11	1.24427e-10
MSTRG.319.1|536|x|CAGL0B00550g-T|ChrB_C_glabrata_CBS138|cglab	199.165	1.75132	0.41561	4.21385	2.51055e-05	8.25004e-05
CAGL0B00572g|609	0	#N/A	#N/A	#N/A	#N/A	#N/A
MSTRG.320.1|410|x|CAGL0B00550g-T|ChrB_C_glabrata_CBS138|cglab	6.42323	0.477871	0.792366	0.603094	0.546446	0.63288
MSTRG.321.1|287|u|NA|ChrB_C_glabrata_CBS138|cglab	1.11711	1.07283	1.85353	0.578805	0.562721	0.648858
MSTRG.322.1|1793|x|CAGL0B00616g-T|ChrB_C_glabrata_CBS138|cglab	68.8872	0.276373	0.287686	0.960676	0.336715	0.429489
CAGL0B00594g|198	21749.8	-0.416658	0.475082	-0.877024	0.380474	0.47512
CAGL0B00616g|1313	107.237	-2.01688	0.363528	-5.54808	2.8882e-08	1.39323e-07
CAGL0B00638g|915	439.015	-0.282307	0.164641	-1.71468	0.086403	0.138122
MSTRG.327.1|293|x|CAGL0B00660g-T|ChrB_C_glabrata_CBS138|cglab	1.29432	0.281247	1.48573	0.189299	0.849858	0.887073
CAGL0B00660g|2453	2790.94	-0.52126	0.0996716	-5.22977	1.69719e-07	7.50722e-07
CAGL0B00682g|1659	2046.96	0.393654	0.104901	3.75263	0.000174988	0.000502841
CAGL0B00704g|2181	22611.7	-1.1924	0.0972888	-12.2563	1.55391e-34	3.47164e-33
MSTRG.331.1|751|u|NA|ChrB_C_glabrata_CBS138|cglab	10.6709	-1.57553	0.626387	-2.51527	0.0118942	0.02412
MSTRG.332.1|235|u|NA|ChrB_C_glabrata_CBS138|cglab	1.05626	-2.45911	2.22583	-1.10481	0.269243	0.3591
CAGL0B00715g|669	105.761	-2.20283	0.412347	-5.34217	9.18385e-08	4.19522e-07
CAGL0B00726g|1251	14.7922	-1.57344	0.532522	-2.9547	0.00312971	0.00712146
MSTRG.335.1|216|x|CAGL0B00748g-T|ChrB_C_glabrata_CBS138|cglab	4.02976	-1.85686	1.36281	-1.36252	0.173033	0.249018
CAGL0B00748g|3035	2051.18	0.799074	0.117092	6.82431	8.8348e-12	6.04943e-11
CAGL0B00770g|1750	1594.53	1.86242	0.18384	10.1306	4.03979e-24	5.94213e-23
MSTRG.338.1|220|x|CAGL0B00792g-T|ChrB_C_glabrata_CBS138|cglab	3.45863	2.59847	1.1908	2.18212	0.0291005	0.053796
CAGL0B00792g|2103	2409.46	-1.53882	0.222943	-6.90232	5.11588e-12	3.56261e-11
CAGL0B00814g|3229	2499.84	1.16093	0.291161	3.98724	6.68452e-05	0.000205625
CAGL0B00836g|1990	1516.31	0.989456	0.192353	5.14394	2.69028e-07	1.15555e-06
CAGL0B00858g|1967	939.574	1.00493	0.136369	7.36922	1.71626e-13	1.34225e-12
CAGL0B00880g|1127	1811.52	0.158953	0.149577	1.06268	0.287927	0.378696
CAGL0B00902g|2760	6546.2	-0.505769	0.314408	-1.60864	0.107696	0.166465
MSTRG.345.1|389|x|CAGL0B00902g-T|ChrB_C_glabrata_CBS138|cglab	10.9572	1.66844	0.843874	1.97712	0.0480281	0.0832166
CAGL0B00924g|1588	446.717	-0.233716	0.277211	-0.843097	0.399174	0.494396
CAGL0B00946g|1295	4183.36	2.09789	0.217638	9.63937	5.45237e-22	7.29881e-21
MSTRG.348.1|279|x|CAGL0B00968g-T|ChrB_C_glabrata_CBS138|cglab	3.66629	-1.33348	1.06039	-1.25753	0.208561	0.29122
CAGL0B00968g|1239	68.9593	-1.53034	0.490161	-3.12212	0.00179556	0.00430541
CAGL0B00990g|3477	13581.1	0.203778	0.222795	0.914645	0.360378	0.455588
CAGL0B01012g|2712	165.936	-0.748915	0.382898	-1.95591	0.0504756	0.0868595
MSTRG.352.1|224|u|NA|ChrB_C_glabrata_CBS138|cglab	0	#N/A	#N/A	#N/A	#N/A	#N/A
CAGL0B01034r|119	0	#N/A	#N/A	#N/A	#N/A	#N/A
MSTRG.354.1|2218|u|NA|ChrB_C_glabrata_CBS138|cglab	118.232	0.440903	0.21367	2.06347	0.0390676	0.0696261
CAGL0B01078g|2229	1039.45	0.0555571	0.146852	0.378319	0.705193	0.774079
CAGL0B01100g|1447	5822.66	5.46216	0.284807	19.1785	5.59955e-82	4.52526e-80
CAGL0B01122g|2533	6954.74	-2.01782	0.259849	-7.76534	8.14234e-15	7.04092e-14
CAGL0B01144g|2991	1287.39	0.82494	0.26877	3.06931	0.00214552	0.00505381
CAGL0B01166g|3059	1810.83	-0.841794	0.193712	-4.34559	1.389e-05	4.74057e-05
CAGL0B01188g|2433	1257.06	-1.34317	0.427914	-3.13888	0.00169593	0.00409047
CAGL0B01203g|1210	20453.5	-0.573673	0.473664	-1.21114	0.225842	0.31058
CAGL0B01232g|1415	1705.65	0.739656	0.509907	1.45057	0.146899	0.216919
CAGL0B01243g|432	0	#N/A	#N/A	#N/A	#N/A	#N/A
CAGL0B01287g|5380	779.666	-0.271371	0.164641	-1.64826	0.0992986	0.155691
CAGL0B01265g|561	0	#N/A	#N/A	#N/A	#N/A	#N/A
CAGL0B01309r|73	0.748083	-0.877166	2.24687	-0.390394	0.696245	#N/A
CAGL0B01331g|1453	968.791	-0.168726	0.234465	-0.719622	0.471758	0.563115
CAGL0B01353g|3616	1349.82	-0.375638	0.270917	-1.38655	0.16558	0.240011
CAGL0B01375g|3815	5295.74	-0.356651	0.46811	-0.761896	0.446122	0.538723
CAGL0B01397g|1779	943.749	-0.660803	0.533317	-1.23904	0.21533	0.29914
CAGL0B01419g|760	2549.14	-0.115736	0.199488	-0.580169	0.561801	0.648255
CAGL0B01441g|1548	2495.83	-0.353527	0.571797	-0.618273	0.536395	0.623445
CAGL0B01463g|965	1287.47	-0.419976	0.175773	-2.38931	0.0168801	0.0331128
MSTRG.377.1|214|x|CAGL0B01485g-T|ChrB_C_glabrata_CBS138|cglab	0.180743	-1.8389	4.99735	-0.367975	0.712892	#N/A
CAGL0B01485g|2167	903.776	-0.0767165	0.230728	-0.332498	0.739513	0.800273
CAGL0B01507g|1596	508.06	-0.534286	0.199215	-2.68196	0.00731925	0.0154854
CAGL0B01529g|1473	527.139	0.306677	0.190526	1.60963	0.107479	0.166168
CAGL0B01551g|5720	1738.62	0.100946	0.123262	0.818961	0.412809	0.506798
CAGL0B01573g|1871	781.974	0.111654	0.14546	0.767589	0.442732	0.535796
CAGL0B01589g|623	1024.52	0.528995	0.400639	1.32038	0.186709	0.265176
CAGL0B01595g|2443	1731.22	5.42614	0.271759	19.9667	1.07261e-88	1.04796e-86
CAGL0B01617g|2369	851.051	-0.120728	0.222402	-0.542838	0.587242	0.670298
CAGL0B01639g|2550	1130.45	0.710085	0.168363	4.21758	2.46938e-05	8.12696e-05
CAGL0B01661r|73	0	#N/A	#N/A	#N/A	#N/A	#N/A
CAGL0B01683g|3228	2417.66	-0.682809	0.151319	-4.51238	6.41042e-06	2.31326e-05
CAGL0B01705g|2963	704.673	-0.975326	0.192371	-5.07002	3.97774e-07	1.66592e-06
CAGL0B01727g|2321	298.799	2.18847	0.183674	11.9149	9.89372e-33	2.09593e-31
CAGL0B01771g|1761	455.277	-1.44793	0.192718	-7.51323	5.76872e-14	4.66198e-13
CAGL0B01793g|654	1850.17	-0.333502	0.310904	-1.07268	0.283413	0.373885
CAGL0B01815g|1170	1539.32	-0.549588	0.112723	-4.87556	1.08498e-06	4.3018e-06
MSTRG.395.1|250|x|CAGL0B01837g-T|ChrB_C_glabrata_CBS138|cglab	1.00674	0.0518695	1.74427	0.029737	0.976277	0.983337
CAGL0B01837g|1834	1021.06	-0.516893	0.152604	-3.38715	0.000706221	0.00181958
CAGL0B01859g|2071	563.865	0.953087	0.25307	3.7661	0.000165817	0.000479645
MSTRG.398.1|1183|x|CAGL0B01859g-T|ChrB_C_glabrata_CBS138|cglab	41.6254	0.446007	0.33766	1.32088	0.186543	0.264997
CAGL0B01875g|525	7684	5.00062	0.421277	11.8702	1.69149e-32	3.54888e-31
CAGL0B01881g|2904	1774.42	-0.451119	0.144851	-3.11436	0.00184342	0.0043976
CAGL0B01903g|657	653.435	-1.06011	0.400175	-2.64911	0.00807049	0.0169217
CAGL0B01925g|2963	2683.41	2.90995	0.137878	21.1052	7.11964e-99	8.96253e-97
CAGL0B01947g|1737	1083.94	0.381041	0.110582	3.44579	0.000569387	0.00149747
CAGL0B01969g|1610	345.727	0.174961	0.142508	1.22772	0.219551	0.303845
CAGL0B01991g|1368	548.919	0.0171959	0.249081	0.0690371	0.94496	0.959025
CAGL0B02013g|6365	982.811	0.705877	0.182221	3.87375	0.000107172	0.000318742
CAGL0B02035g|2163	8407.91	0.69959	0.14034	4.98496	6.19743e-07	2.54188e-06
CAGL0B02057g|1138	325.493	-0.157542	0.34984	-0.450327	0.652475	0.728608
MSTRG.410.1|233|x|CAGL0B02057g-T|ChrB_C_glabrata_CBS138|cglab	1.0218	-2.68332	1.8774	-1.42927	0.152926	0.22425
CAGL0B02079g|2083	23.556	-2.98192	0.412206	-7.23404	4.68841e-13	3.51954e-12
CAGL0B02101g|1756	915.904	0.745151	0.18282	4.07587	4.58421e-05	0.000145588
CAGL0B02123g|2056	844.841	-0.738712	0.144091	-5.12669	2.94882e-07	1.26163e-06
CAGL0B02137r|121	80.0056	0.885271	0.555261	1.59433	0.110861	0.170592
MSTRG.415.1|754|x|CAGL0B02123g-T|ChrB_C_glabrata_CBS138|cglab	28.4401	-0.984354	0.499641	-1.97012	0.0488244	0.0844174
MSTRG.416.1|888|x|CAGL0B02145g-T|ChrB_C_glabrata_CBS138|cglab	41.7782	0.726601	0.354335	2.0506	0.0403054	0.0715012
CAGL0B02145g|2373	2020.88	-1.18034	0.384335	-3.07113	0.00213249	0.00502675
CAGL0B02167g|994	2404.77	-0.571979	0.119591	-4.7828	1.72873e-06	6.70399e-06
CAGL0B02189g|3388	5769.67	0.176757	0.190008	0.930262	0.352235	0.446848
CAGL0B02211g|7247	1510.28	0.498787	0.182577	2.73192	0.00629656	0.0135006
CAGL0B02233g|2260	779.291	-0.179097	0.190193	-0.941661	0.346366	0.44017
CAGL0B02255g|624	1780.88	-0.192707	0.335377	-0.574598	0.565563	0.651104
CAGL0B02277g|1106	1150.39	0.453435	0.107576	4.21503	2.49748e-05	8.21533e-05
CAGL0B02299g|2643	741.596	0.318935	0.303361	1.05134	0.293103	0.38373
CAGL0B02321g|2099	3008.2	-1.04158	0.188597	-5.52279	3.33652e-08	1.59306e-07
CAGL0B02343g|1800	898.547	-2.03481	0.138933	-14.646	1.42939e-48	4.8231e-47
MSTRG.427.1|702|x|CAGL0B02365g-T|ChrB_C_glabrata_CBS138|cglab	44.0648	2.98761	0.680312	4.39153	1.12557e-05	3.90252e-05
CAGL0B02365g|3316	2258.49	1.08657	0.269184	4.03652	5.42488e-05	0.000170155
CAGL0B02387g|1620	978.193	2.41897	0.274954	8.79772	1.39626e-18	1.53612e-17
CAGL0B02409g|2061	895.67	-0.909134	0.336654	-2.7005	0.00692355	0.0147531
CAGL0B02431g|3999	3449.47	0.909366	0.431583	2.10705	0.0351136	0.0633555
CAGL0B02453g|1829	2744.9	1.6804	0.50018	3.3596	0.000780551	0.00199356
CAGL0B02475g|2172	36409.8	1.93288	0.413209	4.67774	2.90047e-06	1.09622e-05
CAGL0B02497g|1747	3268.97	-1.35201	0.427373	-3.16354	0.00155862	0.00379143
CAGL0B02519g|1203	2235.75	-0.818851	0.103242	-7.93139	2.16711e-15	1.95667e-14
CAGL0B02541g|2250	1747.58	-0.724351	0.0929562	-7.7924	6.57503e-15	5.71582e-14
MSTRG.436.1|251|u|NA|ChrB_C_glabrata_CBS138|cglab	1.94935	0.335496	1.44473	0.232221	0.816366	0.859845
CAGL0B02563g|1764	19192.3	5.79215	0.314213	18.4338	7.03028e-76	4.64851e-74
MSTRG.438.1|267|x|CAGL0B02563g-T|ChrB_C_glabrata_CBS138|cglab	1.3733	-0.641158	2.06619	-0.310309	0.756326	0.813355
CAGL0B02585g|1355	14308.8	-0.118731	0.152828	-0.77689	0.437224	0.530405
CAGL0B02607g|2380	6341.1	0.468183	0.145139	3.22575	0.00125642	0.00310829
CAGL0B02629g|3020	2794.78	0.238716	0.093777	2.54557	0.0109099	0.022262
CAGL0B02651g|1426	24.0255	-0.267681	0.652182	-0.410439	0.681484	0.753801
CAGL0B02673g|3339	693.918	-1.01008	0.220336	-4.58426	4.5559e-06	1.67639e-05
CAGL0B02695g|1374	1389.18	0.780471	0.179117	4.35733	1.31661e-05	4.5076e-05
CAGL0B02717g|2400	13045.9	-0.73793	0.180708	-4.08355	4.43537e-05	0.000141078
CAGL0B02739g|3760	1626.77	-0.145622	0.136161	-1.06949	0.284851	0.375405
CAGL0B02755g|801	1557.01	-0.348052	0.397864	-0.874802	0.381682	0.476265
CAGL0B02761g|1851	727.136	-0.790256	0.172639	-4.5775	4.70561e-06	1.72565e-05
CAGL0B02772g|1299	960.228	0.435577	0.157777	2.76071	0.00576766	0.012481
CAGL0B02794g|1805	15622.7	-1.09511	0.0837127	-13.0818	4.18412e-39	1.07832e-37
CAGL0B02816g|3294	689.763	-0.259475	0.123205	-2.10604	0.0352006	0.0634775
CAGL0B02838g|2655	877.137	-2.42301	0.219142	-11.0568	2.03185e-28	3.68435e-27
MSTRG.453.1|758|x|CAGL0B02838g-T|ChrB_C_glabrata_CBS138|cglab	7.58283	-2.11308	0.721511	-2.92869	0.0034039	0.00770468
CAGL0B02860g|1069	12174	5.24452	0.200534	26.1528	9.16056e-151	2.99825e-148
MSTRG.456.1|329|x|CAGL0B02882g-T|ChrB_C_glabrata_CBS138|cglab	5.24205	-0.910263	1.01667	-0.895338	0.370606	0.46582
CAGL0B02882g|2510	3608.3	0.749751	0.142241	5.271	1.35686e-07	6.07525e-07
MSTRG.458.1|343|x|CAGL0B02882g-T|ChrB_C_glabrata_CBS138|cglab	2.76359	-0.123109	1.0558	-0.116602	0.907175	0.930487
CAGL0B02904g|2039	182.23	0.00229758	0.193628	0.011866	0.990533	0.993264
MSTRG.462.1|306|x|CAGL0B02926g-T|ChrB_C_glabrata_CBS138|cglab	0.290008	-2.41365	4.96303	-0.486326	0.626736	#N/A
CAGL0B02926g|2059	17.9008	0.832851	0.458141	1.81789	0.0690806	0.114568
CAGL0B02948g|2666	799.997	0.94506	0.14353	6.58439	4.56762e-11	2.91989e-10
MSTRG.466.1|1426|x|CAGL0B02948g-T|ChrB_C_glabrata_CBS138|cglab	115.91	-0.00891398	0.491666	-0.0181302	0.985535	0.989853
CAGL0B02970g|1890	3240.18	-1.11641	0.202921	-5.50168	3.7618e-08	1.77924e-07
MSTRG.468.1|1737|x|CAGL0B02981g-T|ChrB_C_glabrata_CBS138|cglab	25.7382	-1.21157	0.352688	-3.43523	0.000592044	0.00155083
CAGL0B02981g|1128	3409.03	1.06507	0.135226	7.87619	3.37512e-15	2.9937e-14
MSTRG.470.1|274|x|CAGL0B02981g-T|ChrB_C_glabrata_CBS138|cglab	6.71217	-0.636951	0.655637	-0.9715	0.3313	0.424152
CAGL0B03014g|822	2763.96	1.01569	0.0974956	10.4178	2.05556e-25	3.22679e-24
MSTRG.472.1|1330|x|CAGL0B03014g-T|ChrB_C_glabrata_CBS138|cglab	147.116	0.0475605	0.193477	0.24582	0.805822	0.852304
CAGL0B03047g|1798	26540.2	-0.83084	0.144359	-5.75538	8.64489e-09	4.41415e-08
MSTRG.474.1|1274|x|CAGL0B03047g-T|ChrB_C_glabrata_CBS138|cglab	24.2961	-2.46738	0.453138	-5.44511	5.17726e-08	2.42247e-07
CAGL0B03069g|1511	14930.4	1.15391	0.254034	4.54236	5.56286e-06	2.02415e-05
CAGL0B03091g|2325	343.481	-1.81403	0.355321	-5.10534	3.30195e-07	1.39991e-06
MSTRG.478.1|427|x|CAGL0B03113g-T|ChrB_C_glabrata_CBS138|cglab	1.02463	-0.885176	2.7598	-0.32074	0.748408	0.807629
CAGL0B03113g|3055	1362.45	0.147296	0.153319	0.960716	0.336695	0.429489
CAGL0B03135r|119	2.56879	0.990103	1.18478	0.835687	0.403331	0.49834
CAGL0B03179g|2960	859.838	-1.26673	0.176894	-7.161	8.0093e-13	5.93087e-12
MSTRG.482.1|474|x|CAGL0B03179g-T|ChrB_C_glabrata_CBS138|cglab	5.75926	0.573023	0.815946	0.702281	0.482504	0.573457
CAGL0B03201g|1192	344.631	-1.29381	0.191431	-6.75864	1.39292e-11	9.35183e-11
CAGL0B03223g|700	2.22291	-1.54748	1.3091	-1.1821	0.237167	0.323167
CAGL0B03245g|2970	5337.41	-1.01893	0.131547	-7.74575	9.50223e-15	8.16294e-14
CAGL0B03267g|1483	1372.14	-0.30066	0.246886	-1.21781	0.223297	0.307986
CAGL0B03289g|3145	643.144	0.0320762	0.178767	0.17943	0.8576	0.892362
CAGL0B03311g|2528	2270.64	3.19233	0.146619	21.773	4.18538e-105	5.59132e-103
CAGL0B03333g|1443	1804.16	-0.728351	0.14399	-5.05836	4.22885e-07	1.76657e-06
CAGL0B03355g|854	266.445	-1.37691	0.181547	-7.5843	3.34281e-14	2.749e-13
CAGL0B03377g|2769	835.466	-0.247627	0.109091	-2.26991	0.0232129	0.0440794
MSTRG.492.1|406|x|CAGL0B03399g-T|ChrB_C_glabrata_CBS138|cglab	7.03861	-1.21076	0.82347	-1.47032	0.141476	0.210239
CAGL0B03399g|5453	1371.81	-0.9096	0.271477	-3.35056	0.000806474	0.00205495
CAGL0B03421g|5631	3217.84	1.45887	0.208817	6.98635	2.82133e-12	2.00744e-11
CAGL0B03443g|2085	765.146	0.0787043	0.14197	0.554372	0.579324	0.663214
CAGL0B03465g|1295	666.323	2.93843	0.290612	10.1112	4.92789e-24	7.21655e-23
MSTRG.496.1|205|x|CAGL0B03487g-T|ChrB_C_glabrata_CBS138|cglab	3.54789	2.23571	1.18739	1.88288	0.0597169	0.100697
CAGL0B03487g|3417	109871	-0.496436	0.303968	-1.63318	0.10243	0.160009
MSTRG.498.1|768|x|CAGL0B03509g-T|ChrB_C_glabrata_CBS138|cglab	20.4366	-2.51243	0.414373	-6.06321	1.33431e-09	7.45253e-09
CAGL0B03509g|3141	4063.68	0.458498	0.499775	0.917408	0.358929	0.454107
CAGL0B03520r|162	96.4518	2.93579	0.592778	4.95261	7.32255e-07	2.96801e-06
CAGL0B03531g|933	2288.36	2.11346	0.157658	13.4054	5.62152e-41	1.50198e-39
CAGL0B03553g|3124	1999.65	-0.258467	0.247323	-1.04506	0.295997	0.3869
CAGL0B03575g|1346	696.067	-1.74016	0.295849	-5.8819	4.05576e-09	2.14972e-08
CAGL0B03597g|1623	1809.26	0.668058	0.455332	1.46719	0.142325	0.211165
CAGL0B03608g|454	782.266	1.89764	0.567784	3.34218	0.000831224	0.00211391
CAGL0B03619g|2205	14735.9	2.0095	0.141036	14.2482	4.6022e-46	1.40121e-44
CAGL0B03641g|3419	647.111	-1.65788	0.485999	-3.41128	0.000646589	0.00167826
MSTRG.510.1|390|x|CAGL0B03641g-T|ChrB_C_glabrata_CBS138|cglab	12.404	-1.69415	0.533941	-3.17292	0.00150913	0.00368199
CAGL0B03663g|2414	898.209	-0.814894	0.363341	-2.24278	0.024911	0.046953
MSTRG.512.1|201|x|CAGL0B03663g-T|ChrB_C_glabrata_CBS138|cglab	4.82548	-0.544938	0.965536	-0.564389	0.57249	0.656653
CAGL0B03685g|1569	13351.2	-0.206331	0.198689	-1.03846	0.299054	0.389341
CAGL0B03707g|1604	567.275	-1.83732	0.405506	-4.53093	5.87255e-06	2.12973e-05
CAGL0B03729r|109	0.460798	0	5.10037	0	1	#N/A
CAGL0B03773g|2364	2943.21	-1.46238	0.296501	-4.93212	8.13427e-07	3.28077e-06
CAGL0B03795g|1323	8593.03	-0.506566	0.148666	-3.4074	0.000655849	0.00170027
MSTRG.517.1|662|x|CAGL0B03795g-T|ChrB_C_glabrata_CBS138|cglab	31.8216	1.10713	0.462831	2.39207	0.0167534	0.0328839
CAGL0B03817g|1203	1233.48	2.35434	0.345048	6.82323	8.9019e-12	6.08901e-11
CAGL0B03839g|2360	223.023	-1.52718	0.306937	-4.97555	6.50636e-07	2.65859e-06
CAGL0B03861g|2862	1108.44	-0.0211618	0.176654	-0.119793	0.904647	0.928767
CAGL0B03855g|285	0	#N/A	#N/A	#N/A	#N/A	#N/A
CAGL0B03883g|1231	717.861	-0.60083	0.239175	-2.51209	0.0120018	0.0242931
CAGL0B03899g|335	223.876	0.108227	0.149223	0.725269	0.468287	0.560001
CAGL0B03905g|1623	786.828	-0.538983	0.156044	-3.45404	0.000552246	0.00145766
CAGL0B03927g|767	2458.1	-0.622226	0.192372	-3.23449	0.00121862	0.00302391
CAGL0B03949g|3234	592.59	-2.66207	0.204364	-13.0261	8.69125e-39	2.20515e-37
CAGL0B03971g|1749	1469.63	-0.485488	0.193495	-2.50904	0.012106	0.0244815
MSTRG.528.1|585|x|CAGL0B03993g-T|ChrB_C_glabrata_CBS138|cglab	10.2556	1.47157	0.672284	2.1889	0.0286039	0.0529529
CAGL0B03993g|2116	5628.19	-1.55454	0.182212	-8.5315	1.44466e-17	1.51308e-16
CAGL0B04015g|1715	1535.39	-0.792558	0.136263	-5.81638	6.01346e-09	3.13658e-08
CAGL0B04037g|981	1190.44	-0.106308	0.161579	-0.65793	0.510583	0.599942
CAGL0B04059g|1235	1669.19	0.948292	0.248775	3.81185	0.000137933	0.000404711
CAGL0B04103g|2320	735.536	-0.444791	0.178957	-2.48546	0.0129383	0.0259957
CAGL0B04081r|72	0	#N/A	#N/A	#N/A	#N/A	#N/A
CAGL0B04125g|1990	4452.71	-0.148002	0.233809	-0.633003	0.526731	0.614504
CAGL0B04147g|2336	1296.92	-0.842598	0.143006	-5.89206	3.81414e-09	2.02657e-08
CAGL0B04169g|5285	3210.93	0.497827	0.305935	1.62723	0.103688	0.161489
CAGL0B04191g|1337	1308.31	-0.966057	0.149345	-6.46862	9.88991e-11	6.11903e-10
MSTRG.539.1|1872|x|CAGL0B04213g-T|ChrB_C_glabrata_CBS138|cglab	210.161	-1.76717	0.196998	-8.97049	2.95197e-19	3.37825e-18
CAGL0B04213g|2976	3624.58	4.52485	0.212174	21.3262	6.48761e-101	8.49357e-99
CAGL0B04235g|1704	103.107	-1.83571	0.363882	-5.04478	4.54048e-07	1.89312e-06
CAGL0B04257g|1356	61502.8	-0.484597	0.145628	-3.32764	0.000875847	0.00222048
CAGL0B04279g|2051	999.636	-0.382659	0.538844	-0.710149	0.477612	0.568238
CAGL0B04301g|1713	1467.22	0.800245	0.399903	2.0011	0.0453816	0.0792393
CAGL0B04323g|1293	3295.71	2.11746	0.372686	5.68161	1.33436e-08	6.67283e-08
MSTRG.547.1|203|x|CAGL0B04323g-T|ChrB_C_glabrata_CBS138|cglab	1.64709	-2.25495	1.47846	-1.5252	0.127208	0.191691
CAGL0B04345g|1330	12617.8	-0.243987	0.209669	-1.16368	0.244554	0.331096
CAGL0B04367g|1319	852.358	0.764058	0.131419	5.81391	6.10297e-09	3.18074e-08
CAGL0B04389g|4324	1411.09	-1.66198	0.264037	-6.29448	3.08435e-10	1.81403e-09
CAGL0B04411g|755	461.635	0.411225	0.265726	1.54755	0.12173	0.18484
CAGL0B04433g|2250	2903.98	0.777388	0.273252	2.84495	0.00444188	0.00982647
MSTRG.553.1|632|x|CAGL0B04455g-T|ChrB_C_glabrata_CBS138|cglab	29.0345	1.60133	0.468835	3.41556	0.000636509	0.00165406
CAGL0B04455g|2487	55.0993	-0.845643	0.375512	-2.25197	0.0243241	0.0459791
CAGL0B04477g|1287	993.848	-0.0453838	0.0849668	-0.534136	0.593248	0.675661
CAGL0B04499g|2039	2372.18	-0.380573	0.382795	-0.994195	0.320128	0.412106
CAGL0B04521g|1929	3558.67	0.937766	0.311692	3.00864	0.00262423	0.00606147
CAGL0B04543g|2263	1959.73	2.147	0.254763	8.42742	3.5338e-17	3.64287e-16
CAGL0B04565g|1559	12744.1	-0.0829803	0.122679	-0.676404	0.498784	0.588826
CAGL0B04609g|2769	740.566	-0.342569	0.324882	-1.05444	0.291681	0.382587
CAGL0B04587g|1140	1261.64	-0.931019	0.251037	-3.70869	0.000208336	0.000592171
CAGL0B04631g|4059	2169.86	-0.4634	0.203981	-2.27179	0.0230994	0.0439049
CAGL0B04675g|1446	4107.37	1.84931	0.218326	8.4704	2.44548e-17	2.53293e-16
MSTRG.564.1|502|x|CAGL0B04675g-T|ChrB_C_glabrata_CBS138|cglab	11.0658	3.19005	1.12653	2.83175	0.00462937	0.010193
CAGL0B04697g|866	2016.48	-1.48192	0.328551	-4.51045	6.46889e-06	2.33179e-05
CAGL0B04719g|1133	427.332	0.227098	0.347445	0.653623	0.513355	0.60255
CAGL0B04741g|1521	1009.6	-0.274209	0.155251	-1.76623	0.0773578	0.126123
CAGL0B04763g|1057	861.592	1.42818	0.206214	6.92571	4.33808e-12	3.04037e-11
MSTRG.569.1|803|u|NA|ChrB_C_glabrata_CBS138|cglab	98.8568	0.767627	0.608173	1.26219	0.206882	0.288999
CAGL0B04785g|1113	340.116	-0.729723	0.443407	-1.64572	0.0998219	0.156474
CAGL0B04807g|1754	3401.86	-0.555562	0.336086	-1.65303	0.0983244	0.154274
CAGL0B04829g|763	1437.68	1.2881	0.316455	4.07042	4.69287e-05	0.000148835
CAGL0B04851g|5823	1371.07	-2.05936	0.290604	-7.08648	1.37562e-12	1.00053e-11
CAGL0B04873g|1548	360.988	-1.49823	0.331372	-4.5213	6.14602e-06	2.22521e-05
MSTRG.575.1|2051|x|CAGL0B04895g-T|ChrB_C_glabrata_CBS138|cglab	29.8309	0.673069	0.495093	1.35948	0.173995	0.249884
CAGL0B04895g|6893	1874.98	-0.652856	0.150993	-4.32374	1.53404e-05	5.20841e-05
CAGL0B04917g|1453	12819	4.08905	0.140369	29.1307	1.46526e-186	7.99298e-184
CAGL0B04939g|3359	2407.42	2.04374	0.211125	9.68022	3.65911e-22	4.9285e-21
CAGL0B04961g|2053	5821.34	0.246978	0.116251	2.12452	0.0336265	0.0610086
CAGL0B04983g|471	0	#N/A	#N/A	#N/A	#N/A	#N/A
CAGL0B05005r|72	0.405828	-0.844883	3.4627	-0.243995	0.807234	#N/A
MSTRG.582.1|516|u|NA|ChrB_C_glabrata_CBS138|cglab	5.80088	0.0499252	1.03607	0.0481872	0.961567	0.972111
MSTRG.583.1|861|u|NA|ChrB_C_glabrata_CBS138|cglab	7.27123	2.30119	1.09774	2.0963	0.0360552	0.0648578
CAGL0B05027r|74	0.787788	-0.0943985	3.78437	-0.0249443	0.980099	#N/A
CAGL0B05049g|4913	3329.73	0.0458454	0.107494	0.426494	0.669748	0.743079
MSTRG.586.1|3749|x|CAGL0B05049g-T|ChrB_C_glabrata_CBS138|cglab	334.729	1.66969	0.414667	4.02658	5.65936e-05	0.000176747
MSTRG.588.1|1416|u|NA|ChrB_C_glabrata_CBS138|cglab	17.6613	0.579135	0.813167	0.712197	0.476343	0.56721
MSTRG.589.1|336|x|CAGL0B05126g-T|ChrB_C_glabrata_CBS138|cglab	11.4033	1.26226	0.721	1.7507	0.0799968	0.129395
CAGL0B05126g|693	13.4588	2.221	0.699135	3.17678	0.00148922	0.00363475
CAGL0B05137g|726	99.9109	-1.38031	0.536856	-2.5711	0.0101376	0.0208289
CAGL0B05148g|318	38.7523	0.719244	0.512834	1.40249	0.160769	0.233785
CAGL0C00110g|11451	6463.5	0.758363	0.221495	3.42384	0.000617427	0.00160767
MSTRG.592.1|1111|x|CAGL0C00110g-T|ChrC_C_glabrata_CBS138|cglab	97.4001	3.03311	0.496498	6.10901	1.00251e-09	5.67195e-09
CAGL0C00209g|4809	1144.39	1.48769	0.263384	5.64836	1.61987e-08	8.02094e-08
CAGL0C00231g|7194	3019.09	1.07159	0.0876422	12.2269	2.23381e-34	4.95679e-33
CAGL0C00253g|10749	714.165	1.18596	0.219765	5.39651	6.79496e-08	3.13901e-07
CAGL0C00275g|1173	11139	3.35062	0.313446	10.6896	1.13827e-26	1.91545e-25
CAGL0C00297g|2783	1391.19	-0.710418	0.221413	-3.20857	0.00133396	0.00328152
CAGL0C00319g|4213	5052.42	0.768232	0.187254	4.10262	4.085e-05	0.00013076
CAGL0C00341g|2669	862.885	-1.04693	0.418747	-2.50014	0.0124143	0.0250738
CAGL0C00363g|1783	5944.21	0.357188	0.174063	2.05206	0.0401637	0.0712884
CAGL0C00385g|2919	1455.05	-1.42515	0.176595	-8.07015	7.02097e-16	6.59386e-15
CAGL0C00407g|2080	860.785	-1.04485	0.12743	-8.19946	2.41477e-16	2.35575e-15
CAGL0C00429g|1143	2541.14	1.44318	0.229162	6.29765	3.02184e-10	1.77887e-09
CAGL0C00451g|740	1499.5	1.02353	0.361324	2.83272	0.00461531	0.0101696
MSTRG.605.1|292|x|CAGL0C00473g-T|ChrC_C_glabrata_CBS138|cglab	4.74354	2.89452	1.10525	2.61889	0.00882158	0.0182972
CAGL0C00473g|7329	1045.47	-0.584639	0.115105	-5.07917	3.79086e-07	1.59066e-06
CAGL0C00495g|1174	661.536	-1.73285	0.301	-5.75698	8.56315e-09	4.37925e-08
CAGL0C00517g|2720	1097.07	-0.677577	0.384201	-1.7636	0.0777994	0.126812
MSTRG.608.1|990|x|CAGL0C00539g-T|ChrC_C_glabrata_CBS138|cglab	17.9144	-4.63185	0.710732	-6.51701	7.17244e-11	4.4929e-10
CAGL0C00539g|2328	2407.65	-0.398077	0.107846	-3.69116	0.000223234	0.000630955
CAGL0C00561g|2566	486.717	-0.108139	0.162412	-0.665828	0.505521	0.595169
CAGL0C00583g|1519	885.447	-0.40255	0.107238	-3.75379	0.000174179	0.000501437
CAGL0C00605g|1572	985.027	-0.278745	0.207089	-1.34601	0.178298	0.255335
CAGL0C00627g|1261	750.025	0.504817	0.165039	3.05878	0.0022224	0.00522364
CAGL0C00649g|2055	7297.52	0.264562	0.293058	0.902763	0.366652	0.461914
MSTRG.614.1|272|x|CAGL0C00649g-T|ChrC_C_glabrata_CBS138|cglab	182.41	1.98953	0.650014	3.06074	0.00220789	0.00519139
CAGL0C00671g|2915	2176.32	2.11845	0.381309	5.55574	2.76431e-08	1.33658e-07
CAGL0C00693g|1864	3527.75	1.11822	0.287674	3.8871	0.000101448	0.000302543
CAGL0C00715g|741	1109.86	-0.024389	0.279436	-0.0872794	0.930449	0.947972
CAGL0C00737g|2566	2684.71	0.295041	0.218669	1.34926	0.177254	0.253896
MSTRG.619.1|240|x|CAGL0C00759g-T|ChrC_C_glabrata_CBS138|cglab	0.99807	1.85668	2.72349	0.681729	0.49541	0.585794
CAGL0C00759g|2834	2120.1	0.562184	0.274704	2.04651	0.0407067	0.0721152
CAGL0C00847g|10209	2907.13	-0.709223	0.388778	-1.82423	0.0681166	0.113199
CAGL0C00781g|783	0	#N/A	#N/A	#N/A	#N/A	#N/A
CAGL0C00946g|1323	364.225	0.648908	0.49508	1.31071	0.189955	0.268911
CAGL0C00968g|3105	1449.6	0.588694	0.440971	1.335	0.181878	0.259554
MSTRG.627.1|459|u|NA|ChrC_C_glabrata_CBS138|cglab	7.93082	-0.728848	0.754042	-0.966588	0.33375	0.426397
MSTRG.629.1|482|u|NA|ChrC_C_glabrata_CBS138|cglab	4.35321	-0.678287	0.951993	-0.712491	0.476161	0.56713
MSTRG.631.1|585|u|NA|ChrC_C_glabrata_CBS138|cglab	0.534517	0.125237	2.89353	0.0432817	0.965477	#N/A
MSTRG.632.1|911|x|CAGL0C01056g-T|ChrC_C_glabrata_CBS138|cglab	0.521014	-0.0532459	4.96773	-0.0107184	0.991448	#N/A
CAGL0C01056g|1983	2109.68	-0.124725	0.480199	-0.259736	0.795067	0.844066
CAGL0C01078g|1350	214.274	0.609051	0.297043	2.05038	0.0403275	0.071521
MSTRG.633.1|625|u|NA|ChrC_C_glabrata_CBS138|cglab	8.07684	-0.705855	0.800947	-0.881275	0.378169	0.472784
MSTRG.635.1|1764|u|NA|ChrC_C_glabrata_CBS138|cglab	10.3655	-0.475382	0.532683	-0.892429	0.372163	0.46679
MSTRG.636.1|961|u|NA|ChrC_C_glabrata_CBS138|cglab	1.76657	-0.226048	1.25102	-0.180691	0.85661	0.891615
MSTRG.637.1|1631|x|CAGL0C01133g-T|ChrC_C_glabrata_CBS138|cglab	16.4051	0.243879	0.50069	0.487087	0.626197	0.704794
CAGL0C01133g|3287	1624.29	-0.183883	0.404912	-0.45413	0.649735	0.726328
MSTRG.638.1|1042|x|CAGL0C01133g-T|ChrC_C_glabrata_CBS138|cglab	90.8346	1.2435	0.332089	3.74447	0.000180773	0.000518101
CAGL0C01155g|948	423.324	-0.0970284	0.242605	-0.399944	0.689198	0.760919
CAGL0C01177g|1333	1521.13	-0.259482	0.187901	-1.38095	0.167295	0.242121
CAGL0C01199g|3174	2002.99	-0.0843334	0.244024	-0.345595	0.729647	0.792874
MSTRG.642.1|773|x|CAGL0C01199g-T|ChrC_C_glabrata_CBS138|cglab	7.93478	-1.67014	0.772036	-2.16329	0.0305185	0.0560219
CAGL0C01221g|2519	3524.09	0.00170453	0.378679	0.00450127	0.996409	0.996848
CAGL0C01243g|2716	4551.65	0.212094	0.209969	1.01012	0.312438	0.403954
CAGL0C01265g|4720	2157.91	0.0338469	0.217368	0.155712	0.87626	0.906182
CAGL0C01287g|1027	787.51	-0.863611	0.188648	-4.57789	4.69698e-06	1.72345e-05
CAGL0C01309g|3895	1327.81	-0.386935	0.403388	-0.959213	0.337452	0.43023
CAGL0C01325g|956	12748.1	1.26381	0.238562	5.29764	1.17308e-07	5.28128e-07
CAGL0C01331g|1979	1503.93	-0.0860735	0.118132	-0.728622	0.466233	0.557945
CAGL0C01353g|2945	2294.55	-0.491061	0.103105	-4.76272	1.91003e-06	7.38513e-06
MSTRG.650.1|464|x|CAGL0C01375g-T|ChrC_C_glabrata_CBS138|cglab	1.48131	-1.25641	1.40579	-0.893738	0.371462	0.466113
CAGL0C01375g|2492	1957.26	0.0582646	0.178088	0.327168	0.743541	0.803436
CAGL0C01397g|2749	1253.67	2.19883	0.202165	10.8764	1.49344e-27	2.62092e-26
CAGL0C01419g|4120	2901.97	1.03012	0.137728	7.47937	7.468e-14	5.99823e-13
CAGL0C01435g|1653	868.374	-0.146618	0.414585	-0.353649	0.723602	0.788005
CAGL0C01441g|3736	1621.18	-0.83291	0.295571	-2.81797	0.00483276	0.0106087
CAGL0C01463g|2363	759.487	0.323734	0.103442	3.12961	0.0017504	0.00420847
CAGL0C01485g|1845	2089.76	-0.0745195	0.235107	-0.31696	0.751274	0.809119
CAGL0C01507g|2462	7209.87	1.52497	0.16559	9.20936	3.28076e-20	4.03681e-19
CAGL0C01529g|2204	1441.2	-0.586549	0.359739	-1.63049	0.102999	0.160608
CAGL0C01551g|1868	10630	1.72557	0.267369	6.45388	1.09021e-10	6.72622e-10
CAGL0C01573g|1429	8412.39	-0.0940461	0.389072	-0.241719	0.808998	0.854559
MSTRG.661.1|276|x|CAGL0C01595g-T|ChrC_C_glabrata_CBS138|cglab	2.53197	2.55308	1.8023	1.41657	0.15661	0.228679
CAGL0C01595g|1941	5024.45	0.384534	0.131341	2.92775	0.00341427	0.00772533
CAGL0C01617g|793	14.6961	-3.93738	0.569246	-6.91683	4.61846e-12	3.22307e-11
CAGL0C01639g|1769	3242.29	0.368674	0.198029	1.86172	0.0626426	0.105089
CAGL0C01661g|1548	938.485	1.15642	0.196034	5.89908	3.65534e-09	1.94536e-08
CAGL0C01683g|3927	2038.42	-0.950639	0.240245	-3.95695	7.59122e-05	0.000231234
CAGL0C01705g|1445	5010.4	2.14549	0.364566	5.88506	3.97902e-09	2.11246e-08
CAGL0C01727g|2735	1216.53	-1.0186	0.198657	-5.12742	2.93732e-07	1.25754e-06
CAGL0C01749g|1749	827.581	-0.876823	0.148239	-5.91492	3.32042e-09	1.77288e-08
CAGL0C01771g|2383	3217.79	4.05322	0.180807	22.4174	2.66539e-111	4.25552e-109
CAGL0C01793g|520	5300.87	4.87265	0.378057	12.8887	5.21333e-38	1.29267e-36
CAGL0C01815g|1552	2332.8	0.675612	0.553166	1.22135	0.221952	0.306454
MSTRG.673.1|606|x|CAGL0C01837g-T|ChrC_C_glabrata_CBS138|cglab	26.7447	6.3967	1.14931	5.56567	2.6115e-08	1.26629e-07
CAGL0C01837g|1925	814.892	0.432008	0.104701	4.12611	3.68949e-05	0.00011909
MSTRG.675.1|596|x|CAGL0C01859g-T|ChrC_C_glabrata_CBS138|cglab	12.8089	5.76121	1.35042	4.26624	1.98796e-05	6.64276e-05
CAGL0C01859g|2438	1793.78	0.317641	0.183951	1.72677	0.0842094	0.135239
CAGL0C01881g|3319	1833.62	-0.913154	0.230971	-3.95355	7.70004e-05	0.000233895
CAGL0C01903g|2653	755.485	0.304943	0.11425	2.66908	0.00760585	0.0160193
MSTRG.679.1|692|x|CAGL0C01919g-T|ChrC_C_glabrata_CBS138|cglab	10.2105	1.33246	0.600202	2.22003	0.026417	0.0493932
CAGL0C01919g|105	16.3501	0.248154	0.579938	0.427897	0.668726	0.74218
CAGL0C01925g|1451	1474.57	0.173873	0.277927	0.625608	0.531572	0.618608
CAGL0C01947g|3048	12100.8	0.0563538	0.200996	0.280373	0.779192	0.83085
CAGL0C01969g|2930	1035.46	-0.177641	0.118822	-1.49502	0.134909	0.201948
CAGL0C01991g|1557	331.027	-0.289796	0.170285	-1.70183	0.0887878	0.141378
CAGL0C02013g|1822	1369.95	0.862666	0.339629	2.54002	0.0110845	0.022583
CAGL0C02035g|1625	3233.91	0.722872	0.255188	2.8327	0.00461565	0.0101696
CAGL0C02057g|1258	258.597	0.871323	0.374222	2.32836	0.019893	0.0383789
CAGL0C02079g|1254	610.909	0.19491	0.313682	0.621362	0.534362	0.621518
CAGL0C02101g|1399	855.709	-0.375848	0.323029	-1.16351	0.244622	0.331119
CAGL0C02123g|1949	1872.81	-0.860496	0.229242	-3.75366	0.00017427	0.000501437
CAGL0C02145g|4060	1389.01	-0.431264	0.125955	-3.42395	0.000617174	0.00160765
CAGL0C02167g|1717	1850.06	-0.563118	0.282232	-1.99523	0.0460177	0.0801788
CAGL0C02189g|1753	14863.4	-0.0435494	0.177339	-0.245571	0.806014	0.85237
MSTRG.693.1|337|x|CAGL0C02211g-T|ChrC_C_glabrata_CBS138|cglab	1.16952	-0.298756	1.44566	-0.206658	0.836277	0.876366
CAGL0C02211g|2266	3126.85	-1.69556	0.411485	-4.12059	3.77896e-05	0.000121738
CAGL0C02233g|744	689.296	-0.739438	0.160171	-4.61655	3.90174e-06	1.44707e-05
CAGL0C02255g|2302	243.344	0.634203	0.241189	2.62948	0.00855148	0.017816
CAGL0C02277g|3139	1893	0.239988	0.10133	2.36838	0.0178662	0.0349319
CAGL0C02299g|1548	944.339	1.1321	0.138277	8.18716	2.67468e-16	2.59385e-15
CAGL0C02321g|1629	419.023	-0.841903	0.360716	-2.33398	0.0195969	0.0378746
CAGL0C02343g|3528	9668.29	-0.354429	0.215625	-1.64373	0.100231	0.156965
MSTRG.701.1|405|x|CAGL0C02343g-T|ChrC_C_glabrata_CBS138|cglab	5.3053	1.17821	1.00983	1.16674	0.243317	0.330105
CAGL0C02387g|3527	301.744	-0.145837	0.279759	-0.521296	0.602161	0.683856
CAGL0C02365g|183	0	#N/A	#N/A	#N/A	#N/A	#N/A
CAGL0C02409g|3904	817.312	-0.0354318	0.102086	-0.347079	0.728532	0.791821
CAGL0C02431g|3323	588.172	-2.80696	0.346826	-8.09328	5.80769e-16	5.48588e-15
CAGL0C02453g|1692	2277.05	0.240318	0.260337	0.923103	0.355954	0.45104
CAGL0C02475g|1549	1694.48	-0.101207	0.14056	-0.720028	0.471508	0.56292
CAGL0C02497g|654	1147.15	0.103204	0.168795	0.611415	0.540925	0.62793
MSTRG.708.1|3218|x|CAGL0C02519g-T|ChrC_C_glabrata_CBS138|cglab	69.2175	-0.0362193	0.291024	-0.124455	0.900955	0.925279
CAGL0C02519g|2439	1232.91	-0.0952134	0.2459	-0.387204	0.698605	0.768842
MSTRG.712.1|266|x|CAGL0C02541g-T|ChrC_C_glabrata_CBS138|cglab	0.865946	-1.45407	2.37489	-0.612267	0.540361	#N/A
CAGL0C02541g|3285	5844.94	0.220213	0.112344	1.96017	0.0499758	0.0861353
CAGL0C02563g|3983	1557.43	0.159591	0.207021	0.770893	0.44077	0.533916
CAGL0C02585g|2393	1305.01	-0.0521514	0.193207	-0.269926	0.787218	0.837498
CAGL0C02607g|3233	5184.49	1.08278	0.335469	3.22765	0.00124812	0.00308891
CAGL0C02629g|2491	13.6413	-0.679609	0.595159	-1.1419	0.253498	0.34158
CAGL0C02623g|222	0	#N/A	#N/A	#N/A	#N/A	#N/A
CAGL0C02651g|1824	1042.91	-1.01258	0.187542	-5.3992	6.69403e-08	3.09676e-07
CAGL0C02673g|3131	1220.66	-1.20014	0.146241	-8.20656	2.27616e-16	2.2305e-15
CAGL0C02695g|1751	1210.26	0.253111	0.173669	1.45743	0.144998	0.21445
CAGL0C02717g|1203	812.217	0.659679	0.169496	3.892	9.94198e-05	0.000296763
CAGL0C02739g|755	9086.03	5.27019	0.272352	19.3506	2.01304e-83	1.6894e-81
CAGL0C02761g|760	1949.14	-1.08451	0.310679	-3.49077	0.00048163	0.00128474
CAGL0C02783g|1309	12.3352	-2.13032	0.697782	-3.05299	0.00226577	0.00531793
MSTRG.725.1|232|u|NA|ChrC_C_glabrata_CBS138|cglab	1.34979	-0.112977	1.56179	-0.0723381	0.942333	0.957546
CAGL0C02805g|1411	895.409	-0.813786	0.476018	-1.70957	0.0873452	0.13942
MSTRG.727.1|897|x|CAGL0C02827g-T|ChrC_C_glabrata_CBS138|cglab	138.67	1.22725	0.309159	3.96964	7.19822e-05	0.000220082
CAGL0C02827g|1471	955.391	-1.54662	0.307792	-5.02489	5.03726e-07	2.083e-06
CAGL0C02849g|606	675.567	-0.639232	0.407312	-1.56939	0.116557	0.17821
CAGL0C02871g|1223	474.764	-0.563935	0.13251	-4.25579	2.08314e-05	6.92547e-05
CAGL0C02893g|3452	1754.82	-0.34515	0.154553	-2.23322	0.0255344	0.0479071
CAGL0C02937g|2184	269.966	-0.411774	0.164116	-2.50904	0.0121061	0.0244815
CAGL0C02959g|2979	5213.21	0.905428	0.172599	5.24585	1.55561e-07	6.91783e-07
CAGL0C02981g|2286	1612.22	0.0971109	0.32501	0.298793	0.765098	0.819057
CAGL0C03003g|621	1085.74	0.351386	0.418206	0.840221	0.400784	0.495942
CAGL0C03025g|1690	1810.65	-1.10829	0.158104	-7.00986	2.38561e-12	1.70669e-11
CAGL0C03047g|3513	2962.15	-1.10951	0.333037	-3.3315	0.000863797	0.00219248
CAGL0C03069g|988	2151.47	0.841409	0.268794	3.1303	0.00174625	0.00420256
CAGL0C03091r|72	0.501476	-2.8489	3.9046	-0.729625	0.465619	#N/A
CAGL0C03113g|1380	7487.67	2.94651	0.151979	19.3876	9.81792e-84	8.45633e-82
CAGL0C03135g|3942	593.734	-1.825	0.330954	-5.51437	3.50039e-08	1.66644e-07
CAGL0C03157r|74	0	#N/A	#N/A	#N/A	#N/A	#N/A
CAGL0C03179g|1691	1814.66	-1.13925	0.24228	-4.7022	2.57379e-06	9.784e-06
CAGL0C03201g|9563	1430.09	1.43366	0.289601	4.95046	7.4039e-07	2.99913e-06
CAGL0C03223g|1803	4532.32	1.79731	0.151445	11.8677	1.74113e-32	3.64135e-31
CAGL0C03267g|4267	3689.28	-0.987602	0.114586	-8.61888	6.76145e-18	7.17066e-17
CAGL0C03245g|480	0	#N/A	#N/A	#N/A	#N/A	#N/A
MSTRG.749.1|358|u|NA|ChrC_C_glabrata_CBS138|cglab	0.982426	-0.836689	2.76448	-0.302657	0.762151	0.817608
MSTRG.750.1|339|u|NA|ChrC_C_glabrata_CBS138|cglab	1.15335	2.52866	2.39818	1.05441	0.291696	0.382587
MSTRG.751.1|455|u|NA|ChrC_C_glabrata_CBS138|cglab	4.96379	2.11038	1.4727	1.433	0.151858	0.223034
CAGL0C03289g|5539	1158.43	0.358907	0.229058	1.56688	0.117142	0.178995
CAGL0C03311g|740	289.222	-0.0620271	0.334709	-0.185317	0.852981	0.888827
MSTRG.754.1|504|x|CAGL0C03311g-T|ChrC_C_glabrata_CBS138|cglab	4.48379	0.533698	1.02073	0.52286	0.601072	0.682737
CAGL0C03333g|2492	5934.41	1.28683	0.0883047	14.5726	4.19489e-48	1.38685e-46
CAGL0C03355g|1103	704.626	-0.233456	0.354313	-0.658897	0.509962	0.59932
CAGL0C03369g|2334	5912.78	0.340256	0.265298	1.28254	0.199654	0.280277
CAGL0C03384r|234	0	#N/A	#N/A	#N/A	#N/A	#N/A
MSTRG.759.1|324|x|CAGL0C03369g-T|ChrC_C_glabrata_CBS138|cglab	0.491335	-0.868425	3.19993	-0.271388	0.786092	#N/A
CAGL0C03399g|1656	2970.72	-0.260103	0.0991009	-2.62463	0.00867438	0.0180434
CAGL0C03421g|2023	2266.72	-0.802569	0.228971	-3.5051	0.000456428	0.00122299
CAGL0C03432r|230	30.2757	1.06204	0.688924	1.54159	0.123174	0.186643
MSTRG.763.1|292|u|NA|ChrC_C_glabrata_CBS138|cglab	4.58084	1.04967	0.866508	1.21138	0.225749	0.310517
CAGL0C03443g|1635	1468.47	-2.37776	0.34046	-6.98397	2.86963e-12	2.03738e-11
CAGL0C03465g|884	1541.34	0.661143	0.168924	3.91386	9.08327e-05	0.000273124
CAGL0C03487g|1604	802.193	-0.435907	0.109483	-3.9815	6.84807e-05	0.00021026
CAGL0C03509g|3166	4569.69	1.0618	0.147862	7.18103	6.91886e-13	5.14669e-12
CAGL0C03531g|874	1774.25	0.171411	0.122748	1.39644	0.162581	0.235924
CAGL0C03553g|1323	703.402	1.47303	0.492084	2.99345	0.00275847	0.00635137
CAGL0C03575g|2007	3.40318	-1.70225	0.825178	-2.06289	0.0391228	0.0696679
MSTRG.769.1|257|x|CAGL0C03575g-T|ChrC_C_glabrata_CBS138|cglab	17.2906	1.64622	0.555217	2.96499	0.00302689	0.00689664
CAGL0C03597g|2166	2903.11	0.286353	0.358252	0.799306	0.424113	0.517548
CAGL0C03608g|2365	6233.38	-0.311059	0.221575	-1.40386	0.160361	0.233272
CAGL0C03630g|2292	2863.01	-0.53014	0.0968446	-5.47413	4.39667e-08	2.06461e-07
CAGL0C03652g|1555	856.812	-0.396824	0.202897	-1.95579	0.0504903	0.0868619
CAGL0C03674g|1116	905.223	0.285834	0.155106	1.84282	0.0653551	0.109164
CAGL0C03696g|2768	967.195	0.435971	0.106056	4.11075	3.94382e-05	0.000126426
CAGL0C03718r|72	2.77667	-1.61535	1.17505	-1.37471	0.16922	0.244259
CAGL0C03740g|1910	1036.05	0.580871	0.188531	3.08103	0.00206284	0.00487661
CAGL0C03762g|3238	1100.08	-0.0876667	0.209527	-0.418402	0.675653	0.748548
CAGL0C03784g|2772	1268.44	0.274489	0.442408	0.620443	0.534966	0.621895
CAGL0C03806r|72	0.432726	-0.88665	4.0804	-0.217295	0.827979	#N/A
CAGL0C03828g|544	98.5155	0.146967	0.397069	0.37013	0.711286	0.77835
CAGL0C03850g|840	1671.35	1.33748	0.298131	4.4862	7.25034e-06	2.59174e-05
MSTRG.783.1|869|x|CAGL0C03872g-T|ChrC_C_glabrata_CBS138|cglab	25.3459	-0.114578	0.471941	-0.242779	0.808176	0.853966
CAGL0C03872g|1021	8720.92	5.67616	0.434359	13.0679	5.02378e-39	1.28963e-37
MSTRG.786.1|367|x|CAGL0C03894g-T|ChrC_C_glabrata_CBS138|cglab	8.25123	5.28514	1.58134	3.34219	0.000831209	0.00211391
CAGL0C03894g|2875	1967.02	0.430972	0.240063	1.79525	0.0726143	0.11943
MSTRG.788.1|448|x|CAGL0C03916g-T|ChrC_C_glabrata_CBS138|cglab	23.235	1.99607	0.51716	3.85968	0.000113535	0.000336138
CAGL0C03916g|1887	237.607	-0.37711	0.17134	-2.20095	0.0277396	0.0515277
CAGL0C03938g|1914	46.2195	-0.173041	0.318781	-0.542821	0.587253	0.670298
CAGL0C03960g|1872	55.9008	-1.14552	0.279965	-4.09167	4.28281e-05	0.000136691
CAGL0C03982g|1890	183.352	-0.376236	0.217329	-1.73118	0.083419	0.134134
CAGL0C04004g|2247	491.344	-0.969057	0.139332	-6.955	3.52557e-12	2.48689e-11
CAGL0C04026g|2170	1344.01	-0.25102	0.11332	-2.21515	0.0267498	0.0499235
CAGL0C04048g|2127	6025.02	-0.68667	0.0961757	-7.13975	9.35025e-13	6.87716e-12
MSTRG.796.1|2023|x|CAGL0C04048g-T|ChrC_C_glabrata_CBS138|cglab	285.983	1.54435	0.337772	4.57217	4.82697e-06	1.76719e-05
CAGL0C04070r|73	3.17523	2.95192	1.10433	2.67303	0.00751689	0.0158676
CAGL0C04092g|868	960.963	0.37959	0.168781	2.24901	0.0245121	0.0463077
CAGL0C04114g|617	15681.1	0.2128	0.37273	0.570922	0.568052	0.653113
MSTRG.801.1|346|u|NA|ChrC_C_glabrata_CBS138|cglab	3.36581	0.302175	0.946555	0.319237	0.749547	0.808192
CAGL0C04136g|511	2582.76	-1.00144	0.44459	-2.2525	0.024291	0.045943
CAGL0C04169g|2274	462.726	-0.742793	0.314953	-2.35842	0.0183529	0.0357554
CAGL0C04191g|1600	7178.26	4.79258	0.138741	34.5434	1.79131e-261	3.90864e-258
CAGL0C04213g|696	15.2605	0.345322	0.56928	0.606594	0.54412	0.630967
MSTRG.806.1|219|x|CAGL0C04213g-T|ChrC_C_glabrata_CBS138|cglab	1.43574	-1.46402	1.84468	-0.793647	0.427401	0.520612
CAGL0C04235g|1363	917.122	-0.104621	0.154841	-0.675666	0.499253	0.589273
CAGL0C04257g|2239	1584.91	-0.150098	0.164332	-0.913382	0.361042	0.456144
CAGL0C04279g|959	760.902	-0.990515	0.201727	-4.91017	9.09953e-07	3.63648e-06
CAGL0C04301g|1483	5669.62	-0.763871	0.201457	-3.79173	0.000149599	0.000436397
CAGL0C04323g|3298	727.337	2.54729	0.195946	13	1.22384e-38	3.09315e-37
CAGL0C04367g|2341	1709.18	1.48325	0.455561	3.25588	0.0011304	0.00281781
CAGL0C04389g|893	12791.6	-1.68208	0.416407	-4.03951	5.35623e-05	0.000168405
CAGL0C04411g|2158	9588.68	-1.48879	0.463761	-3.21024	0.00132624	0.00326497
CAGL0C04433g|1906	1481.85	-0.952539	0.260846	-3.65173	0.000260479	0.000728051
CAGL0C04455g|1186	4727.78	0.9691	0.14071	6.8872	5.68996e-12	3.94979e-11
CAGL0C04477g|2402	1680.32	0.0431411	0.414035	0.104197	0.917013	0.9372
CAGL0C04499g|2574	1078.8	-0.567099	0.358368	-1.58245	0.113547	0.174143
CAGL0C04521r|82	0	#N/A	#N/A	#N/A	#N/A	#N/A
CAGL0C04543g|1215	1971.78	2.03625	0.190596	10.6836	1.21443e-26	2.03317e-25
CAGL0C04565g|1221	597.406	-0.082895	0.188425	-0.439937	0.659983	0.734986
CAGL0C04587g|2310	7495.39	3.22288	0.169038	19.066	4.83795e-81	3.68247e-79
CAGL0C04609g|1293	853.673	2.22479	0.174832	12.7253	4.27876e-37	1.02973e-35
CAGL0C04631g|1080	366.56	-0.428572	0.117096	-3.65999	0.000252227	0.000706494
CAGL0C04653r|109	0	#N/A	#N/A	#N/A	#N/A	#N/A
CAGL0C04697g|1621	1782.66	-0.46282	0.349013	-1.32608	0.184813	0.262931
CAGL0C04719g|760	632.849	1.51299	0.309465	4.88904	1.0133e-06	4.02493e-06
MSTRG.827.1|343|x|CAGL0C04741g-T|ChrC_C_glabrata_CBS138|cglab	176.654	5.97722	0.441666	13.5334	9.93834e-42	2.71068e-40
CAGL0C04741g|817	4770.16	1.99964	0.308514	6.48153	9.08001e-11	5.65535e-10
MSTRG.829.1|248|x|CAGL0C04763g-T|ChrC_C_glabrata_CBS138|cglab	110.489	7.47404	0.815126	9.16919	4.76608e-20	5.78827e-19
CAGL0C04763g|1689	1144.83	0.319511	0.197861	1.61482	0.106349	0.164803
MSTRG.831.1|942|x|CAGL0C04763g-T|ChrC_C_glabrata_CBS138|cglab	45.7579	-1.09372	0.476763	-2.29406	0.0217872	0.0416528
CAGL0C04785g|986	3131.65	4.41838	0.26372	16.7541	5.2894e-63	2.66342e-61
CAGL0C04807g|3308	1679.25	-0.564591	0.29395	-1.9207	0.0547691	0.0934616
CAGL0C04851g|1622	509.751	-0.983146	0.174537	-5.63288	1.77226e-08	8.74904e-08
CAGL0C04829g|339	0	#N/A	#N/A	#N/A	#N/A	#N/A
CAGL0C04873g|2103	812.656	-1.16112	0.10633	-10.92	9.25196e-28	1.64128e-26
CAGL0C04895g|3642	992.12	0.684879	0.156882	4.36557	1.26789e-05	4.36362e-05
CAGL0C04917g|3613	871.035	-1.11686	0.116167	-9.61431	6.95749e-22	9.21937e-21
MSTRG.839.1|229|x|CAGL0C04917g-T|ChrC_C_glabrata_CBS138|cglab	5.12868	-1.37689	0.843229	-1.63287	0.102495	0.160013
CAGL0C04933g|1903	662.34	-0.0940244	0.227477	-0.413336	0.67936	0.751682
CAGL0C04939g|1190	33.2142	-0.719646	0.345321	-2.08399	0.0371608	0.0664994
CAGL0C04961g|2130	703.487	-0.637323	0.183156	-3.47967	0.000502032	0.00133644
CAGL0C04983g|1582	4182.62	-0.950961	0.094809	-10.0303	1.12197e-23	1.60358e-22
MSTRG.844.1|267|u|NA|ChrC_C_glabrata_CBS138|cglab	2.20367	-1.4395	1.36832	-1.05202	0.292792	0.38363
CAGL0C05005g|3581	341.906	-0.796564	0.244173	-3.2623	0.00110514	0.00276011
MSTRG.846.1|813|u|NA|ChrC_C_glabrata_CBS138|cglab	50.7287	-0.894918	0.39937	-2.24082	0.0250376	0.0471373
CAGL0C05027g|2458	9175.67	4.49456	0.182187	24.67	2.2452e-134	4.89902e-132
CAGL0C05049g|3883	1955.13	-0.175274	0.234988	-0.745888	0.455735	0.54839
CAGL0C05071g|1953	1267.63	-0.641351	0.120834	-5.30771	1.11011e-07	5.01502e-07
CAGL0C05093g|4353	3302.11	0.0806428	0.128015	0.629948	0.528729	0.615737
CAGL0C05115g|1564	1484.41	-2.56296	0.151082	-16.964	1.51693e-64	7.94384e-63
MSTRG.852.1|214|u|NA|ChrC_C_glabrata_CBS138|cglab	0.234066	0.114661	5.09905	0.0224867	0.98206	#N/A
CAGL0C05137g|2690	18298.6	0.603075	0.331893	1.81708	0.0692052	0.114717
MSTRG.854.1|369|u|NA|ChrC_C_glabrata_CBS138|cglab	1.21411	-1.87716	1.76264	-1.06498	0.286887	0.377626
MSTRG.855.1|1294|x|CAGL0C05159g-T|ChrC_C_glabrata_CBS138|cglab	70.2584	0.346234	0.476369	0.726818	0.467337	0.559062
MSTRG.856.1|227|u|NA|ChrC_C_glabrata_CBS138|cglab	0.908438	1.56544	3.50331	0.446845	0.654987	0.730541
CAGL0C05159g|2279	2296.86	0.0377666	0.157989	0.239046	0.81107	0.856333
CAGL0C05181g|2900	3890.15	0.210311	0.117451	1.79063	0.0733519	0.120462
CAGL0C05203g|1505	1061.59	-0.423959	0.209756	-2.0212	0.0432588	0.0759174
CAGL0C05225g|2921	1178.78	0.28176	0.138241	2.03818	0.0415324	0.0733399
CAGL0C05247g|1456	1606.45	-1.10914	0.16478	-6.73107	1.68423e-11	1.12385e-10
CAGL0C05269g|1309	1814.3	2.26518	0.151897	14.9126	2.72944e-50	9.81698e-49
CAGL0C05291g|2102	1023.72	-0.597767	0.154457	-3.87013	0.000108776	0.000323216
CAGL0C05313g|2695	3060.29	-1.0529	0.208537	-5.04901	4.4411e-07	1.85405e-06
CAGL0C05335g|1243	874.326	0.470385	0.146721	3.20598	0.00134602	0.00330745
CAGL0C05357g|1731	2730.92	0.12227	0.129695	0.942756	0.345806	0.439543
CAGL0C05379g|2667	32181.6	-0.100031	0.393473	-0.254225	0.799322	0.847346
MSTRG.867.1|842|x|CAGL0C05401g-T|ChrC_C_glabrata_CBS138|cglab	0.277558	-1.83892	4.40321	-0.417632	0.676216	#N/A
MSTRG.868.1|458|u|NA|ChrC_C_glabrata_CBS138|cglab	0.0529904	-0.847074	5.09905	-0.166124	0.86806	#N/A
CAGL0C05401g|264	0.315281	0	5.10037	0	1	#N/A
CAGL0C05423g|1723	1227.35	-0.235579	0.115023	-2.0481	0.0405499	0.0718569
CAGL0C05445g|4809	1454.21	1.17669	0.108995	10.7958	3.60194e-27	6.23764e-26
CAGL0C05461g|114	2009.49	0.380434	0.395444	0.962042	0.336028	0.428864
CAGL0C05467g|2607	11.8287	-2.68512	0.757274	-3.54577	0.000391469	0.00106154
MSTRG.876.1|654|u|NA|ChrC_C_glabrata_CBS138|cglab	14.9202	1.64432	0.801033	2.05275	0.0400966	0.0711886
MSTRG.877.1|295|u|NA|ChrC_C_glabrata_CBS138|cglab	1.86202	0.29004	1.41849	0.204472	0.837985	0.877531
CAGL0C05489g|4359	3286.64	1.85291	0.0751391	24.6598	2.89163e-134	6.10601e-132
CAGL0C05511g|1104	2456.53	-1.03684	0.121251	-8.55117	1.21849e-17	1.28236e-16
CAGL0C05533g|1607	1031.84	0.474752	0.204257	2.32428	0.0201104	0.038764
CAGL0C05555g|1524	1497.08	-0.0317174	0.106558	-0.297653	0.765968	0.819553
MSTRG.882.1|361|x|CAGL0C05555g-T|ChrC_C_glabrata_CBS138|cglab	0.208699	0	5.10037	0	1	#N/A
CAGL0C05577g|1930	136.13	-0.0189383	0.201435	-0.0940169	0.925096	0.94384
CAGL0C05599g|3189	979.457	-0.997954	0.13023	-7.66298	1.81661e-14	1.53241e-13
MSTRG.886.1|5588|u|NA|ChrC_C_glabrata_CBS138|cglab	1728	0.7508	0.269295	2.78802	0.00530314	0.0115753
MSTRG.887.1|2240|u|NA|ChrC_C_glabrata_CBS138|cglab	825.846	0.582847	0.274595	2.12257	0.0337897	0.0612877
MSTRG.888.1|2898|u|NA|ChrC_C_glabrata_CBS138|cglab	435.687	0.707825	0.350672	2.01848	0.0435413	0.0763723
MSTRG.889.1|1260|u|NA|ChrC_C_glabrata_CBS138|cglab	1050.99	1.02727	0.270036	3.8042	0.000142264	0.000416486
MSTRG.890.1|648|u|NA|ChrC_C_glabrata_CBS138|cglab	15.3871	0.409805	0.741688	0.55253	0.580585	0.664309
MSTRG.891.1|349|u|NA|ChrC_C_glabrata_CBS138|cglab	6.24099	1.00012	0.826348	1.21029	0.226166	0.31083
MSTRG.892.1|381|u|NA|ChrC_C_glabrata_CBS138|cglab	1.74889	0.488063	1.93709	0.251957	0.801074	0.848179
MSTRG.893.1|1302|u|NA|ChrC_C_glabrata_CBS138|cglab	13.9031	1.61378	0.698514	2.31031	0.0208712	0.0400772
MSTRG.894.1|1205|u|NA|ChrC_C_glabrata_CBS138|cglab	5.87477	1.31627	0.794422	1.65689	0.0975424	0.153378
MSTRG.895.1|322|u|NA|ChrC_C_glabrata_CBS138|cglab	0.254318	1.56537	5.10037	0.306914	0.758909	#N/A
MSTRG.896.1|351|u|NA|ChrC_C_glabrata_CBS138|cglab	0.21069	1.56538	5.10037	0.306914	0.758909	#N/A
MSTRG.897.1|365|u|NA|ChrC_C_glabrata_CBS138|cglab	2.04351	-2.19695	1.55989	-1.4084	0.159012	0.231824
CAGL0C05621g|342	2.56661	-0.286484	1.04163	-0.275033	0.783291	0.834134
CAGL0C05643g|2145	1252.49	-0.473134	0.188174	-2.51434	0.0119256	0.0241762
MSTRG.902.1|1662|u|NA|ChrD_C_glabrata_CBS138|cglab	19.6135	-1.05511	0.444414	-2.37415	0.0175892	0.0344209
CAGL0D00105g|501	49.0829	2.33586	0.384234	6.07926	1.2074e-09	6.7784e-09
CAGL0D00116g|873	17.1267	3.70229	0.707515	5.23281	1.66949e-07	7.3991e-07
MSTRG.906.1|2988|u|NA|ChrD_C_glabrata_CBS138|cglab	88.3517	1.01015	0.326415	3.09467	0.00197029	0.00468149
MSTRG.907.1|812|u|NA|ChrD_C_glabrata_CBS138|cglab	5.6948	2.85019	1.30775	2.17945	0.0292979	0.0541152
MSTRG.908.1|1251|u|NA|ChrD_C_glabrata_CBS138|cglab	10.8315	0.132504	0.610477	0.21705	0.828169	0.870316
MSTRG.909.1|1629|u|NA|ChrD_C_glabrata_CBS138|cglab	10.8377	4.09208	1.1151	3.6697	0.000242835	0.000682954
MSTRG.910.1|908|u|NA|ChrD_C_glabrata_CBS138|cglab	3.88828	2.00511	1.7545	1.14284	0.253105	0.341121
MSTRG.911.1|840|u|NA|ChrD_C_glabrata_CBS138|cglab	118.339	2.74803	0.497572	5.52289	3.33467e-08	1.59306e-07
MSTRG.912.1|1363|u|NA|ChrD_C_glabrata_CBS138|cglab	21.4179	2.99508	0.684051	4.37845	1.19525e-05	4.12664e-05
MSTRG.913.1|3196|x|CAGL0D00154g-T|ChrD_C_glabrata_CBS138|cglab	3553.37	1.20009	0.153327	7.82703	4.9952e-15	4.38907e-14
MSTRG.914.1|439|u|NA|ChrD_C_glabrata_CBS138|cglab	0.911805	2.04205	2.35814	0.865958	0.386513	0.481468
CAGL0D00154g|1091	1994.58	6.34596	0.346009	18.3404	3.9368e-75	2.47791e-73
MSTRG.917.1|3551|x|CAGL0D00154g-T|ChrD_C_glabrata_CBS138|cglab	216.603	1.91171	0.286292	6.67749	2.4307e-11	1.59753e-10
MSTRG.918.1|3776|u|NA|ChrD_C_glabrata_CBS138|cglab	259.726	-0.0180075	0.361419	-0.0498244	0.960262	0.971092
CAGL0D00176g|1688	43748.5	-2.80584	0.147111	-19.0729	4.24248e-81	3.26721e-79
MSTRG.920.1|833|x|CAGL0D00176g-T|ChrD_C_glabrata_CBS138|cglab	111.967	5.02701	0.686158	7.32632	2.36558e-13	1.81553e-12
MSTRG.922.1|746|u|NA|ChrD_C_glabrata_CBS138|cglab	7.42693	2.69624	0.785392	3.43298	0.000596979	0.00156001
CAGL0D00198g|1623	7687.05	2.44204	0.200532	12.1778	4.08174e-34	8.96613e-33
MSTRG.924.1|388|x|CAGL0D00198g-T|ChrD_C_glabrata_CBS138|cglab	6.6663	-1.02306	0.956786	-1.06927	0.284947	0.375456
CAGL0D00220g|714	1337.7	0.367697	0.194316	1.89226	0.0584569	0.0990061
CAGL0D00242g|1279	1385.04	0.0186066	0.170763	0.108962	0.913233	0.934534
CAGL0D00264g|6064	1031.13	-0.0202961	0.179241	-0.113233	0.909845	0.93245
CAGL0D00286g|4347	7244.86	0.304278	0.190941	1.59357	0.111033	0.170816
CAGL0D00330g|3072	2100.91	1.16026	0.187519	6.18741	6.11588e-10	3.52107e-09
CAGL0D00308r|84	0	#N/A	#N/A	#N/A	#N/A	#N/A
CAGL0D00352g|3355	1221.2	1.75195	0.130552	13.4195	4.64636e-41	1.24652e-39
CAGL0D00374g|1500	43.1547	-0.484429	0.343153	-1.4117	0.158039	0.230508
CAGL0D00396g|243	0.490373	-0.936159	2.99073	-0.31302	0.754266	#N/A
CAGL0D00418g|3305	40856	2.14271	0.0845511	25.3421	1.09719e-141	2.56507e-139
MSTRG.934.1|1922|x|CAGL0D00440g-T|ChrD_C_glabrata_CBS138|cglab	81.9598	1.58848	0.263269	6.03368	1.60266e-09	8.86067e-09
CAGL0D00440g|555	705.018	0.53092	0.164346	3.2305	0.00123574	0.00306061
MSTRG.937.1|765|x|CAGL0D00440g-T|ChrD_C_glabrata_CBS138|cglab	511.708	1.515	0.251087	6.03379	1.60157e-09	8.86067e-09
MSTRG.938.1|1739|u|NA|ChrD_C_glabrata_CBS138|cglab	19.5563	-1.04544	0.467955	-2.23406	0.025479	0.0478306
MSTRG.939.1|637|u|NA|ChrD_C_glabrata_CBS138|cglab	8.4856	-1.27369	0.795921	-1.60028	0.109537	0.168913
CAGL0D00462g|2972	2508.11	-1.2555	0.256094	-4.9025	9.46229e-07	3.77454e-06
MSTRG.941.1|633|x|CAGL0D00462g-T|ChrD_C_glabrata_CBS138|cglab	6.96535	-0.589693	0.664523	-0.887393	0.374867	0.469463
CAGL0D00484g|2033	6143.09	-0.447011	0.112659	-3.96781	7.25353e-05	0.000221375
MSTRG.944.1|264|x|CAGL0D00484g-T|ChrD_C_glabrata_CBS138|cglab	7.22466	0.183153	0.896769	0.204236	0.838169	0.877584
CAGL0D00506g|1307	867.003	-0.142489	0.226123	-0.630141	0.528603	0.6157
MSTRG.946.1|1795|x|CAGL0D00506g-T|ChrD_C_glabrata_CBS138|cglab	25.3882	0.16741	0.542423	0.308633	0.757601	0.81406
CAGL0D00528g|6606	21341.4	-1.1147	0.213145	-5.22976	1.69733e-07	7.50722e-07
CAGL0D00550g|1623	9392.92	0.303156	0.2101	1.44291	0.149044	0.219394
CAGL0D00572g|3463	889.355	0.45073	0.133975	3.36428	0.000767427	0.0019654
MSTRG.952.1|287|x|CAGL0D00572g-T|ChrD_C_glabrata_CBS138|cglab	3.02812	-1.65547	1.23535	-1.34008	0.18022	0.257693
CAGL0D00594g|1330	1726.66	0.993418	0.146666	6.77334	1.25846e-11	8.51018e-11
CAGL0D00616g|2920	22600.4	-0.924953	0.361846	-2.55621	0.010582	0.0216265
CAGL0D00627r|212	33.7601	-0.0140181	0.707258	-0.0198204	0.984187	0.989173
CAGL0D00638g|4316	3683.76	-0.292201	0.13944	-2.09553	0.0361241	0.0649103
CAGL0D00660g|4395	1903.27	-0.0986942	0.228423	-0.432068	0.665692	0.740023
CAGL0D00682g|2459	6571.63	2.15229	0.113711	18.9278	6.72873e-80	4.84025e-78
CAGL0D00704g|869	3006.8	2.8819	0.161509	17.8436	3.2391e-71	1.96326e-69
MSTRG.960.1|589|x|CAGL0D00704g-T|ChrD_C_glabrata_CBS138|cglab	4.77866	1.25588	0.907342	1.38413	0.166318	0.240973
CAGL0D00726g|624	413.913	-0.178707	0.191419	-0.933591	0.350515	0.44501
MSTRG.963.1|700|x|CAGL0D00748g-T|ChrD_C_glabrata_CBS138|cglab	34.9086	2.12539	0.426469	4.98368	6.23866e-07	2.55719e-06
CAGL0D00748g|183	5608.18	1.55087	0.392577	3.95049	7.79897e-05	0.000236462
CAGL0D00770g|2341	6367.39	0.89445	0.101683	8.79647	1.41181e-18	1.55063e-17
CAGL0D00792g|1805	1420.54	0.356366	0.144266	2.4702	0.0135038	0.0270407
CAGL0D00814g|1671	2011.3	-0.0254307	0.177284	-0.143446	0.885938	0.914003
CAGL0D00836g|2918	2501.37	-0.0681196	0.212838	-0.320054	0.748927	0.808014
CAGL0D00869g|1665	4842.23	-0.613291	0.473797	-1.29442	0.195521	0.275302
CAGL0D00858g|171	0	#N/A	#N/A	#N/A	#N/A	#N/A
CAGL0D00880g|3998	2966.41	-0.523038	0.27227	-1.92103	0.0547283	0.0934163
CAGL0D00902g|1320	502.235	0.975654	0.285827	3.41344	0.000641473	0.0016663
MSTRG.971.1|306|x|CAGL0D00902g-T|ChrD_C_glabrata_CBS138|cglab	1.5044	-0.865375	1.33901	-0.646279	0.518099	0.606526
CAGL0D00924g|6632	1079.36	-1.86573	0.29317	-6.36396	1.96614e-10	1.18403e-09
CAGL0D00946g|2049	268.947	-0.964241	0.280691	-3.43524	0.000592032	0.00155083
MSTRG.974.1|427|x|CAGL0D00990g-T|ChrD_C_glabrata_CBS138|cglab	12.0862	1.2278	0.763408	1.60832	0.107766	0.166494
CAGL0D00990g|1198	378.865	1.5421	0.2846	5.4185	6.01027e-08	2.80222e-07
CAGL0D01012g|4704	1284.61	-0.336556	0.206224	-1.63199	0.102681	0.160188
CAGL0D01034g|1680	16285.6	-2.17641	0.25391	-8.57157	1.02083e-17	1.07606e-16
CAGL0D01056g|1982	494.001	0.594909	0.273451	2.17556	0.0295884	0.0545594
MSTRG.979.1|483|x|CAGL0D01078g-T|ChrD_C_glabrata_CBS138|cglab	17.6244	0.233606	0.539006	0.433402	0.664723	0.739133
CAGL0D01078g|3112	7380.27	-0.943277	0.170199	-5.54219	2.98713e-08	1.43567e-07
CAGL0D01100g|2782	3300.11	1.75568	0.123566	14.2084	8.12733e-46	2.46303e-44
CAGL0D01122g|1744	1690.13	-0.595295	0.139795	-4.25835	2.05938e-05	6.85693e-05
CAGL0D01144g|984	1423.85	-0.280722	0.190811	-1.47121	0.141236	0.209929
CAGL0D01166g|977	691.819	0.353397	0.215487	1.63999	0.101007	0.158066
CAGL0D01188g|1849	38437.7	-0.776656	0.21817	-3.55987	0.000371042	0.00101055
CAGL0D01210g|1123	1180.22	-0.125773	0.180977	-0.694971	0.487074	0.577501
CAGL0D01232g|2252	1604.27	0.76898	0.218533	3.51882	0.000433472	0.00116387
CAGL0D01254g|684	28.9835	0.259668	0.421935	0.615422	0.538276	0.625187
MSTRG.990.1|362|u|NA|ChrD_C_glabrata_CBS138|cglab	0.0771843	0	5.10037	0	1	#N/A
MSTRG.991.1|223|x|CAGL0D01265g-T|ChrD_C_glabrata_CBS138|cglab	0.515641	-0.0703951	2.29193	-0.0307143	0.975497	#N/A
CAGL0D01265g|192	1160.45	-1.12622	0.858029	-1.31256	0.18933	0.268085
MSTRG.993.1|313|x|CAGL0D01276g-T|ChrD_C_glabrata_CBS138|cglab	1.12121	-3.42392	2.20924	-1.54982	0.121185	0.184141
CAGL0D01276g|1579	1417.31	0.763208	0.523897	1.45679	0.145174	0.214614
MSTRG.995.1|1068|x|CAGL0D01298g-T|ChrD_C_glabrata_CBS138|cglab	2.80957	-1.93925	1.22555	-1.58236	0.113568	0.174143
CAGL0D01298g|2558	36833.5	1.38903	0.325072	4.27298	1.92878e-05	6.4582e-05
MSTRG.998.1|1045|x|CAGL0D01298g-T|ChrD_C_glabrata_CBS138|cglab	16.2724	-2.12316	0.59034	-3.59651	0.000322521	0.000888937
CAGL0D01320g|945	814.98	-1.50274	0.246716	-6.09098	1.12222e-09	6.32733e-09
CAGL0D01342g|2414	2294.35	-0.6543	0.12421	-5.26769	1.38153e-07	6.18149e-07
MSTRG.1002.1|424|x|CAGL0D01364g-T|ChrD_C_glabrata_CBS138|cglab	6.56245	2.53135	0.961753	2.63202	0.008488	0.0176894
CAGL0D01364g|3817	6882.3	-0.986239	0.204653	-4.81908	1.4422e-06	5.65645e-06
CAGL0D01386g|2211	1464.93	-0.28132	0.140279	-2.00542	0.0449176	0.0784919
CAGL0D01408g|1100	10332.7	-0.352978	0.0762482	-4.62932	3.66862e-06	1.36525e-05
CAGL0D01430g|1628	342.182	-0.499683	0.138223	-3.61504	0.000300302	0.000831898
CAGL0D01452g|1042	6957.66	0.469238	0.314577	1.49164	0.135792	0.203083
CAGL0D01474g|2118	594.658	2.17884	0.252184	8.63988	5.62731e-18	6.0092e-17
MSTRG.1008.1|345|x|CAGL0D01474g-T|ChrD_C_glabrata_CBS138|cglab	6.25398	5.8003	1.5643	3.70793	0.00020896	0.000593686
CAGL0D01496g|681	863.872	0.55241	0.196957	2.80472	0.00503603	0.0110143
CAGL0D01518g|1110	183.55	-0.10281	0.536373	-0.191676	0.847996	0.88603
CAGL0D01540g|2541	2965.52	-0.260414	0.208682	-1.2479	0.212069	0.2953
CAGL0D01562g|2646	2126.73	-1.57867	0.167725	-9.41225	4.85646e-21	6.19696e-20
CAGL0D01584g|2184	2922.87	1.94551	0.126444	15.3864	2.02063e-53	7.9204e-52
CAGL0D01606g|1045	1177.61	-1.96493	0.183137	-10.7293	7.4183e-27	1.26459e-25
MSTRG.1014.1|428|x|CAGL0D01628g-T|ChrD_C_glabrata_CBS138|cglab	8.1182	2.72923	1.02867	2.65317	0.00797409	0.0167302
CAGL0D01628g|1280	487.207	-0.193984	0.147613	-1.31414	0.188799	0.26768
CAGL0D01650g|1208	827.29	-0.328862	0.192939	-1.70448	0.0882909	0.140655
CAGL0D01672g|3352	1750.71	0.829736	0.143049	5.80036	6.61708e-09	3.42685e-08
CAGL0D01694g|1871	12.9756	-1.34959	0.587528	-2.29707	0.0216149	0.0413716
CAGL0D01716g|1271	2956.41	-1.69537	0.418631	-4.0498	5.12619e-05	0.000161716
CAGL0D01738g|1866	1332.42	-0.6917	0.0967279	-7.15099	8.61531e-13	6.35804e-12
CAGL0D01760g|1591	1880.99	0.835792	0.124174	6.73083	1.68696e-11	1.12453e-10
CAGL0D01782g|4973	4095.76	2.36374	0.163622	14.4463	2.64362e-47	8.35998e-46
CAGL0D01804g|1483	895.753	-0.99244	0.112039	-8.85796	8.1494e-19	9.0879e-18
CAGL0D01826g|8138	4886.04	-0.0734486	0.302238	-0.243016	0.807993	0.853911
CAGL0D01837g|780	374.219	1.6879	0.497957	3.38965	0.00069981	0.00180566
CAGL0D01848r|120	1.30801	0.571157	1.8689	0.305611	0.759901	0.815461
CAGL0D01892g|1510	7811.9	1.19903	0.113377	10.5756	3.86663e-26	6.3436e-25
CAGL0D01914g|1217	1903.04	-0.644796	0.101699	-6.34022	2.29441e-10	1.37162e-09
CAGL0D01936g|1498	2062.76	0.600693	0.315383	1.90465	0.0568258	0.0964683
CAGL0D01958g|882	6609.48	1.28328	0.213013	6.02442	1.69712e-09	9.34345e-09
CAGL0D01980g|2180	2663.27	1.35843	0.274193	4.95427	7.26021e-07	2.94457e-06
CAGL0D02002g|2284	1500.18	-0.513252	0.191598	-2.67879	0.00738887	0.0156226
CAGL0D02024g|1727	2148.7	-0.215422	0.282554	-0.762413	0.445814	0.53853
CAGL0D02018g|213	0	#N/A	#N/A	#N/A	#N/A	#N/A
CAGL0D02046g|740	1376.64	-0.161052	0.298022	-0.540402	0.58892	0.671849
CAGL0D02068g|3695	2607.05	-0.460689	0.0988825	-4.65895	3.1783e-06	1.1957e-05
CAGL0D02090g|2636	35032.8	-1.2693	0.115983	-10.9439	7.11115e-28	1.26838e-26
CAGL0D02101r|90	0	#N/A	#N/A	#N/A	#N/A	#N/A
CAGL0D02112g|2855	821.935	-0.501907	0.197474	-2.54164	0.0110334	0.0224929
CAGL0D02134g|1724	236.682	3.63965	0.245057	14.8522	6.7273e-50	2.38037e-48
CAGL0D02150g|608	440.637	1.10797	0.509449	2.17483	0.0296429	0.0546137
CAGL0D02156g|1114	763.346	0.151549	0.207485	0.730412	0.465139	0.557138
CAGL0D02178g|2224	3548.73	0.921241	0.145206	6.34437	2.2334e-10	1.33637e-09
CAGL0D02200g|3353	894.175	0.27078	0.199801	1.35525	0.175338	0.251537
CAGL0D02222g|1152	756.564	0.304888	0.18679	1.63225	0.102628	0.160143
CAGL0D02244g|1464	25.6341	-0.579927	0.477889	-1.21352	0.224932	0.309654
MSTRG.1044.1|247|u|NA|ChrD_C_glabrata_CBS138|cglab	1.60685	0.218196	1.3105	0.166498	0.867765	0.900791
CAGL0D02266g|2519	1808.06	1.47622	0.128194	11.5155	1.10171e-30	2.1854e-29
CAGL0D02288g|3106	1383.04	-0.879577	0.183682	-4.78857	1.67973e-06	6.52551e-06
MSTRG.1047.1|448|x|CAGL0D02288g-T|ChrD_C_glabrata_CBS138|cglab	1.05799	-1.83897	2.30119	-0.799138	0.424211	0.517548
CAGL0D02310g|2602	2312.7	-0.306537	0.252072	-1.21607	0.223958	0.308638
CAGL0D02332g|2794	1405.1	-0.0232449	0.14878	-0.156237	0.875846	0.906075
CAGL0D02354g|1579	1023.42	0.0521457	0.104455	0.499214	0.617628	0.697188
CAGL0D02376g|2270	1008.64	0.543359	0.184688	2.94204	0.0032606	0.0074008
CAGL0D02398g|897	961.938	-0.286694	0.318434	-0.900324	0.367948	0.463101
CAGL0D02420g|1124	440.212	1.61063	0.321987	5.00217	5.66891e-07	2.33241e-06
CAGL0D02442g|1612	4890.9	0.407626	0.0996046	4.09244	4.26855e-05	0.000136302
CAGL0D02464g|2803	773.255	0.597699	0.142146	4.20482	2.61292e-05	8.57353e-05
CAGL0D02486g|3073	1023.65	-0.0267995	0.197557	-0.135654	0.892095	0.919196
CAGL0D02508g|1188	775.218	-0.107029	0.215904	-0.495724	0.620089	0.699243
CAGL0D02530g|5014	5253.59	-1.31483	0.296833	-4.42953	9.44375e-06	3.31113e-05
CAGL0D02552g|749	430.754	0.383505	0.240486	1.59471	0.110778	0.170504
CAGL0D02574g|3366	1205.12	0.890884	0.156001	5.71077	1.12464e-08	5.6761e-08
CAGL0D02596g|3216	493.975	-1.46143	0.294024	-4.97045	6.67975e-07	2.72434e-06
CAGL0D02618g|5515	3280.39	1.08167	0.198374	5.45268	4.96155e-08	2.32486e-07
CAGL0D02640g|2263	2.17369	-2.83896	1.80487	-1.57294	0.115733	0.177163
CAGL0D02662g|2070	0.0771843	0	5.10037	0	1	#N/A
MSTRG.1068.1|253|x|CAGL0D02684g-T|ChrD_C_glabrata_CBS138|cglab	33.2032	2.28408	0.753616	3.03083	0.00243879	0.0056772
CAGL0D02684g|2353	676.22	-1.47901	0.247727	-5.97033	2.36773e-09	1.28624e-08
CAGL0D02706g|3652	2063.94	0.00213792	0.284276	0.00752059	0.993999	0.995216
CAGL0D02728g|1662	2595.8	1.27839	0.320481	3.98899	6.63548e-05	0.000204404
CAGL0D02761g|497	312.395	1.2384	0.538628	2.29917	0.0214951	0.0411785
CAGL0D02772g|1800	2329.9	0.00465253	0.14366	0.0323856	0.974165	0.981872
CAGL0D02794g|2104	3936.35	0.693678	0.187922	3.69131	0.000223104	0.000630858
CAGL0D02816g|1995	1091.31	0.0499546	0.133366	0.374569	0.707981	0.776029
CAGL0D02838g|2747	1397.95	-0.0413431	0.284221	-0.145461	0.884347	0.912505
CAGL0D02860g|1029	276.916	0.221325	0.209386	1.05702	0.290504	0.381625
CAGL0D02882g|2360	1196.4	-0.235259	0.129651	-1.81455	0.0695927	0.115213
MSTRG.1080.1|310|x|CAGL0D02904g-T|ChrD_C_glabrata_CBS138|cglab	0.391229	-1.829	4.99807	-0.36594	0.71441	#N/A
CAGL0D02904g|2856	1775.57	0.318634	0.21286	1.49692	0.134415	0.201381
CAGL0D02926g|2053	727.347	0.351632	0.545906	0.644125	0.519494	0.607903
CAGL0D02948g|2260	15513	-2.7203	0.35792	-7.6003	2.95441e-14	2.43879e-13
CAGL0D02970g|1130	566.966	0.617699	0.234542	2.63364	0.00844756	0.0176163
CAGL0D02992g|1185	793.381	-0.666521	0.112658	-5.91631	3.29245e-09	1.76082e-08
CAGL0D03014g|1958	4074.64	-0.916527	0.24243	-3.78058	0.00015646	0.000454589
CAGL0D03036g|2030	971.914	-0.762448	0.183255	-4.16059	3.1743e-05	0.000103326
MSTRG.1088.1|399|x|CAGL0D03036g-T|ChrD_C_glabrata_CBS138|cglab	7.34523	0.177934	0.868905	0.204779	0.837745	0.87742
CAGL0D03058g|916	2782.21	-0.637747	0.206761	-3.08447	0.00203914	0.00482407
CAGL0D03080g|2058	644.94	-0.917479	0.182163	-5.03657	4.73948e-07	1.96607e-06
CAGL0D03102g|579	1384.85	1.83954	0.279032	6.5926	4.32194e-11	2.77095e-10
MSTRG.1092.1|344|x|CAGL0D03124g-T|ChrD_C_glabrata_CBS138|cglab	3.726	0.480496	1.24342	0.386431	0.699177	0.769265
CAGL0D03124g|2178	3983.45	-0.386392	0.333238	-1.15951	0.24625	0.33291
CAGL0D03146g|899	783.69	-0.604029	0.185365	-3.2586	0.00111965	0.00279314
CAGL0D03168g|6632	2963.8	0.9114	0.196181	4.64572	3.38892e-06	1.26765e-05
MSTRG.1097.1|216|x|CAGL0D03190g-T|ChrD_C_glabrata_CBS138|cglab	11.9292	2.91543	0.70887	4.11279	3.90908e-05	0.000125435
CAGL0D03190g|1796	4304.76	-0.409198	0.149471	-2.73765	0.00618804	0.0132853
CAGL0D03212g|1328	1929.04	0.130085	0.123884	1.05006	0.293691	0.384424
CAGL0D03234g|2503	2811.18	1.17265	0.104522	11.2191	3.28437e-29	6.14271e-28
CAGL0D03256g|2023	647.728	-0.646633	0.133365	-4.84861	1.2433e-06	4.90279e-06
CAGL0D03278g|1384	455.231	-0.776122	0.238139	-3.25912	0.0011176	0.0027891
CAGL0D03300g|850	1952.82	0.0795848	0.221318	0.359595	0.71915	0.784724
CAGL0D03322g|2334	5592.91	0.165622	0.136841	1.21032	0.226155	0.31083
MSTRG.1104.1|260|x|CAGL0D03344g-T|ChrD_C_glabrata_CBS138|cglab	6.80668	-1.13096	1.05282	-1.07422	0.282725	0.373128
CAGL0D03344g|6365	920.947	-0.225774	0.291675	-0.774062	0.438894	0.532037
MSTRG.1106.1|251|u|NA|ChrD_C_glabrata_CBS138|cglab	0.436532	2.51203	4.14721	0.605715	0.544704	#N/A
CAGL0D03388g|1832	901.669	0.230918	0.25894	0.891779	0.372511	0.467048
CAGL0D03366r|71	0	#N/A	#N/A	#N/A	#N/A	#N/A
CAGL0D03410g|1850	934.422	0.862433	0.125944	6.84776	7.50155e-12	5.17987e-11
CAGL0D03432g|1527	7895.97	-0.0455495	0.236444	-0.192644	0.847238	0.885663
MSTRG.1111.1|294|x|CAGL0D03454g-T|ChrD_C_glabrata_CBS138|cglab	3.45988	2.33647	1.43579	1.62731	0.103672	0.161489
CAGL0D03454g|1330	1819.5	0.258782	0.515106	0.502386	0.615396	0.695248
CAGL0D03476r|74	0.998976	4.09592	2.5836	1.58536	0.112885	0.173299
CAGL0D03498g|800	3003.94	0.266218	0.253603	1.04975	0.293835	0.384535
CAGL0D03520g|2002	3125.35	0.509661	0.293555	1.73617	0.0825334	0.132939
CAGL0D03542g|1520	1096.88	-0.395539	0.159248	-2.48379	0.0129992	0.0261101
CAGL0D03564g|1223	1527.51	0.339356	0.200841	1.68967	0.0910909	0.144623
CAGL0D03586g|542	4148.38	0.790776	0.318523	2.48264	0.0130414	0.0261867
MSTRG.1119.1|314|x|CAGL0D03586g-T|ChrD_C_glabrata_CBS138|cglab	0.80872	3.31889	2.32327	1.42854	0.153137	#N/A
CAGL0D03608g|1988	13.4571	-1.9876	0.551715	-3.60259	0.000315062	0.000869842
CAGL0D03630g|1003	105.148	-1.15126	0.319373	-3.60475	0.000312448	0.000863718
CAGL0D03652g|2791	548.765	-1.21607	0.390105	-3.11728	0.00182527	0.00436408
CAGL0D03674g|6550	7623.98	0.315995	0.320672	0.985414	0.324421	0.416567
CAGL0D03696g|1262	1138.51	0.615296	0.173857	3.53909	0.000401513	0.00108518
CAGL0D03718g|1739	8311.08	-0.325784	0.226479	-1.43848	0.150299	0.221091
CAGL0D03740g|1191	993.881	0.0891367	0.432813	0.205947	0.836832	0.876745
MSTRG.1128.1|696|x|CAGL0D03740g-T|ChrD_C_glabrata_CBS138|cglab	35.924	0.936944	0.439957	2.12962	0.0332027	0.0604407
MSTRG.1131.1|681|x|CAGL0D03762g-T|ChrD_C_glabrata_CBS138|cglab	5.73514	1.24557	1.05299	1.18289	0.236854	0.322875
CAGL0D03762g|939	74.5084	-1.85624	0.568108	-3.26741	0.00108535	0.0027138
CAGL0D03784g|790	322.084	-0.410462	0.221629	-1.85202	0.0640226	0.107157
CAGL0D03806g|565	1183.06	0.194971	0.225863	0.863224	0.388014	0.48297
CAGL0D03828g|1108	716.066	-0.472199	0.257347	-1.83487	0.0665252	0.11092
CAGL0D03850g|2903	1062.8	-0.641204	0.132519	-4.83859	1.30762e-06	5.14712e-06
CAGL0D03872g|1583	355.468	0.195208	0.416627	0.468543	0.639396	0.716693
CAGL0D03894g|1553	1677.24	-0.298004	0.39355	-0.757219	0.448918	0.541581
CAGL0D03916g|1294	625.692	0.0221198	0.138767	0.159403	0.873352	0.903971
CAGL0D03938g|2391	1325.43	1.87679	0.130467	14.3852	6.41249e-47	2.00843e-45
CAGL0D03960g|1918	666.504	-0.70563	0.311968	-2.26187	0.0237054	0.0449133
MSTRG.1142.1|392|x|CAGL0D03982g-T|ChrD_C_glabrata_CBS138|cglab	1.65587	-2.81872	1.64321	-1.71537	0.0862771	0.138018
CAGL0D03982g|2037	3486.28	-0.231309	0.37683	-0.613827	0.539329	0.6263
CAGL0D04004g|2093	1336.21	0.193855	0.163347	1.18677	0.235319	0.321116
CAGL0D04026g|1638	3971.85	5.36475	0.183583	29.2226	1.00246e-187	6.56208e-185
CAGL0D04048g|1297	1972.71	0.778624	0.352473	2.20903	0.0271724	0.05056
CAGL0D04070g|1625	751.891	0.118033	0.354913	0.332569	0.73946	0.800273
CAGL0D04092g|1459	1764.34	-0.997954	0.126263	-7.90377	2.70582e-15	2.42634e-14
CAGL0D04114g|2457	14758.5	0.528432	0.17725	2.98129	0.00287041	0.00657443
CAGL0D04136g|1701	1022.52	0.497037	0.243625	2.04018	0.0413329	0.0730711
CAGL0D04158g|1010	2004.22	-0.786192	0.24505	-3.2083	0.00133522	0.00328339
CAGL0D04180g|2250	1712.71	-0.374642	0.240859	-1.55544	0.119841	0.182395
CAGL0D04202g|2584	1865.72	-0.442865	0.12772	-3.46747	0.00052539	0.00139408
CAGL0D04224r|74	0.0578314	0	5.10037	0	1	#N/A
CAGL0D04246g|1129	511.579	-0.114057	0.213304	-0.534717	0.592846	0.675621
CAGL0D04268g|2439	463.894	-1.93067	0.420722	-4.58893	4.45515e-06	1.64486e-05
CAGL0D04290g|1315	3427.9	-1.31846	0.346473	-3.80536	0.000141596	0.000414716
CAGL0D04312g|6610	2719.38	-0.154567	0.188967	-0.817957	0.413382	0.507216
CAGL0D04334r|72	0	#N/A	#N/A	#N/A	#N/A	#N/A
CAGL0D04356g|1283	3286.83	-1.20854	0.49424	-2.44526	0.0144748	0.0287763
CAGL0D04378g|3383	1580.94	0.175765	0.247495	0.710176	0.477595	0.568238
CAGL0D04394g|1145	985.925	-0.477781	0.230954	-2.06873	0.0385713	0.0688353
CAGL0D04400g|273	0.823019	-1.45952	2.29783	-0.635174	0.525315	#N/A
MSTRG.1165.1|672|u|NA|ChrD_C_glabrata_CBS138|cglab	3.13907	1.86192	1.13675	1.63793	0.101436	0.1587
CAGL0D04422g|1435	1024.21	-0.525782	0.183895	-2.85915	0.00424778	0.00942896
CAGL0D04444g|1820	349.381	-0.298929	0.2809	-1.06418	0.287246	0.377953
CAGL0D04466g|853	365.64	-1.17559	0.253603	-4.63556	3.55976e-06	1.32852e-05
CAGL0D04488g|783	21.5382	-0.524954	0.413413	-1.26981	0.204154	0.285859
MSTRG.1171.1|395|x|CAGL0D04488g-T|ChrD_C_glabrata_CBS138|cglab	11.8899	-0.257557	0.621917	-0.414133	0.678776	0.751187
CAGL0D04510g|7443	960.25	0.929056	0.244372	3.80181	0.000143643	0.000420146
CAGL0D04532r|87	1.3523	-2.42091	1.86482	-1.2982	0.194218	0.273881
CAGL0D04576g|4733	1118.99	-0.918961	0.130615	-7.03567	1.9831e-12	1.43124e-11
CAGL0D04620g|6481	1729.88	-2.22661	0.321481	-6.9261	4.32596e-12	3.03513e-11
CAGL0D04598r|82	0	#N/A	#N/A	#N/A	#N/A	#N/A
CAGL0D04642g|2766	472.536	-1.15739	0.439426	-2.63386	0.00844194	0.0176102
CAGL0D04664r|72	0	#N/A	#N/A	#N/A	#N/A	#N/A
CAGL0D04686g|3546	319.832	3.57319	0.336072	10.6322	2.11011e-26	3.49691e-25
MSTRG.1178.1|951|x|CAGL0D04686g-T|ChrD_C_glabrata_CBS138|cglab	8.27244	-0.732356	0.666617	-1.09862	0.271935	0.361589
CAGL0D04708g|1513	39714.1	1.01248	0.157972	6.40925	1.46242e-10	8.93838e-10
CAGL0D04730g|1787	969.33	-0.759606	0.260695	-2.91377	0.00357095	0.00803556
CAGL0D04752g|1143	2330.26	0.340568	0.250419	1.35999	0.173833	0.249706
CAGL0D04774g|1164	2087.27	0.308802	0.128926	2.39519	0.0166116	0.0326252
CAGL0D04796g|856	452.746	-0.2676	0.208515	-1.28336	0.199366	0.279933
CAGL0D04818g|1253	2569.58	0.50192	0.515471	0.97371	0.330201	0.42291
CAGL0D04840g|1263	210.417	0.118835	0.276431	0.429891	0.667275	0.741138
CAGL0D04834g|150	0	#N/A	#N/A	#N/A	#N/A	#N/A
CAGL0D04862g|2839	1464.55	-1.24443	0.250387	-4.97003	6.69413e-07	2.7285e-06
CAGL0D04884g|1839	2153.69	-0.457346	0.288892	-1.5831	0.113398	0.174004
CAGL0D04906r|74	0.62983	-2.42684	2.70614	-0.896789	0.369831	#N/A
CAGL0D04928g|1461	358.142	-0.577649	0.280064	-2.06256	0.0391541	0.0696684
CAGL0D04950g|1120	1231.58	-0.397274	0.082168	-4.8349	1.33211e-06	5.23723e-06
CAGL0D04972g|1611	2198.13	1.02361	0.130712	7.83101	4.8396e-15	4.25806e-14
CAGL0D04994g|2433	763.369	-0.748662	0.241089	-3.10534	0.00190061	0.00452578
CAGL0D05016g|973	1731.72	0.00381309	0.173741	0.021947	0.98249	0.98782
CAGL0D05060g|3537	1770.84	-0.556412	0.236041	-2.35727	0.0184101	0.0358561
CAGL0D05038r|72	1.01049	0.140081	1.97914	0.0707786	0.943574	0.958063
CAGL0D05082g|1973	3580.55	1.40484	0.255916	5.48945	4.03188e-08	1.90012e-07
MSTRG.1197.1|214|x|CAGL0D05082g-T|ChrD_C_glabrata_CBS138|cglab	3.58984	1.84969	1.20035	1.54096	0.123326	0.186829
CAGL0D05104g|1013	1.54754	-3.84352	2.04868	-1.8761	0.0606416	0.102046
CAGL0D05148g|1902	1035.11	0.514796	0.334106	1.54082	0.123361	0.18684
CAGL0D05126r|73	7.44123	-1.09172	0.928921	-1.17525	0.239893	0.326136
CAGL0D05170g|2126	2753.66	-0.0868854	0.120148	-0.723154	0.469585	0.561164
MSTRG.1203.1|241|u|NA|ChrD_C_glabrata_CBS138|cglab	2.8893	-3.20217	1.57682	-2.03078	0.0422771	0.0744741
CAGL0D05192g|823	2960.54	-0.101146	0.236423	-0.427817	0.668784	0.74218
MSTRG.1206.1|641|x|CAGL0D05192g-T|ChrD_C_glabrata_CBS138|cglab	4.47379	0.28966	0.783123	0.369878	0.711474	0.778423
MSTRG.1209.1|488|x|CAGL0D05214g-T|ChrD_C_glabrata_CBS138|cglab	17.7639	1.33095	1.03315	1.28824	0.197661	0.27779
CAGL0D05214g|180	12074.7	-0.0717081	0.503397	-0.142448	0.886726	0.914672
CAGL0D05236g|2138	220.632	0.364737	0.252616	1.44384	0.148784	0.219208
CAGL0D05258g|3929	767.477	-1.92775	0.284879	-6.76692	1.3155e-11	8.85268e-11
CAGL0D05280g|3729	1361.57	0.959693	0.223339	4.29702	1.73108e-05	5.82306e-05
CAGL0D05302g|913	863.832	0.310438	0.286348	1.08413	0.278309	0.368639
CAGL0D05318g|664	1232.73	2.07757	0.388458	5.34825	8.8807e-08	4.06241e-07
CAGL0D05324g|3297	1676.07	-0.283833	0.10846	-2.61694	0.00887222	0.0183906
CAGL0D05346g|679	760.6	-0.611702	0.195749	-3.12494	0.00177844	0.00427061
CAGL0D05368g|735	850.545	-0.207865	0.328532	-0.632708	0.526924	0.614599
CAGL0D05390r|71	2.5212	-0.0557976	1.27146	-0.0438848	0.964996	0.974374
CAGL0D05412g|1239	2550.48	-0.615966	0.159962	-3.85069	0.000117783	0.000348086
CAGL0D05434g|1300	6106.03	-0.763896	0.314422	-2.42953	0.0151186	0.0298991
MSTRG.1225.1|776|u|NA|ChrD_C_glabrata_CBS138|cglab	2.50348	-1.90254	1.14341	-1.66392	0.0961285	0.151482
MSTRG.1226.1|308|u|NA|ChrD_C_glabrata_CBS138|cglab	13.1053	1.19418	0.860087	1.38845	0.165001	0.239224
CAGL0D05456g|627	28.8019	-0.187314	0.50137	-0.373604	0.708699	0.776556
CAGL0D05478g|2890	3348.75	-0.289169	0.332506	-0.869664	0.384484	0.479214
CAGL0D05500g|1771	2329.91	-0.413405	0.170335	-2.42701	0.0152236	0.0300887
CAGL0D05522g|1302	1317.33	-0.189093	0.356451	-0.530489	0.595773	0.678013
CAGL0D05544g|4042	3836.06	0.0541809	0.134249	0.403586	0.686517	0.758343
CAGL0D05566g|1704	701.181	-1.73116	0.217994	-7.94134	2.00013e-15	1.81091e-14
CAGL0D05588g|1583	2726.22	0.660289	0.196041	3.36812	0.000756818	0.00194127
CAGL0D05610g|1734	1882.52	-0.0669615	0.0795985	-0.841241	0.400213	0.495329
CAGL0D05632g|168	1366.81	1.84513	0.490675	3.76039	0.000169647	0.00048986
CAGL0D05654g|960	57.5119	-0.507434	0.264279	-1.92007	0.0548494	0.0935681
MSTRG.1237.1|404|x|CAGL0D05676g-T|ChrD_C_glabrata_CBS138|cglab	61.9577	1.74459	0.434847	4.01195	6.0218e-05	0.000187198
CAGL0D05676g|2154	1341.58	-0.0612572	0.16516	-0.370896	0.710715	0.778028
CAGL0D05698g|4232	1233.2	0.123001	0.138408	0.888684	0.374173	0.468683
CAGL0D05720g|2646	4.13446	-2.60941	0.959014	-2.72093	0.00650986	0.0139297
CAGL0D05742g|1634	4889.7	-0.987702	0.12659	-7.80235	6.07649e-15	5.31064e-14
CAGL0D05764g|2802	1175.15	-0.116702	0.101278	-1.1523	0.2492	0.336481
CAGL0D05786g|1737	287.741	-1.65765	0.365851	-4.53093	5.87236e-06	2.12973e-05
CAGL0D05808g|2713	3130.12	0.438226	0.146039	3.00075	0.00269316	0.00620973
CAGL0D05852g|2910	1678.7	0.775977	0.12959	5.98793	2.12526e-09	1.15837e-08
CAGL0D05874g|1907	2791.87	0.352827	0.39686	0.889046	0.373978	0.468529
MSTRG.1246.1|254|x|CAGL0D05896g-T|ChrD_C_glabrata_CBS138|cglab	0.899064	-2.4268	2.63447	-0.921174	0.35696	0.451965
CAGL0D05896g|2676	4345.75	0.00706438	0.326453	0.0216398	0.982735	0.987866
MSTRG.1248.1|376|x|CAGL0D05918g-T|ChrD_C_glabrata_CBS138|cglab	12.8722	2.02001	0.732229	2.75871	0.00580302	0.0125368
CAGL0D05918g|2833	1193.29	0.0267973	0.607964	0.0440771	0.964843	0.974369
CAGL0D05940g|2415	5802.74	0.110667	0.256555	0.431357	0.666209	0.740282
CAGL0D05962g|883	766.419	-0.221057	0.180324	-1.22589	0.220241	0.304669
CAGL0D05984r|71	0	#N/A	#N/A	#N/A	#N/A	#N/A
CAGL0D06006g|2165	1485.58	0.983461	0.128697	7.64166	2.14444e-14	1.78821e-13
CAGL0D06028g|1811	301.939	-0.495683	0.210329	-2.35671	0.0184377	0.0358779
CAGL0D06050g|1827	681.048	-1.28988	0.188696	-6.83579	8.15554e-12	5.60191e-11
CAGL0D06072r|72	0.110822	-0.847099	5.09905	-0.166129	0.868056	#N/A
CAGL0D06094g|860	947.968	0.574271	0.254754	2.25422	0.0241826	0.0457645
CAGL0D06138g|2449	3257.48	-0.910214	0.130454	-6.97729	3.00935e-12	2.13195e-11
CAGL0D06116r|73	0	#N/A	#N/A	#N/A	#N/A	#N/A
CAGL0D06154g|520	841.822	0.711171	0.330827	2.14968	0.0315806	0.0578095
CAGL0D06160g|1181	2175.58	-0.699335	0.198689	-3.51975	0.000431954	0.00116074
CAGL0D06182g|1418	1104.01	-0.45309	0.180283	-2.51322	0.0119633	0.0242402
CAGL0D06204g|2657	1150.98	-0.268107	0.0919928	-2.91444	0.00356332	0.00802391
CAGL0D06226g|2331	1407.76	1.31464	0.117512	11.1873	4.70698e-29	8.75337e-28
MSTRG.1266.1|878|u|NA|ChrD_C_glabrata_CBS138|cglab	17.6942	0.848604	0.605585	1.4013	0.161125	0.234143
CAGL0D06248r|74	0.0771843	0	5.10037	0	1	#N/A
CAGL0D06270g|3061	1260.19	-0.661184	0.130092	-5.08245	3.72605e-07	1.56753e-06
CAGL0D06292g|2233	3896.61	-0.782635	0.29175	-2.68255	0.0073063	0.015463
CAGL0D06314g|3163	2773.73	-1.15096	0.156982	-7.3318	2.27075e-13	1.7508e-12
CAGL0D06336g|1392	917.049	-0.395819	0.208409	-1.89925	0.0575321	0.0975913
CAGL0D06358r|72	0	#N/A	#N/A	#N/A	#N/A	#N/A
CAGL0D06380g|1170	71.285	-1.4701	0.355403	-4.13642	3.52764e-05	0.000114317
MSTRG.1275.1|833|x|CAGL0D06402g-T|ChrD_C_glabrata_CBS138|cglab	62.9137	0.866821	0.499893	1.73401	0.0829159	0.133522
CAGL0D06402g|1681	2603.55	0.751952	0.165905	4.53243	5.83084e-06	2.11813e-05
CAGL0D06424g|4295	26403.9	0.518219	0.133756	3.87437	0.000106902	0.000318081
CAGL0D06446g|5943	1632.63	-0.838837	0.214112	-3.91775	8.93809e-05	0.000269253
CAGL0D06468g|1119	316.143	0.0448059	0.197532	0.226829	0.820557	0.863377
CAGL0D06490g|1065	332.048	0.107553	0.209324	0.513811	0.607384	0.688235
CAGL0D06512g|4836	933.647	3.68301	0.193846	18.9997	1.71484e-80	1.24726e-78
CAGL0D06534g|315	0.0529904	-0.847074	5.09905	-0.166124	0.86806	#N/A
MSTRG.1282.1|897|u|NA|ChrD_C_glabrata_CBS138|cglab	6.80839	1.33367	0.99434	1.34126	0.179836	0.2572
MSTRG.1283.1|619|x|CAGL0D06556g-T|ChrD_C_glabrata_CBS138|cglab	2.28497	-1.05917	1.62264	-0.652747	0.513919	0.60273
CAGL0D06556g|2625	9912.47	-0.125659	0.54399	-0.230995	0.817319	0.860571
CAGL0D06578g|261	0	#N/A	#N/A	#N/A	#N/A	#N/A
CAGL0D06600g|3160	13937	2.79367	0.198582	14.0681	5.96289e-45	1.77423e-43
CAGL0D06622g|3980	2002.41	-1.543	0.20516	-7.52097	5.43696e-14	4.4102e-13
MSTRG.1286.1|367|u|NA|ChrD_C_glabrata_CBS138|cglab	7.36032	-1.28495	0.759851	-1.69106	0.0908255	0.144307
MSTRG.1287.1|589|u|NA|ChrD_C_glabrata_CBS138|cglab	6.25541	-0.223678	0.794735	-0.28145	0.778365	0.830374
CAGL0D06644g|2979	942.749	-0.592044	0.161511	-3.66565	0.000246714	0.000692237
MSTRG.1289.1|2839|x|CAGL0D06644g-T|ChrD_C_glabrata_CBS138|cglab	207.543	-0.171017	0.370376	-0.46174	0.644268	0.721536
CAGL0D06666g|201	9.03725	-1.16915	0.6552	-1.78442	0.0743548	0.121864
CAGL0D06688g|2058	24463.1	1.30303	0.127985	10.1811	2.4078e-24	3.56594e-23
CAGL0D06710g|8175	2707.36	0.264496	0.237658	1.11292	0.265741	0.355059
MSTRG.1297.1|799|u|NA|ChrE_C_glabrata_CBS138|cglab	7.52276	-0.634739	0.727594	-0.872381	0.383001	0.477638
CAGL0E00105g|905	6.95371	0.458897	0.6647	0.690383	0.489954	0.580075
CAGL0E00116g|1822	9.57848	-0.971187	0.551826	-1.75995	0.0784164	0.1275
CAGL0E00132g|1800	158.923	-0.429168	0.247157	-1.73642	0.0824897	0.132901
MSTRG.1300.1|879|u|NA|ChrE_C_glabrata_CBS138|cglab	178.161	1.14264	0.417784	2.735	0.00623812	0.0133884
MSTRG.1301.1|2299|u|NA|ChrE_C_glabrata_CBS138|cglab	41.0468	0.967074	0.522234	1.8518	0.0640542	0.107183
MSTRG.1302.1|219|u|NA|ChrE_C_glabrata_CBS138|cglab	0.226914	0	5.10037	0	1	#N/A
MSTRG.1303.1|225|u|NA|ChrE_C_glabrata_CBS138|cglab	0.106369	0	5.10037	0	1	#N/A
MSTRG.1304.1|543|u|NA|ChrE_C_glabrata_CBS138|cglab	5.54057	3.49431	1.19782	2.91724	0.00353146	0.00796312
MSTRG.1305.1|289|u|NA|ChrE_C_glabrata_CBS138|cglab	4.93985	0.336934	0.872159	0.386322	0.699258	0.769265
MSTRG.1306.1|2230|u|NA|ChrE_C_glabrata_CBS138|cglab	1034.66	1.27355	0.241814	5.26664	1.3894e-07	6.20821e-07
CAGL0E00187g|717	4.70554	2.11515	1.35667	1.55907	0.11898	0.181379
MSTRG.1309.1|679|x|CAGL0E00187g-T|ChrE_C_glabrata_CBS138|cglab	420.313	1.13226	0.228771	4.94933	7.44701e-07	3.01472e-06
MSTRG.1311.1|474|u|NA|ChrE_C_glabrata_CBS138|cglab	4.92509	1.05974	1.43471	0.738641	0.460125	0.552454
MSTRG.1312.1|868|u|NA|ChrE_C_glabrata_CBS138|cglab	4.76859	1.34726	1.20524	1.11784	0.263636	0.352772
CAGL0E00231g|5595	331.188	1.11198	0.317388	3.50354	0.00045912	0.0012282
MSTRG.1314.1|2129|x|CAGL0E00275g-T|ChrE_C_glabrata_CBS138|cglab	296.605	0.788336	0.170072	4.6353	3.56427e-06	1.32944e-05
CAGL0E00275g|5667	868.224	1.94822	0.336431	5.79085	7.0033e-09	3.61258e-08
MSTRG.1316.1|550|x|CAGL0E00275g-T|ChrE_C_glabrata_CBS138|cglab	50.3839	1.24303	0.35118	3.53957	0.000400774	0.00108363
CAGL0E00297r|74	0.0522119	-0.835713	5.09985	-0.16387	0.869833	#N/A
MSTRG.1319.1|409|x|CAGL0E00341g-T|ChrE_C_glabrata_CBS138|cglab	59.123	1.19282	0.290907	4.10035	4.12521e-05	0.000131918
CAGL0E00341g|523	10.914	2.7729	1.1981	2.31441	0.0206453	0.0396783
CAGL0E00363g|192	23.6298	0.743519	0.400108	1.85829	0.0631272	0.105794
MSTRG.1322.1|919|u|NA|ChrE_C_glabrata_CBS138|cglab	446.472	0.540637	0.219016	2.46848	0.0135687	0.0271457
CAGL0E00385g|2144	1673.5	-0.784643	0.180154	-4.35541	1.32816e-05	4.54241e-05
CAGL0E00407g|1323	950.273	-0.070212	0.088579	-0.792648	0.427983	0.521127
CAGL0E00429g|1410	1555.87	-0.289206	0.177913	-1.62554	0.104047	0.16192
MSTRG.1327.1|355|x|CAGL0E00451g-T|ChrE_C_glabrata_CBS138|cglab	4.64813	-2.66963	1.04159	-2.56304	0.0103759	0.0212585
CAGL0E00451g|6614	5016.13	-0.138592	0.185937	-0.745369	0.456049	0.548566
CAGL0E00473g|3312	884.89	-0.238928	0.21467	-1.113	0.265707	0.355059
CAGL0E00495g|693	1363.82	-0.205873	0.240698	-0.855316	0.392376	0.487473
CAGL0E00517g|551	1264.05	-0.560247	0.295129	-1.89832	0.0576545	0.0977736
CAGL0E00539g|1201	799.754	-0.372921	0.174639	-2.13538	0.0327301	0.0596967
CAGL0E00561g|2923	5167.26	0.412564	0.135285	3.0496	0.00229146	0.00537246
CAGL0E00583g|659	1093.14	0.515286	0.424607	1.21356	0.224916	0.309654
CAGL0E00605g|891	1115.77	0.796207	0.21521	3.69967	0.000215883	0.000611762
CAGL0E00627g|4520	872.23	0.587025	0.285271	2.05778	0.0396113	0.0703842
MSTRG.1338.1|634|x|CAGL0E00627g-T|ChrE_C_glabrata_CBS138|cglab	6.99489	0.719769	0.675887	1.06493	0.286909	0.377626
CAGL0E00649g|1679	1977.6	1.09669	0.189002	5.80255	6.53154e-09	3.3906e-08
CAGL0E00671g|1065	1847.96	-0.133664	0.190337	-0.702249	0.482524	0.573457
MSTRG.1341.1|269|x|CAGL0E00693g-T|ChrE_C_glabrata_CBS138|cglab	1.45242	1.74262	1.72511	1.01015	0.312421	0.403954
CAGL0E00693g|2610	1535.84	-0.5393	0.457896	-1.17778	0.238885	0.325095
CAGL0E00715g|1319	1412.26	-0.748513	0.528731	-1.41568	0.156869	0.228914
CAGL0E00737g|1453	4401.1	-0.466788	0.254516	-1.83403	0.0666502	0.111071
CAGL0E00759g|3558	1102.97	0.603749	0.303845	1.98703	0.0469196	0.0815765
CAGL0E00781g|2350	9610.38	0.047037	0.194763	0.241509	0.80916	0.854567
MSTRG.1347.1|228|x|CAGL0E00781g-T|ChrE_C_glabrata_CBS138|cglab	0.635896	-2.1974	2.1028	-1.04499	0.296029	#N/A
CAGL0E00803g|1281	4796.64	3.4508	0.381047	9.0561	1.35201e-19	1.60331e-18
CAGL0E00825r|72	0	#N/A	#N/A	#N/A	#N/A	#N/A
CAGL0E00847g|7604	2415.13	-0.796753	0.214356	-3.71697	0.000201627	0.000574848
CAGL0E00869g|2062	17325.3	-0.507258	0.220942	-2.29589	0.0216823	0.0414644
CAGL0E00891g|2236	1455.36	0.475633	0.198322	2.39829	0.0164717	0.0323697
CAGL0E00913g|1820	2850.21	0.139025	0.234682	0.5924	0.553583	0.640074
CAGL0E00935g|794	1109.26	0.720395	0.503523	1.43071	0.152514	0.223747
CAGL0E00957g|3614	1848.52	0.357999	0.10681	3.35175	0.000803028	0.00204777
CAGL0E00979g|1343	2802.29	-0.165731	0.190783	-0.868688	0.385018	0.479788
CAGL0E01001g|2635	1690.58	-0.567693	0.312759	-1.81511	0.069507	0.11513
CAGL0E01023g|510	613.779	1.27109	0.156236	8.13571	4.09532e-16	3.92503e-15
CAGL0E01045g|1717	867.247	-0.113408	0.13741	-0.825327	0.409186	0.503767
CAGL0E01067g|1350	2834.8	0.112113	0.225199	0.497842	0.618595	0.698159
CAGL0E01089g|2670	998.903	0.827885	0.161802	5.11665	3.11017e-07	1.3246e-06
CAGL0E01111g|3981	958.847	-0.719316	0.143912	-4.99832	5.78331e-07	2.37799e-06
CAGL0E01133g|1290	9656.24	-0.279749	0.38671	-0.723408	0.469429	0.561164
CAGL0E01155g|1570	845.745	1.27862	0.513775	2.48868	0.012822	0.0257875
MSTRG.1364.1|540|x|CAGL0E01155g-T|ChrE_C_glabrata_CBS138|cglab	34.0491	1.37084	0.361135	3.79593	0.000147093	0.000429854
MSTRG.1365.1|604|x|CAGL0E01177g-T|ChrE_C_glabrata_CBS138|cglab	14.0577	0.369195	0.577553	0.63924	0.522667	0.61096
CAGL0E01177g|563	25374.4	1.24897	0.314762	3.96797	7.24867e-05	0.000221375
CAGL0E01199g|1533	5563.8	0.108219	0.278527	0.388539	0.697617	0.768142
CAGL0E01221g|1072	2444.46	-0.147645	0.492696	-0.299666	0.764432	0.818846
CAGL0E01243g|2250	13380.8	2.07001	0.174752	11.8454	2.2741e-32	4.7258e-31
CAGL0E01265g|7340	2174.13	-0.116795	0.206194	-0.566434	0.571099	0.655632
CAGL0E01287g|1916	6961.31	0.532892	0.227527	2.34211	0.0191753	0.0371365
CAGL0E01309g|1544	1041.7	-0.720824	0.0969049	-7.43847	1.01857e-13	8.08187e-13
CAGL0E01331g|3413	1037.66	-0.930619	0.602169	-1.54545	0.122238	0.185526
CAGL0E01353g|2545	70431.3	2.79127	0.182367	15.3058	6.99423e-53	2.69319e-51
CAGL0E01397g|4225	2630.16	0.305202	0.136343	2.23848	0.0251897	0.0473826
MSTRG.1376.1|284|u|NA|ChrE_C_glabrata_CBS138|cglab	2.63474	-0.269338	1.0833	-0.248627	0.803649	0.850144
CAGL0E01419g|2033	1599.52	-0.0402986	0.116814	-0.34498	0.730109	0.793244
CAGL0E01441g|2553	1475.83	-0.434831	0.194437	-2.23636	0.0253282	0.0475885
CAGL0E01463g|923	11863.3	-0.230822	0.0879376	-2.62483	0.00866911	0.0180381
CAGL0E01485g|4190	1480.67	0.275616	0.231232	1.19194	0.233284	0.318904
CAGL0E01507g|1962	840.69	-0.881676	0.115119	-7.65879	1.87687e-14	1.57918e-13
CAGL0E01529g|1362	262.367	-1.89001	0.226086	-8.35969	6.28854e-17	6.33304e-16
CAGL0E01551g|880	626.349	-0.744775	0.415212	-1.79372	0.0728572	0.1198
CAGL0E01567g|1723	2158.24	0.283515	0.262716	1.07917	0.280513	0.370847
CAGL0E01573g|2798	2179.62	-0.220932	0.258943	-0.853207	0.393544	0.488646
CAGL0E01595g|2787	1238.93	0.258254	0.168825	1.52972	0.126087	0.19044
CAGL0E01617g|3078	6176.86	0.0221832	0.226139	0.0980956	0.921856	0.941268
CAGL0E01639g|1077	1999.9	0.941449	0.326692	2.88176	0.00395458	0.00882601
CAGL0E01661g|6506	432.252	0.560106	0.208923	2.68092	0.00734211	0.0155287
CAGL0E01683g|1800	2735.16	-0.559274	0.104386	-5.35775	8.42636e-08	3.85727e-07
CAGL0E01705g|1298	15180.7	2.21077	0.377736	5.85269	4.83685e-09	2.54109e-08
CAGL0E01727g|4542	85569.7	2.33329	0.163585	14.2634	3.69744e-46	1.131e-44
CAGL0E01749g|4008	301.699	3.15537	0.226375	13.9387	3.68653e-44	1.06779e-42
CAGL0E01771g|2326	2316.62	-0.868656	0.187801	-4.62541	3.73857e-06	1.3897e-05
CAGL0E01793g|2936	10125.1	2.22631	0.262411	8.48405	2.17487e-17	2.26339e-16
MSTRG.1395.1|202|x|CAGL0E01793g-T|ChrE_C_glabrata_CBS138|cglab	1.90035	0.338003	1.86201	0.181526	0.855955	0.891217
CAGL0E01815g|1741	849.426	3.06259	0.275482	11.1172	1.03471e-28	1.89726e-27
MSTRG.1397.1|581|x|CAGL0E01837g-T|ChrE_C_glabrata_CBS138|cglab	188.65	0.924444	0.310708	2.97528	0.00292721	0.00669281
CAGL0E01837g|1812	9957.14	1.71131	0.208511	8.20729	2.26227e-16	2.22022e-15
MSTRG.1399.1|914|x|CAGL0E01837g-T|ChrE_C_glabrata_CBS138|cglab	26.8245	0.728347	0.440528	1.65335	0.0982598	0.154217
CAGL0E01859g|1673	266.169	2.50899	0.204274	12.2825	1.12537e-34	2.52282e-33
MSTRG.1401.1|233|x|CAGL0E01859g-T|ChrE_C_glabrata_CBS138|cglab	8.41384	0.952871	0.678227	1.40494	0.160038	0.233009
MSTRG.1402.1|579|x|CAGL0E01881g-T|ChrE_C_glabrata_CBS138|cglab	13.6592	-0.278805	0.507676	-0.549179	0.582882	0.666238
CAGL0E01881g|1845	1667.28	4.21614	0.180346	23.3781	7.14309e-121	1.29885e-118
MSTRG.1404.1|420|x|CAGL0E01881g-T|ChrE_C_glabrata_CBS138|cglab	28.8744	-0.339219	0.447192	-0.758553	0.44812	0.540818
CAGL0E01903g|1354	932.213	-0.0647584	0.133229	-0.486068	0.626919	0.705243
CAGL0E01925g|1994	1036.27	-0.337837	0.189288	-1.78477	0.074298	0.121802
CAGL0E01947g|2664	4026.58	0.0247814	0.151325	0.163763	0.869918	0.902361
CAGL0E01969g|2414	9601.19	0.407038	0.162082	2.5113	0.0120286	0.0243398
CAGL0E01991g|1204	20587.6	-0.959054	0.278178	-3.44763	0.000565524	0.00148911
MSTRG.1409.1|557|x|CAGL0E01991g-T|ChrE_C_glabrata_CBS138|cglab	4.75859	1.00163	0.92184	1.08656	0.277232	0.367515
MSTRG.1410.1|321|x|CAGL0E02013g-T|ChrE_C_glabrata_CBS138|cglab	4.46448	0.138969	1.3675	0.101623	0.919056	0.938849
CAGL0E02013g|1310	30551.5	-0.944762	0.236375	-3.99687	6.41847e-05	0.000198185
CAGL0E02035g|1879	2872.04	1.45126	0.229	6.33739	2.33694e-10	1.3945e-09
MSTRG.1412.1|459|u|NA|ChrE_C_glabrata_CBS138|cglab	7.48868	2.18528	0.791854	2.7597	0.00578541	0.0125112
MSTRG.1413.1|440|u|NA|ChrE_C_glabrata_CBS138|cglab	24.03	2.99989	0.705512	4.25207	2.11799e-05	7.03418e-05
CAGL0E02057g|3533	813.553	1.05153	0.130325	8.06851	7.11628e-16	6.67381e-15
CAGL0E02079g|2196	4812.36	0.807873	0.110581	7.30569	2.75854e-13	2.10951e-12
CAGL0E02123g|3433	147.451	-2.02952	0.342724	-5.92172	3.18583e-09	1.71219e-08
CAGL0E02101g|1603	959.193	-0.293803	0.148513	-1.9783	0.0478953	0.0830514
CAGL0E02145g|1355	163.711	-1.88155	0.36117	-5.20958	1.89266e-07	8.32058e-07
CAGL0E02167g|1340	1316.57	-0.0941364	0.256116	-0.367554	0.713206	0.780058
CAGL0E02189g|1553	569.386	0.990163	0.290769	3.40532	0.000660854	0.00170986
CAGL0E02211g|201	7.96473	0.753387	0.707269	1.06521	0.286783	0.377626
MSTRG.1421.1|309|x|CAGL0E02233g-T|ChrE_C_glabrata_CBS138|cglab	12.8603	-1.21428	0.691174	-1.75684	0.0789456	0.128016
CAGL0E02233g|1021	1116.01	0.115166	0.43547	0.264464	0.791422	0.840605
MSTRG.1423.1|905|x|CAGL0E02233g-T|ChrE_C_glabrata_CBS138|cglab	61.9666	-0.300505	0.442762	-0.678705	0.497325	0.587623
CAGL0E02255g|646	5213.88	-1.45256	0.288479	-5.03525	4.77233e-07	1.97719e-06
CAGL0E02277r|72	0.167232	-0.835737	5.09985	-0.163875	0.86983	#N/A
CAGL0E02299g|1940	2194.91	-0.017912	0.150187	-0.119265	0.905066	0.929051
CAGL0E02315g|674	1707.36	-1.62296	0.380053	-4.27034	1.95172e-05	6.52834e-05
CAGL0E02321g|2465	2765.92	-0.369363	0.258099	-1.43109	0.152405	0.223659
CAGL0E02343g|1435	1988.51	-0.0566572	0.145269	-0.390016	0.696525	0.767326
CAGL0E02365g|1561	543.271	0.352369	0.171995	2.04871	0.0404901	0.0717899
CAGL0E02387g|3318	640.487	0.282133	0.282714	0.997946	0.318306	0.410082
CAGL0E02409g|1638	837.996	-1.45896	0.397614	-3.66929	0.000243225	0.00068362
MSTRG.1434.1|265|x|CAGL0E02431g-T|ChrE_C_glabrata_CBS138|cglab	0.386182	0	5.10037	0	1	#N/A
CAGL0E02431g|2253	863.686	-0.333176	0.212722	-1.56625	0.11729	0.179137
CAGL0E02453g|810	1742.3	-0.472464	0.275954	-1.71211	0.086876	0.138806
MSTRG.1437.1|930|x|CAGL0E02453g-T|ChrE_C_glabrata_CBS138|cglab	5.20396	0.0443667	0.799066	0.0555232	0.955722	0.967416
MSTRG.1438.1|1646|u|NA|ChrE_C_glabrata_CBS138|cglab	11.5914	0.773831	0.549993	1.40698	0.159432	0.232333
CAGL0E02475g|5528	3535.65	0.148722	0.178431	0.833499	0.404563	0.499391
CAGL0E02497g|1131	499.559	-0.282537	0.230995	-1.22313	0.221282	0.305851
CAGL0E02519g|1890	1754.82	-0.746968	0.263456	-2.83526	0.00457882	0.0100953
CAGL0E02541g|2889	1002.28	-0.334333	0.193745	-1.72564	0.0844124	0.135499
CAGL0E02585g|2890	2119.13	0.0721532	0.217397	0.331896	0.739967	0.8005
CAGL0E02607g|1518	2597.77	0.800388	0.256301	3.12284	0.00179115	0.0042964
CAGL0E02629g|1793	1786.55	0.15303	0.181356	0.843815	0.398773	0.494014
CAGL0E02651g|1626	1439.92	3.16461	0.168136	18.8217	5.01442e-79	3.49195e-77
CAGL0E02673g|1252	1710.79	-0.459674	0.154664	-2.97208	0.00295785	0.00675269
CAGL0E02695g|2980	1390.64	1.66247	0.13952	11.9157	9.80587e-33	2.08407e-31
CAGL0E02717g|1123	689.649	-0.775794	0.442137	-1.75464	0.0793201	0.12849
CAGL0E02739g|1206	2598.44	-1.37366	0.498249	-2.75698	0.00583385	0.012591
CAGL0E02805g|7554	958.023	-0.171254	0.112032	-1.52861	0.126361	0.190765
CAGL0E02761g|841	1018.12	-0.0528355	0.171289	-0.308459	0.757733	0.814069
CAGL0E02783g|3950	4130.83	-0.0935069	0.246634	-0.379132	0.70459	0.773997
CAGL0E02827g|1753	468.18	-0.283517	0.108299	-2.61791	0.00884698	0.0183441
CAGL0E02849g|2470	3064.74	-0.490783	0.0862373	-5.69108	1.26236e-08	6.33696e-08
CAGL0E02871g|1250	207.927	0.490271	0.248698	1.97136	0.0486832	0.0842572
MSTRG.1456.1|324|x|CAGL0E02871g-T|ChrE_C_glabrata_CBS138|cglab	21.0516	0.739026	0.484374	1.52573	0.127076	0.191536
MSTRG.1457.1|351|u|NA|ChrE_C_glabrata_CBS138|cglab	23.3763	2.45033	0.694936	3.52598	0.000421926	0.00113697
CAGL0E02893g|3693	926.799	0.0947869	0.139563	0.679169	0.497031	0.587392
CAGL0E02915g|1973	1963.86	-0.731164	0.452613	-1.61543	0.106218	0.164724
CAGL0E02937g|2643	1385.89	0.0291291	0.225403	0.129231	0.897175	0.922977
CAGL0E02959g|2715	852.536	-0.173396	0.286993	-0.604183	0.545722	0.632488
CAGL0E02981g|2748	1343.85	1.3116	0.286194	4.58291	4.58553e-06	1.6852e-05
CAGL0E03003g|2190	1501.18	-1.01226	0.110844	-9.13229	6.70634e-20	8.05499e-19
CAGL0E03025g|333	0	#N/A	#N/A	#N/A	#N/A	#N/A
CAGL0E03069g|2538	2750.47	0.130257	0.277604	0.469219	0.638913	0.716397
CAGL0E03091r|73	0.0377703	0	5.10037	0	1	#N/A
CAGL0E03113g|1842	2726.68	0.2155	0.158422	1.36029	0.173737	0.249623
CAGL0E03157g|3488	7050.45	-1.3088	0.35747	-3.66128	0.000250956	0.000703536
CAGL0E03179g|1465	1345.4	0.296366	0.231293	1.28134	0.200073	0.280805
CAGL0E03201g|2848	3333.79	0.13703	0.137647	0.995513	0.319487	0.411442
CAGL0E03223g|1189	1235.13	0.655033	0.194937	3.36023	0.000778764	0.00198977
CAGL0E03245g|2513	15017	0.489778	0.20544	2.38404	0.0171238	0.0335806
CAGL0E03267g|2606	1429.24	-0.102584	0.27987	-0.366542	0.713961	0.780753
CAGL0E03289g|2653	8118.07	-0.295353	0.160135	-1.8444	0.0651247	0.108807
CAGL0E03311g|1020	1380.19	0.405473	0.182163	2.22588	0.0260221	0.0487523
CAGL0E03333r|72	0.77165	-2.42649	2.25298	-1.07701	0.281474	#N/A
CAGL0E03355g|4964	1561.93	2.27221	0.168413	13.4919	1.74548e-41	4.72145e-40
CAGL0E03366g|1222	39230.1	7.95379	0.481602	16.5153	2.84844e-61	1.36101e-59
MSTRG.1478.1|1351|x|CAGL0E03377r-T|ChrE_C_glabrata_CBS138|cglab	66.6205	2.3265	0.453469	5.13046	2.89039e-07	1.23825e-06
CAGL0E03377r|98	0	#N/A	#N/A	#N/A	#N/A	#N/A
CAGL0E03421g|354	0.532199	-0.845846	3.9681	-0.213161	0.831201	#N/A
CAGL0E03454g|3620	2239.64	-0.450296	0.192376	-2.3407	0.0192475	0.0372324
CAGL0E03432g|471	0.894336	0.0302243	2.00546	0.015071	0.987976	0.991307
CAGL0E03476g|4960	2313.05	0.530506	0.120693	4.39552	1.1051e-05	3.83765e-05
CAGL0E03498g|689	729.31	4.254	0.354142	12.0121	3.06808e-33	6.56329e-32
CAGL0E03520g|1114	1995.26	-0.31292	0.161461	-1.93805	0.0526172	0.0901655
CAGL0E03542g|2718	625.224	-0.730518	0.203934	-3.58213	0.000340802	0.000934208
CAGL0E03564g|2190	3278.75	-1.25858	0.253991	-4.95519	7.22598e-07	2.9325e-06
CAGL0E03586r|72	0.0529904	-0.847074	5.09905	-0.166124	0.86806	#N/A
CAGL0E03608g|3627	801.532	0.338706	0.131011	2.58533	0.00972846	0.0200259
CAGL0E03630g|3104	277.703	-0.338247	0.155498	-2.17525	0.0296115	0.0545711
MSTRG.1490.1|642|u|NA|ChrE_C_glabrata_CBS138|cglab	0.882426	-2.83896	2.50452	-1.13353	0.25699	0.34522
MSTRG.1491.1|715|u|NA|ChrE_C_glabrata_CBS138|cglab	0.0954652	0	5.10037	0	1	#N/A
MSTRG.1493.1|1321|x|CAGL0E03652g-T|ChrE_C_glabrata_CBS138|cglab	18.3405	-0.0728212	0.535506	-0.135986	0.891832	0.91907
CAGL0E03652g|870	2054.2	-0.124641	0.243779	-0.511288	0.60915	0.689997
MSTRG.1497.1|262|u|NA|ChrE_C_glabrata_CBS138|cglab	0.596553	-0.673199	3.26381	-0.206262	0.836586	#N/A
MSTRG.1498.1|249|x|CAGL0E03674g-T|ChrE_C_glabrata_CBS138|cglab	13.1756	0.458279	0.580653	0.789247	0.429967	0.523056
CAGL0E03674g|1848	1394.29	1.9855	0.212314	9.35173	8.62272e-21	1.08966e-19
MSTRG.1500.1|1972|x|CAGL0E03674g-T|ChrE_C_glabrata_CBS138|cglab	78.2088	1.49565	0.236685	6.31917	2.62976e-10	1.55787e-09
CAGL0E03718g|1470	1468.6	-0.243739	0.270366	-0.901513	0.367316	0.462572
MSTRG.1503.1|929|x|CAGL0E03740g-T|ChrE_C_glabrata_CBS138|cglab	13.5685	-1.01488	0.664429	-1.52745	0.126648	0.191155
MSTRG.1504.1|554|u|NA|ChrE_C_glabrata_CBS138|cglab	1.01461	0.904336	2.296	0.393875	0.693673	0.764688
CAGL0E03740g|1314	959.013	-0.183566	0.156901	-1.16994	0.242023	0.328621
CAGL0E03762g|3564	3067.76	1.60002	0.176514	9.06456	1.25106e-19	1.48629e-18
CAGL0E03784g|1993	1070.39	0.231488	0.1624	1.42542	0.154036	0.225727
CAGL0E03806g|1159	1826.02	0.374188	0.134832	2.77521	0.00551653	0.0119931
CAGL0E03828g|6248	916.52	-0.191769	0.189339	-1.01283	0.311139	0.402911
CAGL0E03850g|1490	2479.79	-1.017	0.231777	-4.38784	1.14481e-05	3.96294e-05
CAGL0E03872g|967	1598.58	-0.693723	0.295226	-2.34981	0.0187832	0.0364744
CAGL0E03894g|4879	169.351	-3.19043	0.282101	-11.3095	1.17752e-29	2.21495e-28
CAGL0E03916g|2395	4415.15	2.98207	0.147752	20.183	1.38199e-90	1.39177e-88
CAGL0E03938g|1391	38173	-1.14247	0.142233	-8.03241	9.55778e-16	8.92514e-15
CAGL0E03960g|1661	3955.64	-0.726165	0.130959	-5.54496	2.9402e-08	1.41519e-07
CAGL0E03982g|5143	3376.94	0.786941	0.159737	4.92648	8.37247e-07	3.36441e-06
CAGL0E04004g|2549	1180.99	0.0355322	0.134151	0.264866	0.791113	0.840576
CAGL0E04026g|2140	933.485	-0.693871	0.120505	-5.75805	8.50911e-09	4.35502e-08
CAGL0E04048g|1052	6828.04	0.0535808	0.417925	0.128207	0.897985	0.923521
CAGL0E04070g|2095	2584.69	-0.0913305	0.143083	-0.638304	0.523276	0.611454
MSTRG.1521.1|710|u|NA|ChrE_C_glabrata_CBS138|cglab	198.26	1.22318	0.271396	4.50699	6.57546e-06	2.3676e-05
CAGL0E04092g|3881	166380	2.41539	0.141132	17.1144	1.15925e-65	6.4309e-64
CAGL0E04114g|4144	937.762	0.051693	0.189883	0.272236	0.785441	0.835879
CAGL0E04136g|2444	1053.78	-0.942509	0.0934997	-10.0803	6.74922e-24	9.7961e-23
CAGL0E04158g|1580	425.399	-0.499691	0.134028	-3.72827	0.0001928	0.000550641
CAGL0E04180g|1546	443.739	-1.32568	0.327093	-4.0529	5.05864e-05	0.000159739
CAGL0E04224g|1737	597.846	-0.780615	0.429937	-1.81565	0.0694241	0.115051
CAGL0E04246g|1457	475.534	-0.189125	0.376299	-0.502593	0.615251	0.695224
CAGL0E04268g|1827	890.385	0.302053	0.143222	2.10899	0.0349458	0.063074
CAGL0E04290g|2996	2527.98	0.831053	0.0734271	11.3181	1.06796e-29	2.02047e-28
CAGL0E04312g|4101	9585.2	0.664408	0.130231	5.10175	3.36527e-07	1.42398e-06
CAGL0E04334g|3185	19095.7	0.283526	0.138209	2.05143	0.0402247	0.0713773
MSTRG.1534.1|456|x|CAGL0E04334g-T|ChrE_C_glabrata_CBS138|cglab	14.4342	3.29575	0.907646	3.63109	0.000282227	0.000785484
CAGL0E04356g|1386	6565.81	2.77903	0.151231	18.376	2.04353e-75	1.29873e-73
MSTRG.1536.1|408|x|CAGL0E04378g-T|ChrE_C_glabrata_CBS138|cglab	23.0434	0.499148	0.566041	0.881824	0.377872	0.472683
CAGL0E04378g|3197	3719.37	0.613568	0.127762	4.80243	1.56754e-06	6.12237e-06
CAGL0E04400g|1470	697.268	-1.05001	0.182349	-5.75827	8.49816e-09	4.35281e-08
CAGL0E04422g|1393	1183.69	0.370031	0.206991	1.78767	0.0738296	0.121155
CAGL0E04444g|2493	1724.54	-0.474739	0.170734	-2.78058	0.0054262	0.0118203
CAGL0E04433r|110	0	#N/A	#N/A	#N/A	#N/A	#N/A
CAGL0E04466g|1006	7.95658	-0.167454	0.664854	-0.251866	0.801144	0.848179
MSTRG.1542.1|392|x|CAGL0E04466g-T|ChrE_C_glabrata_CBS138|cglab	27.2469	0.467267	0.396774	1.17767	0.238929	0.325095
CAGL0E04488g|1993	1258.55	-0.32173	0.182889	-1.75915	0.0785521	0.127657
MSTRG.1545.1|376|x|CAGL0E04510g-T|ChrE_C_glabrata_CBS138|cglab	15.9141	3.76962	1.06291	3.54652	0.000390351	0.00105895
CAGL0E04510g|2225	1052.16	1.00823	0.129371	7.79328	6.52935e-15	5.68366e-14
CAGL0E04532g|1256	1956.8	0.238697	0.219045	1.08971	0.27584	0.366034
CAGL0E04548g|2274	3089.96	3.5821	0.44379	8.07162	6.93725e-16	6.52461e-15
MSTRG.1549.1|290|x|CAGL0E04548g-T|ChrE_C_glabrata_CBS138|cglab	2.02464	1.65824	1.3296	1.24717	0.212334	0.295606
MSTRG.1552.1|908|u|NA|ChrE_C_glabrata_CBS138|cglab	3.09027	-1.02017	1.26995	-0.803313	0.421794	0.515509
MSTRG.1553.1|356|u|NA|ChrE_C_glabrata_CBS138|cglab	1.40043	0.904302	2.09335	0.431989	0.66575	0.740023
CAGL0E04554g|2514	640.807	-2.66721	0.297049	-8.97902	2.73194e-19	3.15959e-18
CAGL0E04576g|3150	1287.13	-1.49683	0.161112	-9.29062	1.53391e-20	1.90893e-19
CAGL0E04598g|3283	3012.41	0.434259	0.135003	3.21666	0.00129694	0.00319886
CAGL0E04620g|2619	11788.3	-0.874099	0.133967	-6.52474	6.81216e-11	4.28361e-10
CAGL0E04642g|2560	1151.09	0.800612	0.119639	6.69192	2.20261e-11	1.45345e-10
MSTRG.1559.1|250|x|CAGL0E04642g-T|ChrE_C_glabrata_CBS138|cglab	1.90377	-2.63379	1.39397	-1.88942	0.058835	0.0994664
CAGL0E04664g|740	1392.16	-0.300395	0.268495	-1.11881	0.263221	0.352361
CAGL0E04686g|2889	1750.24	0.201635	0.117023	1.72304	0.0848809	0.136121
CAGL0E04708g|1425	774.791	1.31218	0.267951	4.89708	9.72706e-07	3.87307e-06
CAGL0E04730r|72	1.45461	-1.83059	2.94799	-0.620963	0.534624	0.621607
CAGL0E04752g|1616	8902	-0.524723	0.228239	-2.29901	0.0215042	0.041184
MSTRG.1565.1|521|x|CAGL0E04752g-T|ChrE_C_glabrata_CBS138|cglab	41.0734	1.54601	0.488313	3.16603	0.00154536	0.00376198
CAGL0E04774g|1486	917.925	-3.29346	0.319083	-10.3216	5.6252e-25	8.62355e-24
CAGL0E04796g|2716	1454.68	-0.202211	0.263662	-0.766935	0.44312	0.536068
CAGL0E04818g|1631	472.798	-0.667941	0.242765	-2.75139	0.00593426	0.0127866
CAGL0E04840g|1203	15.8265	2.21104	0.706033	3.13163	0.00173837	0.00418668
MSTRG.1570.1|273|x|CAGL0E04840g-T|ChrE_C_glabrata_CBS138|cglab	7.05237	1.88363	0.869647	2.16597	0.0303132	0.0557389
CAGL0E04862g|3364	1308.98	0.306551	0.175904	1.74272	0.0813822	0.131311
CAGL0E04884g|5416	2243.08	1.86947	0.147287	12.6927	6.49061e-37	1.55083e-35
CAGL0E04906g|2405	996.994	-0.549754	0.446416	-1.23148	0.218142	0.302405
MSTRG.1573.1|378|x|CAGL0E04906g-T|ChrE_C_glabrata_CBS138|cglab	5.96105	-1.97905	0.967665	-2.04519	0.0408365	0.0723257
CAGL0E04928g|1413	986.75	-0.431362	0.267557	-1.61222	0.106913	0.16545
CAGL0E04950g|2163	753.436	-0.17911	0.190748	-0.93899	0.347736	0.441739
CAGL0E04972g|3410	1219.37	-0.0945418	0.141517	-0.66806	0.504095	0.593704
CAGL0E04994g|2139	23420.1	-1.01788	0.260273	-3.91081	9.19868e-05	0.000276214
CAGL0E05016g|3528	6016.06	-0.887234	0.149841	-5.92118	3.19639e-09	1.71552e-08
CAGL0E05038g|7185	1833.41	-0.529888	0.158974	-3.33316	0.00085865	0.00218027
CAGL0E05060g|3859	1148.93	-0.381877	0.137302	-2.7813	0.00541416	0.011798
CAGL0E05082g|2081	1210.44	0.756964	0.115713	6.54171	6.08173e-11	3.83906e-10
CAGL0E05104g|2571	409.598	-0.382452	0.176571	-2.16599	0.0303119	0.0557389
CAGL0E05126g|1170	599.581	0.695531	0.132667	5.2427	1.58244e-07	7.02759e-07
CAGL0E05148g|3246	4174.56	3.56667	0.140731	25.3439	1.05003e-141	2.54574e-139
MSTRG.1584.1|469|x|CAGL0E05148g-T|ChrE_C_glabrata_CBS138|cglab	4.27943	-3.57325	1.05733	-3.37949	0.000726212	0.00186642
CAGL0E05170g|1220	2548.07	1.14438	0.217011	5.27336	1.33947e-07	6.0056e-07
CAGL0E05192g|1228	875.782	1.89562	0.137783	13.758	4.55808e-43	1.28609e-41
CAGL0E05214g|1333	1107.04	0.78023	0.111696	6.98529	2.84268e-12	2.02043e-11
CAGL0E05236g|1239	789.525	-0.618999	0.137913	-4.48833	7.17851e-06	2.57201e-05
CAGL0E05258g|800	711.917	-0.729749	0.126728	-5.7584	8.49163e-09	4.35281e-08
CAGL0E05280g|1767	471.066	-0.391089	0.222495	-1.75774	0.0787918	0.127919
MSTRG.1591.1|273|x|CAGL0E05302g-T|ChrE_C_glabrata_CBS138|cglab	2.79481	0.791645	1.14025	0.694274	0.48751	0.577914
CAGL0E05302g|3067	1498.96	0.780091	0.0851049	9.16623	4.89829e-20	5.93782e-19
CAGL0E05324g|4030	2233.25	0.279552	0.13576	2.05917	0.0394782	0.0701669
CAGL0E05346g|948	6406.18	0.360046	0.195525	1.84143	0.0655581	0.109447
CAGL0E05368g|1636	429.588	-0.483426	0.179177	-2.69804	0.00697481	0.0148478
CAGL0E05390g|3531	9601.83	-0.380807	0.262659	-1.44981	0.14711	0.217133
CAGL0E05412g|4273	2370.23	-0.11319	0.195852	-0.57794	0.563305	0.649189
CAGL0E05434g|2657	1308.83	-0.0290305	0.208302	-0.139367	0.88916	0.916894
MSTRG.1599.1|922|x|CAGL0E05434g-T|ChrE_C_glabrata_CBS138|cglab	73.5611	4.42705	0.652093	6.78899	1.12921e-11	7.6758e-11
CAGL0E05456g|1147	2920.63	2.89903	0.215997	13.4216	4.51948e-41	1.21747e-39
CAGL0E05478g|2562	3380.84	0.329656	0.174548	1.88863	0.0589417	0.0996211
CAGL0E05500g|8397	12496.1	0.459711	0.261006	1.76131	0.0781863	0.12722
CAGL0E05522g|1524	1752.62	0.279169	0.198652	1.40532	0.159927	0.232899
CAGL0E05544r|73	0	#N/A	#N/A	#N/A	#N/A	#N/A
CAGL0E05566g|1620	3112.99	0.0183441	0.157071	0.116788	0.907028	0.930482
MSTRG.1606.1|654|u|NA|ChrE_C_glabrata_CBS138|cglab	5.36304	-0.145586	0.906677	-0.160571	0.872431	0.903484
MSTRG.1607.1|239|u|NA|ChrE_C_glabrata_CBS138|cglab	0.75156	3.04685	2.15145	1.41618	0.156722	#N/A
MSTRG.1608.1|260|u|NA|ChrE_C_glabrata_CBS138|cglab	2.79961	0.762306	1.44114	0.528961	0.596833	0.678983
CAGL0E05588g|3166	1574.08	2.5426	0.129975	19.5623	3.24339e-85	2.86908e-83
CAGL0E05610g|1733	7505.28	3.21553	0.164434	19.5552	3.72757e-85	3.25343e-83
MSTRG.1612.1|358|x|CAGL0E05632g-T|ChrE_C_glabrata_CBS138|cglab	6.54017	2.41218	0.879938	2.74131	0.00611947	0.013151
CAGL0E05632g|5690	32224.4	2.34418	0.186275	12.5845	2.56908e-36	6.09319e-35
CAGL0E05654g|3831	14179	3.25814	0.297932	10.9358	7.76852e-28	1.38187e-26
CAGL0E05676g|2570	1721.28	0.104788	0.313222	0.334549	0.737965	0.799656
CAGL0E05698g|2340	303.037	-0.65607	0.267887	-2.44906	0.0143231	0.0285069
CAGL0E05720g|1396	382.883	0.218163	0.166003	1.31421	0.188774	0.26768
CAGL0E05742g|2125	3488.84	-0.19984	0.171345	-1.1663	0.243494	0.330139
CAGL0E05764g|1762	1724.73	0.0829524	0.14012	0.59201	0.553844	0.640089
CAGL0E05786g|2651	936.23	0.664117	0.185048	3.5889	0.000332079	0.000912206
CAGL0E05808g|3006	1309.26	-0.307446	0.18	-1.70803	0.0876303	0.13979
CAGL0E05830g|3027	1737.4	-0.699924	0.106677	-6.56113	5.34006e-11	3.40039e-10
CAGL0E05874g|4355	3476.37	-0.0473385	0.297212	-0.159275	0.873452	0.903971
CAGL0E05896g|1266	4806.38	-1.05129	0.35373	-2.97201	0.00295856	0.00675269
CAGL0E05918g|2247	1954.44	0.318633	0.186126	1.71192	0.0869105	0.138828
MSTRG.1626.1|490|x|CAGL0E05940g-T|ChrE_C_glabrata_CBS138|cglab	26.1265	0.0850579	0.546668	0.155593	0.876354	0.906182
CAGL0E05940g|3505	3677.32	-1.1435	0.22118	-5.17	2.34088e-07	1.01345e-06
CAGL0E05962g|3059	1087.31	2.27496	0.176084	12.9198	3.48229e-38	8.7004e-37
MSTRG.1629.1|281|x|CAGL0E05984g-T|ChrE_C_glabrata_CBS138|cglab	2.59198	1.82404	1.61373	1.13033	0.258338	0.346746
CAGL0E05984g|640	17353.6	6.39793	0.437453	14.6254	1.93454e-48	6.46098e-47
MSTRG.1631.1|466|x|CAGL0E05984g-T|ChrE_C_glabrata_CBS138|cglab	7.45214	-0.227868	0.817807	-0.278633	0.780526	0.831731
CAGL0E06006g|1443	1441.74	0.844727	0.132209	6.38932	1.66623e-10	1.01273e-09
CAGL0E06028g|1154	1103.32	-1.93734	0.238279	-8.13056	4.27325e-16	4.07765e-15
CAGL0E06050g|2070	2600.91	-0.146167	0.119934	-1.21872	0.222949	0.307635
CAGL0E06072g|1130	5768.08	2.08796	0.31475	6.63369	3.27398e-11	2.12614e-10
MSTRG.1636.1|886|x|CAGL0E06094g-T|ChrE_C_glabrata_CBS138|cglab	13.9423	0.0399412	0.544631	0.0733361	0.941539	0.957036
CAGL0E06094g|174	31.844	4.16025	0.608537	6.83647	8.11667e-12	5.58106e-11
CAGL0E06116g|4250	7344	5.59862	0.175734	31.8584	1.00759e-222	9.42242e-220
MSTRG.1639.1|223|x|CAGL0E06116g-T|ChrE_C_glabrata_CBS138|cglab	0.720809	-2.68854	2.3104	-1.16367	0.244559	#N/A
MSTRG.1640.1|1982|x|CAGL0E06138g-T|ChrE_C_glabrata_CBS138|cglab	12.9251	-0.294998	0.536285	-0.550077	0.582267	0.665767
CAGL0E06138g|7345	11519.8	-0.0677906	0.318461	-0.212869	0.831429	0.872901
MSTRG.1643.1|999|x|CAGL0E06138g-T|ChrE_C_glabrata_CBS138|cglab	20.2139	1.28715	0.575102	2.23813	0.0252125	0.0474119
CAGL0E06160g|2110	6191.63	-0.965857	0.16229	-5.95143	2.65812e-09	1.43921e-08
MSTRG.1645.1|240|x|CAGL0E06160g-T|ChrE_C_glabrata_CBS138|cglab	4.63403	2.71968	1.12725	2.41266	0.0158367	0.031225
CAGL0E06182g|1240	797.982	0.466452	0.191827	2.43162	0.0150313	0.0297715
CAGL0E06204g|1169	2358.44	0.479104	0.288078	1.6631	0.0962916	0.151703
CAGL0E06226g|3692	7186.95	0.583383	0.102947	5.66684	1.45452e-08	7.26263e-08
MSTRG.1649.1|628|x|CAGL0E06226g-T|ChrE_C_glabrata_CBS138|cglab	23.7005	1.06785	0.566602	1.88465	0.059477	0.100422
MSTRG.1650.1|465|x|CAGL0E06226g-T|ChrE_C_glabrata_CBS138|cglab	3.45465	1.38036	1.06152	1.30036	0.193479	0.273073
CAGL0E06248g|2629	1086.89	1.59334	0.226676	7.02915	2.078e-12	1.49808e-11
CAGL0E06270g|1607	2732.56	-0.0724225	0.25178	-0.287641	0.773621	0.826256
CAGL0E06292g|5020	137.616	-1.20641	0.340661	-3.54139	0.000398018	0.00107662
CAGL0E06314g|2329	1006.04	-0.122124	0.135025	-0.904458	0.365752	0.461047
CAGL0E06336g|2828	1598.68	-0.634422	0.198333	-3.19876	0.00138018	0.00338504
CAGL0E06358g|2908	80004.1	0.885977	0.165026	5.36873	7.92948e-08	3.64255e-07
CAGL0E06380g|2891	1294.09	3.69098	0.255488	14.4468	2.62636e-47	8.34572e-46
CAGL0E06424g|3085	10863.9	3.54026	0.303987	11.6461	2.40193e-31	4.86782e-30
CAGL0E06402g|291	0	#N/A	#N/A	#N/A	#N/A	#N/A
CAGL0E06446g|2555	746.541	-0.200881	0.141597	-1.41867	0.155994	0.228001
CAGL0E06468g|2345	1322.91	-0.485907	0.154719	-3.14057	0.00168618	0.00406845
MSTRG.1660.1|455|x|CAGL0E06468g-T|ChrE_C_glabrata_CBS138|cglab	5.04997	-0.167751	0.90101	-0.186182	0.852302	0.888313
CAGL0E06490g|1713	4765.15	-0.569893	0.108478	-5.25355	1.49195e-07	6.64375e-07
CAGL0E06534g|3718	2012.76	0.0861095	0.242138	0.355621	0.722124	0.78692
CAGL0E06512g|943	5556.68	1.37156	0.301776	4.54496	5.49456e-06	2.00041e-05
CAGL0E06556g|1605	1086.93	-0.663962	0.147626	-4.4976	6.87239e-06	2.47044e-05
MSTRG.1666.1|1012|x|CAGL0E06556g-T|ChrE_C_glabrata_CBS138|cglab	208.684	1.95533	0.277471	7.04698	1.82847e-12	1.32256e-11
MSTRG.1668.1|644|x|CAGL0E06600g-T|ChrE_C_glabrata_CBS138|cglab	23.164	0.805492	0.39046	2.06293	0.0391193	0.0696679
CAGL0E06600g|2898	659.753	-0.613845	0.190681	-3.21923	0.00128537	0.00317271
MSTRG.1670.1|694|x|CAGL0E06600g-T|ChrE_C_glabrata_CBS138|cglab	240.82	-0.461218	0.397419	-1.16053	0.245832	0.332551
MSTRG.1672.1|1447|u|NA|ChrE_C_glabrata_CBS138|cglab	124.497	0.205488	0.413594	0.496834	0.619306	0.698721
MSTRG.1673.1|691|x|CAGL0E06644g-T|ChrE_C_glabrata_CBS138|cglab	21.4994	-0.322151	0.501903	-0.641859	0.520965	0.609297
CAGL0E06644g|3105	567.553	-0.191802	0.16491	-1.16307	0.244801	0.331293
MSTRG.1675.1|470|x|CAGL0E06644g-T|ChrE_C_glabrata_CBS138|cglab	160.949	-1.54745	0.34238	-4.51969	6.19311e-06	2.23855e-05
MSTRG.1677.1|1284|x|CAGL0E06666g-T|ChrE_C_glabrata_CBS138|cglab	83.2609	1.22742	0.4371	2.80811	0.00498335	0.0109027
CAGL0E06666g|4263	668.686	0.611105	0.352512	1.73357	0.0829938	0.133615
MSTRG.1680.1|1179|u|NA|ChrE_C_glabrata_CBS138|cglab	44.4309	3.56581	0.467752	7.62328	2.473e-14	2.05696e-13
MSTRG.1681.1|3618|u|NA|ChrE_C_glabrata_CBS138|cglab	758.455	2.63642	0.365369	7.21578	5.36242e-13	4.01629e-12
MSTRG.1682.1|1238|u|NA|ChrE_C_glabrata_CBS138|cglab	346.257	1.33235	0.369465	3.60615	0.000310773	0.000859814
MSTRG.1685.1|458|x|CAGL0E06688g-T|ChrE_C_glabrata_CBS138|cglab	69.9838	3.3944	0.423068	8.0233	1.02943e-15	9.58555e-15
CAGL0E06688g|3225	3015.6	-1.95738	0.298058	-6.5671	5.13053e-11	3.27015e-10
MSTRG.1687.1|1085|x|CAGL0E06688g-T|ChrE_C_glabrata_CBS138|cglab	31.3041	2.09845	0.382942	5.47979	4.2582e-08	2.00246e-07
MSTRG.1688.1|1263|u|NA|ChrE_C_glabrata_CBS138|cglab	147.782	0.534898	0.296115	1.80639	0.0708581	0.116983
MSTRG.1689.1|704|u|NA|ChrE_C_glabrata_CBS138|cglab	12.1739	-2.36718	0.824107	-2.87242	0.00407344	0.00906347
MSTRG.1690.1|2041|u|NA|ChrE_C_glabrata_CBS138|cglab	791.578	0.0871196	0.260883	0.333941	0.738424	0.799974
MSTRG.1691.1|1336|u|NA|ChrE_C_glabrata_CBS138|cglab	6.42942	1.82204	1.06838	1.70543	0.0881144	0.140408
MSTRG.1693.1|485|x|CAGL0F00105g-T|ChrF_C_glabrata_CBS138|cglab	3.21981	1.23266	1.09375	1.127	0.259744	0.348276
CAGL0F00105g|1700	42.2456	-2.28074	0.385448	-5.91711	3.27649e-09	1.75371e-08
CAGL0F00116g|2082	88.1823	-4.24359	0.440402	-9.63572	5.64943e-22	7.54718e-21
MSTRG.1694.1|1730|u|NA|ChrF_C_glabrata_CBS138|cglab	10.0083	-2.75021	0.790412	-3.47947	0.00050241	0.0013369
MSTRG.1695.1|1210|u|NA|ChrF_C_glabrata_CBS138|cglab	8.66485	-4.67629	1.26169	-3.70637	0.00021025	0.000597093
MSTRG.1696.1|1513|u|NA|ChrF_C_glabrata_CBS138|cglab	2.9394	-4.63317	1.84152	-2.51595	0.0118711	0.0240807
MSTRG.1697.1|3086|u|NA|ChrF_C_glabrata_CBS138|cglab	9.97987	-5.12575	0.964461	-5.31463	1.06874e-07	4.83815e-07
MSTRG.1698.1|729|u|NA|ChrF_C_glabrata_CBS138|cglab	0.359639	-3.16692	4.93432	-0.641815	0.520994	#N/A
MSTRG.1699.1|715|u|NA|ChrF_C_glabrata_CBS138|cglab	1.71534	-2.67931	1.6601	-1.61394	0.10654	0.164989
MSTRG.1700.1|417|u|NA|ChrF_C_glabrata_CBS138|cglab	13.8751	1.23424	0.655193	1.88378	0.0595946	0.100529
MSTRG.1701.1|2726|u|NA|ChrF_C_glabrata_CBS138|cglab	3183.64	0.88097	0.153057	5.75584	8.62137e-09	4.40558e-08
MSTRG.1702.1|670|u|NA|ChrF_C_glabrata_CBS138|cglab	6.67963	-0.0686923	0.931398	-0.0737518	0.941208	0.956848
MSTRG.1703.1|2159|x|CAGL0F00132g-T|ChrF_C_glabrata_CBS138|cglab	175.947	3.14576	0.333921	9.42067	4.48215e-21	5.76427e-20
CAGL0F00132g|1726	3533.39	1.47576	0.22705	6.49971	8.04751e-11	5.02183e-10
CAGL0F00176g|1748	3151.52	1.23676	0.206717	5.98287	2.19245e-09	1.19399e-08
CAGL0F00187g|1963	15124.8	1.78959	0.158218	11.3109	1.15836e-29	2.1852e-28
CAGL0F00209g|2993	10335.2	5.88778	0.276806	21.2704	2.13418e-100	2.73928e-98
CAGL0F00231g|9841	15689.3	0.113355	0.161644	0.701268	0.483136	0.573852
CAGL0F00253g|3454	5551.06	-0.742142	0.113336	-6.54817	5.82463e-11	3.68743e-10
CAGL0F00275g|2875	3016.2	-0.534897	0.121048	-4.41888	9.92118e-06	3.46738e-05
CAGL0F00297g|1478	2983.28	-0.201646	0.125656	-1.60475	0.108549	0.167585
CAGL0F00319g|3309	942.182	0.153402	0.296318	0.517692	0.604673	0.685757
CAGL0F00341g|643	416.46	-1.02536	0.317479	-3.22968	0.00123928	0.0030682
CAGL0F00363g|880	1795.28	-0.419788	0.398407	-1.05367	0.292035	0.382869
CAGL0F00385r|72	0	#N/A	#N/A	#N/A	#N/A	#N/A
MSTRG.1716.1|1148|x|CAGL0F00407g-T|ChrF_C_glabrata_CBS138|cglab	42.2083	1.48432	0.414013	3.5852	0.000336824	0.000923691
CAGL0F00407g|1141	5168.71	-0.924575	0.142777	-6.47564	9.44127e-11	5.86362e-10
CAGL0F00451g|2310	968.866	-0.35808	0.20241	-1.76908	0.0768798	0.125437
CAGL0F00429g|653	1258.29	-0.544144	0.245814	-2.21364	0.0268535	0.0500806
CAGL0F00473g|2078	933.685	-0.10868	0.13676	-0.794677	0.426801	0.520075
CAGL0F00495g|8140	1619.17	0.730245	0.166849	4.37668	1.20498e-05	4.15804e-05
CAGL0F00517g|3263	4194.28	-0.00808078	0.115429	-0.0700064	0.944189	0.958539
CAGL0F00539g|2393	3764.67	-0.663195	0.133222	-4.97812	6.42032e-07	2.62507e-06
CAGL0F00561g|1014	2231.76	-0.164458	0.205481	-0.800355	0.423505	0.516925
CAGL0F00583g|2326	1428.62	-1.23412	0.184679	-6.68249	2.34915e-11	1.54548e-10
CAGL0F00605g|3768	28976	3.25603	0.143544	22.6831	6.57167e-114	1.16265e-111
CAGL0F00627g|5143	1941.26	-0.562028	0.199569	-2.8162	0.0048595	0.0106639
MSTRG.1728.1|1154|x|CAGL0F00627g-T|ChrF_C_glabrata_CBS138|cglab	10.1504	0.787705	0.65761	1.19783	0.230984	0.316388
CAGL0F00649g|2305	304.967	1.60804	0.293306	5.48246	4.19456e-08	1.97537e-07
CAGL0F00671g|4926	2328.83	-1.76425	0.206745	-8.53348	1.42012e-17	1.48976e-16
CAGL0F00693g|2583	4060.22	-0.262647	0.152404	-1.72336	0.084824	0.136093
CAGL0F00715g|2309	3942.39	0.446161	0.209758	2.12703	0.0334175	0.0607136
CAGL0F00737g|3112	1988.98	-0.0435454	0.128129	-0.339857	0.733964	0.796507
CAGL0F00759g|2796	4312.36	-0.468746	0.154477	-3.0344	0.00241017	0.00561958
CAGL0F00803g|2839	3250	0.849262	0.112516	7.54795	4.42154e-14	3.60891e-13
MSTRG.1737.1|237|x|CAGL0F00803g-T|ChrF_C_glabrata_CBS138|cglab	0.592124	0	3.78235	0	1	#N/A
CAGL0F00825g|1593	1287.71	-0.981308	0.140207	-6.99899	2.57821e-12	1.84046e-11
CAGL0F00869g|1815	5531.8	5.11706	0.363298	14.085	4.69459e-45	1.40323e-43
MSTRG.1740.1|313|x|CAGL0F00869g-T|ChrF_C_glabrata_CBS138|cglab	14.2791	-1.82478	0.603619	-3.02307	0.00250227	0.00581215
CAGL0F00891g|1192	79.4059	-0.379339	0.311888	-1.21626	0.223884	0.308638
MSTRG.1742.1|376|x|CAGL0F00891g-T|ChrF_C_glabrata_CBS138|cglab	8.55934	-0.460866	0.935829	-0.492469	0.622388	0.701593
MSTRG.1743.1|429|u|NA|ChrF_C_glabrata_CBS138|cglab	9.71018	1.67342	0.660196	2.53472	0.0112536	0.022899
CAGL0F00913g|3942	1413.4	0.524536	0.230569	2.27496	0.0229081	0.0435793
CAGL0F00935g|1373	641.767	0.718556	0.191488	3.75249	0.000175087	0.000502905
MSTRG.1746.1|211|x|CAGL0F00957g-T|ChrF_C_glabrata_CBS138|cglab	3.46542	-0.393704	0.964713	-0.408105	0.683196	0.755429
CAGL0F00957g|2258	3156.99	-0.197934	0.152842	-1.29502	0.195314	0.275129
CAGL0F00979g|2253	657.293	1.38863	0.11794	11.7741	5.30812e-32	1.08246e-30
CAGL0F01001g|2319	1443.12	0.206822	0.165681	1.24831	0.211916	0.295149
CAGL0F01023g|1415	3342.31	0.114688	0.190019	0.60356	0.546136	0.632744
CAGL0F01045g|1280	46152	-0.986244	0.148735	-6.63089	3.33668e-11	2.16257e-10
CAGL0F01089g|2392	892.49	-1.83806	0.217984	-8.43209	3.39532e-17	3.50564e-16
CAGL0F01111g|965	430.037	0.567714	0.318833	1.7806	0.0749775	0.122731
CAGL0F01133g|2060	800.809	0.319948	0.188049	1.70141	0.0888663	0.141469
CAGL0F01155g|3551	797.879	-1.25893	0.270367	-4.65639	3.218e-06	1.20924e-05
MSTRG.1757.1|570|x|CAGL0F01177g-T|ChrF_C_glabrata_CBS138|cglab	8.39311	-0.856909	0.752748	-1.13838	0.254964	0.343061
CAGL0F01177g|2953	1764.19	-0.574255	0.145133	-3.95676	7.59733e-05	0.000231312
CAGL0F01199g|940	2264.62	-0.575553	0.319427	-1.80183	0.0715728	0.118044
CAGL0F01221g|556	939.338	1.06239	0.357548	2.97132	0.00296523	0.00676556
MSTRG.1761.1|238|x|CAGL0F01243g-T|ChrF_C_glabrata_CBS138|cglab	0	#N/A	#N/A	#N/A	#N/A	#N/A
CAGL0F01243g|2673	2163.25	-0.95149	0.106405	-8.9422	3.81513e-19	4.33573e-18
MSTRG.1763.1|2800|x|CAGL0F01243g-T|ChrF_C_glabrata_CBS138|cglab	209.335	-0.277929	0.338052	-0.822148	0.410993	0.505421
CAGL0F01265g|2389	6209.42	0.402075	0.188838	2.12921	0.0332371	0.0604865
CAGL0F01287g|2502	5925.34	-1.20099	0.160037	-7.50449	6.16664e-14	4.97741e-13
CAGL0F01309r|73	0.143735	1.5654	5.10037	0.306919	0.758905	#N/A
CAGL0F01331g|2555	608.618	-0.331972	0.148354	-2.23769	0.025241	0.0474382
CAGL0F01353r|109	0.206307	0.114661	5.09905	0.0224867	0.98206	#N/A
CAGL0F01397g|2459	2895.48	-0.237658	0.0725869	-3.27412	0.00105991	0.00265321
CAGL0F01419g|5293	1985.41	3.33536	0.331136	10.0725	7.31113e-24	1.05648e-22
CAGL0F01463g|3812	58728.8	1.92296	0.332645	5.78081	7.43413e-09	3.82276e-08
CAGL0F01485g|1453	602.153	1.54897	0.590411	2.62354	0.00870219	0.018084
MSTRG.1774.1|1094|x|CAGL0F01485g-T|ChrF_C_glabrata_CBS138|cglab	47.7559	3.67979	0.397435	9.25885	2.0665e-20	2.55715e-19
MSTRG.1775.1|222|u|NA|ChrF_C_glabrata_CBS138|cglab	0.218158	2.3302	5.07576	0.459084	0.646174	#N/A
CAGL0F01507g|2024	3274.62	0.729148	0.205683	3.54501	0.000392596	0.00106416
MSTRG.1777.1|536|x|CAGL0F01529g-T|ChrF_C_glabrata_CBS138|cglab	13.2924	-0.40929	0.633352	-0.646228	0.518132	0.606526
CAGL0F01529g|2564	2620.54	-0.835201	0.163274	-5.11532	3.13209e-07	1.33307e-06
CAGL0F01551g|974	780.438	0.0204762	0.202988	0.100874	0.919651	0.939309
CAGL0F01573g|3972	752.351	-0.419319	0.255526	-1.641	0.100797	0.157813
CAGL0F01595g|1522	2223.36	-0.714672	0.203099	-3.51883	0.000433447	0.00116387
CAGL0F01617g|2225	1214.35	0.15365	0.30454	0.504531	0.613888	0.693924
CAGL0F01639g|1518	1077.56	-1.03492	0.199877	-5.17776	2.24568e-07	9.73523e-07
CAGL0F01661g|1132	845.851	0.262165	0.202102	1.2972	0.194564	0.274308
CAGL0F01683g|1063	17355	-0.4414	0.378391	-1.16652	0.243405	0.330139
MSTRG.1786.1|1026|x|CAGL0F01683g-T|ChrF_C_glabrata_CBS138|cglab	25.4474	2.90769	0.620641	4.68499	2.79978e-06	1.06034e-05
CAGL0F01705g|2212	8123.74	-0.880121	0.17231	-5.10776	3.25993e-07	1.38299e-06
CAGL0F01727g|1542	1446.97	1.08279	0.120346	8.99733	2.31267e-19	2.70819e-18
CAGL0F01749g|1723	24023.8	-2.0065	0.204763	-9.79913	1.13555e-22	1.56163e-21
CAGL0F01771g|2700	876.862	-0.394351	0.186064	-2.11943	0.0340537	0.0617153
CAGL0F01793g|1562	23588	2.35171	0.230528	10.2014	1.95408e-24	2.91377e-23
CAGL0F01815g|1596	2095.53	1.98586	0.459123	4.32533	1.52307e-05	5.17654e-05
MSTRG.1793.1|284|x|CAGL0F01815g-T|ChrF_C_glabrata_CBS138|cglab	1.91707	4.57401	1.90525	2.40073	0.0163622	0.0321739
CAGL0F01837g|2073	1228.82	-0.983353	0.259598	-3.78798	0.000151874	0.000442639
CAGL0F01859g|2667	129.16	-0.0297315	0.211488	-0.140582	0.8882	0.916048
CAGL0F01881g|1061	439.633	-0.0791269	0.264935	-0.298665	0.765195	0.819057
CAGL0F01903g|1643	743.411	0.428445	0.107193	3.99694	6.41664e-05	0.000198185
CAGL0F01925g|2462	1654.77	0.146148	0.189849	0.769813	0.441411	0.534494
CAGL0F01947g|1823	11628.6	1.08595	0.215502	5.03917	4.67551e-07	1.94323e-06
CAGL0F01969g|1689	922.217	-1.54664	0.411856	-3.75529	0.000173139	0.000499282
CAGL0F01991g|1040	486.32	-0.682609	0.360011	-1.89608	0.0579499	0.0982237
CAGL0F02013g|2181	837.888	-0.351989	0.131751	-2.67162	0.00754867	0.0159192
CAGL0F02035g|1365	218.218	-1.47068	0.30071	-4.89069	1.00485e-06	3.99376e-06
MSTRG.1804.1|528|x|CAGL0F02057g-T|ChrF_C_glabrata_CBS138|cglab	0.181075	1.5654	5.10037	0.306919	0.758905	#N/A
CAGL0F02057g|2632	2.5502	-4.51914	1.59203	-2.83861	0.00453105	0.00999671
CAGL0F02079g|5048	1041.11	-1.28332	0.438609	-2.92588	0.00343486	0.00776402
CAGL0F02101g|6662	1864.52	3.25306	0.172123	18.8996	1.14965e-79	8.18003e-78
CAGL0F02123g|1500	4446.79	-0.266905	0.2275	-1.17321	0.240711	0.326967
CAGL0F02145g|2730	3879.77	0.558673	0.150772	3.70541	0.000211048	0.000599099
CAGL0F02167g|2740	74.1532	-2.52752	0.316564	-7.98422	1.41415e-15	1.29891e-14
CAGL0F02189r|98	1.17474	-2.84332	2.40151	-1.18397	0.236425	0.322492
CAGL0F02233g|2478	1600.45	1.37987	0.131609	10.4846	1.01674e-25	1.62331e-24
CAGL0F02255g|1671	936.697	1.92511	0.390253	4.93298	8.09865e-07	3.26842e-06
CAGL0F02277g|3048	1847.46	-0.38397	0.183446	-2.09309	0.0363411	0.0652645
CAGL0F02299g|940	1576.74	0.102901	0.181246	0.567746	0.570207	0.655002
CAGL0F02343g|1498	1159.92	0.171652	0.18024	0.952353	0.340918	0.434088
CAGL0F02365g|2447	496.665	0.39966	0.26914	1.48495	0.137556	0.205393
CAGL0F02387g|3606	5934.23	-0.672406	0.155801	-4.3158	1.59029e-05	5.37431e-05
CAGL0F02409r|73	0	#N/A	#N/A	#N/A	#N/A	#N/A
CAGL0F02431g|3375	1633.46	-1.27932	0.201851	-6.33795	2.32841e-10	1.39068e-09
CAGL0F02453g|2133	1282.18	-0.781541	0.183072	-4.26905	1.96311e-05	6.56307e-05
CAGL0F02475g|1665	429.676	0.611886	0.212684	2.87698	0.00401504	0.00894874
CAGL0F02497g|2637	978.664	-0.0878624	0.190484	-0.461258	0.644613	0.721676
CAGL0F02513g|220	267.205	0.722519	0.500404	1.44387	0.148775	0.219208
MSTRG.1823.1|1206|x|CAGL0F02513g-T|ChrF_C_glabrata_CBS138|cglab	20.5098	0.0594642	0.675177	0.088072	0.929819	0.947513
CAGL0F02519g|2875	1243.7	0.171538	0.138168	1.24151	0.214416	0.298187
CAGL0F02541g|2555	3582.7	0.203949	0.223815	0.911241	0.362168	0.457233
CAGL0F02563g|956	7558.55	-1.2814	0.216636	-5.91499	3.31899e-09	1.77288e-08
CAGL0F02585g|1263	368.258	-0.174894	0.167732	-1.0427	0.297088	0.38785
CAGL0F02607g|2330	113.162	1.44955	0.480892	3.0143	0.00257575	0.00596423
CAGL0F02651g|2312	5.66982	-2.02501	1.06043	-1.90962	0.0561816	0.0955978
CAGL0F02673g|3376	1583.23	-0.81435	0.220775	-3.6886	0.000225488	0.000636501
CAGL0F02695g|909	1978.65	-0.387213	0.12958	-2.98821	0.00280619	0.00645444
CAGL0F02717g|4808	6773.01	3.97634	0.224205	17.7353	2.23862e-70	1.33218e-68
CAGL0F02739g|4000	1113.52	-0.67888	0.13656	-4.97129	6.65095e-07	2.71428e-06
CAGL0F02761g|866	2271.4	-1.11747	0.147903	-7.55541	4.17542e-14	3.41227e-13
CAGL0F02783g|3874	718.369	-0.310234	0.152353	-2.03628	0.0417219	0.0736348
CAGL0F02805g|859	611.248	-0.67586	0.236111	-2.86247	0.00420353	0.00934022
CAGL0F02827g|1202	1673.83	0.412436	0.135923	3.03434	0.0024106	0.00561958
CAGL0F02849g|1967	2234.26	0.26833	0.176256	1.52239	0.127912	0.192612
CAGL0F02871g|1201	768.02	-1.04906	0.206014	-5.09216	3.53998e-07	1.49309e-06
CAGL0F02893g|1392	1305.74	-0.00752331	0.135557	-0.0554993	0.955741	0.967416
CAGL0F02915g|3032	1367.47	0.11936	0.19356	0.616658	0.537461	0.624573
CAGL0F02937g|1434	41998.8	-1.31523	0.252902	-5.20056	1.98684e-07	8.69957e-07
CAGL0F02948r|189	0	#N/A	#N/A	#N/A	#N/A	#N/A
CAGL0F02959g|2197	1654.71	0.349105	0.158149	2.20744	0.0272832	0.0507374
CAGL0F02981r|82	0.129461	-0.835723	5.09985	-0.163872	0.869832	#N/A
CAGL0F03003g|3685	3665.02	1.39497	0.114705	12.1614	4.98881e-34	1.0922e-32
MSTRG.1848.1|1886|x|CAGL0F03003g-T|ChrF_C_glabrata_CBS138|cglab	176.116	2.19301	0.298644	7.34322	2.08517e-13	1.61724e-12
CAGL0F03025g|3151	1725.82	-1.46031	0.119208	-12.2501	1.67855e-34	3.73734e-33
CAGL0F03047g|2702	1184.65	0.141954	0.146549	0.968645	0.332723	0.425474
CAGL0F03069g|1604	1750.23	0.782956	0.606984	1.28991	0.197081	0.277141
CAGL0F03091g|620	602.053	1.48411	0.172122	8.62247	6.55229e-18	6.96288e-17
CAGL0F03113g|2056	1452.35	1.62635	0.257274	6.32147	2.59083e-10	1.53619e-09
CAGL0F03135g|1376	2693.85	-0.760576	0.123818	-6.14271	8.11233e-10	4.6217e-09
CAGL0F03157g|3152	1716.21	-0.695817	0.221243	-3.14503	0.0016607	0.0040169
CAGL0F03179g|2228	2878.35	-0.57118	0.138821	-4.11452	3.87987e-05	0.00012462
CAGL0F03201g|1980	731.47	-0.472494	0.238295	-1.98281	0.0473883	0.0822752
CAGL0F03223g|2807	2387.41	0.0195214	0.203868	0.0957553	0.923715	0.942578
CAGL0F03245g|3921	1126.48	-0.404542	0.171883	-2.35359	0.018593	0.0361477
CAGL0F03261g|414	0.75057	3.39577	4.62846	0.733671	0.463149	#N/A
MSTRG.1862.1|321|x|CAGL0F03261g-T|ChrF_C_glabrata_CBS138|cglab	0.645103	-0.844424	3.25306	-0.259579	0.795189	#N/A
CAGL0F03267g|4178	3250.23	1.85645	0.100126	18.5412	9.61312e-77	6.42117e-75
CAGL0F03289g|1933	1367.51	0.0272561	0.202339	0.134706	0.892845	0.919535
CAGL0F03311g|3409	1036.28	0.408166	0.127911	3.19101	0.00141776	0.0034694
MSTRG.1868.1|223|x|CAGL0F03333g-T|ChrF_C_glabrata_CBS138|cglab	1.08979	2.52983	2.41351	1.04819	0.294549	0.385162
CAGL0F03333g|1500	639.869	-0.444057	0.201154	-2.20755	0.0272758	0.0507374
CAGL0F03355r|72	0	#N/A	#N/A	#N/A	#N/A	#N/A
CAGL0F03399g|1537	10646.9	0.545258	0.161298	3.38045	0.000723674	0.00186063
MSTRG.1872.1|695|x|CAGL0F03421g-T|ChrF_C_glabrata_CBS138|cglab	7.61753	0.991788	1.0175	0.974728	0.329695	0.422428
CAGL0F03421g|2991	645.332	-0.851242	0.26499	-3.21236	0.00131651	0.00324224
MSTRG.1874.1|255|x|CAGL0F03421g-T|ChrF_C_glabrata_CBS138|cglab	0.736756	0.96857	2.30302	0.420566	0.674072	#N/A
CAGL0F03443g|1174	541.317	0.223845	0.26262	0.852353	0.394018	0.489063
CAGL0F03465g|2799	1723.45	-0.0665551	0.0759775	-0.875985	0.381038	0.475734
CAGL0F03487g|1058	1109.02	0.315351	0.256999	1.22705	0.219803	0.304129
CAGL0F03531g|2921	3098.84	-0.208154	0.0816255	-2.55011	0.010769	0.021995
CAGL0F03553g|459	2185.15	-0.377	0.319927	-1.17839	0.23864	0.324836
MSTRG.1880.1|242|x|CAGL0F03575g-T|ChrF_C_glabrata_CBS138|cglab	3.11524	-0.391237	1.17383	-0.333298	0.738909	0.800036
CAGL0F03575g|2268	1042.48	0.388202	0.273404	1.41989	0.155641	0.22762
CAGL0F03597g|1693	345.012	-0.698511	0.16763	-4.16699	3.08651e-05	0.000100677
CAGL0F03619g|2157	694.612	0.41486	0.114115	3.63546	0.000277486	0.000773933
MSTRG.1884.1|362|x|CAGL0F03619g-T|ChrF_C_glabrata_CBS138|cglab	22.4249	0.338712	0.564047	0.600504	0.548171	0.634428
CAGL0F03641g|1269	176.696	-2.84517	0.254683	-11.1714	5.62647e-29	1.03749e-27
CAGL0F03663g|1419	2017.82	-0.329409	0.431235	-0.763874	0.444943	0.537677
CAGL0F03685g|1530	1890.1	-0.257693	0.142731	-1.80544	0.0710055	0.117167
MSTRG.1888.1|319|x|CAGL0F03707g-T|ChrF_C_glabrata_CBS138|cglab	3.04199	-3.81624	1.47979	-2.57891	0.00991138	0.0203769
CAGL0F03707g|2516	3567.42	1.00732	0.107748	9.34882	8.86291e-21	1.11356e-19
MSTRG.1890.1|1025|x|CAGL0F03707g-T|ChrF_C_glabrata_CBS138|cglab	23.57	0.114942	0.461831	0.248883	0.803451	0.850072
CAGL0F03729g|1192	1403.45	-1.38577	0.159068	-8.71179	2.99104e-18	3.22029e-17
CAGL0F03751g|1870	1273.99	0.870644	0.19919	4.37093	1.2372e-05	4.26249e-05
CAGL0F03773g|2654	1324.71	-0.62421	0.193002	-3.23422	0.00121975	0.00302556
CAGL0F03795g|1624	715.835	-0.17813	0.161835	-1.10069	0.271032	0.360755
CAGL0F03817g|1390	993.483	0.156409	0.126107	1.24029	0.214869	0.298627
CAGL0F03839g|1850	2395.67	0.808557	0.164588	4.91262	8.98667e-07	3.59577e-06
CAGL0F03861g|2658	1859.8	0.0962567	0.153401	0.627484	0.530342	0.617287
CAGL0F03883g|3073	5892.64	1.04788	0.206255	5.08051	3.76422e-07	1.58054e-06
CAGL0F03905g|2495	1530.35	-0.0256176	0.135626	-0.188884	0.850184	0.887183
CAGL0F03927g|2285	18973.2	0.212355	0.270285	0.785674	0.432059	0.525308
CAGL0F03949g|4303	926.64	-0.860423	0.19355	-4.44549	8.76923e-06	3.09119e-05
CAGL0F03971g|4652	2214.9	-0.0755411	0.163915	-0.460854	0.644903	0.721877
CAGL0F03993g|1747	1159.96	-1.5506	0.139636	-11.1046	1.19141e-28	2.17242e-27
CAGL0F04015g|15662	2521.26	0.579316	0.14503	3.99446	6.4842e-05	0.000200026
CAGL0F04081g|2088	344.689	1.39709	0.155601	8.97869	2.74012e-19	3.16033e-18
MSTRG.1908.1|775|x|CAGL0F04092g-T|ChrF_C_glabrata_CBS138|cglab	20.0122	3.35342	0.71139	4.7139	2.43018e-06	9.27577e-06
CAGL0F04092g|490	397.699	0.0704041	0.188943	0.372622	0.70943	0.777227
CAGL0F04103g|829	3801.63	0.253979	0.254066	0.999657	0.317476	0.409175
CAGL0F04125g|3255	3187.08	1.12428	0.191393	5.87418	4.24949e-09	2.24694e-08
MSTRG.1912.1|3870|x|CAGL0F04191g-T|ChrF_C_glabrata_CBS138|cglab	38.2227	2.56762	0.448304	5.72741	1.01974e-08	5.16258e-08
MSTRG.1913.1|3217|u|NA|ChrF_C_glabrata_CBS138|cglab	49.6623	0.114362	0.320966	0.356305	0.721612	0.786623
MSTRG.1914.1|201|u|NA|ChrF_C_glabrata_CBS138|cglab	14.9544	-0.533877	1.00338	-0.532079	0.594671	0.676994
CAGL0F04191g|559	1539.34	2.27236	0.401019	5.66647	1.45767e-08	7.27279e-08
MSTRG.1916.1|936|x|CAGL0F04191g-T|ChrF_C_glabrata_CBS138|cglab	17.9471	-1.79067	0.498172	-3.59448	0.000325042	0.000894755
CAGL0F04213g|1723	36406.5	0.840915	0.138913	6.05352	1.41715e-09	7.90849e-09
CAGL0F04235g|954	368.232	-0.265466	0.112875	-2.35186	0.0186797	0.0362841
MSTRG.1921.1|464|x|CAGL0F04257g-T|ChrF_C_glabrata_CBS138|cglab	11.1146	-0.114818	0.716612	-0.160223	0.872705	0.903484
CAGL0F04257g|1291	5956.95	-0.947105	0.128269	-7.38374	1.53901e-13	1.2094e-12
CAGL0F04279g|1108	1625.34	-0.268481	0.203036	-1.32233	0.186057	0.264538
CAGL0F04301g|4721	635.614	-0.710125	0.13566	-5.23459	1.6535e-07	7.3332e-07
CAGL0F04323g|2102	990.318	-0.544282	0.329204	-1.65333	0.0982642	0.154217
CAGL0F04345g|3577	4441.35	0.983587	0.123219	7.98244	1.43466e-15	1.3153e-14
CAGL0F04367g|1407	2005.46	-0.375078	0.169476	-2.21317	0.0268862	0.0501131
CAGL0F04389g|3864	914.777	-0.68258	0.135601	-5.03374	4.81003e-07	1.99155e-06
CAGL0F04411g|846	2060.01	-0.605994	0.166164	-3.64696	0.000265363	0.000740754
CAGL0F04433g|2138	9157.76	0.0455744	0.216388	0.210614	0.833189	0.874187
MSTRG.1931.1|928|x|CAGL0F04433g-T|ChrF_C_glabrata_CBS138|cglab	1333.17	5.38154	0.522358	10.3024	6.8734e-25	1.05125e-23
CAGL0F04455g|963	1601.93	-0.118959	0.228812	-0.519897	0.603135	0.684488
CAGL0F04477g|2584	3075.04	-0.529118	0.210626	-2.51213	0.0120005	0.0242931
CAGL0F04499g|3761	1023.04	-3.54767	0.30031	-11.8134	3.32979e-32	6.81149e-31
CAGL0F04521g|1788	1243.43	2.32117	0.333789	6.954	3.55075e-12	2.50196e-11
MSTRG.1937.1|680|u|NA|ChrF_C_glabrata_CBS138|cglab	7.66945	-0.697802	0.632625	-1.10303	0.270016	0.359911
MSTRG.1938.1|359|x|CAGL0F04543g-T|ChrF_C_glabrata_CBS138|cglab	0.639439	-0.482915	2.29727	-0.210213	0.833501	#N/A
CAGL0F04543g|276	1.51712	1.03527	1.42145	0.728319	0.466418	0.558065
MSTRG.1940.1|841|x|CAGL0F04565g-T|ChrF_C_glabrata_CBS138|cglab	5.90443	0.689693	0.680005	1.01425	0.310465	0.402118
CAGL0F04565g|3624	7440.84	-0.0309378	0.174547	-0.177246	0.859315	0.893603
CAGL0F04587g|4015	608.217	-0.612163	0.155966	-3.92497	8.67389e-05	0.000261656
CAGL0F04609g|4863	5735.17	1.03315	0.1371	7.53576	4.85507e-14	3.9529e-13
CAGL0F04631g|1130	4252.24	6.67255	0.390964	17.0669	2.61603e-65	1.42704e-63
MSTRG.1946.1|1508|x|CAGL0F04631g-T|ChrF_C_glabrata_CBS138|cglab	174.418	1.60165	0.397801	4.02627	5.66675e-05	0.000176893
CAGL0F04653g|1071	2613.19	-0.300818	0.119103	-2.5257	0.0115469	0.0234521
CAGL0F04675r|73	0.421818	1.56545	3.35343	0.466821	0.640628	#N/A
MSTRG.1950.1|522|u|NA|ChrF_C_glabrata_CBS138|cglab	9.09369	0.183975	0.718717	0.255978	0.797968	0.846185
MSTRG.1951.1|381|u|NA|ChrF_C_glabrata_CBS138|cglab	11.9283	-2.73735	0.693272	-3.94845	7.86591e-05	0.00023827
CAGL0F04697g|1356	2152.04	0.299067	0.137802	2.17026	0.0299871	0.0552322
MSTRG.1953.1|1114|u|NA|ChrF_C_glabrata_CBS138|cglab	22.0524	1.52449	0.57557	2.64866	0.00808116	0.0169386
CAGL0F04719g|2421	2429.72	1.21423	0.173238	7.00905	2.39945e-12	1.71472e-11
MSTRG.1955.1|672|x|CAGL0F04719g-T|ChrF_C_glabrata_CBS138|cglab	24.8331	-2.23395	0.555586	-4.02089	5.79793e-05	0.000180816
CAGL0F04741g|1553	2810.01	1.27899	0.179337	7.13177	9.90856e-13	7.27146e-12
CAGL0F04763g|2313	646.211	-1.08528	0.402766	-2.69456	0.00704808	0.0149892
CAGL0F04785g|2851	4951.82	0.755928	0.145388	5.19938	1.99959e-07	8.74952e-07
CAGL0F04807g|2615	10241	5.94101	0.231376	25.6768	2.12129e-145	5.55438e-143
CAGL0F04829g|1598	4312.47	0.989149	0.258975	3.81948	0.000133732	0.000393266
CAGL0F04851g|2425	2415.04	2.7069	0.197958	13.6741	1.44912e-42	4.01946e-41
CAGL0F04873g|2463	6671.67	-0.887858	0.138919	-6.39118	1.64615e-10	1.00146e-09
MSTRG.1963.1|1445|x|CAGL0F04873g-T|ChrF_C_glabrata_CBS138|cglab	94.7958	0.989028	0.233452	4.23654	2.26993e-05	7.50454e-05
CAGL0F04895g|3181	13995.7	1.7382	0.165261	10.5179	7.14421e-26	1.14904e-24
MSTRG.1967.1|307|x|CAGL0F04895g-T|ChrF_C_glabrata_CBS138|cglab	0.497205	2.41054	3.31479	0.727209	0.467098	#N/A
MSTRG.1968.1|417|x|CAGL0F04917g-T|ChrF_C_glabrata_CBS138|cglab	1.38894	0.635264	1.85063	0.343269	0.731396	0.794247
CAGL0F04917g|4474	1310.69	-0.0429702	0.219303	-0.19594	0.844657	0.883403
CAGL0F04939g|5097	1370.52	-0.889002	0.25948	-3.42609	0.000612343	0.0015957
CAGL0F04961g|786	678.54	0.139329	0.382401	0.364354	0.715594	0.781886
CAGL0F04983g|1950	2649.23	0.471405	0.286483	1.64549	0.0998688	0.15651
CAGL0F05005g|2580	1031.54	-0.60117	0.148888	-4.03772	5.3973e-05	0.000169452
CAGL0F05027g|772	402.953	1.27616	0.290407	4.39437	1.11095e-05	3.85388e-05
CAGL0F05049g|1532	672.113	0.738179	0.245179	3.01077	0.00260586	0.00602543
CAGL0F05071g|1650	1556.16	2.68076	0.19556	13.7081	9.07742e-43	2.53935e-41
MSTRG.1977.1|602|x|CAGL0F05093g-T|ChrF_C_glabrata_CBS138|cglab	0.181269	-0.877103	4.99735	-0.175513	0.860676	#N/A
CAGL0F05093g|2877	326.911	0.709515	0.187622	3.78162	0.00015581	0.000453302
MSTRG.1979.1|240|x|CAGL0F05093g-T|ChrF_C_glabrata_CBS138|cglab	1.3333	-4.4255	1.9708	-2.24553	0.0247339	0.0466459
CAGL0F05115g|2655	5351.91	-4.38271	0.221329	-19.8018	2.87489e-87	2.61375e-85
MSTRG.1981.1|938|x|CAGL0F05115g-T|ChrF_C_glabrata_CBS138|cglab	5.92147	3.7094	1.24771	2.97296	0.00294944	0.00673659
MSTRG.1983.1|437|x|CAGL0F05137g-T|ChrF_C_glabrata_CBS138|cglab	1.49277	-2.44727	1.44919	-1.68871	0.091275	0.14488
CAGL0F05137g|792	125.014	-2.15472	0.329038	-6.54854	5.81018e-11	3.68184e-10
MSTRG.1985.1|390|x|CAGL0F05137g-T|ChrF_C_glabrata_CBS138|cglab	8.93105	-3.15958	0.740977	-4.26407	2.00737e-05	6.70078e-05
CAGL0F05159g|2581	1464.08	-0.167687	0.190251	-0.8814	0.378101	0.472784
CAGL0F05181g|2147	1233.86	0.330236	0.178769	1.84728	0.0647072	0.108165
CAGL0F05203g|860	227.807	-0.845789	0.188534	-4.48614	7.25242e-06	2.59174e-05
CAGL0F05225g|682	262.798	-0.622915	0.435954	-1.42885	0.153047	0.224377
CAGL0F05247g|1196	1056.52	0.578982	0.235067	2.46305	0.0137761	0.027527
CAGL0F05269g|2780	4719.38	-0.297552	0.165908	-1.79348	0.0728963	0.119831
CAGL0F05291r|144	0	#N/A	#N/A	#N/A	#N/A	#N/A
CAGL0F05329g|1647	6777.41	-0.821866	0.487345	-1.68642	0.0917159	0.145404
CAGL0F05335g|3320	2058.6	-0.39815	0.122418	-3.25239	0.00114438	0.00284832
CAGL0F05357g|2937	2959.97	-1.25292	0.19745	-6.34552	2.21679e-10	1.32764e-09
CAGL0F05379g|3072	1797.12	-0.0903832	0.142878	-0.632591	0.527001	0.614599
CAGL0F05401g|2556	1831.84	1.07336	0.145469	7.37865	1.59903e-13	1.25506e-12
CAGL0F05423g|1228	1543.07	0.255541	0.114149	2.23866	0.025178	0.0473826
CAGL0F05445g|2041	1081.26	1.1554	0.207606	5.56532	2.61679e-08	1.26791e-07
CAGL0F05467g|1380	771.36	-1.0384	0.238191	-4.35955	1.30333e-05	4.47148e-05
CAGL0F05489g|1743	496.56	-0.139016	0.143588	-0.968161	0.332964	0.425699
CAGL0F05511g|1501	1275.94	-0.637623	0.127787	-4.98974	6.046e-07	2.48132e-06
CAGL0F05533g|1692	586.902	-0.794669	0.163734	-4.85342	1.21349e-06	4.7939e-06
CAGL0F05555g|1011	669.747	0.362838	0.262776	1.38079	0.167344	0.242139
CAGL0F05577g|2224	1719.74	-0.787862	0.278526	-2.82868	0.00467397	0.010274
CAGL0F05599g|2297	951.939	-0.250423	0.134749	-1.85845	0.0631058	0.105785
CAGL0F05621g|1452	569.206	-0.727449	0.181714	-4.00326	6.24751e-05	0.000193454
CAGL0F05643g|1975	3524.09	-0.12381	0.140974	-0.878246	0.37981	0.474563
CAGL0F05665g|2264	3907.32	-0.165665	0.14381	-1.15197	0.249332	0.336591
MSTRG.2010.1|339|u|NA|ChrF_C_glabrata_CBS138|cglab	4.96025	0.909358	1.02859	0.884085	0.37665	0.471515
CAGL0F05687g|2553	5566.04	1.43134	0.224347	6.38003	1.77053e-10	1.07314e-09
CAGL0F05709g|1172	658.434	-0.0727852	0.220324	-0.330356	0.741131	0.801097
CAGL0F05731g|793	267.308	-1.25613	0.340397	-3.6902	0.000224081	0.000633076
CAGL0F05753g|1740	1676.71	-0.529813	0.148421	-3.56966	0.000357444	0.000976557
MSTRG.2015.1|636|x|CAGL0F05753g-T|ChrF_C_glabrata_CBS138|cglab	22.7691	1.38936	0.704621	1.97179	0.0486338	0.0842012
CAGL0F05775g|2366	1650.96	0.893697	0.137354	6.50651	7.69174e-11	4.8044e-10
CAGL0F05797g|4718	590.791	0.18973	0.174259	1.08878	0.27625	0.366504
CAGL0F05819g|1608	636.646	-0.0857425	0.212407	-0.403671	0.686454	0.758343
CAGL0F05841g|1991	619.295	0.55488	0.317558	1.74733	0.0805794	0.130112
CAGL0F05863g|1910	8816.08	1.04431	0.297999	3.5044	0.000457642	0.00122575
CAGL0F05885g|2233	1492.31	-1.76407	0.246194	-7.16535	7.75875e-13	5.75184e-12
CAGL0F05907g|1594	1627.45	-0.838915	0.114482	-7.32793	2.33736e-13	1.79793e-12
CAGL0F05929g|1736	627.839	0.875992	0.21273	4.11785	3.82423e-05	0.000123014
CAGL0F05951g|749	285.247	0.322573	0.254018	1.26988	0.204126	0.285859
CAGL0F05973g|1920	320.761	0.457353	0.239424	1.91022	0.0561045	0.0954914
CAGL0F05995g|2478	1886.42	-0.302959	0.1607	-1.88524	0.0593977	0.100314
CAGL0F06017g|905	1903.99	0.520523	0.216385	2.40554	0.0161485	0.0317728
MSTRG.2029.1|265|x|CAGL0F06039g-T|ChrF_C_glabrata_CBS138|cglab	3.01252	-2.84846	1.64424	-1.73239	0.0832043	0.133855
CAGL0F06039g|1240	2651.96	0.247392	0.12696	1.94858	0.0513451	0.088124
CAGL0F06061g|1309	2272.47	1.41114	0.234696	6.01264	1.82527e-09	1.00153e-08
MSTRG.2032.1|1531|u|NA|ChrF_C_glabrata_CBS138|cglab	2726.68	3.07929	0.279968	10.9987	3.8763e-28	6.95186e-27
MSTRG.2033.1|1668|u|NA|ChrF_C_glabrata_CBS138|cglab	22.376	-0.210263	0.649684	-0.323638	0.746212	0.805585
MSTRG.2034.1|1321|u|NA|ChrF_C_glabrata_CBS138|cglab	15.7422	0.584365	0.653629	0.894031	0.371305	0.466113
CAGL0F06083r|108	1.41415	1.4282	1.40793	1.01439	0.310394	0.402106
CAGL0F06127g|782	1304.79	-0.791628	0.33271	-2.37933	0.0173439	0.0339717
CAGL0F06149g|1836	486.66	-1.0829	0.249428	-4.34152	1.41503e-05	4.82187e-05
CAGL0F06171g|4402	3056.1	-0.223401	0.127643	-1.7502	0.0800841	0.129504
CAGL0F06193r|72	6.40174	-4.01533	0.947844	-4.23628	2.27258e-05	7.50571e-05
CAGL0F06215g|1856	1085.71	-0.820909	0.135056	-6.07829	1.21472e-09	6.81367e-09
CAGL0F06237g|1367	2295.4	-0.709733	0.11462	-6.19206	5.93831e-10	3.42486e-09
CAGL0F06259g|986	452.78	-0.409741	0.251166	-1.63135	0.102816	0.160361
CAGL0F06281r|98	0.0377703	0	5.10037	0	1	#N/A
CAGL0F06325g|2860	2326.36	0.73978	0.299548	2.46965	0.0135244	0.0270653
MSTRG.2045.1|205|u|NA|ChrF_C_glabrata_CBS138|cglab	0.0529904	-0.847074	5.09905	-0.166124	0.86806	#N/A
CAGL0F06347g|3302	2987.91	-0.841586	0.102783	-8.18801	2.65582e-16	2.57938e-15
CAGL0F06369g|2800	2724.04	-1.11093	0.184383	-6.02514	1.68958e-09	9.31304e-09
CAGL0F06391g|1160	1892.69	0.973777	0.282425	3.44791	0.00056494	0.00148817
MSTRG.2050.1|1477|u|NA|ChrF_C_glabrata_CBS138|cglab	239.682	3.88414	0.322994	12.0254	2.6117e-33	5.62374e-32
MSTRG.2051.1|1229|u|NA|ChrF_C_glabrata_CBS138|cglab	188.032	0.97493	0.235309	4.14319	3.42511e-05	0.000111049
CAGL0F06413g|2524	73665.5	1.80745	0.159069	11.3627	6.41637e-30	1.22812e-28
CAGL0F06435g|587	490.929	0.531624	0.317263	1.67566	0.0938057	0.148393
CAGL0F06457g|1480	1156.69	0.166494	0.171837	0.968906	0.332592	0.425474
CAGL0F06479g|2266	1237.19	0.127367	0.165529	0.769455	0.441623	0.534652
CAGL0F06501g|1619	1156.56	0.102842	0.122161	0.841856	0.399869	0.494996
CAGL0F06523g|3010	1428.6	-0.28007	0.209785	-1.33503	0.181865	0.259554
CAGL0F06545g|951	787.017	1.57009	0.105639	14.8629	5.74174e-50	2.04269e-48
MSTRG.2059.1|334|u|NA|ChrF_C_glabrata_CBS138|cglab	0.313216	1.56538	5.10037	0.306914	0.758909	#N/A
CAGL0F06567g|1518	2120.74	0.0634446	0.177724	0.356983	0.721104	0.786332
MSTRG.2061.1|262|x|CAGL0F06589g-T|ChrF_C_glabrata_CBS138|cglab	45.8419	-1.01619	0.454084	-2.23789	0.0252281	0.0474277
CAGL0F06589g|1410	52.411	1.97203	0.44012	4.48068	7.4407e-06	2.65288e-05
CAGL0F06600r|109	16.1608	-1.61425	0.511874	-3.15362	0.00161259	0.00391397
CAGL0F06611g|3262	1762.26	0.807269	0.19978	4.04078	5.32728e-05	0.000167575
[truncated: 5,036 more rows]

## Sheet: res_cglab_0_24
genes	baseMean	log2FoldChange	lfcSE	stat	pvalue	padj
MSTRG.2.1|1002|u|NA|ChrA_C_glabrata_CBS138|cglab	0.147677	0.358736	5.09339	0.0704316	0.94385	#N/A
CAGL0A00105g|1029	2.21978	-4.25218	1.61254	-2.63694	0.00836576	0.0153568
CAGL0A00116g|2139	0.58288	-3.47308	2.80173	-1.23962	0.215116	#N/A
MSTRG.4.1|899|u|NA|ChrA_C_glabrata_CBS138|cglab	12.8283	0.0878581	0.568264	0.154608	0.87713	0.901082
MSTRG.5.1|351|u|NA|ChrA_C_glabrata_CBS138|cglab	0.75559	0	4.72975	0	1	#N/A
MSTRG.6.1|1246|u|NA|ChrA_C_glabrata_CBS138|cglab	3.94876	1.133	0.974611	1.16251	0.245026	0.310842
MSTRG.7.1|1767|u|NA|ChrA_C_glabrata_CBS138|cglab	13.4803	3.45571	0.765736	4.51292	6.39405e-06	1.9865e-05
MSTRG.8.1|2484|u|NA|ChrA_C_glabrata_CBS138|cglab	93.8651	3.50403	0.398033	8.80337	1.3277e-18	1.40861e-17
CAGL0A00132g|1346	118.654	3.56378	0.394636	9.03054	1.70824e-19	1.92463e-18
MSTRG.10.1|2057|x|CAGL0A00132g-T|ChrA_C_glabrata_CBS138|cglab	1874.98	2.48785	0.319356	7.79022	6.6893e-15	5.21288e-14
CAGL0A00154g|910	479.811	2.53648	0.333043	7.61608	2.61504e-14	1.95635e-13
MSTRG.13.1|1667|x|CAGL0A00154g-T|ChrA_C_glabrata_CBS138|cglab	169.546	2.13431	0.443098	4.81679	1.45884e-06	4.98151e-06
MSTRG.14.1|1622|x|CAGL0A00165g-T|ChrA_C_glabrata_CBS138|cglab	207.892	3.47507	0.385373	9.01742	1.92577e-19	2.15489e-18
CAGL0A00165g|1105	1262.31	0.994009	0.228901	4.34253	1.4085e-05	4.18521e-05
CAGL0A00187g|2738	2018.46	0.414825	0.114962	3.60835	0.000308148	0.000738066
CAGL0A00209g|2437	6546.26	-0.876767	0.0926148	-9.46682	2.88506e-21	3.64587e-20
MSTRG.18.1|577|x|CAGL0A00231g-T|ChrA_C_glabrata_CBS138|cglab	5.30001	-2.73123	1.01632	-2.68737	0.00720167	0.0133812
CAGL0A00231g|2693	1082.46	-1.76662	0.167852	-10.5249	6.63411e-26	1.08839e-24
CAGL0A00253g|1094	1734.52	-0.162165	0.2812	-0.576691	0.564148	0.628581
CAGL0A00275g|1858	2818.65	-0.345736	0.138672	-2.49319	0.01266	0.0223858
CAGL0A00297g|1582	792.378	0.205621	0.152123	1.35167	0.17648	0.233899
CAGL0A00319g|1687	841.34	-0.158631	0.175263	-0.905105	0.36541	0.436682
MSTRG.24.1|290|x|CAGL0A00319g-T|ChrA_C_glabrata_CBS138|cglab	10.876	-0.681719	0.797298	-0.855037	0.392531	0.464648
CAGL0A00341g|1132	1145.4	3.79165	0.359232	10.5549	4.82284e-26	7.99248e-25
CAGL0A00363g|2450	5283.68	-0.796112	0.166352	-4.78571	1.70387e-06	5.76114e-06
CAGL0A00385g|3949	615.077	0.127465	0.240548	0.529895	0.596185	0.65856
CAGL0A00407g|1978	3176.71	0.149049	0.236017	0.631518	0.527702	0.595165
CAGL0A00429g|5495	4470.03	-1.01133	0.230259	-4.39214	1.1224e-05	3.38115e-05
CAGL0A00451g|6884	2498.36	-0.630343	0.175488	-3.59194	0.000328227	0.000783008
CAGL0A00473g|2603	2111.24	-0.540046	0.129279	-4.17737	2.94893e-05	8.34214e-05
CAGL0A00495g|4070	32271.1	-3.07067	0.191219	-16.0584	4.99404e-58	2.67959e-56
CAGL0A00517g|3931	1877.07	-0.266924	0.232198	-1.14955	0.250328	0.316158
CAGL0A00539g|1120	1237.27	0.119253	0.173207	0.688503	0.491136	0.560491
CAGL0A00561g|1440	391.28	0.0464966	0.199525	0.233037	0.815733	0.848603
CAGL0A00583g|2352	622.268	0.474805	0.136856	3.46938	0.000521659	0.00119523
CAGL0A00605g|3249	959.236	-0.144559	0.156309	-0.924824	0.355057	0.426359
CAGL0A00627g|986	965.127	-0.599503	0.232269	-2.58107	0.00984943	0.0178523
MSTRG.39.1|330|x|CAGL0A00627g-T|ChrA_C_glabrata_CBS138|cglab	0.628549	0.271559	2.64818	0.102545	0.918324	#N/A
CAGL0A00649g|384	4.71819	0.637803	0.810806	0.786629	0.431499	0.502686
CAGL0A00671r|109	0.147677	0.358736	5.09339	0.0704316	0.94385	#N/A
MSTRG.42.1|1110|x|CAGL0A00715g-T|ChrA_C_glabrata_CBS138|cglab	80.0919	1.07517	0.235723	4.56115	5.08748e-06	1.60032e-05
CAGL0A00715g|291	0.817587	2.71424	3.15028	0.861589	0.388913	#N/A
MSTRG.44.1|1305|x|CAGL0A00737g-T|ChrA_C_glabrata_CBS138|cglab	181.737	0.437697	0.180896	2.4196	0.0155375	0.026957
CAGL0A00737g|1824	9.55214	-0.684074	0.544531	-1.25626	0.209021	0.271102
MSTRG.46.1|639|x|CAGL0A00737g-T|ChrA_C_glabrata_CBS138|cglab	90.6042	1.2981	0.267927	4.84498	1.26621e-06	4.36014e-06
CAGL0A00781g|4004	1314.8	0.358359	0.171659	2.08762	0.0368323	0.0587057
CAGL0A00803g|4801	1222.39	-0.895772	0.118267	-7.57414	3.61516e-14	2.67098e-13
CAGL0A00825g|1731	634.898	-1.8478	0.234447	-7.88153	3.23406e-15	2.61683e-14
CAGL0A00847g|1505	433.277	0.106	0.160504	0.660421	0.508984	0.577036
CAGL0A00869g|2756	734.521	0.740679	0.159356	4.64796	3.3523e-06	1.08527e-05
CAGL0A00891g|2561	1074	-0.884039	0.312046	-2.83304	0.00461077	0.00893226
CAGL0A00913g|5178	887.582	-0.988096	0.208312	-4.74335	2.10214e-06	7.01714e-06
CAGL0A00935g|1623	1035.46	0.310083	0.162514	1.90805	0.0563853	0.0861775
CAGL0A00957g|1811	758.38	0.574416	0.170702	3.36502	0.000765377	0.00171288
CAGL0A00979g|1723	19655.1	-0.832908	0.295399	-2.8196	0.00480831	0.00928746
MSTRG.56.1|407|u|NA|ChrA_C_glabrata_CBS138|cglab	10.1768	-1.76084	0.608372	-2.89435	0.00379946	0.00750264
CAGL0A01001g|1106	425.122	0.150565	0.187165	0.80445	0.421137	0.492029
CAGL0A01023g|1563	946.195	-0.86807	0.188148	-4.61376	3.95454e-06	1.2646e-05
CAGL0A01045g|2596	11026.5	2.02893	0.485219	4.18147	2.89634e-05	8.21821e-05
MSTRG.60.1|392|x|CAGL0A01045g-T|ChrA_C_glabrata_CBS138|cglab	23.6181	-1.10387	0.447501	-2.46674	0.0136349	0.0239479
CAGL0A01067g|2054	1752.33	-2.36096	0.351595	-6.71502	1.88042e-11	1.06983e-10
CAGL0A01089g|2243	701.144	-0.0936929	0.258716	-0.362146	0.717243	0.764296
CAGL0A01111g|986	6198.34	2.54354	0.492899	5.16037	2.46467e-07	9.26161e-07
CAGL0A01133g|2753	994.702	-0.0552063	0.141763	-0.389427	0.69696	0.746694
CAGL0A01155g|2167	381.502	-1.40593	0.20762	-6.77166	1.27314e-11	7.34918e-11
CAGL0A01177g|3153	442.688	-0.169513	0.495589	-0.342043	0.732318	0.778207
CAGL0A01193g|312	0	#N/A	#N/A	#N/A	#N/A	#N/A
MSTRG.67.1|1058|x|CAGL0A01177g-T|ChrA_C_glabrata_CBS138|cglab	123.659	0.903718	0.432799	2.08808	0.0367907	0.0586537
CAGL0A01199g|2464	9177.25	0.987756	0.152135	6.49261	8.43635e-11	4.46077e-10
MSTRG.69.1|1587|x|CAGL0A01221g-T|ChrA_C_glabrata_CBS138|cglab	34.6148	-0.279138	0.311532	-0.896017	0.370244	0.441379
CAGL0A01221g|4502	6726.6	-2.06702	0.198699	-10.4027	2.40918e-25	3.80013e-24
CAGL0A01243g|5146	3423.12	1.7409	0.178653	9.7446	1.9454e-22	2.60954e-21
CAGL0A01284g|4333	1200.31	3.67442	0.466467	7.87712	3.35008e-15	2.69737e-14
CAGL0A01325g|3523	621.641	-0.21156	0.21896	-0.966206	0.333941	0.405036
MSTRG.75.1|637|x|CAGL0A01325g-T|ChrA_C_glabrata_CBS138|cglab	0.389253	-2.67494	3.97147	-0.673538	0.500605	#N/A
CAGL0A01366g|4519	316.578	1.66114	0.439346	3.78093	0.000156243	0.000391865
CAGL0A01408g|1903	202.987	-0.682503	0.419564	-1.6267	0.103802	0.147426
CAGL0A01430g|2356	9982.59	-0.268054	0.322582	-0.830966	0.405993	0.477647
CAGL0A01452g|3261	1045.3	-0.968854	0.183781	-5.27178	1.35107e-07	5.22983e-07
CAGL0A01474g|1779	2418.86	-2.86812	0.376377	-7.62035	2.52988e-14	1.8948e-13
CAGL0A01496r|98	0.238907	1.70142	5.09667	0.33383	0.738508	#N/A
CAGL0A01540g|2282	23195.4	-0.07396	0.392237	-0.188559	0.850438	0.877794
MSTRG.84.1|250|x|CAGL0A01540g-T|ChrA_C_glabrata_CBS138|cglab	2.47356	0.615749	1.44935	0.424844	0.67095	0.723565
CAGL0A01562g|1830	31210.3	-0.82055	0.251316	-3.26501	0.00109458	0.0023852
CAGL0A01584g|258	24.5218	2.35462	0.538615	4.37162	1.23326e-05	3.69471e-05
CAGL0A01606g|840	72.8639	-1.47471	0.291059	-5.06668	4.04816e-07	1.4804e-06
MSTRG.87.1|632|u|NA|ChrA_C_glabrata_CBS138|cglab	3.09115	-1.86797	1.19552	-1.56248	0.118176	0.16533
MSTRG.89.1|391|x|CAGL0A01628g-T|ChrA_C_glabrata_CBS138|cglab	3.10139	-0.0861398	1.1333	-0.0760077	0.939413	0.95133
CAGL0A01628g|1569	1222.44	-1.6947	0.194485	-8.71375	2.93997e-18	3.03072e-17
MSTRG.91.1|825|x|CAGL0A01628g-T|ChrA_C_glabrata_CBS138|cglab	47.4146	4.65817	0.443199	10.5103	7.74068e-26	1.2636e-24
CAGL0A01650g|1329	3981.14	1.19503	0.272048	4.39271	1.11948e-05	3.37389e-05
CAGL0A01672g|2140	1776.37	-0.479768	0.350784	-1.3677	0.171405	0.228145
MSTRG.94.1|286|x|CAGL0A01694g-T|ChrA_C_glabrata_CBS138|cglab	0.315824	-0.737262	3.40839	-0.216308	0.828747	#N/A
CAGL0A01694g|2177	368.021	0.0669117	0.168217	0.397771	0.690799	0.740942
MSTRG.96.1|224|x|CAGL0A01716g-T|ChrA_C_glabrata_CBS138|cglab	17.9694	-1.31852	0.46052	-2.86312	0.00419489	0.00821902
CAGL0A01716g|913	2493.6	2.26137	0.214429	10.546	5.29957e-26	8.76035e-25
CAGL0A01738g|2519	1808.98	-1.57737	0.193882	-8.13573	4.09477e-16	3.57392e-15
CAGL0A01760g|1962	799.229	-0.430879	0.171268	-2.51582	0.0118755	0.021153
CAGL0A01782g|2039	4251.49	-8.55679	0.211797	-40.4009	0	0
MSTRG.101.1|3500|x|CAGL0A01782g-T|ChrA_C_glabrata_CBS138|cglab	127.304	2.79877	0.243045	11.5154	1.10291e-30	2.32893e-29
MSTRG.102.1|617|u|NA|ChrA_C_glabrata_CBS138|cglab	1.48645	-1.34141	1.33828	-1.00234	0.316179	0.385996
CAGL0A01804g|1750	196.775	1.61982	0.270306	5.99256	2.06567e-09	9.6723e-09
MSTRG.106.1|2117|x|CAGL0A01826g-T|ChrA_C_glabrata_CBS138|cglab	49.6991	1.01971	0.393807	2.58938	0.00961496	0.0174638
CAGL0A01826g|2038	55222.6	9.09012	0.360442	25.2194	2.45526e-140	8.03606e-138
MSTRG.109.1|1647|x|CAGL0A01848g-T|ChrA_C_glabrata_CBS138|cglab	75.6637	3.78109	0.386171	9.79123	1.22792e-22	1.66418e-21
CAGL0A01848g|3460	4353.31	-0.483892	0.113386	-4.26765	1.97542e-05	5.73695e-05
MSTRG.112.1|264|x|CAGL0A01870g-T|ChrA_C_glabrata_CBS138|cglab	0.686336	0	4.9434	0	1	#N/A
CAGL0A01870g|3628	8742.37	3.11691	0.193647	16.0958	2.73007e-58	1.48925e-56
CAGL0A01892g|267	1.02923	2.58918	2.42036	1.06975	0.284731	0.353202
CAGL0A01914g|11537	2381.63	-0.240464	0.162158	-1.4829	0.138101	0.189282
CAGL0A01936r|71	6.34513	1.14332	1.04125	1.09802	0.272195	0.34036
CAGL0A01958g|1726	1754.76	-0.0497108	0.117778	-0.422072	0.672972	0.725387
CAGL0A01980g|2110	780.02	-1.38472	0.206409	-6.70859	1.96515e-11	1.11666e-10
CAGL0A02002g|771	4896.39	7.00409	0.48572	14.42	3.87231e-47	1.46521e-45
MSTRG.120.1|537|x|CAGL0A02024g-T|ChrA_C_glabrata_CBS138|cglab	7.697	-0.9845	0.682337	-1.44284	0.149066	0.20232
CAGL0A02024g|2326	1295.06	0.75326	0.180248	4.17903	2.92758e-05	8.28891e-05
CAGL0A02046g|3286	974.554	-0.167117	0.163371	-1.02293	0.306339	0.375735
CAGL0A02068r|73	0	#N/A	#N/A	#N/A	#N/A	#N/A
CAGL0A02090g|2887	7004.83	-1.5197	0.268578	-5.65831	1.52872e-08	6.59224e-08
CAGL0A02112g|2339	9966.76	-1.06197	0.310705	-3.41792	0.000631019	0.00142979
CAGL0A02134g|1555	564.66	1.2571	0.202008	6.22303	4.87658e-10	2.42017e-09
MSTRG.126.1|485|x|CAGL0A02145g-T|ChrA_C_glabrata_CBS138|cglab	30.3481	3.16052	0.524071	6.03071	1.63241e-09	7.69866e-09
CAGL0A02145g|1276	52.6894	2.37928	0.301977	7.879	3.30015e-15	2.66044e-14
CAGL0A02167r|72	0.364686	-2.68012	4.94466	-0.542024	0.587802	#N/A
CAGL0A02189g|1890	8510.07	-0.0204342	0.172843	-0.118224	0.90589	0.924245
CAGL0A02211g|2055	32781.9	-2.76049	0.207113	-13.3284	1.58183e-40	4.70666e-39
MSTRG.130.1|3224|x|CAGL0A02233g-T|ChrA_C_glabrata_CBS138|cglab	73.2345	-0.778843	0.243971	-3.19236	0.00141117	0.00301683
CAGL0A02233g|1882	7381.34	-2.159	0.202213	-10.6769	1.30569e-26	2.25516e-25
MSTRG.135.1|2557|x|CAGL0A02233g-T|ChrA_C_glabrata_CBS138|cglab	387.42	2.82493	0.325098	8.68946	3.64168e-18	3.72476e-17
MSTRG.136.1|209|u|NA|ChrA_C_glabrata_CBS138|cglab	0.507958	2.24512	3.85358	0.582606	0.560158	#N/A
MSTRG.137.1|990|u|NA|ChrA_C_glabrata_CBS138|cglab	42.8297	1.95095	0.614061	3.17713	0.00148738	0.00316425
MSTRG.138.1|832|u|NA|ChrA_C_glabrata_CBS138|cglab	9.29886	3.90203	0.949367	4.11014	3.95416e-05	0.000109631
CAGL0A02255g|4430	363.984	-0.205924	0.317568	-0.648441	0.5167	0.58467
MSTRG.142.1|1220|x|CAGL0A02255g-T|ChrA_C_glabrata_CBS138|cglab	526.577	1.43616	0.242854	5.91368	3.34552e-09	1.53467e-08
MSTRG.143.1|3136|x|CAGL0A02255g-T|ChrA_C_glabrata_CBS138|cglab	659.506	2.17682	0.260279	8.36341	6.09324e-17	5.73904e-16
CAGL0A02277g|819	67.6711	2.54345	0.320184	7.94372	1.9621e-15	1.60749e-14
MSTRG.146.1|1095|x|CAGL0A02299g-T|ChrA_C_glabrata_CBS138|cglab	290.531	2.40498	0.329787	7.29252	3.04208e-13	2.10948e-12
CAGL0A02299g|1767	26797.4	2.37519	0.285003	8.3339	7.82247e-17	7.30469e-16
CAGL0A02321g|4069	10608.6	0.0158704	0.237567	0.066804	0.946738	0.956676
CAGL0A02365g|3914	7242.39	0.281914	0.145085	1.94309	0.0520048	0.0800808
CAGL0A02343g|267	0.895841	-2.66656	1.86323	-1.43115	0.152387	0.205941
MSTRG.151.1|387|x|CAGL0A02365g-T|ChrA_C_glabrata_CBS138|cglab	6.3742	1.66953	0.974988	1.71236	0.0868312	0.126114
CAGL0A02387g|3461	2250.54	-0.733193	0.130529	-5.61709	1.94199e-08	8.28701e-08
CAGL0A02409g|1768	2204.58	-1.33896	0.322171	-4.15606	3.23789e-05	9.10448e-05
CAGL0A02431g|2024	828.825	0.450273	0.459236	0.980483	0.326848	0.397537
CAGL0A02453r|73	0.0771843	0	5.10037	0	1	#N/A
CAGL0A02475g|1878	1010.95	0.0370805	0.634596	0.0584318	0.953405	0.96178
CAGL0A02486g|2833	2160.37	-0.475534	0.134033	-3.54788	0.000388345	0.000913442
CAGL0A02508g|1193	1613.02	0.547521	0.194385	2.81669	0.00485211	0.00935275
CAGL0A02530g|1122	4034.48	-0.346694	0.115863	-2.99227	0.00276907	0.00559628
CAGL0A02552g|4846	1635.05	-0.693793	0.338063	-2.05226	0.0401445	0.063429
MSTRG.162.1|823|u|NA|ChrA_C_glabrata_CBS138|cglab	5.59658	1.5066	0.771221	1.95353	0.0507569	0.0783251
MSTRG.163.1|901|u|NA|ChrA_C_glabrata_CBS138|cglab	19.7595	2.97126	0.796407	3.73084	0.000190844	0.000472133
CAGL0A02574g|1140	2177.46	-1.01375	0.520534	-1.94752	0.051473	0.0793552
CAGL0A02596g|2743	722.709	-2.4287	0.309065	-7.85821	3.89657e-15	3.11821e-14
CAGL0A02618g|568	729.878	1.0814	0.281591	3.84033	0.00012287	0.000313449
CAGL0A02629g|2367	4502.72	-0.165544	0.214732	-0.770936	0.440745	0.511364
CAGL0A02651g|3424	1787.21	-0.47723	0.207886	-2.29563	0.0216971	0.0363991
CAGL0A02673g|990	1740.31	-1.60655	0.628122	-2.5577	0.0105366	0.0189694
CAGL0A02695g|2139	897.228	-1.24714	0.595312	-2.09494	0.036176	0.0578428
CAGL0A02706g|1110	406.87	-0.972366	0.561836	-1.73069	0.0835063	0.121609
MSTRG.172.1|235|x|CAGL0A02706g-T|ChrA_C_glabrata_CBS138|cglab	2.83589	1.26956	1.391	0.912694	0.361403	0.432495
CAGL0A02728g|273	2788	1.68667	0.319949	5.27168	1.3518e-07	5.22983e-07
MSTRG.174.1|231|x|CAGL0A02728g-T|ChrA_C_glabrata_CBS138|cglab	3.41112	3.93145	1.61845	2.42915	0.0151343	0.0263132
CAGL0A02750g|1492	3515.77	-1.41427	0.459403	-3.07849	0.00208051	0.00431255
CAGL0A02772g|1471	867.519	0.0127672	0.119095	0.107202	0.914629	0.931274
CAGL0A02794g|1035	1190.73	0.384156	0.233114	1.64793	0.0993662	0.142175
CAGL0A02816g|1063	697.124	0.242463	0.231072	1.0493	0.294042	0.363375
CAGL0A02838g|2605	888.769	1.10904	0.15726	7.05227	1.7602e-12	1.11542e-11
MSTRG.180.1|266|x|CAGL0A02838g-T|ChrA_C_glabrata_CBS138|cglab	4.97754	2.26751	0.839115	2.70226	0.00688689	0.0128694
CAGL0A02860g|2389	627.294	-0.559195	0.184525	-3.03046	0.00244183	0.00498571
CAGL0A02882g|696	2856.06	1.15459	0.341344	3.38248	0.000718339	0.00161367
CAGL0A02904g|1506	559.272	0.635253	0.161813	3.92585	8.64249e-05	0.000225933
CAGL0A02926g|2125	3214.83	-0.672319	0.132369	-5.07914	3.79144e-07	1.3951e-06
CAGL0A02948g|1830	1060.77	-0.0899752	0.165512	-0.543618	0.586705	0.650062
CAGL0A02970g|1326	2.3648	-1.78089	1.09457	-1.62702	0.103733	0.147392
CAGL0A02981g|519	226.051	1.45275	0.462436	3.14153	0.00168068	0.003533
CAGL0A02992g|1932	941.206	0.177738	0.15986	1.11183	0.26621	0.333685
CAGL0A03014g|1506	1013.03	0.644638	0.305981	2.10679	0.0351355	0.0564134
CAGL0A03036g|306	8516.67	2.31116	0.409937	5.63784	1.72201e-08	7.38196e-08
CAGL0A03051g|1203	1293.68	0.444011	0.454727	0.976434	0.32885	0.399749
MSTRG.192.1|365|x|CAGL0A03051g-T|ChrA_C_glabrata_CBS138|cglab	9.6824	-0.0550419	0.591489	-0.0930565	0.925859	0.940806
CAGL0A03058g|2857	3285.74	0.00618632	0.149028	0.0415112	0.966888	0.973581
CAGL0A03080g|616	854.931	2.24872	0.531042	4.23454	2.29023e-05	6.59561e-05
CAGL0A03102g|2941	386.318	0.41039	0.435213	0.942963	0.3457	0.417218
MSTRG.197.1|274|x|CAGL0A03117g-T|ChrA_C_glabrata_CBS138|cglab	0	#N/A	#N/A	#N/A	#N/A	#N/A
CAGL0A03117g|2420	8156.96	-0.473955	0.178551	-2.65445	0.0079438	0.0146356
MSTRG.198.1|628|x|CAGL0A03117g-T|ChrA_C_glabrata_CBS138|cglab	1.88502	-0.694277	1.39086	-0.499172	0.617658	0.676685
CAGL0A03146g|1225	808.024	0.775276	0.223121	3.47468	0.000511456	0.00117309
CAGL0A03168g|590	25196.4	-0.316524	0.261917	-1.20849	0.226858	0.291008
CAGL0A03190g|810	430.359	-0.108188	0.221564	-0.488291	0.625344	0.682705
MSTRG.202.1|293|x|CAGL0A03212g-T|ChrA_C_glabrata_CBS138|cglab	5.40506	-0.338556	0.881616	-0.384018	0.700965	0.750125
CAGL0A03212g|1135	2072.42	-2.92923	0.131757	-22.2321	1.68147e-109	3.14483e-107
MSTRG.204.1|1873|x|CAGL0A03212g-T|ChrA_C_glabrata_CBS138|cglab	54.8699	0.55996	0.366042	1.52977	0.126074	0.174884
MSTRG.205.1|1268|u|NA|ChrA_C_glabrata_CBS138|cglab	11.4599	1.67928	0.620617	2.70582	0.0068135	0.0127396
CAGL0A03234g|2742	71126.2	-0.829155	0.271625	-3.05257	0.00226889	0.00466316
CAGL0A03256g|1983	572.216	-0.227584	0.173614	-1.31086	0.189905	0.249322
CAGL0A03278g|1877	48107.6	-0.880315	0.17419	-5.05376	4.332e-07	1.58067e-06
CAGL0A03300g|2834	9.53975	0.996989	0.61939	1.60963	0.107478	0.152219
CAGL0A03322g|2676	1080.98	-0.0619398	0.147587	-0.419684	0.674716	0.727028
CAGL0A03344g|2642	1828	0.598585	0.112102	5.33963	9.31374e-08	3.68163e-07
CAGL0A03355r|566	454.387	1.55357	0.313797	4.9509	7.38726e-07	2.62525e-06
CAGL0A03366g|2282	20958.2	-1.92072	0.139134	-13.8048	2.38485e-43	8.04702e-42
MSTRG.214.1|267|u|NA|ChrA_C_glabrata_CBS138|cglab	0.910258	-0.73807	3.18245	-0.231919	0.816601	0.849296
CAGL0A03388g|809	55346.2	-0.232673	0.157546	-1.47686	0.139713	0.191052
CAGL0A03410g|927	30.476	0.0117478	0.324841	0.0361649	0.971151	0.976972
CAGL0A03432g|3642	599.649	-0.690968	0.217909	-3.1709	0.00151968	0.00322353
CAGL0A03454g|1733	1345.53	-0.759689	0.161798	-4.69528	2.66238e-06	8.76217e-06
CAGL0A03476g|1698	3258.98	0.742875	0.149093	4.98264	6.27238e-07	2.25228e-06
MSTRG.220.1|260|x|CAGL0A03498g-T|ChrA_C_glabrata_CBS138|cglab	5.51462	1.46329	0.82168	1.78085	0.0749364	0.110655
CAGL0A03498g|2343	392.219	-0.0280275	0.164379	-0.170505	0.864613	0.890879
CAGL0A03520r|73	0.254318	2.24499	5.08302	0.441665	0.658731	#N/A
CAGL0A03542g|971	9738.69	1.80085	0.320824	5.61322	1.98594e-08	8.46353e-08
MSTRG.224.1|447|x|CAGL0A03564g-T|ChrA_C_glabrata_CBS138|cglab	23.623	1.34075	0.520692	2.57493	0.010026	0.018115
CAGL0A03564g|3342	1100.68	1.26021	0.172435	7.30833	2.70491e-13	1.88566e-12
CAGL0A03586g|570	34.6856	1.3584	0.527129	2.57698	0.00996678	0.0180129
MSTRG.227.1|453|x|CAGL0A03608g-T|ChrA_C_glabrata_CBS138|cglab	45.5565	2.69166	0.340986	7.89376	2.93217e-15	2.38139e-14
CAGL0A03608g|1047	108.076	-4.14685	0.313302	-13.236	5.44011e-40	1.5483e-38
MSTRG.229.1|2472|x|CAGL0A03630g-T|ChrA_C_glabrata_CBS138|cglab	101.859	2.34107	0.283831	8.24812	1.60909e-16	1.46294e-15
CAGL0A03630g|3390	768.273	-0.669072	0.224714	-2.97743	0.00290675	0.00585283
CAGL0A03652g|2388	2664.74	-0.255182	0.273342	-0.933566	0.350528	0.421948
CAGL0A03674g|1486	431.876	-0.848953	0.466437	-1.82008	0.0687468	0.102718
CAGL0A03696g|2064	2537.63	-0.71336	0.149449	-4.77327	1.81259e-06	6.10349e-06
CAGL0A03718g|5612	11375.5	-0.318808	0.150398	-2.11977	0.0340254	0.0548192
CAGL0A03740g|2425	1747.73	2.33462	0.2629	8.88023	6.67232e-19	7.2313e-18
MSTRG.236.1|311|x|CAGL0A03740g-T|ChrA_C_glabrata_CBS138|cglab	0.631164	1.40546	2.79092	0.503582	0.614555	#N/A
CAGL0A03762r|72	0	#N/A	#N/A	#N/A	#N/A	#N/A
CAGL0A03784g|641	535.414	0.213805	0.366832	0.582843	0.559999	0.624383
CAGL0A03806g|1533	9.6762	1.85082	0.89172	2.07556	0.037935	0.060331
CAGL0A03828g|1567	483.691	-2.50891	0.304573	-8.23747	1.75893e-16	1.59032e-15
CAGL0A03850r|72	0.0529904	-0.67811	5.09905	-0.132987	0.894203	#N/A
CAGL0A03872g|2210	4373.01	0.872913	0.170093	5.13198	2.86714e-07	1.0682e-06
CAGL0A03883g|1574	1010.56	-0.226564	0.402506	-0.562884	0.573514	0.637324
CAGL0A03905g|1974	1906.27	0.942596	0.455018	2.07156	0.0383066	0.060848
CAGL0A03927g|1772	2245.2	-1.02194	0.354577	-2.88213	0.00394992	0.00777395
CAGL0A03971g|2342	724.464	0.054674	0.372794	0.14666	0.8834	0.906812
CAGL0A03949g|1233	2120.12	0.0528328	0.230399	0.229311	0.818627	0.851133
CAGL0A03993g|1391	805.468	0.238403	0.166585	1.43112	0.152395	0.205941
CAGL0A04015g|1527	17401.1	-0.616779	0.353716	-1.74371	0.0812092	0.118607
CAGL0A04037g|2117	2814.85	-1.43926	0.555225	-2.59222	0.009536	0.0173348
CAGL0A04059g|1933	2432.38	-1.49834	0.563588	-2.65858	0.00784717	0.014482
CAGL0A04081g|1224	1882.94	-2.67718	0.230022	-11.6388	2.61669e-31	5.59767e-30
CAGL0A04103g|899	1351.89	0.229773	0.211132	1.08829	0.276466	0.345043
CAGL0A04125g|868	6036.71	-0.552843	0.276614	-1.99861	0.0456511	0.0711844
CAGL0A04147g|2408	534.837	0.621797	0.175959	3.53375	0.000409702	0.000959372
CAGL0A04169g|2205	1635.86	-3.21171	0.352691	-9.10632	8.52244e-20	9.90904e-19
CAGL0A04191g|508	1720.54	0.446449	0.316965	1.40851	0.15898	0.213604
MSTRG.259.1|602|x|CAGL0A04191g-T|ChrA_C_glabrata_CBS138|cglab	89.0257	-0.0521307	0.265447	-0.196388	0.844306	0.872703
CAGL0A04213g|2903	4094.28	-0.629385	0.122975	-5.118	3.08789e-07	1.14653e-06
CAGL0A04235g|2309	985.884	-0.718744	0.182655	-3.93499	8.32003e-05	0.000218514
CAGL0A04257g|2605	2594.22	-0.244578	0.152875	-1.59986	0.109629	0.154796
CAGL0A04279g|1410	1033.98	-1.20372	0.429622	-2.8018	0.00508177	0.00976953
CAGL0A04301g|3045	2480.62	-0.0688316	0.142788	-0.482056	0.629766	0.686503
CAGL0A04323g|1863	1483.41	0.228653	0.193811	1.17977	0.238091	0.303336
CAGL0A04345g|1460	2168.68	-0.402801	0.173255	-2.3249	0.0200774	0.0339516
CAGL0A04367g|545	411.128	0.897381	0.352921	2.54272	0.0109992	0.0197587
CAGL0A04389g|1647	1103.43	1.0749	0.315825	3.40348	0.000665337	0.00150079
CAGL0A04411g|2591	640.989	-1.83418	0.276038	-6.64465	3.03931e-11	1.68604e-10
CAGL0A04433g|1044	6021.64	2.54118	0.162417	15.646	3.53659e-55	1.72765e-53
CAGL0A04455g|3696	2618.18	0.628648	0.155942	4.0313	5.54699e-05	0.000150106
CAGL0A04477g|3260	1574.62	0.0705173	0.0944417	0.746676	0.455259	0.525318
CAGL0A04499g|974	2848.69	1.72651	0.297068	5.81184	6.17897e-09	2.76848e-08
CAGL0A04521g|606	42010.6	-0.955579	0.163237	-5.85394	4.80058e-09	2.17321e-08
MSTRG.276.1|206|x|CAGL0A04521g-T|ChrA_C_glabrata_CBS138|cglab	2.67459	-1.88786	1.38518	-1.3629	0.172915	0.229822
MSTRG.277.1|496|x|CAGL0A04532r-T|ChrA_C_glabrata_CBS138|cglab	5.24078	0.394855	0.796334	0.495841	0.620007	0.678463
CAGL0A04532r|99	26.7534	0.759108	0.449076	1.69038	0.0909558	0.131521
CAGL0A04543g|1381	1378.91	-0.0280713	0.196548	-0.142821	0.886431	0.909068
CAGL0A04565g|3622	1413.45	-1.96421	0.281454	-6.9788	2.97707e-12	1.84022e-11
CAGL0A04587g|1842	560.06	0.115186	0.139494	0.825739	0.408952	0.480496
CAGL0A04631g|1553	1983.85	-0.0918108	0.143764	-0.638621	0.52307	0.590754
CAGL0A04653g|1729	956.487	0.0332582	0.214779	0.154848	0.876941	0.901029
MSTRG.284.1|259|x|CAGL0A04653g-T|ChrA_C_glabrata_CBS138|cglab	5.86001	2.60455	1.03413	2.5186	0.0117824	0.0210042
CAGL0A04675g|1095	3748.45	3.12096	0.324145	9.62829	6.07297e-22	7.98266e-21
MSTRG.286.1|773|x|CAGL0A04675g-T|ChrA_C_glabrata_CBS138|cglab	7.38385	2.03131	0.726183	2.79724	0.00515416	0.00989127
CAGL0A04697g|1228	3602.32	1.54998	0.24553	6.31279	2.74046e-10	1.38847e-09
CAGL0A04719g|1060	4580.44	0.269351	0.190317	1.41528	0.156988	0.211405
MSTRG.290.1|344|x|CAGL0A04719g-T|ChrA_C_glabrata_CBS138|cglab	11.0523	2.70952	0.643904	4.20796	2.57682e-05	7.37231e-05
CAGL0A04741g|2114	5129.72	-0.957247	0.153511	-6.2357	4.49754e-10	2.24226e-09
CAGL0A04785g|3564	2056.05	-0.633167	0.276531	-2.28968	0.02204	0.0369081
CAGL0A04807g|2808	2629.72	0.0590911	0.231051	0.255749	0.798144	0.834343
CAGL0A04829g|9793	20684.4	-1.21731	0.180524	-6.74318	1.54952e-11	8.88191e-11
MSTRG.295.1|1898|u|NA|ChrA_C_glabrata_CBS138|cglab	153.921	3.22364	0.411861	7.82701	4.99619e-15	3.96425e-14
MSTRG.296.1|238|u|NA|ChrA_C_glabrata_CBS138|cglab	1.46701	5.20229	2.35206	2.2118	0.0269804	0.0443307
MSTRG.297.1|457|u|NA|ChrA_C_glabrata_CBS138|cglab	12.6693	3.40626	0.832119	4.09348	4.24952e-05	0.000117274
CAGL0B00105g|2778	11473.6	1.89156	0.21751	8.69643	3.42475e-18	3.51938e-17
CAGL0B00116g|1617	13984.4	2.29991	0.174529	13.1779	1.17692e-39	3.29235e-38
MSTRG.300.1|4765|x|CAGL0B00165r-T|ChrB_C_glabrata_CBS138|cglab	1128.48	1.63449	0.326452	5.00682	5.53364e-07	1.99797e-06
CAGL0B00165r|119	0.470014	3.30109	5.03109	0.656138	0.511735	#N/A
CAGL0B00286g|6838	3171.25	0.269801	0.111318	2.42368	0.015364	0.0266842
CAGL0B00220g|1026	0.577414	1.63792	3.26335	0.501912	0.615729	#N/A
CAGL0B00242g|555	0	#N/A	#N/A	#N/A	#N/A	#N/A
CAGL0B00264g|633	78.0607	1.6629	0.356615	4.663	3.11627e-06	1.01387e-05
CAGL0B00308g|4339	1037.57	0.0598949	0.197662	0.303017	0.761877	0.803747
CAGL0B00330g|3746	1218.73	-1.60822	0.329772	-4.87676	1.07842e-06	3.75297e-06
CAGL0B00352g|1406	2647.04	-0.258416	0.174627	-1.47981	0.138923	0.190209
CAGL0B00374g|1249	924.346	0.950712	0.264317	3.59686	0.000322079	0.000768902
CAGL0B00396g|2678	5672.52	1.32511	0.283344	4.67669	2.91548e-06	9.52807e-06
CAGL0B00418g|5474	3407.55	-0.281845	0.0993929	-2.83566	0.00457309	0.00886451
MSTRG.310.1|326|x|CAGL0B00440g-T|ChrB_C_glabrata_CBS138|cglab	0.166828	-0.678171	5.09905	-0.133	0.894194	#N/A
CAGL0B00440g|1340	3970.91	-0.190854	0.13888	-1.37424	0.169367	0.225662
CAGL0B00462g|1083	7.87567	-1.38728	0.808474	-1.71592	0.0861767	0.125275
MSTRG.312.1|461|x|CAGL0B00462g-T|ChrB_C_glabrata_CBS138|cglab	45.2252	1.66334	0.542935	3.06361	0.00218685	0.00451582
CAGL0B00484g|2593	4684.97	-0.404351	0.353686	-1.14325	0.252936	0.319021
CAGL0B00506g|4126	1332.99	-0.437358	0.162194	-2.69651	0.00700702	0.0130566
CAGL0B00528g|4180	1265.96	-0.131719	0.0957726	-1.37533	0.169029	0.225441
CAGL0B00550g|5797	3831.26	-0.963769	0.172643	-5.58243	2.37181e-08	9.9909e-08
MSTRG.319.1|536|x|CAGL0B00550g-T|ChrB_C_glabrata_CBS138|cglab	199.165	2.57369	0.414277	6.21248	5.21553e-10	2.58056e-09
CAGL0B00572g|609	0	#N/A	#N/A	#N/A	#N/A	#N/A
MSTRG.320.1|410|x|CAGL0B00550g-T|ChrB_C_glabrata_CBS138|cglab	6.42323	0.767434	0.786246	0.976074	0.329028	0.399822
MSTRG.321.1|287|u|NA|ChrB_C_glabrata_CBS138|cglab	1.11711	0.649892	1.92068	0.338366	0.735087	0.780643
MSTRG.322.1|1793|x|CAGL0B00616g-T|ChrB_C_glabrata_CBS138|cglab	68.8872	0.299268	0.289907	1.03229	0.301936	0.37151
CAGL0B00594g|198	21749.8	0.224598	0.47507	0.472768	0.636379	0.692558
CAGL0B00616g|1313	107.237	-1.53689	0.360924	-4.25822	2.06058e-05	5.97368e-05
CAGL0B00638g|915	439.015	0.222926	0.163484	1.36359	0.172697	0.229636
MSTRG.327.1|293|x|CAGL0B00660g-T|ChrB_C_glabrata_CBS138|cglab	1.29432	0.0138546	1.53553	0.00902273	0.992801	0.994016
CAGL0B00660g|2453	2790.94	-0.457687	0.0998613	-4.58323	4.57856e-06	1.45139e-05
CAGL0B00682g|1659	2046.96	0.622479	0.104889	5.93463	2.94501e-09	1.35761e-08
CAGL0B00704g|2181	22611.7	-1.04415	0.0973018	-10.7311	7.27501e-27	1.26993e-25
MSTRG.331.1|751|u|NA|ChrB_C_glabrata_CBS138|cglab	10.6709	-1.41696	0.627209	-2.25915	0.0238743	0.0397157
MSTRG.332.1|235|u|NA|ChrB_C_glabrata_CBS138|cglab	1.05626	0.23481	1.97848	0.118682	0.905527	0.924019
CAGL0B00715g|669	105.761	-0.375585	0.398402	-0.942729	0.34582	0.417278
CAGL0B00726g|1251	14.7922	0.695072	0.422012	1.64704	0.0995492	0.142281
MSTRG.335.1|216|x|CAGL0B00748g-T|ChrB_C_glabrata_CBS138|cglab	4.02976	0.591735	1.14489	0.51685	0.605261	0.666224
CAGL0B00748g|3035	2051.18	0.604317	0.117586	5.13935	2.75696e-07	1.03008e-06
CAGL0B00770g|1750	1594.53	1.84323	0.184029	10.016	1.29654e-23	1.84906e-22
MSTRG.338.1|220|x|CAGL0B00792g-T|ChrB_C_glabrata_CBS138|cglab	3.45863	2.54561	1.19955	2.12213	0.0338267	0.0545125
CAGL0B00792g|2103	2409.46	-1.98182	0.223418	-8.87046	7.28433e-19	7.88152e-18
CAGL0B00814g|3229	2499.84	0.654625	0.291435	2.24621	0.0246907	0.0408867
CAGL0B00836g|1990	1516.31	1.46076	0.192186	7.60075	2.94411e-14	2.19501e-13
CAGL0B00858g|1967	939.574	1.42729	0.136011	10.4939	9.21198e-26	1.50004e-24
CAGL0B00880g|1127	1811.52	0.282435	0.149669	1.88707	0.0591511	0.0899636
CAGL0B00902g|2760	6546.2	-0.623555	0.314459	-1.98294	0.047374	0.0735032
MSTRG.345.1|389|x|CAGL0B00902g-T|ChrB_C_glabrata_CBS138|cglab	10.9572	3.2822	0.802068	4.09217	4.27347e-05	0.000117836
CAGL0B00924g|1588	446.717	-0.361792	0.278054	-1.30116	0.193203	0.252841
CAGL0B00946g|1295	4183.36	1.50672	0.217831	6.91693	4.61533e-12	2.78195e-11
MSTRG.348.1|279|x|CAGL0B00968g-T|ChrB_C_glabrata_CBS138|cglab	3.66629	0.391186	0.945425	0.413767	0.679044	0.730729
CAGL0B00968g|1239	68.9593	0.257902	0.474828	0.543149	0.587027	0.65031
CAGL0B00990g|3477	13581.1	0.503178	0.222786	2.25857	0.0239102	0.0397552
CAGL0B01012g|2712	165.936	-0.168941	0.381273	-0.443096	0.657696	0.712323
MSTRG.352.1|224|u|NA|ChrB_C_glabrata_CBS138|cglab	0	#N/A	#N/A	#N/A	#N/A	#N/A
CAGL0B01034r|119	0	#N/A	#N/A	#N/A	#N/A	#N/A
MSTRG.354.1|2218|u|NA|ChrB_C_glabrata_CBS138|cglab	118.232	2.1987	0.197079	11.1564	6.66104e-29	1.30941e-27
CAGL0B01078g|2229	1039.45	-0.292018	0.148253	-1.96973	0.0488692	0.0755546
CAGL0B01100g|1447	5822.66	4.55892	0.284923	16.0005	1.26683e-57	6.64726e-56
CAGL0B01122g|2533	6954.74	-2.94131	0.260238	-11.3024	1.27708e-29	2.58017e-28
CAGL0B01144g|2991	1287.39	0.678982	0.269045	2.52367	0.0116136	0.0207428
CAGL0B01166g|3059	1810.83	-1.32976	0.194609	-6.83301	8.31535e-12	4.88182e-11
CAGL0B01188g|2433	1257.06	-2.81099	0.431301	-6.51746	7.15062e-11	3.80243e-10
CAGL0B01203g|1210	20453.5	0.0406413	0.473654	0.0858039	0.931622	0.945488
CAGL0B01232g|1415	1705.65	-0.265053	0.510249	-0.519459	0.603441	0.66478
CAGL0B01243g|432	0	#N/A	#N/A	#N/A	#N/A	#N/A
CAGL0B01287g|5380	779.666	-0.693416	0.166946	-4.15354	3.27377e-05	9.19353e-05
CAGL0B01265g|561	0	#N/A	#N/A	#N/A	#N/A	#N/A
CAGL0B01309r|73	0.748083	-0.0822965	2.19169	-0.0375494	0.970047	#N/A
CAGL0B01331g|1453	968.791	0.138538	0.234351	0.591155	0.554417	0.619324
CAGL0B01353g|3616	1349.82	-0.572421	0.271287	-2.11002	0.0348567	0.0559931
CAGL0B01375g|3815	5295.74	-1.30132	0.468274	-2.77897	0.00545321	0.0104315
CAGL0B01397g|1779	943.749	-2.1774	0.534642	-4.07264	4.64834e-05	0.000127367
CAGL0B01419g|760	2549.14	0.274045	0.199382	1.37447	0.169295	0.225612
CAGL0B01441g|1548	2495.83	-1.36728	0.572124	-2.38984	0.0168559	0.029006
CAGL0B01463g|965	1287.47	-0.732951	0.176528	-4.15204	3.29531e-05	9.24607e-05
MSTRG.377.1|214|x|CAGL0B01485g-T|ChrB_C_glabrata_CBS138|cglab	0.180743	-1.66994	4.99735	-0.334165	0.738255	#N/A
CAGL0B01485g|2167	903.776	-0.336682	0.231397	-1.455	0.14567	0.198451
CAGL0B01507g|1596	508.06	-0.362858	0.199374	-1.81999	0.068761	0.102718
CAGL0B01529g|1473	527.139	0.60138	0.190323	3.15978	0.0015789	0.00333941
CAGL0B01551g|5720	1738.62	-0.157629	0.123961	-1.2716	0.203515	0.264903
CAGL0B01573g|1871	781.974	0.507358	0.145015	3.49865	0.000467621	0.00108202
CAGL0B01589g|623	1024.52	1.40537	0.400273	3.51103	0.000446369	0.00103688
CAGL0B01595g|2443	1731.22	6.38694	0.271443	23.5295	2.03357e-122	4.93027e-120
CAGL0B01617g|2369	851.051	-0.33464	0.22311	-1.49989	0.133644	0.184136
CAGL0B01639g|2550	1130.45	0.31931	0.16932	1.88584	0.059317	0.0901362
CAGL0B01661r|73	0	#N/A	#N/A	#N/A	#N/A	#N/A
CAGL0B01683g|3228	2417.66	-0.732171	0.151594	-4.82982	1.36659e-06	4.68607e-06
CAGL0B01705g|2963	704.673	-1.13456	0.193483	-5.86387	4.52205e-09	2.0528e-08
CAGL0B01727g|2321	298.799	1.2157	0.189136	6.42766	1.29587e-10	6.74303e-10
CAGL0B01771g|1761	455.277	-1.5679	0.194436	-8.06382	7.39456e-16	6.32742e-15
CAGL0B01793g|654	1850.17	0.563081	0.310606	1.81284	0.0698558	0.104116
CAGL0B01815g|1170	1539.32	-0.508154	0.113024	-4.496	6.92431e-06	2.14006e-05
MSTRG.395.1|250|x|CAGL0B01837g-T|ChrB_C_glabrata_CBS138|cglab	1.00674	-1.30711	1.92534	-0.678899	0.497202	0.566623
CAGL0B01837g|1834	1021.06	-0.659862	0.153314	-4.30399	1.67752e-05	4.92866e-05
CAGL0B01859g|2071	563.865	0.820709	0.253687	3.23512	0.00121593	0.00263297
MSTRG.398.1|1183|x|CAGL0B01859g-T|ChrB_C_glabrata_CBS138|cglab	41.6254	1.73184	0.320393	5.40536	6.4679e-08	2.6119e-07
CAGL0B01875g|525	7684	5.60209	0.421258	13.2985	2.36271e-40	6.90459e-39
CAGL0B01881g|2904	1774.42	-0.763361	0.145415	-5.24952	1.52494e-07	5.87437e-07
CAGL0B01903g|657	653.435	-1.87723	0.401933	-4.67049	3.00478e-06	9.80522e-06
CAGL0B01925g|2963	2683.41	2.23715	0.138366	16.1683	8.4346e-59	4.71905e-57
CAGL0B01947g|1737	1083.94	0.313083	0.111214	2.81513	0.0048757	0.00939544
CAGL0B01969g|1610	345.727	0.166012	0.143704	1.15523	0.247995	0.313939
CAGL0B01991g|1368	548.919	0.352196	0.248855	1.41527	0.156991	0.211405
CAGL0B02013g|6365	982.811	0.306436	0.183149	1.67315	0.0942976	0.135813
CAGL0B02035g|2163	8407.91	0.252458	0.140482	1.79708	0.0723227	0.107499
CAGL0B02057g|1138	325.493	-0.421794	0.351455	-1.20014	0.230086	0.294226
MSTRG.410.1|233|x|CAGL0B02057g-T|ChrB_C_glabrata_CBS138|cglab	1.0218	-1.66976	1.77877	-0.938714	0.347877	0.419298
CAGL0B02079g|2083	23.556	-2.37663	0.386874	-6.14316	8.08948e-10	3.9254e-09
CAGL0B02101g|1756	915.904	0.652432	0.183333	3.55872	0.00037267	0.000878464
CAGL0B02123g|2056	844.841	-0.332361	0.143572	-2.31495	0.0206158	0.0347901
CAGL0B02137r|121	80.0056	1.80151	0.552127	3.26286	0.00110294	0.00240262
MSTRG.415.1|754|x|CAGL0B02123g-T|ChrB_C_glabrata_CBS138|cglab	28.4401	-0.0367602	0.486629	-0.0755404	0.939785	0.951559
MSTRG.416.1|888|x|CAGL0B02145g-T|ChrB_C_glabrata_CBS138|cglab	41.7782	1.65967	0.335509	4.94673	7.54697e-07	2.67329e-06
CAGL0B02145g|2373	2020.88	-2.77866	0.387036	-7.17932	7.00611e-13	4.62785e-12
CAGL0B02167g|994	2404.77	-0.331886	0.119569	-2.77568	0.00550866	0.0105222
CAGL0B02189g|3388	5769.67	-0.387611	0.190233	-2.03756	0.0415941	0.0655294
CAGL0B02211g|7247	1510.28	0.496042	0.182796	2.71363	0.006655	0.0124753
CAGL0B02233g|2260	779.291	0.354265	0.189632	1.86817	0.0617384	0.0932722
CAGL0B02255g|624	1780.88	0.581023	0.335147	1.73364	0.0829822	0.120926
CAGL0B02277g|1106	1150.39	0.446086	0.107989	4.13086	3.61407e-05	0.000100628
CAGL0B02299g|2643	741.596	-0.328877	0.304428	-1.08031	0.280005	0.348595
CAGL0B02321g|2099	3008.2	-1.24259	0.188923	-6.57725	4.79236e-11	2.60771e-10
CAGL0B02343g|1800	898.547	-1.82127	0.138919	-13.1103	2.87378e-39	7.90411e-38
MSTRG.427.1|702|x|CAGL0B02365g-T|ChrB_C_glabrata_CBS138|cglab	44.0648	3.80948	0.676755	5.62904	1.81215e-08	7.75314e-08
CAGL0B02365g|3316	2258.49	0.535088	0.269507	1.98544	0.0470961	0.073124
CAGL0B02387g|1620	978.193	1.66711	0.275787	6.04492	1.49481e-09	7.0752e-09
CAGL0B02409g|2061	895.67	-1.18654	0.337209	-3.51871	0.000433655	0.0010095
CAGL0B02431g|3999	3449.47	0.000603998	0.431749	0.00139896	0.998884	0.999036
CAGL0B02453g|1829	2744.9	1.18444	0.500297	2.36748	0.0179097	0.0306181
CAGL0B02475g|2172	36409.8	0.844684	0.413231	2.0441	0.0409441	0.0645676
CAGL0B02497g|1747	3268.97	-2.79357	0.428419	-6.52065	7.00034e-11	3.73466e-10
CAGL0B02519g|1203	2235.75	-0.354392	0.102922	-3.44332	0.000574627	0.00130972
CAGL0B02541g|2250	1747.58	-0.956151	0.0939781	-10.1742	2.58544e-24	3.87283e-23
MSTRG.436.1|251|u|NA|ChrB_C_glabrata_CBS138|cglab	1.94935	0.176972	1.47031	0.120364	0.904195	0.923091
CAGL0B02563g|1764	19192.3	4.33031	0.314263	13.7792	3.39785e-43	1.14063e-41
MSTRG.438.1|267|x|CAGL0B02563g-T|ChrB_C_glabrata_CBS138|cglab	1.3733	1.68576	1.85055	0.910952	0.362321	0.433513
CAGL0B02585g|1355	14308.8	0.147171	0.152823	0.963018	0.335538	0.406747
CAGL0B02607g|2380	6341.1	0.421672	0.145211	2.90385	0.00368599	0.00730503
CAGL0B02629g|3020	2794.78	0.204033	0.0940431	2.16956	0.0300399	0.0489522
CAGL0B02651g|1426	24.0255	1.65454	0.618246	2.67619	0.00744648	0.0138009
CAGL0B02673g|3339	693.918	-0.846958	0.220499	-3.8411	0.000122485	0.000312709
CAGL0B02695g|1374	1389.18	1.20288	0.178901	6.72374	1.77122e-11	1.01173e-10
CAGL0B02717g|2400	13045.9	-0.558247	0.180714	-3.08912	0.00200752	0.00417182
CAGL0B02739g|3760	1626.77	0.47683	0.135675	3.51451	0.000440571	0.00102523
CAGL0B02755g|801	1557.01	1.1529	0.397232	2.90233	0.00370401	0.00733408
CAGL0B02761g|1851	727.136	-0.582519	0.172658	-3.37384	0.000741283	0.00166236
CAGL0B02772g|1299	960.228	0.623329	0.157828	3.94942	7.83423e-05	0.000206786
CAGL0B02794g|1805	15622.7	-1.82033	0.0840049	-21.6693	3.99934e-104	6.88939e-102
CAGL0B02816g|3294	689.763	-0.406773	0.124729	-3.26125	0.00110921	0.00241467
CAGL0B02838g|2655	877.137	-2.74448	0.220403	-12.4521	1.36171e-35	3.33848e-34
MSTRG.453.1|758|x|CAGL0B02838g-T|ChrB_C_glabrata_CBS138|cglab	7.58283	-0.739692	0.624181	-1.18506	0.235994	0.30084
CAGL0B02860g|1069	12174	4.58516	0.200602	22.857	1.24431e-115	2.62751e-113
MSTRG.456.1|329|x|CAGL0B02882g-T|ChrB_C_glabrata_CBS138|cglab	5.24205	0.595985	0.946186	0.629882	0.528772	0.596064
CAGL0B02882g|2510	3608.3	0.400663	0.142494	2.8118	0.00492656	0.00948507
MSTRG.458.1|343|x|CAGL0B02882g-T|ChrB_C_glabrata_CBS138|cglab	2.76359	-0.0630993	1.06456	-0.0592726	0.952735	0.961653
CAGL0B02904g|2039	182.23	0.62788	0.190051	3.30374	0.000954028	0.00209989
MSTRG.462.1|306|x|CAGL0B02926g-T|ChrB_C_glabrata_CBS138|cglab	0.290008	-1.31584	4.95922	-0.265331	0.790754	#N/A
CAGL0B02926g|2059	17.9008	1.00894	0.458114	2.20237	0.0276389	0.045333
CAGL0B02948g|2666	799.997	0.998934	0.143895	6.94212	3.86253e-12	2.35859e-11
MSTRG.466.1|1426|x|CAGL0B02948g-T|ChrB_C_glabrata_CBS138|cglab	115.91	1.06861	0.487865	2.19039	0.0284963	0.0466458
CAGL0B02970g|1890	3240.18	-1.43543	0.203491	-7.05402	1.73824e-12	1.10364e-11
MSTRG.468.1|1737|x|CAGL0B02981g-T|ChrB_C_glabrata_CBS138|cglab	25.7382	-0.603846	0.33941	-1.77911	0.0752223	0.111002
CAGL0B02981g|1128	3409.03	0.536183	0.135683	3.95174	7.75853e-05	0.000205036
MSTRG.470.1|274|x|CAGL0B02981g-T|ChrB_C_glabrata_CBS138|cglab	6.71217	-0.981697	0.685719	-1.43163	0.152249	0.205829
CAGL0B03014g|822	2763.96	0.521973	0.0982341	5.31356	1.07503e-07	4.2164e-07
MSTRG.472.1|1330|x|CAGL0B03014g-T|ChrB_C_glabrata_CBS138|cglab	147.116	1.18219	0.185691	6.36643	1.93482e-10	9.90253e-10
CAGL0B03047g|1798	26540.2	-0.879685	0.144384	-6.09267	1.1104e-09	5.32506e-09
MSTRG.474.1|1274|x|CAGL0B03047g-T|ChrB_C_glabrata_CBS138|cglab	24.2961	-1.27995	0.405622	-3.15552	0.00160213	0.00338308
CAGL0B03069g|1511	14930.4	0.222885	0.254126	0.877066	0.380451	0.452148
CAGL0B03091g|2325	343.481	-2.76483	0.364826	-7.57849	3.49603e-14	2.58587e-13
MSTRG.478.1|427|x|CAGL0B03113g-T|ChrB_C_glabrata_CBS138|cglab	1.02463	1.82745	2.56411	0.712703	0.476029	0.546107
CAGL0B03113g|3055	1362.45	0.345062	0.15335	2.25016	0.0244388	0.0405208
CAGL0B03135r|119	2.56879	1.71018	1.14937	1.48793	0.136769	0.187692
CAGL0B03179g|2960	859.838	-1.52525	0.178431	-8.54816	1.25066e-17	1.23111e-16
MSTRG.482.1|474|x|CAGL0B03179g-T|ChrB_C_glabrata_CBS138|cglab	5.75926	2.02651	0.750183	2.70135	0.00690588	0.0129012
CAGL0B03201g|1192	344.631	0.13023	0.18129	0.718353	0.47254	0.542675
CAGL0B03223g|700	2.22291	-2.21141	1.43027	-1.54615	0.122069	0.169941
CAGL0B03245g|2970	5337.41	-1.15003	0.131756	-8.72849	2.58093e-18	2.67746e-17
CAGL0B03267g|1483	1372.14	0.461021	0.246482	1.8704	0.0614281	0.0929086
CAGL0B03289g|3145	643.144	0.161562	0.179002	0.902573	0.366753	0.437935
CAGL0B03311g|2528	2270.64	2.66207	0.147082	18.0992	3.2348e-73	3.025e-71
CAGL0B03333g|1443	1804.16	-0.802089	0.144373	-5.55569	2.76517e-08	1.1566e-07
CAGL0B03355g|854	266.445	-1.32443	0.182772	-7.24634	4.28181e-13	2.92271e-12
CAGL0B03377g|2769	835.466	-0.147134	0.109461	-1.34417	0.178894	0.236573
MSTRG.492.1|406|x|CAGL0B03399g-T|ChrB_C_glabrata_CBS138|cglab	7.03861	0.562424	0.706053	0.796575	0.425698	0.496812
CAGL0B03399g|5453	1371.81	-1.63618	0.273263	-5.98757	2.12998e-09	9.95917e-09
CAGL0B03421g|5631	3217.84	0.876965	0.209095	4.1941	2.73958e-05	7.7903e-05
CAGL0B03443g|2085	765.146	0.315057	0.141903	2.22023	0.0264032	0.0434916
CAGL0B03465g|1295	666.323	3.08195	0.290695	10.602	2.91713e-26	4.90887e-25
MSTRG.496.1|205|x|CAGL0B03487g-T|ChrB_C_glabrata_CBS138|cglab	3.54789	2.78064	1.17364	2.36925	0.0178243	0.0304961
CAGL0B03487g|3417	109871	-1.3193	0.303978	-4.34011	1.42412e-05	4.22768e-05
MSTRG.498.1|768|x|CAGL0B03509g-T|ChrB_C_glabrata_CBS138|cglab	20.4366	-2.08641	0.399769	-5.21904	1.79851e-07	6.85674e-07
CAGL0B03509g|3141	4063.68	-0.884836	0.499998	-1.76968	0.0767809	0.113073
CAGL0B03520r|162	96.4518	3.26451	0.592498	5.50974	3.5936e-08	1.48321e-07
CAGL0B03531g|933	2288.36	2.20276	0.157728	13.9656	2.5282e-44	8.94573e-43
CAGL0B03553g|3124	1999.65	-0.811301	0.247828	-3.27364	0.0010617	0.00231895
CAGL0B03575g|1346	696.067	-2.10998	0.297761	-7.08615	1.37896e-12	8.84968e-12
CAGL0B03597g|1623	1809.26	-0.373546	0.455796	-0.819547	0.412475	0.484055
CAGL0B03608g|454	782.266	2.6235	0.567557	4.62244	3.79252e-06	1.21576e-05
CAGL0B03619g|2205	14735.9	1.71924	0.141092	12.1853	3.72348e-34	8.83113e-33
CAGL0B03641g|3419	647.111	-2.97764	0.490688	-6.0683	1.29274e-09	6.16336e-09
MSTRG.510.1|390|x|CAGL0B03641g-T|ChrB_C_glabrata_CBS138|cglab	12.404	-0.280893	0.468012	-0.600184	0.548383	0.614175
CAGL0B03663g|2414	898.209	0.721211	0.354699	2.0333	0.0420219	0.0660921
MSTRG.512.1|201|x|CAGL0B03663g-T|ChrB_C_glabrata_CBS138|cglab	4.82548	-0.30888	0.956762	-0.322839	0.746817	0.791558
CAGL0B03685g|1569	13351.2	-1.26323	0.198895	-6.35124	2.1359e-10	1.09231e-09
CAGL0B03707g|1604	567.275	-2.72251	0.408758	-6.66046	2.7297e-11	1.52171e-10
CAGL0B03729r|109	0.460798	0	5.10037	0	1	#N/A
CAGL0B03773g|2364	2943.21	-1.60789	0.296652	-5.42011	5.95621e-08	2.4142e-07
CAGL0B03795g|1323	8593.03	-0.526063	0.148723	-3.53719	0.000404404	0.000948147
MSTRG.517.1|662|x|CAGL0B03795g-T|ChrB_C_glabrata_CBS138|cglab	31.8216	0.340433	0.475766	0.715548	0.474271	0.544185
CAGL0B03817g|1203	1233.48	1.31202	0.345706	3.79519	0.00014753	0.000372581
CAGL0B03839g|2360	223.023	-1.99722	0.311343	-6.41486	1.40955e-10	7.28826e-10
CAGL0B03861g|2862	1108.44	0.315648	0.176499	1.78838	0.073714	0.109201
CAGL0B03855g|285	0	#N/A	#N/A	#N/A	#N/A	#N/A
CAGL0B03883g|1231	717.861	-0.553566	0.239475	-2.31158	0.0208007	0.0350389
CAGL0B03899g|335	223.876	0.469763	0.14789	3.17643	0.00149099	0.00316884
CAGL0B03905g|1623	786.828	-0.58306	0.156764	-3.71936	0.000199732	0.000493003
CAGL0B03927g|767	2458.1	0.0112573	0.192127	0.0585931	0.953276	0.96178
CAGL0B03949g|3234	592.59	-2.72766	0.20688	-13.1847	1.07432e-39	3.01823e-38
CAGL0B03971g|1749	1469.63	-1.11924	0.194689	-5.74884	8.98593e-09	3.9584e-08
MSTRG.528.1|585|x|CAGL0B03993g-T|ChrB_C_glabrata_CBS138|cglab	10.2556	2.12054	0.661302	3.20661	0.00134307	0.00288633
CAGL0B03993g|2116	5628.19	-1.55744	0.182307	-8.54294	1.30852e-17	1.28419e-16
CAGL0B04015g|1715	1535.39	-0.795556	0.13661	-5.82357	5.76021e-09	2.58794e-08
CAGL0B04037g|981	1190.44	0.0134742	0.161723	0.0833168	0.9336	0.947201
CAGL0B04059g|1235	1669.19	1.43396	0.248637	5.76731	8.0547e-09	3.56981e-08
CAGL0B04103g|2320	735.536	0.0116243	0.178459	0.0651368	0.948065	0.957721
CAGL0B04081r|72	0	#N/A	#N/A	#N/A	#N/A	#N/A
CAGL0B04125g|1990	4452.71	-0.469734	0.233949	-2.00785	0.0446593	0.0697874
CAGL0B04147g|2336	1296.92	-0.983828	0.143674	-6.84764	7.50805e-12	4.43171e-11
CAGL0B04169g|5285	3210.93	-0.123342	0.306151	-0.402879	0.687038	0.737875
CAGL0B04191g|1337	1308.31	0.0939335	0.147744	0.635784	0.524917	0.592637
MSTRG.539.1|1872|x|CAGL0B04213g-T|ChrB_C_glabrata_CBS138|cglab	210.161	-1.13159	0.191253	-5.91674	3.28384e-09	1.50744e-08
CAGL0B04213g|2976	3624.58	4.04674	0.212298	19.0616	5.26541e-81	5.65039e-79
CAGL0B04235g|1704	103.107	-1.0182	0.358927	-2.83678	0.00455712	0.00883879
CAGL0B04257g|1356	61502.8	-0.800468	0.145645	-5.49601	3.88474e-08	1.59433e-07
CAGL0B04279g|2051	999.636	-1.31195	0.539541	-2.4316	0.0150325	0.0261431
CAGL0B04301g|1713	1467.22	0.0184761	0.400373	0.0461473	0.963193	0.970159
CAGL0B04323g|1293	3295.71	1.38407	0.372854	3.71209	0.000205558	0.00050666
MSTRG.547.1|203|x|CAGL0B04323g-T|ChrB_C_glabrata_CBS138|cglab	1.64709	-2.85955	1.59231	-1.79585	0.0725187	0.107688
CAGL0B04345g|1330	12617.8	-0.626415	0.209729	-2.98679	0.00281927	0.00569069
CAGL0B04367g|1319	852.358	0.8505	0.131671	6.4593	1.05189e-10	5.51294e-10
CAGL0B04389g|4324	1411.09	-2.08771	0.265063	-7.87626	3.37317e-15	2.71263e-14
CAGL0B04411g|755	461.635	0.94524	0.265105	3.56554	0.000363114	0.000857174
CAGL0B04433g|2250	2903.98	0.476364	0.27341	1.74231	0.0814542	0.118938
MSTRG.553.1|632|x|CAGL0B04455g-T|ChrB_C_glabrata_CBS138|cglab	29.0345	2.16409	0.463987	4.66412	3.09936e-06	1.00887e-05
CAGL0B04455g|2487	55.0993	0.220705	0.363794	0.606678	0.544065	0.610252
CAGL0B04477g|1287	993.848	0.145649	0.0849906	1.71371	0.0865823	0.125809
CAGL0B04499g|2039	2372.18	0.141967	0.382705	0.370957	0.71067	0.758527
CAGL0B04521g|1929	3558.67	-0.226883	0.312041	-0.727093	0.467169	0.537355
CAGL0B04543g|2263	1959.73	2.70411	0.254561	10.6227	2.33796e-26	3.9855e-25
CAGL0B04565g|1559	12744.1	-0.441385	0.122796	-3.59447	0.000325058	0.000775731
CAGL0B04609g|2769	740.566	0.00613924	0.324718	0.0189064	0.984916	0.988086
CAGL0B04587g|1140	1261.64	-1.11452	0.251522	-4.43109	9.37601e-06	2.84672e-05
CAGL0B04631g|4059	2169.86	-1.03858	0.204725	-5.07306	3.91461e-07	1.43558e-06
CAGL0B04675g|1446	4107.37	2.28193	0.218268	10.4547	1.39422e-25	2.24791e-24
MSTRG.564.1|502|x|CAGL0B04675g-T|ChrB_C_glabrata_CBS138|cglab	11.0658	3.58234	1.12413	3.18678	0.00143868	0.00307062
CAGL0B04697g|866	2016.48	-0.829625	0.328271	-2.52725	0.0114959	0.0205606
CAGL0B04719g|1133	427.332	0.976385	0.346483	2.81799	0.00483254	0.00932051
CAGL0B04741g|1521	1009.6	-0.196057	0.155508	-1.26076	0.207397	0.269209
CAGL0B04763g|1057	861.592	1.80272	0.206026	8.74998	2.13392e-18	2.22077e-17
MSTRG.569.1|803|u|NA|ChrB_C_glabrata_CBS138|cglab	98.8568	1.53484	0.606548	2.53046	0.0113914	0.0203905
CAGL0B04785g|1113	340.116	-1.56014	0.446286	-3.49583	0.000472598	0.00109277
CAGL0B04807g|1754	3401.86	-1.54066	0.336509	-4.57836	4.68629e-06	1.48339e-05
CAGL0B04829g|763	1437.68	2.10915	0.316168	6.67096	2.54141e-11	1.42554e-10
CAGL0B04851g|5823	1371.07	-3.54337	0.296387	-11.9552	6.09636e-33	1.39048e-31
CAGL0B04873g|1548	360.988	-1.83082	0.33374	-5.48576	4.11687e-08	1.68221e-07
MSTRG.575.1|2051|x|CAGL0B04895g-T|ChrB_C_glabrata_CBS138|cglab	29.8309	0.902421	0.494715	1.82412	0.0681332	0.101896
CAGL0B04895g|6893	1874.98	-0.63382	0.151265	-4.19014	2.78786e-05	7.91727e-05
CAGL0B04917g|1453	12819	4.74456	0.140324	33.8116	1.33279e-250	1.45408e-247
CAGL0B04939g|3359	2407.42	2.17614	0.211164	10.3054	6.65898e-25	1.03538e-23
CAGL0B04961g|2053	5821.34	0.472326	0.11625	4.063	4.84453e-05	0.0001323
CAGL0B04983g|471	0	#N/A	#N/A	#N/A	#N/A	#N/A
CAGL0B05005r|72	0.405828	0.334804	3.45366	0.0969418	0.922773	#N/A
MSTRG.582.1|516|u|NA|ChrB_C_glabrata_CBS138|cglab	5.80088	1.95085	0.957734	2.03695	0.0416553	0.0656101
MSTRG.583.1|861|u|NA|ChrB_C_glabrata_CBS138|cglab	7.27123	3.07565	1.08163	2.84354	0.00446154	0.00868429
CAGL0B05027r|74	0.787788	-1.66064	3.81816	-0.434931	0.663613	#N/A
CAGL0B05049g|4913	3329.73	0.139194	0.107601	1.29361	0.1958	0.255983
MSTRG.586.1|3749|x|CAGL0B05049g-T|ChrB_C_glabrata_CBS138|cglab	334.729	2.86821	0.413405	6.93801	3.97665e-12	2.41925e-11
MSTRG.588.1|1416|u|NA|ChrB_C_glabrata_CBS138|cglab	17.6613	2.18503	0.793554	2.75348	0.00589656	0.0111881
MSTRG.589.1|336|x|CAGL0B05126g-T|ChrB_C_glabrata_CBS138|cglab	11.4033	2.59678	0.692866	3.74789	0.000178331	0.000443187
CAGL0B05126g|693	13.4588	0.156429	0.754633	0.207291	0.835783	0.865396
CAGL0B05137g|726	99.9109	-2.92138	0.551934	-5.29298	1.20341e-07	4.6862e-07
CAGL0B05148g|318	38.7523	-0.00147481	0.523101	-0.00281936	0.99775	0.998208
CAGL0C00110g|11451	6463.5	-0.067761	0.221651	-0.305711	0.759825	0.802357
MSTRG.592.1|1111|x|CAGL0C00110g-T|ChrC_C_glabrata_CBS138|cglab	97.4001	2.11434	0.500108	4.22776	2.36034e-05	6.77964e-05
CAGL0C00209g|4809	1144.39	1.7405	0.263362	6.60876	3.87555e-11	2.12296e-10
CAGL0C00231g|7194	3019.09	1.00108	0.0879046	11.3883	4.78443e-30	9.9425e-29
CAGL0C00253g|10749	714.165	1.22187	0.220015	5.55358	2.79871e-08	1.16914e-07
CAGL0C00275g|1173	11139	3.10536	0.31347	9.90638	3.90537e-23	5.41622e-22
CAGL0C00297g|2783	1391.19	-0.86376	0.221872	-3.89305	9.89909e-05	0.000256226
CAGL0C00319g|4213	5052.42	0.8088	0.187297	4.31827	1.57254e-05	4.63268e-05
CAGL0C00341g|2669	862.885	-0.264152	0.418263	-0.631545	0.527684	0.595165
CAGL0C00363g|1783	5944.21	0.37659	0.174112	2.16292	0.0305476	0.0497178
CAGL0C00385g|2919	1455.05	-1.60334	0.177328	-9.04166	1.54313e-19	1.74461e-18
CAGL0C00407g|2080	860.785	-0.119478	0.124985	-0.955944	0.3391	0.410381
CAGL0C00429g|1143	2541.14	1.74881	0.22913	7.63238	2.30455e-14	1.73e-13
CAGL0C00451g|740	1499.5	1.98354	0.360963	5.49512	3.90436e-08	1.60037e-07
MSTRG.605.1|292|x|CAGL0C00473g-T|ChrC_C_glabrata_CBS138|cglab	4.74354	2.8811	1.11149	2.59211	0.00953886	0.0173352
CAGL0C00473g|7329	1045.47	-0.228931	0.114714	-1.99566	0.0459705	0.0716142
CAGL0C00495g|1174	661.536	-1.31508	0.300457	-4.37693	1.20361e-05	3.60916e-05
CAGL0C00517g|2720	1097.07	-1.0354	0.384668	-2.69168	0.00710941	0.0132248
MSTRG.608.1|990|x|CAGL0C00539g-T|ChrC_C_glabrata_CBS138|cglab	17.9144	-2.81475	0.517883	-5.43511	5.47626e-08	2.2238e-07
CAGL0C00539g|2328	2407.65	-0.481922	0.108219	-4.45322	8.45937e-06	2.58641e-05
CAGL0C00561g|2566	486.717	-0.120471	0.163312	-0.737675	0.460712	0.530861
CAGL0C00583g|1519	885.447	-0.255259	0.107418	-2.37632	0.0174863	0.0299642
CAGL0C00605g|1572	985.027	-0.276322	0.207428	-1.33214	0.182816	0.241272
CAGL0C00627g|1261	750.025	0.904042	0.164644	5.49089	3.99924e-08	1.63721e-07
CAGL0C00649g|2055	7297.52	-0.265904	0.293161	-0.907022	0.364395	0.435757
MSTRG.614.1|272|x|CAGL0C00649g-T|ChrC_C_glabrata_CBS138|cglab	182.41	3.44456	0.648064	5.31516	1.06563e-07	4.18272e-07
CAGL0C00671g|2915	2176.32	0.356737	0.381939	0.934015	0.350296	0.421747
CAGL0C00693g|1864	3527.75	-0.223021	0.288063	-0.774208	0.438808	0.509568
CAGL0C00715g|741	1109.86	0.447728	0.279243	1.60336	0.108854	0.153868
CAGL0C00737g|2566	2684.71	-0.261741	0.219035	-1.19497	0.232098	0.296394
MSTRG.619.1|240|x|CAGL0C00759g-T|ChrC_C_glabrata_CBS138|cglab	0.99807	2.2688	2.70902	0.837499	0.402312	0.474682
CAGL0C00759g|2834	2120.1	-0.0656493	0.275058	-0.238675	0.811358	0.845186
CAGL0C00847g|10209	2907.13	-1.35535	0.38906	-3.48366	0.000494603	0.00113882
CAGL0C00781g|783	0	#N/A	#N/A	#N/A	#N/A	#N/A
CAGL0C00946g|1323	364.225	-0.407416	0.497418	-0.819062	0.412751	0.484293
CAGL0C00968g|3105	1449.6	-0.113663	0.441402	-0.257504	0.79679	0.833295
MSTRG.627.1|459|u|NA|ChrC_C_glabrata_CBS138|cglab	7.93082	0.941324	0.666941	1.41141	0.158125	0.212718
MSTRG.629.1|482|u|NA|ChrC_C_glabrata_CBS138|cglab	4.35321	-0.620832	0.962778	-0.644834	0.519035	0.586805
MSTRG.631.1|585|u|NA|ChrC_C_glabrata_CBS138|cglab	0.534517	1.16641	2.83197	0.411872	0.680433	#N/A
MSTRG.632.1|911|x|CAGL0C01056g-T|ChrC_C_glabrata_CBS138|cglab	0.521014	0.682348	4.93432	0.138286	0.890014	#N/A
CAGL0C01056g|1983	2109.68	-1.21705	0.4808	-2.5313	0.0113639	0.0203469
CAGL0C01078g|1350	214.274	0.340753	0.29908	1.13934	0.254563	0.320887
MSTRG.633.1|625|u|NA|ChrC_C_glabrata_CBS138|cglab	8.07684	1.01377	0.734959	1.37936	0.167785	0.224056
MSTRG.635.1|1764|u|NA|ChrC_C_glabrata_CBS138|cglab	10.3655	-0.78088	0.558345	-1.39856	0.161944	0.217365
MSTRG.636.1|961|u|NA|ChrC_C_glabrata_CBS138|cglab	1.76657	-0.407206	1.29311	-0.314905	0.752834	0.796131
MSTRG.637.1|1631|x|CAGL0C01133g-T|ChrC_C_glabrata_CBS138|cglab	16.4051	1.08227	0.482522	2.24294	0.0249004	0.0411923
CAGL0C01133g|3287	1624.29	-1.04178	0.40563	-2.56829	0.0102202	0.0184454
MSTRG.638.1|1042|x|CAGL0C01133g-T|ChrC_C_glabrata_CBS138|cglab	90.8346	2.05945	0.327529	6.28785	3.21901e-10	1.61841e-09
CAGL0C01155g|948	423.324	0.377289	0.241863	1.55993	0.118778	0.165959
CAGL0C01177g|1333	1521.13	-0.0316755	0.187895	-0.168581	0.866126	0.892158
CAGL0C01199g|3174	2002.99	-0.418733	0.244383	-1.71343	0.0866334	0.125855
MSTRG.642.1|773|x|CAGL0C01199g-T|ChrC_C_glabrata_CBS138|cglab	7.93478	-0.080145	0.669248	-0.119754	0.904678	0.923296
CAGL0C01221g|2519	3524.09	-0.615005	0.378852	-1.62334	0.104517	0.148409
CAGL0C01243g|2716	4551.65	0.940917	0.209841	4.48396	7.32703e-06	2.25707e-05
CAGL0C01265g|4720	2157.91	-0.332796	0.217748	-1.52835	0.126425	0.175223
CAGL0C01287g|1027	787.51	-0.54333	0.18841	-2.88376	0.00392955	0.0077362
CAGL0C01309g|3895	1327.81	-1.16764	0.404034	-2.88996	0.00385288	0.00759666
CAGL0C01325g|956	12748.1	1.33493	0.238572	5.59552	2.19964e-08	9.33172e-08
CAGL0C01331g|1979	1503.93	-0.205752	0.118641	-1.73424	0.082876	0.120799
CAGL0C01353g|2945	2294.55	-0.672132	0.103627	-6.48607	8.81037e-11	4.64728e-10
MSTRG.650.1|464|x|CAGL0C01375g-T|ChrC_C_glabrata_CBS138|cglab	1.48131	-2.89246	1.66129	-1.74109	0.0816677	0.119223
CAGL0C01375g|2492	1957.26	-0.728	0.178923	-4.0688	4.72568e-05	0.000129324
CAGL0C01397g|2749	1253.67	2.20692	0.202369	10.9054	1.08619e-27	2.00287e-26
CAGL0C01419g|4120	2901.97	0.662002	0.138072	4.79463	1.62978e-06	5.52202e-06
CAGL0C01435g|1653	868.374	0.784994	0.414095	1.89568	0.0580019	0.08838
CAGL0C01441g|3736	1621.18	-1.43349	0.296231	-4.83909	1.30434e-06	4.48671e-06
CAGL0C01463g|2363	759.487	0.444943	0.103703	4.29057	1.78217e-05	5.2104e-05
CAGL0C01485g|1845	2089.76	-0.174723	0.235295	-0.742571	0.457742	0.527802
CAGL0C01507g|2462	7209.87	1.29343	0.165667	7.80744	5.83596e-15	4.57511e-14
CAGL0C01529g|2204	1441.2	-0.928188	0.360107	-2.57753	0.00995085	0.0179898
CAGL0C01551g|1868	10630	2.05124	0.267362	7.67215	1.69135e-14	1.27847e-13
CAGL0C01573g|1429	8412.39	-0.568473	0.389128	-1.46089	0.144046	0.19632
MSTRG.661.1|276|x|CAGL0C01595g-T|ChrC_C_glabrata_CBS138|cglab	2.53197	4.47759	1.73176	2.58556	0.00972198	0.0176386
CAGL0C01595g|1941	5024.45	1.13653	0.131135	8.66685	4.44231e-18	4.48064e-17
CAGL0C01617g|793	14.6961	-3.12768	0.504263	-6.20248	5.55801e-10	2.7376e-09
CAGL0C01639g|1769	3242.29	-0.12176	0.198301	-0.614017	0.539204	0.605945
CAGL0C01661g|1548	938.485	0.83785	0.196777	4.25787	2.06382e-05	5.98041e-05
CAGL0C01683g|3927	2038.42	-1.67904	0.241218	-6.96068	3.3864e-12	2.07949e-11
CAGL0C01705g|1445	5010.4	2.48904	0.364553	6.82763	8.63274e-12	5.05908e-11
CAGL0C01727g|2735	1216.53	-0.971285	0.199016	-4.88043	1.05856e-06	3.68581e-06
CAGL0C01749g|1749	827.581	-1.93298	0.15331	-12.6084	1.89903e-36	4.81824e-35
CAGL0C01771g|2383	3217.79	4.078	0.180875	22.546	1.47043e-112	3.00794e-110
CAGL0C01793g|520	5300.87	4.96003	0.378068	13.1194	2.54904e-39	7.07035e-38
CAGL0C01815g|1552	2332.8	-0.845338	0.553589	-1.52701	0.126758	0.17561
MSTRG.673.1|606|x|CAGL0C01837g-T|ChrC_C_glabrata_CBS138|cglab	26.7447	4.87081	1.16181	4.19242	2.75992e-05	7.84135e-05
CAGL0C01837g|1925	814.892	0.999011	0.103517	9.65067	4.88336e-22	6.44486e-21
MSTRG.675.1|596|x|CAGL0C01859g-T|ChrC_C_glabrata_CBS138|cglab	12.8089	3.66212	1.3786	2.6564	0.00789802	0.0145676
CAGL0C01859g|2438	1793.78	0.756532	0.18377	4.11673	3.84291e-05	0.000106728
CAGL0C01881g|3319	1833.62	-1.18867	0.231462	-5.13552	2.81371e-07	1.04949e-06
CAGL0C01903g|2653	755.485	0.245747	0.115175	2.13368	0.0328687	0.0531256
MSTRG.679.1|692|x|CAGL0C01919g-T|ChrC_C_glabrata_CBS138|cglab	10.2105	1.80393	0.592327	3.04549	0.00232298	0.00476386
CAGL0C01919g|105	16.3501	1.01924	0.567612	1.79566	0.072549	0.107688
CAGL0C01925g|1451	1474.57	-0.425693	0.278452	-1.52879	0.126317	0.175185
CAGL0C01947g|3048	12100.8	-0.399347	0.201071	-1.98611	0.0470215	0.0730256
CAGL0C01969g|2930	1035.46	-0.209441	0.119435	-1.75359	0.0795004	0.116475
CAGL0C01991g|1557	331.027	-0.17743	0.170734	-1.03922	0.298701	0.368438
CAGL0C02013g|1822	1369.95	0.516569	0.339942	1.51958	0.128617	0.177959
CAGL0C02035g|1625	3233.91	0.253071	0.255386	0.990935	0.321717	0.392229
CAGL0C02057g|1258	258.597	1.73702	0.370898	4.68328	2.82325e-06	9.25438e-06
CAGL0C02079g|1254	610.909	0.955894	0.312925	3.05471	0.00225278	0.00463296
CAGL0C02101g|1399	855.709	0.0392036	0.322813	0.121444	0.903339	0.922362
CAGL0C02123g|1949	1872.81	-0.40826	0.229071	-1.78224	0.0747101	0.110396
CAGL0C02145g|4060	1389.01	-0.92511	0.1274	-7.26144	3.82998e-13	2.62524e-12
CAGL0C02167g|1717	1850.06	-0.822359	0.282572	-2.91027	0.0036112	0.00716982
CAGL0C02189g|1753	14863.4	-0.852435	0.177459	-4.80355	1.55874e-06	5.29777e-06
MSTRG.693.1|337|x|CAGL0C02211g-T|ChrC_C_glabrata_CBS138|cglab	1.16952	-2.27629	1.7291	-1.31646	0.188018	0.247043
CAGL0C02211g|2266	3126.85	-3.42672	0.413846	-8.2802	1.22973e-16	1.13059e-15
CAGL0C02233g|744	689.296	-0.573068	0.160293	-3.57512	0.000350067	0.000829665
CAGL0C02255g|2302	243.344	0.0527422	0.245181	0.215116	0.829677	0.860572
CAGL0C02277g|3139	1893	-0.0145975	0.101966	-0.143161	0.886163	0.909068
CAGL0C02299g|1548	944.339	1.31538	0.138337	9.50849	1.93448e-21	2.48784e-20
CAGL0C02321g|1629	419.023	-0.187887	0.359688	-0.522361	0.601419	0.662887
CAGL0C02343g|3528	9668.29	-0.989945	0.215741	-4.58859	4.46255e-06	1.41599e-05
MSTRG.701.1|405|x|CAGL0C02343g-T|ChrC_C_glabrata_CBS138|cglab	5.3053	2.36355	0.96281	2.45485	0.0140945	0.0246823
CAGL0C02387g|3527	301.744	-0.167892	0.280572	-0.59839	0.54958	0.615281
CAGL0C02365g|183	0	#N/A	#N/A	#N/A	#N/A	#N/A
CAGL0C02409g|3904	817.312	0.0504254	0.102498	0.491964	0.622745	0.680663
CAGL0C02431g|3323	588.172	-4.44054	0.367365	-12.0876	1.22892e-33	2.86282e-32
CAGL0C02453g|1692	2277.05	-0.0413921	0.260602	-0.158833	0.873801	0.898003
CAGL0C02475g|1549	1694.48	-0.121372	0.140838	-0.861785	0.388806	0.46099
CAGL0C02497g|654	1147.15	0.425087	0.16866	2.52038	0.0117227	0.020915
MSTRG.708.1|3218|x|CAGL0C02519g-T|ChrC_C_glabrata_CBS138|cglab	69.2175	0.582891	0.286278	2.0361	0.0417399	0.0657118
CAGL0C02519g|2439	1232.91	0.100903	0.245929	0.410293	0.681591	0.733349
MSTRG.712.1|266|x|CAGL0C02541g-T|ChrC_C_glabrata_CBS138|cglab	0.865946	-1.25357	2.36256	-0.530596	0.595699	#N/A
CAGL0C02541g|3285	5844.94	-0.05951	0.112559	-0.528702	0.597012	0.65914
CAGL0C02563g|3983	1557.43	-0.229659	0.207596	-1.10628	0.268606	0.336387
CAGL0C02585g|2393	1305.01	-0.424113	0.193896	-2.18732	0.028719	0.0469517
CAGL0C02607g|3233	5184.49	1.50313	0.335447	4.48098	7.42999e-06	2.28449e-05
CAGL0C02629g|2491	13.6413	-0.29891	0.588986	-0.507499	0.611804	0.672163
CAGL0C02623g|222	0	#N/A	#N/A	#N/A	#N/A	#N/A
CAGL0C02651g|1824	1042.91	-0.358965	0.18692	-1.92042	0.0548051	0.083974
CAGL0C02673g|3131	1220.66	-1.04705	0.146358	-7.15403	8.42684e-13	5.52173e-12
CAGL0C02695g|1751	1210.26	0.676265	0.173422	3.89952	9.63819e-05	0.000249967
CAGL0C02717g|1203	812.217	0.928853	0.169412	5.48282	4.18603e-08	1.70834e-07
CAGL0C02739g|755	9086.03	4.88555	0.272395	17.9356	6.22282e-72	5.22239e-70
CAGL0C02761g|760	1949.14	-0.487349	0.310434	-1.56989	0.11644	0.16318
CAGL0C02783g|1309	12.3352	-0.960447	0.645107	-1.48882	0.136535	0.18741
MSTRG.725.1|232|u|NA|ChrC_C_glabrata_CBS138|cglab	1.34979	-0.369178	1.60381	-0.230188	0.817946	0.850559
CAGL0C02805g|1411	895.409	-1.30381	0.476589	-2.7357	0.0062247	0.0117494
MSTRG.727.1|897|x|CAGL0C02827g-T|ChrC_C_glabrata_CBS138|cglab	138.67	1.4435	0.309145	4.66935	3.02154e-06	9.85011e-06
CAGL0C02827g|1471	955.391	-3.1365	0.311982	-10.0535	8.86955e-24	1.29022e-22
CAGL0C02849g|606	675.567	-0.00288549	0.406864	-0.00709203	0.994341	0.995327
CAGL0C02871g|1223	474.764	-0.218079	0.131838	-1.65414	0.0980981	0.140607
CAGL0C02893g|3452	1754.82	-0.856183	0.155417	-5.50893	3.61012e-08	1.48909e-07
CAGL0C02937g|2184	269.966	0.212752	0.160953	1.32183	0.186226	0.24518
CAGL0C02959g|2979	5213.21	0.360207	0.172824	2.08424	0.0371381	0.0591499
CAGL0C02981g|2286	1612.22	-0.599776	0.325507	-1.84259	0.065389	0.0981509
CAGL0C03003g|621	1085.74	-0.175256	0.418616	-0.418657	0.675467	0.727477
CAGL0C03025g|1690	1810.65	-1.13215	0.158448	-7.14524	8.98384e-13	5.86908e-12
CAGL0C03047g|3513	2962.15	-1.8627	0.333535	-5.58472	2.34084e-08	9.8795e-08
CAGL0C03069g|988	2151.47	0.175725	0.269179	0.652816	0.513875	0.582077
CAGL0C03091r|72	0.501476	-1.74909	3.89966	-0.448524	0.653775	#N/A
CAGL0C03113g|1380	7487.67	2.26186	0.152134	14.8676	5.35172e-50	2.27483e-48
CAGL0C03135g|3942	593.734	-2.27207	0.333322	-6.81644	9.33238e-12	5.45932e-11
CAGL0C03157r|74	0	#N/A	#N/A	#N/A	#N/A	#N/A
CAGL0C03179g|1691	1814.66	-0.502468	0.241962	-2.07664	0.0378348	0.060201
CAGL0C03201g|9563	1430.09	0.42193	0.290386	1.453	0.146224	0.199082
CAGL0C03223g|1803	4532.32	1.99507	0.151452	13.1729	1.25599e-39	3.49859e-38
CAGL0C03267g|4267	3689.28	-0.924191	0.114701	-8.05742	7.79217e-16	6.62436e-15
CAGL0C03245g|480	0	#N/A	#N/A	#N/A	#N/A	#N/A
MSTRG.749.1|358|u|NA|ChrC_C_glabrata_CBS138|cglab	0.982426	2.48448	2.58716	0.960311	0.336899	0.408094
MSTRG.750.1|339|u|NA|ChrC_C_glabrata_CBS138|cglab	1.15335	3.13504	2.34506	1.33687	0.181266	0.23942
MSTRG.751.1|455|u|NA|ChrC_C_glabrata_CBS138|cglab	4.96379	3.67543	1.43858	2.5549	0.0106218	0.0191175
CAGL0C03289g|5539	1158.43	0.419732	0.22921	1.83122	0.0670683	0.100441
CAGL0C03311g|740	289.222	0.840606	0.332859	2.52541	0.0115563	0.0206517
MSTRG.754.1|504|x|CAGL0C03311g-T|ChrC_C_glabrata_CBS138|cglab	4.48379	1.21183	0.990694	1.22322	0.221248	0.284593
CAGL0C03333g|2492	5934.41	1.33706	0.0883834	15.128	1.05938e-51	4.68561e-50
CAGL0C03355g|1103	704.626	-0.948186	0.355404	-2.66791	0.00763251	0.0141256
CAGL0C03369g|2334	5912.78	-0.262981	0.265428	-0.99078	0.321793	0.392229
CAGL0C03384r|234	0	#N/A	#N/A	#N/A	#N/A	#N/A
MSTRG.759.1|324|x|CAGL0C03369g-T|ChrC_C_glabrata_CBS138|cglab	0.491335	-0.652209	3.19021	-0.204441	0.838009	#N/A
CAGL0C03399g|1656	2970.72	-0.157488	0.0992134	-1.58737	0.11243	0.158374
CAGL0C03421g|2023	2266.72	-1.22334	0.229419	-5.33233	9.69601e-08	3.8235e-07
CAGL0C03432r|230	30.2757	1.20868	0.689506	1.75297	0.0796078	0.116606
MSTRG.763.1|292|u|NA|ChrC_C_glabrata_CBS138|cglab	4.58084	0.891013	0.881831	1.01041	0.312298	0.382041
CAGL0C03443g|1635	1468.47	-2.92165	0.341679	-8.55088	1.22156e-17	1.20586e-16
CAGL0C03465g|884	1541.34	1.23724	0.168586	7.33891	2.15335e-13	1.51081e-12
CAGL0C03487g|1604	802.193	-0.668338	0.110897	-6.02664	1.67399e-09	7.88343e-09
CAGL0C03509g|3166	4569.69	0.636257	0.148082	4.29667	1.73386e-05	5.08279e-05
CAGL0C03531g|874	1774.25	0.326575	0.122817	2.65904	0.0078364	0.0144662
CAGL0C03553g|1323	703.402	0.0275952	0.493339	0.0559356	0.955393	0.963488
CAGL0C03575g|2007	3.40318	-1.6117	0.831739	-1.93775	0.0526536	0.0809656
MSTRG.769.1|257|x|CAGL0C03575g-T|ChrC_C_glabrata_CBS138|cglab	17.2906	2.25215	0.547267	4.11527	3.86719e-05	0.000107356
CAGL0C03597g|2166	2903.11	-0.662119	0.35865	-1.84614	0.0648714	0.0974858
CAGL0C03608g|2365	6233.38	-1.09816	0.221849	-4.95005	7.41947e-07	2.63383e-06
CAGL0C03630g|2292	2863.01	-0.856044	0.0974285	-8.78639	1.54442e-18	1.62551e-17
CAGL0C03652g|1555	856.812	-0.738197	0.203871	-3.62091	0.000293568	0.000705988
CAGL0C03674g|1116	905.223	0.657236	0.154806	4.24554	2.18063e-05	6.30495e-05
CAGL0C03696g|2768	967.195	0.275908	0.107044	2.57752	0.00995129	0.0179898
CAGL0C03718r|72	2.77667	-1.58173	1.19351	-1.32528	0.185079	0.243915
CAGL0C03740g|1910	1036.05	1.7945	0.187381	9.57675	1.00149e-21	1.30592e-20
CAGL0C03762g|3238	1100.08	1.21841	0.208188	5.85246	4.84364e-09	2.18816e-08
CAGL0C03784g|2772	1268.44	1.06904	0.442178	2.41767	0.0156203	0.027079
CAGL0C03806r|72	0.432726	0.234599	4.03483	0.0581434	0.953634	#N/A
CAGL0C03828g|544	98.5155	0.380995	0.396925	0.959867	0.337122	0.408289
CAGL0C03850g|840	1671.35	2.02133	0.297918	6.78483	1.16222e-11	6.72669e-11
MSTRG.783.1|869|x|CAGL0C03872g-T|ChrC_C_glabrata_CBS138|cglab	25.3459	0.30418	0.467234	0.651023	0.515032	0.583264
CAGL0C03872g|1021	8720.92	6.18452	0.434347	14.2387	5.27325e-46	1.96129e-44
MSTRG.786.1|367|x|CAGL0C03894g-T|ChrC_C_glabrata_CBS138|cglab	8.25123	6.22016	1.56239	3.98118	6.85738e-05	0.000182547
CAGL0C03894g|2875	1967.02	0.249399	0.240287	1.03792	0.299308	0.368769
MSTRG.788.1|448|x|CAGL0C03916g-T|ChrC_C_glabrata_CBS138|cglab	23.235	2.7139	0.509784	5.32363	1.01715e-07	4.00379e-07
CAGL0C03916g|1887	237.607	-0.952267	0.177639	-5.36069	8.29051e-08	3.30913e-07
CAGL0C03938g|1914	46.2195	0.0639941	0.317726	0.201413	0.840376	0.869584
CAGL0C03960g|1872	55.9008	-0.784017	0.276222	-2.83836	0.00453467	0.00879786
CAGL0C03982g|1890	183.352	-0.791174	0.221647	-3.56951	0.000357645	0.000845179
CAGL0C04004g|2247	491.344	-0.827851	0.13963	-5.9289	3.04968e-09	1.40388e-08
CAGL0C04026g|2170	1344.01	-0.850735	0.115071	-7.39311	1.4343e-13	1.01943e-12
CAGL0C04048g|2127	6025.02	-0.641312	0.0962711	-6.66152	2.71003e-11	1.51235e-10
MSTRG.796.1|2023|x|CAGL0C04048g-T|ChrC_C_glabrata_CBS138|cglab	285.983	2.2818	0.336727	6.77642	1.23192e-11	7.12383e-11
CAGL0C04070r|73	3.17523	0.81297	1.25183	0.649424	0.516065	0.584052
CAGL0C04092g|868	960.963	1.05801	0.168053	6.2957	3.06016e-10	1.54447e-09
CAGL0C04114g|617	15681.1	0.695321	0.372718	1.86554	0.0621057	0.0938033
MSTRG.801.1|346|u|NA|ChrC_C_glabrata_CBS138|cglab	3.36581	0.699061	0.932233	0.749878	0.453328	0.523643
CAGL0C04136g|511	2582.76	-1.13069	0.444774	-2.54218	0.0110164	0.0197841
CAGL0C04169g|2274	462.726	-1.54397	0.318284	-4.85092	1.22893e-06	4.23622e-06
CAGL0C04191g|1600	7178.26	4.05688	0.138917	29.2035	1.7482e-187	1.04034e-184
CAGL0C04213g|696	15.2605	1.91121	0.517368	3.6941	0.000220671	0.000539601
MSTRG.806.1|219|x|CAGL0C04213g-T|ChrC_C_glabrata_CBS138|cglab	1.43574	1.7902	1.49955	1.19383	0.232546	0.296792
CAGL0C04235g|1363	917.122	0.0445394	0.154969	0.287409	0.773799	0.813571
CAGL0C04257g|2239	1584.91	-0.302937	0.164709	-1.83922	0.0658827	0.0987789
CAGL0C04279g|959	760.902	-0.7457	0.201669	-3.69764	0.000217617	0.000532929
CAGL0C04301g|1483	5669.62	-0.46687	0.201438	-2.31769	0.0204661	0.0345464
CAGL0C04323g|3298	727.337	1.99664	0.19719	10.1255	4.25877e-24	6.29299e-23
CAGL0C04367g|2341	1709.18	1.64118	0.455578	3.60241	0.000315275	0.000753209
CAGL0C04389g|893	12791.6	-2.84436	0.416791	-6.82444	8.82711e-12	5.16836e-11
CAGL0C04411g|2158	9588.68	-2.25008	0.464	-4.84932	1.23885e-06	4.26817e-06
CAGL0C04433g|1906	1481.85	-2.2192	0.263233	-8.43053	3.4409e-17	3.27386e-16
CAGL0C04455g|1186	4727.78	0.470132	0.140959	3.33523	0.000852288	0.00189507
CAGL0C04477g|2402	1680.32	-0.971172	0.414634	-2.34224	0.0191684	0.0325405
CAGL0C04499g|2574	1078.8	-1.25208	0.359249	-3.48528	0.000491628	0.00113357
CAGL0C04521r|82	0	#N/A	#N/A	#N/A	#N/A	#N/A
CAGL0C04543g|1215	1971.78	1.18022	0.191247	6.1712	6.77734e-10	3.30831e-09
CAGL0C04565g|1221	597.406	0.190445	0.18831	1.01134	0.311855	0.381571
CAGL0C04587g|2310	7495.39	2.49745	0.169192	14.761	2.61325e-49	1.08268e-47
CAGL0C04609g|1293	853.673	1.30078	0.176808	7.357	1.88095e-13	1.32967e-12
CAGL0C04631g|1080	366.56	-0.576358	0.119149	-4.83729	1.31622e-06	4.52283e-06
CAGL0C04653r|109	0	#N/A	#N/A	#N/A	#N/A	#N/A
CAGL0C04697g|1621	1782.66	-0.868719	0.349331	-2.48681	0.0128895	0.0227608
CAGL0C04719g|760	632.849	2.49472	0.308596	8.08412	6.26146e-16	5.39309e-15
MSTRG.827.1|343|x|CAGL0C04741g-T|ChrC_C_glabrata_CBS138|cglab	176.654	4.28396	0.447741	9.56795	1.09048e-21	1.41633e-20
CAGL0C04741g|817	4770.16	1.36171	0.308643	4.41193	1.02455e-05	3.09923e-05
MSTRG.829.1|248|x|CAGL0C04763g-T|ChrC_C_glabrata_CBS138|cglab	110.489	5.41589	0.820751	6.5987	4.14792e-11	2.26647e-10
CAGL0C04763g|1689	1144.83	1.1889	0.197009	6.03474	1.59218e-09	7.52521e-09
MSTRG.831.1|942|x|CAGL0C04763g-T|ChrC_C_glabrata_CBS138|cglab	45.7579	1.26329	0.416944	3.02987	0.00244657	0.00499384
CAGL0C04785g|986	3131.65	1.22635	0.265144	4.6252	3.74229e-06	1.20142e-05
CAGL0C04807g|3308	1679.25	-1.06738	0.294439	-3.62512	0.000288826	0.000695348
CAGL0C04851g|1622	509.751	-0.897168	0.175115	-5.1233	3.0023e-07	1.11665e-06
CAGL0C04829g|339	0	#N/A	#N/A	#N/A	#N/A	#N/A
CAGL0C04873g|2103	812.656	-0.629526	0.105216	-5.9832	2.1879e-09	1.02081e-08
CAGL0C04895g|3642	992.12	0.794507	0.157067	5.05841	4.22766e-07	1.54432e-06
CAGL0C04917g|3613	871.035	-1.11647	0.117098	-9.5345	1.50603e-21	1.95217e-20
MSTRG.839.1|229|x|CAGL0C04917g-T|ChrC_C_glabrata_CBS138|cglab	5.12868	0.642579	0.702562	0.914622	0.36039	0.431835
CAGL0C04933g|1903	662.34	0.212509	0.22732	0.934848	0.349867	0.421308
CAGL0C04939g|1190	33.2142	-0.564148	0.345889	-1.63101	0.102889	0.146383
CAGL0C04961g|2130	703.487	-0.697204	0.183935	-3.7905	0.000150345	0.000378522
CAGL0C04983g|1582	4182.62	-0.964691	0.095	-10.1546	3.15965e-24	4.7114e-23
MSTRG.844.1|267|u|NA|ChrC_C_glabrata_CBS138|cglab	2.20367	-0.149714	1.28047	-0.116921	0.906922	0.925045
CAGL0C05005g|3581	341.906	-0.275793	0.242453	-1.13751	0.255326	0.321725
MSTRG.846.1|813|u|NA|ChrC_C_glabrata_CBS138|cglab	50.7287	-0.336583	0.390922	-0.860998	0.389239	0.461417
CAGL0C05027g|2458	9175.67	5.46374	0.181988	30.0226	4.9813e-198	3.62306e-195
CAGL0C05049g|3883	1955.13	-0.598923	0.235475	-2.54347	0.0109758	0.0197275
CAGL0C05071g|1953	1267.63	-0.35728	0.120696	-2.96017	0.00307469	0.00616444
CAGL0C05093g|4353	3302.11	-0.442872	0.128511	-3.44618	0.000568561	0.00129634
CAGL0C05115g|1564	1484.41	-1.50937	0.14879	-10.1443	3.51243e-24	5.20189e-23
MSTRG.852.1|214|u|NA|ChrC_C_glabrata_CBS138|cglab	0.234066	-0.678163	5.09905	-0.132998	0.894195	#N/A
CAGL0C05137g|2690	18298.6	-0.883215	0.331974	-2.6605	0.00780254	0.0144159
MSTRG.854.1|369|u|NA|ChrC_C_glabrata_CBS138|cglab	1.21411	0.10791	1.50586	0.07166	0.942872	0.954095
MSTRG.855.1|1294|x|CAGL0C05159g-T|ChrC_C_glabrata_CBS138|cglab	70.2584	2.23613	0.46165	4.84377	1.27397e-06	4.38455e-06
MSTRG.856.1|227|u|NA|ChrC_C_glabrata_CBS138|cglab	0.908438	4.80166	3.33588	1.4394	0.150038	0.203401
CAGL0C05159g|2279	2296.86	-0.103947	0.158281	-0.656725	0.511358	0.579627
CAGL0C05181g|2900	3890.15	-0.0842988	0.117723	-0.716079	0.473943	0.543904
CAGL0C05203g|1505	1061.59	-0.39865	0.210021	-1.89814	0.0576774	0.0879674
CAGL0C05225g|2921	1178.78	0.320626	0.138566	2.31388	0.0206745	0.0348622
CAGL0C05247g|1456	1606.45	-0.958637	0.16489	-5.81381	6.10658e-09	2.73792e-08
CAGL0C05269g|1309	1814.3	2.06496	0.152205	13.567	6.28269e-42	1.96777e-40
CAGL0C05291g|2102	1023.72	-0.76822	0.155223	-4.94912	7.45489e-07	2.64354e-06
CAGL0C05313g|2695	3060.29	-1.63611	0.209039	-7.8268	5.00435e-15	3.96592e-14
CAGL0C05335g|1243	874.326	0.195424	0.147816	1.32207	0.186143	0.245121
CAGL0C05357g|1731	2730.92	0.119378	0.129873	0.919193	0.357995	0.429357
CAGL0C05379g|2667	32181.6	-0.637012	0.393489	-1.61888	0.105473	0.149637
MSTRG.867.1|842|x|CAGL0C05401g-T|ChrC_C_glabrata_CBS138|cglab	0.277558	-0.740123	4.39887	-0.168253	0.866384	#N/A
MSTRG.868.1|458|u|NA|ChrC_C_glabrata_CBS138|cglab	0.0529904	-0.67811	5.09905	-0.132987	0.894203	#N/A
CAGL0C05401g|264	0.315281	1.70139	5.09667	0.333825	0.738512	#N/A
CAGL0C05423g|1723	1227.35	0.0182547	0.11494	0.158819	0.873811	0.898003
CAGL0C05445g|4809	1454.21	1.02388	0.109487	9.3516	8.63322e-21	1.0583e-19
CAGL0C05461g|114	2009.49	1.11601	0.395287	2.82329	0.0047534	0.00918682
CAGL0C05467g|2607	11.8287	-0.403488	0.653131	-0.617775	0.536724	0.603676
MSTRG.876.1|654|u|NA|ChrC_C_glabrata_CBS138|cglab	14.9202	2.7284	0.787202	3.46595	0.000528363	0.00121017
MSTRG.877.1|295|u|NA|ChrC_C_glabrata_CBS138|cglab	1.86202	1.87432	1.32149	1.41834	0.156092	0.210372
CAGL0C05489g|4359	3286.64	1.32501	0.0757968	17.4811	1.9968e-68	1.55608e-66
CAGL0C05511g|1104	2456.53	-0.674887	0.121065	-5.57459	2.48109e-08	1.04244e-07
CAGL0C05533g|1607	1031.84	0.318556	0.204706	1.55616	0.11967	0.167018
CAGL0C05555g|1524	1497.08	0.120718	0.106676	1.13163	0.257789	0.324329
MSTRG.882.1|361|x|CAGL0C05555g-T|ChrC_C_glabrata_CBS138|cglab	0.208699	1.79807	5.09391	0.352984	0.724101	#N/A
CAGL0C05577g|1930	136.13	0.177594	0.201406	0.881771	0.3779	0.449525
CAGL0C05599g|3189	979.457	-0.962289	0.130845	-7.35443	1.91737e-13	1.35249e-12
MSTRG.886.1|5588|u|NA|ChrC_C_glabrata_CBS138|cglab	1728	1.06641	0.269246	3.96075	7.47161e-05	0.000197764
MSTRG.887.1|2240|u|NA|ChrC_C_glabrata_CBS138|cglab	825.846	1.43763	0.273994	5.24694	1.54647e-07	5.94431e-07
MSTRG.888.1|2898|u|NA|ChrC_C_glabrata_CBS138|cglab	435.687	1.28244	0.350158	3.66247	0.000249794	0.000606522
MSTRG.889.1|1260|u|NA|ChrC_C_glabrata_CBS138|cglab	1050.99	1.53922	0.2698	5.70504	1.16313e-08	5.06916e-08
MSTRG.890.1|648|u|NA|ChrC_C_glabrata_CBS138|cglab	15.3871	2.34101	0.706896	3.31168	0.000927384	0.00204468
MSTRG.891.1|349|u|NA|ChrC_C_glabrata_CBS138|cglab	6.24099	1.56963	0.811437	1.93439	0.0530654	0.0815797
MSTRG.892.1|381|u|NA|ChrC_C_glabrata_CBS138|cglab	1.74889	1.5303	1.89365	0.808123	0.41902	0.49033
MSTRG.893.1|1302|u|NA|ChrC_C_glabrata_CBS138|cglab	13.9031	0.433803	0.72282	0.600153	0.548404	0.614175
MSTRG.894.1|1205|u|NA|ChrC_C_glabrata_CBS138|cglab	5.87477	1.67434	0.788479	2.12351	0.0337111	0.0543696
MSTRG.895.1|322|u|NA|ChrC_C_glabrata_CBS138|cglab	0.254318	2.24499	5.08302	0.441665	0.658731	#N/A
MSTRG.896.1|351|u|NA|ChrC_C_glabrata_CBS138|cglab	0.21069	0	5.10037	0	1	#N/A
MSTRG.897.1|365|u|NA|ChrC_C_glabrata_CBS138|cglab	2.04351	-2.74288	1.67431	-1.63822	0.101377	0.144578
CAGL0C05621g|342	2.56661	-1.51846	1.17466	-1.29269	0.196119	0.256348
CAGL0C05643g|2145	1252.49	-1.37051	0.189512	-7.23182	4.7657e-13	3.22275e-12
MSTRG.902.1|1662|u|NA|ChrD_C_glabrata_CBS138|cglab	19.6135	0.735447	0.392412	1.87417	0.0609066	0.0922051
CAGL0D00105g|501	49.0829	1.76724	0.390928	4.52062	6.16589e-06	1.91834e-05
CAGL0D00116g|873	17.1267	2.58394	0.728252	3.54814	0.000387967	0.000912879
MSTRG.906.1|2988|u|NA|ChrD_C_glabrata_CBS138|cglab	88.3517	1.53422	0.324066	4.73427	2.19843e-06	7.32735e-06
MSTRG.907.1|812|u|NA|ChrD_C_glabrata_CBS138|cglab	5.6948	4.46672	1.27236	3.51059	0.000447117	0.00103825
MSTRG.908.1|1251|u|NA|ChrD_C_glabrata_CBS138|cglab	10.8315	1.8741	0.553558	3.38556	0.000710342	0.00159681
MSTRG.909.1|1629|u|NA|ChrD_C_glabrata_CBS138|cglab	10.8377	2.87465	1.14514	2.51031	0.0120625	0.021451
MSTRG.910.1|908|u|NA|ChrD_C_glabrata_CBS138|cglab	3.88828	5.16162	1.62004	3.18611	0.00144202	0.00307674
MSTRG.911.1|840|u|NA|ChrD_C_glabrata_CBS138|cglab	118.339	4.0535	0.494257	8.2012	2.3799e-16	2.12535e-15
MSTRG.912.1|1363|u|NA|ChrD_C_glabrata_CBS138|cglab	21.4179	2.97591	0.686779	4.33314	1.46997e-05	4.35601e-05
MSTRG.913.1|3196|x|CAGL0D00154g-T|ChrD_C_glabrata_CBS138|cglab	3553.37	1.19148	0.15343	7.76561	8.12529e-15	6.29446e-14
MSTRG.914.1|439|u|NA|ChrD_C_glabrata_CBS138|cglab	0.911805	0.267728	2.52826	0.105894	0.915666	0.93204
CAGL0D00154g|1091	1994.58	5.84951	0.346236	16.8946	4.93082e-64	3.32754e-62
MSTRG.917.1|3551|x|CAGL0D00154g-T|ChrD_C_glabrata_CBS138|cglab	216.603	2.4142	0.285347	8.46058	2.66049e-17	2.54614e-16
MSTRG.918.1|3776|u|NA|ChrD_C_glabrata_CBS138|cglab	259.726	1.15322	0.358084	3.22054	0.00127951	0.00275879
CAGL0D00176g|1688	43748.5	-2.09315	0.147051	-14.2342	5.6202e-46	2.07852e-44
MSTRG.920.1|833|x|CAGL0D00176g-T|ChrD_C_glabrata_CBS138|cglab	111.967	5.27403	0.686099	7.68698	1.50652e-14	1.14405e-13
MSTRG.922.1|746|u|NA|ChrD_C_glabrata_CBS138|cglab	7.42693	2.8911	0.785137	3.68228	0.000231156	0.000563136
CAGL0D00198g|1623	7687.05	2.48767	0.200553	12.4041	2.48324e-35	6.02047e-34
MSTRG.924.1|388|x|CAGL0D00198g-T|ChrD_C_glabrata_CBS138|cglab	6.6663	-0.348305	0.934712	-0.372633	0.709421	0.757441
CAGL0D00220g|714	1337.7	0.612305	0.194297	3.15138	0.001625	0.00342474
CAGL0D00242g|1279	1385.04	0.207868	0.170799	1.21703	0.223591	0.287211
CAGL0D00264g|6064	1031.13	0.568223	0.178683	3.18007	0.0014724	0.00313544
CAGL0D00286g|4347	7244.86	0.0637696	0.191025	0.333829	0.738509	0.783941
CAGL0D00330g|3072	2100.91	1.08795	0.18769	5.79652	6.7705e-09	3.02111e-08
CAGL0D00308r|84	0	#N/A	#N/A	#N/A	#N/A	#N/A
CAGL0D00352g|3355	1221.2	1.54174	0.131179	11.7529	6.8218e-32	1.47866e-30
CAGL0D00374g|1500	43.1547	0.898398	0.324607	2.76765	0.00564622	0.010752
CAGL0D00396g|243	0.490373	-2.66519	3.05166	-0.873359	0.382468	#N/A
CAGL0D00418g|3305	40856	1.47717	0.0846058	17.4594	2.91823e-68	2.24738e-66
MSTRG.934.1|1922|x|CAGL0D00440g-T|ChrD_C_glabrata_CBS138|cglab	81.9598	1.85656	0.262705	7.06709	1.58212e-12	1.00843e-11
CAGL0D00440g|555	705.018	0.62184	0.164596	3.77797	0.000158109	0.000396089
MSTRG.937.1|765|x|CAGL0D00440g-T|ChrD_C_glabrata_CBS138|cglab	511.708	1.80021	0.251002	7.17211	7.38498e-13	4.87319e-12
MSTRG.938.1|1739|u|NA|ChrD_C_glabrata_CBS138|cglab	19.5563	0.304513	0.432524	0.704038	0.481409	0.551216
MSTRG.939.1|637|u|NA|ChrD_C_glabrata_CBS138|cglab	8.4856	0.421524	0.715386	0.589226	0.55571	0.620552
CAGL0D00462g|2972	2508.11	-3.22509	0.258748	-12.4642	1.17005e-35	2.90118e-34
[truncated: 6,120 more rows]

## Sheet: res_cglab_0_24c
genes	baseMean	log2FoldChange	lfcSE	stat	pvalue	padj
[truncated: 7,035 more rows]

## Sheet: res_cglab_lrt
genes	baseMean	log2FoldChange	lfcSE	stat	pvalue	padj
[truncated: 7,035 more rows]

[truncated: 1 more sheets: infection_specific_lncRNAs]
