# Supplementary material for: The long non-coding RNA landscape of Candida yeast pathogens
Source: Nat Commun. 2021 Dec 16;12:7317. doi: 10.1038/s41467-021-27635-4 (PMC8677757; doi:10.1038/s41467-021-27635-4)
Supplement: Supplementary file 14 — Supplementary Data 12 [file 41467_2021_27635_MOESM14_ESM.xlsx]

## Sheet: Sheet1
Supplementary Data 12: Results of running BLASTn of lncRNAs against each fungal species genome.
comparison	lncRNA id	target chromosome id	% identity	length	mismatches	lncRNA start	lncRNA end	chromosome start	chromosome end	evalue
C. albcians lncRNAs to C. auris	MSTRG.10228.1|1088|u|NA|Ca22chr5A_C_albicans_SC5314|calb	PEKT02000003_C_auris_B8441	100	28	0	681	708	581818	581791	1.65e-06
C. albcians lncRNAs to C. glabrata	MSTRG.8889.1|1655|u|NA|Ca22chr4A_C_albicans_SC5314|calb	ChrJ_C_glabrata_CBS138	100	29	0	620	648	87820	87792	7e-07
C. albcians lncRNAs to C. glabrata	MSTRG.8889.1|1655|u|NA|Ca22chr4A_C_albicans_SC5314|calb	ChrE_C_glabrata_CBS138	96.875	32	1	617	648	15797	15828	7e-07
C. albcians lncRNAs to C. glabrata	MSTRG.8889.1|1655|u|NA|Ca22chr4A_C_albicans_SC5314|calb	ChrE_C_glabrata_CBS138	100	28	0	620	647	15806	15833	2.52e-06
C. albcians lncRNAs to C. glabrata	MSTRG.8889.1|1655|u|NA|Ca22chr4A_C_albicans_SC5314|calb	ChrI_C_glabrata_CBS138	100	28	0	621	648	620526	620499	2.52e-06
C. albcians lncRNAs to C. glabrata	MSTRG.8889.1|1655|u|NA|Ca22chr4A_C_albicans_SC5314|calb	ChrH_C_glabrata_CBS138	100	28	0	621	648	2934	2961	2.52e-06
C. albcians lncRNAs to C. glabrata	MSTRG.8889.1|1655|u|NA|Ca22chr4A_C_albicans_SC5314|calb	ChrH_C_glabrata_CBS138	100	28	0	620	647	2939	2966	2.52e-06
C. albcians lncRNAs to C. parapsilosis	MSTRG.1848.1|1037|u|NA|Ca22chr1A_C_albicans_SC5314|calb	Contig005809_C_parapsilosis_CDC317	90.141	71	3	602	669	1811730	1811799	1.26e-17
C. albcians lncRNAs to C. parapsilosis	MSTRG.8889.1|1655|u|NA|Ca22chr4A_C_albicans_SC5314|calb	Contig005809_C_parapsilosis_CDC317	100	31	0	618	648	97163	97133	5.72e-08
C. albcians lncRNAs to C. parapsilosis	MSTRG.8889.1|1655|u|NA|Ca22chr4A_C_albicans_SC5314|calb	Contig005809_C_parapsilosis_CDC317	100	28	0	620	647	97155	97128	2.66e-06
C. albcians lncRNAs to C. parapsilosis	MSTRG.10228.1|1088|u|NA|Ca22chr5A_C_albicans_SC5314|calb	Contig005569_C_parapsilosis_CDC317	100	28	0	290	317	211022	211049	1.73e-06
C. albcians lncRNAs to C. tropicalis	MSTRG.8449.1|5035|u|NA|Ca22chr4A_C_albicans_SC5314|calb	Supercontig_3.1_C_tropicalis_MYA-3404	78.705	2827	568	1	2807	625123	622311	0
C. albcians lncRNAs to C. tropicalis	MSTRG.8565.2|623|u|NA|Ca22chr4A_C_albicans_SC5314|calb	Supercontig_3.1_C_tropicalis_MYA-3404	92.308	39	3	583	621	671309	671347	8.45e-08
C. albcians lncRNAs to C. tropicalis	MSTRG.8568.1|255|u|NA|Ca22chr4A_C_albicans_SC5314|calb	Supercontig_3.1_C_tropicalis_MYA-3404	82.759	145	25	2	146	673415	673559	1.9e-30
C. albcians lncRNAs to C. tropicalis	MSTRG.8889.1|1655|u|NA|Ca22chr4A_C_albicans_SC5314|calb	Supercontig_3.2_C_tropicalis_MYA-3404	100	29	0	620	648	413486	413514	8.27e-07
C. albcians lncRNAs to C. tropicalis	MSTRG.10228.1|1088|u|NA|Ca22chr5A_C_albicans_SC5314|calb	Supercontig_3.4_C_tropicalis_MYA-3404	100	28	0	290	317	785017	784990	1.94e-06
C. albcians lncRNAs to C. tropicalis	MSTRG.10228.1|1088|u|NA|Ca22chr5A_C_albicans_SC5314|calb	Supercontig_3.2_C_tropicalis_MYA-3404	96.875	32	0	286	316	1519267	1519236	1.94e-06
C. auris lncRNAs to C. albicans	MSTRG.2308.1|7624|u|NA|PEKT02000002_C_auris_B8441|caur	Ca22chrRA_C_albicans_SC5314	91.865	1807	106	3933	5709	1893027	1891232	0
C. auris lncRNAs to C. albicans	MSTRG.2308.1|7624|u|NA|PEKT02000002_C_auris_B8441|caur	Ca22chrRA_C_albicans_SC5314	90.081	1361	109	1731	3077	1895421	1894073	0
C. auris lncRNAs to C. albicans	MSTRG.2308.1|7624|u|NA|PEKT02000002_C_auris_B8441|caur	Ca22chrRA_C_albicans_SC5314	91.288	1297	77	345	1616	1896830	1895545	0
C. auris lncRNAs to C. albicans	MSTRG.2308.1|7624|u|NA|PEKT02000002_C_auris_B8441|caur	Ca22chrRA_C_albicans_SC5314	98.214	168	3	3206	3373	1893899	1893732	2.05e-78
C. auris lncRNAs to C. albicans	MSTRG.2308.1|7624|u|NA|PEKT02000002_C_auris_B8441|caur	Ca22chrRA_C_albicans_SC5314	92.208	154	8	3716	3865	1893313	1893160	1.64e-54
C. auris lncRNAs to C. glabrata	MSTRG.2308.1|7624|u|NA|PEKT02000002_C_auris_B8441|caur	ChrL_C_glabrata_CBS138	89.205	1371	113	1729	3078	1446228	1447584	0
C. auris lncRNAs to C. glabrata	MSTRG.2308.1|7624|u|NA|PEKT02000002_C_auris_B8441|caur	ChrL_C_glabrata_CBS138	89.787	1312	93	339	1616	1444784	1446088	0
C. auris lncRNAs to C. glabrata	MSTRG.2308.1|7624|u|NA|PEKT02000002_C_auris_B8441|caur	ChrL_C_glabrata_CBS138	92.658	1076	60	3929	4995	1448978	1450043	0
C. auris lncRNAs to C. glabrata	MSTRG.2308.1|7624|u|NA|PEKT02000002_C_auris_B8441|caur	ChrL_C_glabrata_CBS138	92.758	649	32	5078	5711	1450144	1450792	0
C. auris lncRNAs to C. glabrata	MSTRG.2308.1|7624|u|NA|PEKT02000002_C_auris_B8441|caur	ChrL_C_glabrata_CBS138	96.364	165	6	3209	3373	1447771	1447935	8.28e-72
C. auris lncRNAs to C. glabrata	MSTRG.5784.1|578|u|NA|PEKT02000007_C_auris_B8441|caur	ChrG_C_glabrata_CBS138	89.375	160	17	82	241	221145	220986	8.03e-52
C. auris lncRNAs to C. glabrata	MSTRG.7772.1|1441|u|NA|PEKT02000007_C_auris_B8441|caur	ChrK_C_glabrata_CBS138	85.567	97	11	1130	1223	705520	705616	2.77e-20
C. auris lncRNAs to C. glabrata	MSTRG.7773.1|1265|u|NA|PEKT02000007_C_auris_B8441|caur	ChrK_C_glabrata_CBS138	85.567	97	11	1066	1159	705520	705616	2.43e-20
C. auris lncRNAs to C. parapsilosis	MSTRG.2308.1|7624|u|NA|PEKT02000002_C_auris_B8441|caur	Contig006110_C_parapsilosis_CDC317	88.494	2868	230	334	3135	322935	325768	0
C. auris lncRNAs to C. parapsilosis	MSTRG.2308.1|7624|u|NA|PEKT02000002_C_auris_B8441|caur	Contig006110_C_parapsilosis_CDC317	91.681	1803	106	3938	5709	326738	328527	0
C. auris lncRNAs to C. parapsilosis	MSTRG.2308.1|7624|u|NA|PEKT02000002_C_auris_B8441|caur	Contig006110_C_parapsilosis_CDC317	85.507	552	57	334	872	330515	331056	7.75e-157
C. auris lncRNAs to C. parapsilosis	MSTRG.2308.1|7624|u|NA|PEKT02000002_C_auris_B8441|caur	Contig006110_C_parapsilosis_CDC317	97.619	168	4	3206	3373	325877	326044	8.68e-77
C. auris lncRNAs to C. parapsilosis	MSTRG.2308.1|7624|u|NA|PEKT02000002_C_auris_B8441|caur	Contig006110_C_parapsilosis_CDC317	90.683	161	11	3709	3865	326429	326589	1.93e-53
C. auris lncRNAs to C. parapsilosis	MSTRG.7772.1|1441|u|NA|PEKT02000007_C_auris_B8441|caur	Contig005809_C_parapsilosis_CDC317	89.091	110	11	1106	1214	2003845	2003736	2.23e-31
C. auris lncRNAs to C. parapsilosis	MSTRG.7773.1|1265|u|NA|PEKT02000007_C_auris_B8441|caur	Contig005809_C_parapsilosis_CDC317	89.091	110	11	1042	1150	2003845	2003736	1.95e-31
C. auris lncRNAs to C. parapsilosis	MSTRG.11542.1|297|u|NA|PEKT02000010_C_auris_B8441|caur	Contig005807_C_parapsilosis_CDC317	90.476	42	4	252	293	2034736	2034695	3.46e-08
C. auris lncRNAs to C. tropicalis	MSTRG.2308.1|7624|u|NA|PEKT02000002_C_auris_B8441|caur	Supercontig_3.16_C_tropicalis_MYA-3404	91.814	1808	103	3933	5709	6042	4249	0
C. auris lncRNAs to C. tropicalis	MSTRG.2308.1|7624|u|NA|PEKT02000002_C_auris_B8441|caur	Supercontig_3.16_C_tropicalis_MYA-3404	91	1300	81	345	1616	9842	8551	0
C. auris lncRNAs to C. tropicalis	MSTRG.2308.1|7624|u|NA|PEKT02000002_C_auris_B8441|caur	Supercontig_3.16_C_tropicalis_MYA-3404	89.15	1364	119	1731	3077	8427	7076	0
C. auris lncRNAs to C. tropicalis	MSTRG.2308.1|7624|u|NA|PEKT02000002_C_auris_B8441|caur	Supercontig_3.16_C_tropicalis_MYA-3404	97.619	168	4	3206	3373	6903	6736	9.71e-77
C. auris lncRNAs to C. tropicalis	MSTRG.2308.1|7624|u|NA|PEKT02000002_C_auris_B8441|caur	Supercontig_3.16_C_tropicalis_MYA-3404	91.304	161	10	3709	3865	6335	6175	4.65e-55
C. auris lncRNAs to C. tropicalis	MSTRG.2308.1|7624|u|NA|PEKT02000002_C_auris_B8441|caur	Supercontig_3.10_C_tropicalis_MYA-3404	91.814	1808	103	3933	5709	399006	397213	0
C. auris lncRNAs to C. tropicalis	MSTRG.2308.1|7624|u|NA|PEKT02000002_C_auris_B8441|caur	Supercontig_3.10_C_tropicalis_MYA-3404	91.814	1808	103	3933	5709	408860	407067	0
C. auris lncRNAs to C. tropicalis	MSTRG.2308.1|7624|u|NA|PEKT02000002_C_auris_B8441|caur	Supercontig_3.10_C_tropicalis_MYA-3404	91.754	1807	106	3933	5709	419596	417803	0
C. auris lncRNAs to C. tropicalis	MSTRG.2308.1|7624|u|NA|PEKT02000002_C_auris_B8441|caur	Supercontig_3.10_C_tropicalis_MYA-3404	92.069	1576	83	4164	5709	430102	428539	0
C. auris lncRNAs to C. tropicalis	MSTRG.2308.1|7624|u|NA|PEKT02000002_C_auris_B8441|caur	Supercontig_3.10_C_tropicalis_MYA-3404	91.577	1294	79	345	1616	412653	411368	0
C. auris lncRNAs to C. tropicalis	MSTRG.2308.1|7624|u|NA|PEKT02000002_C_auris_B8441|caur	Supercontig_3.4_C_tropicalis_MYA-3404	91.583	1295	78	345	1616	1664	378	0
C. auris lncRNAs to C. tropicalis	MSTRG.2308.1|7624|u|NA|PEKT02000002_C_auris_B8441|caur	Supercontig_3.4_C_tropicalis_MYA-3404	85.603	257	24	1731	1977	254	1	2.74e-67
C. auris lncRNAs to C. tropicalis	MSTRG.7772.1|1441|u|NA|PEKT02000007_C_auris_B8441|caur	Supercontig_3.2_C_tropicalis_MYA-3404	90	120	11	1106	1224	857299	857180	6.89e-37
C. auris lncRNAs to C. tropicalis	MSTRG.7773.1|1265|u|NA|PEKT02000007_C_auris_B8441|caur	Supercontig_3.2_C_tropicalis_MYA-3404	90	120	11	1042	1160	857299	857180	6.03e-37
C. parapsilosis lncRNAs to C. albicans	MSTRG.364.1|596|u|NA|Contig005504_C_parapsilosis_CDC317|cpar	Ca22chr6A_C_albicans_SC5314	87.5	88	3	225	304	552186	552099	1.68e-19
C. parapsilosis lncRNAs to C. albicans	MSTRG.1344.1|615|u|NA|Contig005569_C_parapsilosis_CDC317|cpar	Ca22chr3A_C_albicans_SC5314	88.679	159	14	453	610	865956	865801	2.15e-48
C. parapsilosis lncRNAs to C. albicans	MSTRG.1344.1|615|u|NA|Contig005569_C_parapsilosis_CDC317|cpar	Ca22chr1A_C_albicans_SC5314	88.199	161	16	453	610	2883083	2882923	7.74e-48
C. parapsilosis lncRNAs to C. albicans	MSTRG.8558.1|428|u|NA|Contig006110_C_parapsilosis_CDC317|cpar	Ca22chrRA_C_albicans_SC5314	100	101	0	1	101	1896398	1896298	1.9e-47
C. parapsilosis lncRNAs to C. auris	MSTRG.1344.1|615|u|NA|Contig005569_C_parapsilosis_CDC317|cpar	PEKT02000005_C_auris_B8441	91.509	106	8	453	558	187789	187685	1.47e-34
C. parapsilosis lncRNAs to C. auris	MSTRG.1344.1|615|u|NA|Contig005569_C_parapsilosis_CDC317|cpar	PEKT02000001_C_auris_B8441	89.623	106	10	453	558	298000	297896	3.18e-31
C. parapsilosis lncRNAs to C. auris	MSTRG.8558.1|428|u|NA|Contig006110_C_parapsilosis_CDC317|cpar	PEKT02000013_C_auris_B8441	100	101	0	1	101	37287	37387	1.64e-47
C. parapsilosis lncRNAs to C. auris	MSTRG.8558.1|428|u|NA|Contig006110_C_parapsilosis_CDC317|cpar	PEKT02000012_C_auris_B8441	100	101	0	1	101	64661	64761	1.64e-47
C. parapsilosis lncRNAs to C. auris	MSTRG.8558.1|428|u|NA|Contig006110_C_parapsilosis_CDC317|cpar	PEKT02000009_C_auris_B8441	100	101	0	1	101	5075	4975	1.64e-47
C. parapsilosis lncRNAs to C. auris	MSTRG.8558.1|428|u|NA|Contig006110_C_parapsilosis_CDC317|cpar	PEKT02000005_C_auris_B8441	100	101	0	1	101	6971	6871	1.64e-47
C. parapsilosis lncRNAs to C. auris	MSTRG.8558.1|428|u|NA|Contig006110_C_parapsilosis_CDC317|cpar	PEKT02000002_C_auris_B8441	100	101	0	1	101	1230060	1230160	1.64e-47
C. parapsilosis lncRNAs to C. auris	MSTRG.8558.1|428|u|NA|Contig006110_C_parapsilosis_CDC317|cpar	PEKT02000002_C_auris_B8441	100	101	0	1	101	1238606	1238706	1.64e-47
C. parapsilosis lncRNAs to C. auris	MSTRG.8558.1|428|u|NA|Contig006110_C_parapsilosis_CDC317|cpar	PEKT02000002_C_auris_B8441	100	101	0	1	101	1247151	1247251	1.64e-47
C. parapsilosis lncRNAs to C. auris	MSTRG.8558.1|428|u|NA|Contig006110_C_parapsilosis_CDC317|cpar	PEKT02000002_C_auris_B8441	100	101	0	1	101	1255697	1255797	1.64e-47
C. parapsilosis lncRNAs to C. auris	MSTRG.8558.1|428|u|NA|Contig006110_C_parapsilosis_CDC317|cpar	PEKT02000002_C_auris_B8441	100	101	0	1	101	1264241	1264341	1.64e-47
C. parapsilosis lncRNAs to C. glabrata	MSTRG.1344.1|615|u|NA|Contig005569_C_parapsilosis_CDC317|cpar	ChrJ_C_glabrata_CBS138	93.151	73	5	453	525	371111	371039	1.92e-23
C. parapsilosis lncRNAs to C. glabrata	MSTRG.8558.1|428|u|NA|Contig006110_C_parapsilosis_CDC317|cpar	ChrL_C_glabrata_CBS138	100	101	0	1	101	1445229	1445329	1.64e-47
C. parapsilosis lncRNAs to C. tropicalis	MSTRG.364.1|596|u|NA|Contig005504_C_parapsilosis_CDC317|cpar	Supercontig_3.3_C_tropicalis_MYA-3404	87.059	85	2	231	307	1664497	1664414	2.86e-17
C. parapsilosis lncRNAs to C. tropicalis	MSTRG.1344.1|615|u|NA|Contig005569_C_parapsilosis_CDC317|cpar	Supercontig_3.1_C_tropicalis_MYA-3404	93.103	116	7	452	566	964830	964715	1.03e-41
C. parapsilosis lncRNAs to C. tropicalis	MSTRG.1344.1|615|u|NA|Contig005569_C_parapsilosis_CDC317|cpar	Supercontig_3.4_C_tropicalis_MYA-3404	84.756	164	17	425	585	1331742	1331584	2.22e-38
C. parapsilosis lncRNAs to C. tropicalis	MSTRG.8558.1|428|u|NA|Contig006110_C_parapsilosis_CDC317|cpar	Supercontig_3.4_C_tropicalis_MYA-3404	100	101	0	1	101	1232	1132	1.94e-47
C. parapsilosis lncRNAs to C. tropicalis	MSTRG.8558.1|428|u|NA|Contig006110_C_parapsilosis_CDC317|cpar	Supercontig_3.16_C_tropicalis_MYA-3404	100	101	0	1	101	9411	9311	1.94e-47
C. parapsilosis lncRNAs to C. tropicalis	MSTRG.8558.1|428|u|NA|Contig006110_C_parapsilosis_CDC317|cpar	Supercontig_3.10_C_tropicalis_MYA-3404	100	101	0	1	101	412222	412122	1.94e-47
C. parapsilosis lncRNAs to C. tropicalis	MSTRG.8558.1|428|u|NA|Contig006110_C_parapsilosis_CDC317|cpar	Supercontig_3.10_C_tropicalis_MYA-3404	100	101	0	1	101	422958	422858	1.94e-47
C. parapsilosis lncRNAs to C. tropicalis	MSTRG.11505.1|463|u|NA|Contig006372_C_parapsilosis_CDC317|cpar	Supercontig_3.2_C_tropicalis_MYA-3404	79.31	116	15	101	210	1579416	1579528	6.15e-13
C. tropicalis lncRNAs to C. albicans	MSTRG.287.1|1700|u|NA|Supercontig_3.10_C_tropicalis_MYA-3404|ctrop	Ca22chrRA_C_albicans_SC5314	88.344	163	15	1540	1699	1888887	1889048	1.7e-48
C. tropicalis lncRNAs to C. albicans	MSTRG.288.1|801|u|NA|Supercontig_3.10_C_tropicalis_MYA-3404|ctrop	Ca22chrRA_C_albicans_SC5314	97.805	410	8	1	409	1896424	1896833	0
C. tropicalis lncRNAs to C. albicans	MSTRG.289.1|2169|u|NA|Supercontig_3.10_C_tropicalis_MYA-3404|ctrop	Ca22chrRA_C_albicans_SC5314	87.952	166	17	2005	2168	1888884	1889048	2.17e-48
C. tropicalis lncRNAs to C. albicans	MSTRG.712.1|2337|u|NA|Supercontig_3.16_C_tropicalis_MYA-3404|ctrop	Ca22chrRA_C_albicans_SC5314	88.701	177	17	1166	1340	1888884	1889059	1.8e-54
C. tropicalis lncRNAs to C. albicans	MSTRG.712.1|2337|u|NA|Supercontig_3.16_C_tropicalis_MYA-3404|ctrop	Ca22chrRA_C_albicans_SC5314	89.08	174	16	1982	2153	1888887	1889059	1.8e-54
C. tropicalis lncRNAs to C. albicans	MSTRG.713.1|1985|u|NA|Supercontig_3.16_C_tropicalis_MYA-3404|ctrop	Ca22chrRA_C_albicans_SC5314	88.701	177	17	924	1098	1888884	1889059	1.52e-54
C. tropicalis lncRNAs to C. albicans	MSTRG.713.1|1985|u|NA|Supercontig_3.16_C_tropicalis_MYA-3404|ctrop	Ca22chrRA_C_albicans_SC5314	89.08	174	16	1740	1911	1888887	1889059	1.52e-54
C. tropicalis lncRNAs to C. albicans	MSTRG.714.1|5380|u|NA|Supercontig_3.16_C_tropicalis_MYA-3404|ctrop	Ca22chrRA_C_albicans_SC5314	96.42	4860	133	543	5377	1891222	1896065	0
C. tropicalis lncRNAs to C. albicans	MSTRG.714.1|5380|u|NA|Supercontig_3.16_C_tropicalis_MYA-3404|ctrop	Ca22chrRA_C_albicans_SC5314	85.255	373	42	56	419	1890696	1891064	6.49e-102
C. tropicalis lncRNAs to C. albicans	MSTRG.714.1|5380|u|NA|Supercontig_3.16_C_tropicalis_MYA-3404|ctrop	Ca22chrRA_C_albicans_SC5314	100	33	0	5093	5125	1587102	1587070	1.6e-08
C. tropicalis lncRNAs to C. albicans	MSTRG.770.1|550|u|NA|Supercontig_3.1_C_tropicalis_MYA-3404|ctrop	Ca22chr4A_C_albicans_SC5314	87.795	254	31	210	463	230576	230829	1.1e-80
C. tropicalis lncRNAs to C. albicans	MSTRG.1014.1|1023|u|NA|Supercontig_3.1_C_tropicalis_MYA-3404|ctrop	Ca22chr4A_C_albicans_SC5314	92.5	120	7	331	449	325921	326039	4.74e-42
C. tropicalis lncRNAs to C. albicans	MSTRG.1014.1|1023|u|NA|Supercontig_3.1_C_tropicalis_MYA-3404|ctrop	Ca22chr4A_C_albicans_SC5314	93	100	5	812	909	326437	326536	2.87e-34
C. tropicalis lncRNAs to C. albicans	MSTRG.1204.1|225|u|NA|Supercontig_3.1_C_tropicalis_MYA-3404|ctrop	Ca22chr4A_C_albicans_SC5314	97.674	86	2	76	161	782464	782549	4.49e-36
C. tropicalis lncRNAs to C. albicans	MSTRG.1204.1|225|u|NA|Supercontig_3.1_C_tropicalis_MYA-3404|ctrop	Ca22chr4A_C_albicans_SC5314	96.591	88	1	76	161	227751	227838	5.81e-35
C. tropicalis lncRNAs to C. albicans	MSTRG.1204.1|225|u|NA|Supercontig_3.1_C_tropicalis_MYA-3404|ctrop	Ca22chr4A_C_albicans_SC5314	97.531	81	1	76	156	781008	780929	9.72e-33
C. tropicalis lncRNAs to C. albicans	MSTRG.1204.1|225|u|NA|Supercontig_3.1_C_tropicalis_MYA-3404|ctrop	Ca22chr4A_C_albicans_SC5314	96.386	83	1	76	156	782619	782701	3.5e-32
C. tropicalis lncRNAs to C. albicans	MSTRG.1204.1|225|u|NA|Supercontig_3.1_C_tropicalis_MYA-3404|ctrop	Ca22chr2A_C_albicans_SC5314	97.561	82	2	76	157	1024021	1023940	7.52e-34
C. tropicalis lncRNAs to C. albicans	MSTRG.1204.1|225|u|NA|Supercontig_3.1_C_tropicalis_MYA-3404|ctrop	Ca22chr2A_C_albicans_SC5314	98.305	59	1	1	59	1042393	1042451	9.86e-23
C. tropicalis lncRNAs to C. albicans	MSTRG.1204.1|225|u|NA|Supercontig_3.1_C_tropicalis_MYA-3404|ctrop	Ca22chrRA_C_albicans_SC5314	97.561	82	1	76	156	2008968	2008887	2.7e-33
C. tropicalis lncRNAs to C. albicans	MSTRG.1204.1|225|u|NA|Supercontig_3.1_C_tropicalis_MYA-3404|ctrop	Ca22chrRA_C_albicans_SC5314	93.056	72	5	1	72	172499	172428	2.74e-23
C. tropicalis lncRNAs to C. albicans	MSTRG.1204.1|225|u|NA|Supercontig_3.1_C_tropicalis_MYA-3404|ctrop	Ca22chr1A_C_albicans_SC5314	93.151	73	4	1	73	42167	42096	2.74e-23
C. tropicalis lncRNAs to C. albicans	MSTRG.1204.1|225|u|NA|Supercontig_3.1_C_tropicalis_MYA-3404|ctrop	Ca22chr1A_C_albicans_SC5314	93.151	73	4	1	73	1168849	1168920	2.74e-23
C. tropicalis lncRNAs to C. albicans	MSTRG.1372.1|216|u|NA|Supercontig_3.1_C_tropicalis_MYA-3404|ctrop	Ca22chr3A_C_albicans_SC5314	95.062	81	3	1	81	865877	865956	2.01e-29
C. tropicalis lncRNAs to C. albicans	MSTRG.1372.1|216|u|NA|Supercontig_3.1_C_tropicalis_MYA-3404|ctrop	Ca22chr1A_C_albicans_SC5314	95.062	81	3	1	81	2883004	2883083	2.01e-29
C. tropicalis lncRNAs to C. albicans	MSTRG.1666.1|1674|u|NA|Supercontig_3.1_C_tropicalis_MYA-3404|ctrop	Ca22chrRA_C_albicans_SC5314	78.457	311	31	148	440	1324261	1324553	7.82e-42
C. tropicalis lncRNAs to C. albicans	MSTRG.1666.1|1674|u|NA|Supercontig_3.1_C_tropicalis_MYA-3404|ctrop	Ca22chrRA_C_albicans_SC5314	93.103	87	2	581	667	1324681	1324763	6.18e-28
C. tropicalis lncRNAs to C. albicans	MSTRG.1830.1|814|u|NA|Supercontig_3.1_C_tropicalis_MYA-3404|ctrop	Ca22chrRA_C_albicans_SC5314	93.953	215	13	332	546	840486	840272	7.55e-89
C. tropicalis lncRNAs to C. albicans	MSTRG.2585.1|542|u|NA|Supercontig_3.2_C_tropicalis_MYA-3404|ctrop	Ca22chrRA_C_albicans_SC5314	83.544	79	11	18	94	1880986	1880908	7.13e-13
C. tropicalis lncRNAs to C. albicans	MSTRG.2585.1|542|u|NA|Supercontig_3.2_C_tropicalis_MYA-3404|ctrop	Ca22chr5A_C_albicans_SC5314	83.544	79	11	18	94	217643	217565	7.13e-13
C. tropicalis lncRNAs to C. albicans	MSTRG.2585.1|542|u|NA|Supercontig_3.2_C_tropicalis_MYA-3404|ctrop	Ca22chr5A_C_albicans_SC5314	80.899	89	15	18	104	769686	769598	9.22e-12
C. tropicalis lncRNAs to C. albicans	MSTRG.2585.1|542|u|NA|Supercontig_3.2_C_tropicalis_MYA-3404|ctrop	Ca22chr5A_C_albicans_SC5314	80.682	88	15	18	103	217536	217449	3.32e-11
C. tropicalis lncRNAs to C. albicans	MSTRG.2585.1|542|u|NA|Supercontig_3.2_C_tropicalis_MYA-3404|ctrop	Ca22chr3A_C_albicans_SC5314	83.544	79	11	18	94	703174	703096	7.13e-13
C. tropicalis lncRNAs to C. albicans	MSTRG.2585.1|542|u|NA|Supercontig_3.2_C_tropicalis_MYA-3404|ctrop	Ca22chr3A_C_albicans_SC5314	80.682	88	15	9	94	447501	447588	3.32e-11
C. tropicalis lncRNAs to C. albicans	MSTRG.2585.1|542|u|NA|Supercontig_3.2_C_tropicalis_MYA-3404|ctrop	Ca22chr3A_C_albicans_SC5314	80.723	83	9	18	94	835712	835793	2e-08
C. tropicalis lncRNAs to C. albicans	MSTRG.2705.1|637|u|NA|Supercontig_3.2_C_tropicalis_MYA-3404|ctrop	Ca22chr2A_C_albicans_SC5314	94.571	571	28	66	636	805669	806236	0
C. tropicalis lncRNAs to C. albicans	MSTRG.2734.2|693|u|NA|Supercontig_3.2_C_tropicalis_MYA-3404|ctrop	Ca22chr2A_C_albicans_SC5314	91.667	60	5	632	691	657415	657356	4.25e-16
C. tropicalis lncRNAs to C. albicans	MSTRG.2908.1|386|u|NA|Supercontig_3.2_C_tropicalis_MYA-3404|ctrop	Ca22chr2A_C_albicans_SC5314	89.796	98	5	292	385	2168457	2168361	1.75e-27
C. tropicalis lncRNAs to C. albicans	MSTRG.2908.1|386|u|NA|Supercontig_3.2_C_tropicalis_MYA-3404|ctrop	Ca22chr2A_C_albicans_SC5314	88.776	98	6	292	385	810468	810372	8.16e-26
C. tropicalis lncRNAs to C. albicans	MSTRG.2908.1|386|u|NA|Supercontig_3.2_C_tropicalis_MYA-3404|ctrop	Ca22chr2A_C_albicans_SC5314	87.879	99	7	291	385	790324	790227	1.06e-24
C. tropicalis lncRNAs to C. albicans	MSTRG.2908.1|386|u|NA|Supercontig_3.2_C_tropicalis_MYA-3404|ctrop	Ca22chr3A_C_albicans_SC5314	87.619	105	9	285	385	591910	592014	6.31e-27
C. tropicalis lncRNAs to C. albicans	MSTRG.2908.1|386|u|NA|Supercontig_3.2_C_tropicalis_MYA-3404|ctrop	Ca22chr3A_C_albicans_SC5314	87.755	98	7	292	385	1715830	1715734	3.8e-24
C. tropicalis lncRNAs to C. albicans	MSTRG.2909.1|560|u|NA|Supercontig_3.2_C_tropicalis_MYA-3404|ctrop	Ca22chr2A_C_albicans_SC5314	87.5	120	9	277	392	2168457	2168340	3.34e-31
C. tropicalis lncRNAs to C. albicans	MSTRG.2909.1|560|u|NA|Supercontig_3.2_C_tropicalis_MYA-3404|ctrop	Ca22chr2A_C_albicans_SC5314	88.889	99	6	277	371	810468	810371	3.36e-26
C. tropicalis lncRNAs to C. albicans	MSTRG.2909.1|560|u|NA|Supercontig_3.2_C_tropicalis_MYA-3404|ctrop	Ca22chr2A_C_albicans_SC5314	88	100	7	276	371	790324	790226	4.35e-25
C. tropicalis lncRNAs to C. albicans	MSTRG.2909.1|560|u|NA|Supercontig_3.2_C_tropicalis_MYA-3404|ctrop	Ca22chr3A_C_albicans_SC5314	87.273	110	9	270	375	591910	592018	2.6e-27
C. tropicalis lncRNAs to C. albicans	MSTRG.2909.1|560|u|NA|Supercontig_3.2_C_tropicalis_MYA-3404|ctrop	Ca22chr3A_C_albicans_SC5314	87.379	103	7	277	375	1715830	1715730	4.35e-25
C. tropicalis lncRNAs to C. albicans	MSTRG.2942.1|251|u|NA|Supercontig_3.2_C_tropicalis_MYA-3404|ctrop	Ca22chr2A_C_albicans_SC5314	97.044	203	3	47	248	857703	857903	2.8e-93
C. tropicalis lncRNAs to C. albicans	MSTRG.3053.1|1124|u|NA|Supercontig_3.2_C_tropicalis_MYA-3404|ctrop	Ca22chr2A_C_albicans_SC5314	91.343	335	27	531	865	1167491	1167159	3.57e-128
C. tropicalis lncRNAs to C. albicans	MSTRG.3053.1|1124|u|NA|Supercontig_3.2_C_tropicalis_MYA-3404|ctrop	Ca22chr2A_C_albicans_SC5314	85.401	137	12	48	182	1168045	1167915	1.9e-31
C. tropicalis lncRNAs to C. albicans	MSTRG.3296.1|387|u|NA|Supercontig_3.2_C_tropicalis_MYA-3404|ctrop	Ca22chr2A_C_albicans_SC5314	82.787	122	14	270	386	1498138	1498257	6.37e-22
C. tropicalis lncRNAs to C. albicans	MSTRG.3428.1|954|u|NA|Supercontig_3.2_C_tropicalis_MYA-3404|ctrop	Ca22chr2A_C_albicans_SC5314	86.055	545	35	56	570	1633084	1633617	1.74e-155
C. tropicalis lncRNAs to C. albicans	MSTRG.3428.1|954|u|NA|Supercontig_3.2_C_tropicalis_MYA-3404|ctrop	Ca22chr2A_C_albicans_SC5314	85.915	142	17	758	898	1633905	1634044	2.07e-35
C. tropicalis lncRNAs to C. albicans	MSTRG.3756.1|715|u|NA|Supercontig_3.2_C_tropicalis_MYA-3404|ctrop	Ca22chrRA_C_albicans_SC5314	98.81	84	1	67	150	1607957	1608040	4.27e-36
C. tropicalis lncRNAs to C. albicans	MSTRG.3756.1|715|u|NA|Supercontig_3.2_C_tropicalis_MYA-3404|ctrop	Ca22chrRA_C_albicans_SC5314	94.737	95	4	67	160	1787625	1787719	5.52e-35
C. tropicalis lncRNAs to C. albicans	MSTRG.3756.1|715|u|NA|Supercontig_3.2_C_tropicalis_MYA-3404|ctrop	Ca22chrRA_C_albicans_SC5314	94.737	95	4	67	160	1788722	1788628	5.52e-35
C. tropicalis lncRNAs to C. albicans	MSTRG.3756.1|715|u|NA|Supercontig_3.2_C_tropicalis_MYA-3404|ctrop	Ca22chrRA_C_albicans_SC5314	87.5	96	0	66	150	1786867	1786961	4.36e-21
C. tropicalis lncRNAs to C. albicans	MSTRG.3756.1|715|u|NA|Supercontig_3.2_C_tropicalis_MYA-3404|ctrop	Ca22chr3A_C_albicans_SC5314	96.667	90	2	61	150	412012	412100	1.53e-35
C. tropicalis lncRNAs to C. albicans	MSTRG.3772.1|850|u|NA|Supercontig_3.2_C_tropicalis_MYA-3404|ctrop	Ca22chr3A_C_albicans_SC5314	87.597	129	8	1	123	681282	681156	8.53e-34
C. tropicalis lncRNAs to C. albicans	MSTRG.3772.1|850|u|NA|Supercontig_3.2_C_tropicalis_MYA-3404|ctrop	Ca22chr3A_C_albicans_SC5314	92.784	97	5	16	110	1039045	1038949	1.1e-32
C. tropicalis lncRNAs to C. albicans	MSTRG.3772.1|850|u|NA|Supercontig_3.2_C_tropicalis_MYA-3404|ctrop	Ca22chr3A_C_albicans_SC5314	88.889	99	6	714	808	592015	591918	5.17e-26
C. tropicalis lncRNAs to C. albicans	MSTRG.3772.1|850|u|NA|Supercontig_3.2_C_tropicalis_MYA-3404|ctrop	Ca22chr3A_C_albicans_SC5314	88.889	99	6	714	808	1715733	1715830	5.17e-26
C. tropicalis lncRNAs to C. albicans	MSTRG.3772.1|850|u|NA|Supercontig_3.2_C_tropicalis_MYA-3404|ctrop	Ca22chr2A_C_albicans_SC5314	89.423	104	5	714	812	810371	810473	8.6e-29
C. tropicalis lncRNAs to C. albicans	MSTRG.3772.1|850|u|NA|Supercontig_3.2_C_tropicalis_MYA-3404|ctrop	Ca22chr2A_C_albicans_SC5314	89.899	99	5	714	808	2168360	2168457	1.11e-27
C. tropicalis lncRNAs to C. albicans	MSTRG.3772.1|850|u|NA|Supercontig_3.2_C_tropicalis_MYA-3404|ctrop	Ca22chr2A_C_albicans_SC5314	88.889	99	6	714	808	790226	790323	5.17e-26
C. tropicalis lncRNAs to C. albicans	MSTRG.3927.1|397|u|NA|Supercontig_3.3_C_tropicalis_MYA-3404|ctrop	Ca22chr3A_C_albicans_SC5314	96.97	99	1	148	246	1233625	1233529	8.24e-41
C. tropicalis lncRNAs to C. albicans	MSTRG.4131.1|477|u|NA|Supercontig_3.3_C_tropicalis_MYA-3404|ctrop	Ca22chr3A_C_albicans_SC5314	81.667	480	77	3	472	1367607	1367129	5.45e-108
C. tropicalis lncRNAs to C. albicans	MSTRG.4277.1|1057|u|NA|Supercontig_3.3_C_tropicalis_MYA-3404|ctrop	Ca22chr3A_C_albicans_SC5314	89.583	384	39	521	903	1068257	1068640	4.28e-137
C. tropicalis lncRNAs to C. albicans	MSTRG.4512.1|224|u|NA|Supercontig_3.3_C_tropicalis_MYA-3404|ctrop	Ca22chr3A_C_albicans_SC5314	94.737	95	5	129	223	1038950	1039044	4.47e-36
C. tropicalis lncRNAs to C. albicans	MSTRG.4512.1|224|u|NA|Supercontig_3.3_C_tropicalis_MYA-3404|ctrop	Ca22chr3A_C_albicans_SC5314	89.091	110	5	120	223	681158	681266	1.62e-30
C. tropicalis lncRNAs to C. albicans	MSTRG.4513.1|736|u|NA|Supercontig_3.3_C_tropicalis_MYA-3404|ctrop	Ca22chr3A_C_albicans_SC5314	94.118	102	5	124	224	1038950	1039051	3.4e-37
C. tropicalis lncRNAs to C. albicans	MSTRG.4513.1|736|u|NA|Supercontig_3.3_C_tropicalis_MYA-3404|ctrop	Ca22chr3A_C_albicans_SC5314	88.983	118	5	115	225	681158	681274	9.51e-33
C. tropicalis lncRNAs to C. albicans	MSTRG.4566.1|401|u|NA|Supercontig_3.3_C_tropicalis_MYA-3404|ctrop	Ca22chrRA_C_albicans_SC5314	95.699	93	1	276	366	515812	515721	3.01e-35
C. tropicalis lncRNAs to C. albicans	MSTRG.4566.1|401|u|NA|Supercontig_3.3_C_tropicalis_MYA-3404|ctrop	Ca22chrRA_C_albicans_SC5314	94.565	92	4	268	358	1233204	1233295	1.4e-33
C. tropicalis lncRNAs to C. albicans	MSTRG.4566.1|401|u|NA|Supercontig_3.3_C_tropicalis_MYA-3404|ctrop	Ca22chr3A_C_albicans_SC5314	95.652	92	2	276	367	1232566	1232477	3.01e-35
C. tropicalis lncRNAs to C. albicans	MSTRG.4566.1|401|u|NA|Supercontig_3.3_C_tropicalis_MYA-3404|ctrop	Ca22chr3A_C_albicans_SC5314	97.59	83	1	276	358	408005	407924	1.4e-33
C. tropicalis lncRNAs to C. albicans	MSTRG.4566.1|401|u|NA|Supercontig_3.3_C_tropicalis_MYA-3404|ctrop	Ca22chr3A_C_albicans_SC5314	96.341	82	3	272	353	1232659	1232578	6.53e-32
C. tropicalis lncRNAs to C. albicans	MSTRG.4566.1|401|u|NA|Supercontig_3.3_C_tropicalis_MYA-3404|ctrop	Ca22chr2A_C_albicans_SC5314	93.684	95	4	273	365	496113	496207	1.4e-33
C. tropicalis lncRNAs to C. albicans	MSTRG.4606.1|403|u|NA|Supercontig_3.3_C_tropicalis_MYA-3404|ctrop	Ca22chr3A_C_albicans_SC5314	91.364	220	17	160	378	589213	588995	2.2e-81
C. tropicalis lncRNAs to C. albicans	MSTRG.4971.1|236|u|NA|Supercontig_3.3_C_tropicalis_MYA-3404|ctrop	Ca22chr6A_C_albicans_SC5314	90.244	82	4	98	178	552100	552178	1.04e-22
C. tropicalis lncRNAs to C. albicans	MSTRG.5089.1|283|u|NA|Supercontig_3.3_C_tropicalis_MYA-3404|ctrop	Ca22chr6A_C_albicans_SC5314	94.245	278	16	5	282	357395	357672	2.38e-119
C. tropicalis lncRNAs to C. albicans	MSTRG.5357.1|5168|u|NA|Supercontig_3.4_C_tropicalis_MYA-3404|ctrop	Ca22chr4A_C_albicans_SC5314	100	79	0	4941	5019	168201	168279	4.11e-34
C. tropicalis lncRNAs to C. albicans	MSTRG.5357.1|5168|u|NA|Supercontig_3.4_C_tropicalis_MYA-3404|ctrop	Ca22chr4A_C_albicans_SC5314	100	78	0	4940	5017	164152	164075	1.48e-33
C. tropicalis lncRNAs to C. albicans	MSTRG.5357.1|5168|u|NA|Supercontig_3.4_C_tropicalis_MYA-3404|ctrop	Ca22chr4A_C_albicans_SC5314	100	74	0	4944	5017	780265	780192	2.47e-31
C. tropicalis lncRNAs to C. albicans	MSTRG.5357.1|5168|u|NA|Supercontig_3.4_C_tropicalis_MYA-3404|ctrop	Ca22chr2A_C_albicans_SC5314	100	78	0	4940	5017	1027097	1027174	1.48e-33
C. tropicalis lncRNAs to C. albicans	MSTRG.5357.1|5168|u|NA|Supercontig_3.4_C_tropicalis_MYA-3404|ctrop	Ca22chrRA_C_albicans_SC5314	100	76	0	4944	5019	1713660	1713585	1.91e-32
C. tropicalis lncRNAs to C. albicans	MSTRG.5357.1|5168|u|NA|Supercontig_3.4_C_tropicalis_MYA-3404|ctrop	Ca22chrRA_C_albicans_SC5314	98.701	77	0	4944	5019	1882635	1882559	8.9e-31
C. tropicalis lncRNAs to C. albicans	MSTRG.5361.1|234|u|NA|Supercontig_3.4_C_tropicalis_MYA-3404|ctrop	Ca22chr5A_C_albicans_SC5314	79.126	206	33	34	233	217663	217462	1.31e-31
C. tropicalis lncRNAs to C. albicans	MSTRG.5361.1|234|u|NA|Supercontig_3.4_C_tropicalis_MYA-3404|ctrop	Ca22chr5A_C_albicans_SC5314	80.899	89	15	54	141	217536	217449	3.76e-12
C. tropicalis lncRNAs to C. albicans	MSTRG.5361.1|234|u|NA|Supercontig_3.4_C_tropicalis_MYA-3404|ctrop	Ca22chr5A_C_albicans_SC5314	78.652	89	17	54	141	769686	769599	8.13e-09
C. tropicalis lncRNAs to C. albicans	MSTRG.5361.1|234|u|NA|Supercontig_3.4_C_tropicalis_MYA-3404|ctrop	Ca22chr3A_C_albicans_SC5314	80	120	12	20	132	835679	835793	6.24e-15
C. tropicalis lncRNAs to C. albicans	MSTRG.5361.1|234|u|NA|Supercontig_3.4_C_tropicalis_MYA-3404|ctrop	Ca22chr3A_C_albicans_SC5314	80.392	102	15	34	132	703195	703096	2.9e-13
C. tropicalis lncRNAs to C. albicans	MSTRG.5361.1|234|u|NA|Supercontig_3.4_C_tropicalis_MYA-3404|ctrop	Ca22chr3A_C_albicans_SC5314	78.448	116	18	21	132	447476	447588	3.76e-12
C. tropicalis lncRNAs to C. albicans	MSTRG.5361.1|234|u|NA|Supercontig_3.4_C_tropicalis_MYA-3404|ctrop	Ca22chrRA_C_albicans_SC5314	79.31	116	19	19	132	1881020	1880908	2.25e-14
C. tropicalis lncRNAs to C. albicans	MSTRG.5383.1|1008|u|NA|Supercontig_3.4_C_tropicalis_MYA-3404|ctrop	Ca22chrRA_C_albicans_SC5314	95.098	102	2	373	472	1788728	1788628	3.63e-38
C. tropicalis lncRNAs to C. albicans	MSTRG.5383.1|1008|u|NA|Supercontig_3.4_C_tropicalis_MYA-3404|ctrop	Ca22chrRA_C_albicans_SC5314	95.05	101	2	374	472	1787620	1787719	1.31e-37
C. tropicalis lncRNAs to C. albicans	MSTRG.5383.1|1008|u|NA|Supercontig_3.4_C_tropicalis_MYA-3404|ctrop	Ca22chrRA_C_albicans_SC5314	94.792	96	3	379	472	1607957	1608052	2.19e-35
C. tropicalis lncRNAs to C. albicans	MSTRG.5383.1|1008|u|NA|Supercontig_3.4_C_tropicalis_MYA-3404|ctrop	Ca22chrRA_C_albicans_SC5314	88.298	94	0	379	461	1786868	1786961	1.73e-21
C. tropicalis lncRNAs to C. albicans	MSTRG.5383.1|1008|u|NA|Supercontig_3.4_C_tropicalis_MYA-3404|ctrop	Ca22chr3A_C_albicans_SC5314	100	77	0	385	461	412024	412100	1.02e-33
C. tropicalis lncRNAs to C. albicans	MSTRG.5384.1|239|u|NA|Supercontig_3.4_C_tropicalis_MYA-3404|ctrop	Ca22chrRA_C_albicans_SC5314	97.647	85	1	155	238	1788728	1788644	6.21e-35
C. tropicalis lncRNAs to C. albicans	MSTRG.5384.1|239|u|NA|Supercontig_3.4_C_tropicalis_MYA-3404|ctrop	Ca22chrRA_C_albicans_SC5314	97.619	84	1	156	238	1787620	1787703	2.23e-34
C. tropicalis lncRNAs to C. albicans	MSTRG.5384.1|239|u|NA|Supercontig_3.4_C_tropicalis_MYA-3404|ctrop	Ca22chrRA_C_albicans_SC5314	97.468	79	1	161	238	1607957	1608035	1.34e-31
C. tropicalis lncRNAs to C. albicans	MSTRG.5384.1|239|u|NA|Supercontig_3.4_C_tropicalis_MYA-3404|ctrop	Ca22chrRA_C_albicans_SC5314	87.64	89	0	161	238	1786868	1786956	2.28e-19
C. tropicalis lncRNAs to C. albicans	MSTRG.5384.1|239|u|NA|Supercontig_3.4_C_tropicalis_MYA-3404|ctrop	Ca22chr3A_C_albicans_SC5314	100	72	0	167	238	412024	412095	1.34e-31
C. tropicalis lncRNAs to C. albicans	MSTRG.5429.1|1155|u|NA|Supercontig_3.4_C_tropicalis_MYA-3404|ctrop	Ca22chrRA_C_albicans_SC5314	89.979	469	47	1	469	1827238	1827706	3.45e-173
C. tropicalis lncRNAs to C. albicans	MSTRG.5440.1|208|u|NA|Supercontig_3.4_C_tropicalis_MYA-3404|ctrop	Ca22chrRA_C_albicans_SC5314	86.735	98	0	101	186	1813227	1813131	1.51e-20
C. tropicalis lncRNAs to C. albicans	MSTRG.5440.1|208|u|NA|Supercontig_3.4_C_tropicalis_MYA-3404|ctrop	Ca22chr2A_C_albicans_SC5314	86.598	97	0	103	186	1112150	1112246	5.44e-20
C. tropicalis lncRNAs to C. albicans	MSTRG.5440.1|208|u|NA|Supercontig_3.4_C_tropicalis_MYA-3404|ctrop	Ca22chr2A_C_albicans_SC5314	86.598	97	0	103	186	1321479	1321383	5.44e-20
C. tropicalis lncRNAs to C. albicans	MSTRG.5440.1|208|u|NA|Supercontig_3.4_C_tropicalis_MYA-3404|ctrop	Ca22chr2A_C_albicans_SC5314	85.294	102	1	102	189	1620264	1620163	1.95e-19
C. tropicalis lncRNAs to C. albicans	MSTRG.5440.1|208|u|NA|Supercontig_3.4_C_tropicalis_MYA-3404|ctrop	Ca22chr4A_C_albicans_SC5314	83.838	99	2	104	189	1015516	1015419	4.23e-16
C. tropicalis lncRNAs to C. albicans	MSTRG.5847.1|2837|u|NA|Supercontig_3.4_C_tropicalis_MYA-3404|ctrop	Ca22chr1A_C_albicans_SC5314	93.162	351	21	539	889	2300214	2299867	1.92e-144
C. tropicalis lncRNAs to C. albicans	MSTRG.5848.1|614|u|NA|Supercontig_3.4_C_tropicalis_MYA-3404|ctrop	Ca22chr1A_C_albicans_SC5314	93.162	351	21	70	420	2300214	2299867	4.04e-145
C. tropicalis lncRNAs to C. albicans	MSTRG.5971.1|1204|u|NA|Supercontig_3.4_C_tropicalis_MYA-3404|ctrop	Ca22chr1A_C_albicans_SC5314	82.805	221	13	58	269	2105795	2105591	4.33e-43
C. tropicalis lncRNAs to C. albicans	MSTRG.6200.1|463|u|NA|Supercontig_3.4_C_tropicalis_MYA-3404|ctrop	Ca22chr1A_C_albicans_SC5314	96.875	32	0	77	108	1268602	1268572	7.87e-07
C. tropicalis lncRNAs to C. albicans	MSTRG.6227.1|987|u|NA|Supercontig_3.4_C_tropicalis_MYA-3404|ctrop	Ca22chr1A_C_albicans_SC5314	85.326	184	19	413	589	2830963	2831145	5.86e-46
C. tropicalis lncRNAs to C. albicans	MSTRG.6227.1|987|u|NA|Supercontig_3.4_C_tropicalis_MYA-3404|ctrop	Ca22chr1A_C_albicans_SC5314	94.845	97	4	182	277	2830700	2830796	5.95e-36
C. tropicalis lncRNAs to C. albicans	MSTRG.6259.1|313|u|NA|Supercontig_3.4_C_tropicalis_MYA-3404|ctrop	Ca22chr3A_C_albicans_SC5314	85.6	125	14	1	122	865866	865989	8.37e-30
C. tropicalis lncRNAs to C. albicans	MSTRG.6259.1|313|u|NA|Supercontig_3.4_C_tropicalis_MYA-3404|ctrop	Ca22chr1A_C_albicans_SC5314	90.323	93	8	1	93	2882993	2883084	1.4e-27
C. tropicalis lncRNAs to C. albicans	MSTRG.6357.1|259|u|NA|Supercontig_3.4_C_tropicalis_MYA-3404|ctrop	Ca22chr1A_C_albicans_SC5314	84.615	156	14	88	237	2960407	2960256	1.89e-35
C. tropicalis lncRNAs to C. albicans	MSTRG.6431.1|277|u|NA|Supercontig_3.4_C_tropicalis_MYA-3404|ctrop	Ca22chr1A_C_albicans_SC5314	91.873	283	16	1	276	3120398	3120680	3.06e-108
C. tropicalis lncRNAs to C. albicans	MSTRG.6556.1|824|u|NA|Supercontig_3.5_C_tropicalis_MYA-3404|ctrop	Ca22chr4A_C_albicans_SC5314	85.337	416	61	252	667	1494635	1494220	1.58e-120
C. tropicalis lncRNAs to C. albicans	MSTRG.6655.1|880|u|NA|Supercontig_3.5_C_tropicalis_MYA-3404|ctrop	Ca22chr4A_C_albicans_SC5314	87.805	82	10	610	691	1249403	1249484	6.98e-20
C. tropicalis lncRNAs to C. albicans	MSTRG.6994.1|748|u|NA|Supercontig_3.5_C_tropicalis_MYA-3404|ctrop	Ca22chr1A_C_albicans_SC5314	84.932	219	30	251	467	2386470	2386253	1.21e-56
C. tropicalis lncRNAs to C. albicans	MSTRG.7055.1|1071|u|NA|Supercontig_3.5_C_tropicalis_MYA-3404|ctrop	Ca22chr1A_C_albicans_SC5314	91.536	319	22	252	565	2492606	2492288	1.59e-121
C. tropicalis lncRNAs to C. albicans	MSTRG.7205.1|1075|u|NA|Supercontig_3.5_C_tropicalis_MYA-3404|ctrop	Ca22chr1A_C_albicans_SC5314	90.632	427	36	596	1021	1468829	1468406	1.96e-160
C. tropicalis lncRNAs to C. albicans	MSTRG.7206.1|341|u|NA|Supercontig_3.5_C_tropicalis_MYA-3404|ctrop	Ca22chr1A_C_albicans_SC5314	92.285	337	26	1	337	1468791	1468455	2.2e-135
C. tropicalis lncRNAs to C. albicans	MSTRG.7276.1|908|u|NA|Supercontig_3.5_C_tropicalis_MYA-3404|ctrop	Ca22chr1A_C_albicans_SC5314	93.75	192	10	347	537	1378230	1378040	3.99e-77
C. tropicalis lncRNAs to C. albicans	MSTRG.7277.1|389|u|NA|Supercontig_3.5_C_tropicalis_MYA-3404|ctrop	Ca22chr1A_C_albicans_SC5314	93.75	192	10	118	308	1378230	1378040	1.65e-77
C. tropicalis lncRNAs to C. albicans	MSTRG.7304.1|1366|u|NA|Supercontig_3.5_C_tropicalis_MYA-3404|ctrop	Ca22chr1A_C_albicans_SC5314	83.478	115	6	492	597	1334181	1334291	3.94e-19
C. tropicalis lncRNAs to C. albicans	MSTRG.7305.1|1396|u|NA|Supercontig_3.5_C_tropicalis_MYA-3404|ctrop	Ca22chr1A_C_albicans_SC5314	83.478	115	6	8	113	1334181	1334291	4.03e-19
C. tropicalis lncRNAs to C. albicans	MSTRG.7364.1|231|u|NA|Supercontig_3.6_C_tropicalis_MYA-3404|ctrop	Ca22chr1A_C_albicans_SC5314	94.286	70	4	161	230	42090	42159	7.85e-24
C. tropicalis lncRNAs to C. albicans	MSTRG.7364.1|231|u|NA|Supercontig_3.6_C_tropicalis_MYA-3404|ctrop	Ca22chr1A_C_albicans_SC5314	94.286	70	4	161	230	1168926	1168857	7.85e-24
C. tropicalis lncRNAs to C. albicans	MSTRG.7364.1|231|u|NA|Supercontig_3.6_C_tropicalis_MYA-3404|ctrop	Ca22chrRA_C_albicans_SC5314	92.647	68	4	163	230	172425	172491	1.7e-20
C. tropicalis lncRNAs to C. albicans	MSTRG.7364.1|231|u|NA|Supercontig_3.6_C_tropicalis_MYA-3404|ctrop	Ca22chr2A_C_albicans_SC5314	93.443	61	4	170	230	1042461	1042401	7.91e-19
C. tropicalis lncRNAs to C. albicans	MSTRG.7444.1|1025|u|NA|Supercontig_3.6_C_tropicalis_MYA-3404|ctrop	Ca22chr1A_C_albicans_SC5314	91.587	523	44	1	523	650439	650961	0
C. tropicalis lncRNAs to C. albicans	MSTRG.7444.1|1025|u|NA|Supercontig_3.6_C_tropicalis_MYA-3404|ctrop	Ca22chr1A_C_albicans_SC5314	92.958	71	4	753	822	651189	651259	1.76e-21
C. tropicalis lncRNAs to C. albicans	MSTRG.7496.1|1035|u|NA|Supercontig_3.6_C_tropicalis_MYA-3404|ctrop	Ca22chr1A_C_albicans_SC5314	89.888	89	6	1	88	1116126	1116040	2.95e-24
C. tropicalis lncRNAs to C. albicans	MSTRG.7496.1|1035|u|NA|Supercontig_3.6_C_tropicalis_MYA-3404|ctrop	Ca22chr1A_C_albicans_SC5314	92.105	76	4	1	76	126594	126521	1.37e-22
C. tropicalis lncRNAs to C. albicans	MSTRG.7496.1|1035|u|NA|Supercontig_3.6_C_tropicalis_MYA-3404|ctrop	Ca22chr2A_C_albicans_SC5314	88.235	85	8	1	85	1888105	1888023	6.38e-21
C. tropicalis lncRNAs to C. albicans	MSTRG.7496.1|1035|u|NA|Supercontig_3.6_C_tropicalis_MYA-3404|ctrop	Ca22chrRA_C_albicans_SC5314	89.474	76	5	1	76	1230076	1230148	1.07e-18
C. tropicalis lncRNAs to C. albicans	MSTRG.7496.1|1035|u|NA|Supercontig_3.6_C_tropicalis_MYA-3404|ctrop	Ca22chrRA_C_albicans_SC5314	85.714	77	8	1	77	1229489	1229562	2.99e-14
C. tropicalis lncRNAs to C. albicans	MSTRG.7579.1|779|u|NA|Supercontig_3.6_C_tropicalis_MYA-3404|ctrop	Ca22chr1A_C_albicans_SC5314	90.189	265	22	205	469	269372	269632	7.17e-94
C. tropicalis lncRNAs to C. albicans	MSTRG.7699.1|2065|u|NA|Supercontig_3.6_C_tropicalis_MYA-3404|ctrop	Ca22chr1A_C_albicans_SC5314	91.346	208	18	1093	1300	1097350	1097143	3.31e-76
C. tropicalis lncRNAs to C. albicans	MSTRG.7817.1|532|u|NA|Supercontig_3.6_C_tropicalis_MYA-3404|ctrop	Ca22chr1A_C_albicans_SC5314	87.097	62	6	408	467	400565	400626	9.05e-12
C. tropicalis lncRNAs to C. albicans	MSTRG.7878.1|829|u|NA|Supercontig_3.6_C_tropicalis_MYA-3404|ctrop	Ca22chr1A_C_albicans_SC5314	91.799	378	30	2	379	487723	487347	7.07e-149
C. tropicalis lncRNAs to C. albicans	MSTRG.8007.1|378|u|NA|Supercontig_3.6_C_tropicalis_MYA-3404|ctrop	Ca22chr1A_C_albicans_SC5314	89.558	249	26	26	274	905525	905277	2.04e-86
C. tropicalis lncRNAs to C. albicans	MSTRG.8538.1|258|u|NA|Supercontig_3.7_C_tropicalis_MYA-3404|ctrop	Ca22chr7A_C_albicans_SC5314	83.607	244	34	14	257	101629	101866	8.44e-59
C. tropicalis lncRNAs to C. albicans	MSTRG.8559.1|276|u|NA|Supercontig_3.7_C_tropicalis_MYA-3404|ctrop	Ca22chr7A_C_albicans_SC5314	96.602	206	7	2	207	131655	131860	2.4e-94
C. tropicalis lncRNAs to C. albicans	MSTRG.8717.1|551|u|NA|Supercontig_3.7_C_tropicalis_MYA-3404|ctrop	Ca22chr2A_C_albicans_SC5314	94.595	37	1	264	299	1764161	1764125	7.31e-08
C. tropicalis lncRNAs to C. albicans	MSTRG.8838.1|244|u|NA|Supercontig_3.8_C_tropicalis_MYA-3404|ctrop	Ca22chr5A_C_albicans_SC5314	92.157	51	4	121	171	66421	66371	3.04e-13
C. tropicalis lncRNAs to C. albicans	MSTRG.8841.1|691|u|NA|Supercontig_3.8_C_tropicalis_MYA-3404|ctrop	Ca22chr5A_C_albicans_SC5314	87.192	406	50	231	635	67847	68251	1.67e-129
C. tropicalis lncRNAs to C. albicans	MSTRG.8965.1|661|u|NA|Supercontig_3.8_C_tropicalis_MYA-3404|ctrop	Ca22chr5A_C_albicans_SC5314	76.995	213	35	453	660	217662	217459	6.68e-24
C. tropicalis lncRNAs to C. albicans	MSTRG.8965.1|661|u|NA|Supercontig_3.8_C_tropicalis_MYA-3404|ctrop	Ca22chr5A_C_albicans_SC5314	84.81	79	9	584	660	217643	217566	6.78e-14
C. tropicalis lncRNAs to C. albicans	MSTRG.8965.1|661|u|NA|Supercontig_3.8_C_tropicalis_MYA-3404|ctrop	Ca22chr5A_C_albicans_SC5314	78.571	112	18	472	580	217536	217428	1.13e-11
C. tropicalis lncRNAs to C. albicans	MSTRG.8965.1|661|u|NA|Supercontig_3.8_C_tropicalis_MYA-3404|ctrop	Ca22chr5A_C_albicans_SC5314	80.682	88	16	574	660	769696	769609	4.08e-11
C. tropicalis lncRNAs to C. albicans	MSTRG.8965.1|661|u|NA|Supercontig_3.8_C_tropicalis_MYA-3404|ctrop	Ca22chr5A_C_albicans_SC5314	79.775	89	16	472	559	769686	769599	5.28e-10
C. tropicalis lncRNAs to C. albicans	MSTRG.8965.1|661|u|NA|Supercontig_3.8_C_tropicalis_MYA-3404|ctrop	Ca22chrRA_C_albicans_SC5314	79.528	127	17	430	550	1881031	1880908	1.46e-15
C. tropicalis lncRNAs to C. albicans	MSTRG.8965.1|661|u|NA|Supercontig_3.8_C_tropicalis_MYA-3404|ctrop	Ca22chrRA_C_albicans_SC5314	81.818	88	15	574	660	1880996	1880909	8.77e-13
C. tropicalis lncRNAs to C. albicans	MSTRG.8965.1|661|u|NA|Supercontig_3.8_C_tropicalis_MYA-3404|ctrop	Ca22chr3A_C_albicans_SC5314	80.18	111	15	445	550	835685	835793	6.78e-14
C. tropicalis lncRNAs to C. albicans	MSTRG.8965.1|661|u|NA|Supercontig_3.8_C_tropicalis_MYA-3404|ctrop	Ca22chr3A_C_albicans_SC5314	80.198	101	15	453	550	703194	703096	3.15e-12
C. tropicalis lncRNAs to C. albicans	MSTRG.8965.1|661|u|NA|Supercontig_3.8_C_tropicalis_MYA-3404|ctrop	Ca22chr3A_C_albicans_SC5314	83.333	78	12	584	660	703174	703097	3.15e-12
C. tropicalis lncRNAs to C. albicans	MSTRG.8965.1|661|u|NA|Supercontig_3.8_C_tropicalis_MYA-3404|ctrop	Ca22chr3A_C_albicans_SC5314	80	100	15	453	550	447492	447588	1.13e-11
C. tropicalis lncRNAs to C. albicans	MSTRG.8965.1|661|u|NA|Supercontig_3.8_C_tropicalis_MYA-3404|ctrop	Ca22chr3A_C_albicans_SC5314	80.682	88	16	574	660	447500	447587	4.08e-11
C. tropicalis lncRNAs to C. albicans	MSTRG.9491.1|1233|u|NA|Supercontig_3.9_C_tropicalis_MYA-3404|ctrop	Ca22chr1A_C_albicans_SC5314	89.091	55	5	232	285	2589099	2589153	7.74e-11
C. tropicalis lncRNAs to C. albicans	MSTRG.9610.1|738|u|NA|Supercontig_3.9_C_tropicalis_MYA-3404|ctrop	Ca22chr4A_C_albicans_SC5314	94.012	334	20	68	401	1055854	1055521	2.27e-143
C. tropicalis lncRNAs to C. auris	MSTRG.288.1|801|u|NA|Supercontig_3.10_C_tropicalis_MYA-3404|ctrop	PEKT02000013_C_auris_B8441	82.367	414	53	1	406	37261	36860	6.37e-94
C. tropicalis lncRNAs to C. auris	MSTRG.288.1|801|u|NA|Supercontig_3.10_C_tropicalis_MYA-3404|ctrop	PEKT02000012_C_auris_B8441	82.367	414	53	1	406	64635	64234	6.37e-94
C. tropicalis lncRNAs to C. auris	MSTRG.288.1|801|u|NA|Supercontig_3.10_C_tropicalis_MYA-3404|ctrop	PEKT02000009_C_auris_B8441	82.367	414	53	1	406	5101	5502	6.37e-94
C. tropicalis lncRNAs to C. auris	MSTRG.288.1|801|u|NA|Supercontig_3.10_C_tropicalis_MYA-3404|ctrop	PEKT02000005_C_auris_B8441	82.367	414	53	1	406	6997	7398	6.37e-94
C. tropicalis lncRNAs to C. auris	MSTRG.288.1|801|u|NA|Supercontig_3.10_C_tropicalis_MYA-3404|ctrop	PEKT02000002_C_auris_B8441	82.367	414	53	1	406	1230034	1229633	6.37e-94
C. tropicalis lncRNAs to C. auris	MSTRG.288.1|801|u|NA|Supercontig_3.10_C_tropicalis_MYA-3404|ctrop	PEKT02000002_C_auris_B8441	82.367	414	53	1	406	1238580	1238179	6.37e-94
C. tropicalis lncRNAs to C. auris	MSTRG.288.1|801|u|NA|Supercontig_3.10_C_tropicalis_MYA-3404|ctrop	PEKT02000002_C_auris_B8441	82.367	414	53	1	406	1247125	1246724	6.37e-94
C. tropicalis lncRNAs to C. auris	MSTRG.288.1|801|u|NA|Supercontig_3.10_C_tropicalis_MYA-3404|ctrop	PEKT02000002_C_auris_B8441	82.367	414	53	1	406	1255671	1255270	6.37e-94
C. tropicalis lncRNAs to C. auris	MSTRG.288.1|801|u|NA|Supercontig_3.10_C_tropicalis_MYA-3404|ctrop	PEKT02000002_C_auris_B8441	82.367	414	53	1	406	1264215	1263814	6.37e-94
C. tropicalis lncRNAs to C. auris	MSTRG.714.1|5380|u|NA|Supercontig_3.16_C_tropicalis_MYA-3404|ctrop	PEKT02000009_C_auris_B8441	92.146	1808	104	553	2346	130	1913	0
C. tropicalis lncRNAs to C. auris	MSTRG.714.1|5380|u|NA|Supercontig_3.16_C_tropicalis_MYA-3404|ctrop	PEKT02000009_C_auris_B8441	89.158	1365	117	3380	4731	2770	4116	0
C. tropicalis lncRNAs to C. auris	MSTRG.714.1|5380|u|NA|Supercontig_3.16_C_tropicalis_MYA-3404|ctrop	PEKT02000009_C_auris_B8441	93.499	523	23	4855	5377	4231	4742	0
C. tropicalis lncRNAs to C. auris	MSTRG.714.1|5380|u|NA|Supercontig_3.16_C_tropicalis_MYA-3404|ctrop	PEKT02000009_C_auris_B8441	97.619	168	4	3040	3207	2474	2641	5.8e-77
C. tropicalis lncRNAs to C. auris	MSTRG.714.1|5380|u|NA|Supercontig_3.16_C_tropicalis_MYA-3404|ctrop	PEKT02000009_C_auris_B8441	91.304	161	10	2479	2639	1982	2138	2.78e-55
C. tropicalis lncRNAs to C. auris	MSTRG.714.1|5380|u|NA|Supercontig_3.16_C_tropicalis_MYA-3404|ctrop	PEKT02000002_C_auris_B8441	92.146	1808	104	553	2346	1235005	1233222	0
C. tropicalis lncRNAs to C. auris	MSTRG.714.1|5380|u|NA|Supercontig_3.16_C_tropicalis_MYA-3404|ctrop	PEKT02000002_C_auris_B8441	92.146	1808	104	553	2346	1252096	1250313	0
C. tropicalis lncRNAs to C. auris	MSTRG.714.1|5380|u|NA|Supercontig_3.16_C_tropicalis_MYA-3404|ctrop	PEKT02000002_C_auris_B8441	92.146	1808	104	553	2346	1260642	1258859	0
C. tropicalis lncRNAs to C. auris	MSTRG.714.1|5380|u|NA|Supercontig_3.16_C_tropicalis_MYA-3404|ctrop	PEKT02000002_C_auris_B8441	92.091	1808	104	553	2346	1243550	1241768	0
C. tropicalis lncRNAs to C. auris	MSTRG.714.1|5380|u|NA|Supercontig_3.16_C_tropicalis_MYA-3404|ctrop	PEKT02000002_C_auris_B8441	92.091	1808	104	553	2346	1269185	1267403	0
C. tropicalis lncRNAs to C. auris	MSTRG.714.1|5380|u|NA|Supercontig_3.16_C_tropicalis_MYA-3404|ctrop	PEKT02000005_C_auris_B8441	92.091	1808	104	553	2346	2027	3809	0
C. tropicalis lncRNAs to C. auris	MSTRG.714.1|5380|u|NA|Supercontig_3.16_C_tropicalis_MYA-3404|ctrop	PEKT02000005_C_auris_B8441	89.158	1365	117	3380	4731	4666	6012	0
C. tropicalis lncRNAs to C. auris	MSTRG.714.1|5380|u|NA|Supercontig_3.16_C_tropicalis_MYA-3404|ctrop	PEKT02000005_C_auris_B8441	93.499	523	23	4855	5377	6127	6638	0
C. tropicalis lncRNAs to C. auris	MSTRG.714.1|5380|u|NA|Supercontig_3.16_C_tropicalis_MYA-3404|ctrop	PEKT02000005_C_auris_B8441	97.619	168	4	3040	3207	4370	4537	5.8e-77
C. tropicalis lncRNAs to C. auris	MSTRG.714.1|5380|u|NA|Supercontig_3.16_C_tropicalis_MYA-3404|ctrop	PEKT02000005_C_auris_B8441	91.304	161	10	2479	2639	3878	4034	2.78e-55
C. tropicalis lncRNAs to C. auris	MSTRG.714.1|5380|u|NA|Supercontig_3.16_C_tropicalis_MYA-3404|ctrop	PEKT02000013_C_auris_B8441	93.499	523	23	4855	5377	38131	37620	0
C. tropicalis lncRNAs to C. auris	MSTRG.1204.1|225|u|NA|Supercontig_3.1_C_tropicalis_MYA-3404|ctrop	PEKT02000007_C_auris_B8441	88.889	72	8	1	72	1857528	1857457	2.38e-18
C. tropicalis lncRNAs to C. auris	MSTRG.1204.1|225|u|NA|Supercontig_3.1_C_tropicalis_MYA-3404|ctrop	PEKT02000007_C_auris_B8441	94.643	56	3	1	56	973378	973323	8.57e-18
C. tropicalis lncRNAs to C. auris	MSTRG.1204.1|225|u|NA|Supercontig_3.1_C_tropicalis_MYA-3404|ctrop	PEKT02000002_C_auris_B8441	88.889	72	8	1	72	717682	717611	2.38e-18
C. tropicalis lncRNAs to C. auris	MSTRG.1204.1|225|u|NA|Supercontig_3.1_C_tropicalis_MYA-3404|ctrop	PEKT02000002_C_auris_B8441	94.643	56	3	1	56	167173	167118	8.57e-18
C. tropicalis lncRNAs to C. auris	MSTRG.1204.1|225|u|NA|Supercontig_3.1_C_tropicalis_MYA-3404|ctrop	PEKT02000002_C_auris_B8441	94.643	56	3	1	56	554153	554098	8.57e-18
C. tropicalis lncRNAs to C. auris	MSTRG.1204.1|225|u|NA|Supercontig_3.1_C_tropicalis_MYA-3404|ctrop	PEKT02000001_C_auris_B8441	94.643	56	3	1	56	357767	357712	8.57e-18
C. tropicalis lncRNAs to C. auris	MSTRG.1204.1|225|u|NA|Supercontig_3.1_C_tropicalis_MYA-3404|ctrop	PEKT02000001_C_auris_B8441	94.643	56	3	1	56	788298	788243	8.57e-18
C. tropicalis lncRNAs to C. auris	MSTRG.1372.1|216|u|NA|Supercontig_3.1_C_tropicalis_MYA-3404|ctrop	PEKT02000005_C_auris_B8441	90.123	81	7	1	81	187710	187789	8.13e-23
C. tropicalis lncRNAs to C. auris	MSTRG.1372.1|216|u|NA|Supercontig_3.1_C_tropicalis_MYA-3404|ctrop	PEKT02000001_C_auris_B8441	90.123	81	7	1	81	297921	298000	8.13e-23
C. tropicalis lncRNAs to C. auris	MSTRG.2705.1|637|u|NA|Supercontig_3.2_C_tropicalis_MYA-3404|ctrop	PEKT02000001_C_auris_B8441	85.934	519	71	119	636	442355	441838	2.13e-157
C. tropicalis lncRNAs to C. auris	MSTRG.3428.1|954|u|NA|Supercontig_3.2_C_tropicalis_MYA-3404|ctrop	PEKT02000007_C_auris_B8441	93.651	63	4	759	821	1050664	1050726	2.36e-19
C. tropicalis lncRNAs to C. auris	MSTRG.3756.1|715|u|NA|Supercontig_3.2_C_tropicalis_MYA-3404|ctrop	PEKT02000001_C_auris_B8441	92.857	84	4	67	150	997372	997453	2.89e-27
C. tropicalis lncRNAs to C. auris	MSTRG.3756.1|715|u|NA|Supercontig_3.2_C_tropicalis_MYA-3404|ctrop	PEKT02000010_C_auris_B8441	90.698	86	5	65	150	57161	57243	1.74e-24
C. tropicalis lncRNAs to C. auris	MSTRG.3756.1|715|u|NA|Supercontig_3.2_C_tropicalis_MYA-3404|ctrop	PEKT02000004_C_auris_B8441	92.958	71	3	75	145	223542	223474	1.05e-21
C. tropicalis lncRNAs to C. auris	MSTRG.3772.1|850|u|NA|Supercontig_3.2_C_tropicalis_MYA-3404|ctrop	PEKT02000001_C_auris_B8441	88.679	106	8	11	113	645395	645291	7.42e-29
C. tropicalis lncRNAs to C. auris	MSTRG.3772.1|850|u|NA|Supercontig_3.2_C_tropicalis_MYA-3404|ctrop	PEKT02000001_C_auris_B8441	88.571	105	7	10	110	789191	789088	9.6e-28
C. tropicalis lncRNAs to C. auris	MSTRG.3772.1|850|u|NA|Supercontig_3.2_C_tropicalis_MYA-3404|ctrop	PEKT02000008_C_auris_B8441	89.691	97	5	15	110	390661	390753	1.24e-26
C. tropicalis lncRNAs to C. auris	MSTRG.3772.1|850|u|NA|Supercontig_3.2_C_tropicalis_MYA-3404|ctrop	PEKT02000007_C_auris_B8441	88.776	98	7	17	111	1573176	1573272	4.47e-26
C. tropicalis lncRNAs to C. auris	MSTRG.3772.1|850|u|NA|Supercontig_3.2_C_tropicalis_MYA-3404|ctrop	PEKT02000007_C_auris_B8441	86.869	99	7	17	109	1573398	1573496	9.67e-23
C. tropicalis lncRNAs to C. auris	MSTRG.3772.1|850|u|NA|Supercontig_3.2_C_tropicalis_MYA-3404|ctrop	PEKT02000003_C_auris_B8441	86.087	115	9	3	113	73359	73470	4.47e-26
C. tropicalis lncRNAs to C. auris	MSTRG.3772.1|850|u|NA|Supercontig_3.2_C_tropicalis_MYA-3404|ctrop	PEKT02000005_C_auris_B8441	87.879	99	6	17	110	408033	408130	2.08e-24
C. tropicalis lncRNAs to C. auris	MSTRG.4512.1|224|u|NA|Supercontig_3.3_C_tropicalis_MYA-3404|ctrop	PEKT02000007_C_auris_B8441	89.899	99	5	130	223	1573496	1573398	2.34e-28
C. tropicalis lncRNAs to C. auris	MSTRG.4512.1|224|u|NA|Supercontig_3.3_C_tropicalis_MYA-3404|ctrop	PEKT02000007_C_auris_B8441	88.776	98	6	129	223	1573271	1573176	3.91e-26
C. tropicalis lncRNAs to C. auris	MSTRG.4512.1|224|u|NA|Supercontig_3.3_C_tropicalis_MYA-3404|ctrop	PEKT02000005_C_auris_B8441	89	100	6	128	223	408131	408033	3.03e-27
C. tropicalis lncRNAs to C. auris	MSTRG.4512.1|224|u|NA|Supercontig_3.3_C_tropicalis_MYA-3404|ctrop	PEKT02000001_C_auris_B8441	88.776	98	7	129	223	789088	789184	1.09e-26
C. tropicalis lncRNAs to C. auris	MSTRG.4512.1|224|u|NA|Supercontig_3.3_C_tropicalis_MYA-3404|ctrop	PEKT02000001_C_auris_B8441	88.66	97	7	130	223	645294	645389	3.91e-26
C. tropicalis lncRNAs to C. auris	MSTRG.4512.1|224|u|NA|Supercontig_3.3_C_tropicalis_MYA-3404|ctrop	PEKT02000003_C_auris_B8441	88.66	97	8	129	223	73466	73371	3.91e-26
C. tropicalis lncRNAs to C. auris	MSTRG.4512.1|224|u|NA|Supercontig_3.3_C_tropicalis_MYA-3404|ctrop	PEKT02000008_C_auris_B8441	87.755	98	5	129	223	390756	390663	6.55e-24
C. tropicalis lncRNAs to C. auris	MSTRG.4513.1|736|u|NA|Supercontig_3.3_C_tropicalis_MYA-3404|ctrop	PEKT02000007_C_auris_B8441	89.899	99	5	125	218	1573496	1573398	8.28e-28
C. tropicalis lncRNAs to C. auris	MSTRG.4513.1|736|u|NA|Supercontig_3.3_C_tropicalis_MYA-3404|ctrop	PEKT02000007_C_auris_B8441	86.916	107	9	124	227	1573271	1573167	1.39e-25
C. tropicalis lncRNAs to C. auris	MSTRG.4513.1|736|u|NA|Supercontig_3.3_C_tropicalis_MYA-3404|ctrop	PEKT02000003_C_auris_B8441	87.85	107	9	124	227	73466	73361	8.28e-28
C. tropicalis lncRNAs to C. auris	MSTRG.4513.1|736|u|NA|Supercontig_3.3_C_tropicalis_MYA-3404|ctrop	PEKT02000005_C_auris_B8441	89	100	6	123	218	408131	408033	1.07e-26
C. tropicalis lncRNAs to C. auris	MSTRG.4513.1|736|u|NA|Supercontig_3.3_C_tropicalis_MYA-3404|ctrop	PEKT02000001_C_auris_B8441	87.736	106	8	124	226	789088	789191	1.07e-26
C. tropicalis lncRNAs to C. auris	MSTRG.4513.1|736|u|NA|Supercontig_3.3_C_tropicalis_MYA-3404|ctrop	PEKT02000001_C_auris_B8441	88.776	98	7	125	219	645294	645390	3.85e-26
C. tropicalis lncRNAs to C. auris	MSTRG.4513.1|736|u|NA|Supercontig_3.3_C_tropicalis_MYA-3404|ctrop	PEKT02000008_C_auris_B8441	87.879	99	5	124	219	390756	390662	6.45e-24
C. tropicalis lncRNAs to C. auris	MSTRG.4566.1|401|u|NA|Supercontig_3.3_C_tropicalis_MYA-3404|ctrop	PEKT02000010_C_auris_B8441	92.632	95	5	277	371	851948	851856	5.63e-32
C. tropicalis lncRNAs to C. auris	MSTRG.5357.1|5168|u|NA|Supercontig_3.4_C_tropicalis_MYA-3404|ctrop	PEKT02000008_C_auris_B8441	91.304	69	6	4951	5019	538037	537969	1.3e-18
C. tropicalis lncRNAs to C. auris	MSTRG.5357.1|5168|u|NA|Supercontig_3.4_C_tropicalis_MYA-3404|ctrop	PEKT02000008_C_auris_B8441	93.651	63	2	4951	5013	285844	285784	4.69e-18
C. tropicalis lncRNAs to C. auris	MSTRG.5357.1|5168|u|NA|Supercontig_3.4_C_tropicalis_MYA-3404|ctrop	PEKT02000007_C_auris_B8441	89.474	76	6	4944	5019	637552	637625	1.3e-18
C. tropicalis lncRNAs to C. auris	MSTRG.5357.1|5168|u|NA|Supercontig_3.4_C_tropicalis_MYA-3404|ctrop	PEKT02000007_C_auris_B8441	95	60	1	4944	5003	991630	991687	4.69e-18
C. tropicalis lncRNAs to C. auris	MSTRG.5357.1|5168|u|NA|Supercontig_3.4_C_tropicalis_MYA-3404|ctrop	PEKT02000010_C_auris_B8441	93.651	63	2	4951	5013	770698	770638	4.69e-18
C. tropicalis lncRNAs to C. auris	MSTRG.5357.1|5168|u|NA|Supercontig_3.4_C_tropicalis_MYA-3404|ctrop	PEKT02000006_C_auris_B8441	95	60	1	4944	5003	396714	396771	4.69e-18
C. tropicalis lncRNAs to C. auris	MSTRG.5357.1|5168|u|NA|Supercontig_3.4_C_tropicalis_MYA-3404|ctrop	PEKT02000004_C_auris_B8441	95	60	1	4944	5003	279365	279422	4.69e-18
C. tropicalis lncRNAs to C. auris	MSTRG.5383.1|1008|u|NA|Supercontig_3.4_C_tropicalis_MYA-3404|ctrop	PEKT02000001_C_auris_B8441	92.135	89	4	374	461	997367	997453	1.14e-27
C. tropicalis lncRNAs to C. auris	MSTRG.5383.1|1008|u|NA|Supercontig_3.4_C_tropicalis_MYA-3404|ctrop	PEKT02000010_C_auris_B8441	91.111	90	5	373	461	57156	57243	1.48e-26
C. tropicalis lncRNAs to C. auris	MSTRG.5383.1|1008|u|NA|Supercontig_3.4_C_tropicalis_MYA-3404|ctrop	PEKT02000004_C_auris_B8441	92.958	71	3	386	456	223542	223474	1.49e-21
C. tropicalis lncRNAs to C. auris	MSTRG.5384.1|239|u|NA|Supercontig_3.4_C_tropicalis_MYA-3404|ctrop	PEKT02000001_C_auris_B8441	92.857	84	3	156	238	997367	997448	3.25e-27
C. tropicalis lncRNAs to C. auris	MSTRG.5384.1|239|u|NA|Supercontig_3.4_C_tropicalis_MYA-3404|ctrop	PEKT02000010_C_auris_B8441	91.765	85	4	155	238	57156	57238	4.21e-26
C. tropicalis lncRNAs to C. auris	MSTRG.5384.1|239|u|NA|Supercontig_3.4_C_tropicalis_MYA-3404|ctrop	PEKT02000004_C_auris_B8441	92.958	71	3	168	238	223542	223474	3.27e-22
C. tropicalis lncRNAs to C. auris	MSTRG.5440.1|208|u|NA|Supercontig_3.4_C_tropicalis_MYA-3404|ctrop	PEKT02000007_C_auris_B8441	100	80	0	111	190	795239	795160	3.55e-36
C. tropicalis lncRNAs to C. auris	MSTRG.5440.1|208|u|NA|Supercontig_3.4_C_tropicalis_MYA-3404|ctrop	PEKT02000007_C_auris_B8441	97.674	86	1	103	188	301787	301703	1.28e-35
C. tropicalis lncRNAs to C. auris	MSTRG.5440.1|208|u|NA|Supercontig_3.4_C_tropicalis_MYA-3404|ctrop	PEKT02000007_C_auris_B8441	97.619	84	2	103	186	2428409	2428326	4.59e-35
C. tropicalis lncRNAs to C. auris	MSTRG.5440.1|208|u|NA|Supercontig_3.4_C_tropicalis_MYA-3404|ctrop	PEKT02000007_C_auris_B8441	98.718	78	1	110	187	1033527	1033604	2.14e-33
C. tropicalis lncRNAs to C. auris	MSTRG.5440.1|208|u|NA|Supercontig_3.4_C_tropicalis_MYA-3404|ctrop	PEKT02000007_C_auris_B8441	100	74	0	113	186	1997101	1997174	7.69e-33
C. tropicalis lncRNAs to C. auris	MSTRG.5440.1|208|u|NA|Supercontig_3.4_C_tropicalis_MYA-3404|ctrop	PEKT02000010_C_auris_B8441	100	76	0	113	188	225359	225284	5.94e-34
C. tropicalis lncRNAs to C. auris	MSTRG.5440.1|208|u|NA|Supercontig_3.4_C_tropicalis_MYA-3404|ctrop	PEKT02000010_C_auris_B8441	97.59	83	1	106	187	1392833	1392915	5.94e-34
C. tropicalis lncRNAs to C. auris	MSTRG.5440.1|208|u|NA|Supercontig_3.4_C_tropicalis_MYA-3404|ctrop	PEKT02000008_C_auris_B8441	100	76	0	113	188	80162	80087	5.94e-34
C. tropicalis lncRNAs to C. auris	MSTRG.6227.1|987|u|NA|Supercontig_3.4_C_tropicalis_MYA-3404|ctrop	PEKT02000008_C_auris_B8441	89.247	93	7	185	277	133446	133535	6.74e-25
C. tropicalis lncRNAs to C. auris	MSTRG.6259.1|313|u|NA|Supercontig_3.4_C_tropicalis_MYA-3404|ctrop	PEKT02000001_C_auris_B8441	82.787	122	18	1	120	297910	298030	3.4e-23
C. tropicalis lncRNAs to C. auris	MSTRG.6259.1|313|u|NA|Supercontig_3.4_C_tropicalis_MYA-3404|ctrop	PEKT02000005_C_auris_B8441	86.957	92	11	1	92	187699	187789	4.4e-22
C. tropicalis lncRNAs to C. auris	MSTRG.7055.1|1071|u|NA|Supercontig_3.5_C_tropicalis_MYA-3404|ctrop	PEKT02000010_C_auris_B8441	82.979	235	40	290	524	769760	769994	7.02e-55
C. tropicalis lncRNAs to C. auris	MSTRG.7364.1|231|u|NA|Supercontig_3.6_C_tropicalis_MYA-3404|ctrop	PEKT02000002_C_auris_B8441	87.143	70	8	161	230	167097	167165	5.31e-15
C. tropicalis lncRNAs to C. auris	MSTRG.7364.1|231|u|NA|Supercontig_3.6_C_tropicalis_MYA-3404|ctrop	PEKT02000002_C_auris_B8441	86.765	68	8	163	230	554079	554145	6.87e-14
C. tropicalis lncRNAs to C. auris	MSTRG.7364.1|231|u|NA|Supercontig_3.6_C_tropicalis_MYA-3404|ctrop	PEKT02000002_C_auris_B8441	83.544	79	11	152	230	717598	717674	2.47e-13
C. tropicalis lncRNAs to C. auris	MSTRG.7364.1|231|u|NA|Supercontig_3.6_C_tropicalis_MYA-3404|ctrop	PEKT02000001_C_auris_B8441	86.957	69	8	162	230	788223	788290	1.91e-14
C. tropicalis lncRNAs to C. auris	MSTRG.7364.1|231|u|NA|Supercontig_3.6_C_tropicalis_MYA-3404|ctrop	PEKT02000001_C_auris_B8441	93.75	48	3	183	230	357712	357759	2.47e-13
C. tropicalis lncRNAs to C. auris	MSTRG.7364.1|231|u|NA|Supercontig_3.6_C_tropicalis_MYA-3404|ctrop	PEKT02000007_C_auris_B8441	93.75	48	3	183	230	973323	973370	2.47e-13
C. tropicalis lncRNAs to C. auris	MSTRG.7364.1|231|u|NA|Supercontig_3.6_C_tropicalis_MYA-3404|ctrop	PEKT02000007_C_auris_B8441	93.75	48	3	183	230	1857473	1857520	2.47e-13
C. tropicalis lncRNAs to C. glabrata	MSTRG.288.1|801|u|NA|Supercontig_3.10_C_tropicalis_MYA-3404|ctrop	ChrL_C_glabrata_CBS138	90.602	415	29	1	406	1445203	1444790	5.84e-154
C. tropicalis lncRNAs to C. glabrata	MSTRG.288.1|801|u|NA|Supercontig_3.10_C_tropicalis_MYA-3404|ctrop	ChrM_C_glabrata_CBS138	88.596	228	17	187	406	1402888	1402662	1.09e-71
C. tropicalis lncRNAs to C. glabrata	MSTRG.714.1|5380|u|NA|Supercontig_3.16_C_tropicalis_MYA-3404|ctrop	ChrL_C_glabrata_CBS138	90.218	2658	187	2774	5377	1448200	1445562	0
C. tropicalis lncRNAs to C. glabrata	MSTRG.714.1|5380|u|NA|Supercontig_3.16_C_tropicalis_MYA-3404|ctrop	ChrL_C_glabrata_CBS138	95.143	1812	57	553	2341	1450790	1448987	0
C. tropicalis lncRNAs to C. glabrata	MSTRG.714.1|5380|u|NA|Supercontig_3.16_C_tropicalis_MYA-3404|ctrop	ChrL_C_glabrata_CBS138	93.642	173	9	2477	2648	1448587	1448416	1.63e-67
C. tropicalis lncRNAs to C. glabrata	MSTRG.1372.1|216|u|NA|Supercontig_3.1_C_tropicalis_MYA-3404|ctrop	ChrJ_C_glabrata_CBS138	89.189	74	7	8	81	371039	371111	6.32e-19
C. tropicalis lncRNAs to C. glabrata	MSTRG.2942.1|251|u|NA|Supercontig_3.2_C_tropicalis_MYA-3404|ctrop	ChrK_C_glabrata_CBS138	88.312	77	8	173	248	705616	705540	7.46e-19
C. tropicalis lncRNAs to C. glabrata	MSTRG.3428.1|954|u|NA|Supercontig_3.2_C_tropicalis_MYA-3404|ctrop	ChrM_C_glabrata_CBS138	88.398	181	21	374	554	533102	532922	1.34e-56
C. tropicalis lncRNAs to C. glabrata	MSTRG.5357.1|5168|u|NA|Supercontig_3.4_C_tropicalis_MYA-3404|ctrop	ChrA_C_glabrata_CBS138	91.304	69	6	4951	5019	206593	206525	1.3e-18
C. tropicalis lncRNAs to C. glabrata	MSTRG.5357.1|5168|u|NA|Supercontig_3.4_C_tropicalis_MYA-3404|ctrop	ChrM_C_glabrata_CBS138	93.651	63	2	4951	5013	794896	794836	4.68e-18
C. tropicalis lncRNAs to C. glabrata	MSTRG.5357.1|5168|u|NA|Supercontig_3.4_C_tropicalis_MYA-3404|ctrop	ChrL_C_glabrata_CBS138	93.651	63	2	4951	5013	134598	134538	4.68e-18
C. tropicalis lncRNAs to C. glabrata	MSTRG.5357.1|5168|u|NA|Supercontig_3.4_C_tropicalis_MYA-3404|ctrop	ChrL_C_glabrata_CBS138	95	60	1	4944	5003	1011596	1011653	4.68e-18
C. tropicalis lncRNAs to C. glabrata	MSTRG.5357.1|5168|u|NA|Supercontig_3.4_C_tropicalis_MYA-3404|ctrop	ChrL_C_glabrata_CBS138	93.651	63	2	4951	5013	1022573	1022513	4.68e-18
C. tropicalis lncRNAs to C. glabrata	MSTRG.5357.1|5168|u|NA|Supercontig_3.4_C_tropicalis_MYA-3404|ctrop	ChrL_C_glabrata_CBS138	93.651	63	2	4951	5013	1030528	1030468	4.68e-18
C. tropicalis lncRNAs to C. glabrata	MSTRG.5357.1|5168|u|NA|Supercontig_3.4_C_tropicalis_MYA-3404|ctrop	ChrK_C_glabrata_CBS138	95	60	1	4944	5003	1020561	1020618	4.68e-18
C. tropicalis lncRNAs to C. glabrata	MSTRG.5357.1|5168|u|NA|Supercontig_3.4_C_tropicalis_MYA-3404|ctrop	ChrK_C_glabrata_CBS138	91.176	68	6	4951	5018	1039528	1039461	4.68e-18
C. tropicalis lncRNAs to C. glabrata	MSTRG.5357.1|5168|u|NA|Supercontig_3.4_C_tropicalis_MYA-3404|ctrop	ChrI_C_glabrata_CBS138	95	60	1	4944	5003	366332	366389	4.68e-18
C. tropicalis lncRNAs to C. parapsilosis	MSTRG.287.1|1700|u|NA|Supercontig_3.10_C_tropicalis_MYA-3404|ctrop	Contig006110_C_parapsilosis_CDC317	90.833	120	11	1580	1699	329934	329815	4.35e-39
C. tropicalis lncRNAs to C. parapsilosis	MSTRG.288.1|801|u|NA|Supercontig_3.10_C_tropicalis_MYA-3404|ctrop	Contig006110_C_parapsilosis_CDC317	95.854	410	16	1	409	323350	322941	0
C. tropicalis lncRNAs to C. parapsilosis	MSTRG.288.1|801|u|NA|Supercontig_3.10_C_tropicalis_MYA-3404|ctrop	Contig006110_C_parapsilosis_CDC317	95.854	410	16	1	409	330930	330521	0
C. tropicalis lncRNAs to C. parapsilosis	MSTRG.289.1|2169|u|NA|Supercontig_3.10_C_tropicalis_MYA-3404|ctrop	Contig006110_C_parapsilosis_CDC317	90.833	120	11	2049	2168	329934	329815	5.57e-39
C. tropicalis lncRNAs to C. parapsilosis	MSTRG.712.1|2337|u|NA|Supercontig_3.16_C_tropicalis_MYA-3404|ctrop	Contig006110_C_parapsilosis_CDC317	89.583	144	15	2022	2165	329935	329792	1.28e-45
C. tropicalis lncRNAs to C. parapsilosis	MSTRG.712.1|2337|u|NA|Supercontig_3.16_C_tropicalis_MYA-3404|ctrop	Contig006110_C_parapsilosis_CDC317	91.538	130	11	1210	1339	329934	329805	1.66e-44
C. tropicalis lncRNAs to C. parapsilosis	MSTRG.713.1|1985|u|NA|Supercontig_3.16_C_tropicalis_MYA-3404|ctrop	Contig006110_C_parapsilosis_CDC317	89.583	144	15	1780	1923	329935	329792	1.09e-45
C. tropicalis lncRNAs to C. parapsilosis	MSTRG.713.1|1985|u|NA|Supercontig_3.16_C_tropicalis_MYA-3404|ctrop	Contig006110_C_parapsilosis_CDC317	91.538	130	11	968	1097	329934	329805	1.41e-44
C. tropicalis lncRNAs to C. parapsilosis	MSTRG.714.1|5380|u|NA|Supercontig_3.16_C_tropicalis_MYA-3404|ctrop	Contig006110_C_parapsilosis_CDC317	95.82	4857	139	550	5377	328530	323709	0
C. tropicalis lncRNAs to C. parapsilosis	MSTRG.714.1|5380|u|NA|Supercontig_3.16_C_tropicalis_MYA-3404|ctrop	Contig006110_C_parapsilosis_CDC317	77.957	372	66	55	419	328996	328634	8.14e-56
C. tropicalis lncRNAs to C. parapsilosis	MSTRG.1204.1|225|u|NA|Supercontig_3.1_C_tropicalis_MYA-3404|ctrop	Contig005809_C_parapsilosis_CDC317	92.105	76	4	1	76	2140999	2141072	2.49e-23
C. tropicalis lncRNAs to C. parapsilosis	MSTRG.1204.1|225|u|NA|Supercontig_3.1_C_tropicalis_MYA-3404|ctrop	Contig005807_C_parapsilosis_CDC317	94.118	68	4	1	68	543518	543451	8.97e-23
C. tropicalis lncRNAs to C. parapsilosis	MSTRG.1204.1|225|u|NA|Supercontig_3.1_C_tropicalis_MYA-3404|ctrop	Contig005569_C_parapsilosis_CDC317	92.105	76	3	1	73	1562861	1562936	8.97e-23
C. tropicalis lncRNAs to C. parapsilosis	MSTRG.1204.1|225|u|NA|Supercontig_3.1_C_tropicalis_MYA-3404|ctrop	Contig005569_C_parapsilosis_CDC317	94.118	68	4	1	68	2052409	2052342	8.97e-23
C. tropicalis lncRNAs to C. parapsilosis	MSTRG.1372.1|216|u|NA|Supercontig_3.1_C_tropicalis_MYA-3404|ctrop	Contig005569_C_parapsilosis_CDC317	92.683	82	5	1	82	623583	623503	1.1e-26
C. tropicalis lncRNAs to C. parapsilosis	MSTRG.1666.1|1674|u|NA|Supercontig_3.1_C_tropicalis_MYA-3404|ctrop	Contig005809_C_parapsilosis_CDC317	93.333	90	4	147	235	994894	994982	3.36e-30
C. tropicalis lncRNAs to C. parapsilosis	MSTRG.2705.1|637|u|NA|Supercontig_3.2_C_tropicalis_MYA-3404|ctrop	Contig005809_C_parapsilosis_CDC317	88.099	563	60	79	636	2385724	2385164	0
C. tropicalis lncRNAs to C. parapsilosis	MSTRG.2908.1|386|u|NA|Supercontig_3.2_C_tropicalis_MYA-3404|ctrop	Contig005807_C_parapsilosis_CDC317	84.043	94	4	290	383	1924105	1924187	2.71e-15
C. tropicalis lncRNAs to C. parapsilosis	MSTRG.2908.1|386|u|NA|Supercontig_3.2_C_tropicalis_MYA-3404|ctrop	Contig006372_C_parapsilosis_CDC317	83.871	93	4	291	383	902658	902739	9.74e-15
C. tropicalis lncRNAs to C. parapsilosis	MSTRG.2908.1|386|u|NA|Supercontig_3.2_C_tropicalis_MYA-3404|ctrop	Contig005569_C_parapsilosis_CDC317	83.696	92	4	292	383	505609	505529	3.5e-14
C. tropicalis lncRNAs to C. parapsilosis	MSTRG.2909.1|560|u|NA|Supercontig_3.2_C_tropicalis_MYA-3404|ctrop	Contig006372_C_parapsilosis_CDC317	81.739	115	7	276	390	902658	902758	3.1e-16
C. tropicalis lncRNAs to C. parapsilosis	MSTRG.2909.1|560|u|NA|Supercontig_3.2_C_tropicalis_MYA-3404|ctrop	Contig005807_C_parapsilosis_CDC317	84.043	94	4	275	368	1924105	1924187	4.01e-15
C. tropicalis lncRNAs to C. parapsilosis	MSTRG.2909.1|560|u|NA|Supercontig_3.2_C_tropicalis_MYA-3404|ctrop	Contig005569_C_parapsilosis_CDC317	82.653	98	6	277	374	505609	505523	5.19e-14
C. tropicalis lncRNAs to C. parapsilosis	MSTRG.2942.1|251|u|NA|Supercontig_3.2_C_tropicalis_MYA-3404|ctrop	Contig005809_C_parapsilosis_CDC317	78.995	219	25	33	250	2003606	2003804	1.67e-30
C. tropicalis lncRNAs to C. parapsilosis	MSTRG.3053.1|1124|u|NA|Supercontig_3.2_C_tropicalis_MYA-3404|ctrop	Contig005809_C_parapsilosis_CDC317	90.127	314	28	548	860	2022849	2023160	1.19e-112
C. tropicalis lncRNAs to C. parapsilosis	MSTRG.3053.1|1124|u|NA|Supercontig_3.2_C_tropicalis_MYA-3404|ctrop	Contig005809_C_parapsilosis_CDC317	97.619	42	1	148	189	2022505	2022546	1.38e-12
C. tropicalis lncRNAs to C. parapsilosis	MSTRG.3296.1|387|u|NA|Supercontig_3.2_C_tropicalis_MYA-3404|ctrop	Contig005569_C_parapsilosis_CDC317	86.047	86	8	303	386	1088343	1088426	4.51e-18
C. tropicalis lncRNAs to C. parapsilosis	MSTRG.3428.1|954|u|NA|Supercontig_3.2_C_tropicalis_MYA-3404|ctrop	Contig006372_C_parapsilosis_CDC317	87.742	310	35	249	555	1694969	1695278	7.97e-99
C. tropicalis lncRNAs to C. parapsilosis	MSTRG.3756.1|715|u|NA|Supercontig_3.2_C_tropicalis_MYA-3404|ctrop	Contig005809_C_parapsilosis_CDC317	92.553	94	4	58	150	1236363	1236272	1.41e-30
C. tropicalis lncRNAs to C. parapsilosis	MSTRG.3756.1|715|u|NA|Supercontig_3.2_C_tropicalis_MYA-3404|ctrop	Contig005809_C_parapsilosis_CDC317	96	75	2	76	150	1184157	1184084	3.05e-27
C. tropicalis lncRNAs to C. parapsilosis	MSTRG.3756.1|715|u|NA|Supercontig_3.2_C_tropicalis_MYA-3404|ctrop	Contig006372_C_parapsilosis_CDC317	95.181	83	2	68	150	1006131	1006051	5.06e-30
C. tropicalis lncRNAs to C. parapsilosis	MSTRG.3756.1|715|u|NA|Supercontig_3.2_C_tropicalis_MYA-3404|ctrop	Contig005807_C_parapsilosis_CDC317	90.566	53	3	61	113	1715579	1715629	1.12e-11
C. tropicalis lncRNAs to C. parapsilosis	MSTRG.3756.1|715|u|NA|Supercontig_3.2_C_tropicalis_MYA-3404|ctrop	Contig005807_C_parapsilosis_CDC317	91.489	47	3	67	113	1715683	1715728	5.21e-10
C. tropicalis lncRNAs to C. parapsilosis	MSTRG.3756.1|715|u|NA|Supercontig_3.2_C_tropicalis_MYA-3404|ctrop	Contig005569_C_parapsilosis_CDC317	80.769	104	7	66	157	801884	801782	1.12e-11
C. tropicalis lncRNAs to C. parapsilosis	MSTRG.3772.1|850|u|NA|Supercontig_3.2_C_tropicalis_MYA-3404|ctrop	Contig005807_C_parapsilosis_CDC317	83.838	99	4	712	809	1924192	1924105	4.77e-16
C. tropicalis lncRNAs to C. parapsilosis	MSTRG.3772.1|850|u|NA|Supercontig_3.2_C_tropicalis_MYA-3404|ctrop	Contig006372_C_parapsilosis_CDC317	83.696	92	4	717	808	902739	902659	7.99e-14
C. tropicalis lncRNAs to C. parapsilosis	MSTRG.3772.1|850|u|NA|Supercontig_3.2_C_tropicalis_MYA-3404|ctrop	Contig005569_C_parapsilosis_CDC317	82.292	96	6	714	809	505526	505610	1.03e-12
C. tropicalis lncRNAs to C. parapsilosis	MSTRG.4277.1|1057|u|NA|Supercontig_3.3_C_tropicalis_MYA-3404|ctrop	Contig006372_C_parapsilosis_CDC317	84.906	371	53	535	903	1279012	1279381	1.14e-102
C. tropicalis lncRNAs to C. parapsilosis	MSTRG.4566.1|401|u|NA|Supercontig_3.3_C_tropicalis_MYA-3404|ctrop	Contig005809_C_parapsilosis_CDC317	93.333	90	6	277	366	1338904	1338993	2.14e-31
C. tropicalis lncRNAs to C. parapsilosis	MSTRG.4566.1|401|u|NA|Supercontig_3.3_C_tropicalis_MYA-3404|ctrop	Contig005807_C_parapsilosis_CDC317	93.407	91	4	276	366	1348765	1348677	2.14e-31
C. tropicalis lncRNAs to C. parapsilosis	MSTRG.4566.1|401|u|NA|Supercontig_3.3_C_tropicalis_MYA-3404|ctrop	Contig006372_C_parapsilosis_CDC317	93.333	90	3	267	354	1330432	1330344	2.76e-30
C. tropicalis lncRNAs to C. parapsilosis	MSTRG.4971.1|236|u|NA|Supercontig_3.3_C_tropicalis_MYA-3404|ctrop	Contig005504_C_parapsilosis_CDC317	87.059	85	2	95	178	456929	456853	9.53e-18
C. tropicalis lncRNAs to C. parapsilosis	MSTRG.5357.1|5168|u|NA|Supercontig_3.4_C_tropicalis_MYA-3404|ctrop	Contig006372_C_parapsilosis_CDC317	96.667	60	2	4949	5008	800862	800803	2.95e-20
C. tropicalis lncRNAs to C. parapsilosis	MSTRG.5357.1|5168|u|NA|Supercontig_3.4_C_tropicalis_MYA-3404|ctrop	Contig006110_C_parapsilosis_CDC317	96.667	60	2	4949	5008	336597	336656	2.95e-20
C. tropicalis lncRNAs to C. parapsilosis	MSTRG.5357.1|5168|u|NA|Supercontig_3.4_C_tropicalis_MYA-3404|ctrop	Contig005809_C_parapsilosis_CDC317	96.667	60	2	4949	5008	1241637	1241696	2.95e-20
C. tropicalis lncRNAs to C. parapsilosis	MSTRG.5357.1|5168|u|NA|Supercontig_3.4_C_tropicalis_MYA-3404|ctrop	Contig005809_C_parapsilosis_CDC317	96.667	60	2	4949	5008	2147365	2147424	2.95e-20
C. tropicalis lncRNAs to C. parapsilosis	MSTRG.5383.1|1008|u|NA|Supercontig_3.4_C_tropicalis_MYA-3404|ctrop	Contig006372_C_parapsilosis_CDC317	95.294	85	2	377	461	1006133	1006051	5.57e-31
C. tropicalis lncRNAs to C. parapsilosis	MSTRG.5383.1|1008|u|NA|Supercontig_3.4_C_tropicalis_MYA-3404|ctrop	Contig005809_C_parapsilosis_CDC317	94.048	84	3	379	461	1236354	1236272	9.32e-29
C. tropicalis lncRNAs to C. parapsilosis	MSTRG.5383.1|1008|u|NA|Supercontig_3.4_C_tropicalis_MYA-3404|ctrop	Contig005809_C_parapsilosis_CDC317	96	75	2	387	461	1184157	1184084	4.33e-27
C. tropicalis lncRNAs to C. parapsilosis	MSTRG.5383.1|1008|u|NA|Supercontig_3.4_C_tropicalis_MYA-3404|ctrop	Contig005807_C_parapsilosis_CDC317	93.478	46	3	379	424	1715683	1715728	1.59e-11
C. tropicalis lncRNAs to C. parapsilosis	MSTRG.5383.1|1008|u|NA|Supercontig_3.4_C_tropicalis_MYA-3404|ctrop	Contig005807_C_parapsilosis_CDC317	91.489	47	3	379	424	1715583	1715629	7.41e-10
C. tropicalis lncRNAs to C. parapsilosis	MSTRG.5383.1|1008|u|NA|Supercontig_3.4_C_tropicalis_MYA-3404|ctrop	Contig005569_C_parapsilosis_CDC317	79.787	94	7	379	461	801883	801791	3.45e-08
C. tropicalis lncRNAs to C. parapsilosis	MSTRG.5384.1|239|u|NA|Supercontig_3.4_C_tropicalis_MYA-3404|ctrop	Contig006372_C_parapsilosis_CDC317	96.25	80	1	159	238	1006133	1006056	1.58e-30
C. tropicalis lncRNAs to C. parapsilosis	MSTRG.5384.1|239|u|NA|Supercontig_3.4_C_tropicalis_MYA-3404|ctrop	Contig005809_C_parapsilosis_CDC317	94.937	79	2	161	238	1236354	1236277	2.65e-28
C. tropicalis lncRNAs to C. parapsilosis	MSTRG.5384.1|239|u|NA|Supercontig_3.4_C_tropicalis_MYA-3404|ctrop	Contig005809_C_parapsilosis_CDC317	97.143	70	1	169	238	1184157	1184089	1.23e-26
C. tropicalis lncRNAs to C. parapsilosis	MSTRG.5384.1|239|u|NA|Supercontig_3.4_C_tropicalis_MYA-3404|ctrop	Contig005807_C_parapsilosis_CDC317	93.478	46	3	161	206	1715683	1715728	3.5e-12
C. tropicalis lncRNAs to C. parapsilosis	MSTRG.5384.1|239|u|NA|Supercontig_3.4_C_tropicalis_MYA-3404|ctrop	Contig005807_C_parapsilosis_CDC317	91.489	47	3	161	206	1715583	1715629	1.63e-10
C. tropicalis lncRNAs to C. parapsilosis	MSTRG.5384.1|239|u|NA|Supercontig_3.4_C_tropicalis_MYA-3404|ctrop	Contig005569_C_parapsilosis_CDC317	92.5	40	2	161	199	801883	801844	2.72e-08
C. tropicalis lncRNAs to C. parapsilosis	MSTRG.5440.1|208|u|NA|Supercontig_3.4_C_tropicalis_MYA-3404|ctrop	Contig006372_C_parapsilosis_CDC317	98.864	88	0	102	189	1723754	1723668	2.24e-38
C. tropicalis lncRNAs to C. parapsilosis	MSTRG.5440.1|208|u|NA|Supercontig_3.4_C_tropicalis_MYA-3404|ctrop	Contig006110_C_parapsilosis_CDC317	97.619	84	2	103	186	463418	463335	4.84e-35
C. tropicalis lncRNAs to C. parapsilosis	MSTRG.5440.1|208|u|NA|Supercontig_3.4_C_tropicalis_MYA-3404|ctrop	Contig005806_C_parapsilosis_CDC317	100	77	0	113	189	573644	573568	1.74e-34
C. tropicalis lncRNAs to C. parapsilosis	MSTRG.5440.1|208|u|NA|Supercontig_3.4_C_tropicalis_MYA-3404|ctrop	Contig005569_C_parapsilosis_CDC317	96.429	84	3	103	186	941839	941756	2.25e-33
C. tropicalis lncRNAs to C. parapsilosis	MSTRG.5847.1|2837|u|NA|Supercontig_3.4_C_tropicalis_MYA-3404|ctrop	Contig005809_C_parapsilosis_CDC317	89.937	318	32	542	859	1559985	1559668	6.57e-114
C. tropicalis lncRNAs to C. parapsilosis	MSTRG.5848.1|614|u|NA|Supercontig_3.4_C_tropicalis_MYA-3404|ctrop	Contig005809_C_parapsilosis_CDC317	89.937	318	32	73	390	1559985	1559668	1.38e-114
C. tropicalis lncRNAs to C. parapsilosis	MSTRG.6227.1|987|u|NA|Supercontig_3.4_C_tropicalis_MYA-3404|ctrop	Contig005807_C_parapsilosis_CDC317	85.714	105	10	185	287	386990	387091	1.19e-22
C. tropicalis lncRNAs to C. parapsilosis	MSTRG.6259.1|313|u|NA|Supercontig_3.4_C_tropicalis_MYA-3404|ctrop	Contig005569_C_parapsilosis_CDC317	85.124	121	15	1	120	623594	623476	1.28e-27
C. tropicalis lncRNAs to C. parapsilosis	MSTRG.6259.1|313|u|NA|Supercontig_3.4_C_tropicalis_MYA-3404|ctrop	Contig005807_C_parapsilosis_CDC317	90.323	93	4	4	94	403824	403735	1.65e-26
C. tropicalis lncRNAs to C. parapsilosis	MSTRG.6767.1|375|u|NA|Supercontig_3.5_C_tropicalis_MYA-3404|ctrop	Contig006139_C_parapsilosis_CDC317	91.864	295	24	1	295	221449	221743	2.28e-115
C. tropicalis lncRNAs to C. parapsilosis	MSTRG.7055.1|1071|u|NA|Supercontig_3.5_C_tropicalis_MYA-3404|ctrop	Contig005809_C_parapsilosis_CDC317	90.551	254	24	278	531	1698949	1698696	4.21e-92
C. tropicalis lncRNAs to C. parapsilosis	MSTRG.7203.1|954|u|NA|Supercontig_3.5_C_tropicalis_MYA-3404|ctrop	Contig005809_C_parapsilosis_CDC317	81.212	330	60	511	839	1918863	1918535	1.79e-70
C. tropicalis lncRNAs to C. parapsilosis	MSTRG.7205.1|1075|u|NA|Supercontig_3.5_C_tropicalis_MYA-3404|ctrop	Contig005809_C_parapsilosis_CDC317	90.19	316	31	623	938	1917658	1917343	6.82e-115
C. tropicalis lncRNAs to C. parapsilosis	MSTRG.7205.1|1075|u|NA|Supercontig_3.5_C_tropicalis_MYA-3404|ctrop	Contig005809_C_parapsilosis_CDC317	88.889	63	6	117	178	1918027	1917965	1.02e-13
C. tropicalis lncRNAs to C. parapsilosis	MSTRG.7206.1|341|u|NA|Supercontig_3.5_C_tropicalis_MYA-3404|ctrop	Contig005809_C_parapsilosis_CDC317	89.769	303	31	1	303	1917645	1917343	3.47e-108
C. tropicalis lncRNAs to C. parapsilosis	MSTRG.7276.1|908|u|NA|Supercontig_3.5_C_tropicalis_MYA-3404|ctrop	Contig005807_C_parapsilosis_CDC317	91.758	182	10	373	550	758905	758725	1.71e-65
C. tropicalis lncRNAs to C. parapsilosis	MSTRG.7277.1|389|u|NA|Supercontig_3.5_C_tropicalis_MYA-3404|ctrop	Contig005807_C_parapsilosis_CDC317	91.758	182	10	144	321	758905	758725	7.08e-66
C. tropicalis lncRNAs to C. parapsilosis	MSTRG.7364.1|231|u|NA|Supercontig_3.6_C_tropicalis_MYA-3404|ctrop	Contig005807_C_parapsilosis_CDC317	92.754	69	4	162	230	543443	543510	4.3e-21
C. tropicalis lncRNAs to C. parapsilosis	MSTRG.7364.1|231|u|NA|Supercontig_3.6_C_tropicalis_MYA-3404|ctrop	Contig005569_C_parapsilosis_CDC317	91.667	72	2	163	230	1562940	1562869	1.55e-20
C. tropicalis lncRNAs to C. parapsilosis	MSTRG.7364.1|231|u|NA|Supercontig_3.6_C_tropicalis_MYA-3404|ctrop	Contig005569_C_parapsilosis_CDC317	90.411	73	4	161	230	2052329	2052401	2e-19
C. tropicalis lncRNAs to C. parapsilosis	MSTRG.7364.1|231|u|NA|Supercontig_3.6_C_tropicalis_MYA-3404|ctrop	Contig005809_C_parapsilosis_CDC317	93.651	63	4	168	230	2141069	2141007	5.56e-20
C. tropicalis lncRNAs to C. parapsilosis	MSTRG.7444.1|1025|u|NA|Supercontig_3.6_C_tropicalis_MYA-3404|ctrop	Contig005569_C_parapsilosis_CDC317	84.884	516	78	3	518	2193413	2193928	1.03e-147
C. tropicalis lncRNAs to C. parapsilosis	MSTRG.7579.1|779|u|NA|Supercontig_3.6_C_tropicalis_MYA-3404|ctrop	Contig005569_C_parapsilosis_CDC317	87.352	253	29	199	449	1927617	1927868	3.1e-77
C. tropicalis lncRNAs to C. parapsilosis	MSTRG.7699.1|2065|u|NA|Supercontig_3.6_C_tropicalis_MYA-3404|ctrop	Contig005569_C_parapsilosis_CDC317	86.598	194	26	1093	1286	1670127	1669934	4.01e-55
C. tropicalis lncRNAs to C. parapsilosis	MSTRG.7878.1|829|u|NA|Supercontig_3.6_C_tropicalis_MYA-3404|ctrop	Contig005569_C_parapsilosis_CDC317	84.225	374	58	9	381	1358815	1359188	5.34e-100
C. tropicalis lncRNAs to C. parapsilosis	MSTRG.8007.1|378|u|NA|Supercontig_3.6_C_tropicalis_MYA-3404|ctrop	Contig005569_C_parapsilosis_CDC317	85.246	122	16	133	253	1126136	1126016	1.21e-28
C. tropicalis lncRNAs to C. parapsilosis	MSTRG.8559.1|276|u|NA|Supercontig_3.7_C_tropicalis_MYA-3404|ctrop	Contig006110_C_parapsilosis_CDC317	90.291	206	20	5	210	497509	497304	1.05e-72
C. tropicalis lncRNAs to C. parapsilosis	MSTRG.8838.1|244|u|NA|Supercontig_3.8_C_tropicalis_MYA-3404|ctrop	Contig005806_C_parapsilosis_CDC317	90.385	52	3	121	171	983701	983751	1.29e-11
C. tropicalis lncRNAs to C. parapsilosis	MSTRG.8841.1|691|u|NA|Supercontig_3.8_C_tropicalis_MYA-3404|ctrop	Contig005806_C_parapsilosis_CDC317	87.805	410	50	241	650	982504	982095	1.17e-135
C. tropicalis lncRNAs to C. parapsilosis	MSTRG.9610.1|738|u|NA|Supercontig_3.9_C_tropicalis_MYA-3404|ctrop	Contig006372_C_parapsilosis_CDC317	90.939	309	26	92	399	394095	394402	1.29e-115
