# Supplementary material for: The long non-coding RNA landscape of Candida yeast pathogens
Source: Nat Commun. 2021 Dec 16;12:7317. doi: 10.1038/s41467-021-27635-4 (PMC8677757; doi:10.1038/s41467-021-27635-4)
Supplement: Supplementary file 15 — Supplementary Data 13 [file 41467_2021_27635_MOESM15_ESM.xlsx]

## Sheet: Sheet1
Supplementary Data 13: Results of running BLASTn of lncRNAs against each fungal species genome. Numbers in the matrix indicate the number of lncRNAs with significant hits, and the number of significant hits in parentheses.
		Genomes
		C. albicans	C. tropicalis	C. parapsilosis	C. auris	C. glabrata
lncRNAs	C. albicans		5 (6)	3 (4)	1 (1)	1 (6)
	C. tropicalis	72 (165)		46 (88)	19 (93)	6 (17)
	C. parapsilosis	3 (4)	4 (8)		2 (11)	2 (2)
	C. auris	1 (5)	3 (14)	4 (8)		4 (8)
	C. glabrata	0 (0)	0 (0)	0 (0)	0 (0)
