# Supplementary material for: The long non-coding RNA landscape of Candida yeast pathogens
Source: Nat Commun. 2021 Dec 16;12:7317. doi: 10.1038/s41467-021-27635-4 (PMC8677757; doi:10.1038/s41467-021-27635-4)
Supplement: Supplementary file 16 — Supplementary Data 14 [file 41467_2021_27635_MOESM16_ESM.xlsx]

## Sheet: Sheet1
Supplementary Data 14: List of lncRNAs which are putative tRNA/ncRNA and thus are discarded from further analysis.
lncRNA id	Species	Note
MSTRG.1204.1|225|u|NA|Supercontig_3.1_C_tropicalis_MYA-3404|ctrop	C. tropicalis	contains two tRNAs*
MSTRG.1372.1|216|u|NA|Supercontig_3.1_C_tropicalis_MYA-3404|ctrop	C. tropicalis	putative snoRNA**
MSTRG.288.1|801|u|NA|Supercontig_3.10_C_tropicalis_MYA-3404|ctrop	C. tropicalis	putative rRNA**
MSTRG.3772.1|850|u|NA|Supercontig_3.2_C_tropicalis_MYA-3404|ctrop	C. tropicalis	contains two tRNAs*
MSTRG.4566.1|401|u|NA|Supercontig_3.3_C_tropicalis_MYA-3404|ctrop	C. tropicalis	contains one tRNA*
MSTRG.5357.1|5168|u|NA|Supercontig_3.4_C_tropicalis_MYA-3404|ctrop	C. tropicalis	contains one tRNA*
MSTRG.5971.1|1204|u|NA|Supercontig_3.4_C_tropicalis_MYA-3404|ctrop	C. tropicalis	putative snoRNA**
MSTRG.6227.1|987|u|NA|Supercontig_3.4_C_tropicalis_MYA-3404|ctrop	C. tropicalis	putative snoRNA**
MSTRG.6259.1|313|u|NA|Supercontig_3.4_C_tropicalis_MYA-3404|ctrop	C. tropicalis	putative snoRNA**
MSTRG.6357.1|259|u|NA|Supercontig_3.4_C_tropicalis_MYA-3404|ctrop	C. tropicalis	putative snoRNA**
MSTRG.714.1|5380|u|NA|Supercontig_3.16_C_tropicalis_MYA-3404|ctrop	C. tropicalis	putative rRNA or ITS**
MSTRG.8838.1|244|u|NA|Supercontig_3.8_C_tropicalis_MYA-3404|ctrop	C. tropicalis	contains one tRNA*
MSTRG.9491.1|1233|u|NA|Supercontig_3.9_C_tropicalis_MYA-3404|ctrop	C. tropicalis	contains one tRNA*
MSTRG.2308.1|7624|u|NA|PEKT02000002_C_auris_B8441|caur	C. auris	putative rRNA**
MSTRG.7772.1|1441|u|NA|PEKT02000007_C_auris_B8441|caur	C. auris	putative rRNA or snRNA**
MSTRG.7773.1|1265|u|NA|PEKT02000007_C_auris_B8441|caur	C. auris	putative rRNA or snRNA**
*based on tRNAscan (Lowe, Todd M., and Patricia P. Chan. tRNAscan-SE On-line: integrating search and context for analysis of transfer RNA genes. Nucleic acids research 44, no. W54-W57 (2016))
** based on BLAST searches
